# Supplementary material for: Mechanistic Modeling of Monoglyceride Lipase Covalent Modification Elucidates the Role of Leaving Group Expulsion and Discriminates Inhibitors with High and Low Potency
Source: J Chem Inf Model. 2022 May 17;62(11):2771–87. doi: 10.1021/acs.jcim.2c00140 (PMC9198976; doi:10.1021/acs.jcim.2c00140)
Supplement: Supplementary file 4 — ci2c00140_si_004.zip [file ci2c00140_si_004.zip › geometries/cpd5_confV.pdb]

CRYST1   77.117   65.019   64.089  90.00  90.00  90.00 P 1           1
ATOM      1 HH31 ACE X   1      32.782  55.352  31.917  0.00  0.00            
ATOM      2  CH3 ACE X   1      32.270  56.056  31.261  0.00  0.00            
ATOM      3 HH32 ACE X   1      33.047  56.490  30.631  0.00  0.00            
ATOM      4 HH33 ACE X   1      31.939  56.877  31.898  0.00  0.00            
ATOM      5  C   ACE X   1      31.115  55.444  30.379  0.00  0.00            
ATOM      6  O   ACE X   1      30.207  54.681  30.849  0.00  0.00            
ATOM      7  N   ASP X   2      31.060  55.889  29.123  0.00  0.00            
ATOM      8  H   ASP X   2      31.734  56.615  28.668  0.00  0.00            
ATOM      9  CA  ASP X   2      29.986  55.571  28.176  0.00  0.00            
ATOM     10  HA  ASP X   2      29.136  56.100  28.609  0.00  0.00            
ATOM     11  CB  ASP X   2      30.037  56.220  26.749  0.00  0.00            
ATOM     12  HB2 ASP X   2      29.193  55.827  26.181  0.00  0.00            
ATOM     13  HB3 ASP X   2      29.937  57.304  26.705  0.00  0.00            
ATOM     14  CG  ASP X   2      31.388  55.838  26.016  0.00  0.00            
ATOM     15  OD1 ASP X   2      31.373  55.183  24.961  0.00  0.00            
ATOM     16  OD2 ASP X   2      32.487  56.142  26.475  0.00  0.00            
ATOM     17  C   ASP X   2      29.722  54.028  28.066  0.00  0.00            
ATOM     18  O   ASP X   2      28.563  53.636  28.016  0.00  0.00            
ATOM     19  N   LEU X   3      30.798  53.273  28.023  0.00  0.00            
ATOM     20  H   LEU X   3      31.681  53.716  28.230  0.00  0.00            
ATOM     21  CA  LEU X   3      30.759  51.816  28.019  0.00  0.00            
ATOM     22  HA  LEU X   3      30.086  51.502  27.234  0.00  0.00            
ATOM     23  CB  LEU X   3      32.164  51.309  27.540  0.00  0.00            
ATOM     24  HB2 LEU X   3      32.835  51.531  28.357  0.00  0.00            
ATOM     25  HB3 LEU X   3      32.126  50.220  27.498  0.00  0.00            
ATOM     26  CG  LEU X   3      32.619  51.715  26.135  0.00  0.00            
ATOM     27  HG  LEU X   3      32.924  52.760  26.077  0.00  0.00            
ATOM     28  CD1 LEU X   3      33.896  50.907  25.794  0.00  0.00            
ATOM     29 HD11 LEU X   3      33.571  49.868  25.742  0.00  0.00            
ATOM     30 HD12 LEU X   3      34.340  51.251  24.860  0.00  0.00            
ATOM     31 HD13 LEU X   3      34.703  50.982  26.523  0.00  0.00            
ATOM     32  CD2 LEU X   3      31.516  51.641  25.073  0.00  0.00            
ATOM     33 HD21 LEU X   3      30.759  50.883  25.272  0.00  0.00            
ATOM     34 HD22 LEU X   3      30.907  52.545  25.045  0.00  0.00            
ATOM     35 HD23 LEU X   3      31.882  51.517  24.140  0.00  0.00            
ATOM     36  C   LEU X   3      30.352  51.180  29.380  0.00  0.00            
ATOM     37  O   LEU X   3      30.510  51.753  30.437  0.00  0.00            
ATOM     38  N   PRO X   4      29.724  50.025  29.296  0.00  0.00            
ATOM     39  CD  PRO X   4      29.468  49.226  28.136  0.00  0.00            
ATOM     40  HD2 PRO X   4      30.384  48.724  27.826  0.00  0.00            
ATOM     41  HD3 PRO X   4      29.164  49.825  27.278  0.00  0.00            
ATOM     42  CG  PRO X   4      28.536  48.034  28.501  0.00  0.00            
ATOM     43  HG2 PRO X   4      28.746  47.158  27.888  0.00  0.00            
ATOM     44  HG3 PRO X   4      27.650  48.503  28.379  0.00  0.00            
ATOM     45  CB  PRO X   4      28.864  47.851  29.929  0.00  0.00            
ATOM     46  HB2 PRO X   4      29.736  47.197  29.914  0.00  0.00            
ATOM     47  HB3 PRO X   4      28.082  47.423  30.556  0.00  0.00            
ATOM     48  CA  PRO X   4      29.269  49.271  30.488  0.00  0.00            
ATOM     49  HA  PRO X   4      28.383  49.789  30.855  0.00  0.00            
ATOM     50  C   PRO X   4      30.342  49.198  31.541  0.00  0.00            
ATOM     51  O   PRO X   4      31.510  48.967  31.233  0.00  0.00            
ATOM     52  N   HID X   5      29.978  49.405  32.785  0.00  0.00            
ATOM     53  H   HID X   5      28.921  49.649  32.888  0.00  0.00            
ATOM     54  CA  HID X   5      31.019  49.532  33.871  0.00  0.00            
ATOM     55  HA  HID X   5      31.672  48.663  33.794  0.00  0.00            
ATOM     56  CB  HID X   5      31.820  50.855  33.800  0.00  0.00            
ATOM     57  HB2 HID X   5      32.604  50.847  34.558  0.00  0.00            
ATOM     58  HB3 HID X   5      32.422  50.968  32.899  0.00  0.00            
ATOM     59  CG  HID X   5      31.072  52.148  34.059  0.00  0.00            
ATOM     60  ND1 HID X   5      30.493  52.948  33.129  0.00  0.00            
ATOM     61  HD1 HID X   5      30.547  52.772  32.055  0.00  0.00            
ATOM     62  CE1 HID X   5      29.946  54.001  33.793  0.00  0.00            
ATOM     63  HE1 HID X   5      29.443  54.852  33.333  0.00  0.00            
ATOM     64  NE2 HID X   5      30.068  53.863  35.127  0.00  0.00            
ATOM     65  CD2 HID X   5      30.762  52.642  35.263  0.00  0.00            
ATOM     66  HD2 HID X   5      31.011  52.158  36.207  0.00  0.00            
ATOM     67  C   HID X   5      30.382  49.398  35.291  0.00  0.00            
ATOM     68  O   HID X   5      29.274  49.876  35.507  0.00  0.00            
ATOM     69  N   LEU X   6      31.141  48.935  36.250  0.00  0.00            
ATOM     70  H   LEU X   6      32.110  48.687  36.114  0.00  0.00            
ATOM     71  CA  LEU X   6      30.687  48.953  37.644  0.00  0.00            
ATOM     72  HA  LEU X   6      29.756  49.339  37.709  0.00  0.00            
ATOM     73  CB  LEU X   6      30.541  47.551  38.185  0.00  0.00            
ATOM     74  HB2 LEU X   6      31.547  47.131  38.163  0.00  0.00            
ATOM     75  HB3 LEU X   6      30.244  47.642  39.230  0.00  0.00            
ATOM     76  CG  LEU X   6      29.467  46.661  37.592  0.00  0.00            
ATOM     77  HG  LEU X   6      29.596  46.553  36.515  0.00  0.00            
ATOM     78  CD1 LEU X   6      29.564  45.290  38.192  0.00  0.00            
ATOM     79 HD11 LEU X   6      28.947  44.593  37.625  0.00  0.00            
ATOM     80 HD12 LEU X   6      30.546  44.826  38.104  0.00  0.00            
ATOM     81 HD13 LEU X   6      29.320  45.279  39.255  0.00  0.00            
ATOM     82  CD2 LEU X   6      27.939  47.144  37.599  0.00  0.00            
ATOM     83 HD21 LEU X   6      27.929  48.224  37.452  0.00  0.00            
ATOM     84 HD22 LEU X   6      27.334  46.804  36.759  0.00  0.00            
ATOM     85 HD23 LEU X   6      27.539  47.005  38.516  0.00  0.00            
ATOM     86  C   LEU X   6      31.739  49.715  38.418  0.00  0.00            
ATOM     87  O   LEU X   6      32.908  49.467  38.190  0.00  0.00            
ATOM     88  N   VAL X   7      31.291  50.614  39.318  0.00  0.00            
ATOM     89  H   VAL X   7      30.310  51.081  39.228  0.00  0.00            
ATOM     90  CA  VAL X   7      32.218  51.362  40.193  0.00  0.00            
ATOM     91  HA  VAL X   7      33.168  51.395  39.660  0.00  0.00            
ATOM     92  CB  VAL X   7      31.747  52.816  40.371  0.00  0.00            
ATOM     93  HB  VAL X   7      30.837  52.770  40.970  0.00  0.00            
ATOM     94  CG1 VAL X   7      32.744  53.577  41.254  0.00  0.00            
ATOM     95 HG11 VAL X   7      33.779  53.576  40.913  0.00  0.00            
ATOM     96 HG12 VAL X   7      32.422  54.525  41.383  0.00  0.00            
ATOM     97 HG13 VAL X   7      32.645  53.057  42.208  0.00  0.00            
ATOM     98  CG2 VAL X   7      31.446  53.528  39.054  0.00  0.00            
ATOM     99 HG21 VAL X   7      32.309  53.378  38.406  0.00  0.00            
ATOM    100 HG22 VAL X   7      30.508  53.066  38.745  0.00  0.00            
ATOM    101 HG23 VAL X   7      31.270  54.501  39.259  0.00  0.00            
ATOM    102  C   VAL X   7      32.343  50.583  41.500  0.00  0.00            
ATOM    103  O   VAL X   7      31.297  50.168  42.076  0.00  0.00            
ATOM    104  N   ASN X   8      33.579  50.249  41.848  0.00  0.00            
ATOM    105  H   ASN X   8      34.410  50.620  41.248  0.00  0.00            
ATOM    106  CA  ASN X   8      33.777  49.319  43.004  0.00  0.00            
ATOM    107  HA  ASN X   8      32.947  48.773  43.183  0.00  0.00            
ATOM    108  CB  ASN X   8      34.764  48.237  42.648  0.00  0.00            
ATOM    109  HB2 ASN X   8      35.641  48.736  42.237  0.00  0.00            
ATOM    110  HB3 ASN X   8      35.147  47.744  43.542  0.00  0.00            
ATOM    111  CG  ASN X   8      34.095  47.119  41.864  0.00  0.00            
ATOM    112  OD1 ASN X   8      33.691  46.075  42.350  0.00  0.00            
ATOM    113  ND2 ASN X   8      33.717  47.305  40.595  0.00  0.00            
ATOM    114 HD21 ASN X   8      33.931  48.262  40.119  0.00  0.00            
ATOM    115 HD22 ASN X   8      33.389  46.520  40.051  0.00  0.00            
ATOM    116  C   ASN X   8      34.099  50.054  44.244  0.00  0.00            
ATOM    117  O   ASN X   8      34.065  51.274  44.221  0.00  0.00            
ATOM    118  N   ALA X   9      34.408  49.298  45.341  0.00  0.00            
ATOM    119  H   ALA X   9      34.360  48.210  45.306  0.00  0.00            
ATOM    120  CA  ALA X   9      34.331  49.855  46.747  0.00  0.00            
ATOM    121  HA  ALA X   9      33.421  50.266  46.896  0.00  0.00            
ATOM    122  CB  ALA X   9      34.707  48.705  47.654  0.00  0.00            
ATOM    123  HB1 ALA X   9      33.983  48.003  47.709  0.00  0.00            
ATOM    124  HB2 ALA X   9      35.436  48.095  47.313  0.00  0.00            
ATOM    125  HB3 ALA X   9      34.948  49.071  48.652  0.00  0.00            
ATOM    126  C   ALA X   9      35.335  51.080  46.929  0.00  0.00            
ATOM    127  O   ALA X   9      34.990  52.076  47.512  0.00  0.00            
ATOM    128  N   ASP X  10      36.547  50.868  46.438  0.00  0.00            
ATOM    129  H   ASP X  10      36.819  49.891  46.039  0.00  0.00            
ATOM    130  CA  ASP X  10      37.574  51.909  46.392  0.00  0.00            
ATOM    131  HA  ASP X  10      37.646  52.262  47.421  0.00  0.00            
ATOM    132  CB  ASP X  10      38.898  51.197  45.903  0.00  0.00            
ATOM    133  HB2 ASP X  10      38.746  50.722  44.933  0.00  0.00            
ATOM    134  HB3 ASP X  10      39.665  51.967  45.810  0.00  0.00            
ATOM    135  CG  ASP X  10      39.373  50.203  46.925  0.00  0.00            
ATOM    136  OD1 ASP X  10      38.882  50.189  48.088  0.00  0.00            
ATOM    137  OD2 ASP X  10      40.274  49.395  46.646  0.00  0.00            
ATOM    138  C   ASP X  10      37.288  53.085  45.382  0.00  0.00            
ATOM    139  O   ASP X  10      38.067  53.980  45.418  0.00  0.00            
ATOM    140  N   GLY X  11      36.205  53.051  44.630  0.00  0.00            
ATOM    141  H   GLY X  11      35.395  52.351  44.773  0.00  0.00            
ATOM    142  CA  GLY X  11      35.893  54.131  43.702  0.00  0.00            
ATOM    143  HA2 GLY X  11      34.822  54.266  43.739  0.00  0.00            
ATOM    144  HA3 GLY X  11      36.251  55.028  43.998  0.00  0.00            
ATOM    145  C   GLY X  11      36.274  53.887  42.209  0.00  0.00            
ATOM    146  O   GLY X  11      36.361  54.785  41.380  0.00  0.00            
ATOM    147  N   GLN X  12      36.662  52.659  42.037  0.00  0.00            
ATOM    148  H   GLN X  12      36.613  51.994  42.899  0.00  0.00            
ATOM    149  CA  GLN X  12      37.495  52.225  40.922  0.00  0.00            
ATOM    150  HA  GLN X  12      38.081  52.992  40.624  0.00  0.00            
ATOM    151  CB  GLN X  12      38.356  50.923  41.118  0.00  0.00            
ATOM    152  HB2 GLN X  12      38.499  50.759  42.187  0.00  0.00            
ATOM    153  HB3 GLN X  12      37.740  50.094  40.768  0.00  0.00            
ATOM    154  CG  GLN X  12      39.746  50.975  40.323  0.00  0.00            
ATOM    155  HG2 GLN X  12      40.229  50.002  40.414  0.00  0.00            
ATOM    156  HG3 GLN X  12      39.586  51.111  39.264  0.00  0.00            
ATOM    157  CD  GLN X  12      40.749  51.976  40.813  0.00  0.00            
ATOM    158  OE1 GLN X  12      40.413  52.932  41.471  0.00  0.00            
ATOM    159  NE2 GLN X  12      42.018  51.876  40.482  0.00  0.00            
ATOM    160 HE21 GLN X  12      42.736  52.403  41.092  0.00  0.00            
ATOM    161 HE22 GLN X  12      42.333  51.090  40.031  0.00  0.00            
ATOM    162  C   GLN X  12      36.478  51.932  39.756  0.00  0.00            
ATOM    163  O   GLN X  12      35.664  51.046  39.823  0.00  0.00            
ATOM    164  N   TYR X  13      36.494  52.735  38.701  0.00  0.00            
ATOM    165  H   TYR X  13      37.089  53.647  38.727  0.00  0.00            
ATOM    166  CA  TYR X  13      35.873  52.294  37.412  0.00  0.00            
ATOM    167  HA  TYR X  13      34.808  52.144  37.590  0.00  0.00            
ATOM    168  CB  TYR X  13      35.984  53.317  36.363  0.00  0.00            
ATOM    169  HB2 TYR X  13      37.030  53.613  36.441  0.00  0.00            
ATOM    170  HB3 TYR X  13      35.868  52.895  35.365  0.00  0.00            
ATOM    171  CG  TYR X  13      35.047  54.463  36.493  0.00  0.00            
ATOM    172  CD1 TYR X  13      34.122  54.669  35.467  0.00  0.00            
ATOM    173  HD1 TYR X  13      33.945  54.005  34.621  0.00  0.00            
ATOM    174  CE1 TYR X  13      33.340  55.866  35.494  0.00  0.00            
ATOM    175  HE1 TYR X  13      32.632  56.052  34.686  0.00  0.00            
ATOM    176  CZ  TYR X  13      33.507  56.850  36.484  0.00  0.00            
ATOM    177  OH  TYR X  13      32.886  58.063  36.388  0.00  0.00            
ATOM    178  HH  TYR X  13      33.405  58.764  37.043  0.00  0.00            
ATOM    179  CE2 TYR X  13      34.476  56.624  37.469  0.00  0.00            
ATOM    180  HE2 TYR X  13      34.705  57.371  38.229  0.00  0.00            
ATOM    181  CD2 TYR X  13      35.219  55.440  37.494  0.00  0.00            
ATOM    182  HD2 TYR X  13      36.026  55.324  38.218  0.00  0.00            
ATOM    183  C   TYR X  13      36.556  50.965  36.958  0.00  0.00            
ATOM    184  O   TYR X  13      37.684  50.841  36.468  0.00  0.00            
ATOM    185  N   LEU X  14      35.755  49.878  37.075  0.00  0.00            
ATOM    186  H   LEU X  14      34.523  50.025  37.570  0.00  0.00            
ATOM    187  CA  LEU X  14      36.022  48.614  36.295  0.00  0.00            
ATOM    188  HA  LEU X  14      36.983  48.672  35.991  0.00  0.00            
ATOM    189  CB  LEU X  14      35.787  47.352  37.137  0.00  0.00            
ATOM    190  HB2 LEU X  14      34.722  47.347  37.367  0.00  0.00            
ATOM    191  HB3 LEU X  14      35.980  46.504  36.480  0.00  0.00            
ATOM    192  CG  LEU X  14      36.660  47.080  38.358  0.00  0.00            
ATOM    193  HG  LEU X  14      36.329  47.766  39.137  0.00  0.00            
ATOM    194  CD1 LEU X  14      36.605  45.530  38.822  0.00  0.00            
ATOM    195 HD11 LEU X  14      36.995  44.911  38.027  0.00  0.00            
ATOM    196 HD12 LEU X  14      37.216  45.524  39.712  0.00  0.00            
ATOM    197 HD13 LEU X  14      35.593  45.197  38.999  0.00  0.00            
ATOM    198  CD2 LEU X  14      38.152  47.443  38.177  0.00  0.00            
ATOM    199 HD21 LEU X  14      38.238  48.484  37.900  0.00  0.00            
ATOM    200 HD22 LEU X  14      38.715  47.309  39.089  0.00  0.00            
ATOM    201 HD23 LEU X  14      38.535  46.881  37.431  0.00  0.00            
ATOM    202  C   LEU X  14      35.041  48.655  35.092  0.00  0.00            
ATOM    203  O   LEU X  14      33.876  48.894  35.267  0.00  0.00            
ATOM    204  N   PHE X  15      35.618  48.255  33.973  0.00  0.00            
ATOM    205  H   PHE X  15      36.566  47.910  34.022  0.00  0.00            
ATOM    206  CA  PHE X  15      34.833  48.154  32.761  0.00  0.00            
ATOM    207  HA  PHE X  15      33.957  48.649  32.843  0.00  0.00            
ATOM    208  CB  PHE X  15      35.625  48.746  31.626  0.00  0.00            
ATOM    209  HB2 PHE X  15      36.593  48.522  31.808  0.00  0.00            
ATOM    210  HB3 PHE X  15      35.188  48.328  30.817  0.00  0.00            
ATOM    211  CG  PHE X  15      35.575  50.264  31.539  0.00  0.00            
ATOM    212  CD1 PHE X  15      36.206  51.028  32.538  0.00  0.00            
ATOM    213  HD1 PHE X  15      36.867  50.508  33.097  0.00  0.00            
ATOM    214  CE1 PHE X  15      36.079  52.440  32.504  0.00  0.00            
ATOM    215  HE1 PHE X  15      36.631  53.064  33.075  0.00  0.00            
ATOM    216  CZ  PHE X  15      35.201  53.107  31.581  0.00  0.00            
ATOM    217  HZ  PHE X  15      34.991  54.176  31.599  0.00  0.00            
ATOM    218  CE2 PHE X  15      34.515  52.332  30.639  0.00  0.00            
ATOM    219  HE2 PHE X  15      33.702  52.731  30.032  0.00  0.00            
ATOM    220  CD2 PHE X  15      34.727  50.905  30.610  0.00  0.00            
ATOM    221  HD2 PHE X  15      34.159  50.338  29.873  0.00  0.00            
ATOM    222  C   PHE X  15      34.522  46.696  32.569  0.00  0.00            
ATOM    223  O   PHE X  15      35.396  45.832  32.667  0.00  0.00            
ATOM    224  N   CYS X  16      33.409  46.447  32.004  0.00  0.00            
ATOM    225  H   CYS X  16      32.941  47.356  31.627  0.00  0.00            
ATOM    226  CA  CYS X  16      32.648  45.232  31.974  0.00  0.00            
ATOM    227  HA  CYS X  16      33.280  44.443  32.382  0.00  0.00            
ATOM    228  CB  CYS X  16      31.423  45.362  32.835  0.00  0.00            
ATOM    229  HB2 CYS X  16      30.687  46.020  32.372  0.00  0.00            
ATOM    230  HB3 CYS X  16      30.963  44.374  32.857  0.00  0.00            
ATOM    231  SG  CYS X  16      31.874  45.813  34.507  0.00  0.00            
ATOM    232  HG  CYS X  16      31.512  44.906  34.991  0.00  0.00            
ATOM    233  C   CYS X  16      32.305  44.788  30.502  0.00  0.00            
ATOM    234  O   CYS X  16      32.063  45.650  29.657  0.00  0.00            
ATOM    235  N   ARG X  17      32.163  43.474  30.293  0.00  0.00            
ATOM    236  H   ARG X  17      32.513  42.770  31.034  0.00  0.00            
ATOM    237  CA  ARG X  17      31.931  42.876  28.906  0.00  0.00            
ATOM    238  HA  ARG X  17      31.492  43.552  28.298  0.00  0.00            
ATOM    239  CB  ARG X  17      33.288  42.383  28.331  0.00  0.00            
ATOM    240  HB2 ARG X  17      33.616  41.561  28.967  0.00  0.00            
ATOM    241  HB3 ARG X  17      33.090  41.979  27.338  0.00  0.00            
ATOM    242  CG  ARG X  17      34.443  43.383  28.392  0.00  0.00            
ATOM    243  HG2 ARG X  17      34.192  44.240  27.767  0.00  0.00            
ATOM    244  HG3 ARG X  17      34.608  43.653  29.424  0.00  0.00            
ATOM    245  CD  ARG X  17      35.704  42.633  27.808  0.00  0.00            
ATOM    246  HD2 ARG X  17      35.749  41.638  28.227  0.00  0.00            
ATOM    247  HD3 ARG X  17      35.433  42.436  26.909  0.00  0.00            
ATOM    248  NE  ARG X  17      36.909  43.435  27.948  0.00  0.00            
ATOM    249  HE  ARG X  17      37.362  43.494  28.927  0.00  0.00            
ATOM    250  CZ  ARG X  17      37.642  43.885  26.984  0.00  0.00            
ATOM    251  NH1 ARG X  17      37.372  43.741  25.734  0.00  0.00            
ATOM    252 HH11 ARG X  17      36.489  43.163  25.506  0.00  0.00            
ATOM    253 HH12 ARG X  17      38.024  44.037  25.022  0.00  0.00            
ATOM    254  NH2 ARG X  17      38.795  44.554  27.257  0.00  0.00            
ATOM    255 HH21 ARG X  17      38.823  44.917  28.284  0.00  0.00            
ATOM    256 HH22 ARG X  17      39.530  44.893  26.526  0.00  0.00            
ATOM    257  C   ARG X  17      30.909  41.660  29.131  0.00  0.00            
ATOM    258  O   ARG X  17      31.092  40.800  30.043  0.00  0.00            
ATOM    259  N   TYR X  18      29.831  41.752  28.373  0.00  0.00            
ATOM    260  H   TYR X  18      29.796  42.545  27.749  0.00  0.00            
ATOM    261  CA  TYR X  18      28.517  41.023  28.675  0.00  0.00            
ATOM    262  HA  TYR X  18      28.698  40.233  29.405  0.00  0.00            
ATOM    263  CB  TYR X  18      27.410  42.015  29.121  0.00  0.00            
ATOM    264  HB2 TYR X  18      27.150  42.676  28.294  0.00  0.00            
ATOM    265  HB3 TYR X  18      26.507  41.409  29.201  0.00  0.00            
ATOM    266  CG  TYR X  18      27.831  42.583  30.453  0.00  0.00            
ATOM    267  CD1 TYR X  18      28.094  43.953  30.501  0.00  0.00            
ATOM    268  HD1 TYR X  18      27.996  44.537  29.598  0.00  0.00            
ATOM    269  CE1 TYR X  18      28.321  44.623  31.728  0.00  0.00            
ATOM    270  HE1 TYR X  18      28.434  45.626  31.773  0.00  0.00            
ATOM    271  CZ  TYR X  18      28.448  43.827  32.829  0.00  0.00            
ATOM    272  OH  TYR X  18      28.839  44.389  34.047  0.00  0.00            
ATOM    273  HH  TYR X  18      28.841  43.743  34.912  0.00  0.00            
ATOM    274  CE2 TYR X  18      28.064  42.446  32.797  0.00  0.00            
ATOM    275  HE2 TYR X  18      28.137  41.987  33.771  0.00  0.00            
ATOM    276  CD2 TYR X  18      27.719  41.802  31.602  0.00  0.00            
ATOM    277  HD2 TYR X  18      27.518  40.746  31.499  0.00  0.00            
ATOM    278  C   TYR X  18      28.199  40.270  27.372  0.00  0.00            
ATOM    279  O   TYR X  18      28.062  40.776  26.271  0.00  0.00            
ATOM    280  N   TRP X  19      27.805  39.012  27.578  0.00  0.00            
ATOM    281  H   TRP X  19      27.908  38.628  28.592  0.00  0.00            
ATOM    282  CA  TRP X  19      27.344  38.171  26.570  0.00  0.00            
ATOM    283  HA  TRP X  19      27.198  38.764  25.667  0.00  0.00            
ATOM    284  CB  TRP X  19      28.338  37.068  26.326  0.00  0.00            
ATOM    285  HB2 TRP X  19      28.657  36.614  27.264  0.00  0.00            
ATOM    286  HB3 TRP X  19      27.807  36.285  25.783  0.00  0.00            
ATOM    287  CG  TRP X  19      29.563  37.553  25.620  0.00  0.00            
ATOM    288  CD1 TRP X  19      29.855  37.749  24.311  0.00  0.00            
ATOM    289  HD1 TRP X  19      29.215  37.464  23.476  0.00  0.00            
ATOM    290  NE1 TRP X  19      31.151  38.120  24.083  0.00  0.00            
ATOM    291  HE1 TRP X  19      31.598  38.360  23.119  0.00  0.00            
ATOM    292  CE2 TRP X  19      31.755  38.444  25.256  0.00  0.00            
ATOM    293  CZ2 TRP X  19      33.007  38.991  25.650  0.00  0.00            
ATOM    294  HZ2 TRP X  19      33.738  39.281  24.894  0.00  0.00            
ATOM    295  CH2 TRP X  19      33.320  39.174  27.006  0.00  0.00            
ATOM    296  HH2 TRP X  19      34.201  39.580  27.286  0.00  0.00            
ATOM    297  CZ3 TRP X  19      32.369  38.924  28.009  0.00  0.00            
ATOM    298  HZ3 TRP X  19      32.540  39.122  28.985  0.00  0.00            
ATOM    299  CE3 TRP X  19      31.039  38.509  27.629  0.00  0.00            
ATOM    300  HE3 TRP X  19      30.327  38.395  28.336  0.00  0.00            
ATOM    301  CD2 TRP X  19      30.768  38.161  26.283  0.00  0.00            
ATOM    302  C   TRP X  19      25.973  37.639  27.084  0.00  0.00            
ATOM    303  O   TRP X  19      25.918  36.808  28.016  0.00  0.00            
ATOM    304  N   LYS X  20      24.907  38.228  26.519  0.00  0.00            
ATOM    305  H   LYS X  20      25.028  38.950  25.712  0.00  0.00            
ATOM    306  CA  LYS X  20      23.516  37.905  26.922  0.00  0.00            
ATOM    307  HA  LYS X  20      23.666  37.146  27.689  0.00  0.00            
ATOM    308  CB  LYS X  20      22.788  39.149  27.479  0.00  0.00            
ATOM    309  HB2 LYS X  20      23.188  39.422  28.307  0.00  0.00            
ATOM    310  HB3 LYS X  20      23.079  39.945  26.793  0.00  0.00            
ATOM    311  CG  LYS X  20      21.300  38.954  27.745  0.00  0.00            
ATOM    312  HG2 LYS X  20      20.816  38.090  27.290  0.00  0.00            
ATOM    313  HG3 LYS X  20      21.161  38.601  28.767  0.00  0.00            
ATOM    314  CD  LYS X  20      20.346  40.074  27.348  0.00  0.00            
ATOM    315  HD2 LYS X  20      19.392  39.557  27.450  0.00  0.00            
ATOM    316  HD3 LYS X  20      20.350  41.026  27.878  0.00  0.00            
ATOM    317  CE  LYS X  20      20.431  40.420  25.841  0.00  0.00            
ATOM    318  HE2 LYS X  20      19.696  41.182  25.582  0.00  0.00            
ATOM    319  HE3 LYS X  20      21.381  40.936  25.704  0.00  0.00            
ATOM    320  NZ  LYS X  20      20.428  39.260  24.878  0.00  0.00            
ATOM    321  HZ1 LYS X  20      21.314  38.795  24.739  0.00  0.00            
ATOM    322  HZ2 LYS X  20      19.631  38.553  25.109  0.00  0.00            
ATOM    323  HZ3 LYS X  20      20.272  39.711  23.899  0.00  0.00            
ATOM    324  C   LYS X  20      22.850  37.195  25.784  0.00  0.00            
ATOM    325  O   LYS X  20      22.709  37.757  24.669  0.00  0.00            
ATOM    326  N   PRO X  21      22.338  35.962  25.903  0.00  0.00            
ATOM    327  CD  PRO X  21      22.232  35.198  27.171  0.00  0.00            
ATOM    328  HD2 PRO X  21      21.941  35.823  27.910  0.00  0.00            
ATOM    329  HD3 PRO X  21      23.187  34.738  27.424  0.00  0.00            
ATOM    330  CG  PRO X  21      21.220  34.113  26.995  0.00  0.00            
ATOM    331  HG2 PRO X  21      20.203  34.426  27.233  0.00  0.00            
ATOM    332  HG3 PRO X  21      21.438  33.286  27.532  0.00  0.00            
ATOM    333  CB  PRO X  21      21.480  33.780  25.517  0.00  0.00            
ATOM    334  HB2 PRO X  21      20.478  33.433  25.265  0.00  0.00            
ATOM    335  HB3 PRO X  21      22.360  33.159  25.352  0.00  0.00            
ATOM    336  CA  PRO X  21      21.674  35.143  24.876  0.00  0.00            
ATOM    337  HA  PRO X  21      22.182  35.260  23.918  0.00  0.00            
ATOM    338  C   PRO X  21      20.246  35.775  24.641  0.00  0.00            
ATOM    339  O   PRO X  21      19.797  36.617  25.428  0.00  0.00            
ATOM    340  N   THR X  22      19.550  35.360  23.542  0.00  0.00            
ATOM    341  H   THR X  22      20.070  34.803  22.879  0.00  0.00            
ATOM    342  CA  THR X  22      18.190  35.922  23.108  0.00  0.00            
ATOM    343  HA  THR X  22      18.192  36.938  23.504  0.00  0.00            
ATOM    344  CB  THR X  22      18.006  35.925  21.545  0.00  0.00            
ATOM    345  HB  THR X  22      16.945  36.097  21.359  0.00  0.00            
ATOM    346  CG2 THR X  22      18.880  36.938  20.841  0.00  0.00            
ATOM    347 HG21 THR X  22      18.906  36.721  19.773  0.00  0.00            
ATOM    348 HG22 THR X  22      18.286  37.843  20.968  0.00  0.00            
ATOM    349 HG23 THR X  22      19.894  36.902  21.238  0.00  0.00            
ATOM    350  OG1 THR X  22      18.268  34.671  21.018  0.00  0.00            
ATOM    351  HG1 THR X  22      19.182  34.386  21.088  0.00  0.00            
ATOM    352  C   THR X  22      16.969  35.278  23.729  0.00  0.00            
ATOM    353  O   THR X  22      16.081  35.999  24.187  0.00  0.00            
ATOM    354  N   GLY X  23      16.961  33.954  23.875  0.00  0.00            
ATOM    355  H   GLY X  23      17.825  33.423  23.475  0.00  0.00            
ATOM    356  CA  GLY X  23      16.031  33.245  24.837  0.00  0.00            
ATOM    357  HA2 GLY X  23      15.071  33.758  24.783  0.00  0.00            
ATOM    358  HA3 GLY X  23      15.890  32.219  24.495  0.00  0.00            
ATOM    359  C   GLY X  23      16.343  33.409  26.308  0.00  0.00            
ATOM    360  O   GLY X  23      17.260  34.014  26.702  0.00  0.00            
ATOM    361  N   THR X  24      15.591  32.707  27.121  0.00  0.00            
ATOM    362  H   THR X  24      14.762  32.223  26.805  0.00  0.00            
ATOM    363  CA  THR X  24      15.761  32.690  28.617  0.00  0.00            
ATOM    364  HA  THR X  24      15.868  33.647  28.923  0.00  0.00            
ATOM    365  CB  THR X  24      14.463  32.138  29.310  0.00  0.00            
ATOM    366  HB  THR X  24      14.751  32.042  30.274  0.00  0.00            
ATOM    367  CG2 THR X  24      13.209  33.089  29.188  0.00  0.00            
ATOM    368 HG21 THR X  24      12.323  32.597  29.589  0.00  0.00            
ATOM    369 HG22 THR X  24      13.333  33.957  29.834  0.00  0.00            
ATOM    370 HG23 THR X  24      13.172  33.261  28.113  0.00  0.00            
ATOM    371  OG1 THR X  24      14.134  30.867  28.846  0.00  0.00            
ATOM    372  HG1 THR X  24      13.431  30.972  28.020  0.00  0.00            
ATOM    373  C   THR X  24      17.076  31.954  29.043  0.00  0.00            
ATOM    374  O   THR X  24      17.368  30.874  28.511  0.00  0.00            
ATOM    375  N   PRO X  25      17.891  32.616  29.831  0.00  0.00            
ATOM    376  CD  PRO X  25      17.753  33.934  30.409  0.00  0.00            
ATOM    377  HD2 PRO X  25      16.763  34.146  30.813  0.00  0.00            
ATOM    378  HD3 PRO X  25      17.976  34.711  29.678  0.00  0.00            
ATOM    379  CG  PRO X  25      18.788  34.067  31.501  0.00  0.00            
ATOM    380  HG2 PRO X  25      18.419  33.662  32.444  0.00  0.00            
ATOM    381  HG3 PRO X  25      19.188  35.081  31.494  0.00  0.00            
ATOM    382  CB  PRO X  25      19.923  33.193  30.917  0.00  0.00            
ATOM    383  HB2 PRO X  25      20.628  32.804  31.652  0.00  0.00            
ATOM    384  HB3 PRO X  25      20.391  33.846  30.181  0.00  0.00            
ATOM    385  CA  PRO X  25      19.156  32.013  30.300  0.00  0.00            
ATOM    386  HA  PRO X  25      19.691  31.680  29.411  0.00  0.00            
ATOM    387  C   PRO X  25      18.957  30.822  31.258  0.00  0.00            
ATOM    388  O   PRO X  25      18.215  30.902  32.218  0.00  0.00            
ATOM    389  N   LYS X  26      19.765  29.768  31.019  0.00  0.00            
ATOM    390  H   LYS X  26      20.482  29.779  30.199  0.00  0.00            
ATOM    391  CA  LYS X  26      19.668  28.543  31.956  0.00  0.00            
ATOM    392  HA  LYS X  26      18.618  28.371  32.192  0.00  0.00            
ATOM    393  CB  LYS X  26      20.009  27.263  31.090  0.00  0.00            
ATOM    394  HB2 LYS X  26      20.063  26.394  31.746  0.00  0.00            
ATOM    395  HB3 LYS X  26      19.148  27.045  30.459  0.00  0.00            
ATOM    396  CG  LYS X  26      21.334  27.412  30.261  0.00  0.00            
ATOM    397  HG2 LYS X  26      21.215  27.522  29.183  0.00  0.00            
ATOM    398  HG3 LYS X  26      21.834  28.232  30.574  0.00  0.00            
ATOM    399  CD  LYS X  26      22.334  26.223  30.451  0.00  0.00            
ATOM    400  HD2 LYS X  26      23.281  26.475  29.973  0.00  0.00            
ATOM    401  HD3 LYS X  26      22.673  26.121  31.482  0.00  0.00            
ATOM    402  CE  LYS X  26      21.822  24.879  29.907  0.00  0.00            
ATOM    403  HE2 LYS X  26      22.441  24.028  30.190  0.00  0.00            
ATOM    404  HE3 LYS X  26      20.850  24.717  30.372  0.00  0.00            
ATOM    405  NZ  LYS X  26      21.566  24.823  28.426  0.00  0.00            
ATOM    406  HZ1 LYS X  26      22.314  25.278  27.923  0.00  0.00            
ATOM    407  HZ2 LYS X  26      21.615  23.769  28.153  0.00  0.00            
ATOM    408  HZ3 LYS X  26      20.629  25.252  28.070  0.00  0.00            
ATOM    409  C   LYS X  26      20.497  28.724  33.220  0.00  0.00            
ATOM    410  O   LYS X  26      20.325  28.028  34.217  0.00  0.00            
ATOM    411  N   ALA X  27      21.495  29.532  33.139  0.00  0.00            
ATOM    412  H   ALA X  27      21.763  29.939  32.164  0.00  0.00            
ATOM    413  CA  ALA X  27      22.529  29.596  34.172  0.00  0.00            
ATOM    414  HA  ALA X  27      22.070  29.616  35.161  0.00  0.00            
ATOM    415  CB  ALA X  27      23.434  28.354  34.059  0.00  0.00            
ATOM    416  HB1 ALA X  27      24.282  28.274  34.738  0.00  0.00            
ATOM    417  HB2 ALA X  27      22.903  27.434  34.301  0.00  0.00            
ATOM    418  HB3 ALA X  27      23.923  28.359  33.085  0.00  0.00            
ATOM    419  C   ALA X  27      23.343  30.934  33.961  0.00  0.00            
ATOM    420  O   ALA X  27      23.248  31.599  32.955  0.00  0.00            
ATOM    421  N   LEU X  28      24.129  31.304  34.950  0.00  0.00            
ATOM    422  H   LEU X  28      24.394  30.606  35.744  0.00  0.00            
ATOM    423  CA  LEU X  28      24.988  32.513  34.951  0.00  0.00            
ATOM    424  HA  LEU X  28      24.922  33.016  33.986  0.00  0.00            
ATOM    425  CB  LEU X  28      24.453  33.420  36.077  0.00  0.00            
ATOM    426  HB2 LEU X  28      24.477  32.864  37.014  0.00  0.00            
ATOM    427  HB3 LEU X  28      25.225  34.182  36.192  0.00  0.00            
ATOM    428  CG  LEU X  28      23.085  34.081  35.888  0.00  0.00            
ATOM    429  HG  LEU X  28      22.250  33.396  35.743  0.00  0.00            
ATOM    430  CD1 LEU X  28      22.816  35.045  37.044  0.00  0.00            
ATOM    431 HD11 LEU X  28      21.794  35.424  37.059  0.00  0.00            
ATOM    432 HD12 LEU X  28      23.050  34.515  37.967  0.00  0.00            
ATOM    433 HD13 LEU X  28      23.470  35.915  36.985  0.00  0.00            
ATOM    434  CD2 LEU X  28      23.030  34.897  34.598  0.00  0.00            
ATOM    435 HD21 LEU X  28      23.027  34.238  33.730  0.00  0.00            
ATOM    436 HD22 LEU X  28      22.082  35.434  34.556  0.00  0.00            
ATOM    437 HD23 LEU X  28      23.771  35.583  34.588  0.00  0.00            
ATOM    438  C   LEU X  28      26.437  31.993  35.060  0.00  0.00            
ATOM    439  O   LEU X  28      26.645  30.985  35.752  0.00  0.00            
ATOM    440  N   ILE X  29      27.377  32.643  34.373  0.00  0.00            
ATOM    441  H   ILE X  29      27.058  33.291  33.556  0.00  0.00            
ATOM    442  CA  ILE X  29      28.822  32.359  34.459  0.00  0.00            
ATOM    443  HA  ILE X  29      28.987  31.976  35.379  0.00  0.00            
ATOM    444  CB  ILE X  29      29.262  31.291  33.554  0.00  0.00            
ATOM    445  HB  ILE X  29      28.641  30.412  33.730  0.00  0.00            
ATOM    446  CG2 ILE X  29      29.039  31.786  32.080  0.00  0.00            
ATOM    447 HG21 ILE X  29      28.194  32.474  32.041  0.00  0.00            
ATOM    448 HG22 ILE X  29      29.916  32.357  31.777  0.00  0.00            
ATOM    449 HG23 ILE X  29      28.786  30.936  31.464  0.00  0.00            
ATOM    450  CG1 ILE X  29      30.740  30.756  33.657  0.00  0.00            
ATOM    451 HG12 ILE X  29      31.508  31.459  33.371  0.00  0.00            
ATOM    452 HG13 ILE X  29      30.987  30.533  34.684  0.00  0.00            
ATOM    453  CD1 ILE X  29      30.891  29.382  33.021  0.00  0.00            
ATOM    454 HD11 ILE X  29      31.914  29.102  33.223  0.00  0.00            
ATOM    455 HD12 ILE X  29      30.208  28.660  33.443  0.00  0.00            
ATOM    456 HD13 ILE X  29      30.752  29.441  32.022  0.00  0.00            
ATOM    457  C   ILE X  29      29.723  33.584  34.421  0.00  0.00            
ATOM    458  O   ILE X  29      29.767  34.323  33.452  0.00  0.00            
ATOM    459  N   PHE X  30      30.534  33.776  35.473  0.00  0.00            
ATOM    460  H   PHE X  30      30.518  33.118  36.172  0.00  0.00            
ATOM    461  CA  PHE X  30      31.598  34.800  35.511  0.00  0.00            
ATOM    462  HA  PHE X  30      31.174  35.594  35.054  0.00  0.00            
ATOM    463  CB  PHE X  30      32.025  35.062  37.020  0.00  0.00            
ATOM    464  HB2 PHE X  30      31.077  35.276  37.514  0.00  0.00            
ATOM    465  HB3 PHE X  30      32.587  34.276  37.524  0.00  0.00            
ATOM    466  CG  PHE X  30      32.892  36.404  37.139  0.00  0.00            
ATOM    467  CD1 PHE X  30      32.258  37.626  37.232  0.00  0.00            
ATOM    468  HD1 PHE X  30      31.190  37.736  37.043  0.00  0.00            
ATOM    469  CE1 PHE X  30      33.025  38.822  37.186  0.00  0.00            
ATOM    470  HE1 PHE X  30      32.532  39.794  37.156  0.00  0.00            
ATOM    471  CZ  PHE X  30      34.465  38.752  37.221  0.00  0.00            
ATOM    472  HZ  PHE X  30      35.125  39.619  37.200  0.00  0.00            
ATOM    473  CE2 PHE X  30      35.081  37.521  37.307  0.00  0.00            
ATOM    474  HE2 PHE X  30      36.148  37.421  37.504  0.00  0.00            
ATOM    475  CD2 PHE X  30      34.304  36.338  37.219  0.00  0.00            
ATOM    476  HD2 PHE X  30      34.852  35.399  37.146  0.00  0.00            
ATOM    477  C   PHE X  30      32.813  34.132  34.763  0.00  0.00            
ATOM    478  O   PHE X  30      33.085  32.931  34.839  0.00  0.00            
ATOM    479  N   VAL X  31      33.667  35.046  34.172  0.00  0.00            
ATOM    480  H   VAL X  31      33.245  36.049  34.109  0.00  0.00            
ATOM    481  CA  VAL X  31      34.919  34.776  33.386  0.00  0.00            
ATOM    482  HA  VAL X  31      35.279  33.767  33.591  0.00  0.00            
ATOM    483  CB  VAL X  31      34.824  34.847  31.873  0.00  0.00            
ATOM    484  HB  VAL X  31      34.609  35.815  31.680  0.00  0.00            
ATOM    485  CG1 VAL X  31      36.126  34.406  31.163  0.00  0.00            
ATOM    486 HG11 VAL X  31      36.904  35.071  31.508  0.00  0.00            
ATOM    487 HG12 VAL X  31      36.419  33.386  31.360  0.00  0.00            
ATOM    488 HG13 VAL X  31      36.049  34.637  30.183  0.00  0.00            
ATOM    489  CG2 VAL X  31      33.832  33.760  31.422  0.00  0.00            
ATOM    490 HG21 VAL X  31      33.831  33.825  30.334  0.00  0.00            
ATOM    491 HG22 VAL X  31      34.093  32.737  31.690  0.00  0.00            
ATOM    492 HG23 VAL X  31      32.788  33.983  31.645  0.00  0.00            
ATOM    493  C   VAL X  31      36.079  35.609  33.887  0.00  0.00            
ATOM    494  O   VAL X  31      36.138  36.778  33.613  0.00  0.00            
ATOM    495  N   SER X  32      36.964  34.998  34.715  0.00  0.00            
ATOM    496  H   SER X  32      36.673  34.073  34.997  0.00  0.00            
ATOM    497  CA  SER X  32      37.979  35.683  35.438  0.00  0.00            
ATOM    498  HA  SER X  32      37.791  36.752  35.531  0.00  0.00            
ATOM    499  CB  SER X  32      38.025  35.048  36.807  0.00  0.00            
ATOM    500  HB2 SER X  32      37.038  34.996  37.268  0.00  0.00            
ATOM    501  HB3 SER X  32      38.324  34.085  36.752  0.00  0.00            
ATOM    502  OG  SER X  32      38.923  35.791  37.631  0.00  0.00            
ATOM    503  HG  SER X  32      39.142  35.195  38.517  0.00  0.00            
ATOM    504  C   SER X  32      39.349  35.535  34.702  0.00  0.00            
ATOM    505  O   SER X  32      39.856  34.464  34.557  0.00  0.00            
ATOM    506  N   HID X  33      39.951  36.643  34.258  0.00  0.00            
ATOM    507  H   HID X  33      39.545  37.629  34.483  0.00  0.00            
ATOM    508  CA  HID X  33      41.115  36.600  33.390  0.00  0.00            
ATOM    509  HA  HID X  33      41.094  35.645  32.865  0.00  0.00            
ATOM    510  CB  HID X  33      41.077  37.809  32.485  0.00  0.00            
ATOM    511  HB2 HID X  33      41.647  37.661  31.664  0.00  0.00            
ATOM    512  HB3 HID X  33      40.053  37.891  32.122  0.00  0.00            
ATOM    513  CG  HID X  33      41.421  39.104  33.120  0.00  0.00            
ATOM    514  ND1 HID X  33      42.691  39.532  33.423  0.00  0.00            
ATOM    515  HD1 HID X  33      43.591  38.957  33.207  0.00  0.00            
ATOM    516  CE1 HID X  33      42.586  40.744  33.922  0.00  0.00            
ATOM    517  HE1 HID X  33      43.485  41.325  34.126  0.00  0.00            
ATOM    518  NE2 HID X  33      41.348  41.110  34.057  0.00  0.00            
ATOM    519  CD2 HID X  33      40.606  40.106  33.508  0.00  0.00            
ATOM    520  HD2 HID X  33      39.517  40.144  33.559  0.00  0.00            
ATOM    521  C   HID X  33      42.434  36.487  34.299  0.00  0.00            
ATOM    522  O   HID X  33      42.311  36.801  35.539  0.00  0.00            
ATOM    523  N   GLY X  34      43.602  36.125  33.692  0.00  0.00            
ATOM    524  H   GLY X  34      43.582  36.053  32.605  0.00  0.00            
ATOM    525  CA  GLY X  34      44.998  36.106  34.267  0.00  0.00            
ATOM    526  HA2 GLY X  34      44.883  35.800  35.307  0.00  0.00            
ATOM    527  HA3 GLY X  34      45.555  35.425  33.772  0.00  0.00            
ATOM    528  C   GLY X  34      45.718  37.463  34.244  0.00  0.00            
ATOM    529  O   GLY X  34      45.338  38.462  33.631  0.00  0.00            
ATOM    530  N   ALA X  35      46.903  37.456  34.909  0.00  0.00            
ATOM    531  H   ALA X  35      47.284  36.509  35.262  0.00  0.00            
ATOM    532  CA  ALA X  35      47.743  38.649  35.084  0.00  0.00            
ATOM    533  HA  ALA X  35      47.239  39.382  35.563  0.00  0.00            
ATOM    534  CB  ALA X  35      48.953  38.153  35.993  0.00  0.00            
ATOM    535  HB1 ALA X  35      48.668  37.493  36.812  0.00  0.00            
ATOM    536  HB2 ALA X  35      49.410  37.453  35.293  0.00  0.00            
ATOM    537  HB3 ALA X  35      49.645  38.953  36.255  0.00  0.00            
ATOM    538  C   ALA X  35      48.284  39.297  33.730  0.00  0.00            
ATOM    539  O   ALA X  35      48.921  38.703  32.945  0.00  0.00            
ATOM    540  N   GLY X  36      48.078  40.586  33.550  0.00  0.00            
ATOM    541  H   GLY X  36      47.673  41.235  34.326  0.00  0.00            
ATOM    542  CA  GLY X  36      48.695  41.362  32.471  0.00  0.00            
ATOM    543  HA2 GLY X  36      48.979  42.360  32.769  0.00  0.00            
ATOM    544  HA3 GLY X  36      49.475  40.803  32.156  0.00  0.00            
ATOM    545  C   GLY X  36      47.711  41.614  31.284  0.00  0.00            
ATOM    546  O   GLY X  36      47.854  42.573  30.599  0.00  0.00            
ATOM    547  N   GLU X  37      46.843  40.641  31.053  0.00  0.00            
ATOM    548  H   GLU X  37      46.973  39.702  31.592  0.00  0.00            
ATOM    549  CA  GLU X  37      45.830  40.506  30.026  0.00  0.00            
ATOM    550  HA  GLU X  37      46.013  41.063  29.108  0.00  0.00            
ATOM    551  CB  GLU X  37      45.748  39.027  29.483  0.00  0.00            
ATOM    552  HB2 GLU X  37      45.285  38.945  28.646  0.00  0.00            
ATOM    553  HB3 GLU X  37      46.691  38.755  29.243  0.00  0.00            
ATOM    554  CG  GLU X  37      45.219  38.029  30.607  0.00  0.00            
ATOM    555  HG2 GLU X  37      46.090  37.861  31.240  0.00  0.00            
ATOM    556  HG3 GLU X  37      44.402  38.385  31.234  0.00  0.00            
ATOM    557  CD  GLU X  37      44.921  36.643  30.065  0.00  0.00            
ATOM    558  OE1 GLU X  37      44.177  35.986  30.747  0.00  0.00            
ATOM    559  OE2 GLU X  37      45.450  36.260  28.954  0.00  0.00            
ATOM    560  C   GLU X  37      44.419  41.077  30.532  0.00  0.00            
ATOM    561  O   GLU X  37      44.470  42.049  31.292  0.00  0.00            
ATOM    562  N   HIE X  38      43.347  40.596  29.881  0.00  0.00            
ATOM    563  H   HIE X  38      43.376  39.950  29.105  0.00  0.00            
ATOM    564  CA  HIE X  38      42.044  41.279  30.074  0.00  0.00            
ATOM    565  HA  HIE X  38      41.938  41.438  31.066  0.00  0.00            
ATOM    566  CB  HIE X  38      41.994  42.671  29.269  0.00  0.00            
ATOM    567  HB2 HIE X  38      41.142  43.182  29.450  0.00  0.00            
ATOM    568  HB3 HIE X  38      42.843  43.291  29.557  0.00  0.00            
ATOM    569  CG  HIE X  38      42.141  42.568  27.759  0.00  0.00            
ATOM    570  ND1 HIE X  38      41.133  42.091  26.937  0.00  0.00            
ATOM    571  CE1 HIE X  38      41.748  42.021  25.720  0.00  0.00            
ATOM    572  HE1 HIE X  38      41.270  41.592  24.840  0.00  0.00            
ATOM    573  NE2 HIE X  38      43.029  42.342  25.793  0.00  0.00            
ATOM    574  HE2 HIE X  38      43.684  42.317  25.025  0.00  0.00            
ATOM    575  CD2 HIE X  38      43.311  42.707  27.074  0.00  0.00            
ATOM    576  HD2 HIE X  38      44.260  43.039  27.496  0.00  0.00            
ATOM    577  C   HIE X  38      40.890  40.360  29.621  0.00  0.00            
ATOM    578  O   HIE X  38      41.013  39.327  29.014  0.00  0.00            
ATOM    579  N   SER X  39      39.684  40.757  29.867  0.00  0.00            
ATOM    580  H   SER X  39      39.588  41.707  30.394  0.00  0.00            
ATOM    581  CA  SER X  39      38.462  39.861  29.694  0.00  0.00            
ATOM    582  HA  SER X  39      38.731  38.892  30.114  0.00  0.00            
ATOM    583  CB  SER X  39      37.272  40.280  30.552  0.00  0.00            
ATOM    584  HB2 SER X  39      36.469  39.694  30.371  0.00  0.00            
ATOM    585  HB3 SER X  39      37.543  40.204  31.522  0.00  0.00            
ATOM    586  OG  SER X  39      36.805  41.571  30.427  0.00  0.00            
ATOM    587  HG  SER X  39      37.549  42.248  30.528  0.00  0.00            
ATOM    588  C   SER X  39      38.017  39.586  28.215  0.00  0.00            
ATOM    589  O   SER X  39      37.444  38.553  27.978  0.00  0.00            
ATOM    590  N   GLY X  40      38.482  40.466  27.301  0.00  0.00            
ATOM    591  H   GLY X  40      39.132  41.295  27.580  0.00  0.00            
ATOM    592  CA  GLY X  40      38.118  40.357  25.875  0.00  0.00            
ATOM    593  HA2 GLY X  40      37.050  40.139  25.870  0.00  0.00            
ATOM    594  HA3 GLY X  40      38.343  41.289  25.357  0.00  0.00            
ATOM    595  C   GLY X  40      38.892  39.222  25.166  0.00  0.00            
ATOM    596  O   GLY X  40      38.658  38.856  24.008  0.00  0.00            
ATOM    597  N   ARG X  41      39.887  38.611  25.828  0.00  0.00            
ATOM    598  H   ARG X  41      40.237  38.983  26.791  0.00  0.00            
ATOM    599  CA  ARG X  41      40.778  37.500  25.424  0.00  0.00            
ATOM    600  HA  ARG X  41      41.272  37.787  24.591  0.00  0.00            
ATOM    601  CB  ARG X  41      41.993  37.271  26.441  0.00  0.00            
ATOM    602  HB2 ARG X  41      41.497  37.009  27.376  0.00  0.00            
ATOM    603  HB3 ARG X  41      42.535  36.430  26.010  0.00  0.00            
ATOM    604  CG  ARG X  41      42.964  38.431  26.843  0.00  0.00            
ATOM    605  HG2 ARG X  41      42.428  39.373  26.723  0.00  0.00            
ATOM    606  HG3 ARG X  41      43.284  38.278  27.863  0.00  0.00            
ATOM    607  CD  ARG X  41      44.249  38.391  25.946  0.00  0.00            
ATOM    608  HD2 ARG X  41      44.044  38.378  24.886  0.00  0.00            
ATOM    609  HD3 ARG X  41      44.764  39.190  26.074  0.00  0.00            
ATOM    610  NE  ARG X  41      45.116  37.241  26.318  0.00  0.00            
ATOM    611  HE  ARG X  41      45.096  36.891  27.340  0.00  0.00            
ATOM    612  CZ  ARG X  41      46.030  36.656  25.601  0.00  0.00            
ATOM    613  NH1 ARG X  41      46.735  35.735  26.258  0.00  0.00            
ATOM    614 HH11 ARG X  41      46.344  35.318  27.174  0.00  0.00            
ATOM    615 HH12 ARG X  41      47.389  35.269  25.645  0.00  0.00            
ATOM    616  NH2 ARG X  41      46.190  36.865  24.324  0.00  0.00            
ATOM    617 HH21 ARG X  41      45.562  37.623  23.857  0.00  0.00            
ATOM    618 HH22 ARG X  41      46.549  36.059  23.684  0.00  0.00            
ATOM    619  C   ARG X  41      39.963  36.204  25.382  0.00  0.00            
ATOM    620  O   ARG X  41      40.592  35.283  24.876  0.00  0.00            
ATOM    621  N   TYR X  42      38.765  36.074  25.993  0.00  0.00            
ATOM    622  H   TYR X  42      38.436  36.908  26.613  0.00  0.00            
ATOM    623  CA  TYR X  42      37.949  34.815  26.150  0.00  0.00            
ATOM    624  HA  TYR X  42      38.603  33.971  25.932  0.00  0.00            
ATOM    625  CB  TYR X  42      37.629  34.486  27.633  0.00  0.00            
ATOM    626  HB2 TYR X  42      37.011  35.286  28.040  0.00  0.00            
ATOM    627  HB3 TYR X  42      37.077  33.546  27.633  0.00  0.00            
ATOM    628  CG  TYR X  42      38.878  34.429  28.469  0.00  0.00            
ATOM    629  CD1 TYR X  42      39.424  33.150  28.765  0.00  0.00            
ATOM    630  HD1 TYR X  42      39.020  32.276  28.462  0.00  0.00            
ATOM    631  CE1 TYR X  42      40.709  33.068  29.324  0.00  0.00            
ATOM    632  HE1 TYR X  42      41.033  32.076  29.639  0.00  0.00            
ATOM    633  CZ  TYR X  42      41.341  34.245  29.688  0.00  0.00            
ATOM    634  OH  TYR X  42      42.603  34.155  30.073  0.00  0.00            
ATOM    635  HH  TYR X  42      43.010  35.104  30.424  0.00  0.00            
ATOM    636  CE2 TYR X  42      40.724  35.546  29.572  0.00  0.00            
ATOM    637  HE2 TYR X  42      41.116  36.502  29.919  0.00  0.00            
ATOM    638  CD2 TYR X  42      39.490  35.609  28.925  0.00  0.00            
ATOM    639  HD2 TYR X  42      39.094  36.583  28.638  0.00  0.00            
ATOM    640  C   TYR X  42      36.684  34.756  25.236  0.00  0.00            
ATOM    641  O   TYR X  42      35.761  34.043  25.605  0.00  0.00            
ATOM    642  N   GLU X  43      36.667  35.533  24.115  0.00  0.00            
ATOM    643  H   GLU X  43      37.601  35.875  23.669  0.00  0.00            
ATOM    644  CA  GLU X  43      35.457  35.938  23.486  0.00  0.00            
ATOM    645  HA  GLU X  43      34.763  36.204  24.283  0.00  0.00            
ATOM    646  CB  GLU X  43      35.664  37.223  22.590  0.00  0.00            
ATOM    647  HB2 GLU X  43      34.709  37.691  22.353  0.00  0.00            
ATOM    648  HB3 GLU X  43      36.186  37.934  23.230  0.00  0.00            
ATOM    649  CG  GLU X  43      36.291  37.024  21.182  0.00  0.00            
ATOM    650  HG2 GLU X  43      35.697  36.368  20.695  0.00  0.00            
ATOM    651  HG3 GLU X  43      36.288  38.000  20.695  0.00  0.00            
ATOM    652  CD  GLU X  43      37.615  36.398  21.054  0.00  0.00            
ATOM    653  OE1 GLU X  43      38.108  35.674  21.926  0.00  0.00            
ATOM    654  OE2 GLU X  43      38.293  36.705  20.110  0.00  0.00            
ATOM    655  C   GLU X  43      34.799  34.806  22.611  0.00  0.00            
ATOM    656  O   GLU X  43      33.636  34.864  22.334  0.00  0.00            
ATOM    657  N   GLU X  44      35.584  33.789  22.106  0.00  0.00            
ATOM    658  H   GLU X  44      36.673  33.837  22.148  0.00  0.00            
ATOM    659  CA  GLU X  44      34.994  32.639  21.381  0.00  0.00            
ATOM    660  HA  GLU X  44      34.147  32.987  20.790  0.00  0.00            
ATOM    661  CB  GLU X  44      36.039  31.991  20.507  0.00  0.00            
ATOM    662  HB2 GLU X  44      36.904  31.916  21.166  0.00  0.00            
ATOM    663  HB3 GLU X  44      35.784  31.002  20.126  0.00  0.00            
ATOM    664  CG  GLU X  44      36.445  32.986  19.339  0.00  0.00            
ATOM    665  HG2 GLU X  44      37.049  33.793  19.752  0.00  0.00            
ATOM    666  HG3 GLU X  44      37.205  32.438  18.782  0.00  0.00            
ATOM    667  CD  GLU X  44      35.418  33.440  18.399  0.00  0.00            
ATOM    668  OE1 GLU X  44      34.360  32.731  18.280  0.00  0.00            
ATOM    669  OE2 GLU X  44      35.770  34.315  17.578  0.00  0.00            
ATOM    670  C   GLU X  44      34.394  31.568  22.375  0.00  0.00            
ATOM    671  O   GLU X  44      33.435  30.860  22.070  0.00  0.00            
ATOM    672  N   LEU X  45      35.084  31.430  23.524  0.00  0.00            
ATOM    673  H   LEU X  45      35.761  32.134  23.781  0.00  0.00            
ATOM    674  CA  LEU X  45      34.606  30.545  24.587  0.00  0.00            
ATOM    675  HA  LEU X  45      34.285  29.650  24.246  0.00  0.00            
ATOM    676  CB  LEU X  45      35.890  30.430  25.557  0.00  0.00            
ATOM    677  HB2 LEU X  45      36.657  30.257  24.923  0.00  0.00            
ATOM    678  HB3 LEU X  45      36.128  31.314  25.985  0.00  0.00            
ATOM    679  CG  LEU X  45      35.834  29.363  26.658  0.00  0.00            
ATOM    680  HG  LEU X  45      35.067  29.460  27.307  0.00  0.00            
ATOM    681  CD1 LEU X  45      35.730  27.992  25.973  0.00  0.00            
ATOM    682 HD11 LEU X  45      34.832  28.011  25.512  0.00  0.00            
ATOM    683 HD12 LEU X  45      36.607  27.950  25.328  0.00  0.00            
ATOM    684 HD13 LEU X  45      35.673  27.189  26.709  0.00  0.00            
ATOM    685  CD2 LEU X  45      37.125  29.456  27.465  0.00  0.00            
ATOM    686 HD21 LEU X  45      37.979  29.003  26.961  0.00  0.00            
ATOM    687 HD22 LEU X  45      37.328  30.498  27.710  0.00  0.00            
ATOM    688 HD23 LEU X  45      37.038  29.062  28.390  0.00  0.00            
ATOM    689  C   LEU X  45      33.384  31.142  25.364  0.00  0.00            
ATOM    690  O   LEU X  45      32.433  30.469  25.712  0.00  0.00            
ATOM    691  N   ALA X  46      33.315  32.484  25.386  0.00  0.00            
ATOM    692  H   ALA X  46      34.284  32.977  25.461  0.00  0.00            
ATOM    693  CA  ALA X  46      32.057  33.210  25.707  0.00  0.00            
ATOM    694  HA  ALA X  46      31.697  32.778  26.640  0.00  0.00            
ATOM    695  CB  ALA X  46      32.351  34.672  25.974  0.00  0.00            
ATOM    696  HB1 ALA X  46      32.579  35.333  25.137  0.00  0.00            
ATOM    697  HB2 ALA X  46      31.467  35.150  26.397  0.00  0.00            
ATOM    698  HB3 ALA X  46      33.224  34.766  26.620  0.00  0.00            
ATOM    699  C   ALA X  46      30.985  33.002  24.664  0.00  0.00            
ATOM    700  O   ALA X  46      29.843  32.795  25.010  0.00  0.00            
ATOM    701  N   ARG X  47      31.324  33.037  23.384  0.00  0.00            
ATOM    702  H   ARG X  47      32.320  33.415  23.151  0.00  0.00            
ATOM    703  CA  ARG X  47      30.311  32.813  22.333  0.00  0.00            
ATOM    704  HA  ARG X  47      29.610  33.533  22.440  0.00  0.00            
ATOM    705  CB  ARG X  47      30.993  33.051  21.017  0.00  0.00            
ATOM    706  HB2 ARG X  47      31.265  34.107  21.017  0.00  0.00            
ATOM    707  HB3 ARG X  47      31.898  32.454  20.897  0.00  0.00            
ATOM    708  CG  ARG X  47      29.995  33.113  19.873  0.00  0.00            
ATOM    709  HG2 ARG X  47      29.915  32.046  19.662  0.00  0.00            
ATOM    710  HG3 ARG X  47      29.054  33.537  20.224  0.00  0.00            
ATOM    711  CD  ARG X  47      30.490  33.976  18.729  0.00  0.00            
ATOM    712  HD2 ARG X  47      29.652  34.192  18.067  0.00  0.00            
ATOM    713  HD3 ARG X  47      30.806  34.879  19.252  0.00  0.00            
ATOM    714  NE  ARG X  47      31.501  33.345  17.897  0.00  0.00            
ATOM    715  HE  ARG X  47      32.548  33.379  18.200  0.00  0.00            
ATOM    716  CZ  ARG X  47      31.279  32.665  16.784  0.00  0.00            
ATOM    717  NH1 ARG X  47      30.118  32.299  16.405  0.00  0.00            
ATOM    718 HH11 ARG X  47      29.186  32.493  16.936  0.00  0.00            
ATOM    719 HH12 ARG X  47      29.999  31.913  15.479  0.00  0.00            
ATOM    720  NH2 ARG X  47      32.334  32.271  16.150  0.00  0.00            
ATOM    721 HH21 ARG X  47      32.218  31.872  15.142  0.00  0.00            
ATOM    722 HH22 ARG X  47      33.293  32.615  16.538  0.00  0.00            
ATOM    723  C   ARG X  47      29.743  31.417  22.525  0.00  0.00            
ATOM    724  O   ARG X  47      28.590  31.142  22.409  0.00  0.00            
ATOM    725  N   MET X  48      30.584  30.420  22.818  0.00  0.00            
ATOM    726  H   MET X  48      31.654  30.630  22.787  0.00  0.00            
ATOM    727  CA  MET X  48      30.177  28.968  22.848  0.00  0.00            
ATOM    728  HA  MET X  48      29.678  28.660  21.929  0.00  0.00            
ATOM    729  CB  MET X  48      31.417  28.086  22.956  0.00  0.00            
ATOM    730  HB2 MET X  48      31.724  28.083  21.910  0.00  0.00            
ATOM    731  HB3 MET X  48      32.143  28.618  23.569  0.00  0.00            
ATOM    732  CG  MET X  48      31.283  26.532  23.327  0.00  0.00            
ATOM    733  HG2 MET X  48      30.417  26.157  22.782  0.00  0.00            
ATOM    734  HG3 MET X  48      32.183  26.001  23.016  0.00  0.00            
ATOM    735  SD  MET X  48      30.954  26.242  25.078  0.00  0.00            
ATOM    736  CE  MET X  48      32.512  26.916  25.887  0.00  0.00            
ATOM    737  HE1 MET X  48      32.570  27.993  25.734  0.00  0.00            
ATOM    738  HE2 MET X  48      32.495  26.711  26.958  0.00  0.00            
ATOM    739  HE3 MET X  48      33.387  26.408  25.482  0.00  0.00            
ATOM    740  C   MET X  48      29.328  28.817  24.151  0.00  0.00            
ATOM    741  O   MET X  48      28.333  28.158  24.071  0.00  0.00            
ATOM    742  N   LEU X  49      29.663  29.524  25.241  0.00  0.00            
ATOM    743  H   LEU X  49      30.595  30.090  25.220  0.00  0.00            
ATOM    744  CA  LEU X  49      28.798  29.459  26.441  0.00  0.00            
ATOM    745  HA  LEU X  49      28.643  28.477  26.618  0.00  0.00            
ATOM    746  CB  LEU X  49      29.489  30.178  27.599  0.00  0.00            
ATOM    747  HB2 LEU X  49      29.886  31.103  27.181  0.00  0.00            
ATOM    748  HB3 LEU X  49      28.745  30.623  28.259  0.00  0.00            
ATOM    749  CG  LEU X  49      30.615  29.360  28.267  0.00  0.00            
ATOM    750  HG  LEU X  49      31.306  29.087  27.469  0.00  0.00            
ATOM    751  CD1 LEU X  49      31.425  30.275  29.259  0.00  0.00            
ATOM    752 HD11 LEU X  49      30.857  30.898  29.949  0.00  0.00            
ATOM    753 HD12 LEU X  49      32.190  29.714  29.795  0.00  0.00            
ATOM    754 HD13 LEU X  49      31.890  31.014  28.605  0.00  0.00            
ATOM    755  CD2 LEU X  49      30.188  28.045  28.908  0.00  0.00            
ATOM    756 HD21 LEU X  49      29.284  28.225  29.489  0.00  0.00            
ATOM    757 HD22 LEU X  49      29.825  27.346  28.154  0.00  0.00            
ATOM    758 HD23 LEU X  49      30.868  27.559  29.475  0.00  0.00            
ATOM    759  C   LEU X  49      27.387  30.100  26.268  0.00  0.00            
ATOM    760  O   LEU X  49      26.394  29.644  26.868  0.00  0.00            
ATOM    761  N   MET X  50      27.362  31.222  25.582  0.00  0.00            
ATOM    762  H   MET X  50      28.330  31.579  25.229  0.00  0.00            
ATOM    763  CA  MET X  50      26.190  31.995  25.239  0.00  0.00            
ATOM    764  HA  MET X  50      25.637  32.126  26.169  0.00  0.00            
ATOM    765  CB  MET X  50      26.501  33.340  24.674  0.00  0.00            
ATOM    766  HB2 MET X  50      26.969  33.918  25.471  0.00  0.00            
ATOM    767  HB3 MET X  50      27.275  33.335  23.906  0.00  0.00            
ATOM    768  CG  MET X  50      25.350  34.082  24.119  0.00  0.00            
ATOM    769  HG2 MET X  50      24.993  33.542  23.242  0.00  0.00            
ATOM    770  HG3 MET X  50      24.474  33.992  24.761  0.00  0.00            
ATOM    771  SD  MET X  50      25.572  35.822  23.638  0.00  0.00            
ATOM    772  CE  MET X  50      26.652  35.635  22.189  0.00  0.00            
ATOM    773  HE1 MET X  50      27.655  36.045  22.307  0.00  0.00            
ATOM    774  HE2 MET X  50      26.690  34.687  21.842  0.00  0.00            
ATOM    775  HE3 MET X  50      26.336  36.283  21.371  0.00  0.00            
ATOM    776  C   MET X  50      25.368  31.085  24.329  0.00  0.00            
ATOM    777  O   MET X  50      24.124  31.097  24.454  0.00  0.00            
ATOM    778  N   GLY X  51      25.993  30.237  23.507  0.00  0.00            
ATOM    779  H   GLY X  51      27.083  30.222  23.520  0.00  0.00            
ATOM    780  CA  GLY X  51      25.209  29.320  22.684  0.00  0.00            
ATOM    781  HA2 GLY X  51      24.481  29.954  22.177  0.00  0.00            
ATOM    782  HA3 GLY X  51      25.909  28.920  21.950  0.00  0.00            
ATOM    783  C   GLY X  51      24.568  28.097  23.373  0.00  0.00            
ATOM    784  O   GLY X  51      23.527  27.566  23.010  0.00  0.00            
ATOM    785  N   LEU X  52      25.225  27.748  24.461  0.00  0.00            
ATOM    786  H   LEU X  52      26.076  28.384  24.706  0.00  0.00            
ATOM    787  CA  LEU X  52      24.779  26.953  25.621  0.00  0.00            
ATOM    788  HA  LEU X  52      24.256  26.124  25.145  0.00  0.00            
ATOM    789  CB  LEU X  52      25.961  26.358  26.290  0.00  0.00            
ATOM    790  HB2 LEU X  52      26.629  25.847  25.596  0.00  0.00            
ATOM    791  HB3 LEU X  52      26.602  27.119  26.734  0.00  0.00            
ATOM    792  CG  LEU X  52      25.741  25.381  27.439  0.00  0.00            
ATOM    793  HG  LEU X  52      25.293  25.965  28.244  0.00  0.00            
ATOM    794  CD1 LEU X  52      24.874  24.146  27.064  0.00  0.00            
ATOM    795 HD11 LEU X  52      24.593  23.617  27.975  0.00  0.00            
ATOM    796 HD12 LEU X  52      24.045  24.474  26.589  0.00  0.00            
ATOM    797 HD13 LEU X  52      25.398  23.523  26.339  0.00  0.00            
ATOM    798  CD2 LEU X  52      27.095  24.864  27.873  0.00  0.00            
ATOM    799 HD21 LEU X  52      27.638  24.376  27.063  0.00  0.00            
ATOM    800 HD22 LEU X  52      27.711  25.704  28.192  0.00  0.00            
ATOM    801 HD23 LEU X  52      26.995  24.168  28.598  0.00  0.00            
ATOM    802  C   LEU X  52      23.724  27.719  26.422  0.00  0.00            
ATOM    803  O   LEU X  52      23.118  27.103  27.351  0.00  0.00            
ATOM    804  N   ASP X  53      23.450  29.047  26.115  0.00  0.00            
ATOM    805  H   ASP X  53      23.977  29.567  25.315  0.00  0.00            
ATOM    806  CA  ASP X  53      22.319  29.808  26.659  0.00  0.00            
ATOM    807  HA  ASP X  53      22.278  30.805  26.220  0.00  0.00            
ATOM    808  CB  ASP X  53      20.971  29.131  26.466  0.00  0.00            
ATOM    809  HB2 ASP X  53      21.018  28.230  27.077  0.00  0.00            
ATOM    810  HB3 ASP X  53      20.167  29.778  26.818  0.00  0.00            
ATOM    811  CG  ASP X  53      20.726  28.711  25.021  0.00  0.00            
ATOM    812  OD1 ASP X  53      20.428  27.527  24.852  0.00  0.00            
ATOM    813  OD2 ASP X  53      20.752  29.612  24.157  0.00  0.00            
ATOM    814  C   ASP X  53      22.530  30.185  28.119  0.00  0.00            
ATOM    815  O   ASP X  53      21.542  30.341  28.845  0.00  0.00            
ATOM    816  N   LEU X  54      23.741  30.402  28.550  0.00  0.00            
ATOM    817  H   LEU X  54      24.617  30.052  28.004  0.00  0.00            
ATOM    818  CA  LEU X  54      24.085  31.103  29.741  0.00  0.00            
ATOM    819  HA  LEU X  54      23.377  30.945  30.554  0.00  0.00            
ATOM    820  CB  LEU X  54      25.405  30.637  30.272  0.00  0.00            
ATOM    821  HB2 LEU X  54      26.059  30.762  29.409  0.00  0.00            
ATOM    822  HB3 LEU X  54      25.828  31.401  30.925  0.00  0.00            
ATOM    823  CG  LEU X  54      25.399  29.283  30.797  0.00  0.00            
ATOM    824  HG  LEU X  54      24.369  28.988  30.998  0.00  0.00            
ATOM    825  CD1 LEU X  54      25.956  28.248  29.763  0.00  0.00            
ATOM    826 HD11 LEU X  54      26.155  27.329  30.313  0.00  0.00            
ATOM    827 HD12 LEU X  54      25.226  28.018  28.987  0.00  0.00            
ATOM    828 HD13 LEU X  54      26.881  28.568  29.283  0.00  0.00            
ATOM    829  CD2 LEU X  54      26.394  29.147  32.011  0.00  0.00            
ATOM    830 HD21 LEU X  54      26.274  29.935  32.754  0.00  0.00            
ATOM    831 HD22 LEU X  54      26.119  28.209  32.494  0.00  0.00            
ATOM    832 HD23 LEU X  54      27.341  29.210  31.666  0.00  0.00            
ATOM    833  C   LEU X  54      24.143  32.566  29.373  0.00  0.00            
ATOM    834  O   LEU X  54      24.493  32.988  28.301  0.00  0.00            
ATOM    835  N   LEU X  55      23.937  33.386  30.409  0.00  0.00            
ATOM    836  H   LEU X  55      23.741  32.929  31.368  0.00  0.00            
ATOM    837  CA  LEU X  55      24.421  34.756  30.513  0.00  0.00            
ATOM    838  HA  LEU X  55      24.436  35.155  29.585  0.00  0.00            
ATOM    839  CB  LEU X  55      23.569  35.738  31.362  0.00  0.00            
ATOM    840  HB2 LEU X  55      22.535  35.399  31.306  0.00  0.00            
ATOM    841  HB3 LEU X  55      23.964  35.636  32.373  0.00  0.00            
ATOM    842  CG  LEU X  55      23.640  37.213  30.932  0.00  0.00            
ATOM    843  HG  LEU X  55      23.857  37.329  29.870  0.00  0.00            
ATOM    844  CD1 LEU X  55      22.304  37.888  31.229  0.00  0.00            
ATOM    845 HD11 LEU X  55      22.210  37.936  32.314  0.00  0.00            
ATOM    846 HD12 LEU X  55      22.218  38.888  30.803  0.00  0.00            
ATOM    847 HD13 LEU X  55      21.426  37.299  30.963  0.00  0.00            
ATOM    848  CD2 LEU X  55      24.814  38.009  31.527  0.00  0.00            
ATOM    849 HD21 LEU X  55      25.732  37.423  31.562  0.00  0.00            
ATOM    850 HD22 LEU X  55      24.782  38.922  30.932  0.00  0.00            
ATOM    851 HD23 LEU X  55      24.578  38.227  32.485  0.00  0.00            
ATOM    852  C   LEU X  55      25.876  34.656  31.176  0.00  0.00            
ATOM    853  O   LEU X  55      26.067  34.450  32.366  0.00  0.00            
ATOM    854  N   VAL X  56      26.865  34.847  30.331  0.00  0.00            
ATOM    855  H   VAL X  56      26.540  35.379  29.437  0.00  0.00            
ATOM    856  CA  VAL X  56      28.276  34.914  30.578  0.00  0.00            
ATOM    857  HA  VAL X  56      28.604  34.430  31.402  0.00  0.00            
ATOM    858  CB  VAL X  56      29.143  34.193  29.502  0.00  0.00            
ATOM    859  HB  VAL X  56      29.475  33.256  29.950  0.00  0.00            
ATOM    860  CG1 VAL X  56      28.434  33.715  28.151  0.00  0.00            
ATOM    861 HG11 VAL X  56      28.221  34.539  27.470  0.00  0.00            
ATOM    862 HG12 VAL X  56      29.091  32.934  27.767  0.00  0.00            
ATOM    863 HG13 VAL X  56      27.523  33.228  28.468  0.00  0.00            
ATOM    864  CG2 VAL X  56      30.467  34.862  29.227  0.00  0.00            
ATOM    865 HG21 VAL X  56      30.346  35.603  28.451  0.00  0.00            
ATOM    866 HG22 VAL X  56      30.959  35.179  30.135  0.00  0.00            
ATOM    867 HG23 VAL X  56      31.169  34.175  28.778  0.00  0.00            
ATOM    868  C   VAL X  56      28.554  36.409  30.775  0.00  0.00            
ATOM    869  O   VAL X  56      28.185  37.213  29.931  0.00  0.00            
ATOM    870  N   PHE X  57      29.244  36.756  31.873  0.00  0.00            
ATOM    871  H   PHE X  57      29.451  35.964  32.592  0.00  0.00            
ATOM    872  CA  PHE X  57      29.616  38.099  32.370  0.00  0.00            
ATOM    873  HA  PHE X  57      29.631  38.713  31.470  0.00  0.00            
ATOM    874  CB  PHE X  57      28.530  38.625  33.316  0.00  0.00            
ATOM    875  HB2 PHE X  57      28.802  39.652  33.508  0.00  0.00            
ATOM    876  HB3 PHE X  57      27.660  38.580  32.805  0.00  0.00            
ATOM    877  CG  PHE X  57      28.408  37.979  34.642  0.00  0.00            
ATOM    878  CD1 PHE X  57      28.783  38.631  35.803  0.00  0.00            
ATOM    879  HD1 PHE X  57      29.225  39.600  35.624  0.00  0.00            
ATOM    880  CE1 PHE X  57      28.630  37.990  37.078  0.00  0.00            
ATOM    881  HE1 PHE X  57      28.939  38.402  37.946  0.00  0.00            
ATOM    882  CZ  PHE X  57      28.114  36.739  37.218  0.00  0.00            
ATOM    883  HZ  PHE X  57      28.204  36.166  38.141  0.00  0.00            
ATOM    884  CE2 PHE X  57      27.724  36.089  36.034  0.00  0.00            
ATOM    885  HE2 PHE X  57      27.469  35.034  36.136  0.00  0.00            
ATOM    886  CD2 PHE X  57      27.807  36.728  34.798  0.00  0.00            
ATOM    887  HD2 PHE X  57      27.529  36.252  33.858  0.00  0.00            
ATOM    888  C   PHE X  57      31.111  38.088  32.893  0.00  0.00            
ATOM    889  O   PHE X  57      31.593  37.139  33.509  0.00  0.00            
ATOM    890  N   ALA X  58      31.752  39.264  32.748  0.00  0.00            
ATOM    891  H   ALA X  58      31.203  40.006  32.168  0.00  0.00            
ATOM    892  CA  ALA X  58      33.141  39.591  33.125  0.00  0.00            
ATOM    893  HA  ALA X  58      33.403  39.161  34.092  0.00  0.00            
ATOM    894  CB  ALA X  58      34.109  39.004  32.069  0.00  0.00            
ATOM    895  HB1 ALA X  58      35.131  39.221  32.380  0.00  0.00            
ATOM    896  HB2 ALA X  58      33.938  38.018  31.935  0.00  0.00            
ATOM    897  HB3 ALA X  58      33.935  39.467  31.097  0.00  0.00            
ATOM    898  C   ALA X  58      33.389  41.062  33.264  0.00  0.00            
ATOM    899  O   ALA X  58      32.688  41.904  32.640  0.00  0.00            
ATOM    900  N   HIE X  59      34.545  41.420  33.875  0.00  0.00            
ATOM    901  H   HIE X  59      35.183  40.714  34.406  0.00  0.00            
ATOM    902  CA  HIE X  59      35.144  42.748  33.895  0.00  0.00            
ATOM    903  HA  HIE X  59      34.873  43.383  33.052  0.00  0.00            
ATOM    904  CB  HIE X  59      34.946  43.380  35.239  0.00  0.00            
ATOM    905  HB2 HIE X  59      35.441  44.349  35.171  0.00  0.00            
ATOM    906  HB3 HIE X  59      33.885  43.544  35.356  0.00  0.00            
ATOM    907  CG  HIE X  59      35.409  42.736  36.483  0.00  0.00            
ATOM    908  ND1 HIE X  59      34.532  42.576  37.504  0.00  0.00            
ATOM    909  CE1 HIE X  59      35.185  41.910  38.481  0.00  0.00            
ATOM    910  HE1 HIE X  59      34.876  41.643  39.404  0.00  0.00            
ATOM    911  NE2 HIE X  59      36.457  41.746  38.092  0.00  0.00            
ATOM    912  HE2 HIE X  59      37.244  41.330  38.703  0.00  0.00            
ATOM    913  CD2 HIE X  59      36.630  42.247  36.821  0.00  0.00            
ATOM    914  HD2 HIE X  59      37.410  42.251  36.180  0.00  0.00            
ATOM    915  C   HIE X  59      36.658  42.534  33.557  0.00  0.00            
ATOM    916  O   HIE X  59      37.205  41.491  33.810  0.00  0.00            
ATOM    917  N   ASP X  60      37.358  43.595  33.105  0.00  0.00            
ATOM    918  H   ASP X  60      36.967  44.574  32.827  0.00  0.00            
ATOM    919  CA  ASP X  60      38.797  43.620  33.269  0.00  0.00            
ATOM    920  HA  ASP X  60      39.198  42.629  33.057  0.00  0.00            
ATOM    921  CB  ASP X  60      39.506  44.671  32.330  0.00  0.00            
ATOM    922  HB2 ASP X  60      39.030  45.610  32.612  0.00  0.00            
ATOM    923  HB3 ASP X  60      40.508  44.715  32.447  0.00  0.00            
ATOM    924  CG  ASP X  60      39.153  44.431  30.868  0.00  0.00            
ATOM    925  OD1 ASP X  60      39.172  45.363  30.064  0.00  0.00            
ATOM    926  OD2 ASP X  60      38.744  43.299  30.475  0.00  0.00            
ATOM    927  C   ASP X  60      39.034  43.951  34.762  0.00  0.00            
ATOM    928  O   ASP X  60      38.427  44.964  35.237  0.00  0.00            
ATOM    929  N   HIE X  61      39.933  43.282  35.529  0.00  0.00            
ATOM    930  H   HIE X  61      40.395  42.372  35.145  0.00  0.00            
ATOM    931  CA  HIE X  61      40.173  43.527  36.943  0.00  0.00            
ATOM    932  HA  HIE X  61      39.312  43.538  37.472  0.00  0.00            
ATOM    933  CB  HIE X  61      41.030  42.450  37.563  0.00  0.00            
ATOM    934  HB2 HIE X  61      41.928  42.373  36.949  0.00  0.00            
ATOM    935  HB3 HIE X  61      41.375  42.800  38.536  0.00  0.00            
ATOM    936  CG  HIE X  61      40.360  41.119  37.772  0.00  0.00            
ATOM    937  ND1 HIE X  61      39.214  40.780  38.529  0.00  0.00            
ATOM    938  CE1 HIE X  61      39.074  39.461  38.265  0.00  0.00            
ATOM    939  HE1 HIE X  61      38.437  38.864  38.918  0.00  0.00            
ATOM    940  NE2 HIE X  61      39.986  38.963  37.439  0.00  0.00            
ATOM    941  HE2 HIE X  61      40.109  37.910  37.188  0.00  0.00            
ATOM    942  CD2 HIE X  61      40.834  40.010  37.113  0.00  0.00            
ATOM    943  HD2 HIE X  61      41.670  39.990  36.414  0.00  0.00            
ATOM    944  C   HIE X  61      40.910  44.918  37.217  0.00  0.00            
ATOM    945  O   HIE X  61      41.176  45.672  36.278  0.00  0.00            
ATOM    946  N   VAL X  62      41.063  45.355  38.450  0.00  0.00            
ATOM    947  H   VAL X  62      40.727  44.787  39.214  0.00  0.00            
ATOM    948  CA  VAL X  62      41.872  46.574  38.748  0.00  0.00            
ATOM    949  HA  VAL X  62      41.370  47.412  38.264  0.00  0.00            
ATOM    950  CB  VAL X  62      41.805  46.904  40.215  0.00  0.00            
ATOM    951  HB  VAL X  62      40.764  46.878  40.538  0.00  0.00            
ATOM    952  CG1 VAL X  62      42.566  45.958  41.154  0.00  0.00            
ATOM    953 HG11 VAL X  62      42.479  46.154  42.222  0.00  0.00            
ATOM    954 HG12 VAL X  62      42.213  45.020  41.033  0.00  0.00            
ATOM    955 HG13 VAL X  62      43.618  45.895  40.917  0.00  0.00            
ATOM    956  CG2 VAL X  62      42.433  48.280  40.539  0.00  0.00            
ATOM    957 HG21 VAL X  62      42.140  48.639  41.514  0.00  0.00            
ATOM    958 HG22 VAL X  62      43.442  48.242  40.534  0.00  0.00            
ATOM    959 HG23 VAL X  62      42.168  48.961  39.730  0.00  0.00            
ATOM    960  C   VAL X  62      43.263  46.514  38.227  0.00  0.00            
ATOM    961  O   VAL X  62      43.886  45.412  38.289  0.00  0.00            
ATOM    962  N   GLY X  63      43.714  47.597  37.620  0.00  0.00            
ATOM    963  H   GLY X  63      43.191  48.457  37.539  0.00  0.00            
ATOM    964  CA  GLY X  63      45.025  47.634  36.982  0.00  0.00            
ATOM    965  HA2 GLY X  63      45.122  48.596  36.477  0.00  0.00            
ATOM    966  HA3 GLY X  63      45.842  47.425  37.673  0.00  0.00            
ATOM    967  C   GLY X  63      45.100  46.698  35.687  0.00  0.00            
ATOM    968  O   GLY X  63      46.184  46.425  35.160  0.00  0.00            
ATOM    969  N   HID X  64      43.916  46.407  35.103  0.00  0.00            
ATOM    970  H   HID X  64      42.921  46.726  35.413  0.00  0.00            
ATOM    971  CA  HID X  64      43.878  45.495  33.908  0.00  0.00            
ATOM    972  HA  HID X  64      44.887  45.531  33.495  0.00  0.00            
ATOM    973  CB  HID X  64      43.536  44.057  34.247  0.00  0.00            
ATOM    974  HB2 HID X  64      42.723  43.947  34.965  0.00  0.00            
ATOM    975  HB3 HID X  64      43.277  43.486  33.355  0.00  0.00            
ATOM    976  CG  HID X  64      44.572  43.416  35.029  0.00  0.00            
ATOM    977  ND1 HID X  64      44.883  43.518  36.373  0.00  0.00            
ATOM    978  HD1 HID X  64      44.423  44.206  37.082  0.00  0.00            
ATOM    979  CE1 HID X  64      46.001  42.786  36.606  0.00  0.00            
ATOM    980  HE1 HID X  64      46.436  42.775  37.517  0.00  0.00            
ATOM    981  NE2 HID X  64      46.378  42.129  35.515  0.00  0.00            
ATOM    982  CD2 HID X  64      45.518  42.545  34.484  0.00  0.00            
ATOM    983  HD2 HID X  64      45.579  42.138  33.562  0.00  0.00            
ATOM    984  C   HID X  64      42.950  45.999  32.788  0.00  0.00            
ATOM    985  O   HID X  64      41.938  46.594  33.058  0.00  0.00            
ATOM    986  N   GLY X  65      43.370  45.813  31.569  0.00  0.00            
ATOM    987  H   GLY X  65      44.317  45.298  31.405  0.00  0.00            
ATOM    988  CA  GLY X  65      42.484  46.122  30.451  0.00  0.00            
ATOM    989  HA2 GLY X  65      42.928  45.879  29.635  0.00  0.00            
ATOM    990  HA3 GLY X  65      41.632  45.581  30.479  0.00  0.00            
ATOM    991  C   GLY X  65      42.004  47.597  30.372  0.00  0.00            
ATOM    992  O   GLY X  65      42.815  48.536  30.460  0.00  0.00            
ATOM    993  N   GLN X  66      40.677  47.712  30.202  0.00  0.00            
ATOM    994  H   GLN X  66      40.055  46.822  30.110  0.00  0.00            
ATOM    995  CA  GLN X  66      40.042  49.027  30.149  0.00  0.00            
ATOM    996  HA  GLN X  66      40.687  49.635  29.514  0.00  0.00            
ATOM    997  CB  GLN X  66      38.702  48.940  29.334  0.00  0.00            
ATOM    998  HB2 GLN X  66      39.011  48.350  28.472  0.00  0.00            
ATOM    999  HB3 GLN X  66      38.003  48.345  29.923  0.00  0.00            
ATOM   1000  CG  GLN X  66      37.999  50.144  28.941  0.00  0.00            
ATOM   1001  HG2 GLN X  66      36.972  50.003  28.605  0.00  0.00            
ATOM   1002  HG3 GLN X  66      37.930  50.733  29.759  0.00  0.00            
ATOM   1003  CD  GLN X  66      38.762  50.769  27.815  0.00  0.00            
ATOM   1004  OE1 GLN X  66      39.163  50.109  26.866  0.00  0.00            
ATOM   1005  NE2 GLN X  66      39.121  52.020  27.939  0.00  0.00            
ATOM   1006 HE21 GLN X  66      39.571  52.324  26.994  0.00  0.00            
ATOM   1007 HE22 GLN X  66      38.553  52.672  28.603  0.00  0.00            
ATOM   1008  C   GLN X  66      39.839  49.614  31.573  0.00  0.00            
ATOM   1009  O   GLN X  66      39.457  50.750  31.722  0.00  0.00            
ATOM   1010  N   SER X  67      40.108  48.850  32.639  0.00  0.00            
ATOM   1011  H   SER X  67      40.587  47.877  32.528  0.00  0.00            
ATOM   1012  CA  SER X  67      39.736  49.280  33.970  0.00  0.00            
ATOM   1013  HA  SER X  67      38.884  49.821  33.931  0.00  0.00            
ATOM   1014  CB  SER X  67      39.435  48.112  34.839  0.00  0.00            
ATOM   1015  HB2 SER X  67      40.313  47.479  34.710  0.00  0.00            
ATOM   1016  HB3 SER X  67      39.340  48.491  35.856  0.00  0.00            
ATOM   1017  OG  SER X  67      38.312  47.360  34.382  0.00  0.00            
ATOM   1018  HG  SER X  67      38.421  46.465  34.836  0.00  0.00            
ATOM   1019  C   SER X  67      40.835  50.095  34.682  0.00  0.00            
ATOM   1020  O   SER X  67      42.047  49.981  34.343  0.00  0.00            
ATOM   1021  N   GLU X  68      40.440  50.826  35.703  0.00  0.00            
ATOM   1022  H   GLU X  68      39.502  50.742  36.069  0.00  0.00            
ATOM   1023  CA  GLU X  68      41.291  51.880  36.195  0.00  0.00            
ATOM   1024  HA  GLU X  68      41.716  52.273  35.367  0.00  0.00            
ATOM   1025  CB  GLU X  68      40.479  53.013  36.786  0.00  0.00            
ATOM   1026  HB2 GLU X  68      39.553  52.564  37.146  0.00  0.00            
ATOM   1027  HB3 GLU X  68      41.031  53.441  37.623  0.00  0.00            
ATOM   1028  CG  GLU X  68      40.309  54.298  35.936  0.00  0.00            
ATOM   1029  HG2 GLU X  68      39.666  54.153  35.067  0.00  0.00            
ATOM   1030  HG3 GLU X  68      39.763  55.042  36.515  0.00  0.00            
ATOM   1031  CD  GLU X  68      41.512  55.027  35.440  0.00  0.00            
ATOM   1032  OE1 GLU X  68      41.427  55.888  34.577  0.00  0.00            
ATOM   1033  OE2 GLU X  68      42.615  54.762  35.949  0.00  0.00            
ATOM   1034  C   GLU X  68      42.433  51.375  37.134  0.00  0.00            
ATOM   1035  O   GLU X  68      42.534  50.192  37.459  0.00  0.00            
ATOM   1036  N   GLY X  69      43.392  52.292  37.471  0.00  0.00            
ATOM   1037  H   GLY X  69      43.277  53.279  37.291  0.00  0.00            
ATOM   1038  CA  GLY X  69      44.495  51.885  38.354  0.00  0.00            
ATOM   1039  HA2 GLY X  69      44.519  52.543  39.119  0.00  0.00            
ATOM   1040  HA3 GLY X  69      44.309  50.934  38.639  0.00  0.00            
ATOM   1041  C   GLY X  69      45.841  51.918  37.663  0.00  0.00            
ATOM   1042  O   GLY X  69      45.951  52.180  36.447  0.00  0.00            
ATOM   1043  N   GLU X  70      46.904  51.764  38.474  0.00  0.00            
ATOM   1044  H   GLU X  70      46.669  51.515  39.509  0.00  0.00            
ATOM   1045  CA  GLU X  70      48.288  51.468  37.971  0.00  0.00            
ATOM   1046  HA  GLU X  70      48.645  52.134  37.185  0.00  0.00            
ATOM   1047  CB  GLU X  70      49.332  51.474  39.166  0.00  0.00            
ATOM   1048  HB2 GLU X  70      49.363  52.444  39.661  0.00  0.00            
ATOM   1049  HB3 GLU X  70      49.037  50.808  39.977  0.00  0.00            
ATOM   1050  CG  GLU X  70      50.788  51.231  38.641  0.00  0.00            
ATOM   1051  HG2 GLU X  70      51.516  51.284  39.450  0.00  0.00            
ATOM   1052  HG3 GLU X  70      50.896  50.247  38.443  0.00  0.00            
ATOM   1053  CD  GLU X  70      51.272  52.187  37.578  0.00  0.00            
ATOM   1054  OE1 GLU X  70      51.712  53.292  37.909  0.00  0.00            
ATOM   1055  OE2 GLU X  70      50.892  51.982  36.374  0.00  0.00            
ATOM   1056  C   GLU X  70      48.213  50.083  37.263  0.00  0.00            
ATOM   1057  O   GLU X  70      47.398  49.199  37.601  0.00  0.00            
ATOM   1058  N   ARG X  71      49.009  49.867  36.242  0.00  0.00            
ATOM   1059  H   ARG X  71      49.683  50.604  35.808  0.00  0.00            
ATOM   1060  CA  ARG X  71      48.883  48.564  35.472  0.00  0.00            
ATOM   1061  HA  ARG X  71      47.892  48.386  35.391  0.00  0.00            
ATOM   1062  CB  ARG X  71      49.261  48.808  34.006  0.00  0.00            
ATOM   1063  HB2 ARG X  71      50.339  48.663  33.933  0.00  0.00            
ATOM   1064  HB3 ARG X  71      48.753  48.062  33.395  0.00  0.00            
ATOM   1065  CG  ARG X  71      48.960  50.179  33.292  0.00  0.00            
ATOM   1066  HG2 ARG X  71      49.589  50.950  33.736  0.00  0.00            
ATOM   1067  HG3 ARG X  71      49.180  50.122  32.226  0.00  0.00            
ATOM   1068  CD  ARG X  71      47.512  50.640  33.616  0.00  0.00            
ATOM   1069  HD2 ARG X  71      47.368  50.705  34.695  0.00  0.00            
ATOM   1070  HD3 ARG X  71      47.259  51.639  33.262  0.00  0.00            
ATOM   1071  NE  ARG X  71      46.542  49.714  33.186  0.00  0.00            
ATOM   1072  HE  ARG X  71      46.786  48.972  32.426  0.00  0.00            
ATOM   1073  CZ  ARG X  71      45.273  49.595  33.549  0.00  0.00            
ATOM   1074  NH1 ARG X  71      44.528  48.731  33.038  0.00  0.00            
ATOM   1075 HH11 ARG X  71      44.749  48.320  32.053  0.00  0.00            
ATOM   1076 HH12 ARG X  71      43.542  48.842  33.230  0.00  0.00            
ATOM   1077  NH2 ARG X  71      44.805  50.294  34.529  0.00  0.00            
ATOM   1078 HH21 ARG X  71      45.447  51.047  34.988  0.00  0.00            
ATOM   1079 HH22 ARG X  71      43.829  50.091  34.970  0.00  0.00            
ATOM   1080  C   ARG X  71      49.691  47.403  36.250  0.00  0.00            
ATOM   1081  O   ARG X  71      50.837  47.584  36.597  0.00  0.00            
ATOM   1082  N   MET X  72      48.964  46.222  36.281  0.00  0.00            
ATOM   1083  H   MET X  72      47.948  46.298  35.892  0.00  0.00            
ATOM   1084  CA  MET X  72      49.431  44.993  36.957  0.00  0.00            
ATOM   1085  HA  MET X  72      48.683  44.319  36.879  0.00  0.00            
ATOM   1086  CB  MET X  72      50.586  44.329  36.160  0.00  0.00            
ATOM   1087  HB2 MET X  72      51.319  45.114  35.973  0.00  0.00            
ATOM   1088  HB3 MET X  72      50.941  43.525  36.806  0.00  0.00            
ATOM   1089  CG  MET X  72      50.303  43.753  34.797  0.00  0.00            
ATOM   1090  HG2 MET X  72      49.573  42.944  34.770  0.00  0.00            
ATOM   1091  HG3 MET X  72      49.895  44.549  34.175  0.00  0.00            
ATOM   1092  SD  MET X  72      51.800  43.045  34.030  0.00  0.00            
ATOM   1093  CE  MET X  72      51.772  41.372  34.633  0.00  0.00            
ATOM   1094  HE1 MET X  72      52.784  40.973  34.688  0.00  0.00            
ATOM   1095  HE2 MET X  72      51.344  41.416  35.635  0.00  0.00            
ATOM   1096  HE3 MET X  72      51.285  40.706  33.920  0.00  0.00            
ATOM   1097  C   MET X  72      50.007  45.145  38.438  0.00  0.00            
ATOM   1098  O   MET X  72      51.122  44.868  38.824  0.00  0.00            
ATOM   1099  N   VAL X  73      49.180  45.918  39.190  0.00  0.00            
ATOM   1100  H   VAL X  73      48.258  45.886  38.925  0.00  0.00            
ATOM   1101  CA  VAL X  73      49.406  46.265  40.643  0.00  0.00            
ATOM   1102  HA  VAL X  73      50.015  45.580  41.068  0.00  0.00            
ATOM   1103  CB  VAL X  73      49.998  47.716  40.770  0.00  0.00            
ATOM   1104  HB  VAL X  73      49.367  48.423  40.231  0.00  0.00            
ATOM   1105  CG1 VAL X  73      50.096  48.130  42.212  0.00  0.00            
ATOM   1106 HG11 VAL X  73      49.068  48.223  42.563  0.00  0.00            
ATOM   1107 HG12 VAL X  73      50.553  47.307  42.761  0.00  0.00            
ATOM   1108 HG13 VAL X  73      50.690  49.039  42.301  0.00  0.00            
ATOM   1109  CG2 VAL X  73      51.483  47.704  40.222  0.00  0.00            
ATOM   1110 HG21 VAL X  73      51.537  47.515  39.149  0.00  0.00            
ATOM   1111 HG22 VAL X  73      51.804  48.737  40.350  0.00  0.00            
ATOM   1112 HG23 VAL X  73      52.084  46.976  40.768  0.00  0.00            
ATOM   1113  C   VAL X  73      48.107  46.204  41.394  0.00  0.00            
ATOM   1114  O   VAL X  73      47.079  46.494  40.845  0.00  0.00            
ATOM   1115  N   VAL X  74      48.135  45.732  42.698  0.00  0.00            
ATOM   1116  H   VAL X  74      49.092  45.435  43.102  0.00  0.00            
ATOM   1117  CA  VAL X  74      46.924  45.766  43.606  0.00  0.00            
ATOM   1118  HA  VAL X  74      46.450  46.623  43.357  0.00  0.00            
ATOM   1119  CB  VAL X  74      46.174  44.441  43.486  0.00  0.00            
ATOM   1120  HB  VAL X  74      46.046  44.270  42.417  0.00  0.00            
ATOM   1121  CG1 VAL X  74      46.682  43.194  44.179  0.00  0.00            
ATOM   1122 HG11 VAL X  74      47.546  42.910  43.579  0.00  0.00            
ATOM   1123 HG12 VAL X  74      46.891  43.299  45.244  0.00  0.00            
ATOM   1124 HG13 VAL X  74      45.931  42.526  44.076  0.00  0.00            
ATOM   1125  CG2 VAL X  74      44.757  44.666  44.028  0.00  0.00            
ATOM   1126 HG21 VAL X  74      44.105  43.821  43.805  0.00  0.00            
ATOM   1127 HG22 VAL X  74      44.756  44.794  45.111  0.00  0.00            
ATOM   1128 HG23 VAL X  74      44.392  45.588  43.576  0.00  0.00            
ATOM   1129  C   VAL X  74      47.322  45.963  45.113  0.00  0.00            
ATOM   1130  O   VAL X  74      48.376  45.541  45.504  0.00  0.00            
ATOM   1131  N   SER X  75      46.642  46.772  45.890  0.00  0.00            
ATOM   1132  H   SER X  75      45.832  47.361  45.462  0.00  0.00            
ATOM   1133  CA  SER X  75      47.058  47.110  47.305  0.00  0.00            
ATOM   1134  HA  SER X  75      48.050  47.537  47.311  0.00  0.00            
ATOM   1135  CB  SER X  75      46.096  48.187  47.772  0.00  0.00            
ATOM   1136  HB2 SER X  75      46.427  48.506  48.749  0.00  0.00            
ATOM   1137  HB3 SER X  75      46.351  49.079  47.220  0.00  0.00            
ATOM   1138  OG  SER X  75      44.704  47.866  47.870  0.00  0.00            
ATOM   1139  HG  SER X  75      44.217  48.361  47.044  0.00  0.00            
ATOM   1140  C   SER X  75      47.082  45.927  48.308  0.00  0.00            
ATOM   1141  O   SER X  75      48.020  45.804  49.086  0.00  0.00            
ATOM   1142  N   ASP X  76      46.222  44.982  48.044  0.00  0.00            
ATOM   1143  H   ASP X  76      45.571  45.148  47.198  0.00  0.00            
ATOM   1144  CA  ASP X  76      46.137  43.632  48.590  0.00  0.00            
ATOM   1145  HA  ASP X  76      47.041  43.183  48.629  0.00  0.00            
ATOM   1146  CB  ASP X  76      45.578  43.778  50.045  0.00  0.00            
ATOM   1147  HB2 ASP X  76      46.231  44.425  50.630  0.00  0.00            
ATOM   1148  HB3 ASP X  76      44.641  44.301  49.853  0.00  0.00            
ATOM   1149  CG  ASP X  76      45.430  42.469  50.760  0.00  0.00            
ATOM   1150  OD1 ASP X  76      44.730  41.541  50.345  0.00  0.00            
ATOM   1151  OD2 ASP X  76      46.206  42.305  51.711  0.00  0.00            
ATOM   1152  C   ASP X  76      45.254  42.853  47.667  0.00  0.00            
ATOM   1153  O   ASP X  76      44.266  43.378  47.163  0.00  0.00            
ATOM   1154  N   PHE X  77      45.602  41.647  47.431  0.00  0.00            
ATOM   1155  H   PHE X  77      46.462  41.328  48.019  0.00  0.00            
ATOM   1156  CA  PHE X  77      45.022  40.769  46.392  0.00  0.00            
ATOM   1157  HA  PHE X  77      45.005  41.359  45.475  0.00  0.00            
ATOM   1158  CB  PHE X  77      45.815  39.475  46.360  0.00  0.00            
ATOM   1159  HB2 PHE X  77      46.894  39.619  46.308  0.00  0.00            
ATOM   1160  HB3 PHE X  77      45.677  38.965  47.221  0.00  0.00            
ATOM   1161  CG  PHE X  77      45.547  38.578  45.074  0.00  0.00            
ATOM   1162  CD1 PHE X  77      46.323  38.799  43.911  0.00  0.00            
ATOM   1163  HD1 PHE X  77      46.913  39.714  43.868  0.00  0.00            
ATOM   1164  CE1 PHE X  77      46.080  38.041  42.733  0.00  0.00            
ATOM   1165  HE1 PHE X  77      46.617  38.324  41.828  0.00  0.00            
ATOM   1166  CZ  PHE X  77      45.083  37.046  42.770  0.00  0.00            
ATOM   1167  HZ  PHE X  77      44.735  36.588  41.843  0.00  0.00            
ATOM   1168  CE2 PHE X  77      44.377  36.766  43.933  0.00  0.00            
ATOM   1169  HE2 PHE X  77      43.638  35.980  43.971  0.00  0.00            
ATOM   1170  CD2 PHE X  77      44.644  37.499  45.126  0.00  0.00            
ATOM   1171  HD2 PHE X  77      44.165  37.300  45.993  0.00  0.00            
ATOM   1172  C   PHE X  77      43.559  40.498  46.742  0.00  0.00            
ATOM   1173  O   PHE X  77      42.829  40.310  45.755  0.00  0.00            
ATOM   1174  N   HIE X  78      43.121  40.583  48.027  0.00  0.00            
ATOM   1175  H   HIE X  78      43.833  40.840  48.797  0.00  0.00            
ATOM   1176  CA  HIE X  78      41.654  40.520  48.371  0.00  0.00            
ATOM   1177  HA  HIE X  78      41.331  39.607  48.086  0.00  0.00            
ATOM   1178  CB  HIE X  78      41.362  40.597  49.836  0.00  0.00            
ATOM   1179  HB2 HIE X  78      42.062  40.051  50.469  0.00  0.00            
ATOM   1180  HB3 HIE X  78      41.352  41.668  50.034  0.00  0.00            
ATOM   1181  CG  HIE X  78      40.047  40.023  50.192  0.00  0.00            
ATOM   1182  ND1 HIE X  78      39.612  38.740  49.965  0.00  0.00            
ATOM   1183  CE1 HIE X  78      38.249  38.694  50.232  0.00  0.00            
ATOM   1184  HE1 HIE X  78      37.674  37.769  50.200  0.00  0.00            
ATOM   1185  NE2 HIE X  78      37.880  39.925  50.701  0.00  0.00            
ATOM   1186  HE2 HIE X  78      36.889  40.222  51.042  0.00  0.00            
ATOM   1187  CD2 HIE X  78      38.975  40.780  50.634  0.00  0.00            
ATOM   1188  HD2 HIE X  78      39.002  41.846  50.860  0.00  0.00            
ATOM   1189  C   HIE X  78      40.735  41.534  47.542  0.00  0.00            
ATOM   1190  O   HIE X  78      39.546  41.258  47.297  0.00  0.00            
ATOM   1191  N   VAL X  79      41.271  42.646  46.986  0.00  0.00            
ATOM   1192  H   VAL X  79      42.315  42.895  47.173  0.00  0.00            
ATOM   1193  CA  VAL X  79      40.415  43.735  46.328  0.00  0.00            
ATOM   1194  HA  VAL X  79      39.705  44.028  46.983  0.00  0.00            
ATOM   1195  CB  VAL X  79      41.293  44.942  45.783  0.00  0.00            
ATOM   1196  HB  VAL X  79      42.096  44.550  45.159  0.00  0.00            
ATOM   1197  CG1 VAL X  79      40.366  45.892  45.035  0.00  0.00            
ATOM   1198 HG11 VAL X  79      39.410  46.013  45.543  0.00  0.00            
ATOM   1199 HG12 VAL X  79      40.876  46.851  44.947  0.00  0.00            
ATOM   1200 HG13 VAL X  79      40.105  45.555  44.042  0.00  0.00            
ATOM   1201  CG2 VAL X  79      42.021  45.764  46.808  0.00  0.00            
ATOM   1202 HG21 VAL X  79      41.250  46.068  47.499  0.00  0.00            
ATOM   1203 HG22 VAL X  79      42.750  45.222  47.392  0.00  0.00            
ATOM   1204 HG23 VAL X  79      42.451  46.613  46.298  0.00  0.00            
ATOM   1205  C   VAL X  79      39.835  43.033  45.074  0.00  0.00            
ATOM   1206  O   VAL X  79      38.662  43.076  44.900  0.00  0.00            
ATOM   1207  N   PHE X  80      40.714  42.267  44.357  0.00  0.00            
ATOM   1208  H   PHE X  80      41.654  42.155  44.710  0.00  0.00            
ATOM   1209  CA  PHE X  80      40.194  41.466  43.204  0.00  0.00            
ATOM   1210  HA  PHE X  80      39.765  42.026  42.482  0.00  0.00            
ATOM   1211  CB  PHE X  80      41.345  40.535  42.719  0.00  0.00            
ATOM   1212  HB2 PHE X  80      41.611  39.816  43.494  0.00  0.00            
ATOM   1213  HB3 PHE X  80      40.865  40.002  41.898  0.00  0.00            
ATOM   1214  CG  PHE X  80      42.573  41.090  42.067  0.00  0.00            
ATOM   1215  CD1 PHE X  80      43.859  40.622  42.539  0.00  0.00            
ATOM   1216  HD1 PHE X  80      44.059  39.894  43.324  0.00  0.00            
ATOM   1217  CE1 PHE X  80      44.988  41.154  41.893  0.00  0.00            
ATOM   1218  HE1 PHE X  80      45.963  40.774  42.198  0.00  0.00            
ATOM   1219  CZ  PHE X  80      44.850  42.134  40.894  0.00  0.00            
ATOM   1220  HZ  PHE X  80      45.755  42.626  40.540  0.00  0.00            
ATOM   1221  CE2 PHE X  80      43.578  42.504  40.353  0.00  0.00            
ATOM   1222  HE2 PHE X  80      43.463  43.272  39.588  0.00  0.00            
ATOM   1223  CD2 PHE X  80      42.432  41.935  40.913  0.00  0.00            
ATOM   1224  HD2 PHE X  80      41.444  42.195  40.536  0.00  0.00            
ATOM   1225  C   PHE X  80      39.024  40.528  43.612  0.00  0.00            
ATOM   1226  O   PHE X  80      38.060  40.439  42.835  0.00  0.00            
ATOM   1227  N   VAL X  81      39.071  39.936  44.809  0.00  0.00            
ATOM   1228  H   VAL X  81      39.969  39.926  45.427  0.00  0.00            
ATOM   1229  CA  VAL X  81      38.030  38.963  45.287  0.00  0.00            
ATOM   1230  HA  VAL X  81      37.806  38.353  44.412  0.00  0.00            
ATOM   1231  CB  VAL X  81      38.644  38.153  46.466  0.00  0.00            
ATOM   1232  HB  VAL X  81      38.868  38.790  47.322  0.00  0.00            
ATOM   1233  CG1 VAL X  81      37.664  37.103  46.956  0.00  0.00            
ATOM   1234 HG11 VAL X  81      36.884  37.671  47.463  0.00  0.00            
ATOM   1235 HG12 VAL X  81      37.187  36.642  46.091  0.00  0.00            
ATOM   1236 HG13 VAL X  81      38.188  36.442  47.512  0.00  0.00            
ATOM   1237  CG2 VAL X  81      39.854  37.368  45.958  0.00  0.00            
ATOM   1238 HG21 VAL X  81      39.559  36.735  45.227  0.00  0.00            
ATOM   1239 HG22 VAL X  81      40.563  38.007  45.629  0.00  0.00            
ATOM   1240 HG23 VAL X  81      40.212  36.807  46.718  0.00  0.00            
ATOM   1241  C   VAL X  81      36.651  39.644  45.624  0.00  0.00            
ATOM   1242  O   VAL X  81      35.656  39.185  45.076  0.00  0.00            
ATOM   1243  N   ARG X  82      36.666  40.768  46.295  0.00  0.00            
ATOM   1244  H   ARG X  82      37.588  41.238  46.635  0.00  0.00            
ATOM   1245  CA  ARG X  82      35.385  41.569  46.526  0.00  0.00            
ATOM   1246  HA  ARG X  82      34.652  40.795  46.753  0.00  0.00            
ATOM   1247  CB  ARG X  82      35.489  42.374  47.803  0.00  0.00            
ATOM   1248  HB2 ARG X  82      34.544  42.784  48.159  0.00  0.00            
ATOM   1249  HB3 ARG X  82      35.808  41.715  48.611  0.00  0.00            
ATOM   1250  CG  ARG X  82      36.506  43.501  47.855  0.00  0.00            
ATOM   1251  HG2 ARG X  82      36.386  43.814  48.892  0.00  0.00            
ATOM   1252  HG3 ARG X  82      37.499  43.103  47.645  0.00  0.00            
ATOM   1253  CD  ARG X  82      36.082  44.677  46.947  0.00  0.00            
ATOM   1254  HD2 ARG X  82      36.725  45.454  47.008  0.00  0.00            
ATOM   1255  HD3 ARG X  82      36.110  44.403  45.892  0.00  0.00            
ATOM   1256  NE  ARG X  82      34.707  45.171  47.212  0.00  0.00            
ATOM   1257  HE  ARG X  82      34.566  45.237  48.291  0.00  0.00            
ATOM   1258  CZ  ARG X  82      33.795  45.510  46.324  0.00  0.00            
ATOM   1259  NH1 ARG X  82      34.012  45.854  45.132  0.00  0.00            
ATOM   1260 HH11 ARG X  82      35.010  45.650  44.746  0.00  0.00            
ATOM   1261 HH12 ARG X  82      33.322  46.037  44.418  0.00  0.00            
ATOM   1262  NH2 ARG X  82      32.625  45.707  46.749  0.00  0.00            
ATOM   1263 HH21 ARG X  82      32.171  45.243  47.624  0.00  0.00            
ATOM   1264 HH22 ARG X  82      31.952  46.010  45.947  0.00  0.00            
ATOM   1265  C   ARG X  82      34.897  42.267  45.292  0.00  0.00            
ATOM   1266  O   ARG X  82      33.731  42.593  45.205  0.00  0.00            
ATOM   1267  N   ASP X  83      35.732  42.534  44.319  0.00  0.00            
ATOM   1268  H   ASP X  83      36.792  42.394  44.535  0.00  0.00            
ATOM   1269  CA  ASP X  83      35.330  43.143  43.051  0.00  0.00            
ATOM   1270  HA  ASP X  83      34.782  43.954  43.303  0.00  0.00            
ATOM   1271  CB  ASP X  83      36.560  43.708  42.342  0.00  0.00            
ATOM   1272  HB2 ASP X  83      37.336  42.943  42.308  0.00  0.00            
ATOM   1273  HB3 ASP X  83      36.315  43.908  41.299  0.00  0.00            
ATOM   1274  CG  ASP X  83      37.120  44.973  42.924  0.00  0.00            
ATOM   1275  OD1 ASP X  83      36.623  45.574  43.856  0.00  0.00            
ATOM   1276  OD2 ASP X  83      38.159  45.423  42.390  0.00  0.00            
ATOM   1277  C   ASP X  83      34.530  42.068  42.156  0.00  0.00            
ATOM   1278  O   ASP X  83      33.478  42.462  41.712  0.00  0.00            
ATOM   1279  N   VAL X  84      35.132  40.870  42.062  0.00  0.00            
ATOM   1280  H   VAL X  84      36.097  40.671  42.527  0.00  0.00            
ATOM   1281  CA  VAL X  84      34.368  39.694  41.535  0.00  0.00            
ATOM   1282  HA  VAL X  84      34.018  39.947  40.534  0.00  0.00            
ATOM   1283  CB  VAL X  84      35.104  38.385  41.456  0.00  0.00            
ATOM   1284  HB  VAL X  84      35.514  38.114  42.429  0.00  0.00            
ATOM   1285  CG1 VAL X  84      34.179  37.311  40.816  0.00  0.00            
ATOM   1286 HG11 VAL X  84      33.338  37.093  41.474  0.00  0.00            
ATOM   1287 HG12 VAL X  84      33.853  37.540  39.801  0.00  0.00            
ATOM   1288 HG13 VAL X  84      34.775  36.399  40.801  0.00  0.00            
ATOM   1289  CG2 VAL X  84      36.364  38.561  40.463  0.00  0.00            
ATOM   1290 HG21 VAL X  84      36.876  37.669  40.103  0.00  0.00            
ATOM   1291 HG22 VAL X  84      36.060  39.064  39.545  0.00  0.00            
ATOM   1292 HG23 VAL X  84      37.173  39.162  40.877  0.00  0.00            
ATOM   1293  C   VAL X  84      33.031  39.535  42.338  0.00  0.00            
ATOM   1294  O   VAL X  84      31.949  39.463  41.804  0.00  0.00            
ATOM   1295  N   LEU X  85      33.122  39.579  43.637  0.00  0.00            
ATOM   1296  H   LEU X  85      34.105  39.357  44.025  0.00  0.00            
ATOM   1297  CA  LEU X  85      31.927  39.385  44.549  0.00  0.00            
ATOM   1298  HA  LEU X  85      31.408  38.484  44.259  0.00  0.00            
ATOM   1299  CB  LEU X  85      32.163  39.193  45.994  0.00  0.00            
ATOM   1300  HB2 LEU X  85      32.636  39.995  46.388  0.00  0.00            
ATOM   1301  HB3 LEU X  85      31.187  39.355  46.450  0.00  0.00            
ATOM   1302  CG  LEU X  85      32.789  37.853  46.463  0.00  0.00            
ATOM   1303  HG  LEU X  85      33.643  37.806  45.786  0.00  0.00            
ATOM   1304  CD1 LEU X  85      33.300  38.038  47.935  0.00  0.00            
ATOM   1305 HD11 LEU X  85      33.889  38.955  47.964  0.00  0.00            
ATOM   1306 HD12 LEU X  85      32.496  38.090  48.668  0.00  0.00            
ATOM   1307 HD13 LEU X  85      33.880  37.173  48.254  0.00  0.00            
ATOM   1308  CD2 LEU X  85      31.955  36.618  46.353  0.00  0.00            
ATOM   1309 HD21 LEU X  85      31.327  36.589  47.143  0.00  0.00            
ATOM   1310 HD22 LEU X  85      31.488  36.490  45.466  0.00  0.00            
ATOM   1311 HD23 LEU X  85      32.579  35.833  46.473  0.00  0.00            
ATOM   1312  C   LEU X  85      30.821  40.442  44.232  0.00  0.00            
ATOM   1313  O   LEU X  85      29.635  40.088  44.236  0.00  0.00            
ATOM   1314  N   GLN X  86      31.256  41.683  44.030  0.00  0.00            
ATOM   1315  H   GLN X  86      32.317  41.906  44.136  0.00  0.00            
ATOM   1316  CA  GLN X  86      30.303  42.785  43.752  0.00  0.00            
ATOM   1317  HA  GLN X  86      29.617  42.769  44.598  0.00  0.00            
ATOM   1318  CB  GLN X  86      30.902  44.125  43.588  0.00  0.00            
ATOM   1319  HB2 GLN X  86      31.470  44.347  44.491  0.00  0.00            
ATOM   1320  HB3 GLN X  86      31.582  44.143  42.842  0.00  0.00            
ATOM   1321  CG  GLN X  86      29.930  45.298  43.289  0.00  0.00            
ATOM   1322  HG2 GLN X  86      29.428  45.109  42.340  0.00  0.00            
ATOM   1323  HG3 GLN X  86      29.196  45.324  44.094  0.00  0.00            
ATOM   1324  CD  GLN X  86      30.521  46.698  43.361  0.00  0.00            
ATOM   1325  OE1 GLN X  86      31.438  46.952  44.139  0.00  0.00            
ATOM   1326  NE2 GLN X  86      29.935  47.626  42.594  0.00  0.00            
ATOM   1327 HE21 GLN X  86      30.486  48.548  42.406  0.00  0.00            
ATOM   1328 HE22 GLN X  86      29.121  47.385  42.047  0.00  0.00            
ATOM   1329  C   GLN X  86      29.530  42.488  42.453  0.00  0.00            
ATOM   1330  O   GLN X  86      28.332  42.662  42.392  0.00  0.00            
ATOM   1331  N   HID X  87      30.325  42.094  41.463  0.00  0.00            
ATOM   1332  H   HID X  87      31.395  41.952  41.612  0.00  0.00            
ATOM   1333  CA  HID X  87      29.757  41.817  40.159  0.00  0.00            
ATOM   1334  HA  HID X  87      29.195  42.634  39.964  0.00  0.00            
ATOM   1335  CB  HID X  87      30.862  41.583  39.110  0.00  0.00            
ATOM   1336  HB2 HID X  87      31.734  42.213  39.285  0.00  0.00            
ATOM   1337  HB3 HID X  87      31.261  40.574  39.215  0.00  0.00            
ATOM   1338  CG  HID X  87      30.616  41.987  37.646  0.00  0.00            
ATOM   1339  ND1 HID X  87      31.591  42.237  36.759  0.00  0.00            
ATOM   1340  HD1 HID X  87      32.654  42.407  36.929  0.00  0.00            
ATOM   1341  CE1 HID X  87      30.966  42.389  35.605  0.00  0.00            
ATOM   1342  HE1 HID X  87      31.414  42.686  34.656  0.00  0.00            
ATOM   1343  NE2 HID X  87      29.645  42.258  35.688  0.00  0.00            
ATOM   1344  CD2 HID X  87      29.468  41.995  37.018  0.00  0.00            
ATOM   1345  HD2 HID X  87      28.510  41.845  37.515  0.00  0.00            
ATOM   1346  C   HID X  87      28.774  40.663  40.163  0.00  0.00            
ATOM   1347  O   HID X  87      27.719  40.739  39.609  0.00  0.00            
ATOM   1348  N   VAL X  88      29.094  39.559  40.782  0.00  0.00            
ATOM   1349  H   VAL X  88      30.073  39.484  41.255  0.00  0.00            
ATOM   1350  CA  VAL X  88      28.230  38.343  41.038  0.00  0.00            
ATOM   1351  HA  VAL X  88      27.902  38.010  40.142  0.00  0.00            
ATOM   1352  CB  VAL X  88      29.046  37.248  41.740  0.00  0.00            
ATOM   1353  HB  VAL X  88      29.770  37.665  42.440  0.00  0.00            
ATOM   1354  CG1 VAL X  88      28.306  36.170  42.626  0.00  0.00            
ATOM   1355 HG11 VAL X  88      28.961  35.646  43.322  0.00  0.00            
ATOM   1356 HG12 VAL X  88      27.584  36.677  43.266  0.00  0.00            
ATOM   1357 HG13 VAL X  88      27.778  35.540  42.130  0.00  0.00            
ATOM   1358  CG2 VAL X  88      29.992  36.602  40.693  0.00  0.00            
ATOM   1359 HG21 VAL X  88      30.519  35.820  41.055  0.00  0.00            
ATOM   1360 HG22 VAL X  88      29.388  36.146  39.907  0.00  0.00            
ATOM   1361 HG23 VAL X  88      30.625  37.379  40.265  0.00  0.00            
ATOM   1362  C   VAL X  88      26.993  38.689  41.847  0.00  0.00            
ATOM   1363  O   VAL X  88      25.867  38.308  41.517  0.00  0.00            
ATOM   1364  N   ASP X  89      27.123  39.596  42.834  0.00  0.00            
ATOM   1365  H   ASP X  89      28.115  39.846  43.210  0.00  0.00            
ATOM   1366  CA  ASP X  89      26.061  40.095  43.654  0.00  0.00            
ATOM   1367  HA  ASP X  89      25.598  39.192  44.053  0.00  0.00            
ATOM   1368  CB  ASP X  89      26.540  41.042  44.737  0.00  0.00            
ATOM   1369  HB2 ASP X  89      27.235  40.451  45.333  0.00  0.00            
ATOM   1370  HB3 ASP X  89      27.167  41.867  44.401  0.00  0.00            
ATOM   1371  CG  ASP X  89      25.385  41.400  45.709  0.00  0.00            
ATOM   1372  OD1 ASP X  89      24.757  40.397  46.168  0.00  0.00            
ATOM   1373  OD2 ASP X  89      25.073  42.615  45.786  0.00  0.00            
ATOM   1374  C   ASP X  89      25.072  40.920  42.722  0.00  0.00            
ATOM   1375  O   ASP X  89      23.824  40.806  42.892  0.00  0.00            
ATOM   1376  N   SER X  90      25.616  41.648  41.737  0.00  0.00            
ATOM   1377  H   SER X  90      26.602  41.585  41.527  0.00  0.00            
ATOM   1378  CA  SER X  90      24.884  42.608  40.938  0.00  0.00            
ATOM   1379  HA  SER X  90      24.084  42.929  41.464  0.00  0.00            
ATOM   1380  CB  SER X  90      25.795  43.790  40.586  0.00  0.00            
ATOM   1381  HB2 SER X  90      26.536  43.439  39.868  0.00  0.00            
ATOM   1382  HB3 SER X  90      25.273  44.584  40.051  0.00  0.00            
ATOM   1383  OG  SER X  90      26.492  44.407  41.727  0.00  0.00            
ATOM   1384  HG  SER X  90      27.118  43.659  42.213  0.00  0.00            
ATOM   1385  C   SER X  90      24.308  41.985  39.588  0.00  0.00            
ATOM   1386  O   SER X  90      23.317  42.551  39.081  0.00  0.00            
ATOM   1387  N   MET X  91      24.765  40.775  39.290  0.00  0.00            
ATOM   1388  H   MET X  91      25.594  40.396  39.727  0.00  0.00            
ATOM   1389  CA  MET X  91      23.926  40.032  38.295  0.00  0.00            
ATOM   1390  HA  MET X  91      23.513  40.617  37.583  0.00  0.00            
ATOM   1391  CB  MET X  91      24.631  38.864  37.502  0.00  0.00            
ATOM   1392  HB2 MET X  91      25.049  38.175  38.111  0.00  0.00            
ATOM   1393  HB3 MET X  91      23.858  38.355  36.926  0.00  0.00            
ATOM   1394  CG  MET X  91      25.727  39.441  36.546  0.00  0.00            
ATOM   1395  HG2 MET X  91      26.510  39.956  37.101  0.00  0.00            
ATOM   1396  HG3 MET X  91      26.148  38.523  36.136  0.00  0.00            
ATOM   1397  SD  MET X  91      25.338  40.660  35.175  0.00  0.00            
ATOM   1398  CE  MET X  91      25.627  42.277  35.851  0.00  0.00            
ATOM   1399  HE1 MET X  91      26.378  42.234  36.640  0.00  0.00            
ATOM   1400  HE2 MET X  91      25.831  43.021  35.081  0.00  0.00            
ATOM   1401  HE3 MET X  91      24.762  42.603  36.256  0.00  0.00            
ATOM   1402  C   MET X  91      22.766  39.369  39.052  0.00  0.00            
ATOM   1403  O   MET X  91      21.568  39.441  38.689  0.00  0.00            
ATOM   1404  N   GLN X  92      23.021  38.655  40.111  0.00  0.00            
ATOM   1405  H   GLN X  92      24.045  38.590  40.481  0.00  0.00            
ATOM   1406  CA  GLN X  92      21.895  37.819  40.880  0.00  0.00            
ATOM   1407  HA  GLN X  92      21.538  37.063  40.181  0.00  0.00            
ATOM   1408  CB  GLN X  92      22.532  37.118  42.094  0.00  0.00            
ATOM   1409  HB2 GLN X  92      23.083  37.946  42.540  0.00  0.00            
ATOM   1410  HB3 GLN X  92      21.708  36.806  42.735  0.00  0.00            
ATOM   1411  CG  GLN X  92      23.286  35.815  41.722  0.00  0.00            
ATOM   1412  HG2 GLN X  92      22.643  35.085  41.230  0.00  0.00            
ATOM   1413  HG3 GLN X  92      24.060  36.090  41.006  0.00  0.00            
ATOM   1414  CD  GLN X  92      23.983  35.081  42.836  0.00  0.00            
ATOM   1415  OE1 GLN X  92      23.992  33.870  43.022  0.00  0.00            
ATOM   1416  NE2 GLN X  92      24.753  35.808  43.620  0.00  0.00            
ATOM   1417 HE21 GLN X  92      25.433  35.244  44.259  0.00  0.00            
ATOM   1418 HE22 GLN X  92      24.780  36.817  43.639  0.00  0.00            
ATOM   1419  C   GLN X  92      20.662  38.648  41.307  0.00  0.00            
ATOM   1420  O   GLN X  92      19.685  37.962  41.622  0.00  0.00            
ATOM   1421  N   LYS X  93      20.881  39.964  41.406  0.00  0.00            
ATOM   1422  H   LYS X  93      21.899  40.297  41.611  0.00  0.00            
ATOM   1423  CA  LYS X  93      19.761  40.921  41.702  0.00  0.00            
ATOM   1424  HA  LYS X  93      19.324  40.603  42.638  0.00  0.00            
ATOM   1425  CB  LYS X  93      20.285  42.347  41.917  0.00  0.00            
ATOM   1426  HB2 LYS X  93      21.364  42.371  41.910  0.00  0.00            
ATOM   1427  HB3 LYS X  93      20.019  42.757  41.091  0.00  0.00            
ATOM   1428  CG  LYS X  93      19.690  43.177  43.037  0.00  0.00            
ATOM   1429  HG2 LYS X  93      19.989  44.199  42.860  0.00  0.00            
ATOM   1430  HG3 LYS X  93      18.617  43.298  43.011  0.00  0.00            
ATOM   1431  CD  LYS X  93      20.036  42.674  44.489  0.00  0.00            
ATOM   1432  HD2 LYS X  93      19.867  43.393  45.179  0.00  0.00            
ATOM   1433  HD3 LYS X  93      19.380  41.832  44.711  0.00  0.00            
ATOM   1434  CE  LYS X  93      21.461  42.211  44.664  0.00  0.00            
ATOM   1435  HE2 LYS X  93      21.468  41.708  45.630  0.00  0.00            
ATOM   1436  HE3 LYS X  93      21.666  41.470  43.891  0.00  0.00            
ATOM   1437  NZ  LYS X  93      22.547  43.200  44.674  0.00  0.00            
ATOM   1438  HZ1 LYS X  93      23.399  42.838  45.078  0.00  0.00            
ATOM   1439  HZ2 LYS X  93      22.649  43.577  43.657  0.00  0.00            
ATOM   1440  HZ3 LYS X  93      22.213  44.031  45.295  0.00  0.00            
ATOM   1441  C   LYS X  93      18.601  40.766  40.669  0.00  0.00            
ATOM   1442  O   LYS X  93      17.414  40.653  41.098  0.00  0.00            
ATOM   1443  N   ASP X  94      19.079  40.845  39.422  0.00  0.00            
ATOM   1444  H   ASP X  94      20.147  40.852  39.204  0.00  0.00            
ATOM   1445  CA  ASP X  94      18.182  40.943  38.275  0.00  0.00            
ATOM   1446  HA  ASP X  94      17.264  41.260  38.555  0.00  0.00            
ATOM   1447  CB  ASP X  94      18.685  41.847  37.143  0.00  0.00            
ATOM   1448  HB2 ASP X  94      19.658  41.411  36.918  0.00  0.00            
ATOM   1449  HB3 ASP X  94      18.160  41.765  36.192  0.00  0.00            
ATOM   1450  CG  ASP X  94      18.764  43.286  37.533  0.00  0.00            
ATOM   1451  OD1 ASP X  94      17.697  43.895  37.877  0.00  0.00            
ATOM   1452  OD2 ASP X  94      19.849  43.834  37.599  0.00  0.00            
ATOM   1453  C   ASP X  94      17.870  39.591  37.700  0.00  0.00            
ATOM   1454  O   ASP X  94      16.822  39.514  37.020  0.00  0.00            
ATOM   1455  N   TYR X  95      18.592  38.528  38.162  0.00  0.00            
ATOM   1456  H   TYR X  95      19.254  38.724  38.900  0.00  0.00            
ATOM   1457  CA  TYR X  95      18.347  37.172  37.706  0.00  0.00            
ATOM   1458  HA  TYR X  95      17.316  37.255  37.363  0.00  0.00            
ATOM   1459  CB  TYR X  95      19.231  36.878  36.445  0.00  0.00            
ATOM   1460  HB2 TYR X  95      20.259  37.145  36.687  0.00  0.00            
ATOM   1461  HB3 TYR X  95      19.249  35.789  36.390  0.00  0.00            
ATOM   1462  CG  TYR X  95      18.844  37.468  35.096  0.00  0.00            
ATOM   1463  CD1 TYR X  95      17.997  36.737  34.260  0.00  0.00            
ATOM   1464  HD1 TYR X  95      17.600  35.807  34.667  0.00  0.00            
ATOM   1465  CE1 TYR X  95      17.884  37.193  32.947  0.00  0.00            
ATOM   1466  HE1 TYR X  95      17.223  36.644  32.276  0.00  0.00            
ATOM   1467  CZ  TYR X  95      18.463  38.373  32.422  0.00  0.00            
ATOM   1468  OH  TYR X  95      18.232  38.785  31.161  0.00  0.00            
ATOM   1469  HH  TYR X  95      18.749  39.689  30.838  0.00  0.00            
ATOM   1470  CE2 TYR X  95      19.265  39.131  33.320  0.00  0.00            
ATOM   1471  HE2 TYR X  95      19.768  40.016  32.932  0.00  0.00            
ATOM   1472  CD2 TYR X  95      19.442  38.671  34.626  0.00  0.00            
ATOM   1473  HD2 TYR X  95      20.245  39.219  35.119  0.00  0.00            
ATOM   1474  C   TYR X  95      18.403  36.197  38.911  0.00  0.00            
ATOM   1475  O   TYR X  95      19.255  35.320  38.960  0.00  0.00            
ATOM   1476  N   PRO X  96      17.486  36.255  39.906  0.00  0.00            
ATOM   1477  CD  PRO X  96      16.309  37.132  39.946  0.00  0.00            
ATOM   1478  HD2 PRO X  96      15.672  36.908  39.090  0.00  0.00            
ATOM   1479  HD3 PRO X  96      16.639  38.171  39.927  0.00  0.00            
ATOM   1480  CG  PRO X  96      15.514  36.833  41.252  0.00  0.00            
ATOM   1481  HG2 PRO X  96      14.769  36.071  41.020  0.00  0.00            
ATOM   1482  HG3 PRO X  96      15.011  37.670  41.736  0.00  0.00            
ATOM   1483  CB  PRO X  96      16.718  36.388  42.137  0.00  0.00            
ATOM   1484  HB2 PRO X  96      16.354  35.803  42.982  0.00  0.00            
ATOM   1485  HB3 PRO X  96      17.203  37.330  42.395  0.00  0.00            
ATOM   1486  CA  PRO X  96      17.682  35.534  41.236  0.00  0.00            
ATOM   1487  HA  PRO X  96      18.709  35.508  41.599  0.00  0.00            
ATOM   1488  C   PRO X  96      17.260  34.098  40.960  0.00  0.00            
ATOM   1489  O   PRO X  96      16.481  33.836  40.044  0.00  0.00            
ATOM   1490  N   GLY X  97      17.824  33.156  41.757  0.00  0.00            
ATOM   1491  H   GLY X  97      18.413  33.471  42.619  0.00  0.00            
ATOM   1492  CA  GLY X  97      17.442  31.692  41.805  0.00  0.00            
ATOM   1493  HA2 GLY X  97      17.509  31.381  42.847  0.00  0.00            
ATOM   1494  HA3 GLY X  97      16.443  31.536  41.398  0.00  0.00            
ATOM   1495  C   GLY X  97      18.390  30.851  40.841  0.00  0.00            
ATOM   1496  O   GLY X  97      18.556  29.648  41.086  0.00  0.00            
ATOM   1497  N   LEU X  98      18.880  31.451  39.770  0.00  0.00            
ATOM   1498  H   LEU X  98      18.575  32.468  39.523  0.00  0.00            
ATOM   1499  CA  LEU X  98      19.545  30.682  38.693  0.00  0.00            
ATOM   1500  HA  LEU X  98      18.992  29.781  38.427  0.00  0.00            
ATOM   1501  CB  LEU X  98      19.794  31.611  37.500  0.00  0.00            
ATOM   1502  HB2 LEU X  98      20.228  32.577  37.759  0.00  0.00            
ATOM   1503  HB3 LEU X  98      20.435  31.087  36.791  0.00  0.00            
ATOM   1504  CG  LEU X  98      18.574  31.935  36.669  0.00  0.00            
ATOM   1505  HG  LEU X  98      17.856  32.453  37.305  0.00  0.00            
ATOM   1506  CD1 LEU X  98      18.890  32.793  35.487  0.00  0.00            
ATOM   1507 HD11 LEU X  98      19.488  33.616  35.878  0.00  0.00            
ATOM   1508 HD12 LEU X  98      19.455  32.198  34.769  0.00  0.00            
ATOM   1509 HD13 LEU X  98      17.955  33.135  35.042  0.00  0.00            
ATOM   1510  CD2 LEU X  98      17.949  30.711  36.047  0.00  0.00            
ATOM   1511 HD21 LEU X  98      17.480  30.126  36.838  0.00  0.00            
ATOM   1512 HD22 LEU X  98      17.246  31.005  35.268  0.00  0.00            
ATOM   1513 HD23 LEU X  98      18.664  30.167  35.585  0.00  0.00            
ATOM   1514  C   LEU X  98      20.999  30.383  39.207  0.00  0.00            
ATOM   1515  O   LEU X  98      21.636  31.277  39.771  0.00  0.00            
ATOM   1516  N   PRO X  99      21.535  29.183  39.081  0.00  0.00            
ATOM   1517  CD  PRO X  99      20.888  28.111  38.283  0.00  0.00            
ATOM   1518  HD2 PRO X  99      20.252  28.384  37.454  0.00  0.00            
ATOM   1519  HD3 PRO X  99      20.300  27.576  38.906  0.00  0.00            
ATOM   1520  CG  PRO X  99      22.032  27.286  37.741  0.00  0.00            
ATOM   1521  HG2 PRO X  99      22.396  27.701  36.801  0.00  0.00            
ATOM   1522  HG3 PRO X  99      21.726  26.248  37.611  0.00  0.00            
ATOM   1523  CB  PRO X  99      23.046  27.413  38.860  0.00  0.00            
ATOM   1524  HB2 PRO X  99      24.034  27.069  38.556  0.00  0.00            
ATOM   1525  HB3 PRO X  99      22.679  26.739  39.634  0.00  0.00            
ATOM   1526  CA  PRO X  99      22.946  28.867  39.410  0.00  0.00            
ATOM   1527  HA  PRO X  99      23.119  28.866  40.486  0.00  0.00            
ATOM   1528  C   PRO X  99      24.034  29.697  38.642  0.00  0.00            
ATOM   1529  O   PRO X  99      23.942  29.785  37.396  0.00  0.00            
ATOM   1530  N   VAL X 100      25.002  30.209  39.429  0.00  0.00            
ATOM   1531  H   VAL X 100      25.042  29.938  40.484  0.00  0.00            
ATOM   1532  CA  VAL X 100      26.286  30.914  38.971  0.00  0.00            
ATOM   1533  HA  VAL X 100      26.109  31.184  38.014  0.00  0.00            
ATOM   1534  CB  VAL X 100      26.604  32.219  39.736  0.00  0.00            
ATOM   1535  HB  VAL X 100      27.178  31.936  40.618  0.00  0.00            
ATOM   1536  CG1 VAL X 100      27.496  33.168  38.902  0.00  0.00            
ATOM   1537 HG11 VAL X 100      27.565  34.120  39.429  0.00  0.00            
ATOM   1538 HG12 VAL X 100      28.438  32.667  38.675  0.00  0.00            
ATOM   1539 HG13 VAL X 100      27.034  33.465  37.972  0.00  0.00            
ATOM   1540  CG2 VAL X 100      25.343  33.072  40.012  0.00  0.00            
ATOM   1541 HG21 VAL X 100      24.666  32.439  40.566  0.00  0.00            
ATOM   1542 HG22 VAL X 100      25.621  33.971  40.541  0.00  0.00            
ATOM   1543 HG23 VAL X 100      24.888  33.225  39.045  0.00  0.00            
ATOM   1544  C   VAL X 100      27.513  29.938  38.976  0.00  0.00            
ATOM   1545  O   VAL X 100      27.638  29.151  39.942  0.00  0.00            
ATOM   1546  N   PHE X 101      28.297  29.976  37.902  0.00  0.00            
ATOM   1547  H   PHE X 101      27.960  30.597  37.072  0.00  0.00            
ATOM   1548  CA  PHE X 101      29.515  29.231  37.744  0.00  0.00            
ATOM   1549  HA  PHE X 101      29.683  28.674  38.666  0.00  0.00            
ATOM   1550  CB  PHE X 101      29.436  28.404  36.491  0.00  0.00            
ATOM   1551  HB2 PHE X 101      29.099  29.076  35.701  0.00  0.00            
ATOM   1552  HB3 PHE X 101      30.451  28.064  36.281  0.00  0.00            
ATOM   1553  CG  PHE X 101      28.478  27.214  36.569  0.00  0.00            
ATOM   1554  CD1 PHE X 101      27.198  27.383  36.078  0.00  0.00            
ATOM   1555  HD1 PHE X 101      26.885  28.390  35.800  0.00  0.00            
ATOM   1556  CE1 PHE X 101      26.351  26.293  35.900  0.00  0.00            
ATOM   1557  HE1 PHE X 101      25.326  26.415  35.549  0.00  0.00            
ATOM   1558  CZ  PHE X 101      26.809  24.957  36.186  0.00  0.00            
ATOM   1559  HZ  PHE X 101      26.108  24.126  36.109  0.00  0.00            
ATOM   1560  CE2 PHE X 101      28.192  24.738  36.586  0.00  0.00            
ATOM   1561  HE2 PHE X 101      28.558  23.722  36.729  0.00  0.00            
ATOM   1562  CD2 PHE X 101      29.008  25.936  36.816  0.00  0.00            
ATOM   1563  HD2 PHE X 101      30.003  25.808  37.242  0.00  0.00            
ATOM   1564  C   PHE X 101      30.649  30.218  37.622  0.00  0.00            
ATOM   1565  O   PHE X 101      30.441  31.390  37.261  0.00  0.00            
ATOM   1566  N   LEU X 102      31.886  29.786  37.835  0.00  0.00            
ATOM   1567  H   LEU X 102      32.048  28.748  38.126  0.00  0.00            
ATOM   1568  CA  LEU X 102      33.097  30.530  37.509  0.00  0.00            
ATOM   1569  HA  LEU X 102      32.824  31.475  37.039  0.00  0.00            
ATOM   1570  CB  LEU X 102      33.967  30.728  38.789  0.00  0.00            
ATOM   1571  HB2 LEU X 102      34.383  29.758  39.060  0.00  0.00            
ATOM   1572  HB3 LEU X 102      34.833  31.349  38.559  0.00  0.00            
ATOM   1573  CG  LEU X 102      33.231  31.312  40.077  0.00  0.00            
ATOM   1574  HG  LEU X 102      32.323  30.752  40.304  0.00  0.00            
ATOM   1575  CD1 LEU X 102      34.149  31.012  41.186  0.00  0.00            
ATOM   1576 HD11 LEU X 102      33.599  31.294  42.084  0.00  0.00            
ATOM   1577 HD12 LEU X 102      34.336  29.938  41.218  0.00  0.00            
ATOM   1578 HD13 LEU X 102      35.122  31.501  41.150  0.00  0.00            
ATOM   1579  CD2 LEU X 102      32.932  32.775  39.962  0.00  0.00            
ATOM   1580 HD21 LEU X 102      32.563  33.204  40.893  0.00  0.00            
ATOM   1581 HD22 LEU X 102      33.842  33.309  39.687  0.00  0.00            
ATOM   1582 HD23 LEU X 102      32.245  32.835  39.224  0.00  0.00            
ATOM   1583  C   LEU X 102      33.913  29.843  36.423  0.00  0.00            
ATOM   1584  O   LEU X 102      33.909  28.667  36.293  0.00  0.00            
ATOM   1585  N   LEU X 103      34.627  30.680  35.679  0.00  0.00            
ATOM   1586  H   LEU X 103      34.268  31.586  35.416  0.00  0.00            
ATOM   1587  CA  LEU X 103      35.752  30.241  34.826  0.00  0.00            
ATOM   1588  HA  LEU X 103      35.884  29.185  35.063  0.00  0.00            
ATOM   1589  CB  LEU X 103      35.406  30.460  33.377  0.00  0.00            
ATOM   1590  HB2 LEU X 103      34.348  30.220  33.274  0.00  0.00            
ATOM   1591  HB3 LEU X 103      35.513  31.458  32.952  0.00  0.00            
ATOM   1592  CG  LEU X 103      36.154  29.538  32.401  0.00  0.00            
ATOM   1593  HG  LEU X 103      36.535  28.761  32.921  0.00  0.00            
ATOM   1594  CD1 LEU X 103      35.181  29.025  31.326  0.00  0.00            
ATOM   1595 HD11 LEU X 103      34.487  28.319  31.759  0.00  0.00            
ATOM   1596 HD12 LEU X 103      34.698  29.892  30.899  0.00  0.00            
ATOM   1597 HD13 LEU X 103      35.703  28.628  30.558  0.00  0.00            
ATOM   1598  CD2 LEU X 103      37.305  30.388  31.727  0.00  0.00            
ATOM   1599 HD21 LEU X 103      37.897  29.666  31.165  0.00  0.00            
ATOM   1600 HD22 LEU X 103      36.820  31.108  31.068  0.00  0.00            
ATOM   1601 HD23 LEU X 103      37.929  30.775  32.420  0.00  0.00            
ATOM   1602  C   LEU X 103      36.907  31.151  35.300  0.00  0.00            
ATOM   1603  O   LEU X 103      36.703  32.361  35.488  0.00  0.00            
ATOM   1604  N   GLY X 104      38.075  30.545  35.424  0.00  0.00            
ATOM   1605  H   GLY X 104      38.110  29.471  35.240  0.00  0.00            
ATOM   1606  CA  GLY X 104      39.237  31.363  35.662  0.00  0.00            
ATOM   1607  HA2 GLY X 104      39.120  32.408  35.377  0.00  0.00            
ATOM   1608  HA3 GLY X 104      39.375  31.295  36.610  0.00  0.00            
ATOM   1609  C   GLY X 104      40.527  30.856  34.954  0.00  0.00            
ATOM   1610  O   GLY X 104      40.783  29.646  34.941  0.00  0.00            
ATOM   1611  N   HID X 105      41.311  31.742  34.333  0.00  0.00            
ATOM   1612  H   HID X 105      40.863  32.732  34.242  0.00  0.00            
ATOM   1613  CA  HID X 105      42.619  31.362  33.734  0.00  0.00            
ATOM   1614  HA  HID X 105      42.672  30.274  33.759  0.00  0.00            
ATOM   1615  CB  HID X 105      42.839  31.726  32.236  0.00  0.00            
ATOM   1616  HB2 HID X 105      42.287  30.991  31.651  0.00  0.00            
ATOM   1617  HB3 HID X 105      42.547  32.774  32.174  0.00  0.00            
ATOM   1618  CG  HID X 105      44.285  31.601  31.718  0.00  0.00            
ATOM   1619  ND1 HID X 105      44.975  30.409  31.729  0.00  0.00            
ATOM   1620  HD1 HID X 105      44.520  29.489  32.095  0.00  0.00            
ATOM   1621  CE1 HID X 105      46.151  30.560  31.032  0.00  0.00            
ATOM   1622  HE1 HID X 105      46.883  29.888  30.850  0.00  0.00            
ATOM   1623  NE2 HID X 105      46.268  31.854  30.676  0.00  0.00            
ATOM   1624  CD2 HID X 105      45.044  32.529  31.072  0.00  0.00            
ATOM   1625  HD2 HID X 105      44.915  33.598  30.905  0.00  0.00            
ATOM   1626  C   HID X 105      43.816  31.906  34.576  0.00  0.00            
ATOM   1627  O   HID X 105      43.877  33.107  34.857  0.00  0.00            
ATOM   1628  N   SER X 106      44.765  30.990  34.891  0.00  0.00            
ATOM   1629  H   SER X 106      44.938  30.094  34.296  0.00  0.00            
ATOM   1630  CA  SER X 106      45.993  31.495  35.553  0.00  0.00            
ATOM   1631  HA  SER X 106      46.529  30.558  35.703  0.00  0.00            
ATOM   1632  CB  SER X 106      46.862  32.360  34.603  0.00  0.00            
ATOM   1633  HB2 SER X 106      47.009  31.800  33.601  0.00  0.00            
ATOM   1634  HB3 SER X 106      46.304  33.226  34.378  0.00  0.00            
ATOM   1635  OG  SER X 106      48.148  32.504  35.187  0.00  0.00            
ATOM   1636  HG  SER X 106      47.925  32.452  31.469  0.00  0.00            
ATOM   1637  C   SER X 106      45.565  32.220  36.917  0.00  0.00            
ATOM   1638  O   SER X 106      44.776  31.635  37.711  0.00  0.00            
ATOM   1639  N   MET X 107      46.027  33.427  37.181  0.00  0.00            
ATOM   1640  H   MET X 107      46.636  33.941  36.437  0.00  0.00            
ATOM   1641  CA  MET X 107      45.680  34.179  38.378  0.00  0.00            
ATOM   1642  HA  MET X 107      46.088  33.735  39.188  0.00  0.00            
ATOM   1643  CB  MET X 107      46.291  35.625  38.159  0.00  0.00            
ATOM   1644  HB2 MET X 107      47.325  35.567  38.496  0.00  0.00            
ATOM   1645  HB3 MET X 107      46.154  35.870  37.105  0.00  0.00            
ATOM   1646  CG  MET X 107      45.785  36.741  39.006  0.00  0.00            
ATOM   1647  HG2 MET X 107      44.778  36.784  39.064  0.00  0.00            
ATOM   1648  HG3 MET X 107      46.129  36.458  40.001  0.00  0.00            
ATOM   1649  SD  MET X 107      46.299  38.394  38.566  0.00  0.00            
ATOM   1650  CE  MET X 107      44.854  38.752  37.515  0.00  0.00            
ATOM   1651  HE1 MET X 107      44.891  39.735  37.045  0.00  0.00            
ATOM   1652  HE2 MET X 107      44.789  38.032  36.809  0.00  0.00            
ATOM   1653  HE3 MET X 107      43.927  38.781  38.087  0.00  0.00            
ATOM   1654  C   MET X 107      44.138  34.323  38.531  0.00  0.00            
ATOM   1655  O   MET X 107      43.623  34.432  39.645  0.00  0.00            
ATOM   1656  N   GLY X 108      43.333  34.245  37.433  0.00  0.00            
ATOM   1657  H   GLY X 108      43.730  33.961  36.458  0.00  0.00            
ATOM   1658  CA  GLY X 108      41.891  34.477  37.456  0.00  0.00            
ATOM   1659  HA2 GLY X 108      41.654  35.380  38.017  0.00  0.00            
ATOM   1660  HA3 GLY X 108      41.536  34.510  36.426  0.00  0.00            
ATOM   1661  C   GLY X 108      41.180  33.283  38.060  0.00  0.00            
ATOM   1662  O   GLY X 108      40.081  33.436  38.578  0.00  0.00            
ATOM   1663  N   GLY X 109      41.839  32.151  37.964  0.00  0.00            
ATOM   1664  H   GLY X 109      42.783  32.232  37.426  0.00  0.00            
ATOM   1665  CA  GLY X 109      41.437  30.949  38.730  0.00  0.00            
ATOM   1666  HA2 GLY X 109      40.357  30.900  38.592  0.00  0.00            
ATOM   1667  HA3 GLY X 109      41.780  30.157  38.205  0.00  0.00            
ATOM   1668  C   GLY X 109      41.771  31.073  40.199  0.00  0.00            
ATOM   1669  O   GLY X 109      40.991  30.526  41.048  0.00  0.00            
ATOM   1670  N   ALA X 110      42.835  31.776  40.605  0.00  0.00            
ATOM   1671  H   ALA X 110      43.346  32.341  39.826  0.00  0.00            
ATOM   1672  CA  ALA X 110      43.169  32.001  42.040  0.00  0.00            
ATOM   1673  HA  ALA X 110      43.172  30.959  42.359  0.00  0.00            
ATOM   1674  CB  ALA X 110      44.550  32.684  42.300  0.00  0.00            
ATOM   1675  HB1 ALA X 110      45.345  32.131  41.799  0.00  0.00            
ATOM   1676  HB2 ALA X 110      44.664  33.660  41.827  0.00  0.00            
ATOM   1677  HB3 ALA X 110      44.705  32.796  43.373  0.00  0.00            
ATOM   1678  C   ALA X 110      42.024  32.893  42.643  0.00  0.00            
ATOM   1679  O   ALA X 110      41.512  32.667  43.724  0.00  0.00            
ATOM   1680  N   ILE X 111      41.567  33.898  41.845  0.00  0.00            
ATOM   1681  H   ILE X 111      42.116  34.214  40.958  0.00  0.00            
ATOM   1682  CA  ILE X 111      40.553  34.784  42.306  0.00  0.00            
ATOM   1683  HA  ILE X 111      40.876  35.135  43.286  0.00  0.00            
ATOM   1684  CB  ILE X 111      40.379  36.048  41.434  0.00  0.00            
ATOM   1685  HB  ILE X 111      40.019  35.898  40.502  0.00  0.00            
ATOM   1686  CG2 ILE X 111      39.226  36.926  41.987  0.00  0.00            
ATOM   1687 HG21 ILE X 111      38.248  36.443  41.995  0.00  0.00            
ATOM   1688 HG22 ILE X 111      39.497  37.188  43.010  0.00  0.00            
ATOM   1689 HG23 ILE X 111      39.041  37.825  41.400  0.00  0.00            
ATOM   1690  CG1 ILE X 111      41.675  36.909  41.243  0.00  0.00            
ATOM   1691 HG12 ILE X 111      41.806  37.543  42.119  0.00  0.00            
ATOM   1692 HG13 ILE X 111      42.514  36.349  41.281  0.00  0.00            
ATOM   1693  CD1 ILE X 111      41.737  37.919  40.088  0.00  0.00            
ATOM   1694 HD11 ILE X 111      41.648  37.434  39.117  0.00  0.00            
ATOM   1695 HD12 ILE X 111      40.847  38.543  40.179  0.00  0.00            
ATOM   1696 HD13 ILE X 111      42.692  38.440  40.161  0.00  0.00            
ATOM   1697  C   ILE X 111      39.231  34.009  42.460  0.00  0.00            
ATOM   1698  O   ILE X 111      38.506  34.224  43.429  0.00  0.00            
ATOM   1699  N   ALA X 112      38.973  33.114  41.499  0.00  0.00            
ATOM   1700  H   ALA X 112      39.799  32.792  40.863  0.00  0.00            
ATOM   1701  CA  ALA X 112      37.782  32.187  41.491  0.00  0.00            
ATOM   1702  HA  ALA X 112      36.933  32.869  41.541  0.00  0.00            
ATOM   1703  CB  ALA X 112      37.819  31.335  40.224  0.00  0.00            
ATOM   1704  HB1 ALA X 112      37.172  30.476  40.403  0.00  0.00            
ATOM   1705  HB2 ALA X 112      37.474  31.858  39.333  0.00  0.00            
ATOM   1706  HB3 ALA X 112      38.860  31.034  40.103  0.00  0.00            
ATOM   1707  C   ALA X 112      37.784  31.275  42.728  0.00  0.00            
ATOM   1708  O   ALA X 112      36.725  31.049  43.370  0.00  0.00            
ATOM   1709  N   ILE X 113      38.972  30.716  43.109  0.00  0.00            
ATOM   1710  H   ILE X 113      39.868  30.845  42.502  0.00  0.00            
ATOM   1711  CA  ILE X 113      39.148  29.747  44.272  0.00  0.00            
ATOM   1712  HA  ILE X 113      38.571  28.831  44.145  0.00  0.00            
ATOM   1713  CB  ILE X 113      40.634  29.214  44.473  0.00  0.00            
ATOM   1714  HB  ILE X 113      41.213  30.135  44.407  0.00  0.00            
ATOM   1715  CG2 ILE X 113      40.814  28.606  45.878  0.00  0.00            
ATOM   1716 HG21 ILE X 113      40.870  29.362  46.661  0.00  0.00            
ATOM   1717 HG22 ILE X 113      39.962  27.949  46.050  0.00  0.00            
ATOM   1718 HG23 ILE X 113      41.725  28.011  45.948  0.00  0.00            
ATOM   1719  CG1 ILE X 113      41.096  28.209  43.390  0.00  0.00            
ATOM   1720 HG12 ILE X 113      40.824  27.219  43.756  0.00  0.00            
ATOM   1721 HG13 ILE X 113      40.504  28.201  42.571  0.00  0.00            
ATOM   1722  CD1 ILE X 113      42.601  28.089  43.130  0.00  0.00            
ATOM   1723 HD11 ILE X 113      43.041  29.085  43.176  0.00  0.00            
ATOM   1724 HD12 ILE X 113      43.054  27.468  43.903  0.00  0.00            
ATOM   1725 HD13 ILE X 113      42.796  27.654  42.150  0.00  0.00            
ATOM   1726  C   ILE X 113      38.638  30.479  45.528  0.00  0.00            
ATOM   1727  O   ILE X 113      37.943  29.899  46.365  0.00  0.00            
ATOM   1728  N   LEU X 114      39.260  31.589  45.753  0.00  0.00            
ATOM   1729  H   LEU X 114      39.928  31.991  45.111  0.00  0.00            
ATOM   1730  CA  LEU X 114      38.976  32.448  46.954  0.00  0.00            
ATOM   1731  HA  LEU X 114      39.123  31.818  47.831  0.00  0.00            
ATOM   1732  CB  LEU X 114      39.969  33.597  47.020  0.00  0.00            
ATOM   1733  HB2 LEU X 114      39.844  34.241  46.150  0.00  0.00            
ATOM   1734  HB3 LEU X 114      39.819  34.181  47.929  0.00  0.00            
ATOM   1735  CG  LEU X 114      41.473  33.196  46.994  0.00  0.00            
ATOM   1736  HG  LEU X 114      41.613  32.331  46.346  0.00  0.00            
ATOM   1737  CD1 LEU X 114      42.373  34.297  46.489  0.00  0.00            
ATOM   1738 HD11 LEU X 114      42.121  35.333  46.713  0.00  0.00            
ATOM   1739 HD12 LEU X 114      43.250  34.127  46.841  0.00  0.00            
ATOM   1740 HD13 LEU X 114      42.386  34.144  45.491  0.00  0.00            
ATOM   1741  CD2 LEU X 114      41.977  32.673  48.355  0.00  0.00            
ATOM   1742 HD21 LEU X 114      41.718  33.325  49.190  0.00  0.00            
ATOM   1743 HD22 LEU X 114      41.543  31.688  48.526  0.00  0.00            
ATOM   1744 HD23 LEU X 114      43.066  32.627  48.362  0.00  0.00            
ATOM   1745  C   LEU X 114      37.464  32.930  46.972  0.00  0.00            
ATOM   1746  O   LEU X 114      36.931  33.203  48.051  0.00  0.00            
ATOM   1747  N   THR X 115      36.924  33.069  45.783  0.00  0.00            
ATOM   1748  H   THR X 115      37.537  32.769  44.933  0.00  0.00            
ATOM   1749  CA  THR X 115      35.523  33.598  45.550  0.00  0.00            
ATOM   1750  HA  THR X 115      35.298  34.408  46.244  0.00  0.00            
ATOM   1751  CB  THR X 115      35.343  34.080  44.103  0.00  0.00            
ATOM   1752  HB  THR X 115      35.636  33.342  43.479  0.00  0.00            
ATOM   1753  CG2 THR X 115      33.901  34.552  43.840  0.00  0.00            
ATOM   1754 HG21 THR X 115      33.132  33.784  43.913  0.00  0.00            
ATOM   1755 HG22 THR X 115      33.744  35.428  44.470  0.00  0.00            
ATOM   1756 HG23 THR X 115      33.809  34.976  42.840  0.00  0.00            
ATOM   1757  OG1 THR X 115      36.142  35.230  43.945  0.00  0.00            
ATOM   1758  HG1 THR X 115      37.192  34.939  44.000  0.00  0.00            
ATOM   1759  C   THR X 115      34.565  32.483  45.906  0.00  0.00            
ATOM   1760  O   THR X 115      33.785  32.710  46.801  0.00  0.00            
ATOM   1761  N   ALA X 116      34.679  31.278  45.287  0.00  0.00            
ATOM   1762  H   ALA X 116      35.265  31.273  44.368  0.00  0.00            
ATOM   1763  CA  ALA X 116      33.959  30.127  45.862  0.00  0.00            
ATOM   1764  HA  ALA X 116      32.894  30.336  45.760  0.00  0.00            
ATOM   1765  CB  ALA X 116      34.275  28.734  45.175  0.00  0.00            
ATOM   1766  HB1 ALA X 116      33.965  27.959  45.743  0.00  0.00            
ATOM   1767  HB2 ALA X 116      33.985  28.699  44.125  0.00  0.00            
ATOM   1768  HB3 ALA X 116      35.355  28.585  45.204  0.00  0.00            
ATOM   1769  C   ALA X 116      34.144  29.881  47.329  0.00  0.00            
ATOM   1770  O   ALA X 116      33.165  29.673  48.037  0.00  0.00            
ATOM   1771  N   ALA X 117      35.428  29.984  47.804  0.00  0.00            
ATOM   1772  H   ALA X 117      36.155  30.199  47.137  0.00  0.00            
ATOM   1773  CA  ALA X 117      35.716  29.712  49.315  0.00  0.00            
ATOM   1774  HA  ALA X 117      35.290  28.827  49.552  0.00  0.00            
ATOM   1775  CB  ALA X 117      37.265  29.646  49.408  0.00  0.00            
ATOM   1776  HB1 ALA X 117      37.511  29.318  50.418  0.00  0.00            
ATOM   1777  HB2 ALA X 117      37.554  28.996  48.581  0.00  0.00            
ATOM   1778  HB3 ALA X 117      37.706  30.638  49.313  0.00  0.00            
ATOM   1779  C   ALA X 117      35.149  30.798  50.290  0.00  0.00            
ATOM   1780  O   ALA X 117      34.973  30.522  51.441  0.00  0.00            
ATOM   1781  N   GLU X 118      35.011  32.025  49.772  0.00  0.00            
ATOM   1782  H   GLU X 118      35.287  32.212  48.734  0.00  0.00            
ATOM   1783  CA  GLU X 118      34.469  33.121  50.550  0.00  0.00            
ATOM   1784  HA  GLU X 118      34.833  33.067  51.576  0.00  0.00            
ATOM   1785  CB  GLU X 118      34.745  34.519  49.931  0.00  0.00            
ATOM   1786  HB2 GLU X 118      35.709  34.544  49.632  0.00  0.00            
ATOM   1787  HB3 GLU X 118      34.170  34.637  49.109  0.00  0.00            
ATOM   1788  CG  GLU X 118      34.487  35.757  50.802  0.00  0.00            
ATOM   1789  HG2 GLU X 118      34.588  36.597  50.249  0.00  0.00            
ATOM   1790  HG3 GLU X 118      33.519  35.783  51.089  0.00  0.00            
ATOM   1791  CD  GLU X 118      35.279  35.907  52.116  0.00  0.00            
ATOM   1792  OE1 GLU X 118      34.972  36.881  52.788  0.00  0.00            
ATOM   1793  OE2 GLU X 118      36.236  35.144  52.380  0.00  0.00            
ATOM   1794  C   GLU X 118      32.893  32.896  50.668  0.00  0.00            
ATOM   1795  O   GLU X 118      32.325  33.367  51.654  0.00  0.00            
ATOM   1796  N   ARG X 119      32.261  32.078  49.792  0.00  0.00            
ATOM   1797  H   ARG X 119      32.723  31.500  48.991  0.00  0.00            
ATOM   1798  CA  ARG X 119      30.787  31.925  49.755  0.00  0.00            
ATOM   1799  HA  ARG X 119      30.522  32.457  50.669  0.00  0.00            
ATOM   1800  CB  ARG X 119      30.304  32.667  48.518  0.00  0.00            
ATOM   1801  HB2 ARG X 119      30.613  32.180  47.593  0.00  0.00            
ATOM   1802  HB3 ARG X 119      29.219  32.628  48.615  0.00  0.00            
ATOM   1803  CG  ARG X 119      30.665  34.157  48.246  0.00  0.00            
ATOM   1804  HG2 ARG X 119      31.747  34.257  48.157  0.00  0.00            
ATOM   1805  HG3 ARG X 119      30.261  34.453  47.278  0.00  0.00            
ATOM   1806  CD  ARG X 119      30.148  35.099  49.370  0.00  0.00            
ATOM   1807  HD2 ARG X 119      30.576  34.717  50.297  0.00  0.00            
ATOM   1808  HD3 ARG X 119      30.483  36.036  49.201  0.00  0.00            
ATOM   1809  NE  ARG X 119      28.643  35.013  49.465  0.00  0.00            
ATOM   1810  HE  ARG X 119      28.154  34.202  48.926  0.00  0.00            
ATOM   1811  CZ  ARG X 119      27.923  35.733  50.313  0.00  0.00            
ATOM   1812  NH1 ARG X 119      28.406  36.676  51.047  0.00  0.00            
ATOM   1813 HH11 ARG X 119      29.403  37.100  50.925  0.00  0.00            
ATOM   1814 HH12 ARG X 119      27.718  37.163  51.739  0.00  0.00            
ATOM   1815  NH2 ARG X 119      26.626  35.650  50.436  0.00  0.00            
ATOM   1816 HH21 ARG X 119      26.150  34.709  50.160  0.00  0.00            
ATOM   1817 HH22 ARG X 119      25.953  36.335  50.952  0.00  0.00            
ATOM   1818  C   ARG X 119      30.362  30.425  49.738  0.00  0.00            
ATOM   1819  O   ARG X 119      30.137  29.722  48.715  0.00  0.00            
ATOM   1820  N   PRO X 120      30.384  29.814  50.897  0.00  0.00            
ATOM   1821  CD  PRO X 120      30.631  30.420  52.192  0.00  0.00            
ATOM   1822  HD2 PRO X 120      29.694  30.806  52.594  0.00  0.00            
ATOM   1823  HD3 PRO X 120      31.248  31.220  52.207  0.00  0.00            
ATOM   1824  CG  PRO X 120      31.173  29.249  53.052  0.00  0.00            
ATOM   1825  HG2 PRO X 120      30.821  29.272  54.073  0.00  0.00            
ATOM   1826  HG3 PRO X 120      32.239  29.233  52.882  0.00  0.00            
ATOM   1827  CB  PRO X 120      30.554  27.993  52.380  0.00  0.00            
ATOM   1828  HB2 PRO X 120      29.630  27.772  52.722  0.00  0.00            
ATOM   1829  HB3 PRO X 120      31.220  27.134  52.455  0.00  0.00            
ATOM   1830  CA  PRO X 120      30.404  28.331  50.930  0.00  0.00            
ATOM   1831  HA  PRO X 120      31.215  27.913  50.335  0.00  0.00            
ATOM   1832  C   PRO X 120      29.112  27.749  50.281  0.00  0.00            
ATOM   1833  O   PRO X 120      27.985  28.213  50.610  0.00  0.00            
ATOM   1834  N   GLY X 121      29.260  26.780  49.337  0.00  0.00            
ATOM   1835  H   GLY X 121      30.222  26.506  49.193  0.00  0.00            
ATOM   1836  CA  GLY X 121      28.216  26.066  48.625  0.00  0.00            
ATOM   1837  HA2 GLY X 121      28.752  25.445  47.907  0.00  0.00            
ATOM   1838  HA3 GLY X 121      27.615  25.416  49.261  0.00  0.00            
ATOM   1839  C   GLY X 121      27.285  26.862  47.746  0.00  0.00            
ATOM   1840  O   GLY X 121      26.179  26.402  47.429  0.00  0.00            
ATOM   1841  N   HID X 122      27.760  27.993  47.294  0.00  0.00            
ATOM   1842  H   HID X 122      28.752  28.373  47.539  0.00  0.00            
ATOM   1843  CA  HID X 122      26.976  28.975  46.528  0.00  0.00            
ATOM   1844  HA  HID X 122      25.925  28.934  46.812  0.00  0.00            
ATOM   1845  CB  HID X 122      27.631  30.394  46.755  0.00  0.00            
ATOM   1846  HB2 HID X 122      28.693  30.313  46.932  0.00  0.00            
ATOM   1847  HB3 HID X 122      27.296  30.989  45.918  0.00  0.00            
ATOM   1848  CG  HID X 122      26.997  31.117  47.867  0.00  0.00            
ATOM   1849  ND1 HID X 122      26.843  30.594  49.160  0.00  0.00            
ATOM   1850  HD1 HID X 122      26.913  29.551  49.432  0.00  0.00            
ATOM   1851  CE1 HID X 122      26.480  31.505  50.017  0.00  0.00            
ATOM   1852  HE1 HID X 122      26.366  31.333  51.077  0.00  0.00            
ATOM   1853  NE2 HID X 122      26.484  32.681  49.340  0.00  0.00            
ATOM   1854  CD2 HID X 122      26.758  32.452  47.990  0.00  0.00            
ATOM   1855  HD2 HID X 122      26.962  33.161  47.202  0.00  0.00            
ATOM   1856  C   HID X 122      27.070  28.589  45.003  0.00  0.00            
ATOM   1857  O   HID X 122      26.047  28.330  44.313  0.00  0.00            
ATOM   1858  N   PHE X 123      28.272  28.535  44.460  0.00  0.00            
ATOM   1859  H   PHE X 123      29.084  28.591  45.184  0.00  0.00            
ATOM   1860  CA  PHE X 123      28.479  28.285  43.050  0.00  0.00            
ATOM   1861  HA  PHE X 123      27.752  28.924  42.550  0.00  0.00            
ATOM   1862  CB  PHE X 123      29.880  28.730  42.669  0.00  0.00            
ATOM   1863  HB2 PHE X 123      30.540  28.256  43.269  0.00  0.00            
ATOM   1864  HB3 PHE X 123      30.037  28.431  41.632  0.00  0.00            
ATOM   1865  CG  PHE X 123      30.058  30.220  42.886  0.00  0.00            
ATOM   1866  CD1 PHE X 123      29.756  31.076  41.760  0.00  0.00            
ATOM   1867  HD1 PHE X 123      29.342  30.629  40.857  0.00  0.00            
ATOM   1868  CE1 PHE X 123      29.886  32.510  41.923  0.00  0.00            
ATOM   1869  HE1 PHE X 123      29.686  33.126  41.046  0.00  0.00            
ATOM   1870  CZ  PHE X 123      30.408  33.030  43.063  0.00  0.00            
ATOM   1871  HZ  PHE X 123      30.618  34.099  43.090  0.00  0.00            
ATOM   1872  CE2 PHE X 123      30.753  32.178  44.092  0.00  0.00            
ATOM   1873  HE2 PHE X 123      31.210  32.557  44.910  0.00  0.00            
ATOM   1874  CD2 PHE X 123      30.580  30.785  44.059  0.00  0.00            
ATOM   1875  HD2 PHE X 123      30.729  30.173  44.948  0.00  0.00            
ATOM   1876  C   PHE X 123      28.205  26.738  42.679  0.00  0.00            
ATOM   1877  O   PHE X 123      28.368  25.773  43.428  0.00  0.00            
ATOM   1878  N   ALA X 124      27.694  26.673  41.479  0.00  0.00            
ATOM   1879  H   ALA X 124      27.441  27.580  40.929  0.00  0.00            
ATOM   1880  CA  ALA X 124      27.325  25.341  40.866  0.00  0.00            
ATOM   1881  HA  ALA X 124      26.913  24.653  41.604  0.00  0.00            
ATOM   1882  CB  ALA X 124      26.263  25.707  39.829  0.00  0.00            
ATOM   1883  HB1 ALA X 124      26.710  26.281  39.018  0.00  0.00            
ATOM   1884  HB2 ALA X 124      25.954  24.824  39.269  0.00  0.00            
ATOM   1885  HB3 ALA X 124      25.481  26.163  40.277  0.00  0.00            
ATOM   1886  C   ALA X 124      28.532  24.667  40.146  0.00  0.00            
ATOM   1887  O   ALA X 124      28.463  23.469  39.854  0.00  0.00            
ATOM   1888  N   GLY X 125      29.601  25.426  39.853  0.00  0.00            
ATOM   1889  H   GLY X 125      29.607  26.516  39.892  0.00  0.00            
ATOM   1890  CA  GLY X 125      30.889  24.839  39.476  0.00  0.00            
ATOM   1891  HA2 GLY X 125      31.198  24.372  40.411  0.00  0.00            
ATOM   1892  HA3 GLY X 125      30.819  24.193  38.601  0.00  0.00            
ATOM   1893  C   GLY X 125      31.883  25.939  39.221  0.00  0.00            
ATOM   1894  O   GLY X 125      31.550  27.147  39.274  0.00  0.00            
ATOM   1895  N   MET X 126      33.086  25.468  39.067  0.00  0.00            
ATOM   1896  H   MET X 126      33.174  24.381  39.039  0.00  0.00            
ATOM   1897  CA  MET X 126      34.358  26.279  38.909  0.00  0.00            
ATOM   1898  HA  MET X 126      34.056  27.252  38.523  0.00  0.00            
ATOM   1899  CB  MET X 126      35.005  26.339  40.341  0.00  0.00            
ATOM   1900  HB2 MET X 126      34.321  26.921  40.958  0.00  0.00            
ATOM   1901  HB3 MET X 126      35.180  25.356  40.778  0.00  0.00            
ATOM   1902  CG  MET X 126      36.397  27.115  40.313  0.00  0.00            
ATOM   1903  HG2 MET X 126      37.169  26.452  39.922  0.00  0.00            
ATOM   1904  HG3 MET X 126      36.250  27.911  39.583  0.00  0.00            
ATOM   1905  SD  MET X 126      36.818  27.938  41.825  0.00  0.00            
ATOM   1906  CE  MET X 126      37.340  26.439  42.739  0.00  0.00            
ATOM   1907  HE1 MET X 126      37.465  26.695  43.791  0.00  0.00            
ATOM   1908  HE2 MET X 126      36.837  25.616  42.440  0.00  0.00            
ATOM   1909  HE3 MET X 126      38.356  26.238  42.400  0.00  0.00            
ATOM   1910  C   MET X 126      35.306  25.663  37.944  0.00  0.00            
ATOM   1911  O   MET X 126      36.060  24.735  38.247  0.00  0.00            
ATOM   1912  N   VAL X 127      35.354  26.200  36.704  0.00  0.00            
ATOM   1913  H   VAL X 127      34.645  27.004  36.504  0.00  0.00            
ATOM   1914  CA  VAL X 127      36.221  25.646  35.627  0.00  0.00            
ATOM   1915  HA  VAL X 127      36.399  24.610  35.915  0.00  0.00            
ATOM   1916  CB  VAL X 127      35.585  25.821  34.232  0.00  0.00            
ATOM   1917  HB  VAL X 127      35.432  26.896  34.130  0.00  0.00            
ATOM   1918  CG1 VAL X 127      36.475  25.291  33.149  0.00  0.00            
ATOM   1919 HG11 VAL X 127      36.054  25.664  32.215  0.00  0.00            
ATOM   1920 HG12 VAL X 127      37.454  25.757  33.259  0.00  0.00            
ATOM   1921 HG13 VAL X 127      36.446  24.205  33.066  0.00  0.00            
ATOM   1922  CG2 VAL X 127      34.187  25.088  34.097  0.00  0.00            
ATOM   1923 HG21 VAL X 127      34.203  24.011  34.266  0.00  0.00            
ATOM   1924 HG22 VAL X 127      33.500  25.352  34.790  0.00  0.00            
ATOM   1925 HG23 VAL X 127      33.796  25.219  33.088  0.00  0.00            
ATOM   1926  C   VAL X 127      37.498  26.485  35.615  0.00  0.00            
ATOM   1927  O   VAL X 127      37.493  27.748  35.510  0.00  0.00            
ATOM   1928  N   LEU X 128      38.610  25.823  35.784  0.00  0.00            
ATOM   1929  H   LEU X 128      38.567  24.737  35.869  0.00  0.00            
ATOM   1930  CA  LEU X 128      39.930  26.395  36.044  0.00  0.00            
ATOM   1931  HA  LEU X 128      39.921  27.466  35.843  0.00  0.00            
ATOM   1932  CB  LEU X 128      40.429  26.096  37.466  0.00  0.00            
ATOM   1933  HB2 LEU X 128      40.466  25.022  37.653  0.00  0.00            
ATOM   1934  HB3 LEU X 128      41.426  26.512  37.610  0.00  0.00            
ATOM   1935  CG  LEU X 128      39.495  26.795  38.437  0.00  0.00            
ATOM   1936  HG  LEU X 128      38.464  26.869  38.089  0.00  0.00            
ATOM   1937  CD1 LEU X 128      39.720  26.085  39.795  0.00  0.00            
ATOM   1938 HD11 LEU X 128      39.055  25.234  39.940  0.00  0.00            
ATOM   1939 HD12 LEU X 128      40.777  25.851  39.924  0.00  0.00            
ATOM   1940 HD13 LEU X 128      39.321  26.698  40.492  0.00  0.00            
ATOM   1941  CD2 LEU X 128      39.819  28.281  38.506  0.00  0.00            
ATOM   1942 HD21 LEU X 128      39.118  28.726  39.213  0.00  0.00            
ATOM   1943 HD22 LEU X 128      40.851  28.396  38.839  0.00  0.00            
ATOM   1944 HD23 LEU X 128      39.738  28.762  37.532  0.00  0.00            
ATOM   1945  C   LEU X 128      40.929  25.847  34.942  0.00  0.00            
ATOM   1946  O   LEU X 128      41.386  24.720  34.864  0.00  0.00            
ATOM   1947  N   ILE X 129      41.223  26.821  34.119  0.00  0.00            
ATOM   1948  H   ILE X 129      40.855  27.834  34.281  0.00  0.00            
ATOM   1949  CA  ILE X 129      42.101  26.529  32.951  0.00  0.00            
ATOM   1950  HA  ILE X 129      42.258  25.467  32.764  0.00  0.00            
ATOM   1951  CB  ILE X 129      41.696  27.211  31.619  0.00  0.00            
ATOM   1952  HB  ILE X 129      41.896  28.197  31.708  0.00  0.00            
ATOM   1953  CG2 ILE X 129      42.460  26.515  30.482  0.00  0.00            
ATOM   1954 HG21 ILE X 129      43.500  26.307  30.731  0.00  0.00            
ATOM   1955 HG22 ILE X 129      42.064  25.549  30.171  0.00  0.00            
ATOM   1956 HG23 ILE X 129      42.385  27.049  29.535  0.00  0.00            
ATOM   1957  CG1 ILE X 129      40.180  27.112  31.370  0.00  0.00            
ATOM   1958 HG12 ILE X 129      39.943  26.181  31.373  0.00  0.00            
ATOM   1959 HG13 ILE X 129      39.754  27.512  32.194  0.00  0.00            
ATOM   1960  CD1 ILE X 129      39.740  27.779  30.060  0.00  0.00            
ATOM   1961 HD11 ILE X 129      40.293  27.299  29.253  0.00  0.00            
ATOM   1962 HD12 ILE X 129      38.664  27.750  29.890  0.00  0.00            
ATOM   1963 HD13 ILE X 129      40.098  28.803  30.167  0.00  0.00            
ATOM   1964  C   ILE X 129      43.521  27.005  33.349  0.00  0.00            
ATOM   1965  O   ILE X 129      43.868  28.190  33.295  0.00  0.00            
ATOM   1966  N   SER X 130      44.410  26.006  33.555  0.00  0.00            
ATOM   1967  H   SER X 130      44.091  24.965  33.500  0.00  0.00            
ATOM   1968  CA  SER X 130      45.785  26.240  33.844  0.00  0.00            
ATOM   1969  HA  SER X 130      46.232  25.321  34.223  0.00  0.00            
ATOM   1970  CB  SER X 130      46.616  26.695  32.581  0.00  0.00            
ATOM   1971  HB2 SER X 130      46.100  27.564  32.174  0.00  0.00            
ATOM   1972  HB3 SER X 130      47.640  26.920  32.879  0.00  0.00            
ATOM   1973  OG  SER X 130      46.620  25.790  31.543  0.00  0.00            
ATOM   1974  HG  SER X 130      47.043  26.318  30.688  0.00  0.00            
ATOM   1975  C   SER X 130      45.970  27.258  34.957  0.00  0.00            
ATOM   1976  O   SER X 130      46.569  28.351  34.717  0.00  0.00            
ATOM   1977  N   PRO X 131      45.409  26.956  36.166  0.00  0.00            
ATOM   1978  CD  PRO X 131      44.548  25.921  36.584  0.00  0.00            
ATOM   1979  HD2 PRO X 131      44.966  24.927  36.424  0.00  0.00            
ATOM   1980  HD3 PRO X 131      43.674  26.180  35.987  0.00  0.00            
ATOM   1981  CG  PRO X 131      44.269  26.051  38.090  0.00  0.00            
ATOM   1982  HG2 PRO X 131      45.138  25.747  38.674  0.00  0.00            
ATOM   1983  HG3 PRO X 131      43.347  25.557  38.397  0.00  0.00            
ATOM   1984  CB  PRO X 131      44.237  27.545  38.217  0.00  0.00            
ATOM   1985  HB2 PRO X 131      44.471  27.876  39.229  0.00  0.00            
ATOM   1986  HB3 PRO X 131      43.289  27.919  37.829  0.00  0.00            
ATOM   1987  CA  PRO X 131      45.364  28.002  37.206  0.00  0.00            
ATOM   1988  HA  PRO X 131      44.993  28.950  36.816  0.00  0.00            
ATOM   1989  C   PRO X 131      46.687  28.253  37.974  0.00  0.00            
ATOM   1990  O   PRO X 131      47.488  27.280  38.235  0.00  0.00            
ATOM   1991  N   LEU X 132      46.794  29.436  38.630  0.00  0.00            
ATOM   1992  H   LEU X 132      46.029  30.202  38.498  0.00  0.00            
ATOM   1993  CA  LEU X 132      47.967  29.737  39.443  0.00  0.00            
ATOM   1994  HA  LEU X 132      48.809  29.155  39.069  0.00  0.00            
ATOM   1995  CB  LEU X 132      48.495  31.160  39.216  0.00  0.00            
ATOM   1996  HB2 LEU X 132      48.670  31.322  38.152  0.00  0.00            
ATOM   1997  HB3 LEU X 132      47.704  31.839  39.535  0.00  0.00            
ATOM   1998  CG  LEU X 132      49.765  31.648  39.881  0.00  0.00            
ATOM   1999  HG  LEU X 132      50.587  30.957  39.693  0.00  0.00            
ATOM   2000  CD1 LEU X 132      50.129  33.120  39.279  0.00  0.00            
ATOM   2001 HD11 LEU X 132      51.088  33.507  39.624  0.00  0.00            
ATOM   2002 HD12 LEU X 132      50.252  33.040  38.199  0.00  0.00            
ATOM   2003 HD13 LEU X 132      49.470  33.855  39.491  0.00  0.00            
ATOM   2004  CD2 LEU X 132      49.648  31.874  41.392  0.00  0.00            
ATOM   2005 HD21 LEU X 132      48.686  32.367  41.529  0.00  0.00            
ATOM   2006 HD22 LEU X 132      49.660  30.877  41.833  0.00  0.00            
ATOM   2007 HD23 LEU X 132      50.444  32.493  41.807  0.00  0.00            
ATOM   2008  C   LEU X 132      47.711  29.503  40.950  0.00  0.00            
ATOM   2009  O   LEU X 132      46.856  30.114  41.580  0.00  0.00            
ATOM   2010  N   VAL X 133      48.318  28.474  41.419  0.00  0.00            
ATOM   2011  H   VAL X 133      48.836  27.899  40.651  0.00  0.00            
ATOM   2012  CA  VAL X 133      48.015  27.804  42.708  0.00  0.00            
ATOM   2013  HA  VAL X 133      47.630  28.570  43.382  0.00  0.00            
ATOM   2014  CB  VAL X 133      47.114  26.562  42.569  0.00  0.00            
ATOM   2015  HB  VAL X 133      46.941  26.036  43.507  0.00  0.00            
ATOM   2016  CG1 VAL X 133      45.763  26.875  42.088  0.00  0.00            
ATOM   2017 HG11 VAL X 133      45.377  27.807  42.499  0.00  0.00            
ATOM   2018 HG12 VAL X 133      45.819  27.008  41.007  0.00  0.00            
ATOM   2019 HG13 VAL X 133      45.031  26.142  42.427  0.00  0.00            
ATOM   2020  CG2 VAL X 133      47.693  25.585  41.588  0.00  0.00            
ATOM   2021 HG21 VAL X 133      47.084  24.684  41.503  0.00  0.00            
ATOM   2022 HG22 VAL X 133      47.688  26.001  40.668  0.00  0.00            
ATOM   2023 HG23 VAL X 133      48.751  25.505  41.836  0.00  0.00            
ATOM   2024  C   VAL X 133      49.261  27.417  43.588  0.00  0.00            
ATOM   2025  O   VAL X 133      49.153  27.080  44.745  0.00  0.00            
ATOM   2026  N   LEU X 134      50.428  27.424  42.949  0.00  0.00            
ATOM   2027  H   LEU X 134      50.484  27.751  41.995  0.00  0.00            
ATOM   2028  CA  LEU X 134      51.667  26.884  43.545  0.00  0.00            
ATOM   2029  HA  LEU X 134      51.488  26.770  44.532  0.00  0.00            
ATOM   2030  CB  LEU X 134      51.980  25.546  42.860  0.00  0.00            
ATOM   2031  HB2 LEU X 134      51.151  25.011  42.646  0.00  0.00            
ATOM   2032  HB3 LEU X 134      52.512  25.629  41.912  0.00  0.00            
ATOM   2033  CG  LEU X 134      52.905  24.716  43.749  0.00  0.00            
ATOM   2034  HG  LEU X 134      53.729  25.283  44.181  0.00  0.00            
ATOM   2035  CD1 LEU X 134      52.193  24.241  44.974  0.00  0.00            
ATOM   2036 HD11 LEU X 134      52.909  23.734  45.622  0.00  0.00            
ATOM   2037 HD12 LEU X 134      51.715  24.995  45.601  0.00  0.00            
ATOM   2038 HD13 LEU X 134      51.338  23.835  44.624  0.00  0.00            
ATOM   2039  CD2 LEU X 134      53.341  23.442  42.982  0.00  0.00            
ATOM   2040 HD21 LEU X 134      52.507  23.213  42.317  0.00  0.00            
ATOM   2041 HD22 LEU X 134      54.162  23.613  42.285  0.00  0.00            
ATOM   2042 HD23 LEU X 134      53.628  22.649  43.671  0.00  0.00            
ATOM   2043  C   LEU X 134      52.773  27.860  43.286  0.00  0.00            
ATOM   2044  O   LEU X 134      52.687  28.562  42.290  0.00  0.00            
ATOM   2045  N   ALA X 135      53.714  27.936  44.205  0.00  0.00            
ATOM   2046  H   ALA X 135      53.529  27.472  45.174  0.00  0.00            
ATOM   2047  CA  ALA X 135      54.976  28.722  44.077  0.00  0.00            
ATOM   2048  HA  ALA X 135      54.957  29.370  43.303  0.00  0.00            
ATOM   2049  CB  ALA X 135      55.308  29.487  45.375  0.00  0.00            
ATOM   2050  HB1 ALA X 135      56.224  30.076  45.341  0.00  0.00            
ATOM   2051  HB2 ALA X 135      54.502  30.185  45.602  0.00  0.00            
ATOM   2052  HB3 ALA X 135      55.427  28.679  46.097  0.00  0.00            
ATOM   2053  C   ALA X 135      56.099  27.804  43.794  0.00  0.00            
ATOM   2054  O   ALA X 135      56.170  26.682  44.324  0.00  0.00            
ATOM   2055  N   ASN X 136      57.031  28.396  43.078  0.00  0.00            
ATOM   2056  H   ASN X 136      56.886  29.388  42.650  0.00  0.00            
ATOM   2057  CA  ASN X 136      58.422  27.902  42.961  0.00  0.00            
ATOM   2058  HA  ASN X 136      58.423  26.906  42.518  0.00  0.00            
ATOM   2059  CB  ASN X 136      59.150  28.788  42.006  0.00  0.00            
ATOM   2060  HB2 ASN X 136      58.617  28.677  41.063  0.00  0.00            
ATOM   2061  HB3 ASN X 136      58.970  29.829  42.276  0.00  0.00            
ATOM   2062  CG  ASN X 136      60.634  28.450  41.921  0.00  0.00            
ATOM   2063  OD1 ASN X 136      61.447  29.098  42.596  0.00  0.00            
ATOM   2064  ND2 ASN X 136      60.925  27.376  41.238  0.00  0.00            
ATOM   2065 HD21 ASN X 136      61.979  27.148  41.079  0.00  0.00            
ATOM   2066 HD22 ASN X 136      60.193  26.952  40.550  0.00  0.00            
ATOM   2067  C   ASN X 136      59.294  27.825  44.374  0.00  0.00            
ATOM   2068  O   ASN X 136      59.504  28.893  44.964  0.00  0.00            
ATOM   2069  N   PRO X 137      59.620  26.598  44.905  0.00  0.00            
ATOM   2070  CD  PRO X 137      59.467  25.309  44.156  0.00  0.00            
ATOM   2071  HD2 PRO X 137      59.837  25.418  43.277  0.00  0.00            
ATOM   2072  HD3 PRO X 137      58.504  25.005  44.128  0.00  0.00            
ATOM   2073  CG  PRO X 137      60.271  24.370  44.887  0.00  0.00            
ATOM   2074  HG2 PRO X 137      61.285  24.473  44.502  0.00  0.00            
ATOM   2075  HG3 PRO X 137      59.959  23.331  44.782  0.00  0.00            
ATOM   2076  CB  PRO X 137      60.273  24.891  46.352  0.00  0.00            
ATOM   2077  HB2 PRO X 137      61.194  24.612  46.864  0.00  0.00            
ATOM   2078  HB3 PRO X 137      59.359  24.470  46.771  0.00  0.00            
ATOM   2079  CA  PRO X 137      60.085  26.437  46.269  0.00  0.00            
ATOM   2080  HA  PRO X 137      59.385  26.776  47.032  0.00  0.00            
ATOM   2081  C   PRO X 137      61.389  27.129  46.655  0.00  0.00            
ATOM   2082  O   PRO X 137      61.560  27.389  47.838  0.00  0.00            
ATOM   2083  N   GLU X 138      62.269  27.474  45.741  0.00  0.00            
ATOM   2084  H   GLU X 138      62.116  27.004  44.769  0.00  0.00            
ATOM   2085  CA  GLU X 138      63.558  28.148  45.964  0.00  0.00            
ATOM   2086  HA  GLU X 138      63.913  27.881  46.959  0.00  0.00            
ATOM   2087  CB  GLU X 138      64.665  27.901  44.902  0.00  0.00            
ATOM   2088  HB2 GLU X 138      65.347  28.612  45.128  0.00  0.00            
ATOM   2089  HB3 GLU X 138      65.093  26.912  45.067  0.00  0.00            
ATOM   2090  CG  GLU X 138      64.338  28.029  43.401  0.00  0.00            
ATOM   2091  HG2 GLU X 138      63.732  28.934  43.353  0.00  0.00            
ATOM   2092  HG3 GLU X 138      65.217  28.240  42.791  0.00  0.00            
ATOM   2093  CD  GLU X 138      63.710  26.779  42.815  0.00  0.00            
ATOM   2094  OE1 GLU X 138      63.035  26.019  43.538  0.00  0.00            
ATOM   2095  OE2 GLU X 138      63.819  26.574  41.607  0.00  0.00            
ATOM   2096  C   GLU X 138      63.176  29.636  46.186  0.00  0.00            
ATOM   2097  O   GLU X 138      63.543  30.295  47.139  0.00  0.00            
ATOM   2098  N   SER X 139      62.281  30.241  45.317  0.00  0.00            
ATOM   2099  H   SER X 139      61.920  29.566  44.541  0.00  0.00            
ATOM   2100  CA  SER X 139      61.992  31.653  45.366  0.00  0.00            
ATOM   2101  HA  SER X 139      62.835  32.107  45.425  0.00  0.00            
ATOM   2102  CB  SER X 139      61.248  32.114  44.105  0.00  0.00            
ATOM   2103  HB2 SER X 139      61.148  33.115  44.191  0.00  0.00            
ATOM   2104  HB3 SER X 139      61.819  31.873  43.208  0.00  0.00            
ATOM   2105  OG  SER X 139      59.975  31.565  44.044  0.00  0.00            
ATOM   2106  HG  SER X 139      59.935  30.482  44.160  0.00  0.00            
ATOM   2107  C   SER X 139      61.136  32.015  46.614  0.00  0.00            
ATOM   2108  O   SER X 139      61.136  33.159  47.089  0.00  0.00            
ATOM   2109  N   ALA X 140      60.475  31.011  47.239  0.00  0.00            
ATOM   2110  H   ALA X 140      60.658  30.089  46.870  0.00  0.00            
ATOM   2111  CA  ALA X 140      59.521  31.198  48.349  0.00  0.00            
ATOM   2112  HA  ALA X 140      58.968  32.137  48.320  0.00  0.00            
ATOM   2113  CB  ALA X 140      58.418  30.153  48.186  0.00  0.00            
ATOM   2114  HB1 ALA X 140      58.052  30.113  47.160  0.00  0.00            
ATOM   2115  HB2 ALA X 140      58.758  29.181  48.542  0.00  0.00            
ATOM   2116  HB3 ALA X 140      57.565  30.412  48.814  0.00  0.00            
ATOM   2117  C   ALA X 140      60.287  31.072  49.699  0.00  0.00            
ATOM   2118  O   ALA X 140      59.641  30.975  50.711  0.00  0.00            
ATOM   2119  N   THR X 141      61.580  30.832  49.637  0.00  0.00            
ATOM   2120  H   THR X 141      61.921  30.885  48.688  0.00  0.00            
ATOM   2121  CA  THR X 141      62.389  30.581  50.843  0.00  0.00            
ATOM   2122  HA  THR X 141      61.943  29.712  51.325  0.00  0.00            
ATOM   2123  CB  THR X 141      63.946  30.249  50.531  0.00  0.00            
ATOM   2124  HB  THR X 141      64.472  30.364  51.478  0.00  0.00            
ATOM   2125  CG2 THR X 141      64.173  28.825  50.110  0.00  0.00            
ATOM   2126 HG21 THR X 141      64.033  28.230  51.013  0.00  0.00            
ATOM   2127 HG22 THR X 141      63.491  28.565  49.301  0.00  0.00            
ATOM   2128 HG23 THR X 141      65.192  28.812  49.723  0.00  0.00            
ATOM   2129  OG1 THR X 141      64.622  31.152  49.593  0.00  0.00            
ATOM   2130  HG1 THR X 141      64.249  30.932  48.737  0.00  0.00            
ATOM   2131  C   THR X 141      62.457  31.838  51.722  0.00  0.00            
ATOM   2132  O   THR X 141      62.394  32.991  51.233  0.00  0.00            
ATOM   2133  N   THR X 142      62.661  31.666  53.051  0.00  0.00            
ATOM   2134  H   THR X 142      62.844  30.632  53.343  0.00  0.00            
ATOM   2135  CA  THR X 142      62.959  32.675  54.073  0.00  0.00            
ATOM   2136  HA  THR X 142      61.953  32.954  54.389  0.00  0.00            
ATOM   2137  CB  THR X 142      63.675  32.073  55.359  0.00  0.00            
ATOM   2138  HB  THR X 142      64.000  32.842  56.044  0.00  0.00            
ATOM   2139  CG2 THR X 142      62.739  31.029  56.048  0.00  0.00            
ATOM   2140 HG21 THR X 142      61.825  31.543  56.304  0.00  0.00            
ATOM   2141 HG22 THR X 142      62.566  30.176  55.409  0.00  0.00            
ATOM   2142 HG23 THR X 142      63.142  30.616  56.962  0.00  0.00            
ATOM   2143  OG1 THR X 142      64.857  31.383  54.989  0.00  0.00            
ATOM   2144  HG1 THR X 142      65.087  30.594  55.690  0.00  0.00            
ATOM   2145  C   THR X 142      63.716  33.840  53.463  0.00  0.00            
ATOM   2146  O   THR X 142      63.173  34.931  53.548  0.00  0.00            
ATOM   2147  N   PHE X 143      64.817  33.527  52.802  0.00  0.00            
ATOM   2148  H   PHE X 143      65.011  32.469  52.628  0.00  0.00            
ATOM   2149  CA  PHE X 143      65.887  34.392  52.275  0.00  0.00            
ATOM   2150  HA  PHE X 143      66.248  35.070  53.049  0.00  0.00            
ATOM   2151  CB  PHE X 143      67.132  33.592  51.849  0.00  0.00            
ATOM   2152  HB2 PHE X 143      67.435  32.917  52.649  0.00  0.00            
ATOM   2153  HB3 PHE X 143      66.946  32.951  50.987  0.00  0.00            
ATOM   2154  CG  PHE X 143      68.287  34.578  51.648  0.00  0.00            
ATOM   2155  CD1 PHE X 143      68.370  35.381  50.536  0.00  0.00            
ATOM   2156  HD1 PHE X 143      67.709  35.279  49.780  0.00  0.00            
ATOM   2157  CE1 PHE X 143      69.465  36.277  50.366  0.00  0.00            
ATOM   2158  HE1 PHE X 143      69.504  36.857  49.540  0.00  0.00            
ATOM   2159  CZ  PHE X 143      70.393  36.462  51.372  0.00  0.00            
ATOM   2160  HZ  PHE X 143      71.176  37.065  51.165  0.00  0.00            
ATOM   2161  CE2 PHE X 143      70.317  35.719  52.542  0.00  0.00            
ATOM   2162  HE2 PHE X 143      71.039  35.844  53.237  0.00  0.00            
ATOM   2163  CD2 PHE X 143      69.274  34.721  52.656  0.00  0.00            
ATOM   2164  HD2 PHE X 143      69.330  34.166  53.593  0.00  0.00            
ATOM   2165  C   PHE X 143      65.266  35.268  51.210  0.00  0.00            
ATOM   2166  O   PHE X 143      65.405  36.469  51.246  0.00  0.00            
ATOM   2167  N   LYS X 144      64.515  34.677  50.246  0.00  0.00            
ATOM   2168  H   LYS X 144      64.167  33.654  50.099  0.00  0.00            
ATOM   2169  CA  LYS X 144      64.139  35.393  48.975  0.00  0.00            
ATOM   2170  HA  LYS X 144      65.012  36.024  48.807  0.00  0.00            
ATOM   2171  CB  LYS X 144      64.152  34.364  47.794  0.00  0.00            
ATOM   2172  HB2 LYS X 144      63.415  33.573  47.932  0.00  0.00            
ATOM   2173  HB3 LYS X 144      63.745  34.893  46.932  0.00  0.00            
ATOM   2174  CG  LYS X 144      65.528  33.692  47.567  0.00  0.00            
ATOM   2175  HG2 LYS X 144      66.107  33.518  48.474  0.00  0.00            
ATOM   2176  HG3 LYS X 144      65.366  32.724  47.092  0.00  0.00            
ATOM   2177  CD  LYS X 144      66.459  34.405  46.578  0.00  0.00            
ATOM   2178  HD2 LYS X 144      65.881  34.820  45.753  0.00  0.00            
ATOM   2179  HD3 LYS X 144      66.860  35.187  47.075  0.00  0.00            
ATOM   2180  CE  LYS X 144      67.544  33.493  45.902  0.00  0.00            
ATOM   2181  HE2 LYS X 144      67.061  32.918  45.112  0.00  0.00            
ATOM   2182  HE3 LYS X 144      68.237  34.157  45.385  0.00  0.00            
ATOM   2183  NZ  LYS X 144      68.247  32.479  46.659  0.00  0.00            
ATOM   2184  HZ1 LYS X 144      68.688  32.845  47.587  0.00  0.00            
ATOM   2185  HZ2 LYS X 144      67.556  31.699  46.978  0.00  0.00            
ATOM   2186  HZ3 LYS X 144      68.962  31.879  46.096  0.00  0.00            
ATOM   2187  C   LYS X 144      62.844  36.170  49.046  0.00  0.00            
ATOM   2188  O   LYS X 144      62.709  37.261  48.487  0.00  0.00            
ATOM   2189  N   VAL X 145      61.940  35.712  49.909  0.00  0.00            
ATOM   2190  H   VAL X 145      62.026  34.770  50.452  0.00  0.00            
ATOM   2191  CA  VAL X 145      60.756  36.604  50.275  0.00  0.00            
ATOM   2192  HA  VAL X 145      60.278  36.977  49.369  0.00  0.00            
ATOM   2193  CB  VAL X 145      59.593  35.781  50.930  0.00  0.00            
ATOM   2194  HB  VAL X 145      58.725  36.439  50.924  0.00  0.00            
ATOM   2195  CG1 VAL X 145      59.208  34.630  50.058  0.00  0.00            
ATOM   2196 HG11 VAL X 145      58.428  34.123  50.627  0.00  0.00            
ATOM   2197 HG12 VAL X 145      58.780  34.940  49.104  0.00  0.00            
ATOM   2198 HG13 VAL X 145      60.031  33.986  49.748  0.00  0.00            
ATOM   2199  CG2 VAL X 145      59.954  35.230  52.358  0.00  0.00            
ATOM   2200 HG21 VAL X 145      60.573  35.947  52.898  0.00  0.00            
ATOM   2201 HG22 VAL X 145      59.076  35.087  52.837  0.00  0.00            
ATOM   2202 HG23 VAL X 145      60.560  34.327  52.277  0.00  0.00            
ATOM   2203  C   VAL X 145      61.204  37.839  51.133  0.00  0.00            
ATOM   2204  O   VAL X 145      60.490  38.806  51.007  0.00  0.00            
ATOM   2205  N   LEU X 146      62.291  37.677  51.911  0.00  0.00            
ATOM   2206  H   LEU X 146      62.487  36.662  52.259  0.00  0.00            
ATOM   2207  CA  LEU X 146      62.828  38.802  52.747  0.00  0.00            
ATOM   2208  HA  LEU X 146      62.012  39.462  53.042  0.00  0.00            
ATOM   2209  CB  LEU X 146      63.471  38.302  54.021  0.00  0.00            
ATOM   2210  HB2 LEU X 146      62.750  37.820  54.539  0.00  0.00            
ATOM   2211  HB3 LEU X 146      64.206  37.553  53.728  0.00  0.00            
ATOM   2212  CG  LEU X 146      64.215  39.385  54.884  0.00  0.00            
ATOM   2213  HG  LEU X 146      65.044  39.841  54.341  0.00  0.00            
ATOM   2214  CD1 LEU X 146      63.241  40.508  55.203  0.00  0.00            
ATOM   2215 HD11 LEU X 146      62.814  41.122  54.411  0.00  0.00            
ATOM   2216 HD12 LEU X 146      62.380  40.139  55.760  0.00  0.00            
ATOM   2217 HD13 LEU X 146      63.706  41.126  55.853  0.00  0.00            
ATOM   2218  CD2 LEU X 146      64.773  38.839  56.194  0.00  0.00            
ATOM   2219 HD21 LEU X 146      65.583  38.158  55.933  0.00  0.00            
ATOM   2220 HD22 LEU X 146      65.282  39.650  56.714  0.00  0.00            
ATOM   2221 HD23 LEU X 146      64.049  38.321  56.823  0.00  0.00            
ATOM   2222  C   LEU X 146      63.703  39.721  51.863  0.00  0.00            
ATOM   2223  O   LEU X 146      63.457  40.912  51.904  0.00  0.00            
ATOM   2224  N   ALA X 147      64.594  39.225  50.986  0.00  0.00            
ATOM   2225  H   ALA X 147      64.762  38.231  51.050  0.00  0.00            
ATOM   2226  CA  ALA X 147      65.096  39.912  49.817  0.00  0.00            
ATOM   2227  HA  ALA X 147      65.801  40.529  50.195  0.00  0.00            
ATOM   2228  CB  ALA X 147      65.793  38.814  48.867  0.00  0.00            
ATOM   2229  HB1 ALA X 147      66.356  38.175  49.410  0.00  0.00            
ATOM   2230  HB2 ALA X 147      65.026  38.220  48.371  0.00  0.00            
ATOM   2231  HB3 ALA X 147      66.390  39.384  48.155  0.00  0.00            
ATOM   2232  C   ALA X 147      64.025  40.803  49.133  0.00  0.00            
ATOM   2233  O   ALA X 147      64.243  41.987  48.877  0.00  0.00            
ATOM   2234  N   ALA X 148      62.917  40.185  48.761  0.00  0.00            
ATOM   2235  H   ALA X 148      62.807  39.130  49.012  0.00  0.00            
ATOM   2236  CA  ALA X 148      61.821  40.942  48.131  0.00  0.00            
ATOM   2237  HA  ALA X 148      62.208  41.440  47.242  0.00  0.00            
ATOM   2238  CB  ALA X 148      60.692  40.151  47.518  0.00  0.00            
ATOM   2239  HB1 ALA X 148      59.912  40.834  47.183  0.00  0.00            
ATOM   2240  HB2 ALA X 148      61.044  39.396  46.815  0.00  0.00            
ATOM   2241  HB3 ALA X 148      60.281  39.610  48.266  0.00  0.00            
ATOM   2242  C   ALA X 148      61.197  42.020  49.006  0.00  0.00            
ATOM   2243  O   ALA X 148      61.013  43.165  48.471  0.00  0.00            
ATOM   2244  N   LYS X 149      60.832  41.739  50.261  0.00  0.00            
ATOM   2245  H   LYS X 149      60.998  40.730  50.640  0.00  0.00            
ATOM   2246  CA  LYS X 149      60.426  42.753  51.312  0.00  0.00            
ATOM   2247  HA  LYS X 149      59.388  42.942  51.040  0.00  0.00            
ATOM   2248  CB  LYS X 149      60.482  42.115  52.685  0.00  0.00            
ATOM   2249  HB2 LYS X 149      60.156  41.076  52.643  0.00  0.00            
ATOM   2250  HB3 LYS X 149      61.414  42.244  53.236  0.00  0.00            
ATOM   2251  CG  LYS X 149      59.465  42.763  53.600  0.00  0.00            
ATOM   2252  HG2 LYS X 149      58.467  42.697  53.166  0.00  0.00            
ATOM   2253  HG3 LYS X 149      59.380  42.101  54.461  0.00  0.00            
ATOM   2254  CD  LYS X 149      59.763  44.148  54.085  0.00  0.00            
ATOM   2255  HD2 LYS X 149      60.821  44.239  54.329  0.00  0.00            
ATOM   2256  HD3 LYS X 149      59.535  44.764  53.318  0.00  0.00            
ATOM   2257  CE  LYS X 149      58.829  44.414  55.251  0.00  0.00            
ATOM   2258  HE2 LYS X 149      58.566  45.468  55.167  0.00  0.00            
ATOM   2259  HE3 LYS X 149      57.930  43.801  55.182  0.00  0.00            
ATOM   2260  NZ  LYS X 149      59.506  44.177  56.534  0.00  0.00            
ATOM   2261  HZ1 LYS X 149      60.153  43.303  56.601  0.00  0.00            
ATOM   2262  HZ2 LYS X 149      60.203  44.987  56.751  0.00  0.00            
ATOM   2263  HZ3 LYS X 149      58.716  44.222  57.284  0.00  0.00            
ATOM   2264  C   LYS X 149      61.372  43.921  51.332  0.00  0.00            
ATOM   2265  O   LYS X 149      60.864  45.047  51.181  0.00  0.00            
ATOM   2266  N   VAL X 150      62.689  43.692  51.403  0.00  0.00            
ATOM   2267  H   VAL X 150      62.967  42.639  51.463  0.00  0.00            
ATOM   2268  CA  VAL X 150      63.722  44.729  51.431  0.00  0.00            
ATOM   2269  HA  VAL X 150      63.502  45.518  52.150  0.00  0.00            
ATOM   2270  CB  VAL X 150      65.107  44.120  51.650  0.00  0.00            
ATOM   2271  HB  VAL X 150      65.137  43.254  50.988  0.00  0.00            
ATOM   2272  CG1 VAL X 150      66.318  45.067  51.387  0.00  0.00            
ATOM   2273 HG11 VAL X 150      66.222  45.928  52.048  0.00  0.00            
ATOM   2274 HG12 VAL X 150      67.239  44.568  51.689  0.00  0.00            
ATOM   2275 HG13 VAL X 150      66.351  45.317  50.327  0.00  0.00            
ATOM   2276  CG2 VAL X 150      65.212  43.660  53.100  0.00  0.00            
ATOM   2277 HG21 VAL X 150      65.424  44.523  53.730  0.00  0.00            
ATOM   2278 HG22 VAL X 150      64.388  43.136  53.360  0.00  0.00            
ATOM   2279 HG23 VAL X 150      66.148  43.106  53.170  0.00  0.00            
ATOM   2280  C   VAL X 150      63.801  45.548  50.088  0.00  0.00            
ATOM   2281  O   VAL X 150      64.028  46.763  50.190  0.00  0.00            
ATOM   2282  N   LEU X 151      63.580  44.856  48.974  0.00  0.00            
ATOM   2283  H   LEU X 151      63.376  43.785  49.001  0.00  0.00            
ATOM   2284  CA  LEU X 151      63.493  45.489  47.679  0.00  0.00            
ATOM   2285  HA  LEU X 151      64.308  46.067  47.531  0.00  0.00            
ATOM   2286  CB  LEU X 151      63.618  44.478  46.558  0.00  0.00            
ATOM   2287  HB2 LEU X 151      64.527  43.936  46.817  0.00  0.00            
ATOM   2288  HB3 LEU X 151      62.790  43.771  46.602  0.00  0.00            
ATOM   2289  CG  LEU X 151      63.675  45.022  45.073  0.00  0.00            
ATOM   2290  HG  LEU X 151      62.698  45.484  44.932  0.00  0.00            
ATOM   2291  CD1 LEU X 151      64.701  46.180  44.925  0.00  0.00            
ATOM   2292 HD11 LEU X 151      64.997  46.140  43.960  0.00  0.00            
ATOM   2293 HD12 LEU X 151      64.161  47.024  45.054  0.00  0.00            
ATOM   2294 HD13 LEU X 151      65.504  45.937  45.487  0.00  0.00            
ATOM   2295  CD2 LEU X 151      63.991  43.938  44.008  0.00  0.00            
ATOM   2296 HD21 LEU X 151      63.516  43.021  44.356  0.00  0.00            
ATOM   2297 HD22 LEU X 151      63.613  44.180  43.014  0.00  0.00            
ATOM   2298 HD23 LEU X 151      65.062  43.740  44.032  0.00  0.00            
ATOM   2299  C   LEU X 151      62.249  46.405  47.577  0.00  0.00            
ATOM   2300  O   LEU X 151      62.347  47.430  46.896  0.00  0.00            
ATOM   2301  N   ASN X 152      61.177  46.060  48.210  0.00  0.00            
ATOM   2302  H   ASN X 152      61.152  45.114  48.750  0.00  0.00            
ATOM   2303  CA  ASN X 152      59.853  46.675  48.003  0.00  0.00            
ATOM   2304  HA  ASN X 152      59.869  47.043  46.978  0.00  0.00            
ATOM   2305  CB  ASN X 152      58.691  45.619  48.004  0.00  0.00            
ATOM   2306  HB2 ASN X 152      58.821  45.009  47.110  0.00  0.00            
ATOM   2307  HB3 ASN X 152      58.779  45.033  48.919  0.00  0.00            
ATOM   2308  CG  ASN X 152      57.242  46.202  47.998  0.00  0.00            
ATOM   2309  OD1 ASN X 152      56.642  46.439  46.953  0.00  0.00            
ATOM   2310  ND2 ASN X 152      56.639  46.190  49.161  0.00  0.00            
ATOM   2311 HD21 ASN X 152      57.112  46.096  50.138  0.00  0.00            
ATOM   2312 HD22 ASN X 152      55.589  46.480  49.173  0.00  0.00            
ATOM   2313  C   ASN X 152      59.600  47.931  48.918  0.00  0.00            
ATOM   2314  O   ASN X 152      58.733  48.744  48.620  0.00  0.00            
ATOM   2315  N   LEU X 153      60.440  47.980  50.023  0.00  0.00            
ATOM   2316  H   LEU X 153      61.092  47.125  50.202  0.00  0.00            
ATOM   2317  CA  LEU X 153      60.787  49.318  50.616  0.00  0.00            
ATOM   2318  HA  LEU X 153      59.837  49.644  51.038  0.00  0.00            
ATOM   2319  CB  LEU X 153      61.948  49.157  51.652  0.00  0.00            
ATOM   2320  HB2 LEU X 153      62.775  48.712  51.098  0.00  0.00            
ATOM   2321  HB3 LEU X 153      62.379  50.101  51.984  0.00  0.00            
ATOM   2322  CG  LEU X 153      61.684  48.224  52.894  0.00  0.00            
ATOM   2323  HG  LEU X 153      61.579  47.219  52.485  0.00  0.00            
ATOM   2324  CD1 LEU X 153      62.961  48.001  53.817  0.00  0.00            
ATOM   2325 HD11 LEU X 153      63.903  47.922  53.276  0.00  0.00            
ATOM   2326 HD12 LEU X 153      63.185  48.919  54.361  0.00  0.00            
ATOM   2327 HD13 LEU X 153      62.882  47.295  54.536  0.00  0.00            
ATOM   2328  CD2 LEU X 153      60.382  48.497  53.652  0.00  0.00            
ATOM   2329 HD21 LEU X 153      60.236  47.815  54.490  0.00  0.00            
ATOM   2330 HD22 LEU X 153      60.369  49.524  54.018  0.00  0.00            
ATOM   2331 HD23 LEU X 153      59.568  48.309  52.952  0.00  0.00            
ATOM   2332  C   LEU X 153      61.258  50.362  49.561  0.00  0.00            
ATOM   2333  O   LEU X 153      60.841  51.504  49.767  0.00  0.00            
ATOM   2334  N   VAL X 154      62.276  50.093  48.741  0.00  0.00            
ATOM   2335  H   VAL X 154      62.811  49.144  48.754  0.00  0.00            
ATOM   2336  CA  VAL X 154      63.079  51.078  48.050  0.00  0.00            
ATOM   2337  HA  VAL X 154      62.809  52.098  48.323  0.00  0.00            
ATOM   2338  CB  VAL X 154      64.577  50.947  48.210  0.00  0.00            
ATOM   2339  HB  VAL X 154      65.197  51.656  47.659  0.00  0.00            
ATOM   2340  CG1 VAL X 154      64.958  51.082  49.659  0.00  0.00            
ATOM   2341 HG11 VAL X 154      64.585  52.023  50.064  0.00  0.00            
ATOM   2342 HG12 VAL X 154      64.485  50.282  50.228  0.00  0.00            
ATOM   2343 HG13 VAL X 154      66.036  51.135  49.812  0.00  0.00            
ATOM   2344  CG2 VAL X 154      65.151  49.521  47.815  0.00  0.00            
ATOM   2345 HG21 VAL X 154      64.735  48.767  48.484  0.00  0.00            
ATOM   2346 HG22 VAL X 154      64.975  49.325  46.840  0.00  0.00            
ATOM   2347 HG23 VAL X 154      66.239  49.484  47.846  0.00  0.00            
ATOM   2348  C   VAL X 154      62.800  51.265  46.542  0.00  0.00            
ATOM   2349  O   VAL X 154      63.019  52.342  46.026  0.00  0.00            
ATOM   2350  N   LEU X 155      62.269  50.224  45.911  0.00  0.00            
ATOM   2351  H   LEU X 155      62.092  49.285  46.436  0.00  0.00            
ATOM   2352  CA  LEU X 155      62.080  50.146  44.465  0.00  0.00            
ATOM   2353  HA  LEU X 155      61.739  51.075  44.007  0.00  0.00            
ATOM   2354  CB  LEU X 155      63.437  49.848  43.775  0.00  0.00            
ATOM   2355  HB2 LEU X 155      63.941  49.062  44.338  0.00  0.00            
ATOM   2356  HB3 LEU X 155      63.197  49.426  42.799  0.00  0.00            
ATOM   2357  CG  LEU X 155      64.488  50.934  43.573  0.00  0.00            
ATOM   2358  HG  LEU X 155      64.854  51.186  44.568  0.00  0.00            
ATOM   2359  CD1 LEU X 155      65.656  50.345  42.699  0.00  0.00            
ATOM   2360 HD11 LEU X 155      65.366  50.221  41.656  0.00  0.00            
ATOM   2361 HD12 LEU X 155      66.573  50.932  42.756  0.00  0.00            
ATOM   2362 HD13 LEU X 155      65.911  49.475  43.143  0.00  0.00            
ATOM   2363  CD2 LEU X 155      63.814  52.123  42.867  0.00  0.00            
ATOM   2364 HD21 LEU X 155      63.054  52.577  43.502  0.00  0.00            
ATOM   2365 HD22 LEU X 155      64.611  52.860  42.770  0.00  0.00            
ATOM   2366 HD23 LEU X 155      63.379  51.777  41.929  0.00  0.00            
ATOM   2367  C   LEU X 155      60.921  49.148  44.200  0.00  0.00            
ATOM   2368  O   LEU X 155      61.154  48.103  43.610  0.00  0.00            
ATOM   2369  N   PRO X 156      59.649  49.433  44.650  0.00  0.00            
ATOM   2370  CD  PRO X 156      59.080  50.671  45.335  0.00  0.00            
ATOM   2371  HD2 PRO X 156      59.390  51.579  44.819  0.00  0.00            
ATOM   2372  HD3 PRO X 156      59.287  50.662  46.324  0.00  0.00            
ATOM   2373  CG  PRO X 156      57.554  50.606  45.279  0.00  0.00            
ATOM   2374  HG2 PRO X 156      57.052  50.854  44.344  0.00  0.00            
ATOM   2375  HG3 PRO X 156      57.079  51.148  46.098  0.00  0.00            
ATOM   2376  CB  PRO X 156      57.414  49.082  45.386  0.00  0.00            
ATOM   2377  HB2 PRO X 156      56.440  48.742  45.035  0.00  0.00            
ATOM   2378  HB3 PRO X 156      57.641  48.704  46.295  0.00  0.00            
ATOM   2379  CA  PRO X 156      58.574  48.419  44.511  0.00  0.00            
ATOM   2380  HA  PRO X 156      58.876  47.516  44.848  0.00  0.00            
ATOM   2381  C   PRO X 156      58.129  48.164  43.076  0.00  0.00            
ATOM   2382  O   PRO X 156      57.504  47.229  42.759  0.00  0.00            
ATOM   2383  N   ASN X 157      58.452  49.159  42.266  0.00  0.00            
ATOM   2384  H   ASN X 157      59.160  49.926  42.581  0.00  0.00            
ATOM   2385  CA  ASN X 157      58.191  49.099  40.827  0.00  0.00            
ATOM   2386  HA  ASN X 157      57.514  48.267  40.629  0.00  0.00            
ATOM   2387  CB  ASN X 157      57.593  50.409  40.319  0.00  0.00            
ATOM   2388  HB2 ASN X 157      57.084  50.917  41.138  0.00  0.00            
ATOM   2389  HB3 ASN X 157      58.452  50.929  39.893  0.00  0.00            
ATOM   2390  CG  ASN X 157      56.580  50.128  39.171  0.00  0.00            
ATOM   2391  OD1 ASN X 157      56.955  50.044  37.966  0.00  0.00            
ATOM   2392  ND2 ASN X 157      55.330  50.122  39.463  0.00  0.00            
ATOM   2393 HD21 ASN X 157      54.654  49.825  38.661  0.00  0.00            
ATOM   2394 HD22 ASN X 157      55.029  50.109  40.511  0.00  0.00            
ATOM   2395  C   ASN X 157      59.476  48.681  40.026  0.00  0.00            
ATOM   2396  O   ASN X 157      59.580  49.017  38.848  0.00  0.00            
ATOM   2397  N   LEU X 158      60.252  47.795  40.636  0.00  0.00            
ATOM   2398  H   LEU X 158      60.210  47.713  41.722  0.00  0.00            
ATOM   2399  CA  LEU X 158      61.359  47.106  39.874  0.00  0.00            
ATOM   2400  HA  LEU X 158      61.843  47.814  39.201  0.00  0.00            
ATOM   2401  CB  LEU X 158      62.415  46.600  40.932  0.00  0.00            
ATOM   2402  HB2 LEU X 158      62.578  47.327  41.615  0.00  0.00            
ATOM   2403  HB3 LEU X 158      61.951  45.840  41.560  0.00  0.00            
ATOM   2404  CG  LEU X 158      63.874  46.341  40.404  0.00  0.00            
ATOM   2405  HG  LEU X 158      64.387  45.929  41.273  0.00  0.00            
ATOM   2406  CD1 LEU X 158      64.033  45.407  39.243  0.00  0.00            
ATOM   2407 HD11 LEU X 158      63.463  44.506  39.471  0.00  0.00            
ATOM   2408 HD12 LEU X 158      63.668  45.854  38.476  0.00  0.00            
ATOM   2409 HD13 LEU X 158      64.975  45.140  38.994  0.00  0.00            
ATOM   2410  CD2 LEU X 158      64.543  47.671  40.036  0.00  0.00            
ATOM   2411 HD21 LEU X 158      64.288  47.906  39.003  0.00  0.00            
ATOM   2412 HD22 LEU X 158      64.204  48.537  40.605  0.00  0.00            
ATOM   2413 HD23 LEU X 158      65.618  47.640  40.215  0.00  0.00            
ATOM   2414  C   LEU X 158      60.682  45.980  39.134  0.00  0.00            
ATOM   2415  O   LEU X 158      59.931  45.204  39.781  0.00  0.00            
ATOM   2416  N   SER X 159      61.073  45.873  37.860  0.00  0.00            
ATOM   2417  H   SER X 159      61.916  46.486  37.541  0.00  0.00            
ATOM   2418  CA  SER X 159      60.651  44.812  36.956  0.00  0.00            
ATOM   2419  HA  SER X 159      59.664  44.478  37.275  0.00  0.00            
ATOM   2420  CB  SER X 159      60.507  45.388  35.562  0.00  0.00            
ATOM   2421  HB2 SER X 159      59.776  46.193  35.489  0.00  0.00            
ATOM   2422  HB3 SER X 159      61.503  45.687  35.234  0.00  0.00            
ATOM   2423  OG  SER X 159      60.061  44.362  34.688  0.00  0.00            
ATOM   2424  HG  SER X 159      59.886  44.830  33.719  0.00  0.00            
ATOM   2425  C   SER X 159      61.586  43.645  36.910  0.00  0.00            
ATOM   2426  O   SER X 159      62.812  43.723  36.611  0.00  0.00            
ATOM   2427  N   LEU X 160      60.919  42.476  36.993  0.00  0.00            
ATOM   2428  H   LEU X 160      59.879  42.380  37.304  0.00  0.00            
ATOM   2429  CA  LEU X 160      61.621  41.137  37.046  0.00  0.00            
ATOM   2430  HA  LEU X 160      62.487  41.208  37.705  0.00  0.00            
ATOM   2431  CB  LEU X 160      60.647  40.134  37.625  0.00  0.00            
ATOM   2432  HB2 LEU X 160      60.448  40.538  38.617  0.00  0.00            
ATOM   2433  HB3 LEU X 160      59.765  40.222  36.990  0.00  0.00            
ATOM   2434  CG  LEU X 160      61.063  38.657  37.638  0.00  0.00            
ATOM   2435  HG  LEU X 160      61.248  38.333  36.700  0.00  0.00            
ATOM   2436  CD1 LEU X 160      62.269  38.513  38.661  0.00  0.00            
ATOM   2437 HD11 LEU X 160      62.382  37.475  38.974  0.00  0.00            
ATOM   2438 HD12 LEU X 160      63.135  38.806  38.066  0.00  0.00            
ATOM   2439 HD13 LEU X 160      62.171  39.067  39.500  0.00  0.00            
ATOM   2440  CD2 LEU X 160      59.813  37.858  38.102  0.00  0.00            
ATOM   2441 HD21 LEU X 160      60.022  36.888  37.653  0.00  0.00            
ATOM   2442 HD22 LEU X 160      59.735  37.931  39.187  0.00  0.00            
ATOM   2443 HD23 LEU X 160      58.937  38.321  37.647  0.00  0.00            
ATOM   2444  C   LEU X 160      62.131  40.714  35.616  0.00  0.00            
ATOM   2445  O   LEU X 160      62.978  39.820  35.469  0.00  0.00            
ATOM   2446  N   GLY X 161      61.641  41.417  34.543  0.00  0.00            
ATOM   2447  H   GLY X 161      61.025  42.301  34.709  0.00  0.00            
ATOM   2448  CA  GLY X 161      62.148  41.226  33.175  0.00  0.00            
ATOM   2449  HA2 GLY X 161      62.479  42.139  32.679  0.00  0.00            
ATOM   2450  HA3 GLY X 161      63.044  40.623  33.325  0.00  0.00            
ATOM   2451  C   GLY X 161      61.080  40.397  32.374  0.00  0.00            
ATOM   2452  O   GLY X 161      60.637  39.347  32.816  0.00  0.00            
ATOM   2453  N   PRO X 162      60.615  40.869  31.194  0.00  0.00            
ATOM   2454  CD  PRO X 162      61.117  42.076  30.568  0.00  0.00            
ATOM   2455  HD2 PRO X 162      62.200  42.193  30.549  0.00  0.00            
ATOM   2456  HD3 PRO X 162      60.712  42.948  31.082  0.00  0.00            
ATOM   2457  CG  PRO X 162      60.538  42.065  29.167  0.00  0.00            
ATOM   2458  HG2 PRO X 162      61.211  41.448  28.571  0.00  0.00            
ATOM   2459  HG3 PRO X 162      60.470  43.087  28.795  0.00  0.00            
ATOM   2460  CB  PRO X 162      59.283  41.237  29.334  0.00  0.00            
ATOM   2461  HB2 PRO X 162      59.009  40.695  28.429  0.00  0.00            
ATOM   2462  HB3 PRO X 162      58.456  41.893  29.604  0.00  0.00            
ATOM   2463  CA  PRO X 162      59.574  40.193  30.443  0.00  0.00            
ATOM   2464  HA  PRO X 162      58.738  39.930  31.091  0.00  0.00            
ATOM   2465  C   PRO X 162      59.946  38.768  29.950  0.00  0.00            
ATOM   2466  O   PRO X 162      61.073  38.484  29.499  0.00  0.00            
ATOM   2467  N   ILE X 163      58.921  37.927  29.859  0.00  0.00            
ATOM   2468  H   ILE X 163      57.918  38.342  29.951  0.00  0.00            
ATOM   2469  CA  ILE X 163      59.145  36.532  29.560  0.00  0.00            
ATOM   2470  HA  ILE X 163      59.997  36.095  30.080  0.00  0.00            
ATOM   2471  CB  ILE X 163      57.950  35.635  29.946  0.00  0.00            
ATOM   2472  HB  ILE X 163      58.188  34.718  29.790  0.00  0.00            
ATOM   2473  CG2 ILE X 163      57.698  35.746  31.494  0.00  0.00            
ATOM   2474 HG21 ILE X 163      57.175  34.957  31.848  0.00  0.00            
ATOM   2475 HG22 ILE X 163      58.664  35.673  31.993  0.00  0.00            
ATOM   2476 HG23 ILE X 163      57.120  36.655  31.659  0.00  0.00            
ATOM   2477  CG1 ILE X 163      56.666  35.859  29.059  0.00  0.00            
ATOM   2478 HG12 ILE X 163      56.222  36.831  29.274  0.00  0.00            
ATOM   2479 HG13 ILE X 163      56.971  35.873  28.096  0.00  0.00            
ATOM   2480  CD1 ILE X 163      55.549  34.849  29.273  0.00  0.00            
ATOM   2481 HD11 ILE X 163      56.025  33.869  29.301  0.00  0.00            
ATOM   2482 HD12 ILE X 163      55.081  34.989  30.247  0.00  0.00            
ATOM   2483 HD13 ILE X 163      54.780  34.908  28.503  0.00  0.00            
ATOM   2484  C   ILE X 163      59.345  36.328  28.011  0.00  0.00            
ATOM   2485  O   ILE X 163      59.042  37.097  27.118  0.00  0.00            
ATOM   2486  N   ASP X 164      59.945  35.195  27.806  0.00  0.00            
ATOM   2487  H   ASP X 164      59.961  34.480  28.629  0.00  0.00            
ATOM   2488  CA  ASP X 164      60.037  34.558  26.460  0.00  0.00            
ATOM   2489  HA  ASP X 164      60.290  35.316  25.929  0.00  0.00            
ATOM   2490  CB  ASP X 164      61.143  33.617  26.374  0.00  0.00            
ATOM   2491  HB2 ASP X 164      62.086  33.975  26.432  0.00  0.00            
ATOM   2492  HB3 ASP X 164      61.030  32.904  27.192  0.00  0.00            
ATOM   2493  CG  ASP X 164      61.037  32.953  25.009  0.00  0.00            
ATOM   2494  OD1 ASP X 164      61.768  31.907  24.846  0.00  0.00            
ATOM   2495  OD2 ASP X 164      60.252  33.317  24.074  0.00  0.00            
ATOM   2496  C   ASP X 164      58.591  34.052  26.182  0.00  0.00            
ATOM   2497  O   ASP X 164      58.076  33.103  26.721  0.00  0.00            
ATOM   2498  N   SER X 165      57.906  34.896  25.323  0.00  0.00            
ATOM   2499  H   SER X 165      58.495  35.780  25.081  0.00  0.00            
ATOM   2500  CA  SER X 165      56.479  34.767  25.020  0.00  0.00            
ATOM   2501  HA  SER X 165      56.025  34.813  26.010  0.00  0.00            
ATOM   2502  CB  SER X 165      56.018  35.993  24.177  0.00  0.00            
ATOM   2503  HB2 SER X 165      55.014  35.991  24.067  0.00  0.00            
ATOM   2504  HB3 SER X 165      56.360  36.926  24.627  0.00  0.00            
ATOM   2505  OG  SER X 165      56.588  35.985  22.850  0.00  0.00            
ATOM   2506  HG  SER X 165      57.646  36.231  22.932  0.00  0.00            
ATOM   2507  C   SER X 165      56.074  33.389  24.352  0.00  0.00            
ATOM   2508  O   SER X 165      54.939  32.953  24.374  0.00  0.00            
ATOM   2509  N   SER X 166      57.137  32.675  23.996  0.00  0.00            
ATOM   2510  H   SER X 166      58.137  33.107  24.034  0.00  0.00            
ATOM   2511  CA  SER X 166      57.007  31.311  23.503  0.00  0.00            
ATOM   2512  HA  SER X 166      56.387  31.469  22.620  0.00  0.00            
ATOM   2513  CB  SER X 166      58.337  30.778  23.100  0.00  0.00            
ATOM   2514  HB2 SER X 166      58.203  29.729  22.836  0.00  0.00            
ATOM   2515  HB3 SER X 166      58.714  31.278  22.208  0.00  0.00            
ATOM   2516  OG  SER X 166      59.254  30.706  24.184  0.00  0.00            
ATOM   2517  HG  SER X 166      59.677  31.703  24.312  0.00  0.00            
ATOM   2518  C   SER X 166      56.365  30.372  24.482  0.00  0.00            
ATOM   2519  O   SER X 166      55.460  29.662  24.124  0.00  0.00            
ATOM   2520  N   VAL X 167      56.658  30.509  25.754  0.00  0.00            
ATOM   2521  H   VAL X 167      57.447  31.254  25.855  0.00  0.00            
ATOM   2522  CA  VAL X 167      56.165  29.618  26.890  0.00  0.00            
ATOM   2523  HA  VAL X 167      56.282  28.565  26.634  0.00  0.00            
ATOM   2524  CB  VAL X 167      56.851  29.901  28.223  0.00  0.00            
ATOM   2525  HB  VAL X 167      56.575  29.060  28.858  0.00  0.00            
ATOM   2526  CG1 VAL X 167      58.382  29.672  27.986  0.00  0.00            
ATOM   2527 HG11 VAL X 167      58.852  29.504  28.955  0.00  0.00            
ATOM   2528 HG12 VAL X 167      58.590  28.769  27.412  0.00  0.00            
ATOM   2529 HG13 VAL X 167      58.743  30.611  27.566  0.00  0.00            
ATOM   2530  CG2 VAL X 167      56.512  31.186  28.945  0.00  0.00            
ATOM   2531 HG21 VAL X 167      55.445  31.392  28.854  0.00  0.00            
ATOM   2532 HG22 VAL X 167      56.643  31.114  29.944  0.00  0.00            
ATOM   2533 HG23 VAL X 167      57.115  32.013  28.569  0.00  0.00            
ATOM   2534  C   VAL X 167      54.577  29.671  27.094  0.00  0.00            
ATOM   2535  O   VAL X 167      54.032  28.723  27.682  0.00  0.00            
ATOM   2536  N   LEU X 168      53.925  30.645  26.503  0.00  0.00            
ATOM   2537  H   LEU X 168      54.391  31.312  25.904  0.00  0.00            
ATOM   2538  CA  LEU X 168      52.472  30.817  26.594  0.00  0.00            
ATOM   2539  HA  LEU X 168      52.135  30.814  27.546  0.00  0.00            
ATOM   2540  CB  LEU X 168      51.955  32.103  25.829  0.00  0.00            
ATOM   2541  HB2 LEU X 168      52.153  32.090  24.838  0.00  0.00            
ATOM   2542  HB3 LEU X 168      50.868  32.075  25.911  0.00  0.00            
ATOM   2543  CG  LEU X 168      52.315  33.525  26.363  0.00  0.00            
ATOM   2544  HG  LEU X 168      53.398  33.585  26.472  0.00  0.00            
ATOM   2545  CD1 LEU X 168      51.879  34.608  25.366  0.00  0.00            
ATOM   2546 HD11 LEU X 168      50.796  34.612  25.242  0.00  0.00            
ATOM   2547 HD12 LEU X 168      52.160  35.479  25.657  0.00  0.00            
ATOM   2548 HD13 LEU X 168      52.328  34.474  24.471  0.00  0.00            
ATOM   2549  CD2 LEU X 168      51.646  33.780  27.747  0.00  0.00            
ATOM   2550 HD21 LEU X 168      51.920  33.033  28.493  0.00  0.00            
ATOM   2551 HD22 LEU X 168      52.180  34.657  28.114  0.00  0.00            
ATOM   2552 HD23 LEU X 168      50.600  34.085  27.750  0.00  0.00            
ATOM   2553  C   LEU X 168      51.835  29.621  25.877  0.00  0.00            
ATOM   2554  O   LEU X 168      50.893  29.010  26.385  0.00  0.00            
ATOM   2555  N   SER X 169      52.256  29.367  24.650  0.00  0.00            
ATOM   2556  H   SER X 169      53.222  29.692  24.265  0.00  0.00            
ATOM   2557  CA  SER X 169      51.479  28.578  23.701  0.00  0.00            
ATOM   2558  HA  SER X 169      51.143  27.658  24.178  0.00  0.00            
ATOM   2559  CB  SER X 169      50.256  29.373  23.126  0.00  0.00            
ATOM   2560  HB2 SER X 169      49.533  29.428  23.829  0.00  0.00            
ATOM   2561  HB3 SER X 169      50.415  30.324  22.824  0.00  0.00            
ATOM   2562  OG  SER X 169      49.722  28.708  21.985  0.00  0.00            
ATOM   2563  HG  SER X 169      48.762  28.958  21.800  0.00  0.00            
ATOM   2564  C   SER X 169      52.397  28.207  22.541  0.00  0.00            
ATOM   2565  O   SER X 169      53.210  29.001  22.004  0.00  0.00            
ATOM   2566  N   ARG X 170      52.291  26.920  22.162  0.00  0.00            
ATOM   2567  H   ARG X 170      51.713  26.258  22.659  0.00  0.00            
ATOM   2568  CA  ARG X 170      53.063  26.419  20.965  0.00  0.00            
ATOM   2569  HA  ARG X 170      54.047  26.631  21.037  0.00  0.00            
ATOM   2570  CB  ARG X 170      53.033  24.924  20.963  0.00  0.00            
ATOM   2571  HB2 ARG X 170      51.965  24.707  20.965  0.00  0.00            
ATOM   2572  HB3 ARG X 170      53.561  24.624  20.058  0.00  0.00            
ATOM   2573  CG  ARG X 170      53.758  24.350  22.204  0.00  0.00            
ATOM   2574  HG2 ARG X 170      54.831  24.537  22.168  0.00  0.00            
ATOM   2575  HG3 ARG X 170      53.415  24.797  23.042  0.00  0.00            
ATOM   2576  CD  ARG X 170      53.655  22.813  22.392  0.00  0.00            
ATOM   2577  HD2 ARG X 170      54.138  22.452  21.582  0.00  0.00            
ATOM   2578  HD3 ARG X 170      54.005  22.494  23.284  0.00  0.00            
ATOM   2579  NE  ARG X 170      52.243  22.463  22.374  0.00  0.00            
ATOM   2580  HE  ARG X 170      51.609  23.332  22.547  0.00  0.00            
ATOM   2581  CZ  ARG X 170      51.677  21.260  22.197  0.00  0.00            
ATOM   2582  NH1 ARG X 170      52.320  20.103  21.862  0.00  0.00            
ATOM   2583 HH11 ARG X 170      53.345  20.225  21.512  0.00  0.00            
ATOM   2584 HH12 ARG X 170      51.785  19.213  21.531  0.00  0.00            
ATOM   2585  NH2 ARG X 170      50.384  21.172  22.342  0.00  0.00            
ATOM   2586 HH21 ARG X 170      49.786  22.083  22.373  0.00  0.00            
ATOM   2587 HH22 ARG X 170      50.061  20.136  22.449  0.00  0.00            
ATOM   2588  C   ARG X 170      52.579  27.026  19.615  0.00  0.00            
ATOM   2589  O   ARG X 170      53.233  26.957  18.601  0.00  0.00            
ATOM   2590  N   ASN X 171      51.331  27.566  19.558  0.00  0.00            
ATOM   2591  H   ASN X 171      50.934  27.876  20.525  0.00  0.00            
ATOM   2592  CA  ASN X 171      50.800  28.174  18.344  0.00  0.00            
ATOM   2593  HA  ASN X 171      51.040  27.606  17.445  0.00  0.00            
ATOM   2594  CB  ASN X 171      49.231  28.038  18.436  0.00  0.00            
ATOM   2595  HB2 ASN X 171      48.894  27.002  18.419  0.00  0.00            
ATOM   2596  HB3 ASN X 171      48.959  28.636  19.305  0.00  0.00            
ATOM   2597  CG  ASN X 171      48.441  28.588  17.339  0.00  0.00            
ATOM   2598  OD1 ASN X 171      48.958  29.201  16.422  0.00  0.00            
ATOM   2599  ND2 ASN X 171      47.137  28.456  17.392  0.00  0.00            
ATOM   2600 HD21 ASN X 171      46.748  27.869  18.115  0.00  0.00            
ATOM   2601 HD22 ASN X 171      46.593  29.025  16.759  0.00  0.00            
ATOM   2602  C   ASN X 171      51.189  29.657  18.235  0.00  0.00            
ATOM   2603  O   ASN X 171      50.661  30.511  18.875  0.00  0.00            
ATOM   2604  N   LYS X 172      52.217  29.847  17.426  0.00  0.00            
ATOM   2605  H   LYS X 172      52.627  29.057  16.949  0.00  0.00            
ATOM   2606  CA  LYS X 172      52.832  31.119  16.978  0.00  0.00            
ATOM   2607  HA  LYS X 172      53.348  31.535  17.844  0.00  0.00            
ATOM   2608  CB  LYS X 172      53.896  30.856  15.928  0.00  0.00            
ATOM   2609  HB2 LYS X 172      53.696  29.995  15.292  0.00  0.00            
ATOM   2610  HB3 LYS X 172      53.904  31.688  15.223  0.00  0.00            
ATOM   2611  CG  LYS X 172      55.270  30.681  16.538  0.00  0.00            
ATOM   2612  HG2 LYS X 172      55.960  30.546  15.704  0.00  0.00            
ATOM   2613  HG3 LYS X 172      55.677  31.604  16.950  0.00  0.00            
ATOM   2614  CD  LYS X 172      55.390  29.520  17.541  0.00  0.00            
ATOM   2615  HD2 LYS X 172      54.902  29.817  18.312  0.00  0.00            
ATOM   2616  HD3 LYS X 172      55.009  28.643  17.216  0.00  0.00            
ATOM   2617  CE  LYS X 172      56.894  29.210  17.846  0.00  0.00            
ATOM   2618  HE2 LYS X 172      56.873  28.238  18.339  0.00  0.00            
ATOM   2619  HE3 LYS X 172      57.518  29.156  16.954  0.00  0.00            
ATOM   2620  NZ  LYS X 172      57.406  30.229  18.789  0.00  0.00            
ATOM   2621  HZ1 LYS X 172      56.897  30.221  19.752  0.00  0.00            
ATOM   2622  HZ2 LYS X 172      58.435  29.929  18.986  0.00  0.00            
ATOM   2623  HZ3 LYS X 172      57.327  31.262  18.449  0.00  0.00            
ATOM   2624  C   LYS X 172      51.849  32.211  16.472  0.00  0.00            
ATOM   2625  O   LYS X 172      52.065  33.419  16.466  0.00  0.00            
ATOM   2626  N   THR X 173      50.691  31.737  16.024  0.00  0.00            
ATOM   2627  H   THR X 173      50.454  30.681  15.897  0.00  0.00            
ATOM   2628  CA  THR X 173      49.606  32.578  15.631  0.00  0.00            
ATOM   2629  HA  THR X 173      49.957  33.272  14.986  0.00  0.00            
ATOM   2630  CB  THR X 173      48.537  31.837  14.849  0.00  0.00            
ATOM   2631  HB  THR X 173      47.802  31.371  15.506  0.00  0.00            
ATOM   2632  CG2 THR X 173      47.951  32.743  13.768  0.00  0.00            
ATOM   2633 HG21 THR X 173      47.718  33.750  14.113  0.00  0.00            
ATOM   2634 HG22 THR X 173      48.707  32.910  13.002  0.00  0.00            
ATOM   2635 HG23 THR X 173      47.089  32.283  13.284  0.00  0.00            
ATOM   2636  OG1 THR X 173      49.131  30.823  14.056  0.00  0.00            
ATOM   2637  HG1 THR X 173      49.547  30.035  14.684  0.00  0.00            
ATOM   2638  C   THR X 173      48.969  33.344  16.806  0.00  0.00            
ATOM   2639  O   THR X 173      48.996  34.571  16.846  0.00  0.00            
ATOM   2640  N   GLU X 174      48.590  32.580  17.805  0.00  0.00            
ATOM   2641  H   GLU X 174      48.925  31.544  17.744  0.00  0.00            
ATOM   2642  CA  GLU X 174      48.105  33.036  19.148  0.00  0.00            
ATOM   2643  HA  GLU X 174      47.272  33.729  19.038  0.00  0.00            
ATOM   2644  CB  GLU X 174      47.436  31.834  19.918  0.00  0.00            
ATOM   2645  HB2 GLU X 174      48.131  30.995  19.891  0.00  0.00            
ATOM   2646  HB3 GLU X 174      47.341  32.093  20.973  0.00  0.00            
ATOM   2647  CG  GLU X 174      46.007  31.379  19.533  0.00  0.00            
ATOM   2648  HG2 GLU X 174      46.052  31.183  18.462  0.00  0.00            
ATOM   2649  HG3 GLU X 174      45.769  30.398  19.943  0.00  0.00            
ATOM   2650  CD  GLU X 174      44.893  32.364  19.771  0.00  0.00            
ATOM   2651  OE1 GLU X 174      43.800  31.948  19.428  0.00  0.00            
ATOM   2652  OE2 GLU X 174      45.071  33.353  20.495  0.00  0.00            
ATOM   2653  C   GLU X 174      49.238  33.780  19.942  0.00  0.00            
ATOM   2654  O   GLU X 174      48.925  34.742  20.664  0.00  0.00            
ATOM   2655  N   VAL X 175      50.506  33.518  19.657  0.00  0.00            
ATOM   2656  H   VAL X 175      50.734  32.565  19.180  0.00  0.00            
ATOM   2657  CA  VAL X 175      51.629  34.237  20.348  0.00  0.00            
ATOM   2658  HA  VAL X 175      51.294  34.467  21.359  0.00  0.00            
ATOM   2659  CB  VAL X 175      52.838  33.317  20.475  0.00  0.00            
ATOM   2660  HB  VAL X 175      53.102  33.043  19.453  0.00  0.00            
ATOM   2661  CG1 VAL X 175      53.956  34.110  21.119  0.00  0.00            
ATOM   2662 HG11 VAL X 175      54.172  34.874  20.496  0.00  0.00            
ATOM   2663 HG12 VAL X 175      53.697  34.529  22.092  0.00  0.00            
ATOM   2664 HG13 VAL X 175      54.853  33.542  21.367  0.00  0.00            
ATOM   2665  CG2 VAL X 175      52.377  32.056  21.312  0.00  0.00            
ATOM   2666 HG21 VAL X 175      51.556  31.550  20.805  0.00  0.00            
ATOM   2667 HG22 VAL X 175      53.065  31.319  21.375  0.00  0.00            
ATOM   2668 HG23 VAL X 175      52.039  32.251  22.330  0.00  0.00            
ATOM   2669  C   VAL X 175      51.882  35.619  19.715  0.00  0.00            
ATOM   2670  O   VAL X 175      52.136  36.610  20.377  0.00  0.00            
ATOM   2671  N   ASP X 176      51.702  35.698  18.412  0.00  0.00            
ATOM   2672  H   ASP X 176      51.505  34.749  17.913  0.00  0.00            
ATOM   2673  CA  ASP X 176      51.721  36.882  17.629  0.00  0.00            
ATOM   2674  HA  ASP X 176      52.706  37.324  17.782  0.00  0.00            
ATOM   2675  CB  ASP X 176      51.639  36.617  16.073  0.00  0.00            
ATOM   2676  HB2 ASP X 176      52.576  36.118  15.827  0.00  0.00            
ATOM   2677  HB3 ASP X 176      50.877  35.852  15.919  0.00  0.00            
ATOM   2678  CG  ASP X 176      51.423  37.836  15.263  0.00  0.00            
ATOM   2679  OD1 ASP X 176      52.215  38.768  15.325  0.00  0.00            
ATOM   2680  OD2 ASP X 176      50.444  37.883  14.481  0.00  0.00            
ATOM   2681  C   ASP X 176      50.589  37.806  18.021  0.00  0.00            
ATOM   2682  O   ASP X 176      50.838  38.986  18.265  0.00  0.00            
ATOM   2683  N   ILE X 177      49.422  37.236  18.195  0.00  0.00            
ATOM   2684  H   ILE X 177      49.373  36.217  17.812  0.00  0.00            
ATOM   2685  CA  ILE X 177      48.173  37.997  18.668  0.00  0.00            
ATOM   2686  HA  ILE X 177      47.946  38.798  17.963  0.00  0.00            
ATOM   2687  CB  ILE X 177      46.985  37.052  18.975  0.00  0.00            
ATOM   2688  HB  ILE X 177      47.391  36.192  19.487  0.00  0.00            
ATOM   2689  CG2 ILE X 177      45.766  37.583  19.872  0.00  0.00            
ATOM   2690 HG21 ILE X 177      45.096  36.755  20.050  0.00  0.00            
ATOM   2691 HG22 ILE X 177      46.096  37.875  20.725  0.00  0.00            
ATOM   2692 HG23 ILE X 177      45.380  38.440  19.340  0.00  0.00            
ATOM   2693  CG1 ILE X 177      46.391  36.619  17.631  0.00  0.00            
ATOM   2694 HG12 ILE X 177      45.868  37.470  17.220  0.00  0.00            
ATOM   2695 HG13 ILE X 177      47.141  36.207  17.094  0.00  0.00            
ATOM   2696  CD1 ILE X 177      45.290  35.552  17.652  0.00  0.00            
ATOM   2697 HD11 ILE X 177      44.409  35.863  18.214  0.00  0.00            
ATOM   2698 HD12 ILE X 177      44.859  35.492  16.652  0.00  0.00            
ATOM   2699 HD13 ILE X 177      45.655  34.575  17.970  0.00  0.00            
ATOM   2700  C   ILE X 177      48.512  38.706  19.938  0.00  0.00            
ATOM   2701  O   ILE X 177      48.176  39.891  20.039  0.00  0.00            
ATOM   2702  N   TYR X 178      49.130  37.988  20.889  0.00  0.00            
ATOM   2703  H   TYR X 178      49.339  37.075  20.680  0.00  0.00            
ATOM   2704  CA  TYR X 178      49.521  38.483  22.241  0.00  0.00            
ATOM   2705  HA  TYR X 178      48.676  38.908  22.596  0.00  0.00            
ATOM   2706  CB  TYR X 178      49.946  37.318  23.153  0.00  0.00            
ATOM   2707  HB2 TYR X 178      49.041  36.798  23.468  0.00  0.00            
ATOM   2708  HB3 TYR X 178      50.633  36.858  22.444  0.00  0.00            
ATOM   2709  CG  TYR X 178      50.703  37.696  24.394  0.00  0.00            
ATOM   2710  CD1 TYR X 178      50.205  37.634  25.705  0.00  0.00            
ATOM   2711  HD1 TYR X 178      49.171  37.296  25.783  0.00  0.00            
ATOM   2712  CE1 TYR X 178      50.987  38.080  26.768  0.00  0.00            
ATOM   2713  HE1 TYR X 178      50.635  37.985  27.710  0.00  0.00            
ATOM   2714  CZ  TYR X 178      52.312  38.416  26.593  0.00  0.00            
ATOM   2715  OH  TYR X 178      53.108  38.652  27.671  0.00  0.00            
ATOM   2716  HH  TYR X 178      53.970  39.029  27.303  0.00  0.00            
ATOM   2717  CE2 TYR X 178      52.909  38.234  25.351  0.00  0.00            
ATOM   2718  HE2 TYR X 178      53.915  38.237  25.254  0.00  0.00            
ATOM   2719  CD2 TYR X 178      52.072  37.911  24.237  0.00  0.00            
ATOM   2720  HD2 TYR X 178      52.470  37.701  23.243  0.00  0.00            
ATOM   2721  C   TYR X 178      50.545  39.606  22.166  0.00  0.00            
ATOM   2722  O   TYR X 178      50.352  40.608  22.840  0.00  0.00            
ATOM   2723  N   ASN X 179      51.535  39.407  21.310  0.00  0.00            
ATOM   2724  H   ASN X 179      51.463  38.544  20.648  0.00  0.00            
ATOM   2725  CA  ASN X 179      52.638  40.364  21.221  0.00  0.00            
ATOM   2726  HA  ASN X 179      52.836  40.602  22.266  0.00  0.00            
ATOM   2727  CB  ASN X 179      53.958  39.793  20.642  0.00  0.00            
ATOM   2728  HB2 ASN X 179      53.745  39.398  19.737  0.00  0.00            
ATOM   2729  HB3 ASN X 179      54.703  40.583  20.550  0.00  0.00            
ATOM   2730  CG  ASN X 179      54.548  38.769  21.512  0.00  0.00            
ATOM   2731  OD1 ASN X 179      54.986  39.025  22.648  0.00  0.00            
ATOM   2732  ND2 ASN X 179      54.656  37.556  21.018  0.00  0.00            
ATOM   2733 HD21 ASN X 179      55.053  36.757  21.645  0.00  0.00            
ATOM   2734 HD22 ASN X 179      54.205  37.368  20.044  0.00  0.00            
ATOM   2735  C   ASN X 179      52.269  41.743  20.533  0.00  0.00            
ATOM   2736  O   ASN X 179      53.100  42.628  20.282  0.00  0.00            
ATOM   2737  N   SER X 180      51.001  41.791  20.047  0.00  0.00            
ATOM   2738  H   SER X 180      50.451  40.896  20.337  0.00  0.00            
ATOM   2739  CA  SER X 180      50.311  42.875  19.229  0.00  0.00            
ATOM   2740  HA  SER X 180      51.043  43.680  19.172  0.00  0.00            
ATOM   2741  CB  SER X 180      49.862  42.516  17.767  0.00  0.00            
ATOM   2742  HB2 SER X 180      49.111  43.218  17.404  0.00  0.00            
ATOM   2743  HB3 SER X 180      50.691  42.496  17.191  0.00  0.00            
ATOM   2744  OG  SER X 180      49.341  41.255  17.701  0.00  0.00            
ATOM   2745  HG  SER X 180      50.150  40.542  17.859  0.00  0.00            
ATOM   2746  C   SER X 180      49.100  43.498  19.891  0.00  0.00            
ATOM   2747  O   SER X 180      48.815  44.654  19.654  0.00  0.00            
ATOM   2748  N   ASP X 181      48.352  42.740  20.668  0.00  0.00            
ATOM   2749  H   ASP X 181      48.497  41.665  20.564  0.00  0.00            
ATOM   2750  CA  ASP X 181      47.094  43.177  21.360  0.00  0.00            
ATOM   2751  HA  ASP X 181      46.368  43.561  20.642  0.00  0.00            
ATOM   2752  CB  ASP X 181      46.424  42.007  22.032  0.00  0.00            
ATOM   2753  HB2 ASP X 181      46.031  41.344  21.262  0.00  0.00            
ATOM   2754  HB3 ASP X 181      47.030  41.352  22.658  0.00  0.00            
ATOM   2755  CG  ASP X 181      45.227  42.453  22.983  0.00  0.00            
ATOM   2756  OD1 ASP X 181      44.546  41.557  23.491  0.00  0.00            
ATOM   2757  OD2 ASP X 181      44.947  43.666  23.193  0.00  0.00            
ATOM   2758  C   ASP X 181      47.446  44.381  22.395  0.00  0.00            
ATOM   2759  O   ASP X 181      48.129  44.163  23.424  0.00  0.00            
ATOM   2760  N   PRO X 182      46.846  45.611  22.175  0.00  0.00            
ATOM   2761  CD  PRO X 182      46.164  46.003  21.013  0.00  0.00            
ATOM   2762  HD2 PRO X 182      45.175  45.564  20.883  0.00  0.00            
ATOM   2763  HD3 PRO X 182      46.744  45.828  20.106  0.00  0.00            
ATOM   2764  CG  PRO X 182      45.906  47.530  21.194  0.00  0.00            
ATOM   2765  HG2 PRO X 182      45.107  47.639  21.927  0.00  0.00            
ATOM   2766  HG3 PRO X 182      45.828  48.140  20.294  0.00  0.00            
ATOM   2767  CB  PRO X 182      47.169  48.013  21.955  0.00  0.00            
ATOM   2768  HB2 PRO X 182      46.978  48.999  22.378  0.00  0.00            
ATOM   2769  HB3 PRO X 182      48.069  47.982  21.340  0.00  0.00            
ATOM   2770  CA  PRO X 182      47.344  46.836  22.921  0.00  0.00            
ATOM   2771  HA  PRO X 182      48.377  46.715  23.247  0.00  0.00            
ATOM   2772  C   PRO X 182      46.671  47.039  24.248  0.00  0.00            
ATOM   2773  O   PRO X 182      46.981  48.114  24.882  0.00  0.00            
ATOM   2774  N   LEU X 183      45.836  46.096  24.702  0.00  0.00            
ATOM   2775  H   LEU X 183      45.552  45.270  24.049  0.00  0.00            
ATOM   2776  CA  LEU X 183      45.342  46.167  26.092  0.00  0.00            
ATOM   2777  HA  LEU X 183      45.607  47.137  26.513  0.00  0.00            
ATOM   2778  CB  LEU X 183      43.776  46.064  26.216  0.00  0.00            
ATOM   2779  HB2 LEU X 183      43.436  45.324  25.491  0.00  0.00            
ATOM   2780  HB3 LEU X 183      43.541  45.658  27.200  0.00  0.00            
ATOM   2781  CG  LEU X 183      42.922  47.310  26.130  0.00  0.00            
ATOM   2782  HG  LEU X 183      43.482  47.903  26.853  0.00  0.00            
ATOM   2783  CD1 LEU X 183      43.052  48.087  24.794  0.00  0.00            
ATOM   2784 HD11 LEU X 183      44.092  48.249  24.513  0.00  0.00            
ATOM   2785 HD12 LEU X 183      42.590  47.471  24.022  0.00  0.00            
ATOM   2786 HD13 LEU X 183      42.674  49.015  24.918  0.00  0.00            
ATOM   2787  CD2 LEU X 183      41.516  47.188  26.664  0.00  0.00            
ATOM   2788 HD21 LEU X 183      41.196  48.164  27.029  0.00  0.00            
ATOM   2789 HD22 LEU X 183      40.854  46.894  25.849  0.00  0.00            
ATOM   2790 HD23 LEU X 183      41.510  46.479  27.491  0.00  0.00            
ATOM   2791  C   LEU X 183      46.004  45.182  27.037  0.00  0.00            
ATOM   2792  O   LEU X 183      45.819  45.241  28.290  0.00  0.00            
ATOM   2793  N   ILE X 184      46.793  44.203  26.537  0.00  0.00            
ATOM   2794  H   ILE X 184      47.058  44.306  25.568  0.00  0.00            
ATOM   2795  CA  ILE X 184      47.749  43.397  27.352  0.00  0.00            
ATOM   2796  HA  ILE X 184      47.256  43.102  28.183  0.00  0.00            
ATOM   2797  CB  ILE X 184      48.311  42.090  26.707  0.00  0.00            
ATOM   2798  HB  ILE X 184      48.984  42.249  25.972  0.00  0.00            
ATOM   2799  CG2 ILE X 184      48.981  41.296  27.840  0.00  0.00            
ATOM   2800 HG21 ILE X 184      49.854  41.837  28.206  0.00  0.00            
ATOM   2801 HG22 ILE X 184      48.181  41.088  28.550  0.00  0.00            
ATOM   2802 HG23 ILE X 184      49.311  40.385  27.341  0.00  0.00            
ATOM   2803  CG1 ILE X 184      47.169  41.302  26.081  0.00  0.00            
ATOM   2804 HG12 ILE X 184      46.304  40.951  27.037  0.00  0.00            
ATOM   2805 HG13 ILE X 184      46.689  41.866  25.394  0.00  0.00            
ATOM   2806  CD1 ILE X 184      47.594  39.955  25.532  0.00  0.00            
ATOM   2807 HD11 ILE X 184      47.837  39.339  26.398  0.00  0.00            
ATOM   2808 HD12 ILE X 184      46.782  39.498  24.965  0.00  0.00            
ATOM   2809 HD13 ILE X 184      48.460  39.890  24.873  0.00  0.00            
ATOM   2810  C   ILE X 184      48.941  44.389  27.809  0.00  0.00            
ATOM   2811  O   ILE X 184      49.445  45.194  27.073  0.00  0.00            
ATOM   2812  N   CYS X 185      49.317  44.224  29.078  0.00  0.00            
ATOM   2813  H   CYS X 185      49.030  43.340  29.648  0.00  0.00            
ATOM   2814  CA  CYS X 185      50.505  44.815  29.675  0.00  0.00            
ATOM   2815  HA  CYS X 185      50.852  45.678  29.107  0.00  0.00            
ATOM   2816  CB  CYS X 185      50.259  45.310  31.159  0.00  0.00            
ATOM   2817  HB2 CYS X 185      49.671  46.131  31.124  0.00  0.00            
ATOM   2818  HB3 CYS X 185      49.735  44.601  31.651  0.00  0.00            
ATOM   2819  SG  CYS X 185      51.764  45.696  32.065  0.00  0.00            
ATOM   2820  HG  CYS X 185      51.246  46.051  32.856  0.00  0.00            
ATOM   2821  C   CYS X 185      51.557  43.643  29.713  0.00  0.00            
ATOM   2822  O   CYS X 185      51.251  42.587  30.325  0.00  0.00            
ATOM   2823  N   ARG X 186      52.604  43.785  28.940  0.00  0.00            
ATOM   2824  H   ARG X 186      52.797  44.781  28.541  0.00  0.00            
ATOM   2825  CA  ARG X 186      53.621  42.665  28.776  0.00  0.00            
ATOM   2826  HA  ARG X 186      53.248  41.760  29.254  0.00  0.00            
ATOM   2827  CB  ARG X 186      53.771  42.406  27.271  0.00  0.00            
ATOM   2828  HB2 ARG X 186      54.074  43.233  26.777  0.00  0.00            
ATOM   2829  HB3 ARG X 186      54.540  41.641  27.167  0.00  0.00            
ATOM   2830  CG  ARG X 186      52.410  41.845  26.656  0.00  0.00            
ATOM   2831  HG2 ARG X 186      51.940  41.075  27.267  0.00  0.00            
ATOM   2832  HG3 ARG X 186      51.699  42.670  26.631  0.00  0.00            
ATOM   2833  CD  ARG X 186      52.638  41.437  25.227  0.00  0.00            
ATOM   2834  HD2 ARG X 186      53.558  40.853  25.263  0.00  0.00            
ATOM   2835  HD3 ARG X 186      51.843  40.913  24.891  0.00  0.00            
ATOM   2836  NE  ARG X 186      52.975  42.613  24.332  0.00  0.00            
ATOM   2837  HE  ARG X 186      53.995  42.979  24.452  0.00  0.00            
ATOM   2838  CZ  ARG X 186      52.109  43.562  24.007  0.00  0.00            
ATOM   2839  NH1 ARG X 186      50.870  43.314  24.171  0.00  0.00            
ATOM   2840 HH11 ARG X 186      50.442  42.331  23.977  0.00  0.00            
ATOM   2841 HH12 ARG X 186      50.258  44.215  24.138  0.00  0.00            
ATOM   2842  NH2 ARG X 186      52.488  44.756  23.618  0.00  0.00            
ATOM   2843 HH21 ARG X 186      53.528  44.955  23.359  0.00  0.00            
ATOM   2844 HH22 ARG X 186      51.775  45.574  23.507  0.00  0.00            
ATOM   2845  C   ARG X 186      54.937  43.018  29.373  0.00  0.00            
ATOM   2846  O   ARG X 186      55.878  42.225  29.338  0.00  0.00            
ATOM   2847  N   ALA X 187      55.028  44.116  30.119  0.00  0.00            
ATOM   2848  H   ALA X 187      54.127  44.714  30.256  0.00  0.00            
ATOM   2849  CA  ALA X 187      56.223  44.551  30.883  0.00  0.00            
ATOM   2850  HA  ALA X 187      57.046  44.437  30.178  0.00  0.00            
ATOM   2851  CB  ALA X 187      55.935  46.010  31.382  0.00  0.00            
ATOM   2852  HB1 ALA X 187      56.192  46.589  30.496  0.00  0.00            
ATOM   2853  HB2 ALA X 187      54.923  46.049  31.787  0.00  0.00            
ATOM   2854  HB3 ALA X 187      56.528  46.338  32.131  0.00  0.00            
ATOM   2855  C   ALA X 187      56.429  43.578  32.112  0.00  0.00            
ATOM   2856  O   ALA X 187      55.380  43.149  32.638  0.00  0.00            
ATOM   2857  N   GLY X 188      57.698  43.366  32.520  0.00  0.00            
ATOM   2858  H   GLY X 188      58.391  44.107  32.122  0.00  0.00            
ATOM   2859  CA  GLY X 188      58.033  42.434  33.609  0.00  0.00            
ATOM   2860  HA2 GLY X 188      57.633  41.508  33.197  0.00  0.00            
ATOM   2861  HA3 GLY X 188      59.112  42.406  33.761  0.00  0.00            
ATOM   2862  C   GLY X 188      57.365  42.632  34.887  0.00  0.00            
ATOM   2863  O   GLY X 188      56.967  43.767  35.264  0.00  0.00            
ATOM   2864  N   LEU X 189      57.244  41.574  35.694  0.00  0.00            
ATOM   2865  H   LEU X 189      57.772  40.656  35.435  0.00  0.00            
ATOM   2866  CA  LEU X 189      56.445  41.568  36.955  0.00  0.00            
ATOM   2867  HA  LEU X 189      55.458  41.997  36.788  0.00  0.00            
ATOM   2868  CB  LEU X 189      56.288  40.133  37.505  0.00  0.00            
ATOM   2869  HB2 LEU X 189      57.299  39.742  37.624  0.00  0.00            
ATOM   2870  HB3 LEU X 189      55.973  40.232  38.543  0.00  0.00            
ATOM   2871  CG  LEU X 189      55.324  39.167  36.801  0.00  0.00            
ATOM   2872  HG  LEU X 189      55.421  39.278  35.802  0.00  0.00            
ATOM   2873  CD1 LEU X 189      55.733  37.672  37.141  0.00  0.00            
ATOM   2874 HD11 LEU X 189      55.727  37.561  38.145  0.00  0.00            
ATOM   2875 HD12 LEU X 189      55.144  37.032  36.627  0.00  0.00            
ATOM   2876 HD13 LEU X 189      56.696  37.598  36.848  0.00  0.00            
ATOM   2877  CD2 LEU X 189      53.892  39.402  37.255  0.00  0.00            
ATOM   2878 HD21 LEU X 189      53.250  38.752  36.661  0.00  0.00            
ATOM   2879 HD22 LEU X 189      53.816  39.215  38.326  0.00  0.00            
ATOM   2880 HD23 LEU X 189      53.590  40.431  37.061  0.00  0.00            
ATOM   2881  C   LEU X 189      57.145  42.510  38.026  0.00  0.00            
ATOM   2882  O   LEU X 189      58.335  42.370  38.308  0.00  0.00            
ATOM   2883  N   LYS X 190      56.342  43.425  38.528  0.00  0.00            
ATOM   2884  H   LYS X 190      55.266  43.527  38.387  0.00  0.00            
ATOM   2885  CA  LYS X 190      56.811  44.365  39.576  0.00  0.00            
ATOM   2886  HA  LYS X 190      57.782  44.801  39.343  0.00  0.00            
ATOM   2887  CB  LYS X 190      55.826  45.522  39.598  0.00  0.00            
ATOM   2888  HB2 LYS X 190      54.841  45.305  40.011  0.00  0.00            
ATOM   2889  HB3 LYS X 190      56.244  46.256  40.287  0.00  0.00            
ATOM   2890  CG  LYS X 190      55.738  46.156  38.150  0.00  0.00            
ATOM   2891  HG2 LYS X 190      55.064  45.570  37.526  0.00  0.00            
ATOM   2892  HG3 LYS X 190      55.274  47.138  38.242  0.00  0.00            
ATOM   2893  CD  LYS X 190      57.053  46.356  37.379  0.00  0.00            
ATOM   2894  HD2 LYS X 190      57.765  47.033  37.851  0.00  0.00            
ATOM   2895  HD3 LYS X 190      57.531  45.470  37.295  0.00  0.00            
ATOM   2896  CE  LYS X 190      56.892  46.872  35.917  0.00  0.00            
ATOM   2897  HE2 LYS X 190      57.911  46.951  35.539  0.00  0.00            
ATOM   2898  HE3 LYS X 190      56.498  46.106  35.249  0.00  0.00            
ATOM   2899  NZ  LYS X 190      56.105  48.107  35.901  0.00  0.00            
ATOM   2900  HZ1 LYS X 190      55.076  47.892  36.188  0.00  0.00            
ATOM   2901  HZ2 LYS X 190      56.505  48.867  36.572  0.00  0.00            
ATOM   2902  HZ3 LYS X 190      55.989  48.484  34.884  0.00  0.00            
ATOM   2903  C   LYS X 190      56.796  43.621  40.867  0.00  0.00            
ATOM   2904  O   LYS X 190      56.030  42.673  41.105  0.00  0.00            
ATOM   2905  N   VAL X 191      57.782  43.944  41.756  0.00  0.00            
ATOM   2906  H   VAL X 191      58.586  44.605  41.469  0.00  0.00            
ATOM   2907  CA  VAL X 191      58.018  43.069  42.989  0.00  0.00            
ATOM   2908  HA  VAL X 191      58.111  42.025  42.730  0.00  0.00            
ATOM   2909  CB  VAL X 191      59.379  43.441  43.678  0.00  0.00            
ATOM   2910  HB  VAL X 191      60.072  43.055  43.052  0.00  0.00            
ATOM   2911  CG1 VAL X 191      59.577  44.920  43.855  0.00  0.00            
ATOM   2912 HG11 VAL X 191      60.402  45.179  44.519  0.00  0.00            
ATOM   2913 HG12 VAL X 191      59.819  45.384  42.899  0.00  0.00            
ATOM   2914 HG13 VAL X 191      58.650  45.331  44.255  0.00  0.00            
ATOM   2915  CG2 VAL X 191      59.598  42.740  44.969  0.00  0.00            
ATOM   2916 HG21 VAL X 191      60.744  43.128  45.535  0.00  0.00            
ATOM   2917 HG22 VAL X 191      58.897  43.078  45.613  0.00  0.00            
ATOM   2918 HG23 VAL X 191      59.477  41.669  44.806  0.00  0.00            
ATOM   2919  C   VAL X 191      56.826  43.228  44.003  0.00  0.00            
ATOM   2920  O   VAL X 191      56.350  42.277  44.597  0.00  0.00            
ATOM   2921  N   CYS X 192      56.260  44.411  44.079  0.00  0.00            
ATOM   2922  H   CYS X 192      56.699  45.223  43.499  0.00  0.00            
ATOM   2923  CA  CYS X 192      55.027  44.677  44.838  0.00  0.00            
ATOM   2924  HA  CYS X 192      55.358  44.612  45.874  0.00  0.00            
ATOM   2925  CB  CYS X 192      54.644  46.176  44.587  0.00  0.00            
ATOM   2926  HB2 CYS X 192      53.737  46.248  45.169  0.00  0.00            
ATOM   2927  HB3 CYS X 192      55.392  46.833  45.004  0.00  0.00            
ATOM   2928  SG  CYS X 192      54.475  46.443  42.777  0.00  0.00            
ATOM   2929  HG  CYS X 192      55.507  46.661  42.547  0.00  0.00            
ATOM   2930  C   CYS X 192      53.781  43.758  44.531  0.00  0.00            
ATOM   2931  O   CYS X 192      52.894  43.660  45.427  0.00  0.00            
ATOM   2932  N   PHE X 193      53.762  43.165  43.377  0.00  0.00            
ATOM   2933  H   PHE X 193      54.560  43.487  42.707  0.00  0.00            
ATOM   2934  CA  PHE X 193      52.649  42.406  42.722  0.00  0.00            
ATOM   2935  HA  PHE X 193      51.816  42.346  43.423  0.00  0.00            
ATOM   2936  CB  PHE X 193      52.348  43.020  41.315  0.00  0.00            
ATOM   2937  HB2 PHE X 193      51.935  44.012  41.498  0.00  0.00            
ATOM   2938  HB3 PHE X 193      53.327  43.050  40.837  0.00  0.00            
ATOM   2939  CG  PHE X 193      51.370  42.236  40.428  0.00  0.00            
ATOM   2940  CD1 PHE X 193      49.993  42.491  40.420  0.00  0.00            
ATOM   2941  HD1 PHE X 193      49.508  43.099  41.065  0.00  0.00            
ATOM   2942  CE1 PHE X 193      49.101  41.797  39.574  0.00  0.00            
ATOM   2943  HE1 PHE X 193      48.021  41.944  39.596  0.00  0.00            
ATOM   2944  CZ  PHE X 193      49.608  40.836  38.699  0.00  0.00            
ATOM   2945  HZ  PHE X 193      48.959  40.227  38.070  0.00  0.00            
ATOM   2946  CE2 PHE X 193      50.963  40.565  38.702  0.00  0.00            
ATOM   2947  HE2 PHE X 193      51.375  39.859  38.109  0.00  0.00            
ATOM   2948  CD2 PHE X 193      51.824  41.227  39.539  0.00  0.00            
ATOM   2949  HD2 PHE X 193      52.892  41.012  39.514  0.00  0.00            
ATOM   2950  C   PHE X 193      53.066  40.924  42.494  0.00  0.00            
ATOM   2951  O   PHE X 193      52.321  40.026  42.825  0.00  0.00            
ATOM   2952  N   GLY X 194      54.377  40.660  42.275  0.00  0.00            
ATOM   2953  H   GLY X 194      55.099  41.460  42.118  0.00  0.00            
ATOM   2954  CA  GLY X 194      54.854  39.277  42.506  0.00  0.00            
ATOM   2955  HA2 GLY X 194      54.232  38.638  41.879  0.00  0.00            
ATOM   2956  HA3 GLY X 194      55.904  39.388  42.237  0.00  0.00            
ATOM   2957  C   GLY X 194      54.621  38.846  44.026  0.00  0.00            
ATOM   2958  O   GLY X 194      54.236  37.721  44.307  0.00  0.00            
ATOM   2959  N   ILE X 195      54.648  39.775  44.968  0.00  0.00            
ATOM   2960  H   ILE X 195      54.975  40.775  44.684  0.00  0.00            
ATOM   2961  CA  ILE X 195      54.359  39.539  46.411  0.00  0.00            
ATOM   2962  HA  ILE X 195      55.023  38.718  46.680  0.00  0.00            
ATOM   2963  CB  ILE X 195      54.814  40.742  47.280  0.00  0.00            
ATOM   2964  HB  ILE X 195      54.539  41.656  46.754  0.00  0.00            
ATOM   2965  CG2 ILE X 195      54.243  40.659  48.694  0.00  0.00            
ATOM   2966 HG21 ILE X 195      53.167  40.484  48.682  0.00  0.00            
ATOM   2967 HG22 ILE X 195      54.619  39.699  49.047  0.00  0.00            
ATOM   2968 HG23 ILE X 195      54.500  41.414  49.314  0.00  0.00            
ATOM   2969  CG1 ILE X 195      56.370  40.809  47.365  0.00  0.00            
ATOM   2970 HG12 ILE X 195      56.744  40.062  47.933  0.00  0.00            
ATOM   2971 HG13 ILE X 195      56.719  40.648  46.431  0.00  0.00            
ATOM   2972  CD1 ILE X 195      56.876  42.175  47.847  0.00  0.00            
ATOM   2973 HD11 ILE X 195      56.561  43.040  47.265  0.00  0.00            
ATOM   2974 HD12 ILE X 195      56.457  42.390  48.830  0.00  0.00            
ATOM   2975 HD13 ILE X 195      57.911  42.213  48.189  0.00  0.00            
ATOM   2976  C   ILE X 195      52.899  39.110  46.560  0.00  0.00            
ATOM   2977  O   ILE X 195      52.688  38.191  47.352  0.00  0.00            
ATOM   2978  N   GLN X 196      51.963  39.787  45.894  0.00  0.00            
ATOM   2979  H   GLN X 196      52.256  40.595  45.224  0.00  0.00            
ATOM   2980  CA  GLN X 196      50.542  39.530  46.050  0.00  0.00            
ATOM   2981  HA  GLN X 196      50.381  39.372  47.117  0.00  0.00            
ATOM   2982  CB  GLN X 196      49.731  40.710  45.500  0.00  0.00            
ATOM   2983  HB2 GLN X 196      49.992  40.922  44.463  0.00  0.00            
ATOM   2984  HB3 GLN X 196      48.692  40.384  45.456  0.00  0.00            
ATOM   2985  CG  GLN X 196      49.870  41.910  46.470  0.00  0.00            
ATOM   2986  HG2 GLN X 196      50.891  42.291  46.436  0.00  0.00            
ATOM   2987  HG3 GLN X 196      49.327  42.735  46.009  0.00  0.00            
ATOM   2988  CD  GLN X 196      49.348  41.733  47.883  0.00  0.00            
ATOM   2989  OE1 GLN X 196      48.402  40.940  48.099  0.00  0.00            
ATOM   2990  NE2 GLN X 196      49.817  42.456  48.830  0.00  0.00            
ATOM   2991 HE21 GLN X 196      49.324  42.412  49.801  0.00  0.00            
ATOM   2992 HE22 GLN X 196      50.417  43.235  48.601  0.00  0.00            
ATOM   2993  C   GLN X 196      50.154  38.201  45.319  0.00  0.00            
ATOM   2994  O   GLN X 196      49.212  37.594  45.826  0.00  0.00            
ATOM   2995  N   LEU X 197      50.826  37.835  44.233  0.00  0.00            
ATOM   2996  H   LEU X 197      51.661  38.460  43.913  0.00  0.00            
ATOM   2997  CA  LEU X 197      50.673  36.454  43.732  0.00  0.00            
ATOM   2998  HA  LEU X 197      49.601  36.317  43.596  0.00  0.00            
ATOM   2999  CB  LEU X 197      51.257  36.207  42.352  0.00  0.00            
ATOM   3000  HB2 LEU X 197      52.317  36.459  42.391  0.00  0.00            
ATOM   3001  HB3 LEU X 197      51.493  35.164  42.142  0.00  0.00            
ATOM   3002  CG  LEU X 197      50.530  36.917  41.231  0.00  0.00            
ATOM   3003  HG  LEU X 197      50.592  37.950  41.573  0.00  0.00            
ATOM   3004  CD1 LEU X 197      51.324  36.917  39.929  0.00  0.00            
ATOM   3005 HD11 LEU X 197      52.329  37.293  40.123  0.00  0.00            
ATOM   3006 HD12 LEU X 197      51.384  35.979  39.377  0.00  0.00            
ATOM   3007 HD13 LEU X 197      50.928  37.620  39.321  0.00  0.00            
ATOM   3008  CD2 LEU X 197      49.091  36.568  41.060  0.00  0.00            
ATOM   3009 HD21 LEU X 197      48.409  37.040  41.768  0.00  0.00            
ATOM   3010 HD22 LEU X 197      48.827  36.874  40.048  0.00  0.00            
ATOM   3011 HD23 LEU X 197      48.967  35.485  41.051  0.00  0.00            
ATOM   3012  C   LEU X 197      51.230  35.343  44.679  0.00  0.00            
ATOM   3013  O   LEU X 197      50.562  34.314  44.729  0.00  0.00            
ATOM   3014  N   LEU X 198      52.244  35.686  45.458  0.00  0.00            
ATOM   3015  H   LEU X 198      52.864  36.519  45.127  0.00  0.00            
ATOM   3016  CA  LEU X 198      52.688  34.665  46.528  0.00  0.00            
ATOM   3017  HA  LEU X 198      52.556  33.738  46.150  0.00  0.00            
ATOM   3018  CB  LEU X 198      54.204  34.931  46.822  0.00  0.00            
ATOM   3019  HB2 LEU X 198      54.718  34.685  45.893  0.00  0.00            
ATOM   3020  HB3 LEU X 198      54.332  35.973  47.115  0.00  0.00            
ATOM   3021  CG  LEU X 198      54.748  33.969  47.971  0.00  0.00            
ATOM   3022  HG  LEU X 198      54.204  33.999  48.914  0.00  0.00            
ATOM   3023  CD1 LEU X 198      54.931  32.505  47.559  0.00  0.00            
ATOM   3024 HD11 LEU X 198      55.398  31.970  48.277  0.00  0.00            
ATOM   3025 HD12 LEU X 198      54.015  32.088  47.473  0.00  0.00            
ATOM   3026 HD13 LEU X 198      55.397  32.411  46.667  0.00  0.00            
ATOM   3027  CD2 LEU X 198      56.162  34.471  48.344  0.00  0.00            
ATOM   3028 HD21 LEU X 198      56.293  34.117  49.367  0.00  0.00            
ATOM   3029 HD22 LEU X 198      56.810  33.999  47.606  0.00  0.00            
ATOM   3030 HD23 LEU X 198      56.272  35.556  48.350  0.00  0.00            
ATOM   3031  C   LEU X 198      51.776  34.736  47.798  0.00  0.00            
ATOM   3032  O   LEU X 198      51.592  33.705  48.449  0.00  0.00            
ATOM   3033  N   ASN X 199      51.240  35.904  48.144  0.00  0.00            
ATOM   3034  H   ASN X 199      51.582  36.769  47.575  0.00  0.00            
ATOM   3035  CA  ASN X 199      50.091  36.105  49.067  0.00  0.00            
ATOM   3036  HA  ASN X 199      50.354  35.708  50.048  0.00  0.00            
ATOM   3037  CB  ASN X 199      49.683  37.583  49.225  0.00  0.00            
ATOM   3038  HB2 ASN X 199      49.368  37.945  48.336  0.00  0.00            
ATOM   3039  HB3 ASN X 199      48.838  37.486  49.906  0.00  0.00            
ATOM   3040  CG  ASN X 199      50.651  38.360  50.088  0.00  0.00            
ATOM   3041  OD1 ASN X 199      51.489  37.841  50.779  0.00  0.00            
ATOM   3042  ND2 ASN X 199      50.610  39.655  50.119  0.00  0.00            
ATOM   3043 HD21 ASN X 199      49.918  40.192  49.471  0.00  0.00            
ATOM   3044 HD22 ASN X 199      51.352  40.076  50.797  0.00  0.00            
ATOM   3045  C   ASN X 199      48.948  35.237  48.530  0.00  0.00            
ATOM   3046  O   ASN X 199      48.209  34.686  49.354  0.00  0.00            
ATOM   3047  N   ALA X 200      48.720  35.225  47.220  0.00  0.00            
ATOM   3048  H   ALA X 200      49.165  36.000  46.595  0.00  0.00            
ATOM   3049  CA  ALA X 200      47.501  34.512  46.653  0.00  0.00            
ATOM   3050  HA  ALA X 200      46.696  34.857  47.301  0.00  0.00            
ATOM   3051  CB  ALA X 200      47.383  34.932  45.173  0.00  0.00            
ATOM   3052  HB1 ALA X 200      48.222  34.607  44.558  0.00  0.00            
ATOM   3053  HB2 ALA X 200      46.441  34.639  44.709  0.00  0.00            
ATOM   3054  HB3 ALA X 200      47.344  36.021  45.170  0.00  0.00            
ATOM   3055  C   ALA X 200      47.617  33.009  46.821  0.00  0.00            
ATOM   3056  O   ALA X 200      46.656  32.310  47.143  0.00  0.00            
ATOM   3057  N   VAL X 201      48.796  32.510  46.453  0.00  0.00            
ATOM   3058  H   VAL X 201      49.438  33.049  45.888  0.00  0.00            
ATOM   3059  CA  VAL X 201      49.193  31.121  46.504  0.00  0.00            
ATOM   3060  HA  VAL X 201      48.595  30.541  45.933  0.00  0.00            
ATOM   3061  CB  VAL X 201      50.678  30.813  46.111  0.00  0.00            
ATOM   3062  HB  VAL X 201      51.277  31.500  46.546  0.00  0.00            
ATOM   3063  CG1 VAL X 201      51.224  29.467  46.601  0.00  0.00            
ATOM   3064 HG11 VAL X 201      50.776  28.712  45.955  0.00  0.00            
ATOM   3065 HG12 VAL X 201      52.283  29.321  46.385  0.00  0.00            
ATOM   3066 HG13 VAL X 201      51.226  29.281  47.675  0.00  0.00            
ATOM   3067  CG2 VAL X 201      50.903  30.941  44.592  0.00  0.00            
ATOM   3068 HG21 VAL X 201      51.023  31.863  44.353  0.00  0.00            
ATOM   3069 HG22 VAL X 201      51.758  30.491  44.298  0.00  0.00            
ATOM   3070 HG23 VAL X 201      50.100  30.548  43.967  0.00  0.00            
ATOM   3071  C   VAL X 201      48.990  30.675  47.982  0.00  0.00            
ATOM   3072  O   VAL X 201      48.368  29.616  48.210  0.00  0.00            
ATOM   3073  N   SER X 202      49.451  31.463  48.926  0.00  0.00            
ATOM   3074  H   SER X 202      50.113  32.285  48.656  0.00  0.00            
ATOM   3075  CA  SER X 202      49.302  31.077  50.365  0.00  0.00            
ATOM   3076  HA  SER X 202      49.704  30.086  50.578  0.00  0.00            
ATOM   3077  CB  SER X 202      50.034  32.132  51.126  0.00  0.00            
ATOM   3078  HB2 SER X 202      49.520  32.998  51.202  0.00  0.00            
ATOM   3079  HB3 SER X 202      50.045  31.769  52.069  0.00  0.00            
ATOM   3080  OG  SER X 202      51.402  32.291  50.711  0.00  0.00            
ATOM   3081  HG  SER X 202      51.418  32.939  49.937  0.00  0.00            
ATOM   3082  C   SER X 202      47.855  31.093  50.817  0.00  0.00            
ATOM   3083  O   SER X 202      47.485  30.171  51.565  0.00  0.00            
ATOM   3084  N   ARG X 203      47.052  32.072  50.356  0.00  0.00            
ATOM   3085  H   ARG X 203      47.471  32.894  49.776  0.00  0.00            
ATOM   3086  CA  ARG X 203      45.578  32.085  50.738  0.00  0.00            
ATOM   3087  HA  ARG X 203      45.461  31.994  51.818  0.00  0.00            
ATOM   3088  CB  ARG X 203      44.860  33.442  50.505  0.00  0.00            
ATOM   3089  HB2 ARG X 203      44.865  33.776  49.467  0.00  0.00            
ATOM   3090  HB3 ARG X 203      43.803  33.359  50.760  0.00  0.00            
ATOM   3091  CG  ARG X 203      45.500  34.566  51.280  0.00  0.00            
ATOM   3092  HG2 ARG X 203      45.190  34.583  52.324  0.00  0.00            
ATOM   3093  HG3 ARG X 203      46.576  34.431  51.166  0.00  0.00            
ATOM   3094  CD  ARG X 203      45.016  35.915  50.655  0.00  0.00            
ATOM   3095  HD2 ARG X 203      45.226  35.820  49.590  0.00  0.00            
ATOM   3096  HD3 ARG X 203      44.035  36.069  50.840  0.00  0.00            
ATOM   3097  NE  ARG X 203      45.785  37.078  51.229  0.00  0.00            
ATOM   3098  HE  ARG X 203      46.777  36.766  51.555  0.00  0.00            
ATOM   3099  CZ  ARG X 203      45.542  38.310  51.016  0.00  0.00            
ATOM   3100  NH1 ARG X 203      44.478  38.727  50.471  0.00  0.00            
ATOM   3101 HH11 ARG X 203      43.654  38.034  50.302  0.00  0.00            
ATOM   3102 HH12 ARG X 203      44.224  39.787  50.472  0.00  0.00            
ATOM   3103  NH2 ARG X 203      46.450  39.187  51.344  0.00  0.00            
ATOM   3104 HH21 ARG X 203      47.332  38.944  51.937  0.00  0.00            
ATOM   3105 HH22 ARG X 203      46.348  40.174  50.893  0.00  0.00            
ATOM   3106  C   ARG X 203      44.841  30.935  50.106  0.00  0.00            
ATOM   3107  O   ARG X 203      43.836  30.425  50.682  0.00  0.00            
ATOM   3108  N   VAL X 204      45.324  30.408  48.967  0.00  0.00            
ATOM   3109  H   VAL X 204      46.022  30.991  48.528  0.00  0.00            
ATOM   3110  CA  VAL X 204      44.871  29.267  48.219  0.00  0.00            
ATOM   3111  HA  VAL X 204      43.877  29.423  48.301  0.00  0.00            
ATOM   3112  CB  VAL X 204      45.264  29.259  46.727  0.00  0.00            
ATOM   3113  HB  VAL X 204      46.287  29.604  46.579  0.00  0.00            
ATOM   3114  CG1 VAL X 204      45.027  27.940  45.929  0.00  0.00            
ATOM   3115 HG11 VAL X 204      45.058  28.185  44.867  0.00  0.00            
ATOM   3116 HG12 VAL X 204      45.830  27.282  46.261  0.00  0.00            
ATOM   3117 HG13 VAL X 204      44.059  27.507  46.184  0.00  0.00            
ATOM   3118  CG2 VAL X 204      44.281  30.229  46.021  0.00  0.00            
ATOM   3119 HG21 VAL X 204      44.440  31.162  46.564  0.00  0.00            
ATOM   3120 HG22 VAL X 204      44.560  30.358  45.059  0.00  0.00            
ATOM   3121 HG23 VAL X 204      43.274  29.817  46.067  0.00  0.00            
ATOM   3122  C   VAL X 204      45.207  27.995  48.878  0.00  0.00            
ATOM   3123  O   VAL X 204      44.351  27.133  49.138  0.00  0.00            
ATOM   3124  N   GLU X 205      46.477  27.896  49.283  0.00  0.00            
ATOM   3125  H   GLU X 205      47.145  28.732  49.076  0.00  0.00            
ATOM   3126  CA  GLU X 205      47.095  26.901  50.197  0.00  0.00            
ATOM   3127  HA  GLU X 205      47.124  25.969  49.632  0.00  0.00            
ATOM   3128  CB  GLU X 205      48.547  27.222  50.584  0.00  0.00            
ATOM   3129  HB2 GLU X 205      49.080  27.544  49.789  0.00  0.00            
ATOM   3130  HB3 GLU X 205      48.516  27.988  51.243  0.00  0.00            
ATOM   3131  CG  GLU X 205      49.290  26.022  51.241  0.00  0.00            
ATOM   3132  HG2 GLU X 205      49.072  25.120  50.843  0.00  0.00            
ATOM   3133  HG3 GLU X 205      50.289  26.091  51.114  0.00  0.00            
ATOM   3134  CD  GLU X 205      48.995  25.915  52.721  0.00  0.00            
ATOM   3135  OE1 GLU X 205      48.841  26.912  53.431  0.00  0.00            
ATOM   3136  OE2 GLU X 205      48.904  24.783  53.188  0.00  0.00            
ATOM   3137  C   GLU X 205      46.144  26.642  51.424  0.00  0.00            
ATOM   3138  O   GLU X 205      45.665  25.521  51.566  0.00  0.00            
ATOM   3139  N   ARG X 206      45.814  27.691  52.165  0.00  0.00            
ATOM   3140  H   ARG X 206      46.149  28.679  51.852  0.00  0.00            
ATOM   3141  CA  ARG X 206      44.817  27.579  53.303  0.00  0.00            
ATOM   3142  HA  ARG X 206      45.217  26.772  53.918  0.00  0.00            
ATOM   3143  CB  ARG X 206      44.669  28.874  54.205  0.00  0.00            
ATOM   3144  HB2 ARG X 206      44.404  29.667  53.637  0.00  0.00            
ATOM   3145  HB3 ARG X 206      43.973  28.758  55.036  0.00  0.00            
ATOM   3146  CG  ARG X 206      45.923  29.315  54.989  0.00  0.00            
ATOM   3147  HG2 ARG X 206      46.739  29.513  54.295  0.00  0.00            
ATOM   3148  HG3 ARG X 206      45.594  30.250  55.443  0.00  0.00            
ATOM   3149  CD  ARG X 206      46.387  28.470  56.102  0.00  0.00            
ATOM   3150  HD2 ARG X 206      47.173  29.032  56.608  0.00  0.00            
ATOM   3151  HD3 ARG X 206      45.618  28.285  56.731  0.00  0.00            
ATOM   3152  NE  ARG X 206      46.957  27.221  55.720  0.00  0.00            
ATOM   3153  HE  ARG X 206      47.351  27.234  54.704  0.00  0.00            
ATOM   3154  CZ  ARG X 206      46.996  26.035  56.328  0.00  0.00            
ATOM   3155  NH1 ARG X 206      46.512  25.790  57.486  0.00  0.00            
ATOM   3156 HH11 ARG X 206      45.777  26.459  57.934  0.00  0.00            
ATOM   3157 HH12 ARG X 206      46.715  24.791  57.874  0.00  0.00            
ATOM   3158  NH2 ARG X 206      47.618  25.083  55.703  0.00  0.00            
ATOM   3159 HH21 ARG X 206      48.244  25.268  54.830  0.00  0.00            
ATOM   3160 HH22 ARG X 206      47.584  24.069  56.101  0.00  0.00            
ATOM   3161  C   ARG X 206      43.448  27.023  52.934  0.00  0.00            
ATOM   3162  O   ARG X 206      42.831  26.223  53.680  0.00  0.00            
ATOM   3163  N   ALA X 207      42.989  27.435  51.778  0.00  0.00            
ATOM   3164  H   ALA X 207      43.612  28.055  51.133  0.00  0.00            
ATOM   3165  CA  ALA X 207      41.648  27.228  51.263  0.00  0.00            
ATOM   3166  HA  ALA X 207      40.881  27.274  52.037  0.00  0.00            
ATOM   3167  CB  ALA X 207      41.272  28.087  50.097  0.00  0.00            
ATOM   3168  HB1 ALA X 207      41.889  28.053  49.199  0.00  0.00            
ATOM   3169  HB2 ALA X 207      40.305  27.912  49.627  0.00  0.00            
ATOM   3170  HB3 ALA X 207      41.248  29.133  50.405  0.00  0.00            
ATOM   3171  C   ALA X 207      41.444  25.755  50.814  0.00  0.00            
ATOM   3172  O   ALA X 207      40.284  25.329  50.984  0.00  0.00            
ATOM   3173  N   LEU X 208      42.421  25.104  50.295  0.00  0.00            
ATOM   3174  H   LEU X 208      43.366  25.572  50.020  0.00  0.00            
ATOM   3175  CA  LEU X 208      42.383  23.671  49.920  0.00  0.00            
ATOM   3176  HA  LEU X 208      41.965  23.496  48.930  0.00  0.00            
ATOM   3177  CB  LEU X 208      43.860  23.106  49.898  0.00  0.00            
ATOM   3178  HB2 LEU X 208      44.352  23.544  50.766  0.00  0.00            
ATOM   3179  HB3 LEU X 208      43.828  22.028  50.051  0.00  0.00            
ATOM   3180  CG  LEU X 208      44.744  23.437  48.664  0.00  0.00            
ATOM   3181  HG  LEU X 208      44.720  24.510  48.474  0.00  0.00            
ATOM   3182  CD1 LEU X 208      46.182  23.002  48.870  0.00  0.00            
ATOM   3183 HD11 LEU X 208      46.216  21.915  48.797  0.00  0.00            
ATOM   3184 HD12 LEU X 208      46.830  23.401  48.089  0.00  0.00            
ATOM   3185 HD13 LEU X 208      46.521  23.199  49.801  0.00  0.00            
ATOM   3186  CD2 LEU X 208      44.218  22.729  47.454  0.00  0.00            
ATOM   3187 HD21 LEU X 208      43.321  23.218  47.075  0.00  0.00            
ATOM   3188 HD22 LEU X 208      44.930  22.742  46.628  0.00  0.00            
ATOM   3189 HD23 LEU X 208      43.880  21.768  47.841  0.00  0.00            
ATOM   3190  C   LEU X 208      41.422  22.795  50.818  0.00  0.00            
ATOM   3191  O   LEU X 208      40.407  22.442  50.226  0.00  0.00            
ATOM   3192  N   PRO X 209      41.698  22.490  52.102  0.00  0.00            
ATOM   3193  CD  PRO X 209      42.786  23.080  52.884  0.00  0.00            
ATOM   3194  HD2 PRO X 209      43.058  24.096  52.596  0.00  0.00            
ATOM   3195  HD3 PRO X 209      43.647  22.421  52.767  0.00  0.00            
ATOM   3196  CG  PRO X 209      42.355  23.001  54.276  0.00  0.00            
ATOM   3197  HG2 PRO X 209      41.551  23.716  54.447  0.00  0.00            
ATOM   3198  HG3 PRO X 209      43.158  23.126  55.002  0.00  0.00            
ATOM   3199  CB  PRO X 209      41.759  21.624  54.272  0.00  0.00            
ATOM   3200  HB2 PRO X 209      41.196  21.347  55.063  0.00  0.00            
ATOM   3201  HB3 PRO X 209      42.463  20.909  54.159  0.00  0.00            
ATOM   3202  CA  PRO X 209      40.917  21.589  52.996  0.00  0.00            
ATOM   3203  HA  PRO X 209      40.835  20.681  52.564  0.00  0.00            
ATOM   3204  C   PRO X 209      39.485  22.020  53.254  0.00  0.00            
ATOM   3205  O   PRO X 209      38.721  21.316  54.021  0.00  0.00            
ATOM   3206  N   LYS X 210      38.969  23.182  52.784  0.00  0.00            
ATOM   3207  H   LYS X 210      39.601  23.916  52.285  0.00  0.00            
ATOM   3208  CA  LYS X 210      37.556  23.601  52.901  0.00  0.00            
ATOM   3209  HA  LYS X 210      37.013  22.676  53.096  0.00  0.00            
ATOM   3210  CB  LYS X 210      37.320  24.658  54.006  0.00  0.00            
ATOM   3211  HB2 LYS X 210      36.260  24.793  54.222  0.00  0.00            
ATOM   3212  HB3 LYS X 210      37.645  24.281  54.976  0.00  0.00            
ATOM   3213  CG  LYS X 210      38.225  25.904  53.749  0.00  0.00            
ATOM   3214  HG2 LYS X 210      38.430  25.962  52.680  0.00  0.00            
ATOM   3215  HG3 LYS X 210      37.713  26.817  54.053  0.00  0.00            
ATOM   3216  CD  LYS X 210      39.527  25.818  54.574  0.00  0.00            
ATOM   3217  HD2 LYS X 210      39.847  24.776  54.575  0.00  0.00            
ATOM   3218  HD3 LYS X 210      40.171  26.351  54.007  0.00  0.00            
ATOM   3219  CE  LYS X 210      39.368  26.416  55.972  0.00  0.00            
ATOM   3220  HE2 LYS X 210      40.342  26.456  56.460  0.00  0.00            
ATOM   3221  HE3 LYS X 210      39.112  27.468  55.852  0.00  0.00            
ATOM   3222  NZ  LYS X 210      38.423  25.681  56.789  0.00  0.00            
ATOM   3223  HZ1 LYS X 210      38.313  26.124  57.778  0.00  0.00            
ATOM   3224  HZ2 LYS X 210      37.395  25.849  56.466  0.00  0.00            
ATOM   3225  HZ3 LYS X 210      38.628  24.616  56.896  0.00  0.00            
ATOM   3226  C   LYS X 210      36.982  23.918  51.495  0.00  0.00            
ATOM   3227  O   LYS X 210      35.811  24.318  51.528  0.00  0.00            
ATOM   3228  N   LEU X 211      37.677  23.706  50.354  0.00  0.00            
ATOM   3229  H   LEU X 211      38.612  23.333  50.438  0.00  0.00            
ATOM   3230  CA  LEU X 211      37.195  24.144  49.026  0.00  0.00            
ATOM   3231  HA  LEU X 211      36.565  25.009  49.234  0.00  0.00            
ATOM   3232  CB  LEU X 211      38.328  24.561  48.096  0.00  0.00            
ATOM   3233  HB2 LEU X 211      39.008  25.252  48.594  0.00  0.00            
ATOM   3234  HB3 LEU X 211      38.924  23.656  47.977  0.00  0.00            
ATOM   3235  CG  LEU X 211      37.893  25.173  46.781  0.00  0.00            
ATOM   3236  HG  LEU X 211      37.179  24.421  46.445  0.00  0.00            
ATOM   3237  CD1 LEU X 211      37.127  26.505  46.864  0.00  0.00            
ATOM   3238 HD11 LEU X 211      36.593  26.831  45.972  0.00  0.00            
ATOM   3239 HD12 LEU X 211      36.485  26.509  47.577  0.00  0.00            
ATOM   3240 HD13 LEU X 211      37.763  27.239  47.144  0.00  0.00            
ATOM   3241  CD2 LEU X 211      39.043  25.049  45.771  0.00  0.00            
ATOM   3242 HD21 LEU X 211      39.923  25.562  46.159  0.00  0.00            
ATOM   3243 HD22 LEU X 211      39.398  24.021  45.702  0.00  0.00            
ATOM   3244 HD23 LEU X 211      38.743  25.393  44.781  0.00  0.00            
ATOM   3245  C   LEU X 211      36.254  23.024  48.518  0.00  0.00            
ATOM   3246  O   LEU X 211      36.791  21.924  48.244  0.00  0.00            
ATOM   3247  N   THR X 212      34.954  23.196  48.454  0.00  0.00            
ATOM   3248  H   THR X 212      34.556  24.204  48.568  0.00  0.00            
ATOM   3249  CA  THR X 212      33.966  22.115  48.232  0.00  0.00            
ATOM   3250  HA  THR X 212      34.483  21.169  48.391  0.00  0.00            
ATOM   3251  CB  THR X 212      32.860  22.172  49.301  0.00  0.00            
ATOM   3252  HB  THR X 212      32.388  21.190  49.338  0.00  0.00            
ATOM   3253  CG2 THR X 212      33.412  22.387  50.708  0.00  0.00            
ATOM   3254 HG21 THR X 212      32.574  22.305  51.401  0.00  0.00            
ATOM   3255 HG22 THR X 212      34.250  21.748  50.986  0.00  0.00            
ATOM   3256 HG23 THR X 212      33.763  23.411  50.834  0.00  0.00            
ATOM   3257  OG1 THR X 212      31.924  23.153  48.977  0.00  0.00            
ATOM   3258  HG1 THR X 212      30.957  22.752  49.280  0.00  0.00            
ATOM   3259  C   THR X 212      33.247  22.138  46.909  0.00  0.00            
ATOM   3260  O   THR X 212      32.560  21.220  46.490  0.00  0.00            
ATOM   3261  N   VAL X 213      33.506  23.260  46.202  0.00  0.00            
ATOM   3262  H   VAL X 213      34.229  23.936  46.659  0.00  0.00            
ATOM   3263  CA  VAL X 213      32.815  23.647  44.935  0.00  0.00            
ATOM   3264  HA  VAL X 213      31.747  23.759  45.123  0.00  0.00            
ATOM   3265  CB  VAL X 213      33.304  25.063  44.487  0.00  0.00            
ATOM   3266  HB  VAL X 213      33.063  25.725  45.319  0.00  0.00            
ATOM   3267  CG1 VAL X 213      34.739  25.304  44.032  0.00  0.00            
ATOM   3268 HG11 VAL X 213      34.985  24.673  43.178  0.00  0.00            
ATOM   3269 HG12 VAL X 213      34.868  26.323  43.667  0.00  0.00            
ATOM   3270 HG13 VAL X 213      35.416  25.172  44.876  0.00  0.00            
ATOM   3271  CG2 VAL X 213      32.402  25.394  43.238  0.00  0.00            
ATOM   3272 HG21 VAL X 213      32.706  26.268  42.663  0.00  0.00            
ATOM   3273 HG22 VAL X 213      32.474  24.639  42.571  0.00  0.00            
ATOM   3274 HG23 VAL X 213      31.377  25.436  43.607  0.00  0.00            
ATOM   3275  C   VAL X 213      33.246  22.641  43.835  0.00  0.00            
ATOM   3276  O   VAL X 213      34.419  22.211  43.687  0.00  0.00            
ATOM   3277  N   PRO X 214      32.256  22.099  43.119  0.00  0.00            
ATOM   3278  CD  PRO X 214      30.872  22.166  43.441  0.00  0.00            
ATOM   3279  HD2 PRO X 214      30.378  23.023  42.982  0.00  0.00            
ATOM   3280  HD3 PRO X 214      30.640  22.154  44.506  0.00  0.00            
ATOM   3281  CG  PRO X 214      30.266  21.003  42.753  0.00  0.00            
ATOM   3282  HG2 PRO X 214      29.212  21.075  42.526  0.00  0.00            
ATOM   3283  HG3 PRO X 214      30.504  20.112  43.315  0.00  0.00            
ATOM   3284  CB  PRO X 214      31.130  20.985  41.499  0.00  0.00            
ATOM   3285  HB2 PRO X 214      30.874  21.748  40.778  0.00  0.00            
ATOM   3286  HB3 PRO X 214      31.123  20.050  40.958  0.00  0.00            
ATOM   3287  CA  PRO X 214      32.506  21.248  42.014  0.00  0.00            
ATOM   3288  HA  PRO X 214      33.107  20.385  42.260  0.00  0.00            
ATOM   3289  C   PRO X 214      33.392  21.862  40.824  0.00  0.00            
ATOM   3290  O   PRO X 214      33.105  22.976  40.334  0.00  0.00            
ATOM   3291  N   PHE X 215      34.464  21.172  40.506  0.00  0.00            
ATOM   3292  H   PHE X 215      34.570  20.141  40.843  0.00  0.00            
ATOM   3293  CA  PHE X 215      35.441  21.620  39.543  0.00  0.00            
ATOM   3294  HA  PHE X 215      34.929  22.438  39.035  0.00  0.00            
ATOM   3295  CB  PHE X 215      36.702  22.185  40.153  0.00  0.00            
ATOM   3296  HB2 PHE X 215      37.318  22.650  39.384  0.00  0.00            
ATOM   3297  HB3 PHE X 215      36.285  23.001  40.742  0.00  0.00            
ATOM   3298  CG  PHE X 215      37.553  21.322  40.967  0.00  0.00            
ATOM   3299  CD1 PHE X 215      38.485  20.517  40.283  0.00  0.00            
ATOM   3300  HD1 PHE X 215      38.429  20.387  39.202  0.00  0.00            
ATOM   3301  CE1 PHE X 215      39.609  19.979  40.953  0.00  0.00            
ATOM   3302  HE1 PHE X 215      40.333  19.341  40.446  0.00  0.00            
ATOM   3303  CZ  PHE X 215      39.737  20.212  42.350  0.00  0.00            
ATOM   3304  HZ  PHE X 215      40.611  19.807  42.859  0.00  0.00            
ATOM   3305  CE2 PHE X 215      38.782  20.998  43.054  0.00  0.00            
ATOM   3306  HE2 PHE X 215      38.955  21.122  44.041  0.00  0.00            
ATOM   3307  CD2 PHE X 215      37.710  21.556  42.347  0.00  0.00            
ATOM   3308  HD2 PHE X 215      37.089  22.293  42.858  0.00  0.00            
ATOM   3309  C   PHE X 215      35.708  20.711  38.268  0.00  0.00            
ATOM   3310  O   PHE X 215      35.694  19.492  38.382  0.00  0.00            
ATOM   3311  N   LEU X 216      36.040  21.374  37.147  0.00  0.00            
ATOM   3312  H   LEU X 216      35.965  22.459  37.217  0.00  0.00            
ATOM   3313  CA  LEU X 216      36.812  20.882  36.022  0.00  0.00            
ATOM   3314  HA  LEU X 216      37.095  19.844  36.196  0.00  0.00            
ATOM   3315  CB  LEU X 216      36.097  21.159  34.720  0.00  0.00            
ATOM   3316  HB2 LEU X 216      35.222  20.508  34.709  0.00  0.00            
ATOM   3317  HB3 LEU X 216      35.658  22.154  34.780  0.00  0.00            
ATOM   3318  CG  LEU X 216      36.885  20.997  33.433  0.00  0.00            
ATOM   3319  HG  LEU X 216      37.759  21.648  33.479  0.00  0.00            
ATOM   3320  CD1 LEU X 216      37.316  19.544  33.208  0.00  0.00            
ATOM   3321 HD11 LEU X 216      36.493  18.831  33.258  0.00  0.00            
ATOM   3322 HD12 LEU X 216      37.713  19.410  32.202  0.00  0.00            
ATOM   3323 HD13 LEU X 216      38.006  19.309  33.908  0.00  0.00            
ATOM   3324  CD2 LEU X 216      36.043  21.398  32.239  0.00  0.00            
ATOM   3325 HD21 LEU X 216      35.349  22.227  32.376  0.00  0.00            
ATOM   3326 HD22 LEU X 216      36.696  21.449  31.367  0.00  0.00            
ATOM   3327 HD23 LEU X 216      35.187  20.733  32.128  0.00  0.00            
ATOM   3328  C   LEU X 216      38.174  21.679  36.114  0.00  0.00            
ATOM   3329  O   LEU X 216      38.232  22.941  36.138  0.00  0.00            
ATOM   3330  N   LEU X 217      39.257  20.925  36.195  0.00  0.00            
ATOM   3331  H   LEU X 217      39.163  19.889  36.521  0.00  0.00            
ATOM   3332  CA  LEU X 217      40.637  21.461  36.302  0.00  0.00            
ATOM   3333  HA  LEU X 217      40.694  22.546  36.211  0.00  0.00            
ATOM   3334  CB  LEU X 217      41.301  21.016  37.663  0.00  0.00            
ATOM   3335  HB2 LEU X 217      40.805  21.472  38.520  0.00  0.00            
ATOM   3336  HB3 LEU X 217      41.369  19.931  37.582  0.00  0.00            
ATOM   3337  CG  LEU X 217      42.760  21.411  37.751  0.00  0.00            
ATOM   3338  HG  LEU X 217      43.242  20.899  36.919  0.00  0.00            
ATOM   3339  CD1 LEU X 217      43.134  22.905  37.571  0.00  0.00            
ATOM   3340 HD11 LEU X 217      44.202  22.934  37.785  0.00  0.00            
ATOM   3341 HD12 LEU X 217      42.876  23.223  36.560  0.00  0.00            
ATOM   3342 HD13 LEU X 217      42.562  23.414  38.230  0.00  0.00            
ATOM   3343  CD2 LEU X 217      43.449  20.842  39.072  0.00  0.00            
ATOM   3344 HD21 LEU X 217      44.537  20.809  39.017  0.00  0.00            
ATOM   3345 HD22 LEU X 217      43.169  21.416  39.955  0.00  0.00            
ATOM   3346 HD23 LEU X 217      43.064  19.823  39.054  0.00  0.00            
ATOM   3347  C   LEU X 217      41.383  20.839  35.086  0.00  0.00            
ATOM   3348  O   LEU X 217      41.656  19.627  34.922  0.00  0.00            
ATOM   3349  N   LEU X 218      41.671  21.825  34.190  0.00  0.00            
ATOM   3350  H   LEU X 218      41.368  22.815  34.531  0.00  0.00            
ATOM   3351  CA  LEU X 218      42.644  21.572  33.135  0.00  0.00            
ATOM   3352  HA  LEU X 218      42.652  20.501  32.934  0.00  0.00            
ATOM   3353  CB  LEU X 218      42.099  22.267  31.836  0.00  0.00            
ATOM   3354  HB2 LEU X 218      42.319  23.334  31.831  0.00  0.00            
ATOM   3355  HB3 LEU X 218      42.749  21.875  31.053  0.00  0.00            
ATOM   3356  CG  LEU X 218      40.600  22.124  31.518  0.00  0.00            
ATOM   3357  HG  LEU X 218      40.071  22.839  32.148  0.00  0.00            
ATOM   3358  CD1 LEU X 218      40.395  22.619  30.068  0.00  0.00            
ATOM   3359 HD11 LEU X 218      41.022  22.107  29.464  0.00  0.00            
ATOM   3360 HD12 LEU X 218      39.406  22.459  29.944  0.00  0.00            
ATOM   3361 HD13 LEU X 218      40.541  23.610  29.935  0.00  0.00            
ATOM   3362  CD2 LEU X 218      39.991  20.720  31.504  0.00  0.00            
ATOM   3363 HD21 LEU X 218      40.014  20.234  32.480  0.00  0.00            
ATOM   3364 HD22 LEU X 218      39.008  20.633  31.041  0.00  0.00            
ATOM   3365 HD23 LEU X 218      40.608  20.109  30.844  0.00  0.00            
ATOM   3366  C   LEU X 218      43.977  22.245  33.443  0.00  0.00            
ATOM   3367  O   LEU X 218      44.025  23.254  34.176  0.00  0.00            
ATOM   3368  N   GLN X 219      45.006  21.660  32.794  0.00  0.00            
ATOM   3369  H   GLN X 219      44.905  20.787  32.150  0.00  0.00            
ATOM   3370  CA  GLN X 219      46.396  22.188  32.746  0.00  0.00            
ATOM   3371  HA  GLN X 219      46.254  23.256  32.585  0.00  0.00            
ATOM   3372  CB  GLN X 219      47.054  21.949  34.086  0.00  0.00            
ATOM   3373  HB2 GLN X 219      46.551  22.488  34.889  0.00  0.00            
ATOM   3374  HB3 GLN X 219      46.924  21.060  34.424  0.00  0.00            
ATOM   3375  CG  GLN X 219      48.566  22.071  34.206  0.00  0.00            
ATOM   3376  HG2 GLN X 219      48.801  21.864  35.166  0.00  0.00            
ATOM   3377  HG3 GLN X 219      49.107  21.406  33.533  0.00  0.00            
ATOM   3378  CD  GLN X 219      48.872  23.530  33.997  0.00  0.00            
ATOM   3379  OE1 GLN X 219      48.331  24.349  34.707  0.00  0.00            
ATOM   3380  NE2 GLN X 219      49.825  23.858  33.188  0.00  0.00            
ATOM   3381 HE21 GLN X 219      50.321  24.806  33.391  0.00  0.00            
ATOM   3382 HE22 GLN X 219      50.355  23.163  32.682  0.00  0.00            
ATOM   3383  C   GLN X 219      47.186  21.472  31.616  0.00  0.00            
ATOM   3384  O   GLN X 219      46.914  20.262  31.411  0.00  0.00            
ATOM   3385  N   GLY X 220      48.176  22.115  31.012  0.00  0.00            
ATOM   3386  H   GLY X 220      48.335  23.176  31.204  0.00  0.00            
ATOM   3387  CA  GLY X 220      49.121  21.461  30.096  0.00  0.00            
ATOM   3388  HA2 GLY X 220      48.633  20.711  29.474  0.00  0.00            
ATOM   3389  HA3 GLY X 220      49.458  22.157  29.446  0.00  0.00            
ATOM   3390  C   GLY X 220      50.381  20.870  30.870  0.00  0.00            
ATOM   3391  O   GLY X 220      50.976  21.495  31.745  0.00  0.00            
ATOM   3392  N   SER X 221      50.760  19.611  30.564  0.00  0.00            
ATOM   3393  H   SER X 221      50.185  19.028  29.844  0.00  0.00            
ATOM   3394  CA  SER X 221      51.907  18.977  31.207  0.00  0.00            
ATOM   3395  HA  SER X 221      51.857  18.853  32.289  0.00  0.00            
ATOM   3396  CB  SER X 221      52.188  17.588  30.692  0.00  0.00            
ATOM   3397  HB2 SER X 221      52.906  17.277  31.331  0.00  0.00            
ATOM   3398  HB3 SER X 221      51.240  17.052  30.737  0.00  0.00            
ATOM   3399  OG  SER X 221      52.592  17.546  29.367  0.00  0.00            
ATOM   3400  HG  SER X 221      53.502  16.991  29.139  0.00  0.00            
ATOM   3401  C   SER X 221      53.225  19.856  31.064  0.00  0.00            
ATOM   3402  O   SER X 221      53.988  19.954  32.024  0.00  0.00            
ATOM   3403  N   ALA X 222      53.458  20.406  29.867  0.00  0.00            
ATOM   3404  H   ALA X 222      52.713  20.520  29.194  0.00  0.00            
ATOM   3405  CA  ALA X 222      54.823  20.926  29.559  0.00  0.00            
ATOM   3406  HA  ALA X 222      55.444  20.380  30.138  0.00  0.00            
ATOM   3407  CB  ALA X 222      55.108  20.563  28.119  0.00  0.00            
ATOM   3408  HB1 ALA X 222      55.088  19.554  28.084  0.00  0.00            
ATOM   3409  HB2 ALA X 222      54.393  20.937  27.510  0.00  0.00            
ATOM   3410  HB3 ALA X 222      56.104  20.998  28.033  0.00  0.00            
ATOM   3411  C   ALA X 222      54.998  22.437  29.888  0.00  0.00            
ATOM   3412  O   ALA X 222      55.992  23.080  29.444  0.00  0.00            
ATOM   3413  N   ASP X 223      54.148  22.993  30.748  0.00  0.00            
ATOM   3414  H   ASP X 223      53.412  22.364  31.034  0.00  0.00            
ATOM   3415  CA  ASP X 223      54.105  24.393  31.261  0.00  0.00            
ATOM   3416  HA  ASP X 223      54.217  24.953  30.428  0.00  0.00            
ATOM   3417  CB  ASP X 223      52.785  24.647  31.971  0.00  0.00            
ATOM   3418  HB2 ASP X 223      51.980  24.270  31.346  0.00  0.00            
ATOM   3419  HB3 ASP X 223      52.777  24.055  32.900  0.00  0.00            
ATOM   3420  CG  ASP X 223      52.434  26.093  32.301  0.00  0.00            
ATOM   3421  OD1 ASP X 223      53.148  27.059  31.831  0.00  0.00            
ATOM   3422  OD2 ASP X 223      51.377  26.251  32.981  0.00  0.00            
ATOM   3423  C   ASP X 223      55.323  24.619  32.226  0.00  0.00            
ATOM   3424  O   ASP X 223      55.908  23.698  32.821  0.00  0.00            
ATOM   3425  N   ARG X 224      55.757  25.887  32.192  0.00  0.00            
ATOM   3426  H   ARG X 224      55.052  26.617  31.794  0.00  0.00            
ATOM   3427  CA  ARG X 224      56.894  26.489  32.927  0.00  0.00            
ATOM   3428  HA  ARG X 224      57.254  25.812  33.701  0.00  0.00            
ATOM   3429  CB  ARG X 224      58.070  26.745  31.985  0.00  0.00            
ATOM   3430  HB2 ARG X 224      58.830  27.331  32.502  0.00  0.00            
ATOM   3431  HB3 ARG X 224      57.671  27.311  31.144  0.00  0.00            
ATOM   3432  CG  ARG X 224      58.697  25.495  31.370  0.00  0.00            
ATOM   3433  HG2 ARG X 224      58.029  24.783  30.885  0.00  0.00            
ATOM   3434  HG3 ARG X 224      59.388  25.759  30.683  0.00  0.00            
ATOM   3435  CD  ARG X 224      59.378  24.544  32.360  0.00  0.00            
ATOM   3436  HD2 ARG X 224      60.182  25.141  32.791  0.00  0.00            
ATOM   3437  HD3 ARG X 224      58.650  24.290  33.131  0.00  0.00            
ATOM   3438  NE  ARG X 224      60.081  23.328  31.804  0.00  0.00            
ATOM   3439  HE  ARG X 224      61.170  23.333  31.759  0.00  0.00            
ATOM   3440  CZ  ARG X 224      59.495  22.193  31.508  0.00  0.00            
ATOM   3441  NH1 ARG X 224      58.211  22.027  31.670  0.00  0.00            
ATOM   3442 HH11 ARG X 224      57.609  22.716  32.262  0.00  0.00            
ATOM   3443 HH12 ARG X 224      57.753  21.090  31.354  0.00  0.00            
ATOM   3444  NH2 ARG X 224      60.166  21.215  30.944  0.00  0.00            
ATOM   3445 HH21 ARG X 224      61.100  21.452  30.434  0.00  0.00            
ATOM   3446 HH22 ARG X 224      59.605  20.287  30.840  0.00  0.00            
ATOM   3447  C   ARG X 224      56.387  27.769  33.645  0.00  0.00            
ATOM   3448  O   ARG X 224      57.181  28.355  34.399  0.00  0.00            
ATOM   3449  N   LEU X 225      55.218  28.330  33.370  0.00  0.00            
ATOM   3450  H   LEU X 225      54.542  27.847  32.796  0.00  0.00            
ATOM   3451  CA  LEU X 225      54.566  29.484  34.027  0.00  0.00            
ATOM   3452  HA  LEU X 225      55.318  30.214  34.327  0.00  0.00            
ATOM   3453  CB  LEU X 225      53.514  30.219  33.072  0.00  0.00            
ATOM   3454  HB2 LEU X 225      52.820  29.518  32.609  0.00  0.00            
ATOM   3455  HB3 LEU X 225      52.812  30.817  33.653  0.00  0.00            
ATOM   3456  CG  LEU X 225      54.099  31.132  31.957  0.00  0.00            
ATOM   3457  HG  LEU X 225      54.727  30.281  31.141  0.00  0.00            
ATOM   3458  CD1 LEU X 225      53.009  31.891  31.208  0.00  0.00            
ATOM   3459 HD11 LEU X 225      52.371  31.188  30.862  0.00  0.00            
ATOM   3460 HD12 LEU X 225      52.438  32.631  31.769  0.00  0.00            
ATOM   3461 HD13 LEU X 225      53.498  32.537  30.479  0.00  0.00            
ATOM   3462  CD2 LEU X 225      55.077  32.238  32.370  0.00  0.00            
ATOM   3463 HD21 LEU X 225      55.815  31.826  33.058  0.00  0.00            
ATOM   3464 HD22 LEU X 225      55.636  32.611  31.511  0.00  0.00            
ATOM   3465 HD23 LEU X 225      54.562  33.114  32.765  0.00  0.00            
ATOM   3466  C   LEU X 225      53.918  28.886  35.273  0.00  0.00            
ATOM   3467  O   LEU X 225      54.397  29.155  36.361  0.00  0.00            
ATOM   3468  N   CYS X 226      52.891  28.167  35.052  0.00  0.00            
ATOM   3469  H   CYS X 226      52.698  27.948  34.138  0.00  0.00            
ATOM   3470  CA  CYS X 226      52.399  27.254  36.083  0.00  0.00            
ATOM   3471  HA  CYS X 226      52.656  27.693  36.955  0.00  0.00            
ATOM   3472  CB  CYS X 226      50.884  27.108  36.035  0.00  0.00            
ATOM   3473  HB2 CYS X 226      50.437  26.822  35.083  0.00  0.00            
ATOM   3474  HB3 CYS X 226      50.574  26.356  36.760  0.00  0.00            
ATOM   3475  SG  CYS X 226      50.253  28.719  36.627  0.00  0.00            
ATOM   3476  HG  CYS X 226      49.256  28.402  36.934  0.00  0.00            
ATOM   3477  C   CYS X 226      53.153  25.910  35.912  0.00  0.00            
ATOM   3478  O   CYS X 226      54.024  25.752  35.068  0.00  0.00            
ATOM   3479  N   ASP X 227      52.953  24.975  36.876  0.00  0.00            
ATOM   3480  H   ASP X 227      52.407  25.244  37.682  0.00  0.00            
ATOM   3481  CA  ASP X 227      53.601  23.668  36.837  0.00  0.00            
ATOM   3482  HA  ASP X 227      54.165  23.478  35.923  0.00  0.00            
ATOM   3483  CB  ASP X 227      54.631  23.515  38.001  0.00  0.00            
ATOM   3484  HB2 ASP X 227      55.231  24.417  37.879  0.00  0.00            
ATOM   3485  HB3 ASP X 227      54.132  23.455  38.968  0.00  0.00            
ATOM   3486  CG  ASP X 227      55.470  22.312  37.924  0.00  0.00            
ATOM   3487  OD1 ASP X 227      56.579  22.421  37.444  0.00  0.00            
ATOM   3488  OD2 ASP X 227      55.006  21.150  37.972  0.00  0.00            
ATOM   3489  C   ASP X 227      52.420  22.543  37.107  0.00  0.00            
ATOM   3490  O   ASP X 227      51.607  22.739  37.999  0.00  0.00            
ATOM   3491  N   SER X 228      52.413  21.481  36.290  0.00  0.00            
ATOM   3492  H   SER X 228      53.232  21.368  35.579  0.00  0.00            
ATOM   3493  CA  SER X 228      51.382  20.432  36.510  0.00  0.00            
ATOM   3494  HA  SER X 228      50.420  20.943  36.507  0.00  0.00            
ATOM   3495  CB  SER X 228      51.370  19.496  35.319  0.00  0.00            
ATOM   3496  HB2 SER X 228      50.578  18.888  35.468  0.00  0.00            
ATOM   3497  HB3 SER X 228      51.386  20.060  34.481  0.00  0.00            
ATOM   3498  OG  SER X 228      52.516  18.571  35.368  0.00  0.00            
ATOM   3499  HG  SER X 228      52.212  17.751  34.861  0.00  0.00            
ATOM   3500  C   SER X 228      51.318  19.711  37.877  0.00  0.00            
ATOM   3501  O   SER X 228      50.237  19.303  38.228  0.00  0.00            
ATOM   3502  N   LYS X 229      52.383  19.716  38.654  0.00  0.00            
ATOM   3503  H   LYS X 229      53.272  20.123  38.174  0.00  0.00            
ATOM   3504  CA  LYS X 229      52.401  19.109  40.040  0.00  0.00            
ATOM   3505  HA  LYS X 229      52.123  18.060  39.938  0.00  0.00            
ATOM   3506  CB  LYS X 229      53.917  19.154  40.537  0.00  0.00            
ATOM   3507  HB2 LYS X 229      54.384  20.038  40.392  0.00  0.00            
ATOM   3508  HB3 LYS X 229      53.907  19.091  41.625  0.00  0.00            
ATOM   3509  CG  LYS X 229      54.746  17.955  40.037  0.00  0.00            
ATOM   3510  HG2 LYS X 229      54.284  17.003  40.295  0.00  0.00            
ATOM   3511  HG3 LYS X 229      54.738  17.927  39.027  0.00  0.00            
ATOM   3512  CD  LYS X 229      56.176  17.929  40.593  0.00  0.00            
ATOM   3513  HD2 LYS X 229      56.235  18.418  41.566  0.00  0.00            
ATOM   3514  HD3 LYS X 229      56.457  16.891  40.773  0.00  0.00            
ATOM   3515  CE  LYS X 229      57.266  18.400  39.686  0.00  0.00            
ATOM   3516  HE2 LYS X 229      58.218  18.227  40.187  0.00  0.00            
ATOM   3517  HE3 LYS X 229      57.268  17.851  38.744  0.00  0.00            
ATOM   3518  NZ  LYS X 229      57.078  19.841  39.418  0.00  0.00            
ATOM   3519  HZ1 LYS X 229      57.963  20.271  38.948  0.00  0.00            
ATOM   3520  HZ2 LYS X 229      56.167  19.957  38.830  0.00  0.00            
ATOM   3521  HZ3 LYS X 229      56.956  20.398  40.346  0.00  0.00            
ATOM   3522  C   LYS X 229      51.520  19.876  41.045  0.00  0.00            
ATOM   3523  O   LYS X 229      51.003  19.374  42.014  0.00  0.00            
ATOM   3524  N   GLY X 230      51.363  21.122  40.673  0.00  0.00            
ATOM   3525  H   GLY X 230      51.868  21.444  39.860  0.00  0.00            
ATOM   3526  CA  GLY X 230      50.385  22.065  41.349  0.00  0.00            
ATOM   3527  HA2 GLY X 230      50.470  21.979  42.433  0.00  0.00            
ATOM   3528  HA3 GLY X 230      50.581  23.109  41.107  0.00  0.00            
ATOM   3529  C   GLY X 230      48.919  21.805  41.028  0.00  0.00            
ATOM   3530  O   GLY X 230      48.070  22.104  41.856  0.00  0.00            
ATOM   3531  N   ALA X 231      48.702  21.396  39.758  0.00  0.00            
ATOM   3532  H   ALA X 231      49.506  21.362  39.038  0.00  0.00            
ATOM   3533  CA  ALA X 231      47.445  20.865  39.320  0.00  0.00            
ATOM   3534  HA  ALA X 231      46.677  21.577  39.585  0.00  0.00            
ATOM   3535  CB  ALA X 231      47.419  20.792  37.829  0.00  0.00            
ATOM   3536  HB1 ALA X 231      47.743  21.656  37.562  0.00  0.00            
ATOM   3537  HB2 ALA X 231      48.104  20.047  37.453  0.00  0.00            
ATOM   3538  HB3 ALA X 231      46.400  20.639  37.507  0.00  0.00            
ATOM   3539  C   ALA X 231      47.112  19.544  40.074  0.00  0.00            
ATOM   3540  O   ALA X 231      46.014  19.330  40.558  0.00  0.00            
ATOM   3541  N   TYR X 232      48.071  18.637  40.144  0.00  0.00            
ATOM   3542  H   TYR X 232      49.086  18.970  39.926  0.00  0.00            
ATOM   3543  CA  TYR X 232      47.961  17.368  40.888  0.00  0.00            
ATOM   3544  HA  TYR X 232      47.032  16.941  40.510  0.00  0.00            
ATOM   3545  CB  TYR X 232      49.089  16.537  40.503  0.00  0.00            
ATOM   3546  HB2 TYR X 232      49.979  17.166  40.491  0.00  0.00            
ATOM   3547  HB3 TYR X 232      49.303  15.850  41.322  0.00  0.00            
ATOM   3548  CG  TYR X 232      48.979  15.675  39.300  0.00  0.00            
ATOM   3549  CD1 TYR X 232      49.694  16.044  38.180  0.00  0.00            
ATOM   3550  HD1 TYR X 232      50.437  16.832  38.296  0.00  0.00            
ATOM   3551  CE1 TYR X 232      49.439  15.288  36.980  0.00  0.00            
ATOM   3552  HE1 TYR X 232      50.054  15.440  36.194  0.00  0.00            
ATOM   3553  CZ  TYR X 232      48.588  14.173  36.995  0.00  0.00            
ATOM   3554  OH  TYR X 232      48.349  13.418  35.907  0.00  0.00            
ATOM   3555  HH  TYR X 232      47.988  12.426  36.177  0.00  0.00            
ATOM   3556  CE2 TYR X 232      47.874  13.870  38.139  0.00  0.00            
ATOM   3557  HE2 TYR X 232      47.173  13.036  38.186  0.00  0.00            
ATOM   3558  CD2 TYR X 232      47.942  14.707  39.229  0.00  0.00            
ATOM   3559  HD2 TYR X 232      47.333  14.600  40.127  0.00  0.00            
ATOM   3560  C   TYR X 232      47.756  17.547  42.458  0.00  0.00            
ATOM   3561  O   TYR X 232      47.170  16.686  43.060  0.00  0.00            
ATOM   3562  N   LEU X 233      48.320  18.607  43.091  0.00  0.00            
ATOM   3563  H   LEU X 233      49.065  19.190  42.550  0.00  0.00            
ATOM   3564  CA  LEU X 233      48.153  19.131  44.423  0.00  0.00            
ATOM   3565  HA  LEU X 233      48.326  18.338  45.150  0.00  0.00            
ATOM   3566  CB  LEU X 233      49.181  20.267  44.658  0.00  0.00            
ATOM   3567  HB2 LEU X 233      50.157  19.885  44.360  0.00  0.00            
ATOM   3568  HB3 LEU X 233      48.913  21.094  44.000  0.00  0.00            
ATOM   3569  CG  LEU X 233      49.272  20.705  46.218  0.00  0.00            
ATOM   3570  HG  LEU X 233      48.835  19.863  46.754  0.00  0.00            
ATOM   3571  CD1 LEU X 233      50.729  21.072  46.594  0.00  0.00            
ATOM   3572 HD11 LEU X 233      51.160  21.386  45.736  0.00  0.00            
ATOM   3573 HD12 LEU X 233      50.834  21.785  47.411  0.00  0.00            
ATOM   3574 HD13 LEU X 233      51.287  20.143  46.713  0.00  0.00            
ATOM   3575  CD2 LEU X 233      48.507  21.925  46.439  0.00  0.00            
ATOM   3576 HD21 LEU X 233      48.884  22.780  45.878  0.00  0.00            
ATOM   3577 HD22 LEU X 233      47.479  21.851  46.084  0.00  0.00            
ATOM   3578 HD23 LEU X 233      48.465  22.276  47.470  0.00  0.00            
ATOM   3579  C   LEU X 233      46.715  19.596  44.695  0.00  0.00            
ATOM   3580  O   LEU X 233      46.070  19.040  45.591  0.00  0.00            
ATOM   3581  N   LEU X 234      46.196  20.482  43.856  0.00  0.00            
ATOM   3582  H   LEU X 234      46.794  21.033  43.131  0.00  0.00            
ATOM   3583  CA  LEU X 234      44.804  20.902  43.972  0.00  0.00            
ATOM   3584  HA  LEU X 234      44.728  21.371  44.953  0.00  0.00            
ATOM   3585  CB  LEU X 234      44.457  22.030  42.921  0.00  0.00            
ATOM   3586  HB2 LEU X 234      45.115  22.885  43.078  0.00  0.00            
ATOM   3587  HB3 LEU X 234      44.692  21.562  41.965  0.00  0.00            
ATOM   3588  CG  LEU X 234      43.056  22.702  42.940  0.00  0.00            
ATOM   3589  HG  LEU X 234      42.286  21.962  42.725  0.00  0.00            
ATOM   3590  CD1 LEU X 234      42.755  23.244  44.296  0.00  0.00            
ATOM   3591 HD11 LEU X 234      42.603  22.456  44.909  0.00  0.00            
ATOM   3592 HD12 LEU X 234      43.470  24.014  44.589  0.00  0.00            
ATOM   3593 HD13 LEU X 234      41.787  23.744  44.317  0.00  0.00            
ATOM   3594  CD2 LEU X 234      42.958  23.852  41.923  0.00  0.00            
ATOM   3595 HD21 LEU X 234      43.384  24.773  42.322  0.00  0.00            
ATOM   3596 HD22 LEU X 234      43.359  23.642  40.931  0.00  0.00            
ATOM   3597 HD23 LEU X 234      41.893  24.039  41.788  0.00  0.00            
ATOM   3598  C   LEU X 234      43.809  19.729  43.905  0.00  0.00            
ATOM   3599  O   LEU X 234      42.968  19.539  44.750  0.00  0.00            
ATOM   3600  N   MET X 235      43.932  18.993  42.836  0.00  0.00            
ATOM   3601  H   MET X 235      44.557  19.233  41.977  0.00  0.00            
ATOM   3602  CA  MET X 235      43.075  17.756  42.754  0.00  0.00            
ATOM   3603  HA  MET X 235      42.013  17.989  42.668  0.00  0.00            
ATOM   3604  CB  MET X 235      43.495  16.991  41.529  0.00  0.00            
ATOM   3605  HB2 MET X 235      43.430  17.637  40.654  0.00  0.00            
ATOM   3606  HB3 MET X 235      44.516  16.613  41.590  0.00  0.00            
ATOM   3607  CG  MET X 235      42.578  15.774  41.167  0.00  0.00            
ATOM   3608  HG2 MET X 235      43.046  15.343  40.282  0.00  0.00            
ATOM   3609  HG3 MET X 235      42.595  15.020  41.839  0.00  0.00            
ATOM   3610  SD  MET X 235      40.831  16.074  40.678  0.00  0.00            
ATOM   3611  CE  MET X 235      40.335  14.433  40.702  0.00  0.00            
ATOM   3612  HE1 MET X 235      40.988  13.791  40.110  0.00  0.00            
ATOM   3613  HE2 MET X 235      40.359  14.121  41.746  0.00  0.00            
ATOM   3614  HE3 MET X 235      39.303  14.372  40.356  0.00  0.00            
ATOM   3615  C   MET X 235      43.192  16.821  44.020  0.00  0.00            
ATOM   3616  O   MET X 235      42.221  16.417  44.660  0.00  0.00            
ATOM   3617  N   GLU X 236      44.480  16.484  44.465  0.00  0.00            
ATOM   3618  H   GLU X 236      45.360  17.073  44.205  0.00  0.00            
ATOM   3619  CA  GLU X 236      44.659  15.646  45.687  0.00  0.00            
ATOM   3620  HA  GLU X 236      44.043  14.772  45.476  0.00  0.00            
ATOM   3621  CB  GLU X 236      46.215  15.415  45.957  0.00  0.00            
ATOM   3622  HB2 GLU X 236      46.755  15.227  45.029  0.00  0.00            
ATOM   3623  HB3 GLU X 236      46.693  16.319  46.336  0.00  0.00            
ATOM   3624  CG  GLU X 236      46.543  14.263  46.918  0.00  0.00            
ATOM   3625  HG2 GLU X 236      47.601  14.284  47.177  0.00  0.00            
ATOM   3626  HG3 GLU X 236      45.981  14.304  47.756  0.00  0.00            
ATOM   3627  CD  GLU X 236      46.265  12.868  46.328  0.00  0.00            
ATOM   3628  OE1 GLU X 236      46.832  11.956  46.918  0.00  0.00            
ATOM   3629  OE2 GLU X 236      45.666  12.719  45.293  0.00  0.00            
ATOM   3630  C   GLU X 236      43.962  16.437  46.911  0.00  0.00            
ATOM   3631  O   GLU X 236      43.123  15.836  47.599  0.00  0.00            
ATOM   3632  N   LEU X 237      44.262  17.687  47.173  0.00  0.00            
ATOM   3633  H   LEU X 237      44.886  18.163  46.538  0.00  0.00            
ATOM   3634  CA  LEU X 237      43.977  18.271  48.484  0.00  0.00            
ATOM   3635  HA  LEU X 237      43.851  17.467  49.209  0.00  0.00            
ATOM   3636  CB  LEU X 237      45.161  19.100  49.024  0.00  0.00            
ATOM   3637  HB2 LEU X 237      45.404  19.881  48.303  0.00  0.00            
ATOM   3638  HB3 LEU X 237      44.890  19.462  50.016  0.00  0.00            
ATOM   3639  CG  LEU X 237      46.441  18.294  49.184  0.00  0.00            
ATOM   3640  HG  LEU X 237      46.873  18.104  48.202  0.00  0.00            
ATOM   3641  CD1 LEU X 237      47.435  19.168  49.911  0.00  0.00            
ATOM   3642 HD11 LEU X 237      48.365  18.792  50.030  0.00  0.00            
ATOM   3643 HD12 LEU X 237      47.476  20.213  49.604  0.00  0.00            
ATOM   3644 HD13 LEU X 237      47.070  19.466  50.894  0.00  0.00            
ATOM   3645  CD2 LEU X 237      46.182  16.971  49.897  0.00  0.00            
ATOM   3646 HD21 LEU X 237      45.601  16.403  49.170  0.00  0.00            
ATOM   3647 HD22 LEU X 237      47.137  16.472  50.062  0.00  0.00            
ATOM   3648 HD23 LEU X 237      45.576  17.132  50.788  0.00  0.00            
ATOM   3649  C   LEU X 237      42.656  19.142  48.672  0.00  0.00            
ATOM   3650  O   LEU X 237      42.220  19.271  49.810  0.00  0.00            
ATOM   3651  N   ALA X 238      42.010  19.577  47.645  0.00  0.00            
ATOM   3652  H   ALA X 238      42.398  19.437  46.636  0.00  0.00            
ATOM   3653  CA  ALA X 238      40.679  20.217  47.722  0.00  0.00            
ATOM   3654  HA  ALA X 238      40.747  21.026  48.449  0.00  0.00            
ATOM   3655  CB  ALA X 238      40.233  20.795  46.274  0.00  0.00            
ATOM   3656  HB1 ALA X 238      41.016  21.313  45.901  0.00  0.00            
ATOM   3657  HB2 ALA X 238      40.049  19.972  45.719  0.00  0.00            
ATOM   3658  HB3 ALA X 238      39.433  21.410  46.310  0.00  0.00            
ATOM   3659  C   ALA X 238      39.575  19.254  48.282  0.00  0.00            
ATOM   3660  O   ALA X 238      39.509  18.058  47.953  0.00  0.00            
ATOM   3661  N   LYS X 239      38.645  19.836  49.029  0.00  0.00            
ATOM   3662  H   LYS X 239      38.667  20.840  49.132  0.00  0.00            
ATOM   3663  CA  LYS X 239      37.688  18.993  49.774  0.00  0.00            
ATOM   3664  HA  LYS X 239      38.214  18.112  50.141  0.00  0.00            
ATOM   3665  CB  LYS X 239      37.248  19.768  50.995  0.00  0.00            
ATOM   3666  HB2 LYS X 239      38.044  20.148  51.635  0.00  0.00            
ATOM   3667  HB3 LYS X 239      36.655  20.605  50.625  0.00  0.00            
ATOM   3668  CG  LYS X 239      36.383  18.961  51.942  0.00  0.00            
ATOM   3669  HG2 LYS X 239      36.138  19.569  52.643  0.00  0.00            
ATOM   3670  HG3 LYS X 239      35.543  18.740  51.426  0.00  0.00            
ATOM   3671  CD  LYS X 239      37.023  17.698  52.690  0.00  0.00            
ATOM   3672  HD2 LYS X 239      36.565  16.795  52.286  0.00  0.00            
ATOM   3673  HD3 LYS X 239      38.077  17.587  52.434  0.00  0.00            
ATOM   3674  CE  LYS X 239      36.956  17.775  54.155  0.00  0.00            
ATOM   3675  HE2 LYS X 239      35.931  18.102  54.332  0.00  0.00            
ATOM   3676  HE3 LYS X 239      37.097  16.757  54.518  0.00  0.00            
ATOM   3677  NZ  LYS X 239      38.036  18.643  54.733  0.00  0.00            
ATOM   3678  HZ1 LYS X 239      38.983  18.192  54.435  0.00  0.00            
ATOM   3679  HZ2 LYS X 239      37.968  19.699  54.471  0.00  0.00            
ATOM   3680  HZ3 LYS X 239      38.064  18.494  55.812  0.00  0.00            
ATOM   3681  C   LYS X 239      36.512  18.621  48.876  0.00  0.00            
ATOM   3682  O   LYS X 239      35.771  17.686  49.090  0.00  0.00            
ATOM   3683  N   SER X 240      36.349  19.289  47.717  0.00  0.00            
ATOM   3684  H   SER X 240      36.876  20.232  47.571  0.00  0.00            
ATOM   3685  CA  SER X 240      35.357  19.012  46.687  0.00  0.00            
ATOM   3686  HA  SER X 240      34.394  19.376  47.045  0.00  0.00            
ATOM   3687  CB  SER X 240      35.792  19.681  45.389  0.00  0.00            
ATOM   3688  HB2 SER X 240      36.687  19.134  45.096  0.00  0.00            
ATOM   3689  HB3 SER X 240      35.081  19.582  44.679  0.00  0.00            
ATOM   3690  OG  SER X 240      36.201  21.102  45.511  0.00  0.00            
ATOM   3691  HG  SER X 240      35.485  21.654  45.062  0.00  0.00            
ATOM   3692  C   SER X 240      35.164  17.514  46.331  0.00  0.00            
ATOM   3693  O   SER X 240      36.110  16.794  45.989  0.00  0.00            
ATOM   3694  N   GLN X 241      33.910  17.087  46.458  0.00  0.00            
ATOM   3695  H   GLN X 241      33.241  17.806  46.693  0.00  0.00            
ATOM   3696  CA  GLN X 241      33.434  15.807  45.938  0.00  0.00            
ATOM   3697  HA  GLN X 241      34.008  15.089  46.356  0.00  0.00            
ATOM   3698  CB  GLN X 241      32.020  15.464  46.445  0.00  0.00            
ATOM   3699  HB2 GLN X 241      31.939  15.740  47.496  0.00  0.00            
ATOM   3700  HB3 GLN X 241      31.293  16.133  45.984  0.00  0.00            
ATOM   3701  CG  GLN X 241      31.677  13.997  46.247  0.00  0.00            
ATOM   3702  HG2 GLN X 241      30.748  13.719  46.744  0.00  0.00            
ATOM   3703  HG3 GLN X 241      31.524  13.861  45.258  0.00  0.00            
ATOM   3704  CD  GLN X 241      32.655  12.967  46.842  0.00  0.00            
ATOM   3705  OE1 GLN X 241      33.153  13.052  47.958  0.00  0.00            
ATOM   3706  NE2 GLN X 241      33.031  11.896  46.125  0.00  0.00            
ATOM   3707 HE21 GLN X 241      33.656  11.088  46.505  0.00  0.00            
ATOM   3708 HE22 GLN X 241      32.463  11.660  45.224  0.00  0.00            
ATOM   3709  C   GLN X 241      33.469  15.655  44.390  0.00  0.00            
ATOM   3710  O   GLN X 241      34.037  14.725  43.814  0.00  0.00            
ATOM   3711  N   ASP X 242      32.852  16.663  43.704  0.00  0.00            
ATOM   3712  H   ASP X 242      32.461  17.517  44.256  0.00  0.00            
ATOM   3713  CA  ASP X 242      32.622  16.612  42.240  0.00  0.00            
ATOM   3714  HA  ASP X 242      32.560  15.569  41.927  0.00  0.00            
ATOM   3715  CB  ASP X 242      31.330  17.296  41.855  0.00  0.00            
ATOM   3716  HB2 ASP X 242      30.576  16.886  42.387  0.00  0.00            
ATOM   3717  HB3 ASP X 242      31.341  18.274  42.106  0.00  0.00            
ATOM   3718  CG  ASP X 242      30.973  17.147  40.396  0.00  0.00            
ATOM   3719  OD1 ASP X 242      31.528  16.211  39.726  0.00  0.00            
ATOM   3720  OD2 ASP X 242      30.227  17.965  39.859  0.00  0.00            
ATOM   3721  C   ASP X 242      33.921  17.324  41.666  0.00  0.00            
ATOM   3722  O   ASP X 242      33.802  18.402  41.159  0.00  0.00            
ATOM   3723  N   LYS X 243      35.049  16.614  41.750  0.00  0.00            
ATOM   3724  H   LYS X 243      34.947  15.645  42.240  0.00  0.00            
ATOM   3725  CA  LYS X 243      36.355  16.974  41.197  0.00  0.00            
ATOM   3726  HA  LYS X 243      36.288  18.020  40.898  0.00  0.00            
ATOM   3727  CB  LYS X 243      37.379  17.016  42.333  0.00  0.00            
ATOM   3728  HB2 LYS X 243      38.256  17.481  41.883  0.00  0.00            
ATOM   3729  HB3 LYS X 243      37.014  17.730  43.070  0.00  0.00            
ATOM   3730  CG  LYS X 243      37.811  15.655  42.893  0.00  0.00            
ATOM   3731  HG2 LYS X 243      37.059  15.220  43.302  0.00  0.00            
ATOM   3732  HG3 LYS X 243      37.986  15.104  42.065  0.00  0.00            
ATOM   3733  CD  LYS X 243      39.084  15.737  43.767  0.00  0.00            
ATOM   3734  HD2 LYS X 243      39.371  14.727  44.061  0.00  0.00            
ATOM   3735  HD3 LYS X 243      39.954  15.940  43.143  0.00  0.00            
ATOM   3736  CE  LYS X 243      39.166  16.670  44.928  0.00  0.00            
ATOM   3737  HE2 LYS X 243      39.765  17.525  44.614  0.00  0.00            
ATOM   3738  HE3 LYS X 243      38.216  17.063  45.290  0.00  0.00            
ATOM   3739  NZ  LYS X 243      39.750  15.919  46.072  0.00  0.00            
ATOM   3740  HZ1 LYS X 243      39.245  14.991  46.339  0.00  0.00            
ATOM   3741  HZ2 LYS X 243      40.791  15.662  45.874  0.00  0.00            
ATOM   3742  HZ3 LYS X 243      39.850  16.540  46.963  0.00  0.00            
ATOM   3743  C   LYS X 243      36.810  16.084  40.005  0.00  0.00            
ATOM   3744  O   LYS X 243      36.615  14.873  40.089  0.00  0.00            
ATOM   3745  N   THR X 244      37.329  16.795  38.966  0.00  0.00            
ATOM   3746  H   THR X 244      37.576  17.832  39.192  0.00  0.00            
ATOM   3747  CA  THR X 244      37.795  16.251  37.699  0.00  0.00            
ATOM   3748  HA  THR X 244      37.878  15.188  37.924  0.00  0.00            
ATOM   3749  CB  THR X 244      36.715  16.228  36.562  0.00  0.00            
ATOM   3750  HB  THR X 244      36.359  17.246  36.401  0.00  0.00            
ATOM   3751  CG2 THR X 244      37.265  15.754  35.209  0.00  0.00            
ATOM   3752 HG21 THR X 244      38.316  16.030  35.127  0.00  0.00            
ATOM   3753 HG22 THR X 244      37.103  14.691  35.032  0.00  0.00            
ATOM   3754 HG23 THR X 244      36.823  16.202  34.419  0.00  0.00            
ATOM   3755  OG1 THR X 244      35.556  15.589  36.936  0.00  0.00            
ATOM   3756  HG1 THR X 244      35.095  16.048  37.811  0.00  0.00            
ATOM   3757  C   THR X 244      39.183  16.899  37.384  0.00  0.00            
ATOM   3758  O   THR X 244      39.309  18.092  37.343  0.00  0.00            
ATOM   3759  N   LEU X 245      40.163  16.073  36.935  0.00  0.00            
ATOM   3760  H   LEU X 245      40.106  15.006  37.153  0.00  0.00            
ATOM   3761  CA  LEU X 245      41.410  16.606  36.298  0.00  0.00            
ATOM   3762  HA  LEU X 245      41.363  17.695  36.267  0.00  0.00            
ATOM   3763  CB  LEU X 245      42.521  16.053  37.229  0.00  0.00            
ATOM   3764  HB2 LEU X 245      42.268  16.262  38.184  0.00  0.00            
ATOM   3765  HB3 LEU X 245      42.550  15.061  37.041  0.00  0.00            
ATOM   3766  CG  LEU X 245      43.980  16.400  36.803  0.00  0.00            
ATOM   3767  HG  LEU X 245      44.208  15.983  35.912  0.00  0.00            
ATOM   3768  CD1 LEU X 245      44.228  17.862  36.953  0.00  0.00            
ATOM   3769 HD11 LEU X 245      45.192  18.122  37.106  0.00  0.00            
ATOM   3770 HD12 LEU X 245      43.820  18.309  36.046  0.00  0.00            
ATOM   3771 HD13 LEU X 245      43.596  18.224  37.764  0.00  0.00            
ATOM   3772  CD2 LEU X 245      44.882  15.683  37.815  0.00  0.00            
ATOM   3773 HD21 LEU X 245      44.883  16.204  38.772  0.00  0.00            
ATOM   3774 HD22 LEU X 245      44.743  14.603  37.863  0.00  0.00            
ATOM   3775 HD23 LEU X 245      45.909  15.706  37.450  0.00  0.00            
ATOM   3776  C   LEU X 245      41.533  16.113  34.793  0.00  0.00            
ATOM   3777  O   LEU X 245      41.288  14.918  34.454  0.00  0.00            
ATOM   3778  N   LYS X 246      42.066  16.972  33.914  0.00  0.00            
ATOM   3779  H   LYS X 246      42.153  18.040  34.116  0.00  0.00            
ATOM   3780  CA  LYS X 246      42.527  16.583  32.591  0.00  0.00            
ATOM   3781  HA  LYS X 246      42.552  15.495  32.527  0.00  0.00            
ATOM   3782  CB  LYS X 246      41.403  17.116  31.648  0.00  0.00            
ATOM   3783  HB2 LYS X 246      40.451  16.633  31.870  0.00  0.00            
ATOM   3784  HB3 LYS X 246      41.401  18.190  31.837  0.00  0.00            
ATOM   3785  CG  LYS X 246      41.606  16.871  30.134  0.00  0.00            
ATOM   3786  HG2 LYS X 246      40.863  17.423  29.559  0.00  0.00            
ATOM   3787  HG3 LYS X 246      42.506  17.256  29.884  0.00  0.00            
ATOM   3788  CD  LYS X 246      41.712  15.368  29.743  0.00  0.00            
ATOM   3789  HD2 LYS X 246      42.618  15.275  29.145  0.00  0.00            
ATOM   3790  HD3 LYS X 246      41.911  14.675  30.560  0.00  0.00            
ATOM   3791  CE  LYS X 246      40.569  14.812  28.782  0.00  0.00            
ATOM   3792  HE2 LYS X 246      40.487  15.415  27.877  0.00  0.00            
ATOM   3793  HE3 LYS X 246      41.072  13.973  28.301  0.00  0.00            
ATOM   3794  NZ  LYS X 246      39.293  14.573  29.335  0.00  0.00            
ATOM   3795  HZ1 LYS X 246      39.311  13.956  30.233  0.00  0.00            
ATOM   3796  HZ2 LYS X 246      38.766  15.499  29.563  0.00  0.00            
ATOM   3797  HZ3 LYS X 246      38.727  13.920  28.671  0.00  0.00            
ATOM   3798  C   LYS X 246      43.794  17.339  32.309  0.00  0.00            
ATOM   3799  O   LYS X 246      43.890  18.555  32.407  0.00  0.00            
ATOM   3800  N   ILE X 247      44.808  16.558  31.939  0.00  0.00            
ATOM   3801  H   ILE X 247      44.716  15.485  31.859  0.00  0.00            
ATOM   3802  CA  ILE X 247      46.105  17.096  31.560  0.00  0.00            
ATOM   3803  HA  ILE X 247      46.243  18.146  31.767  0.00  0.00            
ATOM   3804  CB  ILE X 247      47.212  16.281  32.248  0.00  0.00            
ATOM   3805  HB  ILE X 247      47.254  15.360  31.980  0.00  0.00            
ATOM   3806  CG2 ILE X 247      48.597  16.828  31.772  0.00  0.00            
ATOM   3807 HG21 ILE X 247      48.722  16.757  30.702  0.00  0.00            
ATOM   3808 HG22 ILE X 247      48.581  17.872  32.046  0.00  0.00            
ATOM   3809 HG23 ILE X 247      49.335  16.375  32.291  0.00  0.00            
ATOM   3810  CG1 ILE X 247      47.094  16.335  33.826  0.00  0.00            
ATOM   3811 HG12 ILE X 247      46.180  15.800  34.087  0.00  0.00            
ATOM   3812 HG13 ILE X 247      47.879  15.759  34.316  0.00  0.00            
ATOM   3813  CD1 ILE X 247      47.064  17.808  34.334  0.00  0.00            
ATOM   3814 HD11 ILE X 247      48.086  18.185  34.367  0.00  0.00            
ATOM   3815 HD12 ILE X 247      46.299  18.434  33.875  0.00  0.00            
ATOM   3816 HD13 ILE X 247      46.605  17.800  35.323  0.00  0.00            
ATOM   3817  C   ILE X 247      46.193  16.890  30.052  0.00  0.00            
ATOM   3818  O   ILE X 247      45.763  15.860  29.505  0.00  0.00            
ATOM   3819  N   TYR X 248      46.709  17.928  29.428  0.00  0.00            
ATOM   3820  H   TYR X 248      46.970  18.783  30.051  0.00  0.00            
ATOM   3821  CA  TYR X 248      46.979  17.949  27.992  0.00  0.00            
ATOM   3822  HA  TYR X 248      46.365  17.147  27.581  0.00  0.00            
ATOM   3823  CB  TYR X 248      46.379  19.210  27.330  0.00  0.00            
ATOM   3824  HB2 TYR X 248      46.801  20.070  27.850  0.00  0.00            
ATOM   3825  HB3 TYR X 248      46.745  19.262  26.305  0.00  0.00            
ATOM   3826  CG  TYR X 248      44.872  19.255  27.359  0.00  0.00            
ATOM   3827  CD1 TYR X 248      44.070  18.559  26.387  0.00  0.00            
ATOM   3828  HD1 TYR X 248      44.466  17.954  25.571  0.00  0.00            
ATOM   3829  CE1 TYR X 248      42.683  18.670  26.538  0.00  0.00            
ATOM   3830  HE1 TYR X 248      42.051  18.290  25.847  0.00  0.00            
ATOM   3831  CZ  TYR X 248      42.038  19.359  27.569  0.00  0.00            
ATOM   3832  OH  TYR X 248      40.696  19.548  27.620  0.00  0.00            
ATOM   3833  HH  TYR X 248      40.163  18.720  27.154  0.00  0.00            
ATOM   3834  CE2 TYR X 248      42.812  19.937  28.605  0.00  0.00            
ATOM   3835  HE2 TYR X 248      42.266  20.498  29.364  0.00  0.00            
ATOM   3836  CD2 TYR X 248      44.246  19.926  28.477  0.00  0.00            
ATOM   3837  HD2 TYR X 248      44.896  20.567  29.073  0.00  0.00            
ATOM   3838  C   TYR X 248      48.484  17.748  27.743  0.00  0.00            
ATOM   3839  O   TYR X 248      49.321  18.550  28.101  0.00  0.00            
ATOM   3840  N   GLU X 249      48.869  16.550  27.226  0.00  0.00            
ATOM   3841  H   GLU X 249      48.114  15.869  26.832  0.00  0.00            
ATOM   3842  CA  GLU X 249      50.276  16.026  27.170  0.00  0.00            
ATOM   3843  HA  GLU X 249      50.839  16.175  28.091  0.00  0.00            
ATOM   3844  CB  GLU X 249      50.511  14.559  26.797  0.00  0.00            
ATOM   3845  HB2 GLU X 249      51.482  14.416  26.561  0.00  0.00            
ATOM   3846  HB3 GLU X 249      50.219  13.891  27.608  0.00  0.00            
ATOM   3847  CG  GLU X 249      49.706  14.117  25.515  0.00  0.00            
ATOM   3848  HG2 GLU X 249      49.595  14.827  24.696  0.00  0.00            
ATOM   3849  HG3 GLU X 249      50.190  13.318  25.131  0.00  0.00            
ATOM   3850  CD  GLU X 249      48.251  13.576  25.708  0.00  0.00            
ATOM   3851  OE1 GLU X 249      47.389  14.337  26.083  0.00  0.00            
ATOM   3852  OE2 GLU X 249      48.119  12.312  25.762  0.00  0.00            
ATOM   3853  C   GLU X 249      50.971  16.973  26.142  0.00  0.00            
ATOM   3854  O   GLU X 249      50.602  16.998  25.003  0.00  0.00            
ATOM   3855  N   GLY X 250      51.922  17.791  26.680  0.00  0.00            
ATOM   3856  H   GLY X 250      52.038  17.829  27.682  0.00  0.00            
ATOM   3857  CA  GLY X 250      52.808  18.429  25.596  0.00  0.00            
ATOM   3858  HA2 GLY X 250      53.783  18.377  26.081  0.00  0.00            
ATOM   3859  HA3 GLY X 250      52.758  17.951  24.618  0.00  0.00            
ATOM   3860  C   GLY X 250      52.458  19.940  25.357  0.00  0.00            
ATOM   3861  O   GLY X 250      53.251  20.688  24.785  0.00  0.00            
ATOM   3862  N   ALA X 251      51.267  20.269  25.767  0.00  0.00            
ATOM   3863  H   ALA X 251      50.684  19.556  26.331  0.00  0.00            
ATOM   3864  CA  ALA X 251      50.725  21.641  25.722  0.00  0.00            
ATOM   3865  HA  ALA X 251      50.933  22.027  24.735  0.00  0.00            
ATOM   3866  CB  ALA X 251      49.183  21.549  25.987  0.00  0.00            
ATOM   3867  HB1 ALA X 251      48.836  22.442  25.926  0.00  0.00            
ATOM   3868  HB2 ALA X 251      48.712  20.874  25.288  0.00  0.00            
ATOM   3869  HB3 ALA X 251      49.003  21.147  26.973  0.00  0.00            
ATOM   3870  C   ALA X 251      51.360  22.493  26.860  0.00  0.00            
ATOM   3871  O   ALA X 251      51.825  21.875  27.855  0.00  0.00            
ATOM   3872  N   TYR X 252      51.545  23.793  26.625  0.00  0.00            
ATOM   3873  H   TYR X 252      51.426  24.228  25.632  0.00  0.00            
ATOM   3874  CA  TYR X 252      52.030  24.723  27.557  0.00  0.00            
ATOM   3875  HA  TYR X 252      52.592  24.169  28.309  0.00  0.00            
ATOM   3876  CB  TYR X 252      53.050  25.707  26.920  0.00  0.00            
ATOM   3877  HB2 TYR X 252      52.469  26.358  26.412  0.00  0.00            
ATOM   3878  HB3 TYR X 252      53.469  26.221  27.773  0.00  0.00            
ATOM   3879  CG  TYR X 252      54.168  25.292  26.067  0.00  0.00            
ATOM   3880  CD1 TYR X 252      54.655  23.971  25.992  0.00  0.00            
ATOM   3881  HD1 TYR X 252      54.192  23.138  26.499  0.00  0.00            
ATOM   3882  CE1 TYR X 252      55.745  23.615  25.167  0.00  0.00            
ATOM   3883  HE1 TYR X 252      56.123  22.678  25.165  0.00  0.00            
ATOM   3884  CZ  TYR X 252      56.360  24.637  24.443  0.00  0.00            
ATOM   3885  OH  TYR X 252      57.417  24.388  23.573  0.00  0.00            
ATOM   3886  HH  TYR X 252      57.392  23.333  23.303  0.00  0.00            
ATOM   3887  CE2 TYR X 252      55.896  25.934  24.571  0.00  0.00            
ATOM   3888  HE2 TYR X 252      56.294  26.806  24.051  0.00  0.00            
ATOM   3889  CD2 TYR X 252      54.809  26.261  25.359  0.00  0.00            
ATOM   3890  HD2 TYR X 252      54.432  27.284  25.366  0.00  0.00            
ATOM   3891  C   TYR X 252      50.786  25.398  28.265  0.00  0.00            
ATOM   3892  O   TYR X 252      49.858  24.727  28.667  0.00  0.00            
ATOM   3893  N   HID X 253      50.912  26.757  28.521  0.00  0.00            
ATOM   3894  H   HID X 253      51.515  27.354  27.974  0.00  0.00            
ATOM   3895  CA  HID X 253      50.119  27.361  29.600  0.00  0.00            
ATOM   3896  HA  HID X 253      50.046  26.603  30.380  0.00  0.00            
ATOM   3897  CB  HID X 253      50.779  28.597  30.101  0.00  0.00            
ATOM   3898  HB2 HID X 253      51.745  28.308  30.440  0.00  0.00            
ATOM   3899  HB3 HID X 253      50.840  29.400  29.306  0.00  0.00            
ATOM   3900  CG  HID X 253      49.986  29.270  31.254  0.00  0.00            
ATOM   3901  ND1 HID X 253      49.921  28.797  32.506  0.00  0.00            
ATOM   3902  HD1 HID X 253      50.383  27.989  32.809  0.00  0.00            
ATOM   3903  CE1 HID X 253      49.145  29.601  33.252  0.00  0.00            
ATOM   3904  HE1 HID X 253      48.759  29.263  34.238  0.00  0.00            
ATOM   3905  NE2 HID X 253      48.739  30.676  32.524  0.00  0.00            
ATOM   3906  CD2 HID X 253      49.273  30.460  31.281  0.00  0.00            
ATOM   3907  HD2 HID X 253      48.992  31.043  30.428  0.00  0.00            
ATOM   3908  C   HID X 253      48.689  27.735  29.116  0.00  0.00            
ATOM   3909  O   HID X 253      47.714  27.575  29.883  0.00  0.00            
ATOM   3910  N   VAL X 254      48.545  28.289  27.951  0.00  0.00            
ATOM   3911  H   VAL X 254      49.350  28.377  27.347  0.00  0.00            
ATOM   3912  CA  VAL X 254      47.363  29.068  27.506  0.00  0.00            
ATOM   3913  HA  VAL X 254      46.741  29.218  28.388  0.00  0.00            
ATOM   3914  CB  VAL X 254      47.798  30.361  26.699  0.00  0.00            
ATOM   3915  HB  VAL X 254      48.397  30.148  25.814  0.00  0.00            
ATOM   3916  CG1 VAL X 254      46.513  31.060  26.239  0.00  0.00            
ATOM   3917 HG11 VAL X 254      45.999  31.485  27.101  0.00  0.00            
ATOM   3918 HG12 VAL X 254      46.783  31.935  25.647  0.00  0.00            
ATOM   3919 HG13 VAL X 254      45.778  30.438  25.728  0.00  0.00            
ATOM   3920  CG2 VAL X 254      48.503  31.296  27.610  0.00  0.00            
ATOM   3921 HG21 VAL X 254      49.478  30.955  27.959  0.00  0.00            
ATOM   3922 HG22 VAL X 254      48.632  32.232  27.067  0.00  0.00            
ATOM   3923 HG23 VAL X 254      47.931  31.552  28.501  0.00  0.00            
ATOM   3924  C   VAL X 254      46.559  28.080  26.651  0.00  0.00            
ATOM   3925  O   VAL X 254      46.705  28.022  25.407  0.00  0.00            
ATOM   3926  N   LEU X 255      45.869  27.148  27.263  0.00  0.00            
ATOM   3927  H   LEU X 255      45.942  27.088  28.268  0.00  0.00            
ATOM   3928  CA  LEU X 255      45.260  26.014  26.655  0.00  0.00            
ATOM   3929  HA  LEU X 255      46.081  25.481  26.175  0.00  0.00            
ATOM   3930  CB  LEU X 255      44.663  24.980  27.706  0.00  0.00            
ATOM   3931  HB2 LEU X 255      43.886  25.416  28.334  0.00  0.00            
ATOM   3932  HB3 LEU X 255      44.196  24.182  27.128  0.00  0.00            
ATOM   3933  CG  LEU X 255      45.712  24.271  28.595  0.00  0.00            
ATOM   3934  HG  LEU X 255      46.240  25.049  29.147  0.00  0.00            
ATOM   3935  CD1 LEU X 255      44.906  23.474  29.667  0.00  0.00            
ATOM   3936 HD11 LEU X 255      45.561  22.742  30.139  0.00  0.00            
ATOM   3937 HD12 LEU X 255      44.452  24.157  30.385  0.00  0.00            
ATOM   3938 HD13 LEU X 255      44.089  22.924  29.200  0.00  0.00            
ATOM   3939  CD2 LEU X 255      46.734  23.414  27.805  0.00  0.00            
ATOM   3940 HD21 LEU X 255      46.126  22.666  27.297  0.00  0.00            
ATOM   3941 HD22 LEU X 255      47.360  24.014  27.144  0.00  0.00            
ATOM   3942 HD23 LEU X 255      47.460  23.035  28.525  0.00  0.00            
ATOM   3943  C   LEU X 255      44.134  26.392  25.662  0.00  0.00            
ATOM   3944  O   LEU X 255      44.030  25.777  24.592  0.00  0.00            
ATOM   3945  N   HIE X 256      43.379  27.449  25.952  0.00  0.00            
ATOM   3946  H   HIE X 256      43.448  27.882  26.861  0.00  0.00            
ATOM   3947  CA  HIE X 256      42.304  27.974  25.068  0.00  0.00            
ATOM   3948  HA  HIE X 256      41.687  27.132  24.757  0.00  0.00            
ATOM   3949  CB  HIE X 256      41.484  28.925  26.018  0.00  0.00            
ATOM   3950  HB2 HIE X 256      40.594  29.296  25.510  0.00  0.00            
ATOM   3951  HB3 HIE X 256      41.052  28.271  26.775  0.00  0.00            
ATOM   3952  CG  HIE X 256      42.166  30.040  26.750  0.00  0.00            
ATOM   3953  ND1 HIE X 256      42.793  29.851  28.006  0.00  0.00            
ATOM   3954  CE1 HIE X 256      43.209  31.110  28.375  0.00  0.00            
ATOM   3955  HE1 HIE X 256      43.699  31.307  29.317  0.00  0.00            
ATOM   3956  NE2 HIE X 256      42.887  32.024  27.418  0.00  0.00            
ATOM   3957  HE2 HIE X 256      43.387  32.898  27.339  0.00  0.00            
ATOM   3958  CD2 HIE X 256      42.237  31.361  26.471  0.00  0.00            
ATOM   3959  HD2 HIE X 256      41.838  31.803  25.570  0.00  0.00            
ATOM   3960  C   HIE X 256      42.819  28.727  23.836  0.00  0.00            
ATOM   3961  O   HIE X 256      42.051  29.296  23.065  0.00  0.00            
ATOM   3962  N   LYS X 257      44.137  28.834  23.767  0.00  0.00            
ATOM   3963  H   LYS X 257      44.720  28.548  24.540  0.00  0.00            
ATOM   3964  CA  LYS X 257      44.916  29.469  22.662  0.00  0.00            
ATOM   3965  HA  LYS X 257      44.336  29.432  21.740  0.00  0.00            
ATOM   3966  CB  LYS X 257      45.267  30.925  23.019  0.00  0.00            
ATOM   3967  HB2 LYS X 257      46.129  30.816  23.678  0.00  0.00            
ATOM   3968  HB3 LYS X 257      45.668  31.490  22.177  0.00  0.00            
ATOM   3969  CG  LYS X 257      44.216  31.754  23.776  0.00  0.00            
ATOM   3970  HG2 LYS X 257      43.208  31.670  23.369  0.00  0.00            
ATOM   3971  HG3 LYS X 257      44.111  31.322  24.771  0.00  0.00            
ATOM   3972  CD  LYS X 257      44.507  33.194  24.057  0.00  0.00            
ATOM   3973  HD2 LYS X 257      44.475  33.224  25.147  0.00  0.00            
ATOM   3974  HD3 LYS X 257      45.502  33.572  23.823  0.00  0.00            
ATOM   3975  CE  LYS X 257      43.431  34.196  23.489  0.00  0.00            
ATOM   3976  HE2 LYS X 257      42.555  34.075  24.126  0.00  0.00            
ATOM   3977  HE3 LYS X 257      43.669  35.260  23.465  0.00  0.00            
ATOM   3978  NZ  LYS X 257      42.930  33.879  22.138  0.00  0.00            
ATOM   3979  HZ1 LYS X 257      43.673  33.621  21.505  0.00  0.00            
ATOM   3980  HZ2 LYS X 257      42.165  33.223  22.067  0.00  0.00            
ATOM   3981  HZ3 LYS X 257      42.615  34.737  21.708  0.00  0.00            
ATOM   3982  C   LYS X 257      46.143  28.673  22.251  0.00  0.00            
ATOM   3983  O   LYS X 257      47.229  29.186  21.941  0.00  0.00            
ATOM   3984  N   GLU X 258      46.040  27.369  22.423  0.00  0.00            
ATOM   3985  H   GLU X 258      45.262  26.996  22.949  0.00  0.00            
ATOM   3986  CA  GLU X 258      47.224  26.517  22.228  0.00  0.00            
ATOM   3987  HA  GLU X 258      48.192  26.887  22.566  0.00  0.00            
ATOM   3988  CB  GLU X 258      47.164  25.256  23.118  0.00  0.00            
ATOM   3989  HB2 GLU X 258      46.219  25.366  23.651  0.00  0.00            
ATOM   3990  HB3 GLU X 258      47.080  24.327  22.555  0.00  0.00            
ATOM   3991  CG  GLU X 258      48.204  24.982  24.202  0.00  0.00            
ATOM   3992  HG2 GLU X 258      48.244  25.671  25.046  0.00  0.00            
ATOM   3993  HG3 GLU X 258      47.700  24.121  24.642  0.00  0.00            
ATOM   3994  CD  GLU X 258      49.574  24.730  23.549  0.00  0.00            
ATOM   3995  OE1 GLU X 258      50.626  25.107  24.095  0.00  0.00            
ATOM   3996  OE2 GLU X 258      49.532  23.998  22.572  0.00  0.00            
ATOM   3997  C   GLU X 258      47.221  26.105  20.702  0.00  0.00            
ATOM   3998  O   GLU X 258      46.639  26.857  19.799  0.00  0.00            
ATOM   3999  N   LEU X 259      47.902  25.024  20.363  0.00  0.00            
ATOM   4000  H   LEU X 259      48.395  24.455  21.037  0.00  0.00            
ATOM   4001  CA  LEU X 259      47.649  24.294  19.090  0.00  0.00            
ATOM   4002  HA  LEU X 259      48.071  24.816  18.231  0.00  0.00            
ATOM   4003  CB  LEU X 259      48.390  23.016  19.233  0.00  0.00            
ATOM   4004  HB2 LEU X 259      48.054  22.405  20.070  0.00  0.00            
ATOM   4005  HB3 LEU X 259      48.227  22.505  18.284  0.00  0.00            
ATOM   4006  CG  LEU X 259      49.914  23.028  19.327  0.00  0.00            
ATOM   4007  HG  LEU X 259      50.290  23.479  20.245  0.00  0.00            
ATOM   4008  CD1 LEU X 259      50.453  21.626  19.230  0.00  0.00            
ATOM   4009 HD11 LEU X 259      50.060  21.018  20.046  0.00  0.00            
ATOM   4010 HD12 LEU X 259      49.997  21.269  18.307  0.00  0.00            
ATOM   4011 HD13 LEU X 259      51.543  21.635  19.212  0.00  0.00            
ATOM   4012  CD2 LEU X 259      50.509  23.840  18.134  0.00  0.00            
ATOM   4013 HD21 LEU X 259      51.537  23.589  17.869  0.00  0.00            
ATOM   4014 HD22 LEU X 259      49.897  23.729  17.239  0.00  0.00            
ATOM   4015 HD23 LEU X 259      50.641  24.900  18.349  0.00  0.00            
ATOM   4016  C   LEU X 259      46.150  23.958  18.945  0.00  0.00            
ATOM   4017  O   LEU X 259      45.635  23.398  19.939  0.00  0.00            
ATOM   4018  N   PRO X 260      45.462  24.132  17.782  0.00  0.00            
ATOM   4019  CD  PRO X 260      45.999  24.696  16.604  0.00  0.00            
ATOM   4020  HD2 PRO X 260      46.612  23.987  16.049  0.00  0.00            
ATOM   4021  HD3 PRO X 260      46.453  25.624  16.952  0.00  0.00            
ATOM   4022  CG  PRO X 260      44.750  25.049  15.730  0.00  0.00            
ATOM   4023  HG2 PRO X 260      44.914  24.944  14.658  0.00  0.00            
ATOM   4024  HG3 PRO X 260      44.484  26.086  15.933  0.00  0.00            
ATOM   4025  CB  PRO X 260      43.781  23.938  16.141  0.00  0.00            
ATOM   4026  HB2 PRO X 260      44.056  22.981  15.697  0.00  0.00            
ATOM   4027  HB3 PRO X 260      42.708  24.040  15.977  0.00  0.00            
ATOM   4028  CA  PRO X 260      44.061  23.863  17.628  0.00  0.00            
ATOM   4029  HA  PRO X 260      43.547  24.659  18.168  0.00  0.00            
ATOM   4030  C   PRO X 260      43.556  22.497  18.187  0.00  0.00            
ATOM   4031  O   PRO X 260      42.527  22.618  18.780  0.00  0.00            
ATOM   4032  N   GLU X 261      44.271  21.410  18.055  0.00  0.00            
ATOM   4033  H   GLU X 261      45.018  21.296  17.386  0.00  0.00            
ATOM   4034  CA  GLU X 261      43.880  20.113  18.638  0.00  0.00            
ATOM   4035  HA  GLU X 261      42.992  19.867  18.057  0.00  0.00            
ATOM   4036  CB  GLU X 261      44.948  19.085  18.317  0.00  0.00            
ATOM   4037  HB2 GLU X 261      44.695  18.157  18.830  0.00  0.00            
ATOM   4038  HB3 GLU X 261      44.887  18.919  17.242  0.00  0.00            
ATOM   4039  CG  GLU X 261      46.425  19.437  18.718  0.00  0.00            
ATOM   4040  HG2 GLU X 261      46.381  20.212  19.484  0.00  0.00            
ATOM   4041  HG3 GLU X 261      46.769  18.500  19.157  0.00  0.00            
ATOM   4042  CD  GLU X 261      47.236  19.883  17.503  0.00  0.00            
ATOM   4043  OE1 GLU X 261      48.220  19.184  17.224  0.00  0.00            
ATOM   4044  OE2 GLU X 261      46.848  20.800  16.748  0.00  0.00            
ATOM   4045  C   GLU X 261      43.540  20.251  20.114  0.00  0.00            
ATOM   4046  O   GLU X 261      42.459  19.748  20.494  0.00  0.00            
ATOM   4047  N   VAL X 262      44.379  20.937  20.839  0.00  0.00            
ATOM   4048  H   VAL X 262      45.126  21.477  20.425  0.00  0.00            
ATOM   4049  CA  VAL X 262      44.095  21.158  22.271  0.00  0.00            
ATOM   4050  HA  VAL X 262      43.853  20.195  22.721  0.00  0.00            
ATOM   4051  CB  VAL X 262      45.313  21.820  23.029  0.00  0.00            
ATOM   4052  HB  VAL X 262      45.370  22.812  22.581  0.00  0.00            
ATOM   4053  CG1 VAL X 262      45.095  22.020  24.549  0.00  0.00            
ATOM   4054 HG11 VAL X 262      45.916  21.682  25.181  0.00  0.00            
ATOM   4055 HG12 VAL X 262      44.882  23.057  24.808  0.00  0.00            
ATOM   4056 HG13 VAL X 262      44.232  21.465  24.916  0.00  0.00            
ATOM   4057  CG2 VAL X 262      46.641  21.065  22.764  0.00  0.00            
ATOM   4058 HG21 VAL X 262      47.405  21.677  23.243  0.00  0.00            
ATOM   4059 HG22 VAL X 262      46.639  20.094  23.259  0.00  0.00            
ATOM   4060 HG23 VAL X 262      46.973  20.949  21.732  0.00  0.00            
ATOM   4061  C   VAL X 262      42.919  22.149  22.466  0.00  0.00            
ATOM   4062  O   VAL X 262      42.130  21.991  23.358  0.00  0.00            
ATOM   4063  N   THR X 263      42.884  23.122  21.534  0.00  0.00            
ATOM   4064  H   THR X 263      43.471  23.108  20.712  0.00  0.00            
ATOM   4065  CA  THR X 263      41.904  24.231  21.692  0.00  0.00            
ATOM   4066  HA  THR X 263      41.773  24.420  22.758  0.00  0.00            
ATOM   4067  CB  THR X 263      42.357  25.535  20.969  0.00  0.00            
ATOM   4068  HB  THR X 263      42.262  25.370  19.895  0.00  0.00            
ATOM   4069  CG2 THR X 263      41.465  26.766  21.219  0.00  0.00            
ATOM   4070 HG21 THR X 263      40.515  26.610  20.709  0.00  0.00            
ATOM   4071 HG22 THR X 263      41.343  26.872  22.297  0.00  0.00            
ATOM   4072 HG23 THR X 263      41.885  27.674  20.785  0.00  0.00            
ATOM   4073  OG1 THR X 263      43.604  25.954  21.343  0.00  0.00            
ATOM   4074  HG1 THR X 263      43.962  25.255  21.896  0.00  0.00            
ATOM   4075  C   THR X 263      40.502  23.874  21.348  0.00  0.00            
ATOM   4076  O   THR X 263      39.588  24.183  22.130  0.00  0.00            
ATOM   4077  N   ASN X 264      40.317  22.990  20.417  0.00  0.00            
ATOM   4078  H   ASN X 264      41.126  22.635  19.927  0.00  0.00            
ATOM   4079  CA  ASN X 264      39.041  22.461  20.125  0.00  0.00            
ATOM   4080  HA  ASN X 264      38.307  23.263  20.048  0.00  0.00            
ATOM   4081  CB  ASN X 264      39.107  21.815  18.711  0.00  0.00            
ATOM   4082  HB2 ASN X 264      39.889  21.057  18.659  0.00  0.00            
ATOM   4083  HB3 ASN X 264      38.110  21.395  18.577  0.00  0.00            
ATOM   4084  CG  ASN X 264      39.277  22.831  17.693  0.00  0.00            
ATOM   4085  OD1 ASN X 264      38.492  23.783  17.640  0.00  0.00            
ATOM   4086  ND2 ASN X 264      40.259  22.677  16.790  0.00  0.00            
ATOM   4087 HD21 ASN X 264      40.811  21.832  16.784  0.00  0.00            
ATOM   4088 HD22 ASN X 264      40.276  23.438  16.126  0.00  0.00            
ATOM   4089  C   ASN X 264      38.563  21.487  21.190  0.00  0.00            
ATOM   4090  O   ASN X 264      37.376  21.390  21.526  0.00  0.00            
ATOM   4091  N   SER X 265      39.575  20.776  21.821  0.00  0.00            
ATOM   4092  H   SER X 265      40.556  20.763  21.584  0.00  0.00            
ATOM   4093  CA  SER X 265      39.259  19.825  22.940  0.00  0.00            
ATOM   4094  HA  SER X 265      38.428  19.190  22.634  0.00  0.00            
ATOM   4095  CB  SER X 265      40.371  18.786  23.303  0.00  0.00            
ATOM   4096  HB2 SER X 265      41.206  19.072  23.943  0.00  0.00            
ATOM   4097  HB3 SER X 265      39.912  18.001  23.903  0.00  0.00            
ATOM   4098  OG  SER X 265      40.925  18.261  22.145  0.00  0.00            
ATOM   4099  HG  SER X 265      41.496  18.948  21.792  0.00  0.00            
ATOM   4100  C   SER X 265      38.856  20.601  24.183  0.00  0.00            
ATOM   4101  O   SER X 265      38.060  20.045  24.913  0.00  0.00            
ATOM   4102  N   VAL X 266      39.444  21.773  24.430  0.00  0.00            
ATOM   4103  H   VAL X 266      40.198  22.052  23.819  0.00  0.00            
ATOM   4104  CA  VAL X 266      39.048  22.619  25.623  0.00  0.00            
ATOM   4105  HA  VAL X 266      38.995  21.961  26.491  0.00  0.00            
ATOM   4106  CB  VAL X 266      40.102  23.763  25.812  0.00  0.00            
ATOM   4107  HB  VAL X 266      40.207  24.293  24.865  0.00  0.00            
ATOM   4108  CG1 VAL X 266      39.696  24.681  26.891  0.00  0.00            
ATOM   4109 HG11 VAL X 266      40.431  25.442  27.156  0.00  0.00            
ATOM   4110 HG12 VAL X 266      38.733  25.114  26.620  0.00  0.00            
ATOM   4111 HG13 VAL X 266      39.425  24.155  27.807  0.00  0.00            
ATOM   4112  CG2 VAL X 266      41.419  23.166  26.369  0.00  0.00            
ATOM   4113 HG21 VAL X 266      41.759  22.294  25.810  0.00  0.00            
ATOM   4114 HG22 VAL X 266      42.058  24.027  26.174  0.00  0.00            
ATOM   4115 HG23 VAL X 266      41.360  22.797  27.393  0.00  0.00            
ATOM   4116  C   VAL X 266      37.660  23.218  25.334  0.00  0.00            
ATOM   4117  O   VAL X 266      36.937  23.233  26.310  0.00  0.00            
ATOM   4118  N   PHE X 267      37.245  23.523  24.052  0.00  0.00            
ATOM   4119  H   PHE X 267      37.999  23.665  23.396  0.00  0.00            
ATOM   4120  CA  PHE X 267      35.888  23.916  23.769  0.00  0.00            
ATOM   4121  HA  PHE X 267      35.655  24.824  24.325  0.00  0.00            
ATOM   4122  CB  PHE X 267      35.683  24.234  22.285  0.00  0.00            
ATOM   4123  HB2 PHE X 267      36.334  23.561  21.727  0.00  0.00            
ATOM   4124  HB3 PHE X 267      34.639  24.104  21.999  0.00  0.00            
ATOM   4125  CG  PHE X 267      35.971  25.681  21.897  0.00  0.00            
ATOM   4126  CD1 PHE X 267      35.238  26.762  22.391  0.00  0.00            
ATOM   4127  HD1 PHE X 267      34.497  26.614  23.162  0.00  0.00            
ATOM   4128  CE1 PHE X 267      35.553  28.069  22.048  0.00  0.00            
ATOM   4129  HE1 PHE X 267      34.997  28.858  22.532  0.00  0.00            
ATOM   4130  CZ  PHE X 267      36.584  28.339  21.080  0.00  0.00            
ATOM   4131  HZ  PHE X 267      36.884  29.355  20.870  0.00  0.00            
ATOM   4132  CE2 PHE X 267      37.236  27.194  20.485  0.00  0.00            
ATOM   4133  HE2 PHE X 267      37.967  27.275  19.695  0.00  0.00            
ATOM   4134  CD2 PHE X 267      36.950  25.905  20.945  0.00  0.00            
ATOM   4135  HD2 PHE X 267      37.494  25.104  20.466  0.00  0.00            
ATOM   4136  C   PHE X 267      34.971  22.788  24.202  0.00  0.00            
ATOM   4137  O   PHE X 267      33.979  23.005  24.887  0.00  0.00            
ATOM   4138  N   HID X 268      35.246  21.612  23.633  0.00  0.00            
ATOM   4139  H   HID X 268      36.036  21.602  23.004  0.00  0.00            
ATOM   4140  CA  HID X 268      34.379  20.464  23.867  0.00  0.00            
ATOM   4141  HA  HID X 268      33.365  20.774  23.613  0.00  0.00            
ATOM   4142  CB  HID X 268      34.566  19.380  22.810  0.00  0.00            
ATOM   4143  HB2 HID X 268      35.575  18.974  22.878  0.00  0.00            
ATOM   4144  HB3 HID X 268      33.952  18.530  23.109  0.00  0.00            
ATOM   4145  CG  HID X 268      34.102  19.801  21.382  0.00  0.00            
ATOM   4146  ND1 HID X 268      34.976  20.472  20.539  0.00  0.00            
ATOM   4147  HD1 HID X 268      35.986  20.473  20.551  0.00  0.00            
ATOM   4148  CE1 HID X 268      34.218  20.795  19.425  0.00  0.00            
ATOM   4149  HE1 HID X 268      34.618  21.140  18.482  0.00  0.00            
ATOM   4150  NE2 HID X 268      32.945  20.464  19.595  0.00  0.00            
ATOM   4151  CD2 HID X 268      32.872  19.812  20.811  0.00  0.00            
ATOM   4152  HD2 HID X 268      31.967  19.437  21.265  0.00  0.00            
ATOM   4153  C   HID X 268      34.299  20.067  25.346  0.00  0.00            
ATOM   4154  O   HID X 268      33.207  19.627  25.752  0.00  0.00            
ATOM   4155  N   GLU X 269      35.347  20.246  26.140  0.00  0.00            
ATOM   4156  H   GLU X 269      36.273  20.372  25.758  0.00  0.00            
ATOM   4157  CA  GLU X 269      35.372  19.678  27.533  0.00  0.00            
ATOM   4158  HA  GLU X 269      35.017  18.659  27.379  0.00  0.00            
ATOM   4159  CB  GLU X 269      36.862  19.625  28.011  0.00  0.00            
ATOM   4160  HB2 GLU X 269      37.433  19.336  27.129  0.00  0.00            
ATOM   4161  HB3 GLU X 269      37.216  20.612  28.309  0.00  0.00            
ATOM   4162  CG  GLU X 269      37.124  18.672  29.221  0.00  0.00            
ATOM   4163  HG2 GLU X 269      38.116  18.838  29.643  0.00  0.00            
ATOM   4164  HG3 GLU X 269      36.379  18.830  30.000  0.00  0.00            
ATOM   4165  CD  GLU X 269      37.203  17.221  28.822  0.00  0.00            
ATOM   4166  OE1 GLU X 269      37.348  16.814  27.659  0.00  0.00            
ATOM   4167  OE2 GLU X 269      37.256  16.419  29.774  0.00  0.00            
ATOM   4168  C   GLU X 269      34.511  20.484  28.514  0.00  0.00            
ATOM   4169  O   GLU X 269      33.769  19.942  29.337  0.00  0.00            
ATOM   4170  N   ILE X 270      34.532  21.815  28.251  0.00  0.00            
ATOM   4171  H   ILE X 270      35.084  22.123  27.463  0.00  0.00            
ATOM   4172  CA  ILE X 270      33.736  22.814  29.032  0.00  0.00            
ATOM   4173  HA  ILE X 270      33.857  22.421  30.042  0.00  0.00            
ATOM   4174  CB  ILE X 270      34.491  24.128  28.999  0.00  0.00            
ATOM   4175  HB  ILE X 270      34.597  24.310  27.929  0.00  0.00            
ATOM   4176  CG2 ILE X 270      33.687  25.204  29.775  0.00  0.00            
ATOM   4177 HG21 ILE X 270      32.691  25.319  29.347  0.00  0.00            
ATOM   4178 HG22 ILE X 270      33.598  24.913  30.821  0.00  0.00            
ATOM   4179 HG23 ILE X 270      34.240  26.141  29.852  0.00  0.00            
ATOM   4180  CG1 ILE X 270      35.910  24.041  29.618  0.00  0.00            
ATOM   4181 HG12 ILE X 270      35.771  23.969  30.697  0.00  0.00            
ATOM   4182 HG13 ILE X 270      36.426  23.123  29.336  0.00  0.00            
ATOM   4183  CD1 ILE X 270      36.860  25.287  29.345  0.00  0.00            
ATOM   4184 HD11 ILE X 270      36.458  26.216  29.748  0.00  0.00            
ATOM   4185 HD12 ILE X 270      37.746  24.973  29.896  0.00  0.00            
ATOM   4186 HD13 ILE X 270      37.126  25.411  28.295  0.00  0.00            
ATOM   4187  C   ILE X 270      32.307  22.863  28.672  0.00  0.00            
ATOM   4188  O   ILE X 270      31.498  22.971  29.614  0.00  0.00            
ATOM   4189  N   ASN X 271      32.036  22.703  27.377  0.00  0.00            
ATOM   4190  H   ASN X 271      32.826  22.359  26.850  0.00  0.00            
ATOM   4191  CA  ASN X 271      30.641  22.717  26.917  0.00  0.00            
ATOM   4192  HA  ASN X 271      30.186  23.672  27.177  0.00  0.00            
ATOM   4193  CB  ASN X 271      30.724  22.617  25.420  0.00  0.00            
ATOM   4194  HB2 ASN X 271      31.281  23.416  24.932  0.00  0.00            
ATOM   4195  HB3 ASN X 271      31.142  21.673  25.069  0.00  0.00            
ATOM   4196  CG  ASN X 271      29.287  22.698  24.821  0.00  0.00            
ATOM   4197  OD1 ASN X 271      28.628  21.706  24.589  0.00  0.00            
ATOM   4198  ND2 ASN X 271      28.802  23.904  24.706  0.00  0.00            
ATOM   4199 HD21 ASN X 271      27.877  23.892  24.299  0.00  0.00            
ATOM   4200 HD22 ASN X 271      29.276  24.727  25.049  0.00  0.00            
ATOM   4201  C   ASN X 271      29.802  21.577  27.530  0.00  0.00            
ATOM   4202  O   ASN X 271      28.790  21.872  28.187  0.00  0.00            
ATOM   4203  N   MET X 272      30.394  20.384  27.400  0.00  0.00            
ATOM   4204  H   MET X 272      31.200  20.295  26.798  0.00  0.00            
ATOM   4205  CA  MET X 272      29.951  19.183  28.080  0.00  0.00            
ATOM   4206  HA  MET X 272      28.956  18.941  27.706  0.00  0.00            
ATOM   4207  CB  MET X 272      30.928  18.015  27.889  0.00  0.00            
ATOM   4208  HB2 MET X 272      31.039  17.840  26.818  0.00  0.00            
ATOM   4209  HB3 MET X 272      31.886  18.314  28.314  0.00  0.00            
ATOM   4210  CG  MET X 272      30.495  16.689  28.484  0.00  0.00            
ATOM   4211  HG2 MET X 272      31.323  15.983  28.409  0.00  0.00            
ATOM   4212  HG3 MET X 272      30.277  16.817  29.544  0.00  0.00            
ATOM   4213  SD  MET X 272      29.052  15.949  27.689  0.00  0.00            
ATOM   4214  CE  MET X 272      29.790  15.441  26.178  0.00  0.00            
ATOM   4215  HE1 MET X 272      29.127  14.832  25.565  0.00  0.00            
ATOM   4216  HE2 MET X 272      30.065  16.295  25.559  0.00  0.00            
ATOM   4217  HE3 MET X 272      30.752  14.981  26.404  0.00  0.00            
ATOM   4218  C   MET X 272      29.798  19.476  29.595  0.00  0.00            
ATOM   4219  O   MET X 272      28.698  19.336  30.087  0.00  0.00            
ATOM   4220  N   TRP X 273      30.933  19.705  30.293  0.00  0.00            
ATOM   4221  H   TRP X 273      31.852  19.668  29.877  0.00  0.00            
ATOM   4222  CA  TRP X 273      30.793  19.872  31.757  0.00  0.00            
ATOM   4223  HA  TRP X 273      30.438  18.869  31.992  0.00  0.00            
ATOM   4224  CB  TRP X 273      32.130  20.050  32.505  0.00  0.00            
ATOM   4225  HB2 TRP X 273      32.717  20.837  32.033  0.00  0.00            
ATOM   4226  HB3 TRP X 273      31.930  20.412  33.513  0.00  0.00            
ATOM   4227  CG  TRP X 273      32.925  18.798  32.779  0.00  0.00            
ATOM   4228  CD1 TRP X 273      33.980  18.260  32.090  0.00  0.00            
ATOM   4229  HD1 TRP X 273      34.585  18.629  31.275  0.00  0.00            
ATOM   4230  NE1 TRP X 273      34.275  16.968  32.583  0.00  0.00            
ATOM   4231  HE1 TRP X 273      34.944  16.357  32.136  0.00  0.00            
ATOM   4232  CE2 TRP X 273      33.389  16.614  33.550  0.00  0.00            
ATOM   4233  CZ2 TRP X 273      33.198  15.423  34.186  0.00  0.00            
ATOM   4234  HZ2 TRP X 273      33.961  14.659  34.161  0.00  0.00            
ATOM   4235  CH2 TRP X 273      32.158  15.336  35.123  0.00  0.00            
ATOM   4236  HH2 TRP X 273      31.998  14.395  35.627  0.00  0.00            
ATOM   4237  CZ3 TRP X 273      31.315  16.459  35.312  0.00  0.00            
ATOM   4238  HZ3 TRP X 273      30.531  16.417  36.054  0.00  0.00            
ATOM   4239  CE3 TRP X 273      31.511  17.618  34.615  0.00  0.00            
ATOM   4240  HE3 TRP X 273      30.876  18.457  34.857  0.00  0.00            
ATOM   4241  CD2 TRP X 273      32.541  17.775  33.705  0.00  0.00            
ATOM   4242  C   TRP X 273      29.756  20.958  32.299  0.00  0.00            
ATOM   4243  O   TRP X 273      29.125  20.734  33.354  0.00  0.00            
ATOM   4244  N   VAL X 274      29.646  22.089  31.518  0.00  0.00            
ATOM   4245  H   VAL X 274      30.252  22.216  30.720  0.00  0.00            
ATOM   4246  CA  VAL X 274      28.659  23.100  31.928  0.00  0.00            
ATOM   4247  HA  VAL X 274      28.851  23.159  33.000  0.00  0.00            
ATOM   4248  CB  VAL X 274      28.997  24.481  31.424  0.00  0.00            
ATOM   4249  HB  VAL X 274      29.091  24.368  30.344  0.00  0.00            
ATOM   4250  CG1 VAL X 274      27.969  25.506  31.692  0.00  0.00            
ATOM   4251 HG11 VAL X 274      27.698  25.493  32.747  0.00  0.00            
ATOM   4252 HG12 VAL X 274      28.155  26.503  31.291  0.00  0.00            
ATOM   4253 HG13 VAL X 274      27.034  25.219  31.210  0.00  0.00            
ATOM   4254  CG2 VAL X 274      30.313  24.955  31.941  0.00  0.00            
ATOM   4255 HG21 VAL X 274      30.361  25.064  33.025  0.00  0.00            
ATOM   4256 HG22 VAL X 274      31.149  24.312  31.668  0.00  0.00            
ATOM   4257 HG23 VAL X 274      30.524  25.944  31.535  0.00  0.00            
ATOM   4258  C   VAL X 274      27.155  22.606  31.576  0.00  0.00            
ATOM   4259  O   VAL X 274      26.239  23.087  32.281  0.00  0.00            
ATOM   4260  N   SER X 275      27.005  21.715  30.598  0.00  0.00            
ATOM   4261  H   SER X 275      27.874  21.396  30.193  0.00  0.00            
ATOM   4262  CA  SER X 275      25.706  21.238  30.102  0.00  0.00            
ATOM   4263  HA  SER X 275      24.890  21.948  30.242  0.00  0.00            
ATOM   4264  CB  SER X 275      25.752  20.807  28.589  0.00  0.00            
ATOM   4265  HB2 SER X 275      24.740  20.575  28.259  0.00  0.00            
ATOM   4266  HB3 SER X 275      26.046  21.655  27.972  0.00  0.00            
ATOM   4267  OG  SER X 275      26.511  19.637  28.256  0.00  0.00            
ATOM   4268  HG  SER X 275      27.417  19.924  28.392  0.00  0.00            
ATOM   4269  C   SER X 275      25.130  20.084  30.973  0.00  0.00            
ATOM   4270  O   SER X 275      23.933  19.988  31.142  0.00  0.00            
ATOM   4271  N   GLN X 276      26.081  19.279  31.466  0.00  0.00            
ATOM   4272  H   GLN X 276      27.023  19.276  31.102  0.00  0.00            
ATOM   4273  CA  GLN X 276      25.675  18.151  32.311  0.00  0.00            
ATOM   4274  HA  GLN X 276      24.772  17.782  31.826  0.00  0.00            
ATOM   4275  CB  GLN X 276      26.587  16.941  32.113  0.00  0.00            
ATOM   4276  HB2 GLN X 276      26.082  15.990  32.284  0.00  0.00            
ATOM   4277  HB3 GLN X 276      27.050  16.794  31.137  0.00  0.00            
ATOM   4278  CG  GLN X 276      27.902  16.937  32.974  0.00  0.00            
ATOM   4279  HG2 GLN X 276      28.329  17.939  32.934  0.00  0.00            
ATOM   4280  HG3 GLN X 276      27.678  16.719  34.018  0.00  0.00            
ATOM   4281  CD  GLN X 276      28.870  15.821  32.531  0.00  0.00            
ATOM   4282  OE1 GLN X 276      28.415  14.706  32.313  0.00  0.00            
ATOM   4283  NE2 GLN X 276      30.134  16.076  32.273  0.00  0.00            
ATOM   4284 HE21 GLN X 276      30.719  15.318  31.952  0.00  0.00            
ATOM   4285 HE22 GLN X 276      30.566  16.874  32.716  0.00  0.00            
ATOM   4286  C   GLN X 276      25.361  18.456  33.788  0.00  0.00            
ATOM   4287  O   GLN X 276      24.996  17.562  34.548  0.00  0.00            
ATOM   4288  N   ARG X 277      25.537  19.750  34.092  0.00  0.00            
ATOM   4289  H   ARG X 277      25.897  20.400  33.408  0.00  0.00            
ATOM   4290  CA  ARG X 277      25.323  20.373  35.452  0.00  0.00            
ATOM   4291  HA  ARG X 277      25.041  19.576  36.140  0.00  0.00            
ATOM   4292  CB  ARG X 277      26.658  20.896  35.978  0.00  0.00            
ATOM   4293  HB2 ARG X 277      26.949  21.716  35.321  0.00  0.00            
ATOM   4294  HB3 ARG X 277      26.398  21.362  36.928  0.00  0.00            
ATOM   4295  CG  ARG X 277      27.739  19.847  36.096  0.00  0.00            
ATOM   4296  HG2 ARG X 277      28.015  19.348  35.167  0.00  0.00            
ATOM   4297  HG3 ARG X 277      28.600  20.343  36.543  0.00  0.00            
ATOM   4298  CD  ARG X 277      27.264  18.724  36.995  0.00  0.00            
ATOM   4299  HD2 ARG X 277      26.908  19.180  37.919  0.00  0.00            
ATOM   4300  HD3 ARG X 277      26.459  18.205  36.476  0.00  0.00            
ATOM   4301  NE  ARG X 277      28.361  17.750  37.302  0.00  0.00            
ATOM   4302  HE  ARG X 277      29.254  18.170  37.519  0.00  0.00            
ATOM   4303  CZ  ARG X 277      28.185  16.478  37.609  0.00  0.00            
ATOM   4304  NH1 ARG X 277      27.051  15.825  37.524  0.00  0.00            
ATOM   4305 HH11 ARG X 277      26.237  16.417  37.443  0.00  0.00            
ATOM   4306 HH12 ARG X 277      26.944  14.901  37.918  0.00  0.00            
ATOM   4307  NH2 ARG X 277      29.213  15.780  38.035  0.00  0.00            
ATOM   4308 HH21 ARG X 277      29.982  16.323  38.402  0.00  0.00            
ATOM   4309 HH22 ARG X 277      29.030  14.966  38.604  0.00  0.00            
ATOM   4310  C   ARG X 277      24.199  21.407  35.416  0.00  0.00            
ATOM   4311  O   ARG X 277      23.904  22.005  36.409  0.00  0.00            
ATOM   4312  N   THR X 278      23.501  21.650  34.293  0.00  0.00            
ATOM   4313  H   THR X 278      23.843  21.301  33.409  0.00  0.00            
ATOM   4314  CA  THR X 278      22.421  22.642  34.146  0.00  0.00            
ATOM   4315  HA  THR X 278      22.280  23.163  35.093  0.00  0.00            
ATOM   4316  CB  THR X 278      22.945  23.737  33.189  0.00  0.00            
ATOM   4317  HB  THR X 278      22.121  24.411  32.954  0.00  0.00            
ATOM   4318  CG2 THR X 278      23.963  24.597  33.845  0.00  0.00            
ATOM   4319 HG21 THR X 278      23.964  25.549  33.313  0.00  0.00            
ATOM   4320 HG22 THR X 278      23.656  24.753  34.880  0.00  0.00            
ATOM   4321 HG23 THR X 278      24.920  24.090  33.966  0.00  0.00            
ATOM   4322  OG1 THR X 278      23.426  23.284  31.949  0.00  0.00            
ATOM   4323  HG1 THR X 278      24.374  23.409  32.032  0.00  0.00            
ATOM   4324  C   THR X 278      21.145  21.920  33.683  0.00  0.00            
ATOM   4325  O   THR X 278      21.151  20.810  33.156  0.00  0.00            
ATOM   4326  N   ALA X 279      20.043  22.596  33.678  0.00  0.00            
ATOM   4327  H   ALA X 279      20.182  23.579  33.864  0.00  0.00            
ATOM   4328  CA  ALA X 279      18.717  22.140  33.271  0.00  0.00            
ATOM   4329  HA  ALA X 279      18.574  21.219  33.836  0.00  0.00            
ATOM   4330  CB  ALA X 279      17.690  23.271  33.546  0.00  0.00            
ATOM   4331  HB1 ALA X 279      17.621  23.475  34.615  0.00  0.00            
ATOM   4332  HB2 ALA X 279      17.967  24.208  33.064  0.00  0.00            
ATOM   4333  HB3 ALA X 279      16.711  22.997  33.153  0.00  0.00            
ATOM   4334  C   ALA X 279      18.809  21.877  31.763  0.00  0.00            
ATOM   4335  O   ALA X 279      19.120  22.823  31.025  0.00  0.00            
ATOM   4336  N   NME X 280      18.409  20.705  31.252  0.00  0.00            
ATOM   4337  H   NME X 280      18.465  20.644  30.246  0.00  0.00            
ATOM   4338  CH3 NME X 280      18.054  19.560  31.925  0.00  0.00            
ATOM   4339 HH31 NME X 280      17.157  19.632  32.541  0.00  0.00            
ATOM   4340 HH32 NME X 280      17.945  18.799  31.152  0.00  0.00            
ATOM   4341 HH33 NME X 280      18.854  19.220  32.583  0.00  0.00            
ATOM   4342  C17 PYR X 281      49.729  33.618  31.214  0.00  0.00            
ATOM   4343  N4  PYR X 281      48.476  33.326  31.611  0.00  0.00            
ATOM   4344  H17 PYR X 281      50.338  33.033  30.533  0.00  0.00            
ATOM   4345  C16 PYR X 281      50.130  34.752  31.912  0.00  0.00            
ATOM   4346  H18 PYR X 281      51.063  35.346  31.923  0.00  0.00            
ATOM   4347  C15 PYR X 281      48.982  35.127  32.616  0.00  0.00            
ATOM   4348  H16 PYR X 281      48.809  36.065  33.103  0.00  0.00            
ATOM   4349  N3  PYR X 281      47.943  34.336  32.314  0.00  0.00            
ATOM   4350  C1  PYR X 281      48.757  33.803  35.314  0.00  0.00            
ATOM   4351  O1  PYR X 281      47.975  34.749  35.496  0.00  0.00            
ATOM   4352  N1  PYR X 281      50.111  33.788  35.268  0.00  0.00            
ATOM   4353  C5  PYR X 281      50.948  34.973  35.797  0.00  0.00            
ATOM   4354  C4  PYR X 281      52.201  34.483  36.675  0.00  0.00            
ATOM   4355  H5  PYR X 281      52.878  35.371  36.633  0.00  0.00            
ATOM   4356  H6  PYR X 281      51.806  34.399  37.719  0.00  0.00            
ATOM   4357  H7  PYR X 281      50.200  35.659  36.244  0.00  0.00            
ATOM   4358  H8  PYR X 281      51.383  35.446  34.922  0.00  0.00            
ATOM   4359  C2  PYR X 281      50.838  32.612  34.739  0.00  0.00            
ATOM   4360  H1  PYR X 281      51.297  32.855  33.728  0.00  0.00            
ATOM   4361  H2  PYR X 281      50.175  31.797  34.760  0.00  0.00            
ATOM   4362  C3  PYR X 281      51.850  32.253  35.750  0.00  0.00            
ATOM   4363  H3  PYR X 281      52.419  31.373  35.493  0.00  0.00            
ATOM   4364  H4  PYR X 281      51.374  31.933  36.661  0.00  0.00            
ATOM   4365  N2  PYR X 281      52.799  33.257  36.062  0.00  0.00            
ATOM   4366  C6  PYR X 281      54.098  32.674  36.634  0.00  0.00            
ATOM   4367  C11 PYR X 281      55.327  33.411  36.174  0.00  0.00            
ATOM   4368  C12 PYR X 281      56.590  33.108  36.665  0.00  0.00            
ATOM   4369  H13 PYR X 281      56.667  32.229  37.305  0.00  0.00            
ATOM   4370  C24 PYR X 281      57.745  33.791  36.244  0.00  0.00            
ATOM   4371  C25 PYR X 281      57.590  34.796  35.281  0.00  0.00            
ATOM   4372  C13 PYR X 281      56.363  35.041  34.685  0.00  0.00            
ATOM   4373  C14 PYR X 281      55.214  34.382  35.198  0.00  0.00            
ATOM   4374  H15 PYR X 281      54.265  34.735  34.796  0.00  0.00            
ATOM   4375  H14 PYR X 281      56.368  35.789  33.892  0.00  0.00            
ATOM   4376  C26 PYR X 281      58.702  35.555  34.888  0.00  0.00            
ATOM   4377  C27 PYR X 281      59.902  35.360  35.525  0.00  0.00            
ATOM   4378  C28 PYR X 281      60.052  34.417  36.511  0.00  0.00            
ATOM   4379  C29 PYR X 281      58.971  33.612  36.879  0.00  0.00            
ATOM   4380  H26 PYR X 281      59.139  32.973  37.643  0.00  0.00            
ATOM   4381  H25 PYR X 281      61.017  34.385  37.017  0.00  0.00            
ATOM   4382  H24 PYR X 281      60.789  35.932  35.252  0.00  0.00            
ATOM   4383  H23 PYR X 281      58.677  36.323  34.115  0.00  0.00            
ATOM   4384  H9  PYR X 281      54.176  31.713  36.249  0.00  0.00            
ATOM   4385  C7  PYR X 281      54.059  32.588  38.146  0.00  0.00            
ATOM   4386  C10 PYR X 281      54.496  33.598  39.003  0.00  0.00            
ATOM   4387  H12 PYR X 281      54.827  34.586  38.683  0.00  0.00            
ATOM   4388  C8  PYR X 281      53.584  31.431  38.753  0.00  0.00            
ATOM   4389  H10 PYR X 281      53.397  30.572  38.108  0.00  0.00            
ATOM   4390  C9  PYR X 281      53.355  31.222  40.141  0.00  0.00            
ATOM   4391  H11 PYR X 281      52.889  30.308  40.508  0.00  0.00            
ATOM   4392  C18 PYR X 281      53.666  32.267  40.959  0.00  0.00            
ATOM   4393  C19 PYR X 281      54.324  33.452  40.411  0.00  0.00            
ATOM   4394  C20 PYR X 281      54.727  34.432  41.313  0.00  0.00            
ATOM   4395  H19 PYR X 281      55.249  35.324  40.994  0.00  0.00            
ATOM   4396  C21 PYR X 281      54.325  34.359  42.653  0.00  0.00            
ATOM   4397  H20 PYR X 281      54.661  35.105  43.363  0.00  0.00            
ATOM   4398  C22 PYR X 281      53.781  33.162  43.165  0.00  0.00            
ATOM   4399  H21 PYR X 281      53.526  33.157  44.216  0.00  0.00            
ATOM   4400  C23 PYR X 281      53.456  32.066  42.366  0.00  0.00            
ATOM   4401  H22 PYR X 281      52.967  31.127  42.655  0.00  0.00            
ATOM   4402  Na+ Na+ X 282      30.300   8.316  11.833  0.00  0.00            
ATOM   4403  Na+ Na+ X 283       6.764  36.391  62.050  0.00  0.00            
ATOM   4404  Na+ Na+ X 284      60.830  53.997   6.026  0.00  0.00            
ATOM   4405  O   WAT X 285      17.270  21.255  36.147  0.00  0.00            
ATOM   4406  H1  WAT X 285      16.667  21.138  35.413  0.00  0.00            
ATOM   4407  H2  WAT X 285      16.909  21.993  36.638  0.00  0.00            
ATOM   4408  O   WAT X 286       3.352  61.140  51.869  0.00  0.00            
ATOM   4409  H1  WAT X 286       2.978  61.945  51.511  0.00  0.00            
ATOM   4410  H2  WAT X 286       4.006  60.872  51.224  0.00  0.00            
ATOM   4411  O   WAT X 287      27.779  51.213  38.312  0.00  0.00            
ATOM   4412  H1  WAT X 287      27.620  52.148  38.179  0.00  0.00            
ATOM   4413  H2  WAT X 287      27.609  50.817  37.458  0.00  0.00            
ATOM   4414  O   WAT X 288      25.116   9.860  43.827  0.00  0.00            
ATOM   4415  H1  WAT X 288      25.602  10.670  43.671  0.00  0.00            
ATOM   4416  H2  WAT X 288      25.321   9.629  44.733  0.00  0.00            
ATOM   4417  O   WAT X 289       4.054  35.899   4.579  0.00  0.00            
ATOM   4418  H1  WAT X 289       4.791  36.084   3.997  0.00  0.00            
ATOM   4419  H2  WAT X 289       4.060  36.618   5.210  0.00  0.00            
ATOM   4420  O   WAT X 290      54.347  61.455  43.768  0.00  0.00            
ATOM   4421  H1  WAT X 290      53.815  61.295  44.548  0.00  0.00            
ATOM   4422  H2  WAT X 290      54.649  60.586  43.502  0.00  0.00            
ATOM   4423  O   WAT X 291      73.925  56.097  10.033  0.00  0.00            
ATOM   4424  H1  WAT X 291      73.852  56.464   9.152  0.00  0.00            
ATOM   4425  H2  WAT X 291      74.489  55.331   9.928  0.00  0.00            
ATOM   4426  O   WAT X 292      18.440   7.975  53.123  0.00  0.00            
ATOM   4427  H1  WAT X 292      17.540   7.709  52.934  0.00  0.00            
ATOM   4428  H2  WAT X 292      18.414   8.932  53.109  0.00  0.00            
ATOM   4429  O   WAT X 293       3.072  31.977  57.907  0.00  0.00            
ATOM   4430  H1  WAT X 293       2.768  31.601  57.081  0.00  0.00            
ATOM   4431  H2  WAT X 293       2.660  31.439  58.582  0.00  0.00            
ATOM   4432  O   WAT X 294      60.553  27.109  28.863  0.00  0.00            
ATOM   4433  H1  WAT X 294      60.367  27.692  29.598  0.00  0.00            
ATOM   4434  H2  WAT X 294      61.417  27.383  28.553  0.00  0.00            
ATOM   4435  O   WAT X 295       6.464  57.512  22.408  0.00  0.00            
ATOM   4436  H1  WAT X 295       6.077  57.852  21.602  0.00  0.00            
ATOM   4437  H2  WAT X 295       7.128  58.159  22.646  0.00  0.00            
ATOM   4438  O   WAT X 296      58.660  64.220  55.137  0.00  0.00            
ATOM   4439  H1  WAT X 296      59.499  63.832  55.386  0.00  0.00            
ATOM   4440  H2  WAT X 296      58.704  65.118  55.464  0.00  0.00            
ATOM   4441  O   WAT X 297      22.250   4.097  45.159  0.00  0.00            
ATOM   4442  H1  WAT X 297      22.111   5.008  45.416  0.00  0.00            
ATOM   4443  H2  WAT X 297      22.563   3.669  45.956  0.00  0.00            
ATOM   4444  O   WAT X 298      31.999  53.942  18.015  0.00  0.00            
ATOM   4445  H1  WAT X 298      32.516  54.706  17.760  0.00  0.00            
ATOM   4446  H2  WAT X 298      32.649  53.276  18.238  0.00  0.00            
ATOM   4447  O   WAT X 299      37.304  52.336  20.809  0.00  0.00            
ATOM   4448  H1  WAT X 299      37.354  52.886  20.027  0.00  0.00            
ATOM   4449  H2  WAT X 299      36.919  51.516  20.500  0.00  0.00            
ATOM   4450  O   WAT X 300      12.510  57.768  22.963  0.00  0.00            
ATOM   4451  H1  WAT X 300      12.627  57.606  23.899  0.00  0.00            
ATOM   4452  H2  WAT X 300      12.079  56.979  22.635  0.00  0.00            
ATOM   4453  O   WAT X 301      27.667   7.334  23.139  0.00  0.00            
ATOM   4454  H1  WAT X 301      28.265   6.587  23.174  0.00  0.00            
ATOM   4455  H2  WAT X 301      26.795   6.940  23.095  0.00  0.00            
ATOM   4456  O   WAT X 302      71.526  11.083  32.053  0.00  0.00            
ATOM   4457  H1  WAT X 302      71.169  11.889  32.427  0.00  0.00            
ATOM   4458  H2  WAT X 302      72.114  11.381  31.359  0.00  0.00            
ATOM   4459  O   WAT X 303      20.778  12.484  34.549  0.00  0.00            
ATOM   4460  H1  WAT X 303      20.631  11.873  33.827  0.00  0.00            
ATOM   4461  H2  WAT X 303      20.826  13.343  34.130  0.00  0.00            
ATOM   4462  O   WAT X 304      44.363   0.199  52.153  0.00  0.00            
ATOM   4463  H1  WAT X 304      44.077   0.438  51.271  0.00  0.00            
ATOM   4464  H2  WAT X 304      44.980  -0.520  52.018  0.00  0.00            
ATOM   4465  O   WAT X 305      73.249  -0.204  12.314  0.00  0.00            
ATOM   4466  H1  WAT X 305      73.483   0.180  11.469  0.00  0.00            
ATOM   4467  H2  WAT X 305      73.562   0.430  12.959  0.00  0.00            
ATOM   4468  O   WAT X 306      69.274  52.215  57.243  0.00  0.00            
ATOM   4469  H1  WAT X 306      69.088  51.830  56.387  0.00  0.00            
ATOM   4470  H2  WAT X 306      68.834  53.065  57.224  0.00  0.00            
ATOM   4471  O   WAT X 307      66.820  38.744  59.898  0.00  0.00            
ATOM   4472  H1  WAT X 307      67.396  37.997  60.065  0.00  0.00            
ATOM   4473  H2  WAT X 307      66.074  38.371  59.429  0.00  0.00            
ATOM   4474  O   WAT X 308      48.693   0.982  33.084  0.00  0.00            
ATOM   4475  H1  WAT X 308      49.650   1.000  33.093  0.00  0.00            
ATOM   4476  H2  WAT X 308      48.436   1.555  33.807  0.00  0.00            
ATOM   4477  O   WAT X 309       1.137  13.510  30.723  0.00  0.00            
ATOM   4478  H1  WAT X 309       1.443  12.705  30.305  0.00  0.00            
ATOM   4479  H2  WAT X 309       1.729  13.635  31.465  0.00  0.00            
ATOM   4480  O   WAT X 310       6.530  15.668   5.597  0.00  0.00            
ATOM   4481  H1  WAT X 310       6.075  16.417   5.981  0.00  0.00            
ATOM   4482  H2  WAT X 310       5.986  14.914   5.824  0.00  0.00            
ATOM   4483  O   WAT X 311      14.785  45.220   2.842  0.00  0.00            
ATOM   4484  H1  WAT X 311      14.494  46.006   3.304  0.00  0.00            
ATOM   4485  H2  WAT X 311      14.000  44.677   2.775  0.00  0.00            
ATOM   4486  O   WAT X 312      40.333   9.432  55.418  0.00  0.00            
ATOM   4487  H1  WAT X 312      39.847   8.619  55.560  0.00  0.00            
ATOM   4488  H2  WAT X 312      39.772   9.949  54.840  0.00  0.00            
ATOM   4489  O   WAT X 313      74.591  61.093   3.071  0.00  0.00            
ATOM   4490  H1  WAT X 313      73.972  61.787   3.296  0.00  0.00            
ATOM   4491  H2  WAT X 313      75.438  61.536   3.019  0.00  0.00            
ATOM   4492  O   WAT X 314      22.090  25.247  49.024  0.00  0.00            
ATOM   4493  H1  WAT X 314      21.568  25.410  48.239  0.00  0.00            
ATOM   4494  H2  WAT X 314      21.562  24.639  49.541  0.00  0.00            
ATOM   4495  O   WAT X 315      70.293  38.233  40.285  0.00  0.00            
ATOM   4496  H1  WAT X 315      69.693  38.071  39.557  0.00  0.00            
ATOM   4497  H2  WAT X 315      71.094  38.551  39.869  0.00  0.00            
ATOM   4498  O   WAT X 316      51.687  10.653  23.619  0.00  0.00            
ATOM   4499  H1  WAT X 316      50.790  10.393  23.829  0.00  0.00            
ATOM   4500  H2  WAT X 316      52.235  10.072  24.147  0.00  0.00            
ATOM   4501  O   WAT X 317      63.093  22.611   7.220  0.00  0.00            
ATOM   4502  H1  WAT X 317      63.858  22.614   7.795  0.00  0.00            
ATOM   4503  H2  WAT X 317      63.446  22.413   6.353  0.00  0.00            
ATOM   4504  O   WAT X 318      58.636  25.042  49.718  0.00  0.00            
ATOM   4505  H1  WAT X 318      57.783  25.240  49.331  0.00  0.00            
ATOM   4506  H2  WAT X 318      58.621  24.095  49.859  0.00  0.00            
ATOM   4507  O   WAT X 319      43.432  43.593  54.116  0.00  0.00            
ATOM   4508  H1  WAT X 319      42.799  42.978  53.745  0.00  0.00            
ATOM   4509  H2  WAT X 319      44.132  43.038  54.460  0.00  0.00            
ATOM   4510  O   WAT X 320      32.177   8.690  48.812  0.00  0.00            
ATOM   4511  H1  WAT X 320      32.424   9.375  48.190  0.00  0.00            
ATOM   4512  H2  WAT X 320      31.475   8.210  48.373  0.00  0.00            
ATOM   4513  O   WAT X 321      33.222  11.275  40.276  0.00  0.00            
ATOM   4514  H1  WAT X 321      33.913  11.852  40.601  0.00  0.00            
ATOM   4515  H2  WAT X 321      32.729  11.815  39.658  0.00  0.00            
ATOM   4516  O   WAT X 322      54.389  12.848  47.300  0.00  0.00            
ATOM   4517  H1  WAT X 322      53.979  12.943  48.159  0.00  0.00            
ATOM   4518  H2  WAT X 322      53.713  13.123  46.680  0.00  0.00            
ATOM   4519  O   WAT X 323       6.090  22.894  45.957  0.00  0.00            
ATOM   4520  H1  WAT X 323       6.509  22.076  46.225  0.00  0.00            
ATOM   4521  H2  WAT X 323       5.521  22.644  45.228  0.00  0.00            
ATOM   4522  O   WAT X 324      59.927  38.923  24.998  0.00  0.00            
ATOM   4523  H1  WAT X 324      59.726  38.508  25.836  0.00  0.00            
ATOM   4524  H2  WAT X 324      59.988  39.856  25.200  0.00  0.00            
ATOM   4525  O   WAT X 325       6.165   4.156  22.356  0.00  0.00            
ATOM   4526  H1  WAT X 325       5.738   3.362  22.034  0.00  0.00            
ATOM   4527  H2  WAT X 325       5.454   4.677  22.728  0.00  0.00            
ATOM   4528  O   WAT X 326       9.805  20.641   7.594  0.00  0.00            
ATOM   4529  H1  WAT X 326       8.930  20.646   7.983  0.00  0.00            
ATOM   4530  H2  WAT X 326      10.003  19.714   7.462  0.00  0.00            
ATOM   4531  O   WAT X 327      73.831   6.402  48.708  0.00  0.00            
ATOM   4532  H1  WAT X 327      74.543   6.040  49.236  0.00  0.00            
ATOM   4533  H2  WAT X 327      73.802   7.328  48.949  0.00  0.00            
ATOM   4534  O   WAT X 328      38.789  58.630  49.925  0.00  0.00            
ATOM   4535  H1  WAT X 328      39.327  58.662  49.134  0.00  0.00            
ATOM   4536  H2  WAT X 328      38.390  59.498  49.979  0.00  0.00            
ATOM   4537  O   WAT X 329      26.952   3.164  23.811  0.00  0.00            
ATOM   4538  H1  WAT X 329      26.910   3.677  24.619  0.00  0.00            
ATOM   4539  H2  WAT X 329      26.112   3.324  23.381  0.00  0.00            
ATOM   4540  O   WAT X 330      14.961  12.328  37.856  0.00  0.00            
ATOM   4541  H1  WAT X 330      15.706  11.836  37.511  0.00  0.00            
ATOM   4542  H2  WAT X 330      15.197  12.514  38.765  0.00  0.00            
ATOM   4543  O   WAT X 331      43.268  46.647  50.124  0.00  0.00            
ATOM   4544  H1  WAT X 331      42.930  47.509  50.366  0.00  0.00            
ATOM   4545  H2  WAT X 331      43.302  46.662  49.167  0.00  0.00            
ATOM   4546  O   WAT X 332      58.506  20.121  51.101  0.00  0.00            
ATOM   4547  H1  WAT X 332      57.774  19.651  51.500  0.00  0.00            
ATOM   4548  H2  WAT X 332      58.866  19.505  50.463  0.00  0.00            
ATOM   4549  O   WAT X 333      63.570  63.954  40.247  0.00  0.00            
ATOM   4550  H1  WAT X 333      63.598  63.946  41.204  0.00  0.00            
ATOM   4551  H2  WAT X 333      62.939  64.640  40.032  0.00  0.00            
ATOM   4552  O   WAT X 334      37.738  33.610  50.587  0.00  0.00            
ATOM   4553  H1  WAT X 334      37.333  33.543  49.723  0.00  0.00            
ATOM   4554  H2  WAT X 334      37.313  34.366  50.993  0.00  0.00            
ATOM   4555  O   WAT X 335       1.558  24.424  54.653  0.00  0.00            
ATOM   4556  H1  WAT X 335       1.562  25.371  54.508  0.00  0.00            
ATOM   4557  H2  WAT X 335       1.373  24.051  53.791  0.00  0.00            
ATOM   4558  O   WAT X 336      69.687  11.145  14.711  0.00  0.00            
ATOM   4559  H1  WAT X 336      70.540  11.200  15.141  0.00  0.00            
ATOM   4560  H2  WAT X 336      69.217  11.924  15.008  0.00  0.00            
ATOM   4561  O   WAT X 337      28.032  32.621   1.173  0.00  0.00            
ATOM   4562  H1  WAT X 337      28.378  32.620   0.280  0.00  0.00            
ATOM   4563  H2  WAT X 337      28.800  32.486   1.728  0.00  0.00            
ATOM   4564  O   WAT X 338      56.744  51.801   6.355  0.00  0.00            
ATOM   4565  H1  WAT X 338      56.628  50.868   6.175  0.00  0.00            
ATOM   4566  H2  WAT X 338      55.864  52.117   6.557  0.00  0.00            
ATOM   4567  O   WAT X 339      66.886   8.898  57.983  0.00  0.00            
ATOM   4568  H1  WAT X 339      67.369   9.559  57.487  0.00  0.00            
ATOM   4569  H2  WAT X 339      66.114   8.715  57.449  0.00  0.00            
ATOM   4570  O   WAT X 340      65.238  40.682  25.213  0.00  0.00            
ATOM   4571  H1  WAT X 340      65.787  41.207  25.795  0.00  0.00            
ATOM   4572  H2  WAT X 340      65.392  39.778  25.489  0.00  0.00            
ATOM   4573  O   WAT X 341      51.030  62.376   7.851  0.00  0.00            
ATOM   4574  H1  WAT X 341      51.200  63.303   7.684  0.00  0.00            
ATOM   4575  H2  WAT X 341      50.679  62.045   7.024  0.00  0.00            
ATOM   4576  O   WAT X 342       2.215  30.955  50.571  0.00  0.00            
ATOM   4577  H1  WAT X 342       1.789  31.574  49.979  0.00  0.00            
ATOM   4578  H2  WAT X 342       2.791  30.440  50.006  0.00  0.00            
ATOM   4579  O   WAT X 343      43.758  60.403  40.155  0.00  0.00            
ATOM   4580  H1  WAT X 343      43.433  61.010  40.820  0.00  0.00            
ATOM   4581  H2  WAT X 343      43.105  59.704  40.130  0.00  0.00            
ATOM   4582  O   WAT X 344      38.158   2.089  55.538  0.00  0.00            
ATOM   4583  H1  WAT X 344      38.540   1.212  55.521  0.00  0.00            
ATOM   4584  H2  WAT X 344      38.828   2.634  55.952  0.00  0.00            
ATOM   4585  O   WAT X 345      59.367  24.586  11.463  0.00  0.00            
ATOM   4586  H1  WAT X 345      58.480  24.226  11.483  0.00  0.00            
ATOM   4587  H2  WAT X 345      59.929  23.829  11.293  0.00  0.00            
ATOM   4588  O   WAT X 346      71.068   0.371  33.829  0.00  0.00            
ATOM   4589  H1  WAT X 346      70.621   0.941  33.203  0.00  0.00            
ATOM   4590  H2  WAT X 346      70.752  -0.508  33.620  0.00  0.00            
ATOM   4591  O   WAT X 347      20.544  39.267   6.101  0.00  0.00            
ATOM   4592  H1  WAT X 347      19.972  38.975   6.812  0.00  0.00            
ATOM   4593  H2  WAT X 347      19.958  39.378   5.353  0.00  0.00            
ATOM   4594  O   WAT X 348      69.345  38.587  26.446  0.00  0.00            
ATOM   4595  H1  WAT X 348      68.945  39.274  26.978  0.00  0.00            
ATOM   4596  H2  WAT X 348      69.376  38.955  25.563  0.00  0.00            
ATOM   4597  O   WAT X 349      12.350  60.487   5.850  0.00  0.00            
ATOM   4598  H1  WAT X 349      12.275  61.212   6.472  0.00  0.00            
ATOM   4599  H2  WAT X 349      13.014  60.777   5.224  0.00  0.00            
ATOM   4600  O   WAT X 350      47.396  21.829  62.356  0.00  0.00            
ATOM   4601  H1  WAT X 350      47.801  22.158  63.159  0.00  0.00            
ATOM   4602  H2  WAT X 350      48.132  21.538  61.819  0.00  0.00            
ATOM   4603  O   WAT X 351      45.321  17.202   0.216  0.00  0.00            
ATOM   4604  H1  WAT X 351      44.821  17.154   1.031  0.00  0.00            
ATOM   4605  H2  WAT X 351      45.216  16.338  -0.181  0.00  0.00            
ATOM   4606  O   WAT X 352      29.819  28.918   5.412  0.00  0.00            
ATOM   4607  H1  WAT X 352      28.883  28.901   5.614  0.00  0.00            
ATOM   4608  H2  WAT X 352      29.857  29.050   4.465  0.00  0.00            
ATOM   4609  O   WAT X 353      40.748  51.261   2.327  0.00  0.00            
ATOM   4610  H1  WAT X 353      41.530  51.175   1.782  0.00  0.00            
ATOM   4611  H2  WAT X 353      40.894  52.061   2.832  0.00  0.00            
ATOM   4612  O   WAT X 354      52.493  25.831  49.438  0.00  0.00            
ATOM   4613  H1  WAT X 354      53.194  25.346  49.875  0.00  0.00            
ATOM   4614  H2  WAT X 354      52.329  26.581  50.009  0.00  0.00            
ATOM   4615  O   WAT X 355      16.683   8.525  28.283  0.00  0.00            
ATOM   4616  H1  WAT X 355      17.327   7.843  28.476  0.00  0.00            
ATOM   4617  H2  WAT X 355      16.098   8.522  29.041  0.00  0.00            
ATOM   4618  O   WAT X 356      26.772  32.194  20.560  0.00  0.00            
ATOM   4619  H1  WAT X 356      27.540  31.779  20.954  0.00  0.00            
ATOM   4620  H2  WAT X 356      26.223  31.463  20.279  0.00  0.00            
ATOM   4621  O   WAT X 357      37.537  53.621  18.274  0.00  0.00            
ATOM   4622  H1  WAT X 357      36.606  53.697  18.063  0.00  0.00            
ATOM   4623  H2  WAT X 357      37.813  52.808  17.851  0.00  0.00            
ATOM   4624  O   WAT X 358      45.738  10.256   4.216  0.00  0.00            
ATOM   4625  H1  WAT X 358      46.528   9.773   4.460  0.00  0.00            
ATOM   4626  H2  WAT X 358      45.115   9.578   3.952  0.00  0.00            
ATOM   4627  O   WAT X 359      68.682  28.124   3.319  0.00  0.00            
ATOM   4628  H1  WAT X 359      68.980  28.804   3.922  0.00  0.00            
ATOM   4629  H2  WAT X 359      69.218  27.361   3.535  0.00  0.00            
ATOM   4630  O   WAT X 360      13.346   2.533   3.873  0.00  0.00            
ATOM   4631  H1  WAT X 360      14.031   2.607   4.538  0.00  0.00            
ATOM   4632  H2  WAT X 360      13.166   3.436   3.614  0.00  0.00            
ATOM   4633  O   WAT X 361      44.277  47.934  17.424  0.00  0.00            
ATOM   4634  H1  WAT X 361      43.738  47.233  17.789  0.00  0.00            
ATOM   4635  H2  WAT X 361      45.177  47.627  17.536  0.00  0.00            
ATOM   4636  O   WAT X 362      21.735  10.660  20.187  0.00  0.00            
ATOM   4637  H1  WAT X 362      22.631  10.787  19.875  0.00  0.00            
ATOM   4638  H2  WAT X 362      21.736   9.781  20.566  0.00  0.00            
ATOM   4639  O   WAT X 363      60.648  51.840  59.144  0.00  0.00            
ATOM   4640  H1  WAT X 363      61.568  52.077  59.261  0.00  0.00            
ATOM   4641  H2  WAT X 363      60.163  52.615  59.425  0.00  0.00            
ATOM   4642  O   WAT X 364      75.696  37.236  16.943  0.00  0.00            
ATOM   4643  H1  WAT X 364      75.775  38.176  17.110  0.00  0.00            
ATOM   4644  H2  WAT X 364      75.872  37.144  16.007  0.00  0.00            
ATOM   4645  O   WAT X 365       1.037   8.773   2.041  0.00  0.00            
ATOM   4646  H1  WAT X 365       0.589   8.655   2.879  0.00  0.00            
ATOM   4647  H2  WAT X 365       1.264   9.702   2.020  0.00  0.00            
ATOM   4648  O   WAT X 366      20.737  53.149  26.776  0.00  0.00            
ATOM   4649  H1  WAT X 366      20.580  52.832  25.886  0.00  0.00            
ATOM   4650  H2  WAT X 366      20.234  53.962  26.833  0.00  0.00            
ATOM   4651  O   WAT X 367      35.492  18.086  14.365  0.00  0.00            
ATOM   4652  H1  WAT X 367      36.129  18.395  13.721  0.00  0.00            
ATOM   4653  H2  WAT X 367      35.090  17.319  13.957  0.00  0.00            
ATOM   4654  O   WAT X 368       6.992  39.387  17.238  0.00  0.00            
ATOM   4655  H1  WAT X 368       6.662  40.036  16.616  0.00  0.00            
ATOM   4656  H2  WAT X 368       6.416  38.631  17.123  0.00  0.00            
ATOM   4657  O   WAT X 369       0.857  31.468  12.334  0.00  0.00            
ATOM   4658  H1  WAT X 369       1.447  30.902  12.831  0.00  0.00            
ATOM   4659  H2  WAT X 369      -0.019  31.220  12.630  0.00  0.00            
ATOM   4660  O   WAT X 370      48.818   4.202  22.242  0.00  0.00            
ATOM   4661  H1  WAT X 370      49.682   4.082  22.637  0.00  0.00            
ATOM   4662  H2  WAT X 370      48.217   4.233  22.986  0.00  0.00            
ATOM   4663  O   WAT X 371      75.354  41.817  39.887  0.00  0.00            
ATOM   4664  H1  WAT X 371      75.036  42.588  39.417  0.00  0.00            
ATOM   4665  H2  WAT X 371      76.011  42.159  40.493  0.00  0.00            
ATOM   4666  O   WAT X 372      72.414  30.762  42.728  0.00  0.00            
ATOM   4667  H1  WAT X 372      71.847  31.471  42.424  0.00  0.00            
ATOM   4668  H2  WAT X 372      71.899  30.314  43.399  0.00  0.00            
ATOM   4669  O   WAT X 373      42.678   5.538   3.453  0.00  0.00            
ATOM   4670  H1  WAT X 373      42.589   6.398   3.042  0.00  0.00            
ATOM   4671  H2  WAT X 373      42.070   4.978   2.971  0.00  0.00            
ATOM   4672  O   WAT X 374      35.907  12.973  48.039  0.00  0.00            
ATOM   4673  H1  WAT X 374      35.033  12.839  47.673  0.00  0.00            
ATOM   4674  H2  WAT X 374      36.169  12.108  48.356  0.00  0.00            
ATOM   4675  O   WAT X 375      21.047  18.956   0.125  0.00  0.00            
ATOM   4676  H1  WAT X 375      21.257  18.288   0.778  0.00  0.00            
ATOM   4677  H2  WAT X 375      21.056  19.779   0.613  0.00  0.00            
ATOM   4678  O   WAT X 376      39.174  42.097   6.295  0.00  0.00            
ATOM   4679  H1  WAT X 376      38.894  42.967   6.012  0.00  0.00            
ATOM   4680  H2  WAT X 376      38.762  41.498   5.672  0.00  0.00            
ATOM   4681  O   WAT X 377      59.959  41.193  10.573  0.00  0.00            
ATOM   4682  H1  WAT X 377      59.760  41.917  11.167  0.00  0.00            
ATOM   4683  H2  WAT X 377      59.188  41.127  10.009  0.00  0.00            
ATOM   4684  O   WAT X 378      71.426  52.615  47.763  0.00  0.00            
ATOM   4685  H1  WAT X 378      71.706  53.374  48.274  0.00  0.00            
ATOM   4686  H2  WAT X 378      71.727  52.801  46.874  0.00  0.00            
ATOM   4687  O   WAT X 379      27.798   2.421  54.403  0.00  0.00            
ATOM   4688  H1  WAT X 379      26.920   2.782  54.277  0.00  0.00            
ATOM   4689  H2  WAT X 379      28.283   2.696  53.625  0.00  0.00            
ATOM   4690  O   WAT X 380      49.244  64.793  29.779  0.00  0.00            
ATOM   4691  H1  WAT X 380      49.640  64.731  28.910  0.00  0.00            
ATOM   4692  H2  WAT X 380      48.421  65.260  29.634  0.00  0.00            
ATOM   4693  O   WAT X 381      49.576   4.610  51.221  0.00  0.00            
ATOM   4694  H1  WAT X 381      49.956   4.139  50.480  0.00  0.00            
ATOM   4695  H2  WAT X 381      49.337   3.923  51.844  0.00  0.00            
ATOM   4696  O   WAT X 382      54.080  57.260  52.301  0.00  0.00            
ATOM   4697  H1  WAT X 382      53.907  57.966  52.925  0.00  0.00            
ATOM   4698  H2  WAT X 382      54.477  56.567  52.827  0.00  0.00            
ATOM   4699  O   WAT X 383      69.338  30.066   5.319  0.00  0.00            
ATOM   4700  H1  WAT X 383      69.324  30.184   6.268  0.00  0.00            
ATOM   4701  H2  WAT X 383      70.240  30.264   5.065  0.00  0.00            
ATOM   4702  O   WAT X 384      52.403  55.062   6.461  0.00  0.00            
ATOM   4703  H1  WAT X 384      51.509  54.723   6.493  0.00  0.00            
ATOM   4704  H2  WAT X 384      52.719  54.990   7.361  0.00  0.00            
ATOM   4705  O   WAT X 385      24.151  16.581  28.757  0.00  0.00            
ATOM   4706  H1  WAT X 385      23.336  17.001  29.033  0.00  0.00            
ATOM   4707  H2  WAT X 385      24.153  15.740  29.215  0.00  0.00            
ATOM   4708  O   WAT X 386      72.039  44.219   5.106  0.00  0.00            
ATOM   4709  H1  WAT X 386      71.705  43.578   4.478  0.00  0.00            
ATOM   4710  H2  WAT X 386      71.426  44.178   5.840  0.00  0.00            
ATOM   4711  O   WAT X 387      64.156   3.432  41.495  0.00  0.00            
ATOM   4712  H1  WAT X 387      64.049   3.743  42.393  0.00  0.00            
ATOM   4713  H2  WAT X 387      64.806   2.732  41.559  0.00  0.00            
ATOM   4714  O   WAT X 388      23.500   8.837  21.646  0.00  0.00            
ATOM   4715  H1  WAT X 388      23.882   9.543  22.167  0.00  0.00            
ATOM   4716  H2  WAT X 388      24.250   8.415  21.228  0.00  0.00            
ATOM   4717  O   WAT X 389      56.453  57.433   5.962  0.00  0.00            
ATOM   4718  H1  WAT X 389      56.148  56.530   5.872  0.00  0.00            
ATOM   4719  H2  WAT X 389      55.692  57.967   5.736  0.00  0.00            
ATOM   4720  O   WAT X 390      20.641   0.774  23.984  0.00  0.00            
ATOM   4721  H1  WAT X 390      20.407  -0.142  23.835  0.00  0.00            
ATOM   4722  H2  WAT X 390      20.346   0.954  24.877  0.00  0.00            
ATOM   4723  O   WAT X 391      72.720  11.492  39.795  0.00  0.00            
ATOM   4724  H1  WAT X 391      72.613  11.210  40.703  0.00  0.00            
ATOM   4725  H2  WAT X 391      71.973  11.110  39.335  0.00  0.00            
ATOM   4726  O   WAT X 392      75.662  61.935  15.208  0.00  0.00            
ATOM   4727  H1  WAT X 392      75.355  62.805  15.466  0.00  0.00            
ATOM   4728  H2  WAT X 392      76.182  61.635  15.953  0.00  0.00            
ATOM   4729  O   WAT X 393      56.055  15.458  33.401  0.00  0.00            
ATOM   4730  H1  WAT X 393      56.665  15.515  34.136  0.00  0.00            
ATOM   4731  H2  WAT X 393      55.738  16.353  33.282  0.00  0.00            
ATOM   4732  O   WAT X 394       2.853  16.356  24.241  0.00  0.00            
ATOM   4733  H1  WAT X 394       2.080  15.899  24.574  0.00  0.00            
ATOM   4734  H2  WAT X 394       2.604  16.637  23.361  0.00  0.00            
ATOM   4735  O   WAT X 395      41.283  32.292  60.170  0.00  0.00            
ATOM   4736  H1  WAT X 395      41.480  32.779  60.970  0.00  0.00            
ATOM   4737  H2  WAT X 395      41.467  32.910  59.462  0.00  0.00            
ATOM   4738  O   WAT X 396      12.512  13.647  29.670  0.00  0.00            
ATOM   4739  H1  WAT X 396      11.773  14.030  30.143  0.00  0.00            
ATOM   4740  H2  WAT X 396      12.287  12.720  29.584  0.00  0.00            
ATOM   4741  O   WAT X 397       4.728   3.244   1.063  0.00  0.00            
ATOM   4742  H1  WAT X 397       3.892   2.991   0.672  0.00  0.00            
ATOM   4743  H2  WAT X 397       4.582   3.177   2.006  0.00  0.00            
ATOM   4744  O   WAT X 398      46.875  22.622  57.180  0.00  0.00            
ATOM   4745  H1  WAT X 398      46.463  21.969  57.746  0.00  0.00            
ATOM   4746  H2  WAT X 398      47.814  22.451  57.262  0.00  0.00            
ATOM   4747  O   WAT X 399      12.587   1.579  27.910  0.00  0.00            
ATOM   4748  H1  WAT X 399      11.818   1.523  27.343  0.00  0.00            
ATOM   4749  H2  WAT X 399      12.597   2.487  28.211  0.00  0.00            
ATOM   4750  O   WAT X 400      15.884  10.013  14.495  0.00  0.00            
ATOM   4751  H1  WAT X 400      16.483   9.951  15.239  0.00  0.00            
ATOM   4752  H2  WAT X 400      15.862   9.128  14.130  0.00  0.00            
ATOM   4753  O   WAT X 401      52.074  25.950  15.950  0.00  0.00            
ATOM   4754  H1  WAT X 401      51.444  25.281  15.679  0.00  0.00            
ATOM   4755  H2  WAT X 401      52.738  25.469  16.442  0.00  0.00            
ATOM   4756  O   WAT X 402      20.975  42.246  55.959  0.00  0.00            
ATOM   4757  H1  WAT X 402      21.070  42.086  56.897  0.00  0.00            
ATOM   4758  H2  WAT X 402      20.087  41.953  55.754  0.00  0.00            
ATOM   4759  O   WAT X 403       1.261  22.431   0.920  0.00  0.00            
ATOM   4760  H1  WAT X 403       1.363  21.520   0.642  0.00  0.00            
ATOM   4761  H2  WAT X 403       1.688  22.940   0.232  0.00  0.00            
ATOM   4762  O   WAT X 404      71.870   3.904  13.617  0.00  0.00            
ATOM   4763  H1  WAT X 404      72.223   3.937  12.728  0.00  0.00            
ATOM   4764  H2  WAT X 404      70.963   4.199  13.525  0.00  0.00            
ATOM   4765  O   WAT X 405       1.425  39.748  19.406  0.00  0.00            
ATOM   4766  H1  WAT X 405       1.641  38.815  19.407  0.00  0.00            
ATOM   4767  H2  WAT X 405       1.458  40.002  20.328  0.00  0.00            
ATOM   4768  O   WAT X 406       4.581  56.698  61.293  0.00  0.00            
ATOM   4769  H1  WAT X 406       5.205  55.973  61.256  0.00  0.00            
ATOM   4770  H2  WAT X 406       4.714  57.170  60.470  0.00  0.00            
ATOM   4771  O   WAT X 407      73.578  48.681   1.267  0.00  0.00            
ATOM   4772  H1  WAT X 407      73.912  47.821   1.521  0.00  0.00            
ATOM   4773  H2  WAT X 407      73.687  48.709   0.316  0.00  0.00            
ATOM   4774  O   WAT X 408      66.319  37.582  62.911  0.00  0.00            
ATOM   4775  H1  WAT X 408      66.960  36.930  63.194  0.00  0.00            
ATOM   4776  H2  WAT X 408      66.610  37.839  62.036  0.00  0.00            
ATOM   4777  O   WAT X 409       6.621  35.752   3.596  0.00  0.00            
ATOM   4778  H1  WAT X 409       7.426  35.610   3.097  0.00  0.00            
ATOM   4779  H2  WAT X 409       6.346  34.874   3.860  0.00  0.00            
ATOM   4780  O   WAT X 410      52.884  58.407  30.037  0.00  0.00            
ATOM   4781  H1  WAT X 410      53.145  57.590  29.612  0.00  0.00            
ATOM   4782  H2  WAT X 410      52.110  58.693  29.552  0.00  0.00            
ATOM   4783  O   WAT X 411      40.222  54.243  43.751  0.00  0.00            
ATOM   4784  H1  WAT X 411      40.223  53.595  43.047  0.00  0.00            
ATOM   4785  H2  WAT X 411      39.482  53.994  44.305  0.00  0.00            
ATOM   4786  O   WAT X 412      14.864  14.359  30.386  0.00  0.00            
ATOM   4787  H1  WAT X 412      13.975  14.039  30.235  0.00  0.00            
ATOM   4788  H2  WAT X 412      14.824  15.290  30.166  0.00  0.00            
ATOM   4789  O   WAT X 413      30.413   1.476   6.286  0.00  0.00            
ATOM   4790  H1  WAT X 413      30.928   1.787   5.542  0.00  0.00            
ATOM   4791  H2  WAT X 413      30.375   0.526   6.170  0.00  0.00            
ATOM   4792  O   WAT X 414      45.966  61.284  31.264  0.00  0.00            
ATOM   4793  H1  WAT X 414      46.367  61.497  32.107  0.00  0.00            
ATOM   4794  H2  WAT X 414      46.495  60.562  30.923  0.00  0.00            
ATOM   4795  O   WAT X 415      75.278  34.331  35.031  0.00  0.00            
ATOM   4796  H1  WAT X 415      74.354  34.551  35.144  0.00  0.00            
ATOM   4797  H2  WAT X 415      75.530  34.762  34.215  0.00  0.00            
ATOM   4798  O   WAT X 416      24.215  46.966   6.404  0.00  0.00            
ATOM   4799  H1  WAT X 416      24.453  46.627   7.267  0.00  0.00            
ATOM   4800  H2  WAT X 416      24.175  46.191   5.844  0.00  0.00            
ATOM   4801  O   WAT X 417      72.319   0.724   7.156  0.00  0.00            
ATOM   4802  H1  WAT X 417      71.811   1.356   6.647  0.00  0.00            
ATOM   4803  H2  WAT X 417      72.903   0.316   6.517  0.00  0.00            
ATOM   4804  O   WAT X 418      32.976  41.260  49.633  0.00  0.00            
ATOM   4805  H1  WAT X 418      32.403  41.561  50.338  0.00  0.00            
ATOM   4806  H2  WAT X 418      32.402  41.194  48.869  0.00  0.00            
ATOM   4807  O   WAT X 419      36.868   4.266  57.354  0.00  0.00            
ATOM   4808  H1  WAT X 419      37.505   4.746  56.825  0.00  0.00            
ATOM   4809  H2  WAT X 419      36.519   3.600  56.762  0.00  0.00            
ATOM   4810  O   WAT X 420      44.382  48.358  44.440  0.00  0.00            
ATOM   4811  H1  WAT X 420      43.955  48.931  45.077  0.00  0.00            
ATOM   4812  H2  WAT X 420      43.819  48.396  43.667  0.00  0.00            
ATOM   4813  O   WAT X 421      21.456   2.785  26.797  0.00  0.00            
ATOM   4814  H1  WAT X 421      22.266   2.435  27.169  0.00  0.00            
ATOM   4815  H2  WAT X 421      20.796   2.121  26.996  0.00  0.00            
ATOM   4816  O   WAT X 422      58.108   7.415  27.074  0.00  0.00            
ATOM   4817  H1  WAT X 422      58.327   6.524  27.346  0.00  0.00            
ATOM   4818  H2  WAT X 422      58.953   7.857  26.995  0.00  0.00            
ATOM   4819  O   WAT X 423      43.973  54.477  60.594  0.00  0.00            
ATOM   4820  H1  WAT X 423      43.727  53.570  60.778  0.00  0.00            
ATOM   4821  H2  WAT X 423      44.527  54.421  59.815  0.00  0.00            
ATOM   4822  O   WAT X 424       6.571   7.773  21.146  0.00  0.00            
ATOM   4823  H1  WAT X 424       6.694   8.042  22.056  0.00  0.00            
ATOM   4824  H2  WAT X 424       5.714   7.347  21.136  0.00  0.00            
ATOM   4825  O   WAT X 425      19.681  58.029  58.573  0.00  0.00            
ATOM   4826  H1  WAT X 425      19.625  58.985  58.559  0.00  0.00            
ATOM   4827  H2  WAT X 425      20.352  57.819  57.923  0.00  0.00            
ATOM   4828  O   WAT X 426       3.461  47.793  31.798  0.00  0.00            
ATOM   4829  H1  WAT X 426       2.638  47.330  31.956  0.00  0.00            
ATOM   4830  H2  WAT X 426       3.896  47.280  31.116  0.00  0.00            
ATOM   4831  O   WAT X 427       3.701  26.761  18.473  0.00  0.00            
ATOM   4832  H1  WAT X 427       3.339  27.643  18.385  0.00  0.00            
ATOM   4833  H2  WAT X 427       3.603  26.554  19.403  0.00  0.00            
ATOM   4834  O   WAT X 428      12.667  51.325  29.953  0.00  0.00            
ATOM   4835  H1  WAT X 428      12.244  50.502  30.199  0.00  0.00            
ATOM   4836  H2  WAT X 428      11.952  51.960  29.915  0.00  0.00            
ATOM   4837  O   WAT X 429      33.866  48.419  19.058  0.00  0.00            
ATOM   4838  H1  WAT X 429      33.543  48.994  18.364  0.00  0.00            
ATOM   4839  H2  WAT X 429      33.125  48.327  19.657  0.00  0.00            
ATOM   4840  O   WAT X 430      36.492  37.844  10.755  0.00  0.00            
ATOM   4841  H1  WAT X 430      37.376  38.190  10.875  0.00  0.00            
ATOM   4842  H2  WAT X 430      35.921  38.504  11.148  0.00  0.00            
ATOM   4843  O   WAT X 431      17.385   6.952  33.879  0.00  0.00            
ATOM   4844  H1  WAT X 431      17.212   6.105  33.468  0.00  0.00            
ATOM   4845  H2  WAT X 431      16.574   7.446  33.760  0.00  0.00            
ATOM   4846  O   WAT X 432      33.643  33.043   2.076  0.00  0.00            
ATOM   4847  H1  WAT X 432      33.560  32.157   2.428  0.00  0.00            
ATOM   4848  H2  WAT X 432      34.233  33.488   2.684  0.00  0.00            
ATOM   4849  O   WAT X 433      70.910  49.392  54.974  0.00  0.00            
ATOM   4850  H1  WAT X 433      70.531  48.514  55.011  0.00  0.00            
ATOM   4851  H2  WAT X 433      70.158  49.981  55.046  0.00  0.00            
ATOM   4852  O   WAT X 434       7.160   2.309  36.921  0.00  0.00            
ATOM   4853  H1  WAT X 434       6.565   2.982  36.591  0.00  0.00            
ATOM   4854  H2  WAT X 434       7.739   2.118  36.183  0.00  0.00            
ATOM   4855  O   WAT X 435      45.711  21.277   6.179  0.00  0.00            
ATOM   4856  H1  WAT X 435      46.443  20.740   5.875  0.00  0.00            
ATOM   4857  H2  WAT X 435      45.714  21.169   7.130  0.00  0.00            
ATOM   4858  O   WAT X 436      16.513   8.267  59.677  0.00  0.00            
ATOM   4859  H1  WAT X 436      17.252   8.316  60.284  0.00  0.00            
ATOM   4860  H2  WAT X 436      16.902   7.986  58.848  0.00  0.00            
ATOM   4861  O   WAT X 437       2.525  11.461  18.952  0.00  0.00            
ATOM   4862  H1  WAT X 437       2.236  11.744  19.820  0.00  0.00            
ATOM   4863  H2  WAT X 437       3.138  12.141  18.671  0.00  0.00            
ATOM   4864  O   WAT X 438      28.872  57.910  47.956  0.00  0.00            
ATOM   4865  H1  WAT X 438      29.385  57.187  48.318  0.00  0.00            
ATOM   4866  H2  WAT X 438      29.300  58.113  47.124  0.00  0.00            
ATOM   4867  O   WAT X 439      10.787  60.260  45.530  0.00  0.00            
ATOM   4868  H1  WAT X 439      11.026  60.939  46.161  0.00  0.00            
ATOM   4869  H2  WAT X 439      10.876  60.684  44.676  0.00  0.00            
ATOM   4870  O   WAT X 440      58.464  53.837   5.924  0.00  0.00            
ATOM   4871  H1  WAT X 440      57.867  54.579   5.828  0.00  0.00            
ATOM   4872  H2  WAT X 440      57.891  53.073   5.980  0.00  0.00            
ATOM   4873  O   WAT X 441      17.880  37.248   4.969  0.00  0.00            
ATOM   4874  H1  WAT X 441      18.560  37.380   5.630  0.00  0.00            
ATOM   4875  H2  WAT X 441      17.357  38.049   5.000  0.00  0.00            
ATOM   4876  O   WAT X 442      14.283  64.933  12.596  0.00  0.00            
ATOM   4877  H1  WAT X 442      13.417  65.052  12.987  0.00  0.00            
ATOM   4878  H2  WAT X 442      14.873  64.845  13.345  0.00  0.00            
ATOM   4879  O   WAT X 443      64.774   3.958  21.088  0.00  0.00            
ATOM   4880  H1  WAT X 443      64.249   4.754  21.171  0.00  0.00            
ATOM   4881  H2  WAT X 443      64.454   3.386  21.785  0.00  0.00            
ATOM   4882  O   WAT X 444       6.238  16.899  29.439  0.00  0.00            
ATOM   4883  H1  WAT X 444       6.849  16.715  30.152  0.00  0.00            
ATOM   4884  H2  WAT X 444       5.376  16.899  29.855  0.00  0.00            
ATOM   4885  O   WAT X 445      60.070  48.807  58.443  0.00  0.00            
ATOM   4886  H1  WAT X 445      60.086  49.524  57.810  0.00  0.00            
ATOM   4887  H2  WAT X 445      59.231  48.903  58.893  0.00  0.00            
ATOM   4888  O   WAT X 446      23.431  54.502   7.533  0.00  0.00            
ATOM   4889  H1  WAT X 446      23.074  54.057   6.764  0.00  0.00            
ATOM   4890  H2  WAT X 446      24.246  54.898   7.224  0.00  0.00            
ATOM   4891  O   WAT X 447      64.502  25.318  39.386  0.00  0.00            
ATOM   4892  H1  WAT X 447      63.780  25.127  38.788  0.00  0.00            
ATOM   4893  H2  WAT X 447      64.078  25.654  40.176  0.00  0.00            
ATOM   4894  O   WAT X 448      56.081  13.430  30.292  0.00  0.00            
ATOM   4895  H1  WAT X 448      55.808  12.518  30.392  0.00  0.00            
ATOM   4896  H2  WAT X 448      55.593  13.902  30.967  0.00  0.00            
ATOM   4897  O   WAT X 449      63.587   3.943   8.051  0.00  0.00            
ATOM   4898  H1  WAT X 449      63.938   4.057   8.935  0.00  0.00            
ATOM   4899  H2  WAT X 449      63.599   4.822   7.673  0.00  0.00            
ATOM   4900  O   WAT X 450      70.163  59.933  60.565  0.00  0.00            
ATOM   4901  H1  WAT X 450      70.215  59.729  61.499  0.00  0.00            
ATOM   4902  H2  WAT X 450      70.986  59.606  60.203  0.00  0.00            
ATOM   4903  O   WAT X 451      57.935  36.186   8.078  0.00  0.00            
ATOM   4904  H1  WAT X 451      57.025  36.417   8.262  0.00  0.00            
ATOM   4905  H2  WAT X 451      58.056  36.407   7.154  0.00  0.00            
ATOM   4906  O   WAT X 452      33.595  59.385  33.225  0.00  0.00            
ATOM   4907  H1  WAT X 452      34.033  58.543  33.102  0.00  0.00            
ATOM   4908  H2  WAT X 452      34.258  59.943  33.632  0.00  0.00            
ATOM   4909  O   WAT X 453      23.350  38.764   9.577  0.00  0.00            
ATOM   4910  H1  WAT X 453      23.513  39.389  10.283  0.00  0.00            
ATOM   4911  H2  WAT X 453      22.945  39.286   8.884  0.00  0.00            
ATOM   4912  O   WAT X 454      44.699  44.178   5.131  0.00  0.00            
ATOM   4913  H1  WAT X 454      45.340  43.601   5.546  0.00  0.00            
ATOM   4914  H2  WAT X 454      44.314  43.646   4.435  0.00  0.00            
ATOM   4915  O   WAT X 455      24.160  11.395  22.585  0.00  0.00            
ATOM   4916  H1  WAT X 455      24.453  11.782  23.411  0.00  0.00            
ATOM   4917  H2  WAT X 455      24.812  11.678  21.944  0.00  0.00            
ATOM   4918  O   WAT X 456      66.276  26.080   8.960  0.00  0.00            
ATOM   4919  H1  WAT X 456      67.165  25.851   9.231  0.00  0.00            
ATOM   4920  H2  WAT X 456      66.071  25.458   8.261  0.00  0.00            
ATOM   4921  O   WAT X 457      13.006   3.574  36.737  0.00  0.00            
ATOM   4922  H1  WAT X 457      13.250   4.312  37.294  0.00  0.00            
ATOM   4923  H2  WAT X 457      13.668   3.567  36.045  0.00  0.00            
ATOM   4924  O   WAT X 458      29.753  22.377  60.688  0.00  0.00            
ATOM   4925  H1  WAT X 458      28.809  22.493  60.795  0.00  0.00            
ATOM   4926  H2  WAT X 458      30.130  23.210  60.974  0.00  0.00            
ATOM   4927  O   WAT X 459      11.549  21.431  24.649  0.00  0.00            
ATOM   4928  H1  WAT X 459      10.931  22.113  24.914  0.00  0.00            
ATOM   4929  H2  WAT X 459      12.314  21.911  24.333  0.00  0.00            
ATOM   4930  O   WAT X 460      12.516  16.870  23.522  0.00  0.00            
ATOM   4931  H1  WAT X 460      13.063  16.099  23.675  0.00  0.00            
ATOM   4932  H2  WAT X 460      13.041  17.603  23.842  0.00  0.00            
ATOM   4933  O   WAT X 461      48.549  21.326   6.017  0.00  0.00            
ATOM   4934  H1  WAT X 461      49.315  21.901   6.004  0.00  0.00            
ATOM   4935  H2  WAT X 461      48.457  21.028   5.112  0.00  0.00            
ATOM   4936  O   WAT X 462      14.067  60.294  43.729  0.00  0.00            
ATOM   4937  H1  WAT X 462      14.456  60.688  42.948  0.00  0.00            
ATOM   4938  H2  WAT X 462      14.414  60.810  44.456  0.00  0.00            
ATOM   4939  O   WAT X 463       5.314  29.724  57.451  0.00  0.00            
ATOM   4940  H1  WAT X 463       5.218  29.541  56.516  0.00  0.00            
ATOM   4941  H2  WAT X 463       4.898  28.979  57.884  0.00  0.00            
ATOM   4942  O   WAT X 464       9.074  13.841  61.821  0.00  0.00            
ATOM   4943  H1  WAT X 464       8.340  13.997  61.227  0.00  0.00            
ATOM   4944  H2  WAT X 464       8.733  13.222  62.466  0.00  0.00            
ATOM   4945  O   WAT X 465      18.315  34.741  17.162  0.00  0.00            
ATOM   4946  H1  WAT X 465      17.534  34.212  17.326  0.00  0.00            
ATOM   4947  H2  WAT X 465      18.903  34.157  16.684  0.00  0.00            
ATOM   4948  O   WAT X 466      75.908  46.695  34.903  0.00  0.00            
ATOM   4949  H1  WAT X 466      75.920  45.914  35.457  0.00  0.00            
ATOM   4950  H2  WAT X 466      75.431  47.346  35.417  0.00  0.00            
ATOM   4951  O   WAT X 467      14.550  22.894  17.740  0.00  0.00            
ATOM   4952  H1  WAT X 467      14.148  22.044  17.917  0.00  0.00            
ATOM   4953  H2  WAT X 467      14.604  23.316  18.598  0.00  0.00            
ATOM   4954  O   WAT X 468      67.145  57.701  19.056  0.00  0.00            
ATOM   4955  H1  WAT X 468      67.169  58.334  18.338  0.00  0.00            
ATOM   4956  H2  WAT X 468      67.929  57.891  19.570  0.00  0.00            
ATOM   4957  O   WAT X 469      43.926  53.270  20.353  0.00  0.00            
ATOM   4958  H1  WAT X 469      44.051  53.732  21.182  0.00  0.00            
ATOM   4959  H2  WAT X 469      44.794  53.266  19.948  0.00  0.00            
ATOM   4960  O   WAT X 470       0.664  43.721  32.674  0.00  0.00            
ATOM   4961  H1  WAT X 470       1.094  43.768  33.527  0.00  0.00            
ATOM   4962  H2  WAT X 470       0.718  42.797  32.429  0.00  0.00            
ATOM   4963  O   WAT X 471      71.726  48.957  23.388  0.00  0.00            
ATOM   4964  H1  WAT X 471      71.304  48.737  22.558  0.00  0.00            
ATOM   4965  H2  WAT X 471      72.100  48.130  23.693  0.00  0.00            
ATOM   4966  O   WAT X 472      34.419  24.341  17.689  0.00  0.00            
ATOM   4967  H1  WAT X 472      33.830  24.450  18.436  0.00  0.00            
ATOM   4968  H2  WAT X 472      33.912  24.648  16.938  0.00  0.00            
ATOM   4969  O   WAT X 473      29.216  45.041  50.279  0.00  0.00            
ATOM   4970  H1  WAT X 473      28.383  45.511  50.322  0.00  0.00            
ATOM   4971  H2  WAT X 473      29.358  44.891  49.345  0.00  0.00            
ATOM   4972  O   WAT X 474      11.221  45.035  23.105  0.00  0.00            
ATOM   4973  H1  WAT X 474      11.789  44.625  22.453  0.00  0.00            
ATOM   4974  H2  WAT X 474      10.357  45.055  22.693  0.00  0.00            
ATOM   4975  O   WAT X 475      33.984  23.767  59.707  0.00  0.00            
ATOM   4976  H1  WAT X 475      34.417  22.996  60.075  0.00  0.00            
ATOM   4977  H2  WAT X 475      34.636  24.464  59.778  0.00  0.00            
ATOM   4978  O   WAT X 476       9.485  11.001  47.325  0.00  0.00            
ATOM   4979  H1  WAT X 476      10.196  11.008  46.684  0.00  0.00            
ATOM   4980  H2  WAT X 476       8.993  10.203  47.128  0.00  0.00            
ATOM   4981  O   WAT X 477      59.310  63.072  42.832  0.00  0.00            
ATOM   4982  H1  WAT X 477      58.501  62.565  42.765  0.00  0.00            
ATOM   4983  H2  WAT X 477      59.095  63.920  42.444  0.00  0.00            
ATOM   4984  O   WAT X 478      66.203  63.011  62.438  0.00  0.00            
ATOM   4985  H1  WAT X 478      65.544  63.660  62.684  0.00  0.00            
ATOM   4986  H2  WAT X 478      66.693  63.424  61.727  0.00  0.00            
ATOM   4987  O   WAT X 479      24.293  16.522   3.400  0.00  0.00            
ATOM   4988  H1  WAT X 479      24.897  15.790   3.272  0.00  0.00            
ATOM   4989  H2  WAT X 479      23.510  16.122   3.779  0.00  0.00            
ATOM   4990  O   WAT X 480       6.836  17.875  44.600  0.00  0.00            
ATOM   4991  H1  WAT X 480       6.310  17.564  43.864  0.00  0.00            
ATOM   4992  H2  WAT X 480       7.674  18.121  44.208  0.00  0.00            
ATOM   4993  O   WAT X 481      38.950  10.771  59.983  0.00  0.00            
ATOM   4994  H1  WAT X 481      38.581  10.666  59.107  0.00  0.00            
ATOM   4995  H2  WAT X 481      39.800  10.332  59.939  0.00  0.00            
ATOM   4996  O   WAT X 482      66.533  64.092  11.982  0.00  0.00            
ATOM   4997  H1  WAT X 482      66.553  64.490  12.852  0.00  0.00            
ATOM   4998  H2  WAT X 482      66.575  63.150  12.149  0.00  0.00            
ATOM   4999  O   WAT X 483      76.426  10.397  52.294  0.00  0.00            
ATOM   5000  H1  WAT X 483      76.444   9.720  52.970  0.00  0.00            
ATOM   5001  H2  WAT X 483      77.342  10.656  52.189  0.00  0.00            
ATOM   5002  O   WAT X 484      63.188  15.668  54.443  0.00  0.00            
ATOM   5003  H1  WAT X 484      63.688  15.160  55.082  0.00  0.00            
ATOM   5004  H2  WAT X 484      63.784  15.774  53.702  0.00  0.00            
ATOM   5005  O   WAT X 485      55.543  45.479  62.368  0.00  0.00            
ATOM   5006  H1  WAT X 485      56.288  45.935  61.978  0.00  0.00            
ATOM   5007  H2  WAT X 485      55.184  46.103  62.998  0.00  0.00            
ATOM   5008  O   WAT X 486      68.467  41.594   7.104  0.00  0.00            
ATOM   5009  H1  WAT X 486      68.968  40.855   7.450  0.00  0.00            
ATOM   5010  H2  WAT X 486      68.654  41.591   6.165  0.00  0.00            
ATOM   5011  O   WAT X 487      22.289   0.628  30.519  0.00  0.00            
ATOM   5012  H1  WAT X 487      22.862  -0.062  30.854  0.00  0.00            
ATOM   5013  H2  WAT X 487      22.524   0.707  29.595  0.00  0.00            
ATOM   5014  O   WAT X 488      54.971  54.595  44.216  0.00  0.00            
ATOM   5015  H1  WAT X 488      54.127  54.671  44.660  0.00  0.00            
ATOM   5016  H2  WAT X 488      55.612  54.559  44.926  0.00  0.00            
ATOM   5017  O   WAT X 489      45.494  63.859  15.817  0.00  0.00            
ATOM   5018  H1  WAT X 489      45.108  63.006  15.616  0.00  0.00            
ATOM   5019  H2  WAT X 489      45.652  64.258  14.962  0.00  0.00            
ATOM   5020  O   WAT X 490      25.697  26.725  60.866  0.00  0.00            
ATOM   5021  H1  WAT X 490      25.064  26.565  61.565  0.00  0.00            
ATOM   5022  H2  WAT X 490      26.549  26.573  61.275  0.00  0.00            
ATOM   5023  O   WAT X 491      54.376  49.846  21.274  0.00  0.00            
ATOM   5024  H1  WAT X 491      54.178  50.086  20.369  0.00  0.00            
ATOM   5025  H2  WAT X 491      54.977  50.526  21.576  0.00  0.00            
ATOM   5026  O   WAT X 492       8.772  26.307  41.150  0.00  0.00            
ATOM   5027  H1  WAT X 492       8.610  25.379  40.981  0.00  0.00            
ATOM   5028  H2  WAT X 492       9.040  26.662  40.303  0.00  0.00            
ATOM   5029  O   WAT X 493      33.220  28.721  15.837  0.00  0.00            
ATOM   5030  H1  WAT X 493      32.594  28.235  16.374  0.00  0.00            
ATOM   5031  H2  WAT X 493      33.664  29.302  16.454  0.00  0.00            
ATOM   5032  O   WAT X 494      18.500  31.168  23.723  0.00  0.00            
ATOM   5033  H1  WAT X 494      19.408  30.897  23.857  0.00  0.00            
ATOM   5034  H2  WAT X 494      18.010  30.707  24.404  0.00  0.00            
ATOM   5035  O   WAT X 495      16.689  21.392  61.805  0.00  0.00            
ATOM   5036  H1  WAT X 495      17.361  22.038  62.023  0.00  0.00            
ATOM   5037  H2  WAT X 495      16.735  20.751  62.515  0.00  0.00            
ATOM   5038  O   WAT X 496      59.799  47.467  13.336  0.00  0.00            
ATOM   5039  H1  WAT X 496      59.170  46.820  13.016  0.00  0.00            
ATOM   5040  H2  WAT X 496      59.337  47.922  14.040  0.00  0.00            
ATOM   5041  O   WAT X 497      74.643  29.433  41.722  0.00  0.00            
ATOM   5042  H1  WAT X 497      73.793  29.811  41.951  0.00  0.00            
ATOM   5043  H2  WAT X 497      74.429  28.599  41.304  0.00  0.00            
ATOM   5044  O   WAT X 498      23.508  45.542  15.524  0.00  0.00            
ATOM   5045  H1  WAT X 498      23.158  46.319  15.086  0.00  0.00            
ATOM   5046  H2  WAT X 498      23.809  44.980  14.810  0.00  0.00            
ATOM   5047  O   WAT X 499      17.335  60.402  46.401  0.00  0.00            
ATOM   5048  H1  WAT X 499      16.542  60.698  45.953  0.00  0.00            
ATOM   5049  H2  WAT X 499      17.145  60.525  47.331  0.00  0.00            
ATOM   5050  O   WAT X 500       5.213  23.967  36.605  0.00  0.00            
ATOM   5051  H1  WAT X 500       5.094  23.027  36.744  0.00  0.00            
ATOM   5052  H2  WAT X 500       5.203  24.343  37.485  0.00  0.00            
ATOM   5053  O   WAT X 501       8.600  34.679  61.914  0.00  0.00            
ATOM   5054  H1  WAT X 501       8.875  34.161  61.158  0.00  0.00            
ATOM   5055  H2  WAT X 501       8.470  34.035  62.611  0.00  0.00            
ATOM   5056  O   WAT X 502      35.717  20.830  55.666  0.00  0.00            
ATOM   5057  H1  WAT X 502      35.024  20.780  55.007  0.00  0.00            
ATOM   5058  H2  WAT X 502      36.053  21.723  55.593  0.00  0.00            
ATOM   5059  O   WAT X 503      23.260  17.394  44.288  0.00  0.00            
ATOM   5060  H1  WAT X 503      22.477  16.883  44.084  0.00  0.00            
ATOM   5061  H2  WAT X 503      23.344  18.007  43.558  0.00  0.00            
ATOM   5062  O   WAT X 504      47.131  57.030  12.994  0.00  0.00
[truncated: 2,154,730 more chars]
