# Supplementary material for: Mechanistic Modeling of Monoglyceride Lipase Covalent Modification Elucidates the Role of Leaving Group Expulsion and Discriminates Inhibitors with High and Low Potency
Source: J Chem Inf Model. 2022 May 17;62(11):2771–87. doi: 10.1021/acs.jcim.2c00140 (PMC9198976; doi:10.1021/acs.jcim.2c00140)
Supplement: Supplementary file 4 — ci2c00140_si_004.zip [file ci2c00140_si_004.zip › geometries/cpd6_confIII.pdb]

CRYST1   77.145   65.043   64.113  90.00  90.00  90.00 P 1           1
ATOM      1 HH31 ACE X   1      31.723  55.069  31.976  0.00  0.00            
ATOM      2  CH3 ACE X   1      31.716  56.046  31.492  0.00  0.00            
ATOM      3 HH32 ACE X   1      32.717  56.244  31.109  0.00  0.00            
ATOM      4 HH33 ACE X   1      31.493  56.758  32.286  0.00  0.00            
ATOM      5  C   ACE X   1      30.650  56.088  30.398  0.00  0.00            
ATOM      6  O   ACE X   1      29.481  56.030  30.716  0.00  0.00            
ATOM      7  N   ASP X   2      30.982  56.072  29.136  0.00  0.00            
ATOM      8  H   ASP X   2      32.052  56.117  28.931  0.00  0.00            
ATOM      9  CA  ASP X   2      30.162  55.770  28.041  0.00  0.00            
ATOM     10  HA  ASP X   2      29.100  55.838  28.278  0.00  0.00            
ATOM     11  CB  ASP X   2      30.416  56.775  26.872  0.00  0.00            
ATOM     12  HB2 ASP X   2      29.671  56.684  26.081  0.00  0.00            
ATOM     13  HB3 ASP X   2      30.453  57.809  27.215  0.00  0.00            
ATOM     14  CG  ASP X   2      31.721  56.603  26.183  0.00  0.00            
ATOM     15  OD1 ASP X   2      31.674  56.503  24.937  0.00  0.00            
ATOM     16  OD2 ASP X   2      32.785  56.464  26.845  0.00  0.00            
ATOM     17  C   ASP X   2      30.353  54.340  27.528  0.00  0.00            
ATOM     18  O   ASP X   2      29.766  53.994  26.461  0.00  0.00            
ATOM     19  N   LEU X   3      31.146  53.496  28.243  0.00  0.00            
ATOM     20  H   LEU X   3      31.681  53.902  28.997  0.00  0.00            
ATOM     21  CA  LEU X   3      31.212  52.058  28.172  0.00  0.00            
ATOM     22  HA  LEU X   3      30.622  51.728  27.330  0.00  0.00            
ATOM     23  CB  LEU X   3      32.649  51.629  27.907  0.00  0.00            
ATOM     24  HB2 LEU X   3      33.310  51.964  28.692  0.00  0.00            
ATOM     25  HB3 LEU X   3      32.728  50.576  28.175  0.00  0.00            
ATOM     26  CG  LEU X   3      33.281  51.917  26.528  0.00  0.00            
ATOM     27  HG  LEU X   3      33.161  52.992  26.393  0.00  0.00            
ATOM     28  CD1 LEU X   3      34.785  51.585  26.724  0.00  0.00            
ATOM     29 HD11 LEU X   3      34.883  50.565  27.096  0.00  0.00            
ATOM     30 HD12 LEU X   3      35.207  51.588  25.719  0.00  0.00            
ATOM     31 HD13 LEU X   3      35.148  52.411  27.336  0.00  0.00            
ATOM     32  CD2 LEU X   3      32.615  51.166  25.372  0.00  0.00            
ATOM     33 HD21 LEU X   3      33.180  51.342  24.457  0.00  0.00            
ATOM     34 HD22 LEU X   3      32.655  50.107  25.627  0.00  0.00            
ATOM     35 HD23 LEU X   3      31.649  51.448  25.287  0.00  0.00            
ATOM     36  C   LEU X   3      30.673  51.286  29.442  0.00  0.00            
ATOM     37  O   LEU X   3      30.722  51.958  30.498  0.00  0.00            
ATOM     38  N   PRO X   4      30.057  50.097  29.342  0.00  0.00            
ATOM     39  CD  PRO X   4      29.801  49.354  28.142  0.00  0.00            
ATOM     40  HD2 PRO X   4      30.566  48.588  28.020  0.00  0.00            
ATOM     41  HD3 PRO X   4      29.763  49.972  27.245  0.00  0.00            
ATOM     42  CG  PRO X   4      28.487  48.563  28.451  0.00  0.00            
ATOM     43  HG2 PRO X   4      28.383  47.651  27.863  0.00  0.00            
ATOM     44  HG3 PRO X   4      27.684  49.167  28.352  0.00  0.00            
ATOM     45  CB  PRO X   4      28.776  48.198  29.853  0.00  0.00            
ATOM     46  HB2 PRO X   4      29.532  47.414  29.903  0.00  0.00            
ATOM     47  HB3 PRO X   4      27.865  47.861  30.347  0.00  0.00            
ATOM     48  CA  PRO X   4      29.421  49.426  30.493  0.00  0.00            
ATOM     49  HA  PRO X   4      28.630  50.078  30.864  0.00  0.00            
ATOM     50  C   PRO X   4      30.495  49.112  31.563  0.00  0.00            
ATOM     51  O   PRO X   4      31.662  48.793  31.270  0.00  0.00            
ATOM     52  N   HID X   5      30.081  49.290  32.794  0.00  0.00            
ATOM     53  H   HID X   5      29.036  49.287  33.102  0.00  0.00            
ATOM     54  CA  HID X   5      31.092  49.372  33.935  0.00  0.00            
ATOM     55  HA  HID X   5      31.767  48.532  33.775  0.00  0.00            
ATOM     56  CB  HID X   5      31.790  50.761  34.061  0.00  0.00            
ATOM     57  HB2 HID X   5      32.471  50.643  34.903  0.00  0.00            
ATOM     58  HB3 HID X   5      32.409  50.972  33.189  0.00  0.00            
ATOM     59  CG  HID X   5      30.805  51.867  34.235  0.00  0.00            
ATOM     60  ND1 HID X   5      30.280  52.591  33.208  0.00  0.00            
ATOM     61  HD1 HID X   5      30.422  52.282  32.173  0.00  0.00            
ATOM     62  CE1 HID X   5      29.514  53.617  33.628  0.00  0.00            
ATOM     63  HE1 HID X   5      28.825  54.189  33.006  0.00  0.00            
ATOM     64  NE2 HID X   5      29.442  53.476  34.929  0.00  0.00            
ATOM     65  CD2 HID X   5      30.271  52.355  35.376  0.00  0.00            
ATOM     66  HD2 HID X   5      30.495  52.054  36.400  0.00  0.00            
ATOM     67  C   HID X   5      30.338  49.064  35.333  0.00  0.00            
ATOM     68  O   HID X   5      29.103  49.028  35.374  0.00  0.00            
ATOM     69  N   LEU X   6      31.064  48.683  36.405  0.00  0.00            
ATOM     70  H   LEU X   6      32.047  48.547  36.215  0.00  0.00            
ATOM     71  CA  LEU X   6      30.572  48.976  37.766  0.00  0.00            
ATOM     72  HA  LEU X   6      29.734  49.520  37.613  0.00  0.00            
ATOM     73  CB  LEU X   6      30.302  47.633  38.498  0.00  0.00            
ATOM     74  HB2 LEU X   6      29.971  47.806  39.522  0.00  0.00            
ATOM     75  HB3 LEU X   6      29.517  47.080  37.981  0.00  0.00            
ATOM     76  CG  LEU X   6      31.465  46.633  38.503  0.00  0.00            
ATOM     77  HG  LEU X   6      31.986  46.651  37.546  0.00  0.00            
ATOM     78  CD1 LEU X   6      32.541  46.839  39.627  0.00  0.00            
ATOM     79 HD11 LEU X   6      33.278  46.039  39.554  0.00  0.00            
ATOM     80 HD12 LEU X   6      33.108  47.753  39.449  0.00  0.00            
ATOM     81 HD13 LEU X   6      32.011  46.913  40.577  0.00  0.00            
ATOM     82  CD2 LEU X   6      30.849  45.261  38.715  0.00  0.00            
ATOM     83 HD21 LEU X   6      30.232  45.196  39.611  0.00  0.00            
ATOM     84 HD22 LEU X   6      30.150  45.080  37.898  0.00  0.00            
ATOM     85 HD23 LEU X   6      31.570  44.556  38.778  0.00  0.00            
ATOM     86  C   LEU X   6      31.603  49.908  38.387  0.00  0.00            
ATOM     87  O   LEU X   6      32.702  50.001  37.819  0.00  0.00            
ATOM     88  N   VAL X   7      31.271  50.478  39.535  0.00  0.00            
ATOM     89  H   VAL X   7      30.338  50.302  40.070  0.00  0.00            
ATOM     90  CA  VAL X   7      32.183  51.274  40.292  0.00  0.00            
ATOM     91  HA  VAL X   7      33.160  51.347  39.815  0.00  0.00            
ATOM     92  CB  VAL X   7      31.632  52.732  40.452  0.00  0.00            
ATOM     93  HB  VAL X   7      30.725  52.747  41.057  0.00  0.00            
ATOM     94  CG1 VAL X   7      32.562  53.700  41.100  0.00  0.00            
ATOM     95 HG11 VAL X   7      32.834  53.388  42.109  0.00  0.00            
ATOM     96 HG12 VAL X   7      33.458  53.781  40.641  0.00  0.00            
ATOM     97 HG13 VAL X   7      32.096  54.678  41.212  0.00  0.00            
ATOM     98  CG2 VAL X   7      31.497  53.282  39.009  0.00  0.00            
ATOM     99 HG21 VAL X   7      32.379  52.918  38.482  0.00  0.00            
ATOM    100 HG22 VAL X   7      30.644  52.851  38.484  0.00  0.00            
ATOM    101 HG23 VAL X   7      31.364  54.283  39.019  0.00  0.00            
ATOM    102  C   VAL X   7      32.391  50.458  41.674  0.00  0.00            
ATOM    103  O   VAL X   7      31.378  50.200  42.351  0.00  0.00            
ATOM    104  N   ASN X   8      33.678  50.250  41.960  0.00  0.00            
ATOM    105  H   ASN X   8      34.486  50.725  41.404  0.00  0.00            
ATOM    106  CA  ASN X   8      34.081  49.414  43.099  0.00  0.00            
ATOM    107  HA  ASN X   8      33.389  48.679  43.062  0.00  0.00            
ATOM    108  CB  ASN X   8      35.390  48.624  42.748  0.00  0.00            
ATOM    109  HB2 ASN X   8      35.400  47.641  43.219  0.00  0.00            
ATOM    110  HB3 ASN X   8      35.318  48.461  41.673  0.00  0.00            
ATOM    111  CG  ASN X   8      36.622  49.414  43.164  0.00  0.00            
ATOM    112  OD1 ASN X   8      36.591  50.609  43.423  0.00  0.00            
ATOM    113  ND2 ASN X   8      37.770  48.810  43.250  0.00  0.00            
ATOM    114 HD21 ASN X   8      38.642  49.420  43.484  0.00  0.00            
ATOM    115 HD22 ASN X   8      37.819  47.867  42.891  0.00  0.00            
ATOM    116  C   ASN X   8      33.937  50.254  44.422  0.00  0.00            
ATOM    117  O   ASN X   8      33.783  51.445  44.326  0.00  0.00            
ATOM    118  N   ALA X   9      34.132  49.506  45.513  0.00  0.00            
ATOM    119  H   ALA X   9      34.072  48.425  45.380  0.00  0.00            
ATOM    120  CA  ALA X   9      34.209  50.050  46.864  0.00  0.00            
ATOM    121  HA  ALA X   9      33.282  50.335  47.147  0.00  0.00            
ATOM    122  CB  ALA X   9      34.624  48.965  47.790  0.00  0.00            
ATOM    123  HB1 ALA X   9      33.922  48.240  47.824  0.00  0.00            
ATOM    124  HB2 ALA X   9      35.502  48.591  47.460  0.00  0.00            
ATOM    125  HB3 ALA X   9      34.625  49.373  48.801  0.00  0.00            
ATOM    126  C   ALA X   9      35.259  51.200  46.897  0.00  0.00            
ATOM    127  O   ALA X   9      35.014  52.176  47.590  0.00  0.00            
ATOM    128  N   ASP X  10      36.398  51.080  46.235  0.00  0.00            
ATOM    129  H   ASP X  10      36.574  50.223  45.585  0.00  0.00            
ATOM    130  CA  ASP X  10      37.434  52.056  46.473  0.00  0.00            
ATOM    131  HA  ASP X  10      37.592  52.187  47.543  0.00  0.00            
ATOM    132  CB  ASP X  10      38.821  51.514  45.956  0.00  0.00            
ATOM    133  HB2 ASP X  10      38.700  51.134  44.942  0.00  0.00            
ATOM    134  HB3 ASP X  10      39.573  52.280  45.763  0.00  0.00            
ATOM    135  CG  ASP X  10      39.248  50.259  46.866  0.00  0.00            
ATOM    136  OD1 ASP X  10      39.829  49.291  46.315  0.00  0.00            
ATOM    137  OD2 ASP X  10      38.787  50.166  48.067  0.00  0.00            
ATOM    138  C   ASP X  10      37.098  53.396  45.583  0.00  0.00            
ATOM    139  O   ASP X  10      37.908  54.315  45.703  0.00  0.00            
ATOM    140  N   GLY X  11      36.057  53.283  44.655  0.00  0.00            
ATOM    141  H   GLY X  11      35.556  52.327  44.612  0.00  0.00            
ATOM    142  CA  GLY X  11      35.742  54.381  43.752  0.00  0.00            
ATOM    143  HA2 GLY X  11      34.675  54.499  43.631  0.00  0.00            
ATOM    144  HA3 GLY X  11      36.056  55.262  44.134  0.00  0.00            
ATOM    145  C   GLY X  11      36.376  54.313  42.331  0.00  0.00            
ATOM    146  O   GLY X  11      36.423  55.273  41.626  0.00  0.00            
ATOM    147  N   GLN X  12      36.883  53.115  41.975  0.00  0.00            
ATOM    148  H   GLN X  12      36.567  52.323  42.654  0.00  0.00            
ATOM    149  CA  GLN X  12      37.612  52.815  40.729  0.00  0.00            
ATOM    150  HA  GLN X  12      37.978  53.732  40.518  0.00  0.00            
ATOM    151  CB  GLN X  12      38.740  51.848  41.025  0.00  0.00            
ATOM    152  HB2 GLN X  12      38.488  50.859  41.409  0.00  0.00            
ATOM    153  HB3 GLN X  12      39.242  51.711  40.067  0.00  0.00            
ATOM    154  CG  GLN X  12      39.938  52.423  41.857  0.00  0.00            
ATOM    155  HG2 GLN X  12      40.399  53.165  41.205  0.00  0.00            
ATOM    156  HG3 GLN X  12      39.702  52.891  42.801  0.00  0.00            
ATOM    157  CD  GLN X  12      40.931  51.318  42.173  0.00  0.00            
ATOM    158  OE1 GLN X  12      40.571  50.300  42.732  0.00  0.00            
ATOM    159  NE2 GLN X  12      42.160  51.385  41.779  0.00  0.00            
ATOM    160 HE21 GLN X  12      42.724  50.610  42.277  0.00  0.00            
ATOM    161 HE22 GLN X  12      42.550  52.142  41.335  0.00  0.00            
ATOM    162  C   GLN X  12      36.558  52.258  39.724  0.00  0.00            
ATOM    163  O   GLN X  12      35.650  51.503  40.085  0.00  0.00            
ATOM    164  N   TYR X  13      36.601  52.664  38.429  0.00  0.00            
ATOM    165  H   TYR X  13      37.026  53.661  38.317  0.00  0.00            
ATOM    166  CA  TYR X  13      35.683  52.152  37.385  0.00  0.00            
ATOM    167  HA  TYR X  13      34.757  51.979  37.934  0.00  0.00            
ATOM    168  CB  TYR X  13      35.492  53.193  36.305  0.00  0.00            
ATOM    169  HB2 TYR X  13      36.438  53.735  36.282  0.00  0.00            
ATOM    170  HB3 TYR X  13      35.334  52.754  35.320  0.00  0.00            
ATOM    171  CG  TYR X  13      34.382  54.203  36.483  0.00  0.00            
ATOM    172  CD1 TYR X  13      33.304  54.243  35.673  0.00  0.00            
ATOM    173  HD1 TYR X  13      33.164  53.451  34.937  0.00  0.00            
ATOM    174  CE1 TYR X  13      32.254  55.167  35.824  0.00  0.00            
ATOM    175  HE1 TYR X  13      31.450  55.169  35.088  0.00  0.00            
ATOM    176  CZ  TYR X  13      32.290  56.107  36.844  0.00  0.00            
ATOM    177  OH  TYR X  13      31.274  57.030  36.971  0.00  0.00            
ATOM    178  HH  TYR X  13      31.194  57.387  37.998  0.00  0.00            
ATOM    179  CE2 TYR X  13      33.371  56.107  37.757  0.00  0.00            
ATOM    180  HE2 TYR X  13      33.443  56.750  38.635  0.00  0.00            
ATOM    181  CD2 TYR X  13      34.408  55.134  37.560  0.00  0.00            
ATOM    182  HD2 TYR X  13      35.266  55.028  38.223  0.00  0.00            
ATOM    183  C   TYR X  13      36.290  50.848  36.779  0.00  0.00            
ATOM    184  O   TYR X  13      37.459  50.838  36.265  0.00  0.00            
ATOM    185  N   LEU X  14      35.542  49.841  36.815  0.00  0.00            
ATOM    186  H   LEU X  14      34.336  50.033  37.356  0.00  0.00            
ATOM    187  CA  LEU X  14      35.855  48.531  36.157  0.00  0.00            
ATOM    188  HA  LEU X  14      36.793  48.554  35.783  0.00  0.00            
ATOM    189  CB  LEU X  14      35.529  47.361  37.096  0.00  0.00            
ATOM    190  HB2 LEU X  14      34.500  47.346  37.456  0.00  0.00            
ATOM    191  HB3 LEU X  14      35.599  46.434  36.527  0.00  0.00            
ATOM    192  CG  LEU X  14      36.406  47.193  38.361  0.00  0.00            
ATOM    193  HG  LEU X  14      36.087  47.902  39.125  0.00  0.00            
ATOM    194  CD1 LEU X  14      36.215  45.805  38.960  0.00  0.00            
ATOM    195 HD11 LEU X  14      36.943  45.519  39.704  0.00  0.00            
ATOM    196 HD12 LEU X  14      35.279  45.806  39.499  0.00  0.00            
ATOM    197 HD13 LEU X  14      36.136  45.105  38.141  0.00  0.00            
ATOM    198  CD2 LEU X  14      37.912  47.471  38.207  0.00  0.00            
ATOM    199 HD21 LEU X  14      37.935  48.467  37.790  0.00  0.00            
ATOM    200 HD22 LEU X  14      38.347  47.605  39.187  0.00  0.00            
ATOM    201 HD23 LEU X  14      38.362  46.739  37.676  0.00  0.00            
ATOM    202  C   LEU X  14      34.902  48.298  35.003  0.00  0.00            
ATOM    203  O   LEU X  14      33.705  48.470  35.104  0.00  0.00            
ATOM    204  N   PHE X  15      35.435  47.924  33.891  0.00  0.00            
ATOM    205  H   PHE X  15      36.354  47.513  33.976  0.00  0.00            
ATOM    206  CA  PHE X  15      34.843  48.015  32.575  0.00  0.00            
ATOM    207  HA  PHE X  15      33.991  48.546  32.680  0.00  0.00            
ATOM    208  CB  PHE X  15      35.704  48.873  31.672  0.00  0.00            
ATOM    209  HB2 PHE X  15      36.647  48.656  31.959  0.00  0.00            
ATOM    210  HB3 PHE X  15      35.612  48.563  30.715  0.00  0.00            
ATOM    211  CG  PHE X  15      35.496  50.374  31.764  0.00  0.00            
ATOM    212  CD1 PHE X  15      36.398  51.206  32.451  0.00  0.00            
ATOM    213  HD1 PHE X  15      37.259  50.839  32.830  0.00  0.00            
ATOM    214  CE1 PHE X  15      36.165  52.624  32.556  0.00  0.00            
ATOM    215  HE1 PHE X  15      36.826  53.248  32.995  0.00  0.00            
ATOM    216  CZ  PHE X  15      35.004  53.136  31.890  0.00  0.00            
ATOM    217  HZ  PHE X  15      34.756  54.197  31.923  0.00  0.00            
ATOM    218  CE2 PHE X  15      34.115  52.292  31.267  0.00  0.00            
ATOM    219  HE2 PHE X  15      33.263  52.727  30.745  0.00  0.00            
ATOM    220  CD2 PHE X  15      34.296  50.933  31.192  0.00  0.00            
ATOM    221  HD2 PHE X  15      33.604  50.233  30.726  0.00  0.00            
ATOM    222  C   PHE X  15      34.481  46.663  32.088  0.00  0.00            
ATOM    223  O   PHE X  15      35.367  45.789  32.109  0.00  0.00            
ATOM    224  N   CYS X  16      33.197  46.390  31.790  0.00  0.00            
ATOM    225  H   CYS X  16      32.581  47.267  31.993  0.00  0.00            
ATOM    226  CA  CYS X  16      32.491  45.173  31.802  0.00  0.00            
ATOM    227  HA  CYS X  16      33.083  44.426  32.331  0.00  0.00            
ATOM    228  CB  CYS X  16      31.186  45.366  32.564  0.00  0.00            
ATOM    229  HB2 CYS X  16      30.546  46.170  32.202  0.00  0.00            
ATOM    230  HB3 CYS X  16      30.660  44.411  32.539  0.00  0.00            
ATOM    231  SG  CYS X  16      31.616  45.855  34.283  0.00  0.00            
ATOM    232  HG  CYS X  16      30.870  45.198  34.730  0.00  0.00            
ATOM    233  C   CYS X  16      32.245  44.741  30.388  0.00  0.00            
ATOM    234  O   CYS X  16      32.292  45.509  29.431  0.00  0.00            
ATOM    235  N   ARG X  17      31.886  43.481  30.317  0.00  0.00            
ATOM    236  H   ARG X  17      31.694  42.845  31.168  0.00  0.00            
ATOM    237  CA  ARG X  17      31.486  42.806  29.004  0.00  0.00            
ATOM    238  HA  ARG X  17      31.030  43.365  28.298  0.00  0.00            
ATOM    239  CB  ARG X  17      32.666  42.017  28.466  0.00  0.00            
ATOM    240  HB2 ARG X  17      33.124  41.569  29.348  0.00  0.00            
ATOM    241  HB3 ARG X  17      32.402  41.279  27.709  0.00  0.00            
ATOM    242  CG  ARG X  17      33.644  42.967  27.727  0.00  0.00            
ATOM    243  HG2 ARG X  17      33.118  43.602  27.015  0.00  0.00            
ATOM    244  HG3 ARG X  17      33.952  43.635  28.518  0.00  0.00            
ATOM    245  CD  ARG X  17      34.793  42.168  27.086  0.00  0.00            
ATOM    246  HD2 ARG X  17      35.165  41.489  27.839  0.00  0.00            
ATOM    247  HD3 ARG X  17      34.449  41.679  26.335  0.00  0.00            
ATOM    248  NE  ARG X  17      35.919  43.092  26.721  0.00  0.00            
ATOM    249  HE  ARG X  17      36.468  43.557  27.526  0.00  0.00            
ATOM    250  CZ  ARG X  17      36.203  43.618  25.547  0.00  0.00            
ATOM    251  NH1 ARG X  17      35.537  43.162  24.469  0.00  0.00            
ATOM    252 HH11 ARG X  17      35.139  42.159  24.442  0.00  0.00            
ATOM    253 HH12 ARG X  17      35.694  43.677  23.614  0.00  0.00            
ATOM    254  NH2 ARG X  17      37.213  44.449  25.420  0.00  0.00            
ATOM    255 HH21 ARG X  17      37.940  44.659  26.204  0.00  0.00            
ATOM    256 HH22 ARG X  17      37.540  44.446  24.380  0.00  0.00            
ATOM    257  C   ARG X  17      30.442  41.785  29.442  0.00  0.00            
ATOM    258  O   ARG X  17      30.593  41.147  30.475  0.00  0.00            
ATOM    259  N   TYR X  18      29.496  41.659  28.515  0.00  0.00            
ATOM    260  H   TYR X  18      29.580  42.018  27.575  0.00  0.00            
ATOM    261  CA  TYR X  18      28.325  40.787  28.663  0.00  0.00            
ATOM    262  HA  TYR X  18      28.389  39.929  29.332  0.00  0.00            
ATOM    263  CB  TYR X  18      27.060  41.618  28.926  0.00  0.00            
ATOM    264  HB2 TYR X  18      26.895  42.272  28.069  0.00  0.00            
ATOM    265  HB3 TYR X  18      26.250  40.889  28.935  0.00  0.00            
ATOM    266  CG  TYR X  18      27.143  42.403  30.227  0.00  0.00            
ATOM    267  CD1 TYR X  18      27.106  41.676  31.441  0.00  0.00            
ATOM    268  HD1 TYR X  18      26.897  40.617  31.406  0.00  0.00            
ATOM    269  CE1 TYR X  18      27.375  42.332  32.683  0.00  0.00            
ATOM    270  HE1 TYR X  18      27.510  41.835  33.552  0.00  0.00            
ATOM    271  CZ  TYR X  18      27.516  43.749  32.662  0.00  0.00            
ATOM    272  OH  TYR X  18      27.873  44.348  33.797  0.00  0.00            
ATOM    273  HH  TYR X  18      28.234  43.678  34.563  0.00  0.00            
ATOM    274  CE2 TYR X  18      27.478  44.435  31.476  0.00  0.00            
ATOM    275  HE2 TYR X  18      27.536  45.513  31.493  0.00  0.00            
ATOM    276  CD2 TYR X  18      27.266  43.801  30.217  0.00  0.00            
ATOM    277  HD2 TYR X  18      27.148  44.351  29.295  0.00  0.00            
ATOM    278  C   TYR X  18      28.114  40.067  27.280  0.00  0.00            
ATOM    279  O   TYR X  18      27.933  40.677  26.226  0.00  0.00            
ATOM    280  N   TRP X  19      27.894  38.748  27.318  0.00  0.00            
ATOM    281  H   TRP X  19      28.007  38.291  28.302  0.00  0.00            
ATOM    282  CA  TRP X  19      27.308  38.001  26.246  0.00  0.00            
ATOM    283  HA  TRP X  19      27.081  38.698  25.440  0.00  0.00            
ATOM    284  CB  TRP X  19      28.433  36.981  25.764  0.00  0.00            
ATOM    285  HB2 TRP X  19      28.485  36.342  26.645  0.00  0.00            
ATOM    286  HB3 TRP X  19      28.074  36.409  24.908  0.00  0.00            
ATOM    287  CG  TRP X  19      29.825  37.485  25.478  0.00  0.00            
ATOM    288  CD1 TRP X  19      30.324  37.381  24.219  0.00  0.00            
ATOM    289  HD1 TRP X  19      29.787  37.122  23.306  0.00  0.00            
ATOM    290  NE1 TRP X  19      31.672  37.715  24.221  0.00  0.00            
ATOM    291  HE1 TRP X  19      32.236  37.689  23.289  0.00  0.00            
ATOM    292  CE2 TRP X  19      32.077  38.051  25.506  0.00  0.00            
ATOM    293  CZ2 TRP X  19      33.335  38.349  26.076  0.00  0.00            
ATOM    294  HZ2 TRP X  19      34.171  38.473  25.388  0.00  0.00            
ATOM    295  CH2 TRP X  19      33.424  38.643  27.421  0.00  0.00            
ATOM    296  HH2 TRP X  19      34.327  38.853  27.820  0.00  0.00            
ATOM    297  CZ3 TRP X  19      32.330  38.462  28.275  0.00  0.00            
ATOM    298  HZ3 TRP X  19      32.467  38.587  29.267  0.00  0.00            
ATOM    299  CE3 TRP X  19      31.056  38.151  27.711  0.00  0.00            
ATOM    300  HE3 TRP X  19      30.301  38.026  28.370  0.00  0.00            
ATOM    301  CD2 TRP X  19      30.903  37.957  26.301  0.00  0.00            
ATOM    302  C   TRP X  19      26.005  37.302  26.702  0.00  0.00            
ATOM    303  O   TRP X  19      26.090  36.261  27.390  0.00  0.00            
ATOM    304  N   LYS X  20      24.887  37.962  26.468  0.00  0.00            
ATOM    305  H   LYS X  20      24.898  38.920  25.949  0.00  0.00            
ATOM    306  CA  LYS X  20      23.588  37.563  27.074  0.00  0.00            
ATOM    307  HA  LYS X  20      23.746  36.944  27.957  0.00  0.00            
ATOM    308  CB  LYS X  20      22.924  38.877  27.474  0.00  0.00            
ATOM    309  HB2 LYS X  20      23.569  39.316  28.033  0.00  0.00            
ATOM    310  HB3 LYS X  20      22.776  39.504  26.594  0.00  0.00            
ATOM    311  CG  LYS X  20      21.709  38.920  28.428  0.00  0.00            
ATOM    312  HG2 LYS X  20      21.892  38.217  29.241  0.00  0.00            
ATOM    313  HG3 LYS X  20      21.568  39.929  28.817  0.00  0.00            
ATOM    314  CD  LYS X  20      20.314  38.585  27.791  0.00  0.00            
ATOM    315  HD2 LYS X  20      20.460  38.221  26.774  0.00  0.00            
ATOM    316  HD3 LYS X  20      19.959  37.753  28.400  0.00  0.00            
ATOM    317  CE  LYS X  20      19.158  39.694  27.996  0.00  0.00            
ATOM    318  HE2 LYS X  20      18.132  39.327  27.955  0.00  0.00            
ATOM    319  HE3 LYS X  20      19.311  40.103  28.995  0.00  0.00            
ATOM    320  NZ  LYS X  20      19.289  40.733  27.025  0.00  0.00            
ATOM    321  HZ1 LYS X  20      18.993  40.379  26.127  0.00  0.00            
ATOM    322  HZ2 LYS X  20      18.706  41.601  27.332  0.00  0.00            
ATOM    323  HZ3 LYS X  20      20.340  41.019  26.973  0.00  0.00            
ATOM    324  C   LYS X  20      22.777  36.882  25.961  0.00  0.00            
ATOM    325  O   LYS X  20      22.682  37.453  24.854  0.00  0.00            
ATOM    326  N   PRO X  21      22.026  35.797  26.207  0.00  0.00            
ATOM    327  CD  PRO X  21      22.029  35.052  27.409  0.00  0.00            
ATOM    328  HD2 PRO X  21      21.672  35.631  28.156  0.00  0.00            
ATOM    329  HD3 PRO X  21      23.072  34.843  27.645  0.00  0.00            
ATOM    330  CG  PRO X  21      21.354  33.708  27.123  0.00  0.00            
ATOM    331  HG2 PRO X  21      20.292  33.825  27.341  0.00  0.00            
ATOM    332  HG3 PRO X  21      21.792  33.009  27.706  0.00  0.00            
ATOM    333  CB  PRO X  21      21.620  33.603  25.625  0.00  0.00            
ATOM    334  HB2 PRO X  21      20.923  32.913  25.148  0.00  0.00            
ATOM    335  HB3 PRO X  21      22.631  33.229  25.463  0.00  0.00            
ATOM    336  CA  PRO X  21      21.496  35.032  25.106  0.00  0.00            
ATOM    337  HA  PRO X  21      22.112  35.143  24.214  0.00  0.00            
ATOM    338  C   PRO X  21      20.063  35.490  24.736  0.00  0.00            
ATOM    339  O   PRO X  21      19.441  36.349  25.402  0.00  0.00            
ATOM    340  N   THR X  22      19.587  35.048  23.585  0.00  0.00            
ATOM    341  H   THR X  22      20.194  34.568  22.936  0.00  0.00            
ATOM    342  CA  THR X  22      18.308  35.597  23.064  0.00  0.00            
ATOM    343  HA  THR X  22      18.281  36.677  23.208  0.00  0.00            
ATOM    344  CB  THR X  22      18.205  35.403  21.578  0.00  0.00            
ATOM    345  HB  THR X  22      18.176  34.321  21.454  0.00  0.00            
ATOM    346  CG2 THR X  22      16.954  35.944  20.886  0.00  0.00            
ATOM    347 HG21 THR X  22      16.862  35.713  19.825  0.00  0.00            
ATOM    348 HG22 THR X  22      16.135  35.387  21.341  0.00  0.00            
ATOM    349 HG23 THR X  22      16.802  36.983  21.178  0.00  0.00            
ATOM    350  OG1 THR X  22      19.360  35.923  20.952  0.00  0.00            
ATOM    351  HG1 THR X  22      20.181  35.600  21.331  0.00  0.00            
ATOM    352  C   THR X  22      17.108  34.981  23.790  0.00  0.00            
ATOM    353  O   THR X  22      16.308  35.653  24.327  0.00  0.00            
ATOM    354  N   GLY X  23      17.045  33.613  23.957  0.00  0.00            
ATOM    355  H   GLY X  23      17.915  33.124  23.517  0.00  0.00            
ATOM    356  CA  GLY X  23      16.156  33.009  24.945  0.00  0.00            
ATOM    357  HA2 GLY X  23      15.195  33.509  24.823  0.00  0.00            
ATOM    358  HA3 GLY X  23      16.025  31.932  24.841  0.00  0.00            
ATOM    359  C   GLY X  23      16.552  33.328  26.382  0.00  0.00            
ATOM    360  O   GLY X  23      17.632  33.858  26.733  0.00  0.00            
ATOM    361  N   THR X  24      15.714  32.808  27.283  0.00  0.00            
ATOM    362  H   THR X  24      14.999  32.121  27.094  0.00  0.00            
ATOM    363  CA  THR X  24      15.999  32.895  28.728  0.00  0.00            
ATOM    364  HA  THR X  24      16.095  33.845  29.058  0.00  0.00            
ATOM    365  CB  THR X  24      14.783  32.315  29.471  0.00  0.00            
ATOM    366  HB  THR X  24      14.948  32.335  30.467  0.00  0.00            
ATOM    367  CG2 THR X  24      13.565  33.247  29.254  0.00  0.00            
ATOM    368 HG21 THR X  24      13.892  34.200  29.668  0.00  0.00            
ATOM    369 HG22 THR X  24      13.344  33.436  28.203  0.00  0.00            
ATOM    370 HG23 THR X  24      12.686  32.900  29.798  0.00  0.00            
ATOM    371  OG1 THR X  24      14.413  31.069  28.901  0.00  0.00            
ATOM    372  HG1 THR X  24      15.081  30.370  29.404  0.00  0.00            
ATOM    373  C   THR X  24      17.242  32.125  29.139  0.00  0.00            
ATOM    374  O   THR X  24      17.303  30.955  28.718  0.00  0.00            
ATOM    375  N   PRO X  25      18.254  32.683  29.883  0.00  0.00            
ATOM    376  CD  PRO X  25      18.348  34.071  30.354  0.00  0.00            
ATOM    377  HD2 PRO X  25      17.425  34.463  30.783  0.00  0.00            
ATOM    378  HD3 PRO X  25      18.646  34.763  29.567  0.00  0.00            
ATOM    379  CG  PRO X  25      19.381  33.979  31.399  0.00  0.00            
ATOM    380  HG2 PRO X  25      18.987  33.658  32.363  0.00  0.00            
ATOM    381  HG3 PRO X  25      19.841  34.967  31.402  0.00  0.00            
ATOM    382  CB  PRO X  25      20.364  32.977  30.797  0.00  0.00            
ATOM    383  HB2 PRO X  25      21.085  32.566  31.504  0.00  0.00            
ATOM    384  HB3 PRO X  25      20.870  33.425  29.942  0.00  0.00            
ATOM    385  CA  PRO X  25      19.421  31.902  30.276  0.00  0.00            
ATOM    386  HA  PRO X  25      19.833  31.408  29.396  0.00  0.00            
ATOM    387  C   PRO X  25      19.090  30.797  31.294  0.00  0.00            
ATOM    388  O   PRO X  25      18.189  30.926  32.070  0.00  0.00            
ATOM    389  N   LYS X  26      19.770  29.671  31.227  0.00  0.00            
ATOM    390  H   LYS X  26      20.591  29.606  30.513  0.00  0.00            
ATOM    391  CA  LYS X  26      19.620  28.524  32.107  0.00  0.00            
ATOM    392  HA  LYS X  26      18.658  28.566  32.618  0.00  0.00            
ATOM    393  CB  LYS X  26      19.634  27.251  31.179  0.00  0.00            
ATOM    394  HB2 LYS X  26      19.460  26.371  31.799  0.00  0.00            
ATOM    395  HB3 LYS X  26      18.707  27.263  30.605  0.00  0.00            
ATOM    396  CG  LYS X  26      20.922  26.941  30.329  0.00  0.00            
ATOM    397  HG2 LYS X  26      20.800  27.321  29.315  0.00  0.00            
ATOM    398  HG3 LYS X  26      21.677  27.495  30.708  0.00  0.00            
ATOM    399  CD  LYS X  26      21.419  25.535  30.356  0.00  0.00            
ATOM    400  HD2 LYS X  26      22.483  25.398  30.162  0.00  0.00            
ATOM    401  HD3 LYS X  26      21.322  25.154  31.372  0.00  0.00            
ATOM    402  CE  LYS X  26      20.671  24.638  29.404  0.00  0.00            
ATOM    403  HE2 LYS X  26      20.963  23.644  29.742  0.00  0.00            
ATOM    404  HE3 LYS X  26      19.588  24.689  29.518  0.00  0.00            
ATOM    405  NZ  LYS X  26      21.151  24.725  28.039  0.00  0.00            
ATOM    406  HZ1 LYS X  26      20.420  24.551  27.365  0.00  0.00            
ATOM    407  HZ2 LYS X  26      21.674  25.665  27.864  0.00  0.00            
ATOM    408  HZ3 LYS X  26      21.922  23.974  27.865  0.00  0.00            
ATOM    409  C   LYS X  26      20.677  28.593  33.232  0.00  0.00            
ATOM    410  O   LYS X  26      20.589  27.761  34.122  0.00  0.00            
ATOM    411  N   ALA X  27      21.519  29.577  33.326  0.00  0.00            
ATOM    412  H   ALA X  27      21.343  30.392  32.625  0.00  0.00            
ATOM    413  CA  ALA X  27      22.675  29.654  34.208  0.00  0.00            
ATOM    414  HA  ALA X  27      22.352  29.694  35.248  0.00  0.00            
ATOM    415  CB  ALA X  27      23.681  28.449  33.936  0.00  0.00            
ATOM    416  HB1 ALA X  27      23.935  28.409  32.877  0.00  0.00            
ATOM    417  HB2 ALA X  27      24.551  28.403  34.592  0.00  0.00            
ATOM    418  HB3 ALA X  27      23.139  27.504  33.931  0.00  0.00            
ATOM    419  C   ALA X  27      23.491  30.927  33.937  0.00  0.00            
ATOM    420  O   ALA X  27      23.457  31.359  32.782  0.00  0.00            
ATOM    421  N   LEU X  28      24.178  31.393  34.919  0.00  0.00            
ATOM    422  H   LEU X  28      24.372  30.836  35.836  0.00  0.00            
ATOM    423  CA  LEU X  28      25.092  32.570  34.830  0.00  0.00            
ATOM    424  HA  LEU X  28      24.957  33.117  33.896  0.00  0.00            
ATOM    425  CB  LEU X  28      24.711  33.465  36.005  0.00  0.00            
ATOM    426  HB2 LEU X  28      25.126  33.091  36.942  0.00  0.00            
ATOM    427  HB3 LEU X  28      25.199  34.439  35.966  0.00  0.00            
ATOM    428  CG  LEU X  28      23.236  33.758  36.175  0.00  0.00            
ATOM    429  HG  LEU X  28      22.626  32.859  36.266  0.00  0.00            
ATOM    430  CD1 LEU X  28      23.147  34.700  37.320  0.00  0.00            
ATOM    431 HD11 LEU X  28      22.124  34.690  37.695  0.00  0.00            
ATOM    432 HD12 LEU X  28      23.794  34.334  38.117  0.00  0.00            
ATOM    433 HD13 LEU X  28      23.441  35.695  36.985  0.00  0.00            
ATOM    434  CD2 LEU X  28      22.656  34.507  34.988  0.00  0.00            
ATOM    435 HD21 LEU X  28      21.574  34.623  35.050  0.00  0.00            
ATOM    436 HD22 LEU X  28      23.200  35.404  34.695  0.00  0.00            
ATOM    437 HD23 LEU X  28      22.704  33.818  34.251  0.00  0.00            
ATOM    438  C   LEU X  28      26.588  32.079  34.931  0.00  0.00            
ATOM    439  O   LEU X  28      26.854  31.105  35.642  0.00  0.00            
ATOM    440  N   ILE X  29      27.569  32.670  34.249  0.00  0.00            
ATOM    441  H   ILE X  29      27.290  33.521  33.629  0.00  0.00            
ATOM    442  CA  ILE X  29      29.027  32.295  34.429  0.00  0.00            
ATOM    443  HA  ILE X  29      29.117  31.845  35.328  0.00  0.00            
ATOM    444  CB  ILE X  29      29.351  31.156  33.465  0.00  0.00            
ATOM    445  HB  ILE X  29      28.618  30.365  33.627  0.00  0.00            
ATOM    446  CG2 ILE X  29      29.139  31.483  31.921  0.00  0.00            
ATOM    447 HG21 ILE X  29      28.501  32.363  31.834  0.00  0.00            
ATOM    448 HG22 ILE X  29      30.112  31.839  31.583  0.00  0.00            
ATOM    449 HG23 ILE X  29      28.839  30.584  31.402  0.00  0.00            
ATOM    450  CG1 ILE X  29      30.812  30.713  33.704  0.00  0.00            
ATOM    451 HG12 ILE X  29      31.409  31.550  33.374  0.00  0.00            
ATOM    452 HG13 ILE X  29      31.027  30.606  34.757  0.00  0.00            
ATOM    453  CD1 ILE X  29      31.163  29.537  32.877  0.00  0.00            
ATOM    454 HD11 ILE X  29      31.641  29.914  31.985  0.00  0.00            
ATOM    455 HD12 ILE X  29      31.892  29.010  33.475  0.00  0.00            
ATOM    456 HD13 ILE X  29      30.378  28.936  32.670  0.00  0.00            
ATOM    457  C   ILE X  29      29.923  33.511  34.335  0.00  0.00            
ATOM    458  O   ILE X  29      30.012  34.212  33.269  0.00  0.00            
ATOM    459  N   PHE X  30      30.577  33.814  35.475  0.00  0.00            
ATOM    460  H   PHE X  30      30.566  33.126  36.145  0.00  0.00            
ATOM    461  CA  PHE X  30      31.602  34.821  35.524  0.00  0.00            
ATOM    462  HA  PHE X  30      31.261  35.605  34.986  0.00  0.00            
ATOM    463  CB  PHE X  30      31.945  35.206  36.961  0.00  0.00            
ATOM    464  HB2 PHE X  30      31.000  35.399  37.470  0.00  0.00            
ATOM    465  HB3 PHE X  30      32.356  34.372  37.529  0.00  0.00            
ATOM    466  CG  PHE X  30      32.800  36.491  36.979  0.00  0.00            
ATOM    467  CD1 PHE X  30      32.228  37.713  36.564  0.00  0.00            
ATOM    468  HD1 PHE X  30      31.234  37.698  36.117  0.00  0.00            
ATOM    469  CE1 PHE X  30      33.000  38.810  36.438  0.00  0.00            
ATOM    470  HE1 PHE X  30      32.560  39.765  36.150  0.00  0.00            
ATOM    471  CZ  PHE X  30      34.353  38.797  36.888  0.00  0.00            
ATOM    472  HZ  PHE X  30      35.004  39.669  36.835  0.00  0.00            
ATOM    473  CE2 PHE X  30      34.963  37.593  37.379  0.00  0.00            
ATOM    474  HE2 PHE X  30      35.946  37.578  37.850  0.00  0.00            
ATOM    475  CD2 PHE X  30      34.138  36.429  37.361  0.00  0.00            
ATOM    476  HD2 PHE X  30      34.368  35.495  37.874  0.00  0.00            
ATOM    477  C   PHE X  30      32.854  34.188  34.900  0.00  0.00            
ATOM    478  O   PHE X  30      33.175  33.002  35.107  0.00  0.00            
ATOM    479  N   VAL X  31      33.580  35.038  34.179  0.00  0.00            
ATOM    480  H   VAL X  31      33.011  35.954  34.022  0.00  0.00            
ATOM    481  CA  VAL X  31      34.884  34.847  33.526  0.00  0.00            
ATOM    482  HA  VAL X  31      35.227  33.813  33.552  0.00  0.00            
ATOM    483  CB  VAL X  31      34.724  35.222  32.033  0.00  0.00            
ATOM    484  HB  VAL X  31      34.698  36.213  31.841  0.00  0.00            
ATOM    485  CG1 VAL X  31      36.038  34.764  31.353  0.00  0.00            
ATOM    486 HG11 VAL X  31      36.235  33.703  31.310  0.00  0.00            
ATOM    487 HG12 VAL X  31      35.932  35.150  30.350  0.00  0.00            
ATOM    488 HG13 VAL X  31      36.810  35.262  31.772  0.00  0.00            
ATOM    489  CG2 VAL X  31      33.432  34.661  31.291  0.00  0.00            
ATOM    490 HG21 VAL X  31      33.571  33.584  31.203  0.00  0.00            
ATOM    491 HG22 VAL X  31      32.587  34.767  31.972  0.00  0.00            
ATOM    492 HG23 VAL X  31      33.226  35.160  30.344  0.00  0.00            
ATOM    493  C   VAL X  31      35.936  35.714  34.223  0.00  0.00            
ATOM    494  O   VAL X  31      35.948  36.950  34.068  0.00  0.00            
ATOM    495  N   SER X  32      36.943  35.075  34.805  0.00  0.00            
ATOM    496  H   SER X  32      36.991  34.075  34.668  0.00  0.00            
ATOM    497  CA  SER X  32      38.004  35.639  35.621  0.00  0.00            
ATOM    498  HA  SER X  32      37.851  36.711  35.740  0.00  0.00            
ATOM    499  CB  SER X  32      37.910  34.959  36.988  0.00  0.00            
ATOM    500  HB2 SER X  32      36.985  35.166  37.526  0.00  0.00            
ATOM    501  HB3 SER X  32      37.906  33.968  36.790  0.00  0.00            
ATOM    502  OG  SER X  32      39.078  35.389  37.680  0.00  0.00            
ATOM    503  HG  SER X  32      39.268  34.507  38.292  0.00  0.00            
ATOM    504  C   SER X  32      39.421  35.482  34.951  0.00  0.00            
ATOM    505  O   SER X  32      40.039  34.385  34.922  0.00  0.00            
ATOM    506  N   HID X  33      39.873  36.651  34.339  0.00  0.00            
ATOM    507  H   HID X  33      39.401  37.606  34.569  0.00  0.00            
ATOM    508  CA  HID X  33      41.069  36.780  33.563  0.00  0.00            
ATOM    509  HA  HID X  33      41.110  35.921  32.892  0.00  0.00            
ATOM    510  CB  HID X  33      40.991  38.003  32.691  0.00  0.00            
ATOM    511  HB2 HID X  33      41.719  37.895  31.999  0.00  0.00            
ATOM    512  HB3 HID X  33      39.997  38.146  32.266  0.00  0.00            
ATOM    513  CG  HID X  33      41.238  39.345  33.350  0.00  0.00            
ATOM    514  ND1 HID X  33      42.454  39.831  33.741  0.00  0.00            
ATOM    515  HD1 HID X  33      43.357  39.229  33.842  0.00  0.00            
ATOM    516  CE1 HID X  33      42.350  41.122  34.108  0.00  0.00            
ATOM    517  HE1 HID X  33      43.216  41.672  34.476  0.00  0.00            
ATOM    518  NE2 HID X  33      41.081  41.493  33.966  0.00  0.00            
ATOM    519  CD2 HID X  33      40.339  40.370  33.483  0.00  0.00            
ATOM    520  HD2 HID X  33      39.297  40.512  33.197  0.00  0.00            
ATOM    521  C   HID X  33      42.387  36.808  34.452  0.00  0.00            
ATOM    522  O   HID X  33      42.325  37.231  35.588  0.00  0.00            
ATOM    523  N   GLY X  34      43.501  36.539  33.836  0.00  0.00            
ATOM    524  H   GLY X  34      43.437  36.298  32.775  0.00  0.00            
ATOM    525  CA  GLY X  34      44.784  36.534  34.522  0.00  0.00            
ATOM    526  HA2 GLY X  34      44.586  36.203  35.541  0.00  0.00            
ATOM    527  HA3 GLY X  34      45.319  35.807  34.068  0.00  0.00            
ATOM    528  C   GLY X  34      45.626  37.811  34.407  0.00  0.00            
ATOM    529  O   GLY X  34      45.200  38.800  33.900  0.00  0.00            
ATOM    530  N   ALA X  35      46.815  37.725  35.011  0.00  0.00            
ATOM    531  H   ALA X  35      47.041  36.825  35.562  0.00  0.00            
ATOM    532  CA  ALA X  35      47.784  38.799  35.245  0.00  0.00            
ATOM    533  HA  ALA X  35      47.317  39.555  35.725  0.00  0.00            
ATOM    534  CB  ALA X  35      48.991  38.181  36.008  0.00  0.00            
ATOM    535  HB1 ALA X  35      48.681  37.726  36.948  0.00  0.00            
ATOM    536  HB2 ALA X  35      49.438  37.386  35.412  0.00  0.00            
ATOM    537  HB3 ALA X  35      49.755  38.945  36.155  0.00  0.00            
ATOM    538  C   ALA X  35      48.146  39.319  33.876  0.00  0.00            
ATOM    539  O   ALA X  35      48.718  38.526  33.104  0.00  0.00            
ATOM    540  N   GLY X  36      48.006  40.622  33.699  0.00  0.00            
ATOM    541  H   GLY X  36      47.584  41.279  34.459  0.00  0.00            
ATOM    542  CA  GLY X  36      48.423  41.337  32.510  0.00  0.00            
ATOM    543  HA2 GLY X  36      48.388  42.378  32.794  0.00  0.00            
ATOM    544  HA3 GLY X  36      49.347  41.106  32.172  0.00  0.00            
ATOM    545  C   GLY X  36      47.394  41.305  31.346  0.00  0.00            
ATOM    546  O   GLY X  36      47.463  42.221  30.522  0.00  0.00            
ATOM    547  N   GLU X  37      46.426  40.368  31.333  0.00  0.00            
ATOM    548  H   GLU X  37      46.202  39.834  32.256  0.00  0.00            
ATOM    549  CA  GLU X  37      45.491  40.358  30.214  0.00  0.00            
ATOM    550  HA  GLU X  37      45.886  40.996  29.423  0.00  0.00            
ATOM    551  CB  GLU X  37      45.377  38.908  29.759  0.00  0.00            
ATOM    552  HB2 GLU X  37      44.852  38.780  28.965  0.00  0.00            
ATOM    553  HB3 GLU X  37      46.299  38.603  29.481  0.00  0.00            
ATOM    554  CG  GLU X  37      44.759  37.898  30.798  0.00  0.00            
ATOM    555  HG2 GLU X  37      45.532  37.425  31.403  0.00  0.00            
ATOM    556  HG3 GLU X  37      44.082  38.424  31.472  0.00  0.00            
ATOM    557  CD  GLU X  37      44.111  36.626  30.187  0.00  0.00            
ATOM    558  OE1 GLU X  37      44.137  36.410  28.974  0.00  0.00            
ATOM    559  OE2 GLU X  37      43.510  35.809  30.948  0.00  0.00            
ATOM    560  C   GLU X  37      44.167  41.036  30.657  0.00  0.00            
ATOM    561  O   GLU X  37      44.235  41.947  31.451  0.00  0.00            
ATOM    562  N   HIE X  38      43.061  40.577  30.037  0.00  0.00            
ATOM    563  H   HIE X  38      43.110  39.844  29.344  0.00  0.00            
ATOM    564  CA  HIE X  38      41.836  41.323  30.155  0.00  0.00            
ATOM    565  HA  HIE X  38      41.637  41.564  31.115  0.00  0.00            
ATOM    566  CB  HIE X  38      41.945  42.591  29.319  0.00  0.00            
ATOM    567  HB2 HIE X  38      41.069  43.093  29.333  0.00  0.00            
ATOM    568  HB3 HIE X  38      42.770  43.232  29.630  0.00  0.00            
ATOM    569  CG  HIE X  38      42.070  42.362  27.852  0.00  0.00            
ATOM    570  ND1 HIE X  38      41.035  42.330  26.941  0.00  0.00            
ATOM    571  CE1 HIE X  38      41.579  42.052  25.689  0.00  0.00            
ATOM    572  HE1 HIE X  38      40.991  42.012  24.772  0.00  0.00            
ATOM    573  NE2 HIE X  38      42.896  41.885  25.809  0.00  0.00            
ATOM    574  HE2 HIE X  38      43.588  41.917  25.074  0.00  0.00            
ATOM    575  CD2 HIE X  38      43.207  41.997  27.160  0.00  0.00            
ATOM    576  HD2 HIE X  38      44.202  41.807  27.562  0.00  0.00            
ATOM    577  C   HIE X  38      40.710  40.471  29.525  0.00  0.00            
ATOM    578  O   HIE X  38      40.888  39.439  28.896  0.00  0.00            
ATOM    579  N   SER X  39      39.456  40.862  29.787  0.00  0.00            
ATOM    580  H   SER X  39      39.367  41.803  30.330  0.00  0.00            
ATOM    581  CA  SER X  39      38.319  39.985  29.440  0.00  0.00            
ATOM    582  HA  SER X  39      38.545  38.991  29.826  0.00  0.00            
ATOM    583  CB  SER X  39      37.101  40.338  30.316  0.00  0.00            
ATOM    584  HB2 SER X  39      36.330  39.786  29.968  0.00  0.00            
ATOM    585  HB3 SER X  39      37.173  40.092  31.293  0.00  0.00            
ATOM    586  OG  SER X  39      36.670  41.693  30.150  0.00  0.00            
ATOM    587  HG  SER X  39      37.381  42.382  30.350  0.00  0.00            
ATOM    588  C   SER X  39      37.937  39.794  27.960  0.00  0.00            
ATOM    589  O   SER X  39      37.344  38.815  27.554  0.00  0.00            
ATOM    590  N   GLY X  40      38.547  40.675  27.088  0.00  0.00            
ATOM    591  H   GLY X  40      39.162  41.500  27.448  0.00  0.00            
ATOM    592  CA  GLY X  40      38.285  40.519  25.665  0.00  0.00            
ATOM    593  HA2 GLY X  40      37.226  40.492  25.409  0.00  0.00            
ATOM    594  HA3 GLY X  40      38.802  41.314  25.128  0.00  0.00            
ATOM    595  C   GLY X  40      38.938  39.257  25.109  0.00  0.00            
ATOM    596  O   GLY X  40      38.443  38.766  24.032  0.00  0.00            
ATOM    597  N   ARG X  41      40.036  38.868  25.732  0.00  0.00            
ATOM    598  H   ARG X  41      40.211  39.217  26.749  0.00  0.00            
ATOM    599  CA  ARG X  41      40.724  37.589  25.465  0.00  0.00            
ATOM    600  HA  ARG X  41      41.249  37.612  24.602  0.00  0.00            
ATOM    601  CB  ARG X  41      41.688  37.332  26.595  0.00  0.00            
ATOM    602  HB2 ARG X  41      41.098  37.297  27.511  0.00  0.00            
ATOM    603  HB3 ARG X  41      42.162  36.357  26.485  0.00  0.00            
ATOM    604  CG  ARG X  41      42.668  38.511  26.709  0.00  0.00            
ATOM    605  HG2 ARG X  41      42.292  39.442  26.285  0.00  0.00            
ATOM    606  HG3 ARG X  41      42.976  38.656  27.734  0.00  0.00            
ATOM    607  CD  ARG X  41      43.908  38.213  25.760  0.00  0.00            
ATOM    608  HD2 ARG X  41      43.542  37.775  24.843  0.00  0.00            
ATOM    609  HD3 ARG X  41      44.361  39.006  25.466  0.00  0.00            
ATOM    610  NE  ARG X  41      44.823  37.191  26.378  0.00  0.00            
ATOM    611  HE  ARG X  41      44.918  37.099  27.450  0.00  0.00            
ATOM    612  CZ  ARG X  41      45.576  36.327  25.712  0.00  0.00            
ATOM    613  NH1 ARG X  41      45.584  36.327  24.406  0.00  0.00            
ATOM    614 HH11 ARG X  41      45.084  37.118  23.867  0.00  0.00            
ATOM    615 HH12 ARG X  41      46.074  35.655  23.834  0.00  0.00            
ATOM    616  NH2 ARG X  41      46.073  35.273  26.321  0.00  0.00            
ATOM    617 HH21 ARG X  41      45.904  35.095  27.383  0.00  0.00            
ATOM    618 HH22 ARG X  41      46.854  34.740  25.779  0.00  0.00            
ATOM    619  C   ARG X  41      39.771  36.287  25.359  0.00  0.00            
ATOM    620  O   ARG X  41      40.091  35.213  24.791  0.00  0.00            
ATOM    621  N   TYR X  42      38.594  36.433  25.981  0.00  0.00            
ATOM    622  H   TYR X  42      38.346  37.314  26.573  0.00  0.00            
ATOM    623  CA  TYR X  42      37.612  35.397  26.182  0.00  0.00            
ATOM    624  HA  TYR X  42      38.148  34.453  26.082  0.00  0.00            
ATOM    625  CB  TYR X  42      37.163  35.422  27.606  0.00  0.00            
ATOM    626  HB2 TYR X  42      36.710  36.396  27.790  0.00  0.00            
ATOM    627  HB3 TYR X  42      36.379  34.678  27.749  0.00  0.00            
ATOM    628  CG  TYR X  42      38.321  35.038  28.550  0.00  0.00            
ATOM    629  CD1 TYR X  42      38.488  33.664  28.991  0.00  0.00            
ATOM    630  HD1 TYR X  42      37.711  33.030  28.871  0.00  0.00            
ATOM    631  CE1 TYR X  42      39.711  33.344  29.647  0.00  0.00            
ATOM    632  HE1 TYR X  42      39.953  32.340  29.998  0.00  0.00            
ATOM    633  CZ  TYR X  42      40.679  34.340  29.889  0.00  0.00            
ATOM    634  OH  TYR X  42      41.759  33.946  30.496  0.00  0.00            
ATOM    635  HH  TYR X  42      42.501  34.736  30.608  0.00  0.00            
ATOM    636  CE2 TYR X  42      40.465  35.671  29.616  0.00  0.00            
ATOM    637  HE2 TYR X  42      41.237  36.415  29.814  0.00  0.00            
ATOM    638  CD2 TYR X  42      39.269  36.045  28.957  0.00  0.00            
ATOM    639  HD2 TYR X  42      38.992  37.088  28.803  0.00  0.00            
ATOM    640  C   TYR X  42      36.320  35.470  25.274  0.00  0.00            
ATOM    641  O   TYR X  42      35.309  34.782  25.564  0.00  0.00            
ATOM    642  N   GLU X  43      36.419  36.378  24.263  0.00  0.00            
ATOM    643  H   GLU X  43      37.362  36.917  24.161  0.00  0.00            
ATOM    644  CA  GLU X  43      35.378  36.566  23.224  0.00  0.00            
ATOM    645  HA  GLU X  43      34.599  37.096  23.773  0.00  0.00            
ATOM    646  CB  GLU X  43      35.856  37.496  21.980  0.00  0.00            
ATOM    647  HB2 GLU X  43      35.989  38.519  22.331  0.00  0.00            
ATOM    648  HB3 GLU X  43      36.835  37.209  21.594  0.00  0.00            
ATOM    649  CG  GLU X  43      34.759  37.394  20.801  0.00  0.00            
ATOM    650  HG2 GLU X  43      35.105  37.877  19.985  0.00  0.00            
ATOM    651  HG3 GLU X  43      34.697  36.349  20.496  0.00  0.00            
ATOM    652  CD  GLU X  43      33.402  37.957  21.227  0.00  0.00            
ATOM    653  OE1 GLU X  43      33.258  38.714  22.209  0.00  0.00            
ATOM    654  OE2 GLU X  43      32.362  37.602  20.597  0.00  0.00            
ATOM    655  C   GLU X  43      34.761  35.197  22.747  0.00  0.00            
ATOM    656  O   GLU X  43      33.559  34.964  22.755  0.00  0.00            
ATOM    657  N   GLU X  44      35.637  34.355  22.239  0.00  0.00            
ATOM    658  H   GLU X  44      36.707  34.463  22.415  0.00  0.00            
ATOM    659  CA  GLU X  44      35.236  33.055  21.605  0.00  0.00            
ATOM    660  HA  GLU X  44      34.426  33.351  20.938  0.00  0.00            
ATOM    661  CB  GLU X  44      36.433  32.465  20.757  0.00  0.00            
ATOM    662  HB2 GLU X  44      37.279  32.433  21.443  0.00  0.00            
ATOM    663  HB3 GLU X  44      36.240  31.411  20.559  0.00  0.00            
ATOM    664  CG  GLU X  44      36.716  33.248  19.476  0.00  0.00            
ATOM    665  HG2 GLU X  44      37.171  34.196  19.763  0.00  0.00            
ATOM    666  HG3 GLU X  44      37.467  32.684  18.922  0.00  0.00            
ATOM    667  CD  GLU X  44      35.640  33.395  18.493  0.00  0.00            
ATOM    668  OE1 GLU X  44      34.836  32.443  18.227  0.00  0.00            
ATOM    669  OE2 GLU X  44      35.534  34.560  17.993  0.00  0.00            
ATOM    670  C   GLU X  44      34.539  32.132  22.623  0.00  0.00            
ATOM    671  O   GLU X  44      33.576  31.458  22.222  0.00  0.00            
ATOM    672  N   LEU X  45      35.051  32.070  23.838  0.00  0.00            
ATOM    673  H   LEU X  45      35.790  32.745  23.974  0.00  0.00            
ATOM    674  CA  LEU X  45      34.715  31.059  24.915  0.00  0.00            
ATOM    675  HA  LEU X  45      34.647  30.180  24.421  0.00  0.00            
ATOM    676  CB  LEU X  45      35.862  30.962  26.010  0.00  0.00            
ATOM    677  HB2 LEU X  45      36.753  31.043  25.541  0.00  0.00            
ATOM    678  HB3 LEU X  45      35.892  31.796  26.578  0.00  0.00            
ATOM    679  CG  LEU X  45      35.998  29.760  26.929  0.00  0.00            
ATOM    680  HG  LEU X  45      35.179  29.575  27.491  0.00  0.00            
ATOM    681  CD1 LEU X  45      36.301  28.473  26.130  0.00  0.00            
ATOM    682 HD11 LEU X  45      36.302  27.652  26.719  0.00  0.00            
ATOM    683 HD12 LEU X  45      35.576  28.436  25.317  0.00  0.00            
ATOM    684 HD13 LEU X  45      37.260  28.651  25.645  0.00  0.00            
ATOM    685  CD2 LEU X  45      37.125  29.991  27.888  0.00  0.00            
ATOM    686 HD21 LEU X  45      37.341  29.052  28.397  0.00  0.00            
ATOM    687 HD22 LEU X  45      37.998  30.324  27.328  0.00  0.00            
ATOM    688 HD23 LEU X  45      36.997  30.739  28.555  0.00  0.00            
ATOM    689  C   LEU X  45      33.294  31.369  25.450  0.00  0.00            
ATOM    690  O   LEU X  45      32.367  30.516  25.451  0.00  0.00            
ATOM    691  N   ALA X  46      33.116  32.668  25.709  0.00  0.00            
ATOM    692  H   ALA X  46      34.019  33.272  25.805  0.00  0.00            
ATOM    693  CA  ALA X  46      31.866  33.320  26.069  0.00  0.00            
ATOM    694  HA  ALA X  46      31.505  32.758  26.931  0.00  0.00            
ATOM    695  CB  ALA X  46      32.089  34.790  26.428  0.00  0.00            
ATOM    696  HB1 ALA X  46      31.115  35.159  26.748  0.00  0.00            
ATOM    697  HB2 ALA X  46      32.701  34.879  27.325  0.00  0.00            
ATOM    698  HB3 ALA X  46      32.469  35.358  25.579  0.00  0.00            
ATOM    699  C   ALA X  46      30.832  33.190  24.900  0.00  0.00            
ATOM    700  O   ALA X  46      29.681  32.856  25.190  0.00  0.00            
ATOM    701  N   ARG X  47      31.259  33.325  23.614  0.00  0.00            
ATOM    702  H   ARG X  47      32.300  33.557  23.388  0.00  0.00            
ATOM    703  CA  ARG X  47      30.269  33.237  22.541  0.00  0.00            
ATOM    704  HA  ARG X  47      29.518  33.780  22.944  0.00  0.00            
ATOM    705  CB  ARG X  47      30.789  33.949  21.270  0.00  0.00            
ATOM    706  HB2 ARG X  47      31.518  34.692  21.591  0.00  0.00            
ATOM    707  HB3 ARG X  47      31.284  33.239  20.608  0.00  0.00            
ATOM    708  CG  ARG X  47      29.581  34.739  20.640  0.00  0.00            
ATOM    709  HG2 ARG X  47      28.851  34.079  20.173  0.00  0.00            
ATOM    710  HG3 ARG X  47      29.057  35.334  21.388  0.00  0.00            
ATOM    711  CD  ARG X  47      29.887  35.578  19.437  0.00  0.00            
ATOM    712  HD2 ARG X  47      28.961  35.974  19.021  0.00  0.00            
ATOM    713  HD3 ARG X  47      30.431  36.483  19.708  0.00  0.00            
ATOM    714  NE  ARG X  47      30.585  34.787  18.380  0.00  0.00            
ATOM    715  HE  ARG X  47      30.075  33.870  18.085  0.00  0.00            
ATOM    716  CZ  ARG X  47      31.885  34.623  18.144  0.00  0.00            
ATOM    717  NH1 ARG X  47      32.839  35.308  18.723  0.00  0.00            
ATOM    718 HH11 ARG X  47      32.698  36.046  19.513  0.00  0.00            
ATOM    719 HH12 ARG X  47      33.799  35.110  18.479  0.00  0.00            
ATOM    720  NH2 ARG X  47      32.298  33.652  17.345  0.00  0.00            
ATOM    721 HH21 ARG X  47      31.566  33.023  16.839  0.00  0.00            
ATOM    722 HH22 ARG X  47      33.365  33.466  17.225  0.00  0.00            
ATOM    723  C   ARG X  47      29.859  31.712  22.380  0.00  0.00            
ATOM    724  O   ARG X  47      28.684  31.505  22.082  0.00  0.00            
ATOM    725  N   MET X  48      30.730  30.785  22.801  0.00  0.00            
ATOM    726  H   MET X  48      31.722  31.197  22.991  0.00  0.00            
ATOM    727  CA  MET X  48      30.445  29.308  22.713  0.00  0.00            
ATOM    728  HA  MET X  48      30.107  29.035  21.714  0.00  0.00            
ATOM    729  CB  MET X  48      31.733  28.416  22.997  0.00  0.00            
ATOM    730  HB2 MET X  48      32.433  28.801  22.255  0.00  0.00            
ATOM    731  HB3 MET X  48      32.263  28.662  23.917  0.00  0.00            
ATOM    732  CG  MET X  48      31.550  26.883  22.872  0.00  0.00            
ATOM    733  HG2 MET X  48      31.064  26.667  21.921  0.00  0.00            
ATOM    734  HG3 MET X  48      32.553  26.457  22.860  0.00  0.00            
ATOM    735  SD  MET X  48      30.672  26.204  24.309  0.00  0.00            
ATOM    736  CE  MET X  48      32.025  26.233  25.521  0.00  0.00            
ATOM    737  HE1 MET X  48      32.613  27.124  25.302  0.00  0.00            
ATOM    738  HE2 MET X  48      31.753  26.496  26.544  0.00  0.00            
ATOM    739  HE3 MET X  48      32.567  25.294  25.408  0.00  0.00            
ATOM    740  C   MET X  48      29.351  29.017  23.795  0.00  0.00            
ATOM    741  O   MET X  48      28.227  28.563  23.494  0.00  0.00            
ATOM    742  N   LEU X  49      29.695  29.432  24.975  0.00  0.00            
ATOM    743  H   LEU X  49      30.696  29.813  25.175  0.00  0.00            
ATOM    744  CA  LEU X  49      28.767  29.300  26.183  0.00  0.00            
ATOM    745  HA  LEU X  49      28.504  28.329  26.274  0.00  0.00            
ATOM    746  CB  LEU X  49      29.482  30.000  27.387  0.00  0.00            
ATOM    747  HB2 LEU X  49      29.810  30.981  27.043  0.00  0.00            
ATOM    748  HB3 LEU X  49      28.788  30.251  28.189  0.00  0.00            
ATOM    749  CG  LEU X  49      30.665  29.200  27.989  0.00  0.00            
ATOM    750  HG  LEU X  49      31.312  28.870  27.176  0.00  0.00            
ATOM    751  CD1 LEU X  49      31.486  30.160  28.851  0.00  0.00            
ATOM    752 HD11 LEU X  49      30.817  30.490  29.645  0.00  0.00            
ATOM    753 HD12 LEU X  49      32.343  29.639  29.277  0.00  0.00            
ATOM    754 HD13 LEU X  49      31.727  30.986  28.182  0.00  0.00            
ATOM    755  CD2 LEU X  49      30.263  28.030  28.884  0.00  0.00            
ATOM    756 HD21 LEU X  49      31.175  27.660  29.352  0.00  0.00            
ATOM    757 HD22 LEU X  49      29.634  28.497  29.641  0.00  0.00            
ATOM    758 HD23 LEU X  49      29.723  27.312  28.423  0.00  0.00            
ATOM    759  C   LEU X  49      27.395  29.962  25.911  0.00  0.00            
ATOM    760  O   LEU X  49      26.380  29.492  26.362  0.00  0.00            
ATOM    761  N   MET X  50      27.363  31.090  25.198  0.00  0.00            
ATOM    762  H   MET X  50      28.297  31.458  24.773  0.00  0.00            
ATOM    763  CA  MET X  50      26.115  31.753  25.005  0.00  0.00            
ATOM    764  HA  MET X  50      25.741  31.962  26.007  0.00  0.00            
ATOM    765  CB  MET X  50      26.391  33.013  24.186  0.00  0.00            
ATOM    766  HB2 MET X  50      27.212  33.593  24.609  0.00  0.00            
ATOM    767  HB3 MET X  50      26.689  32.693  23.187  0.00  0.00            
ATOM    768  CG  MET X  50      25.254  33.990  24.119  0.00  0.00            
ATOM    769  HG2 MET X  50      24.449  33.677  23.454  0.00  0.00            
ATOM    770  HG3 MET X  50      24.893  34.069  25.144  0.00  0.00            
ATOM    771  SD  MET X  50      25.654  35.637  23.570  0.00  0.00            
ATOM    772  CE  MET X  50      26.051  35.240  21.797  0.00  0.00            
ATOM    773  HE1 MET X  50      26.033  34.156  21.680  0.00  0.00            
ATOM    774  HE2 MET X  50      25.374  35.611  21.146  0.00  0.00            
ATOM    775  HE3 MET X  50      27.009  35.685  21.530  0.00  0.00            
ATOM    776  C   MET X  50      25.171  30.918  24.188  0.00  0.00            
ATOM    777  O   MET X  50      23.989  31.022  24.397  0.00  0.00            
ATOM    778  N   GLY X  51      25.705  30.195  23.212  0.00  0.00            
ATOM    779  H   GLY X  51      26.774  30.267  23.012  0.00  0.00            
ATOM    780  CA  GLY X  51      24.964  29.261  22.349  0.00  0.00            
ATOM    781  HA2 GLY X  51      24.119  29.787  21.906  0.00  0.00            
ATOM    782  HA3 GLY X  51      25.601  28.876  21.552  0.00  0.00            
ATOM    783  C   GLY X  51      24.411  28.037  23.104  0.00  0.00            
ATOM    784  O   GLY X  51      23.600  27.198  22.568  0.00  0.00            
ATOM    785  N   LEU X  52      24.769  27.928  24.362  0.00  0.00            
ATOM    786  H   LEU X  52      25.613  28.524  24.707  0.00  0.00            
ATOM    787  CA  LEU X  52      24.214  26.921  25.331  0.00  0.00            
ATOM    788  HA  LEU X  52      23.784  26.119  24.731  0.00  0.00            
ATOM    789  CB  LEU X  52      25.343  26.425  26.261  0.00  0.00            
ATOM    790  HB2 LEU X  52      25.855  27.200  26.833  0.00  0.00            
ATOM    791  HB3 LEU X  52      24.899  25.700  26.943  0.00  0.00            
ATOM    792  CG  LEU X  52      26.530  25.745  25.556  0.00  0.00            
ATOM    793  HG  LEU X  52      27.022  26.435  24.871  0.00  0.00            
ATOM    794  CD1 LEU X  52      27.497  25.155  26.626  0.00  0.00            
ATOM    795 HD11 LEU X  52      26.915  24.468  27.241  0.00  0.00            
ATOM    796 HD12 LEU X  52      28.242  24.600  26.228  0.00  0.00            
ATOM    797 HD13 LEU X  52      27.840  26.006  27.214  0.00  0.00            
ATOM    798  CD2 LEU X  52      26.126  24.510  24.812  0.00  0.00            
ATOM    799 HD21 LEU X  52      25.424  24.701  24.000  0.00  0.00            
ATOM    800 HD22 LEU X  52      27.077  24.102  24.471  0.00  0.00            
ATOM    801 HD23 LEU X  52      25.734  23.865  25.483  0.00  0.00            
ATOM    802  C   LEU X  52      23.047  27.614  26.124  0.00  0.00            
ATOM    803  O   LEU X  52      22.558  27.057  27.140  0.00  0.00            
ATOM    804  N   ASP X  53      22.613  28.852  25.825  0.00  0.00            
ATOM    805  H   ASP X  53      23.091  29.340  24.976  0.00  0.00            
ATOM    806  CA  ASP X  53      21.843  29.781  26.683  0.00  0.00            
ATOM    807  HA  ASP X  53      21.913  30.761  26.210  0.00  0.00            
ATOM    808  CB  ASP X  53      20.355  29.401  26.682  0.00  0.00            
ATOM    809  HB2 ASP X  53      20.170  28.719  27.512  0.00  0.00            
ATOM    810  HB3 ASP X  53      19.826  30.290  27.025  0.00  0.00            
ATOM    811  CG  ASP X  53      19.882  28.936  25.272  0.00  0.00            
ATOM    812  OD1 ASP X  53      19.982  27.729  24.941  0.00  0.00            
ATOM    813  OD2 ASP X  53      19.540  29.815  24.434  0.00  0.00            
ATOM    814  C   ASP X  53      22.467  29.979  28.070  0.00  0.00            
ATOM    815  O   ASP X  53      21.708  30.019  29.083  0.00  0.00            
ATOM    816  N   LEU X  54      23.787  30.053  28.253  0.00  0.00            
ATOM    817  H   LEU X  54      24.431  29.737  27.432  0.00  0.00            
ATOM    818  CA  LEU X  54      24.342  30.637  29.529  0.00  0.00            
ATOM    819  HA  LEU X  54      23.638  30.461  30.342  0.00  0.00            
ATOM    820  CB  LEU X  54      25.717  30.049  29.890  0.00  0.00            
ATOM    821  HB2 LEU X  54      26.421  29.973  29.061  0.00  0.00            
ATOM    822  HB3 LEU X  54      26.083  30.734  30.655  0.00  0.00            
ATOM    823  CG  LEU X  54      25.596  28.621  30.466  0.00  0.00            
ATOM    824  HG  LEU X  54      24.586  28.533  30.868  0.00  0.00            
ATOM    825  CD1 LEU X  54      25.783  27.494  29.515  0.00  0.00            
ATOM    826 HD11 LEU X  54      26.747  27.487  29.006  0.00  0.00            
ATOM    827 HD12 LEU X  54      25.539  26.583  30.062  0.00  0.00            
ATOM    828 HD13 LEU X  54      24.916  27.662  28.877  0.00  0.00            
ATOM    829  CD2 LEU X  54      26.510  28.391  31.686  0.00  0.00            
ATOM    830 HD21 LEU X  54      26.538  29.263  32.339  0.00  0.00            
ATOM    831 HD22 LEU X  54      26.100  27.525  32.205  0.00  0.00            
ATOM    832 HD23 LEU X  54      27.431  28.157  31.342  0.00  0.00            
ATOM    833  C   LEU X  54      24.455  32.122  29.293  0.00  0.00            
ATOM    834  O   LEU X  54      24.719  32.624  28.197  0.00  0.00            
ATOM    835  N   LEU X  55      24.164  32.854  30.343  0.00  0.00            
ATOM    836  H   LEU X  55      23.868  32.372  31.263  0.00  0.00            
ATOM    837  CA  LEU X  55      24.538  34.288  30.374  0.00  0.00            
ATOM    838  HA  LEU X  55      24.452  34.785  29.499  0.00  0.00            
ATOM    839  CB  LEU X  55      23.611  35.107  31.325  0.00  0.00            
ATOM    840  HB2 LEU X  55      22.597  34.813  31.052  0.00  0.00            
ATOM    841  HB3 LEU X  55      23.655  34.737  32.349  0.00  0.00            
ATOM    842  CG  LEU X  55      23.793  36.630  31.290  0.00  0.00            
ATOM    843  HG  LEU X  55      24.004  36.935  30.265  0.00  0.00            
ATOM    844  CD1 LEU X  55      22.568  37.338  31.845  0.00  0.00            
ATOM    845 HD11 LEU X  55      22.670  38.416  31.970  0.00  0.00            
ATOM    846 HD12 LEU X  55      21.719  37.146  31.189  0.00  0.00            
ATOM    847 HD13 LEU X  55      22.329  36.991  32.850  0.00  0.00            
ATOM    848  CD2 LEU X  55      25.023  37.159  32.090  0.00  0.00            
ATOM    849 HD21 LEU X  55      25.162  38.240  32.090  0.00  0.00            
ATOM    850 HD22 LEU X  55      24.916  36.783  33.108  0.00  0.00            
ATOM    851 HD23 LEU X  55      25.827  36.741  31.645  0.00  0.00            
ATOM    852  C   LEU X  55      26.020  34.352  30.867  0.00  0.00            
ATOM    853  O   LEU X  55      26.302  34.058  32.045  0.00  0.00            
ATOM    854  N   VAL X  56      26.898  34.894  29.999  0.00  0.00            
ATOM    855  H   VAL X  56      26.519  35.530  29.199  0.00  0.00            
ATOM    856  CA  VAL X  56      28.283  35.131  30.382  0.00  0.00            
ATOM    857  HA  VAL X  56      28.417  34.596  31.228  0.00  0.00            
ATOM    858  CB  VAL X  56      29.189  34.741  29.179  0.00  0.00            
ATOM    859  HB  VAL X  56      29.159  35.449  28.351  0.00  0.00            
ATOM    860  CG1 VAL X  56      30.652  34.782  29.569  0.00  0.00            
ATOM    861 HG11 VAL X  56      30.748  34.193  30.481  0.00  0.00            
ATOM    862 HG12 VAL X  56      31.247  34.262  28.819  0.00  0.00            
ATOM    863 HG13 VAL X  56      31.095  35.750  29.756  0.00  0.00            
ATOM    864  CG2 VAL X  56      28.833  33.350  28.690  0.00  0.00            
ATOM    865 HG21 VAL X  56      27.808  33.270  28.361  0.00  0.00            
ATOM    866 HG22 VAL X  56      29.547  32.903  28.014  0.00  0.00            
ATOM    867 HG23 VAL X  56      28.807  32.710  29.559  0.00  0.00            
ATOM    868  C   VAL X  56      28.524  36.647  30.644  0.00  0.00            
ATOM    869  O   VAL X  56      27.966  37.574  30.050  0.00  0.00            
ATOM    870  N   PHE X  57      29.466  36.846  31.563  0.00  0.00            
ATOM    871  H   PHE X  57      30.018  35.990  31.952  0.00  0.00            
ATOM    872  CA  PHE X  57      29.876  38.133  32.077  0.00  0.00            
ATOM    873  HA  PHE X  57      29.889  38.867  31.272  0.00  0.00            
ATOM    874  CB  PHE X  57      28.918  38.681  33.077  0.00  0.00            
ATOM    875  HB2 PHE X  57      29.109  39.734  33.217  0.00  0.00            
ATOM    876  HB3 PHE X  57      28.002  38.616  32.657  0.00  0.00            
ATOM    877  CG  PHE X  57      28.739  38.036  34.440  0.00  0.00            
ATOM    878  CD1 PHE X  57      29.026  38.743  35.628  0.00  0.00            
ATOM    879  HD1 PHE X  57      29.400  39.746  35.491  0.00  0.00            
ATOM    880  CE1 PHE X  57      28.781  38.174  36.899  0.00  0.00            
ATOM    881  HE1 PHE X  57      29.067  38.583  37.777  0.00  0.00            
ATOM    882  CZ  PHE X  57      28.206  36.919  36.934  0.00  0.00            
ATOM    883  HZ  PHE X  57      28.050  36.410  37.885  0.00  0.00            
ATOM    884  CE2 PHE X  57      27.994  36.176  35.784  0.00  0.00            
ATOM    885  HE2 PHE X  57      27.631  35.148  35.808  0.00  0.00            
ATOM    886  CD2 PHE X  57      28.161  36.693  34.506  0.00  0.00            
ATOM    887  HD2 PHE X  57      28.059  36.079  33.610  0.00  0.00            
ATOM    888  C   PHE X  57      31.308  38.151  32.720  0.00  0.00            
ATOM    889  O   PHE X  57      31.843  37.076  33.117  0.00  0.00            
ATOM    890  N   ALA X  58      31.820  39.371  32.689  0.00  0.00            
ATOM    891  H   ALA X  58      31.243  40.255  32.419  0.00  0.00            
ATOM    892  CA  ALA X  58      33.247  39.723  32.983  0.00  0.00            
ATOM    893  HA  ALA X  58      33.478  39.140  33.874  0.00  0.00            
ATOM    894  CB  ALA X  58      34.109  39.384  31.794  0.00  0.00            
ATOM    895  HB1 ALA X  58      35.158  39.616  31.981  0.00  0.00            
ATOM    896  HB2 ALA X  58      34.109  38.395  31.589  0.00  0.00            
ATOM    897  HB3 ALA X  58      33.694  39.935  30.949  0.00  0.00            
ATOM    898  C   ALA X  58      33.312  41.200  33.374  0.00  0.00            
ATOM    899  O   ALA X  58      32.446  42.079  33.177  0.00  0.00            
ATOM    900  N   HIE X  59      34.482  41.474  33.973  0.00  0.00            
ATOM    901  H   HIE X  59      35.060  40.661  34.412  0.00  0.00            
ATOM    902  CA  HIE X  59      35.120  42.803  33.758  0.00  0.00            
ATOM    903  HA  HIE X  59      34.521  43.238  32.958  0.00  0.00            
ATOM    904  CB  HIE X  59      34.908  43.662  34.999  0.00  0.00            
ATOM    905  HB2 HIE X  59      35.457  44.604  34.974  0.00  0.00            
ATOM    906  HB3 HIE X  59      33.862  43.927  34.962  0.00  0.00            
ATOM    907  CG  HIE X  59      35.243  42.964  36.311  0.00  0.00            
ATOM    908  ND1 HIE X  59      34.329  42.788  37.434  0.00  0.00            
ATOM    909  CE1 HIE X  59      35.052  42.198  38.359  0.00  0.00            
ATOM    910  HE1 HIE X  59      34.679  41.895  39.247  0.00  0.00            
ATOM    911  NE2 HIE X  59      36.334  42.042  38.021  0.00  0.00            
ATOM    912  HE2 HIE X  59      37.197  41.766  38.608  0.00  0.00            
ATOM    913  CD2 HIE X  59      36.503  42.590  36.756  0.00  0.00            
ATOM    914  HD2 HIE X  59      37.394  42.656  36.285  0.00  0.00            
ATOM    915  C   HIE X  59      36.650  42.606  33.536  0.00  0.00            
ATOM    916  O   HIE X  59      37.203  41.498  33.677  0.00  0.00            
ATOM    917  N   ASP X  60      37.297  43.690  33.135  0.00  0.00            
ATOM    918  H   ASP X  60      36.758  44.631  33.022  0.00  0.00            
ATOM    919  CA  ASP X  60      38.712  43.765  33.309  0.00  0.00            
ATOM    920  HA  ASP X  60      39.160  42.793  33.101  0.00  0.00            
ATOM    921  CB  ASP X  60      39.337  44.699  32.316  0.00  0.00            
ATOM    922  HB2 ASP X  60      39.184  45.731  32.632  0.00  0.00            
ATOM    923  HB3 ASP X  60      40.340  44.608  32.387  0.00  0.00            
ATOM    924  CG  ASP X  60      38.955  44.517  30.860  0.00  0.00            
ATOM    925  OD1 ASP X  60      38.599  43.409  30.345  0.00  0.00            
ATOM    926  OD2 ASP X  60      39.115  45.532  30.121  0.00  0.00            
ATOM    927  C   ASP X  60      38.959  44.206  34.857  0.00  0.00            
ATOM    928  O   ASP X  60      38.183  44.960  35.471  0.00  0.00            
ATOM    929  N   HIE X  61      39.935  43.621  35.502  0.00  0.00            
ATOM    930  H   HIE X  61      40.331  42.718  35.037  0.00  0.00            
ATOM    931  CA  HIE X  61      40.239  43.876  36.921  0.00  0.00            
ATOM    932  HA  HIE X  61      39.383  43.901  37.455  0.00  0.00            
ATOM    933  CB  HIE X  61      41.178  42.758  37.370  0.00  0.00            
ATOM    934  HB2 HIE X  61      42.086  42.838  36.773  0.00  0.00            
ATOM    935  HB3 HIE X  61      41.359  42.894  38.436  0.00  0.00            
ATOM    936  CG  HIE X  61      40.655  41.330  37.208  0.00  0.00            
ATOM    937  ND1 HIE X  61      39.320  40.943  37.483  0.00  0.00            
ATOM    938  CE1 HIE X  61      39.326  39.604  37.224  0.00  0.00            
ATOM    939  HE1 HIE X  61      38.453  38.953  37.261  0.00  0.00            
ATOM    940  NE2 HIE X  61      40.558  39.162  36.789  0.00  0.00            
ATOM    941  HE2 HIE X  61      40.886  38.207  36.378  0.00  0.00            
ATOM    942  CD2 HIE X  61      41.407  40.247  36.878  0.00  0.00            
ATOM    943  HD2 HIE X  61      42.485  40.168  36.734  0.00  0.00            
ATOM    944  C   HIE X  61      40.960  45.185  37.125  0.00  0.00            
ATOM    945  O   HIE X  61      41.398  45.842  36.175  0.00  0.00            
ATOM    946  N   VAL X  62      41.127  45.457  38.414  0.00  0.00            
ATOM    947  H   VAL X  62      40.518  44.994  39.074  0.00  0.00            
ATOM    948  CA  VAL X  62      41.913  46.583  38.893  0.00  0.00            
ATOM    949  HA  VAL X  62      41.537  47.548  38.553  0.00  0.00            
ATOM    950  CB  VAL X  62      42.109  46.569  40.377  0.00  0.00            
ATOM    951  HB  VAL X  62      42.398  45.571  40.704  0.00  0.00            
ATOM    952  CG1 VAL X  62      43.082  47.659  40.879  0.00  0.00            
ATOM    953 HG11 VAL X  62      42.815  48.576  40.355  0.00  0.00            
ATOM    954 HG12 VAL X  62      43.010  47.877  41.862  0.00  0.00            
ATOM    955 HG13 VAL X  62      44.089  47.391  40.595  0.00  0.00            
ATOM    956  CG2 VAL X  62      40.763  46.909  41.064  0.00  0.00            
ATOM    957 HG21 VAL X  62      40.032  46.200  40.704  0.00  0.00            
ATOM    958 HG22 VAL X  62      40.842  47.026  42.064  0.00  0.00            
ATOM    959 HG23 VAL X  62      40.273  47.788  40.647  0.00  0.00            
ATOM    960  C   VAL X  62      43.327  46.472  38.305  0.00  0.00            
ATOM    961  O   VAL X  62      44.105  45.529  38.465  0.00  0.00            
ATOM    962  N   GLY X  63      43.648  47.588  37.588  0.00  0.00            
ATOM    963  H   GLY X  63      43.023  48.376  37.496  0.00  0.00            
ATOM    964  CA  GLY X  63      44.965  47.830  36.904  0.00  0.00            
ATOM    965  HA2 GLY X  63      44.977  48.907  36.736  0.00  0.00            
ATOM    966  HA3 GLY X  63      45.716  47.563  37.648  0.00  0.00            
ATOM    967  C   GLY X  63      45.130  46.975  35.622  0.00  0.00            
ATOM    968  O   GLY X  63      46.258  46.657  35.362  0.00  0.00            
ATOM    969  N   HID X  64      44.063  46.746  34.827  0.00  0.00            
ATOM    970  H   HID X  64      43.120  47.228  35.081  0.00  0.00            
ATOM    971  CA  HID X  64      44.209  45.885  33.666  0.00  0.00            
ATOM    972  HA  HID X  64      45.209  46.004  33.250  0.00  0.00            
ATOM    973  CB  HID X  64      43.822  44.493  34.192  0.00  0.00            
ATOM    974  HB2 HID X  64      42.944  44.632  34.823  0.00  0.00            
ATOM    975  HB3 HID X  64      43.434  43.891  33.370  0.00  0.00            
ATOM    976  CG  HID X  64      44.862  43.737  34.946  0.00  0.00            
ATOM    977  ND1 HID X  64      44.998  43.813  36.313  0.00  0.00            
ATOM    978  HD1 HID X  64      44.316  44.346  36.975  0.00  0.00            
ATOM    979  CE1 HID X  64      46.069  43.039  36.657  0.00  0.00            
ATOM    980  HE1 HID X  64      46.438  42.806  37.568  0.00  0.00            
ATOM    981  NE2 HID X  64      46.540  42.417  35.601  0.00  0.00            
ATOM    982  CD2 HID X  64      45.826  42.897  34.502  0.00  0.00            
ATOM    983  HD2 HID X  64      45.922  42.633  33.532  0.00  0.00            
ATOM    984  C   HID X  64      43.217  46.294  32.590  0.00  0.00            
ATOM    985  O   HID X  64      42.267  46.977  32.845  0.00  0.00            
ATOM    986  N   GLY X  65      43.535  45.969  31.355  0.00  0.00            
ATOM    987  H   GLY X  65      44.437  45.404  31.120  0.00  0.00            
ATOM    988  CA  GLY X  65      42.662  46.235  30.225  0.00  0.00            
ATOM    989  HA2 GLY X  65      43.085  46.041  29.385  0.00  0.00            
ATOM    990  HA3 GLY X  65      41.833  45.663  30.298  0.00  0.00            
ATOM    991  C   GLY X  65      42.236  47.755  30.177  0.00  0.00            
ATOM    992  O   GLY X  65      43.049  48.647  30.425  0.00  0.00            
ATOM    993  N   GLN X  66      40.933  47.897  29.889  0.00  0.00            
ATOM    994  H   GLN X  66      40.305  47.037  29.657  0.00  0.00            
ATOM    995  CA  GLN X  66      40.138  49.138  29.988  0.00  0.00            
ATOM    996  HA  GLN X  66      40.642  49.883  29.373  0.00  0.00            
ATOM    997  CB  GLN X  66      38.723  48.846  29.360  0.00  0.00            
ATOM    998  HB2 GLN X  66      38.943  48.394  28.393  0.00  0.00            
ATOM    999  HB3 GLN X  66      38.160  48.223  30.055  0.00  0.00            
ATOM   1000  CG  GLN X  66      37.918  50.127  28.997  0.00  0.00            
ATOM   1001  HG2 GLN X  66      37.008  49.746  28.533  0.00  0.00            
ATOM   1002  HG3 GLN X  66      37.630  50.735  29.750  0.00  0.00            
ATOM   1003  CD  GLN X  66      38.327  51.040  27.809  0.00  0.00            
ATOM   1004  OE1 GLN X  66      38.537  50.638  26.655  0.00  0.00            
ATOM   1005  NE2 GLN X  66      38.681  52.263  28.043  0.00  0.00            
ATOM   1006 HE21 GLN X  66      39.143  52.738  27.177  0.00  0.00            
ATOM   1007 HE22 GLN X  66      39.026  52.515  29.046  0.00  0.00            
ATOM   1008  C   GLN X  66      39.848  49.669  31.384  0.00  0.00            
ATOM   1009  O   GLN X  66      39.736  50.875  31.490  0.00  0.00            
ATOM   1010  N   SER X  67      39.908  48.875  32.444  0.00  0.00            
ATOM   1011  H   SER X  67      40.343  47.875  32.434  0.00  0.00            
ATOM   1012  CA  SER X  67      39.606  49.330  33.856  0.00  0.00            
ATOM   1013  HA  SER X  67      38.667  49.694  33.931  0.00  0.00            
ATOM   1014  CB  SER X  67      39.697  48.010  34.693  0.00  0.00            
ATOM   1015  HB2 SER X  67      40.504  47.354  34.369  0.00  0.00            
ATOM   1016  HB3 SER X  67      39.774  48.324  35.734  0.00  0.00            
ATOM   1017  OG  SER X  67      38.407  47.428  34.512  0.00  0.00            
ATOM   1018  HG  SER X  67      38.406  46.525  34.964  0.00  0.00            
ATOM   1019  C   SER X  67      40.662  50.305  34.340  0.00  0.00            
ATOM   1020  O   SER X  67      41.729  50.336  33.812  0.00  0.00            
ATOM   1021  N   GLU X  68      40.274  50.944  35.433  0.00  0.00            
ATOM   1022  H   GLU X  68      39.298  50.970  35.692  0.00  0.00            
ATOM   1023  CA  GLU X  68      41.114  51.891  36.208  0.00  0.00            
ATOM   1024  HA  GLU X  68      41.422  52.664  35.635  0.00  0.00            
ATOM   1025  CB  GLU X  68      40.211  52.498  37.336  0.00  0.00            
ATOM   1026  HB2 GLU X  68      39.368  52.967  36.829  0.00  0.00            
ATOM   1027  HB3 GLU X  68      39.761  51.740  37.977  0.00  0.00            
ATOM   1028  CG  GLU X  68      40.796  53.531  38.321  0.00  0.00            
ATOM   1029  HG2 GLU X  68      40.003  53.826  39.008  0.00  0.00            
ATOM   1030  HG3 GLU X  68      41.656  53.085  38.822  0.00  0.00            
ATOM   1031  CD  GLU X  68      41.247  54.687  37.500  0.00  0.00            
ATOM   1032  OE1 GLU X  68      42.398  54.795  37.064  0.00  0.00            
ATOM   1033  OE2 GLU X  68      40.287  55.425  37.132  0.00  0.00            
ATOM   1034  C   GLU X  68      42.349  51.194  36.861  0.00  0.00            
ATOM   1035  O   GLU X  68      42.267  49.969  37.173  0.00  0.00            
ATOM   1036  N   GLY X  69      43.351  51.930  37.280  0.00  0.00            
ATOM   1037  H   GLY X  69      43.358  52.896  36.984  0.00  0.00            
ATOM   1038  CA  GLY X  69      44.361  51.447  38.221  0.00  0.00            
ATOM   1039  HA2 GLY X  69      44.357  52.092  38.998  0.00  0.00            
ATOM   1040  HA3 GLY X  69      44.089  50.530  38.544  0.00  0.00            
ATOM   1041  C   GLY X  69      45.731  51.443  37.619  0.00  0.00            
ATOM   1042  O   GLY X  69      46.041  51.264  36.440  0.00  0.00            
ATOM   1043  N   GLU X  70      46.788  51.566  38.492  0.00  0.00            
ATOM   1044  H   GLU X  70      46.514  51.853  39.507  0.00  0.00            
ATOM   1045  CA  GLU X  70      48.194  51.470  38.014  0.00  0.00            
ATOM   1046  HA  GLU X  70      48.318  52.228  37.241  0.00  0.00            
ATOM   1047  CB  GLU X  70      49.148  51.717  39.207  0.00  0.00            
ATOM   1048  HB2 GLU X  70      48.805  51.209  40.109  0.00  0.00            
ATOM   1049  HB3 GLU X  70      50.117  51.283  38.964  0.00  0.00            
ATOM   1050  CG  GLU X  70      49.353  53.198  39.554  0.00  0.00            
ATOM   1051  HG2 GLU X  70      48.411  53.490  40.018  0.00  0.00            
ATOM   1052  HG3 GLU X  70      50.097  53.253  40.235  0.00  0.00            
ATOM   1053  CD  GLU X  70      49.699  54.121  38.376  0.00  0.00            
ATOM   1054  OE1 GLU X  70      49.120  55.235  38.370  0.00  0.00            
ATOM   1055  OE2 GLU X  70      50.486  53.765  37.457  0.00  0.00            
ATOM   1056  C   GLU X  70      48.259  50.041  37.422  0.00  0.00            
ATOM   1057  O   GLU X  70      47.603  49.075  37.814  0.00  0.00            
ATOM   1058  N   ARG X  71      49.057  49.975  36.341  0.00  0.00            
ATOM   1059  H   ARG X  71      49.520  50.897  35.988  0.00  0.00            
ATOM   1060  CA  ARG X  71      49.187  48.725  35.443  0.00  0.00            
ATOM   1061  HA  ARG X  71      48.254  48.419  35.205  0.00  0.00            
ATOM   1062  CB  ARG X  71      49.924  49.051  34.121  0.00  0.00            
ATOM   1063  HB2 ARG X  71      50.957  49.394  34.190  0.00  0.00            
ATOM   1064  HB3 ARG X  71      49.851  48.108  33.579  0.00  0.00            
ATOM   1065  CG  ARG X  71      49.326  50.162  33.265  0.00  0.00            
ATOM   1066  HG2 ARG X  71      49.244  51.063  33.872  0.00  0.00            
ATOM   1067  HG3 ARG X  71      50.014  50.411  32.457  0.00  0.00            
ATOM   1068  CD  ARG X  71      48.028  49.779  32.667  0.00  0.00            
ATOM   1069  HD2 ARG X  71      47.830  50.551  31.923  0.00  0.00            
ATOM   1070  HD3 ARG X  71      48.087  48.871  32.067  0.00  0.00            
ATOM   1071  NE  ARG X  71      46.851  49.760  33.571  0.00  0.00            
ATOM   1072  HE  ARG X  71      46.897  50.349  34.487  0.00  0.00            
ATOM   1073  CZ  ARG X  71      45.577  49.482  33.316  0.00  0.00            
ATOM   1074  NH1 ARG X  71      45.153  48.878  32.274  0.00  0.00            
ATOM   1075 HH11 ARG X  71      45.899  48.432  31.616  0.00  0.00            
ATOM   1076 HH12 ARG X  71      44.181  48.837  32.002  0.00  0.00            
ATOM   1077  NH2 ARG X  71      44.659  49.760  34.171  0.00  0.00            
ATOM   1078 HH21 ARG X  71      44.997  50.380  35.001  0.00  0.00            
ATOM   1079 HH22 ARG X  71      43.618  49.448  34.095  0.00  0.00            
ATOM   1080  C   ARG X  71      49.926  47.625  36.191  0.00  0.00            
ATOM   1081  O   ARG X  71      51.127  47.794  36.422  0.00  0.00            
ATOM   1082  N   MET X  72      49.220  46.499  36.439  0.00  0.00            
ATOM   1083  H   MET X  72      48.202  46.252  36.138  0.00  0.00            
ATOM   1084  CA  MET X  72      49.766  45.313  37.131  0.00  0.00            
ATOM   1085  HA  MET X  72      49.014  44.654  37.275  0.00  0.00            
ATOM   1086  CB  MET X  72      50.671  44.569  36.210  0.00  0.00            
ATOM   1087  HB2 MET X  72      51.456  45.258  35.897  0.00  0.00            
ATOM   1088  HB3 MET X  72      51.076  43.753  36.807  0.00  0.00            
ATOM   1089  CG  MET X  72      49.994  43.950  35.022  0.00  0.00            
ATOM   1090  HG2 MET X  72      49.210  43.316  35.435  0.00  0.00            
ATOM   1091  HG3 MET X  72      49.539  44.631  34.303  0.00  0.00            
ATOM   1092  SD  MET X  72      51.265  43.052  34.077  0.00  0.00            
ATOM   1093  CE  MET X  72      51.415  41.585  35.128  0.00  0.00            
ATOM   1094  HE1 MET X  72      51.856  41.753  36.111  0.00  0.00            
ATOM   1095  HE2 MET X  72      50.402  41.187  35.184  0.00  0.00            
ATOM   1096  HE3 MET X  72      52.035  40.868  34.590  0.00  0.00            
ATOM   1097  C   MET X  72      50.333  45.679  38.509  0.00  0.00            
ATOM   1098  O   MET X  72      51.548  45.507  38.733  0.00  0.00            
ATOM   1099  N   VAL X  73      49.400  46.194  39.312  0.00  0.00            
ATOM   1100  H   VAL X  73      48.466  46.140  39.094  0.00  0.00            
ATOM   1101  CA  VAL X  73      49.561  46.641  40.687  0.00  0.00            
ATOM   1102  HA  VAL X  73      50.237  45.973  41.028  0.00  0.00            
ATOM   1103  CB  VAL X  73      49.993  48.097  40.711  0.00  0.00            
ATOM   1104  HB  VAL X  73      49.291  48.630  40.069  0.00  0.00            
ATOM   1105  CG1 VAL X  73      49.920  48.769  42.132  0.00  0.00            
ATOM   1106 HG11 VAL X  73      50.118  49.822  41.932  0.00  0.00            
ATOM   1107 HG12 VAL X  73      48.934  48.721  42.593  0.00  0.00            
ATOM   1108 HG13 VAL X  73      50.755  48.371  42.708  0.00  0.00            
ATOM   1109  CG2 VAL X  73      51.357  48.407  40.099  0.00  0.00            
ATOM   1110 HG21 VAL X  73      52.164  48.007  40.712  0.00  0.00            
ATOM   1111 HG22 VAL X  73      51.476  47.967  39.109  0.00  0.00            
ATOM   1112 HG23 VAL X  73      51.389  49.494  40.017  0.00  0.00            
ATOM   1113  C   VAL X  73      48.259  46.414  41.555  0.00  0.00            
ATOM   1114  O   VAL X  73      47.090  46.692  41.040  0.00  0.00            
ATOM   1115  N   VAL X  74      48.443  45.909  42.716  0.00  0.00            
ATOM   1116  H   VAL X  74      49.433  45.687  43.085  0.00  0.00            
ATOM   1117  CA  VAL X  74      47.248  45.714  43.615  0.00  0.00            
ATOM   1118  HA  VAL X  74      46.574  46.447  43.446  0.00  0.00            
ATOM   1119  CB  VAL X  74      46.491  44.363  43.483  0.00  0.00            
ATOM   1120  HB  VAL X  74      46.444  44.150  42.415  0.00  0.00            
ATOM   1121  CG1 VAL X  74      47.155  43.161  43.967  0.00  0.00            
ATOM   1122 HG11 VAL X  74      47.254  42.984  45.038  0.00  0.00            
ATOM   1123 HG12 VAL X  74      46.751  42.301  43.435  0.00  0.00            
ATOM   1124 HG13 VAL X  74      48.099  43.210  43.611  0.00  0.00            
ATOM   1125  CG2 VAL X  74      45.069  44.323  44.158  0.00  0.00            
ATOM   1126 HG21 VAL X  74      45.155  44.516  45.228  0.00  0.00            
ATOM   1127 HG22 VAL X  74      44.478  45.180  43.835  0.00  0.00            
ATOM   1128 HG23 VAL X  74      44.523  43.384  44.071  0.00  0.00            
ATOM   1129  C   VAL X  74      47.586  45.991  45.045  0.00  0.00            
ATOM   1130  O   VAL X  74      48.653  45.563  45.377  0.00  0.00            
ATOM   1131  N   SER X  75      46.714  46.697  45.764  0.00  0.00            
ATOM   1132  H   SER X  75      45.778  47.027  45.313  0.00  0.00            
ATOM   1133  CA  SER X  75      46.837  47.048  47.150  0.00  0.00            
ATOM   1134  HA  SER X  75      47.720  47.670  47.153  0.00  0.00            
ATOM   1135  CB  SER X  75      45.790  47.981  47.687  0.00  0.00            
ATOM   1136  HB2 SER X  75      44.797  47.573  47.574  0.00  0.00            
ATOM   1137  HB3 SER X  75      45.918  48.076  48.756  0.00  0.00            
ATOM   1138  OG  SER X  75      45.862  49.280  47.178  0.00  0.00            
ATOM   1139  HG  SER X  75      46.681  49.706  47.738  0.00  0.00            
ATOM   1140  C   SER X  75      46.994  45.763  48.055  0.00  0.00            
ATOM   1141  O   SER X  75      47.770  45.817  49.018  0.00  0.00            
ATOM   1142  N   ASP X  76      46.128  44.838  47.821  0.00  0.00            
ATOM   1143  H   ASP X  76      45.268  45.076  47.212  0.00  0.00            
ATOM   1144  CA  ASP X  76      46.125  43.552  48.472  0.00  0.00            
ATOM   1145  HA  ASP X  76      47.060  43.176  48.408  0.00  0.00            
ATOM   1146  CB  ASP X  76      45.745  43.537  49.972  0.00  0.00            
ATOM   1147  HB2 ASP X  76      46.547  44.073  50.479  0.00  0.00            
ATOM   1148  HB3 ASP X  76      44.834  44.096  50.188  0.00  0.00            
ATOM   1149  CG  ASP X  76      45.640  42.082  50.410  0.00  0.00            
ATOM   1150  OD1 ASP X  76      46.653  41.575  50.861  0.00  0.00            
ATOM   1151  OD2 ASP X  76      44.616  41.385  50.249  0.00  0.00            
ATOM   1152  C   ASP X  76      45.286  42.620  47.602  0.00  0.00            
ATOM   1153  O   ASP X  76      44.231  43.113  47.165  0.00  0.00            
ATOM   1154  N   PHE X  77      45.645  41.350  47.366  0.00  0.00            
ATOM   1155  H   PHE X  77      46.612  41.050  47.771  0.00  0.00            
ATOM   1156  CA  PHE X  77      44.967  40.463  46.375  0.00  0.00            
ATOM   1157  HA  PHE X  77      45.114  40.808  45.352  0.00  0.00            
ATOM   1158  CB  PHE X  77      45.478  38.983  46.534  0.00  0.00            
ATOM   1159  HB2 PHE X  77      46.550  38.906  46.718  0.00  0.00            
ATOM   1160  HB3 PHE X  77      45.001  38.589  47.332  0.00  0.00            
ATOM   1161  CG  PHE X  77      45.193  38.167  45.209  0.00  0.00            
ATOM   1162  CD1 PHE X  77      46.180  38.207  44.208  0.00  0.00            
ATOM   1163  HD1 PHE X  77      47.009  38.898  44.364  0.00  0.00            
ATOM   1164  CE1 PHE X  77      46.025  37.602  42.975  0.00  0.00            
ATOM   1165  HE1 PHE X  77      46.765  37.759  42.190  0.00  0.00            
ATOM   1166  CZ  PHE X  77      44.899  36.712  42.831  0.00  0.00            
ATOM   1167  HZ  PHE X  77      44.778  36.279  41.838  0.00  0.00            
ATOM   1168  CE2 PHE X  77      43.985  36.486  43.895  0.00  0.00            
ATOM   1169  HE2 PHE X  77      43.201  35.743  43.890  0.00  0.00            
ATOM   1170  CD2 PHE X  77      44.162  37.281  45.059  0.00  0.00            
ATOM   1171  HD2 PHE X  77      43.472  37.083  45.769  0.00  0.00            
ATOM   1172  C   PHE X  77      43.465  40.407  46.629  0.00  0.00            
ATOM   1173  O   PHE X  77      42.730  40.008  45.690  0.00  0.00            
ATOM   1174  N   HIE X  78      43.011  40.632  47.887  0.00  0.00            
ATOM   1175  H   HIE X  78      43.729  40.887  48.651  0.00  0.00            
ATOM   1176  CA  HIE X  78      41.535  40.474  48.254  0.00  0.00            
ATOM   1177  HA  HIE X  78      41.353  39.549  47.892  0.00  0.00            
ATOM   1178  CB  HIE X  78      41.304  40.421  49.798  0.00  0.00            
ATOM   1179  HB2 HIE X  78      42.056  39.823  50.311  0.00  0.00            
ATOM   1180  HB3 HIE X  78      41.242  41.448  50.157  0.00  0.00            
ATOM   1181  CG  HIE X  78      39.945  39.787  50.058  0.00  0.00            
ATOM   1182  ND1 HIE X  78      39.608  38.471  49.739  0.00  0.00            
ATOM   1183  CE1 HIE X  78      38.268  38.329  49.967  0.00  0.00            
ATOM   1184  HE1 HIE X  78      37.645  37.450  49.800  0.00  0.00            
ATOM   1185  NE2 HIE X  78      37.768  39.509  50.469  0.00  0.00            
ATOM   1186  HE2 HIE X  78      36.753  39.721  50.805  0.00  0.00            
ATOM   1187  CD2 HIE X  78      38.832  40.397  50.485  0.00  0.00            
ATOM   1188  HD2 HIE X  78      38.722  41.451  50.743  0.00  0.00            
ATOM   1189  C   HIE X  78      40.619  41.483  47.534  0.00  0.00            
ATOM   1190  O   HIE X  78      39.452  41.255  47.273  0.00  0.00            
ATOM   1191  N   VAL X  79      41.289  42.556  47.030  0.00  0.00            
ATOM   1192  H   VAL X  79      42.311  42.712  47.376  0.00  0.00            
ATOM   1193  CA  VAL X  79      40.606  43.578  46.167  0.00  0.00            
ATOM   1194  HA  VAL X  79      39.877  44.038  46.693  0.00  0.00            
ATOM   1195  CB  VAL X  79      41.606  44.667  45.688  0.00  0.00            
ATOM   1196  HB  VAL X  79      42.551  44.226  45.372  0.00  0.00            
ATOM   1197  CG1 VAL X  79      41.162  45.470  44.458  0.00  0.00            
ATOM   1198 HG11 VAL X  79      40.252  46.044  44.632  0.00  0.00            
ATOM   1199 HG12 VAL X  79      41.988  46.071  44.079  0.00  0.00            
ATOM   1200 HG13 VAL X  79      40.872  44.771  43.687  0.00  0.00            
ATOM   1201  CG2 VAL X  79      41.948  45.653  46.830  0.00  0.00            
ATOM   1202 HG21 VAL X  79      41.227  46.450  46.937  0.00  0.00            
ATOM   1203 HG22 VAL X  79      42.151  45.094  47.732  0.00  0.00            
ATOM   1204 HG23 VAL X  79      42.840  46.229  46.633  0.00  0.00            
ATOM   1205  C   VAL X  79      39.953  42.805  44.990  0.00  0.00            
ATOM   1206  O   VAL X  79      38.722  42.952  44.800  0.00  0.00            
ATOM   1207  N   PHE X  80      40.678  41.915  44.323  0.00  0.00            
ATOM   1208  H   PHE X  80      41.603  41.694  44.663  0.00  0.00            
ATOM   1209  CA  PHE X  80      40.209  41.317  43.070  0.00  0.00            
ATOM   1210  HA  PHE X  80      39.845  41.979  42.400  0.00  0.00            
ATOM   1211  CB  PHE X  80      41.276  40.430  42.418  0.00  0.00            
ATOM   1212  HB2 PHE X  80      41.620  39.719  43.169  0.00  0.00            
ATOM   1213  HB3 PHE X  80      40.926  39.717  41.671  0.00  0.00            
ATOM   1214  CG  PHE X  80      42.469  41.119  41.839  0.00  0.00            
ATOM   1215  CD1 PHE X  80      42.398  42.399  41.119  0.00  0.00            
ATOM   1216  HD1 PHE X  80      41.420  42.856  40.972  0.00  0.00            
ATOM   1217  CE1 PHE X  80      43.587  42.932  40.592  0.00  0.00            
ATOM   1218  HE1 PHE X  80      43.502  43.912  40.123  0.00  0.00            
ATOM   1219  CZ  PHE X  80      44.781  42.226  40.587  0.00  0.00            
ATOM   1220  HZ  PHE X  80      45.677  42.513  40.036  0.00  0.00            
ATOM   1221  CE2 PHE X  80      44.903  41.024  41.309  0.00  0.00            
ATOM   1222  HE2 PHE X  80      45.833  40.459  41.371  0.00  0.00            
ATOM   1223  CD2 PHE X  80      43.734  40.507  41.936  0.00  0.00            
ATOM   1224  HD2 PHE X  80      43.858  39.572  42.483  0.00  0.00            
ATOM   1225  C   PHE X  80      39.019  40.358  43.364  0.00  0.00            
ATOM   1226  O   PHE X  80      38.181  40.061  42.502  0.00  0.00            
ATOM   1227  N   VAL X  81      39.026  39.775  44.559  0.00  0.00            
ATOM   1228  H   VAL X  81      39.659  40.219  45.328  0.00  0.00            
ATOM   1229  CA  VAL X  81      38.029  38.756  44.922  0.00  0.00            
ATOM   1230  HA  VAL X  81      37.779  38.153  44.049  0.00  0.00            
ATOM   1231  CB  VAL X  81      38.644  37.741  45.884  0.00  0.00            
ATOM   1232  HB  VAL X  81      39.095  38.350  46.666  0.00  0.00            
ATOM   1233  CG1 VAL X  81      37.535  36.857  46.487  0.00  0.00            
ATOM   1234 HG11 VAL X  81      38.017  36.197  47.209  0.00  0.00            
ATOM   1235 HG12 VAL X  81      36.734  37.320  47.063  0.00  0.00            
ATOM   1236 HG13 VAL X  81      37.216  36.199  45.791  0.00  0.00            
ATOM   1237  CG2 VAL X  81      39.787  36.947  45.338  0.00  0.00            
ATOM   1238 HG21 VAL X  81      39.479  36.241  44.685  0.00  0.00            
ATOM   1239 HG22 VAL X  81      40.330  37.611  44.805  0.00  0.00            
ATOM   1240 HG23 VAL X  81      40.289  36.550  46.120  0.00  0.00            
ATOM   1241  C   VAL X  81      36.729  39.532  45.408  0.00  0.00            
ATOM   1242  O   VAL X  81      35.673  39.170  44.884  0.00  0.00            
ATOM   1243  N   ARG X  82      36.844  40.500  46.225  0.00  0.00            
ATOM   1244  H   ARG X  82      37.802  40.679  46.713  0.00  0.00            
ATOM   1245  CA  ARG X  82      35.708  41.379  46.561  0.00  0.00            
ATOM   1246  HA  ARG X  82      35.005  40.888  47.234  0.00  0.00            
ATOM   1247  CB  ARG X  82      36.427  42.482  47.405  0.00  0.00            
ATOM   1248  HB2 ARG X  82      37.070  42.118  48.206  0.00  0.00            
ATOM   1249  HB3 ARG X  82      37.204  42.852  46.737  0.00  0.00            
ATOM   1250  CG  ARG X  82      35.561  43.690  47.837  0.00  0.00            
ATOM   1251  HG2 ARG X  82      35.001  44.036  46.967  0.00  0.00            
ATOM   1252  HG3 ARG X  82      34.785  43.400  48.545  0.00  0.00            
ATOM   1253  CD  ARG X  82      36.266  45.003  48.251  0.00  0.00            
ATOM   1254  HD2 ARG X  82      35.586  45.659  48.607  0.00  0.00            
ATOM   1255  HD3 ARG X  82      37.065  44.823  48.970  0.00  0.00            
ATOM   1256  NE  ARG X  82      36.936  45.550  47.048  0.00  0.00            
ATOM   1257  HE  ARG X  82      36.545  45.256  46.074  0.00  0.00            
ATOM   1258  CZ  ARG X  82      37.701  46.603  46.909  0.00  0.00            
ATOM   1259  NH1 ARG X  82      38.088  47.276  48.000  0.00  0.00            
ATOM   1260 HH11 ARG X  82      37.736  47.057  49.008  0.00  0.00            
ATOM   1261 HH12 ARG X  82      38.645  48.110  47.875  0.00  0.00            
ATOM   1262  NH2 ARG X  82      38.180  47.004  45.759  0.00  0.00            
ATOM   1263 HH21 ARG X  82      37.889  46.436  44.875  0.00  0.00            
ATOM   1264 HH22 ARG X  82      38.744  47.930  45.647  0.00  0.00            
ATOM   1265  C   ARG X  82      35.037  41.945  45.302  0.00  0.00            
ATOM   1266  O   ARG X  82      33.818  42.038  45.272  0.00  0.00            
ATOM   1267  N   ASP X  83      35.880  42.373  44.338  0.00  0.00            
ATOM   1268  H   ASP X  83      36.954  42.489  44.484  0.00  0.00            
ATOM   1269  CA  ASP X  83      35.252  43.115  43.221  0.00  0.00            
ATOM   1270  HA  ASP X  83      34.559  43.803  43.479  0.00  0.00            
ATOM   1271  CB  ASP X  83      36.415  43.870  42.497  0.00  0.00            
ATOM   1272  HB2 ASP X  83      37.317  43.285  42.318  0.00  0.00            
ATOM   1273  HB3 ASP X  83      36.098  44.222  41.515  0.00  0.00            
ATOM   1274  CG  ASP X  83      36.850  45.091  43.333  0.00  0.00            
ATOM   1275  OD1 ASP X  83      36.125  45.438  44.326  0.00  0.00            
ATOM   1276  OD2 ASP X  83      37.847  45.696  43.067  0.00  0.00            
ATOM   1277  C   ASP X  83      34.473  42.045  42.351  0.00  0.00            
ATOM   1278  O   ASP X  83      33.380  42.343  41.856  0.00  0.00            
ATOM   1279  N   VAL X  84      35.041  40.798  42.274  0.00  0.00            
ATOM   1280  H   VAL X  84      35.975  40.540  42.773  0.00  0.00            
ATOM   1281  CA  VAL X  84      34.242  39.689  41.654  0.00  0.00            
ATOM   1282  HA  VAL X  84      33.960  40.061  40.669  0.00  0.00            
ATOM   1283  CB  VAL X  84      35.238  38.547  41.401  0.00  0.00            
ATOM   1284  HB  VAL X  84      35.801  38.313  42.305  0.00  0.00            
ATOM   1285  CG1 VAL X  84      34.449  37.300  41.021  0.00  0.00            
ATOM   1286 HG11 VAL X  84      33.899  36.969  41.902  0.00  0.00            
ATOM   1287 HG12 VAL X  84      33.730  37.483  40.222  0.00  0.00            
ATOM   1288 HG13 VAL X  84      35.154  36.492  40.823  0.00  0.00            
ATOM   1289  CG2 VAL X  84      36.145  39.101  40.274  0.00  0.00            
ATOM   1290 HG21 VAL X  84      35.676  39.183  39.293  0.00  0.00            
ATOM   1291 HG22 VAL X  84      36.523  40.103  40.475  0.00  0.00            
ATOM   1292 HG23 VAL X  84      37.007  38.441  40.167  0.00  0.00            
ATOM   1293  C   VAL X  84      33.040  39.282  42.443  0.00  0.00            
ATOM   1294  O   VAL X  84      31.994  39.090  41.835  0.00  0.00            
ATOM   1295  N   LEU X  85      33.058  39.370  43.787  0.00  0.00            
ATOM   1296  H   LEU X  85      33.967  39.693  44.272  0.00  0.00            
ATOM   1297  CA  LEU X  85      31.898  39.039  44.605  0.00  0.00            
ATOM   1298  HA  LEU X  85      31.540  38.058  44.327  0.00  0.00            
ATOM   1299  CB  LEU X  85      32.352  39.087  46.135  0.00  0.00            
ATOM   1300  HB2 LEU X  85      33.016  39.835  46.280  0.00  0.00            
ATOM   1301  HB3 LEU X  85      31.486  39.330  46.751  0.00  0.00            
ATOM   1302  CG  LEU X  85      32.995  37.799  46.658  0.00  0.00            
ATOM   1303  HG  LEU X  85      33.567  37.266  45.899  0.00  0.00            
ATOM   1304  CD1 LEU X  85      33.611  38.178  47.989  0.00  0.00            
ATOM   1305 HD11 LEU X  85      32.793  38.408  48.672  0.00  0.00            
ATOM   1306 HD12 LEU X  85      34.150  37.333  48.415  0.00  0.00            
ATOM   1307 HD13 LEU X  85      34.364  38.953  47.843  0.00  0.00            
ATOM   1308  CD2 LEU X  85      31.890  36.816  47.038  0.00  0.00            
ATOM   1309 HD21 LEU X  85      31.394  36.438  46.244  0.00  0.00            
ATOM   1310 HD22 LEU X  85      32.301  36.037  47.532  0.00  0.00            
ATOM   1311 HD23 LEU X  85      31.244  37.225  47.697  0.00  0.00            
ATOM   1312  C   LEU X  85      30.718  40.066  44.355  0.00  0.00            
ATOM   1313  O   LEU X  85      29.531  39.612  44.233  0.00  0.00            
ATOM   1314  N   GLN X  86      31.099  41.295  44.143  0.00  0.00            
ATOM   1315  H   GLN X  86      32.152  41.507  44.329  0.00  0.00            
ATOM   1316  CA  GLN X  86      30.299  42.497  43.864  0.00  0.00            
ATOM   1317  HA  GLN X  86      29.724  42.542  44.788  0.00  0.00            
ATOM   1318  CB  GLN X  86      31.305  43.694  43.681  0.00  0.00            
ATOM   1319  HB2 GLN X  86      32.147  43.583  44.364  0.00  0.00            
ATOM   1320  HB3 GLN X  86      31.620  43.795  42.727  0.00  0.00            
ATOM   1321  CG  GLN X  86      30.661  44.968  44.143  0.00  0.00            
ATOM   1322  HG2 GLN X  86      31.210  45.882  43.916  0.00  0.00            
ATOM   1323  HG3 GLN X  86      29.688  45.076  43.663  0.00  0.00            
ATOM   1324  CD  GLN X  86      30.426  45.006  45.604  0.00  0.00            
ATOM   1325  OE1 GLN X  86      31.350  45.015  46.381  0.00  0.00            
ATOM   1326  NE2 GLN X  86      29.192  45.095  46.042  0.00  0.00            
ATOM   1327 HE21 GLN X  86      28.959  44.740  47.046  0.00  0.00            
ATOM   1328 HE22 GLN X  86      28.423  44.965  45.400  0.00  0.00            
ATOM   1329  C   GLN X  86      29.606  42.270  42.552  0.00  0.00            
ATOM   1330  O   GLN X  86      28.409  42.507  42.503  0.00  0.00            
ATOM   1331  N   HID X  87      30.275  41.746  41.513  0.00  0.00            
ATOM   1332  H   HID X  87      31.336  41.530  41.639  0.00  0.00            
ATOM   1333  CA  HID X  87      29.633  41.599  40.207  0.00  0.00            
ATOM   1334  HA  HID X  87      29.015  42.383  40.050  0.00  0.00            
ATOM   1335  CB  HID X  87      30.653  41.464  39.078  0.00  0.00            
ATOM   1336  HB2 HID X  87      31.530  42.013  39.419  0.00  0.00            
ATOM   1337  HB3 HID X  87      30.955  40.444  38.840  0.00  0.00            
ATOM   1338  CG  HID X  87      30.283  42.078  37.723  0.00  0.00            
ATOM   1339  ND1 HID X  87      31.248  42.624  36.870  0.00  0.00            
ATOM   1340  HD1 HID X  87      32.312  42.624  37.108  0.00  0.00            
ATOM   1341  CE1 HID X  87      30.609  42.896  35.742  0.00  0.00            
ATOM   1342  HE1 HID X  87      31.056  43.228  34.805  0.00  0.00            
ATOM   1343  NE2 HID X  87      29.272  42.671  35.839  0.00  0.00            
ATOM   1344  CD2 HID X  87      29.074  42.124  37.087  0.00  0.00            
ATOM   1345  HD2 HID X  87      28.177  41.614  37.441  0.00  0.00            
ATOM   1346  C   HID X  87      28.720  40.322  40.212  0.00  0.00            
ATOM   1347  O   HID X  87      27.618  40.471  39.690  0.00  0.00            
ATOM   1348  N   VAL X  88      29.139  39.234  40.850  0.00  0.00            
ATOM   1349  H   VAL X  88      30.189  39.186  41.135  0.00  0.00            
ATOM   1350  CA  VAL X  88      28.291  38.095  41.054  0.00  0.00            
ATOM   1351  HA  VAL X  88      27.988  37.876  40.115  0.00  0.00            
ATOM   1352  CB  VAL X  88      29.008  36.926  41.774  0.00  0.00            
ATOM   1353  HB  VAL X  88      29.526  37.355  42.631  0.00  0.00            
ATOM   1354  CG1 VAL X  88      28.068  35.810  42.198  0.00  0.00            
ATOM   1355 HG11 VAL X  88      27.521  36.157  43.075  0.00  0.00            
ATOM   1356 HG12 VAL X  88      27.375  35.592  41.385  0.00  0.00            
ATOM   1357 HG13 VAL X  88      28.560  35.016  42.417  0.00  0.00            
ATOM   1358  CG2 VAL X  88      30.064  36.407  40.737  0.00  0.00            
ATOM   1359 HG21 VAL X  88      30.874  37.010  40.741  0.00  0.00            
ATOM   1360 HG22 VAL X  88      30.505  35.457  41.038  0.00  0.00            
ATOM   1361 HG23 VAL X  88      29.633  36.324  39.740  0.00  0.00            
ATOM   1362  C   VAL X  88      26.973  38.528  41.672  0.00  0.00            
ATOM   1363  O   VAL X  88      25.918  38.291  41.206  0.00  0.00            
ATOM   1364  N   ASP X  89      27.088  39.204  42.827  0.00  0.00            
ATOM   1365  H   ASP X  89      28.068  39.491  43.209  0.00  0.00            
ATOM   1366  CA  ASP X  89      25.983  39.722  43.644  0.00  0.00            
ATOM   1367  HA  ASP X  89      25.504  38.789  43.942  0.00  0.00            
ATOM   1368  CB  ASP X  89      26.470  40.324  44.929  0.00  0.00            
ATOM   1369  HB2 ASP X  89      26.921  39.548  45.548  0.00  0.00            
ATOM   1370  HB3 ASP X  89      27.247  41.044  44.670  0.00  0.00            
ATOM   1371  CG  ASP X  89      25.327  40.949  45.757  0.00  0.00            
ATOM   1372  OD1 ASP X  89      24.395  40.222  46.108  0.00  0.00            
ATOM   1373  OD2 ASP X  89      25.352  42.207  45.927  0.00  0.00            
ATOM   1374  C   ASP X  89      25.006  40.575  42.823  0.00  0.00            
ATOM   1375  O   ASP X  89      23.791  40.300  42.752  0.00  0.00            
ATOM   1376  N   SER X  90      25.516  41.554  42.067  0.00  0.00            
ATOM   1377  H   SER X  90      26.509  41.724  41.999  0.00  0.00            
ATOM   1378  CA  SER X  90      24.626  42.471  41.323  0.00  0.00            
ATOM   1379  HA  SER X  90      23.898  42.773  41.955  0.00  0.00            
ATOM   1380  CB  SER X  90      25.349  43.695  40.789  0.00  0.00            
ATOM   1381  HB2 SER X  90      24.663  44.518  40.593  0.00  0.00            
ATOM   1382  HB3 SER X  90      26.051  43.979  41.573  0.00  0.00            
ATOM   1383  OG  SER X  90      26.174  43.447  39.641  0.00  0.00            
ATOM   1384  HG  SER X  90      25.687  43.764  38.719  0.00  0.00            
ATOM   1385  C   SER X  90      23.931  41.813  40.123  0.00  0.00            
ATOM   1386  O   SER X  90      22.722  41.947  39.916  0.00  0.00            
ATOM   1387  N   MET X  91      24.594  40.845  39.480  0.00  0.00            
ATOM   1388  H   MET X  91      25.569  40.691  39.693  0.00  0.00            
ATOM   1389  CA  MET X  91      24.127  39.902  38.457  0.00  0.00            
ATOM   1390  HA  MET X  91      23.721  40.584  37.832  0.00  0.00            
ATOM   1391  CB  MET X  91      25.359  39.206  37.706  0.00  0.00            
ATOM   1392  HB2 MET X  91      25.964  39.980  37.474  0.00  0.00            
ATOM   1393  HB3 MET X  91      25.905  38.513  38.346  0.00  0.00            
ATOM   1394  CG  MET X  91      25.019  38.389  36.465  0.00  0.00            
ATOM   1395  HG2 MET X  91      25.954  38.090  35.991  0.00  0.00            
ATOM   1396  HG3 MET X  91      24.517  37.473  36.775  0.00  0.00            
ATOM   1397  SD  MET X  91      23.915  39.220  35.306  0.00  0.00            
ATOM   1398  CE  MET X  91      25.348  39.988  34.369  0.00  0.00            
ATOM   1399  HE1 MET X  91      26.098  39.230  34.146  0.00  0.00            
ATOM   1400  HE2 MET X  91      24.997  40.496  33.470  0.00  0.00            
ATOM   1401  HE3 MET X  91      25.828  40.646  34.966  0.00  0.00            
ATOM   1402  C   MET X  91      23.043  38.935  38.961  0.00  0.00            
ATOM   1403  O   MET X  91      21.978  38.790  38.421  0.00  0.00            
ATOM   1404  N   GLN X  92      23.301  38.363  40.107  0.00  0.00            
ATOM   1405  H   GLN X  92      24.153  38.687  40.705  0.00  0.00            
ATOM   1406  CA  GLN X  92      22.356  37.390  40.708  0.00  0.00            
ATOM   1407  HA  GLN X  92      21.967  36.732  39.931  0.00  0.00            
ATOM   1408  CB  GLN X  92      23.246  36.477  41.642  0.00  0.00            
ATOM   1409  HB2 GLN X  92      24.020  36.020  41.025  0.00  0.00            
ATOM   1410  HB3 GLN X  92      23.764  37.173  42.301  0.00  0.00            
ATOM   1411  CG  GLN X  92      22.486  35.378  42.458  0.00  0.00            
ATOM   1412  HG2 GLN X  92      21.568  35.080  41.949  0.00  0.00            
ATOM   1413  HG3 GLN X  92      23.113  34.501  42.620  0.00  0.00            
ATOM   1414  CD  GLN X  92      22.137  35.862  43.884  0.00  0.00            
ATOM   1415  OE1 GLN X  92      22.977  36.416  44.583  0.00  0.00            
ATOM   1416  NE2 GLN X  92      21.040  35.600  44.441  0.00  0.00            
ATOM   1417 HE21 GLN X  92      20.977  35.956  45.469  0.00  0.00            
ATOM   1418 HE22 GLN X  92      20.276  35.260  43.875  0.00  0.00            
ATOM   1419  C   GLN X  92      21.216  38.049  41.394  0.00  0.00            
ATOM   1420  O   GLN X  92      20.266  37.381  41.917  0.00  0.00            
ATOM   1421  N   LYS X  93      21.337  39.379  41.706  0.00  0.00            
ATOM   1422  H   LYS X  93      22.332  39.824  41.667  0.00  0.00            
ATOM   1423  CA  LYS X  93      20.141  40.199  42.025  0.00  0.00            
ATOM   1424  HA  LYS X  93      19.532  39.869  42.853  0.00  0.00            
ATOM   1425  CB  LYS X  93      20.708  41.532  42.385  0.00  0.00            
ATOM   1426  HB2 LYS X  93      21.785  41.460  42.378  0.00  0.00            
ATOM   1427  HB3 LYS X  93      20.504  42.221  41.748  0.00  0.00            
ATOM   1428  CG  LYS X  93      20.258  42.035  43.720  0.00  0.00            
ATOM   1429  HG2 LYS X  93      20.315  43.114  43.725  0.00  0.00            
ATOM   1430  HG3 LYS X  93      19.285  41.621  43.940  0.00  0.00            
ATOM   1431  CD  LYS X  93      21.057  41.592  44.925  0.00  0.00            
ATOM   1432  HD2 LYS X  93      22.027  41.828  44.772  0.00  0.00            
ATOM   1433  HD3 LYS X  93      20.551  42.170  45.698  0.00  0.00            
ATOM   1434  CE  LYS X  93      20.818  40.142  45.343  0.00  0.00            
ATOM   1435  HE2 LYS X  93      20.802  40.154  46.432  0.00  0.00            
ATOM   1436  HE3 LYS X  93      19.849  39.838  44.949  0.00  0.00            
ATOM   1437  NZ  LYS X  93      21.879  39.216  44.941  0.00  0.00            
ATOM   1438  HZ1 LYS X  93      21.674  38.827  44.032  0.00  0.00            
ATOM   1439  HZ2 LYS X  93      22.853  39.701  44.872  0.00  0.00            
ATOM   1440  HZ3 LYS X  93      22.129  38.422  45.645  0.00  0.00            
ATOM   1441  C   LYS X  93      19.271  40.332  40.787  0.00  0.00            
ATOM   1442  O   LYS X  93      18.078  40.201  40.806  0.00  0.00            
ATOM   1443  N   ASP X  94      19.958  40.518  39.618  0.00  0.00            
ATOM   1444  H   ASP X  94      21.046  40.537  39.690  0.00  0.00            
ATOM   1445  CA  ASP X  94      19.263  40.657  38.313  0.00  0.00            
ATOM   1446  HA  ASP X  94      18.522  41.343  38.284  0.00  0.00            
ATOM   1447  CB  ASP X  94      20.332  41.244  37.375  0.00  0.00            
ATOM   1448  HB2 ASP X  94      21.057  41.877  37.887  0.00  0.00            
ATOM   1449  HB3 ASP X  94      20.994  40.472  36.982  0.00  0.00            
ATOM   1450  CG  ASP X  94      19.743  42.028  36.183  0.00  0.00            
ATOM   1451  OD1 ASP X  94      18.519  42.247  36.058  0.00  0.00            
ATOM   1452  OD2 ASP X  94      20.464  42.384  35.241  0.00  0.00            
ATOM   1453  C   ASP X  94      18.600  39.365  37.813  0.00  0.00            
ATOM   1454  O   ASP X  94      17.737  39.431  36.985  0.00  0.00            
ATOM   1455  N   TYR X  95      18.975  38.179  38.366  0.00  0.00            
ATOM   1456  H   TYR X  95      19.696  38.155  39.073  0.00  0.00            
ATOM   1457  CA  TYR X  95      18.551  36.848  37.872  0.00  0.00            
ATOM   1458  HA  TYR X  95      17.596  36.883  37.347  0.00  0.00            
ATOM   1459  CB  TYR X  95      19.652  36.345  36.887  0.00  0.00            
ATOM   1460  HB2 TYR X  95      20.628  36.504  37.345  0.00  0.00            
ATOM   1461  HB3 TYR X  95      19.395  35.301  36.703  0.00  0.00            
ATOM   1462  CG  TYR X  95      19.650  37.016  35.554  0.00  0.00            
ATOM   1463  CD1 TYR X  95      18.748  36.631  34.541  0.00  0.00            
ATOM   1464  HD1 TYR X  95      18.016  35.878  34.834  0.00  0.00            
ATOM   1465  CE1 TYR X  95      18.686  37.326  33.285  0.00  0.00            
ATOM   1466  HE1 TYR X  95      17.980  37.063  32.498  0.00  0.00            
ATOM   1467  CZ  TYR X  95      19.605  38.341  33.052  0.00  0.00            
ATOM   1468  OH  TYR X  95      19.602  39.016  31.908  0.00  0.00            
ATOM   1469  HH  TYR X  95      18.717  38.944  31.275  0.00  0.00            
ATOM   1470  CE2 TYR X  95      20.612  38.654  33.979  0.00  0.00            
ATOM   1471  HE2 TYR X  95      21.261  39.528  33.908  0.00  0.00            
ATOM   1472  CD2 TYR X  95      20.601  38.040  35.265  0.00  0.00            
ATOM   1473  HD2 TYR X  95      21.247  38.475  36.027  0.00  0.00            
ATOM   1474  C   TYR X  95      18.492  35.907  39.106  0.00  0.00            
ATOM   1475  O   TYR X  95      19.406  35.063  39.333  0.00  0.00            
ATOM   1476  N   PRO X  96      17.424  35.915  39.909  0.00  0.00            
ATOM   1477  CD  PRO X  96      16.438  37.034  39.989  0.00  0.00            
ATOM   1478  HD2 PRO X  96      15.535  36.685  39.488  0.00  0.00            
ATOM   1479  HD3 PRO X  96      16.911  37.988  39.753  0.00  0.00            
ATOM   1480  CG  PRO X  96      15.994  37.025  41.468  0.00  0.00            
ATOM   1481  HG2 PRO X  96      15.007  37.456  41.633  0.00  0.00            
ATOM   1482  HG3 PRO X  96      16.723  37.582  42.056  0.00  0.00            
ATOM   1483  CB  PRO X  96      15.979  35.516  41.841  0.00  0.00            
ATOM   1484  HB2 PRO X  96      15.058  35.122  41.410  0.00  0.00            
ATOM   1485  HB3 PRO X  96      16.072  35.228  42.888  0.00  0.00            
ATOM   1486  CA  PRO X  96      17.189  34.955  41.008  0.00  0.00            
ATOM   1487  HA  PRO X  96      17.988  34.943  41.749  0.00  0.00            
ATOM   1488  C   PRO X  96      16.828  33.470  40.672  0.00  0.00            
ATOM   1489  O   PRO X  96      16.018  33.196  39.825  0.00  0.00            
ATOM   1490  N   GLY X  97      17.464  32.549  41.387  0.00  0.00            
ATOM   1491  H   GLY X  97      18.133  32.806  42.208  0.00  0.00            
ATOM   1492  CA  GLY X  97      17.194  31.097  41.247  0.00  0.00            
ATOM   1493  HA2 GLY X  97      17.391  30.603  42.199  0.00  0.00            
ATOM   1494  HA3 GLY X  97      16.117  30.982  41.128  0.00  0.00            
ATOM   1495  C   GLY X  97      17.865  30.375  40.170  0.00  0.00            
ATOM   1496  O   GLY X  97      17.476  29.316  39.710  0.00  0.00            
ATOM   1497  N   LEU X  98      18.841  31.101  39.536  0.00  0.00            
ATOM   1498  H   LEU X  98      19.019  32.109  39.909  0.00  0.00            
ATOM   1499  CA  LEU X  98      19.674  30.485  38.475  0.00  0.00            
ATOM   1500  HA  LEU X  98      19.173  29.620  38.042  0.00  0.00            
ATOM   1501  CB  LEU X  98      19.866  31.563  37.331  0.00  0.00            
ATOM   1502  HB2 LEU X  98      20.168  32.549  37.686  0.00  0.00            
ATOM   1503  HB3 LEU X  98      20.693  31.296  36.672  0.00  0.00            
ATOM   1504  CG  LEU X  98      18.630  31.716  36.509  0.00  0.00            
ATOM   1505  HG  LEU X  98      17.857  32.168  37.130  0.00  0.00            
ATOM   1506  CD1 LEU X  98      18.958  32.534  35.294  0.00  0.00            
ATOM   1507 HD11 LEU X  98      19.461  31.961  34.515  0.00  0.00            
ATOM   1508 HD12 LEU X  98      18.031  32.957  34.908  0.00  0.00            
ATOM   1509 HD13 LEU X  98      19.589  33.379  35.571  0.00  0.00            
ATOM   1510  CD2 LEU X  98      17.975  30.423  35.895  0.00  0.00            
ATOM   1511 HD21 LEU X  98      17.484  29.815  36.655  0.00  0.00            
ATOM   1512 HD22 LEU X  98      17.163  30.791  35.267  0.00  0.00            
ATOM   1513 HD23 LEU X  98      18.603  29.818  35.386  0.00  0.00            
ATOM   1514  C   LEU X  98      21.065  30.253  39.066  0.00  0.00            
ATOM   1515  O   LEU X  98      21.451  30.978  39.977  0.00  0.00            
ATOM   1516  N   PRO X  99      21.742  29.137  38.613  0.00  0.00            
ATOM   1517  CD  PRO X  99      21.356  28.121  37.645  0.00  0.00            
ATOM   1518  HD2 PRO X  99      21.208  28.560  36.670  0.00  0.00            
ATOM   1519  HD3 PRO X  99      20.437  27.751  37.843  0.00  0.00            
ATOM   1520  CG  PRO X  99      22.459  27.053  37.555  0.00  0.00            
ATOM   1521  HG2 PRO X  99      23.078  27.301  36.693  0.00  0.00            
ATOM   1522  HG3 PRO X  99      22.037  26.048  37.585  0.00  0.00            
ATOM   1523  CB  PRO X  99      23.125  27.291  38.947  0.00  0.00            
ATOM   1524  HB2 PRO X  99      24.159  26.946  38.943  0.00  0.00            
ATOM   1525  HB3 PRO X  99      22.520  26.759  39.681  0.00  0.00            
ATOM   1526  CA  PRO X  99      23.001  28.768  39.263  0.00  0.00            
ATOM   1527  HA  PRO X  99      23.111  28.964  40.330  0.00  0.00            
ATOM   1528  C   PRO X  99      24.148  29.515  38.609  0.00  0.00            
ATOM   1529  O   PRO X  99      24.198  29.762  37.419  0.00  0.00            
ATOM   1530  N   VAL X 100      25.176  29.799  39.406  0.00  0.00            
ATOM   1531  H   VAL X 100      25.228  29.368  40.406  0.00  0.00            
ATOM   1532  CA  VAL X 100      26.325  30.576  39.008  0.00  0.00            
ATOM   1533  HA  VAL X 100      26.169  30.914  38.069  0.00  0.00            
ATOM   1534  CB  VAL X 100      26.443  31.725  40.032  0.00  0.00            
ATOM   1535  HB  VAL X 100      26.914  31.276  40.906  0.00  0.00            
ATOM   1536  CG1 VAL X 100      27.513  32.686  39.448  0.00  0.00            
ATOM   1537 HG11 VAL X 100      28.396  32.088  39.223  0.00  0.00            
ATOM   1538 HG12 VAL X 100      27.180  33.280  38.597  0.00  0.00            
ATOM   1539 HG13 VAL X 100      27.723  33.484  40.145  0.00  0.00            
ATOM   1540  CG2 VAL X 100      25.189  32.339  40.572  0.00  0.00            
ATOM   1541 HG21 VAL X 100      24.603  31.642  41.154  0.00  0.00            
ATOM   1542 HG22 VAL X 100      25.504  33.126  41.241  0.00  0.00            
ATOM   1543 HG23 VAL X 100      24.574  32.762  39.792  0.00  0.00            
ATOM   1544  C   VAL X 100      27.485  29.656  39.047  0.00  0.00            
ATOM   1545  O   VAL X 100      27.816  28.937  39.986  0.00  0.00            
ATOM   1546  N   PHE X 101      28.201  29.769  37.929  0.00  0.00            
ATOM   1547  H   PHE X 101      27.755  30.386  37.149  0.00  0.00            
ATOM   1548  CA  PHE X 101      29.497  29.154  37.638  0.00  0.00            
ATOM   1549  HA  PHE X 101      29.770  28.441  38.415  0.00  0.00            
ATOM   1550  CB  PHE X 101      29.343  28.461  36.263  0.00  0.00            
ATOM   1551  HB2 PHE X 101      28.949  29.160  35.525  0.00  0.00            
ATOM   1552  HB3 PHE X 101      30.395  28.318  36.015  0.00  0.00            
ATOM   1553  CG  PHE X 101      28.518  27.102  36.245  0.00  0.00            
ATOM   1554  CD1 PHE X 101      29.158  25.978  35.753  0.00  0.00            
ATOM   1555  HD1 PHE X 101      30.201  26.015  35.437  0.00  0.00            
ATOM   1556  CE1 PHE X 101      28.445  24.710  35.698  0.00  0.00            
ATOM   1557  HE1 PHE X 101      28.972  23.817  35.364  0.00  0.00            
ATOM   1558  CZ  PHE X 101      27.058  24.688  36.145  0.00  0.00            
ATOM   1559  HZ  PHE X 101      26.481  23.767  36.059  0.00  0.00            
ATOM   1560  CE2 PHE X 101      26.426  25.818  36.654  0.00  0.00            
ATOM   1561  HE2 PHE X 101      25.397  25.665  36.979  0.00  0.00            
ATOM   1562  CD2 PHE X 101      27.159  27.038  36.722  0.00  0.00            
ATOM   1563  HD2 PHE X 101      26.651  27.950  37.035  0.00  0.00            
ATOM   1564  C   PHE X 101      30.608  30.245  37.635  0.00  0.00            
ATOM   1565  O   PHE X 101      30.354  31.416  37.428  0.00  0.00            
ATOM   1566  N   LEU X 102      31.809  29.766  37.917  0.00  0.00            
ATOM   1567  H   LEU X 102      31.845  28.698  38.132  0.00  0.00            
ATOM   1568  CA  LEU X 102      33.102  30.506  37.826  0.00  0.00            
ATOM   1569  HA  LEU X 102      32.862  31.506  37.464  0.00  0.00            
ATOM   1570  CB  LEU X 102      33.962  30.437  39.142  0.00  0.00            
ATOM   1571  HB2 LEU X 102      34.224  29.422  39.439  0.00  0.00            
ATOM   1572  HB3 LEU X 102      34.894  30.927  38.859  0.00  0.00            
ATOM   1573  CG  LEU X 102      33.310  31.260  40.257  0.00  0.00            
ATOM   1574  HG  LEU X 102      32.229  31.165  40.157  0.00  0.00            
ATOM   1575  CD1 LEU X 102      33.820  30.595  41.583  0.00  0.00            
ATOM   1576 HD11 LEU X 102      34.898  30.739  41.645  0.00  0.00            
ATOM   1577 HD12 LEU X 102      33.433  30.983  42.525  0.00  0.00            
ATOM   1578 HD13 LEU X 102      33.744  29.509  41.529  0.00  0.00            
ATOM   1579  CD2 LEU X 102      33.819  32.694  40.287  0.00  0.00            
ATOM   1580 HD21 LEU X 102      33.604  33.231  41.210  0.00  0.00            
ATOM   1581 HD22 LEU X 102      34.893  32.777  40.118  0.00  0.00            
ATOM   1582 HD23 LEU X 102      33.318  33.202  39.572  0.00  0.00            
ATOM   1583  C   LEU X 102      33.915  29.894  36.719  0.00  0.00            
ATOM   1584  O   LEU X 102      33.852  28.694  36.435  0.00  0.00            
ATOM   1585  N   LEU X 103      34.558  30.732  35.931  0.00  0.00            
ATOM   1586  H   LEU X 103      34.395  31.728  35.965  0.00  0.00            
ATOM   1587  CA  LEU X 103      35.457  30.336  34.772  0.00  0.00            
ATOM   1588  HA  LEU X 103      35.647  29.283  34.979  0.00  0.00            
ATOM   1589  CB  LEU X 103      34.815  30.495  33.418  0.00  0.00            
ATOM   1590  HB2 LEU X 103      33.728  30.454  33.493  0.00  0.00            
ATOM   1591  HB3 LEU X 103      35.227  31.385  32.944  0.00  0.00            
ATOM   1592  CG  LEU X 103      35.316  29.389  32.459  0.00  0.00            
ATOM   1593  HG  LEU X 103      34.990  28.506  32.825  0.00  0.00            
ATOM   1594  CD1 LEU X 103      34.800  29.394  31.009  0.00  0.00            
ATOM   1595 HD11 LEU X 103      33.722  29.336  30.984  0.00  0.00            
ATOM   1596 HD12 LEU X 103      35.245  30.237  30.501  0.00  0.00            
ATOM   1597 HD13 LEU X 103      35.123  28.616  30.453  0.00  0.00            
ATOM   1598  CD2 LEU X 103      36.852  29.348  32.375  0.00  0.00            
ATOM   1599 HD21 LEU X 103      37.104  28.566  31.660  0.00  0.00            
ATOM   1600 HD22 LEU X 103      37.232  30.258  31.911  0.00  0.00            
ATOM   1601 HD23 LEU X 103      37.341  29.204  33.247  0.00  0.00            
ATOM   1602  C   LEU X 103      36.716  31.148  34.867  0.00  0.00            
ATOM   1603  O   LEU X 103      36.783  32.288  34.447  0.00  0.00            
ATOM   1604  N   GLY X 104      37.703  30.599  35.563  0.00  0.00            
ATOM   1605  H   GLY X 104      37.703  29.512  35.636  0.00  0.00            
ATOM   1606  CA  GLY X 104      38.956  31.385  35.867  0.00  0.00            
ATOM   1607  HA2 GLY X 104      38.879  32.364  35.392  0.00  0.00            
ATOM   1608  HA3 GLY X 104      38.993  31.486  36.821  0.00  0.00            
ATOM   1609  C   GLY X 104      40.264  30.726  35.313  0.00  0.00            
ATOM   1610  O   GLY X 104      40.479  29.499  35.428  0.00  0.00            
ATOM   1611  N   HID X 105      41.141  31.601  34.803  0.00  0.00            
ATOM   1612  H   HID X 105      40.915  32.666  34.739  0.00  0.00            
ATOM   1613  CA  HID X 105      42.470  31.232  34.205  0.00  0.00            
ATOM   1614  HA  HID X 105      42.514  30.143  34.200  0.00  0.00            
ATOM   1615  CB  HID X 105      42.442  31.656  32.753  0.00  0.00            
ATOM   1616  HB2 HID X 105      41.726  31.042  32.208  0.00  0.00            
ATOM   1617  HB3 HID X 105      42.081  32.681  32.661  0.00  0.00            
ATOM   1618  CG  HID X 105      43.778  31.484  32.067  0.00  0.00            
ATOM   1619  ND1 HID X 105      44.539  30.400  31.960  0.00  0.00            
ATOM   1620  HD1 HID X 105      44.248  29.393  32.257  0.00  0.00            
ATOM   1621  CE1 HID X 105      45.771  30.617  31.484  0.00  0.00            
ATOM   1622  HE1 HID X 105      46.506  29.933  31.373  0.00  0.00            
ATOM   1623  NE2 HID X 105      45.752  31.939  31.066  0.00  0.00            
ATOM   1624  CD2 HID X 105      44.488  32.428  31.459  0.00  0.00            
ATOM   1625  HD2 HID X 105      44.238  33.489  31.468  0.00  0.00            
ATOM   1626  C   HID X 105      43.610  31.822  35.084  0.00  0.00            
ATOM   1627  O   HID X 105      43.507  33.004  35.441  0.00  0.00            
ATOM   1628  N   SER X 106      44.626  31.048  35.390  0.00  0.00            
ATOM   1629  H   SER X 106      44.702  30.156  34.768  0.00  0.00            
ATOM   1630  CA  SER X 106      45.977  31.589  35.755  0.00  0.00            
ATOM   1631  HA  SER X 106      46.638  30.753  35.983  0.00  0.00            
ATOM   1632  CB  SER X 106      46.541  32.485  34.627  0.00  0.00            
ATOM   1633  HB2 SER X 106      46.415  31.948  33.740  0.00  0.00            
ATOM   1634  HB3 SER X 106      46.088  33.459  34.680  0.00  0.00            
ATOM   1635  OG  SER X 106      47.891  32.672  34.900  0.00  0.00            
ATOM   1636  HG  SER X 106      48.740  31.250  33.762  0.00  0.00            
ATOM   1637  C   SER X 106      45.809  32.362  37.091  0.00  0.00            
ATOM   1638  O   SER X 106      45.290  31.721  38.010  0.00  0.00            
ATOM   1639  N   MET X 107      46.107  33.668  37.287  0.00  0.00            
ATOM   1640  H   MET X 107      46.829  34.012  36.546  0.00  0.00            
ATOM   1641  CA  MET X 107      45.758  34.623  38.385  0.00  0.00            
ATOM   1642  HA  MET X 107      46.176  34.257  39.228  0.00  0.00            
ATOM   1643  CB  MET X 107      46.405  36.008  38.090  0.00  0.00            
ATOM   1644  HB2 MET X 107      47.485  35.927  37.964  0.00  0.00            
ATOM   1645  HB3 MET X 107      45.971  36.361  37.154  0.00  0.00            
ATOM   1646  CG  MET X 107      46.101  37.011  39.164  0.00  0.00            
ATOM   1647  HG2 MET X 107      45.098  37.032  39.283  0.00  0.00            
ATOM   1648  HG3 MET X 107      46.588  36.771  40.109  0.00  0.00            
ATOM   1649  SD  MET X 107      46.569  38.762  38.771  0.00  0.00            
ATOM   1650  CE  MET X 107      45.147  39.497  38.004  0.00  0.00            
ATOM   1651  HE1 MET X 107      44.904  39.016  37.057  0.00  0.00            
ATOM   1652  HE2 MET X 107      44.409  39.398  38.686  0.00  0.00            
ATOM   1653  HE3 MET X 107      45.306  40.566  37.856  0.00  0.00            
ATOM   1654  C   MET X 107      44.271  34.794  38.637  0.00  0.00            
ATOM   1655  O   MET X 107      43.807  34.802  39.807  0.00  0.00            
ATOM   1656  N   GLY X 108      43.481  34.619  37.622  0.00  0.00            
ATOM   1657  H   GLY X 108      43.969  34.387  36.676  0.00  0.00            
ATOM   1658  CA  GLY X 108      42.008  34.476  37.671  0.00  0.00            
ATOM   1659  HA2 GLY X 108      41.611  35.219  38.363  0.00  0.00            
ATOM   1660  HA3 GLY X 108      41.600  34.735  36.695  0.00  0.00            
ATOM   1661  C   GLY X 108      41.422  33.174  38.104  0.00  0.00            
ATOM   1662  O   GLY X 108      40.329  33.132  38.582  0.00  0.00            
ATOM   1663  N   GLY X 109      42.204  32.133  38.014  0.00  0.00            
ATOM   1664  H   GLY X 109      43.207  32.157  37.587  0.00  0.00            
ATOM   1665  CA  GLY X 109      42.006  30.810  38.585  0.00  0.00            
ATOM   1666  HA2 GLY X 109      41.064  30.420  38.200  0.00  0.00            
ATOM   1667  HA3 GLY X 109      42.808  30.221  38.415  0.00  0.00            
ATOM   1668  C   GLY X 109      41.932  30.954  40.119  0.00  0.00            
ATOM   1669  O   GLY X 109      40.985  30.409  40.731  0.00  0.00            
ATOM   1670  N   ALA X 110      42.978  31.585  40.632  0.00  0.00            
ATOM   1671  H   ALA X 110      43.605  32.150  39.942  0.00  0.00            
ATOM   1672  CA  ALA X 110      43.028  31.887  42.062  0.00  0.00            
ATOM   1673  HA  ALA X 110      43.097  30.901  42.520  0.00  0.00            
ATOM   1674  CB  ALA X 110      44.391  32.636  42.398  0.00  0.00            
ATOM   1675  HB1 ALA X 110      44.383  33.609  41.905  0.00  0.00            
ATOM   1676  HB2 ALA X 110      44.361  32.714  43.485  0.00  0.00            
ATOM   1677  HB3 ALA X 110      45.198  32.037  41.976  0.00  0.00            
ATOM   1678  C   ALA X 110      41.828  32.709  42.657  0.00  0.00            
ATOM   1679  O   ALA X 110      41.322  32.457  43.754  0.00  0.00            
ATOM   1680  N   ILE X 111      41.397  33.715  41.843  0.00  0.00            
ATOM   1681  H   ILE X 111      41.951  33.861  40.916  0.00  0.00            
ATOM   1682  CA  ILE X 111      40.324  34.613  42.148  0.00  0.00            
ATOM   1683  HA  ILE X 111      40.449  34.960  43.174  0.00  0.00            
ATOM   1684  CB  ILE X 111      40.303  35.806  41.189  0.00  0.00            
ATOM   1685  HB  ILE X 111      40.388  35.455  40.246  0.00  0.00            
ATOM   1686  CG2 ILE X 111      39.023  36.645  41.132  0.00  0.00            
ATOM   1687 HG21 ILE X 111      38.142  36.087  40.814  0.00  0.00            
ATOM   1688 HG22 ILE X 111      38.872  36.969  42.162  0.00  0.00            
ATOM   1689 HG23 ILE X 111      39.135  37.492  40.455  0.00  0.00            
ATOM   1690  CG1 ILE X 111      41.568  36.736  41.429  0.00  0.00            
ATOM   1691 HG12 ILE X 111      41.232  37.474  42.157  0.00  0.00            
ATOM   1692 HG13 ILE X 111      42.352  36.123  41.600  0.00  0.00            
ATOM   1693  CD1 ILE X 111      42.073  37.516  40.246  0.00  0.00            
ATOM   1694 HD11 ILE X 111      42.989  38.002  40.582  0.00  0.00            
ATOM   1695 HD12 ILE X 111      42.328  36.879  39.399  0.00  0.00            
ATOM   1696 HD13 ILE X 111      41.405  38.276  39.842  0.00  0.00            
ATOM   1697  C   ILE X 111      38.969  33.814  42.180  0.00  0.00            
ATOM   1698  O   ILE X 111      38.008  34.147  42.881  0.00  0.00            
ATOM   1699  N   ALA X 112      38.849  32.863  41.195  0.00  0.00            
ATOM   1700  H   ALA X 112      39.706  32.790  40.524  0.00  0.00            
ATOM   1701  CA  ALA X 112      37.776  31.910  41.214  0.00  0.00            
ATOM   1702  HA  ALA X 112      36.819  32.431  41.256  0.00  0.00            
ATOM   1703  CB  ALA X 112      37.776  31.149  39.867  0.00  0.00            
ATOM   1704  HB1 ALA X 112      38.788  30.803  39.658  0.00  0.00            
ATOM   1705  HB2 ALA X 112      37.095  30.300  39.799  0.00  0.00            
ATOM   1706  HB3 ALA X 112      37.509  31.913  39.137  0.00  0.00            
ATOM   1707  C   ALA X 112      37.790  30.941  42.379  0.00  0.00            
ATOM   1708  O   ALA X 112      36.795  31.033  43.130  0.00  0.00            
ATOM   1709  N   ILE X 113      38.924  30.372  42.815  0.00  0.00            
ATOM   1710  H   ILE X 113      39.746  30.364  42.098  0.00  0.00            
ATOM   1711  CA  ILE X 113      39.037  29.553  44.030  0.00  0.00            
ATOM   1712  HA  ILE X 113      38.247  28.813  43.899  0.00  0.00            
ATOM   1713  CB  ILE X 113      40.442  28.841  44.147  0.00  0.00            
ATOM   1714  HB  ILE X 113      41.220  29.604  44.137  0.00  0.00            
ATOM   1715  CG2 ILE X 113      40.600  28.187  45.464  0.00  0.00            
ATOM   1716 HG21 ILE X 113      39.660  27.811  45.867  0.00  0.00            
ATOM   1717 HG22 ILE X 113      41.228  27.306  45.333  0.00  0.00            
ATOM   1718 HG23 ILE X 113      40.942  28.882  46.231  0.00  0.00            
ATOM   1719  CG1 ILE X 113      40.859  27.938  42.891  0.00  0.00            
ATOM   1720 HG12 ILE X 113      40.662  26.867  42.917  0.00  0.00            
ATOM   1721 HG13 ILE X 113      40.622  28.433  42.042  0.00  0.00            
ATOM   1722  CD1 ILE X 113      42.407  27.828  42.813  0.00  0.00            
ATOM   1723 HD11 ILE X 113      42.826  27.602  43.794  0.00  0.00            
ATOM   1724 HD12 ILE X 113      42.613  27.045  42.083  0.00  0.00            
ATOM   1725 HD13 ILE X 113      42.896  28.754  42.512  0.00  0.00            
ATOM   1726  C   ILE X 113      38.631  30.381  45.257  0.00  0.00            
ATOM   1727  O   ILE X 113      37.873  29.921  46.102  0.00  0.00            
ATOM   1728  N   LEU X 114      39.112  31.628  45.349  0.00  0.00            
ATOM   1729  H   LEU X 114      39.782  31.870  44.633  0.00  0.00            
ATOM   1730  CA  LEU X 114      39.048  32.392  46.632  0.00  0.00            
ATOM   1731  HA  LEU X 114      39.139  31.659  47.434  0.00  0.00            
ATOM   1732  CB  LEU X 114      40.294  33.311  46.855  0.00  0.00            
ATOM   1733  HB2 LEU X 114      40.407  33.885  45.935  0.00  0.00            
ATOM   1734  HB3 LEU X 114      40.090  34.039  47.640  0.00  0.00            
ATOM   1735  CG  LEU X 114      41.684  32.612  47.154  0.00  0.00            
ATOM   1736  HG  LEU X 114      41.918  31.927  46.340  0.00  0.00            
ATOM   1737  CD1 LEU X 114      42.828  33.635  47.291  0.00  0.00            
ATOM   1738 HD11 LEU X 114      42.751  34.236  46.384  0.00  0.00            
ATOM   1739 HD12 LEU X 114      42.723  34.206  48.056  0.00  0.00            
ATOM   1740 HD13 LEU X 114      43.721  33.165  47.246  0.00  0.00            
ATOM   1741  CD2 LEU X 114      41.804  31.793  48.452  0.00  0.00            
ATOM   1742 HD21 LEU X 114      40.814  31.419  48.712  0.00  0.00            
ATOM   1743 HD22 LEU X 114      42.589  31.071  48.222  0.00  0.00            
ATOM   1744 HD23 LEU X 114      42.191  32.324  49.322  0.00  0.00            
ATOM   1745  C   LEU X 114      37.675  32.997  46.810  0.00  0.00            
ATOM   1746  O   LEU X 114      37.120  33.067  47.909  0.00  0.00            
ATOM   1747  N   THR X 115      37.008  33.286  45.699  0.00  0.00            
ATOM   1748  H   THR X 115      37.361  33.356  44.670  0.00  0.00            
ATOM   1749  CA  THR X 115      35.606  33.663  45.770  0.00  0.00            
ATOM   1750  HA  THR X 115      35.378  34.488  46.445  0.00  0.00            
ATOM   1751  CB  THR X 115      35.170  34.037  44.372  0.00  0.00            
ATOM   1752  HB  THR X 115      35.395  33.237  43.798  0.00  0.00            
ATOM   1753  CG2 THR X 115      33.692  34.343  44.224  0.00  0.00            
ATOM   1754 HG21 THR X 115      33.417  34.695  43.230  0.00  0.00            
ATOM   1755 HG22 THR X 115      33.070  33.492  44.502  0.00  0.00            
ATOM   1756 HG23 THR X 115      33.478  35.190  44.876  0.00  0.00            
ATOM   1757  OG1 THR X 115      35.867  35.211  43.900  0.00  0.00            
ATOM   1758  HG1 THR X 115      36.821  34.957  43.439  0.00  0.00            
ATOM   1759  C   THR X 115      34.789  32.435  46.351  0.00  0.00            
ATOM   1760  O   THR X 115      34.016  32.599  47.335  0.00  0.00            
ATOM   1761  N   ALA X 116      34.927  31.235  45.815  0.00  0.00            
ATOM   1762  H   ALA X 116      35.653  31.104  45.012  0.00  0.00            
ATOM   1763  CA  ALA X 116      34.061  30.032  46.106  0.00  0.00            
ATOM   1764  HA  ALA X 116      33.040  30.405  46.020  0.00  0.00            
ATOM   1765  CB  ALA X 116      34.313  28.905  45.056  0.00  0.00            
ATOM   1766  HB1 ALA X 116      33.693  28.128  45.231  0.00  0.00            
ATOM   1767  HB2 ALA X 116      34.137  29.439  44.122  0.00  0.00            
ATOM   1768  HB3 ALA X 116      35.356  28.589  45.035  0.00  0.00            
ATOM   1769  C   ALA X 116      34.364  29.496  47.528  0.00  0.00            
ATOM   1770  O   ALA X 116      33.510  28.887  48.136  0.00  0.00            
ATOM   1771  N   ALA X 117      35.598  29.847  48.050  0.00  0.00            
ATOM   1772  H   ALA X 117      36.225  30.338  47.429  0.00  0.00            
ATOM   1773  CA  ALA X 117      35.952  29.516  49.471  0.00  0.00            
ATOM   1774  HA  ALA X 117      35.589  28.591  49.650  0.00  0.00            
ATOM   1775  CB  ALA X 117      37.508  29.594  49.627  0.00  0.00            
ATOM   1776  HB1 ALA X 117      37.802  29.412  50.661  0.00  0.00            
ATOM   1777  HB2 ALA X 117      37.976  28.800  49.044  0.00  0.00            
ATOM   1778  HB3 ALA X 117      37.812  30.570  49.250  0.00  0.00            
ATOM   1779  C   ALA X 117      35.306  30.532  50.398  0.00  0.00            
ATOM   1780  O   ALA X 117      35.030  30.262  51.538  0.00  0.00            
ATOM   1781  N   GLU X 118      35.043  31.761  49.920  0.00  0.00            
ATOM   1782  H   GLU X 118      35.525  31.994  48.970  0.00  0.00            
ATOM   1783  CA  GLU X 118      34.513  32.906  50.695  0.00  0.00            
ATOM   1784  HA  GLU X 118      35.032  32.977  51.651  0.00  0.00            
ATOM   1785  CB  GLU X 118      34.621  34.288  49.862  0.00  0.00            
ATOM   1786  HB2 GLU X 118      35.547  34.238  49.461  0.00  0.00            
ATOM   1787  HB3 GLU X 118      34.005  34.251  49.063  0.00  0.00            
ATOM   1788  CG  GLU X 118      34.375  35.505  50.820  0.00  0.00            
ATOM   1789  HG2 GLU X 118      34.257  36.338  50.261  0.00  0.00            
ATOM   1790  HG3 GLU X 118      33.516  35.347  51.328  0.00  0.00            
ATOM   1791  CD  GLU X 118      35.357  35.819  51.864  0.00  0.00            
ATOM   1792  OE1 GLU X 118      35.216  36.996  52.290  0.00  0.00            
ATOM   1793  OE2 GLU X 118      36.307  35.090  52.209  0.00  0.00            
ATOM   1794  C   GLU X 118      33.007  32.616  50.842  0.00  0.00            
ATOM   1795  O   GLU X 118      32.530  32.701  51.966  0.00  0.00            
ATOM   1796  N   ARG X 119      32.320  32.215  49.739  0.00  0.00            
ATOM   1797  H   ARG X 119      32.738  32.147  48.735  0.00  0.00            
ATOM   1798  CA  ARG X 119      30.861  32.001  49.799  0.00  0.00            
ATOM   1799  HA  ARG X 119      30.471  32.438  50.718  0.00  0.00            
ATOM   1800  CB  ARG X 119      30.307  32.977  48.665  0.00  0.00            
ATOM   1801  HB2 ARG X 119      30.898  32.799  47.766  0.00  0.00            
ATOM   1802  HB3 ARG X 119      29.261  32.706  48.522  0.00  0.00            
ATOM   1803  CG  ARG X 119      30.322  34.477  49.069  0.00  0.00            
ATOM   1804  HG2 ARG X 119      31.325  34.813  49.331  0.00  0.00            
ATOM   1805  HG3 ARG X 119      29.994  35.128  48.259  0.00  0.00            
ATOM   1806  CD  ARG X 119      29.319  34.993  50.169  0.00  0.00            
ATOM   1807  HD2 ARG X 119      29.649  34.505  51.086  0.00  0.00            
ATOM   1808  HD3 ARG X 119      29.369  35.985  50.353  0.00  0.00            
ATOM   1809  NE  ARG X 119      27.906  34.695  49.857  0.00  0.00            
ATOM   1810  HE  ARG X 119      27.466  33.749  50.173  0.00  0.00            
ATOM   1811  CZ  ARG X 119      27.143  35.610  49.222  0.00  0.00            
ATOM   1812  NH1 ARG X 119      27.575  36.612  48.572  0.00  0.00            
ATOM   1813 HH11 ARG X 119      28.652  36.767  48.514  0.00  0.00            
ATOM   1814 HH12 ARG X 119      26.972  36.954  47.731  0.00  0.00            
ATOM   1815  NH2 ARG X 119      25.859  35.471  49.267  0.00  0.00            
ATOM   1816 HH21 ARG X 119      25.496  34.783  50.030  0.00  0.00            
ATOM   1817 HH22 ARG X 119      25.212  36.325  49.066  0.00  0.00            
ATOM   1818  C   ARG X 119      30.665  30.468  49.464  0.00  0.00            
ATOM   1819  O   ARG X 119      30.484  30.030  48.317  0.00  0.00            
ATOM   1820  N   PRO X 120      30.730  29.529  50.468  0.00  0.00            
ATOM   1821  CD  PRO X 120      31.116  29.740  51.891  0.00  0.00            
ATOM   1822  HD2 PRO X 120      30.680  30.629  52.347  0.00  0.00            
ATOM   1823  HD3 PRO X 120      32.125  29.774  51.882  0.00  0.00            
ATOM   1824  CG  PRO X 120      30.646  28.524  52.598  0.00  0.00            
ATOM   1825  HG2 PRO X 120      29.581  28.501  52.777  0.00  0.00            
ATOM   1826  HG3 PRO X 120      31.235  28.311  53.477  0.00  0.00            
ATOM   1827  CB  PRO X 120      30.964  27.373  51.588  0.00  0.00            
ATOM   1828  HB2 PRO X 120      30.437  26.521  51.720  0.00  0.00            
ATOM   1829  HB3 PRO X 120      32.052  27.311  51.575  0.00  0.00            
ATOM   1830  CA  PRO X 120      30.534  28.108  50.210  0.00  0.00            
ATOM   1831  HA  PRO X 120      31.195  27.733  49.429  0.00  0.00            
ATOM   1832  C   PRO X 120      29.110  27.810  49.775  0.00  0.00            
ATOM   1833  O   PRO X 120      28.183  28.469  50.235  0.00  0.00            
ATOM   1834  N   GLY X 121      28.959  26.792  48.983  0.00  0.00            
ATOM   1835  H   GLY X 121      29.781  26.417  48.530  0.00  0.00            
ATOM   1836  CA  GLY X 121      27.630  26.280  48.614  0.00  0.00            
ATOM   1837  HA2 GLY X 121      27.764  25.445  47.926  0.00  0.00            
ATOM   1838  HA3 GLY X 121      27.004  26.044  49.474  0.00  0.00            
ATOM   1839  C   GLY X 121      26.753  27.235  47.787  0.00  0.00            
ATOM   1840  O   GLY X 121      25.574  27.086  47.770  0.00  0.00            
ATOM   1841  N   HID X 122      27.476  28.234  47.190  0.00  0.00            
ATOM   1842  H   HID X 122      28.547  28.365  47.342  0.00  0.00            
ATOM   1843  CA  HID X 122      26.867  29.389  46.490  0.00  0.00            
ATOM   1844  HA  HID X 122      25.819  29.412  46.788  0.00  0.00            
ATOM   1845  CB  HID X 122      27.365  30.762  46.994  0.00  0.00            
ATOM   1846  HB2 HID X 122      27.218  30.762  48.064  0.00  0.00            
ATOM   1847  HB3 HID X 122      28.444  30.781  47.020  0.00  0.00            
ATOM   1848  CG  HID X 122      26.766  32.024  46.394  0.00  0.00            
ATOM   1849  ND1 HID X 122      25.615  32.622  46.949  0.00  0.00            
ATOM   1850  HD1 HID X 122      25.181  32.507  47.931  0.00  0.00            
ATOM   1851  CE1 HID X 122      25.266  33.605  46.136  0.00  0.00            
ATOM   1852  HE1 HID X 122      24.513  34.303  46.470  0.00  0.00            
ATOM   1853  NE2 HID X 122      26.088  33.714  45.104  0.00  0.00            
ATOM   1854  CD2 HID X 122      27.035  32.647  45.221  0.00  0.00            
ATOM   1855  HD2 HID X 122      27.837  32.376  44.551  0.00  0.00            
ATOM   1856  C   HID X 122      27.111  29.315  44.939  0.00  0.00            
ATOM   1857  O   HID X 122      26.363  29.934  44.231  0.00  0.00            
ATOM   1858  N   PHE X 123      28.048  28.499  44.581  0.00  0.00            
ATOM   1859  H   PHE X 123      28.725  28.166  45.368  0.00  0.00            
ATOM   1860  CA  PHE X 123      28.498  28.350  43.174  0.00  0.00            
ATOM   1861  HA  PHE X 123      27.841  28.937  42.531  0.00  0.00            
ATOM   1862  CB  PHE X 123      29.970  28.794  42.940  0.00  0.00            
ATOM   1863  HB2 PHE X 123      30.692  28.455  43.560  0.00  0.00            
ATOM   1864  HB3 PHE X 123      30.225  28.424  41.947  0.00  0.00            
ATOM   1865  CG  PHE X 123      30.179  30.271  43.016  0.00  0.00            
ATOM   1866  CD1 PHE X 123      30.080  31.034  41.885  0.00  0.00            
ATOM   1867  HD1 PHE X 123      29.720  30.568  40.967  0.00  0.00            
ATOM   1868  CE1 PHE X 123      30.230  32.438  41.960  0.00  0.00            
ATOM   1869  HE1 PHE X 123      30.171  33.063  41.069  0.00  0.00            
ATOM   1870  CZ  PHE X 123      30.386  33.049  43.189  0.00  0.00            
ATOM   1871  HZ  PHE X 123      30.582  34.120  43.237  0.00  0.00            
ATOM   1872  CE2 PHE X 123      30.472  32.286  44.358  0.00  0.00            
ATOM   1873  HE2 PHE X 123      30.604  32.720  45.260  0.00  0.00            
ATOM   1874  CD2 PHE X 123      30.355  30.907  44.276  0.00  0.00            
ATOM   1875  HD2 PHE X 123      30.314  30.389  45.234  0.00  0.00            
ATOM   1876  C   PHE X 123      28.292  26.891  42.651  0.00  0.00            
ATOM   1877  O   PHE X 123      28.936  25.936  43.045  0.00  0.00            
ATOM   1878  N   ALA X 124      27.469  26.664  41.647  0.00  0.00            
ATOM   1879  H   ALA X 124      27.104  27.545  41.118  0.00  0.00            
ATOM   1880  CA  ALA X 124      27.041  25.406  41.055  0.00  0.00            
ATOM   1881  HA  ALA X 124      26.728  24.733  41.852  0.00  0.00            
ATOM   1882  CB  ALA X 124      25.824  25.632  40.235  0.00  0.00            
ATOM   1883  HB1 ALA X 124      26.027  26.343  39.434  0.00  0.00            
ATOM   1884  HB2 ALA X 124      25.480  24.688  39.811  0.00  0.00            
ATOM   1885  HB3 ALA X 124      25.110  26.040  40.821  0.00  0.00            
ATOM   1886  C   ALA X 124      28.217  24.724  40.258  0.00  0.00            
ATOM   1887  O   ALA X 124      27.983  23.637  39.793  0.00  0.00            
ATOM   1888  N   GLY X 125      29.406  25.338  40.074  0.00  0.00            
ATOM   1889  H   GLY X 125      29.533  26.362  40.424  0.00  0.00            
ATOM   1890  CA  GLY X 125      30.559  24.706  39.362  0.00  0.00            
ATOM   1891  HA2 GLY X 125      31.000  23.896  39.943  0.00  0.00            
ATOM   1892  HA3 GLY X 125      30.211  24.359  38.389  0.00  0.00            
ATOM   1893  C   GLY X 125      31.642  25.759  39.242  0.00  0.00            
ATOM   1894  O   GLY X 125      31.388  26.951  39.163  0.00  0.00            
ATOM   1895  N   MET X 126      32.870  25.320  39.172  0.00  0.00            
ATOM   1896  H   MET X 126      33.025  24.263  39.384  0.00  0.00            
ATOM   1897  CA  MET X 126      34.008  26.169  38.900  0.00  0.00            
ATOM   1898  HA  MET X 126      33.694  27.135  38.506  0.00  0.00            
ATOM   1899  CB  MET X 126      34.824  26.314  40.240  0.00  0.00            
ATOM   1900  HB2 MET X 126      34.381  26.993  40.969  0.00  0.00            
ATOM   1901  HB3 MET X 126      34.778  25.341  40.729  0.00  0.00            
ATOM   1902  CG  MET X 126      36.299  26.712  40.244  0.00  0.00            
ATOM   1903  HG2 MET X 126      36.944  25.837  40.177  0.00  0.00            
ATOM   1904  HG3 MET X 126      36.608  27.342  39.410  0.00  0.00            
ATOM   1905  SD  MET X 126      36.857  27.527  41.710  0.00  0.00            
ATOM   1906  CE  MET X 126      37.195  25.991  42.767  0.00  0.00            
ATOM   1907  HE1 MET X 126      38.159  25.559  42.498  0.00  0.00            
ATOM   1908  HE2 MET X 126      37.251  26.358  43.706  0.00  0.00            
ATOM   1909  HE3 MET X 126      36.304  25.376  42.641  0.00  0.00            
ATOM   1910  C   MET X 126      34.869  25.492  37.791  0.00  0.00            
ATOM   1911  O   MET X 126      35.171  24.300  37.785  0.00  0.00            
ATOM   1912  N   VAL X 127      35.354  26.286  36.849  0.00  0.00            
ATOM   1913  H   VAL X 127      35.158  27.354  36.760  0.00  0.00            
ATOM   1914  CA  VAL X 127      36.234  25.725  35.765  0.00  0.00            
ATOM   1915  HA  VAL X 127      36.441  24.656  35.803  0.00  0.00            
ATOM   1916  CB  VAL X 127      35.616  26.015  34.369  0.00  0.00            
ATOM   1917  HB  VAL X 127      35.202  27.023  34.350  0.00  0.00            
ATOM   1918  CG1 VAL X 127      36.633  25.861  33.225  0.00  0.00            
ATOM   1919 HG11 VAL X 127      36.056  26.019  32.314  0.00  0.00            
ATOM   1920 HG12 VAL X 127      37.455  26.564  33.359  0.00  0.00            
ATOM   1921 HG13 VAL X 127      37.100  24.876  33.233  0.00  0.00            
ATOM   1922  CG2 VAL X 127      34.456  25.056  34.039  0.00  0.00            
ATOM   1923 HG21 VAL X 127      33.744  25.049  34.864  0.00  0.00            
ATOM   1924 HG22 VAL X 127      33.952  25.559  33.323  0.00  0.00            
ATOM   1925 HG23 VAL X 127      34.647  24.050  33.667  0.00  0.00            
ATOM   1926  C   VAL X 127      37.537  26.442  35.922  0.00  0.00            
ATOM   1927  O   VAL X 127      37.519  27.683  35.831  0.00  0.00            
ATOM   1928  N   LEU X 128      38.618  25.722  36.107  0.00  0.00            
ATOM   1929  H   LEU X 128      38.605  24.634  36.179  0.00  0.00            
ATOM   1930  CA  LEU X 128      39.980  26.276  36.313  0.00  0.00            
ATOM   1931  HA  LEU X 128      39.983  27.364  36.369  0.00  0.00            
ATOM   1932  CB  LEU X 128      40.478  25.694  37.622  0.00  0.00            
ATOM   1933  HB2 LEU X 128      40.411  24.607  37.578  0.00  0.00            
ATOM   1934  HB3 LEU X 128      41.543  25.917  37.698  0.00  0.00            
ATOM   1935  CG  LEU X 128      39.860  26.240  38.876  0.00  0.00            
ATOM   1936  HG  LEU X 128      38.776  26.147  38.806  0.00  0.00            
ATOM   1937  CD1 LEU X 128      40.097  25.284  40.068  0.00  0.00            
ATOM   1938 HD11 LEU X 128      39.660  24.290  39.981  0.00  0.00            
ATOM   1939 HD12 LEU X 128      41.163  25.055  40.068  0.00  0.00            
ATOM   1940 HD13 LEU X 128      39.785  25.741  40.913  0.00  0.00            
ATOM   1941  CD2 LEU X 128      40.209  27.637  39.370  0.00  0.00            
ATOM   1942 HD21 LEU X 128      39.562  27.863  40.217  0.00  0.00            
ATOM   1943 HD22 LEU X 128      41.244  27.650  39.712  0.00  0.00            
ATOM   1944 HD23 LEU X 128      40.002  28.536  38.790  0.00  0.00            
ATOM   1945  C   LEU X 128      40.895  25.920  35.141  0.00  0.00            
ATOM   1946  O   LEU X 128      41.266  24.780  34.996  0.00  0.00            
ATOM   1947  N   ILE X 129      41.312  26.914  34.338  0.00  0.00            
ATOM   1948  H   ILE X 129      41.060  27.952  34.553  0.00  0.00            
ATOM   1949  CA  ILE X 129      42.339  26.776  33.251  0.00  0.00            
ATOM   1950  HA  ILE X 129      42.364  25.727  32.956  0.00  0.00            
ATOM   1951  CB  ILE X 129      41.935  27.565  32.002  0.00  0.00            
ATOM   1952  HB  ILE X 129      42.327  28.482  32.164  0.00  0.00            
ATOM   1953  CG2 ILE X 129      42.667  26.803  30.813  0.00  0.00            
ATOM   1954 HG21 ILE X 129      43.727  26.624  30.997  0.00  0.00            
ATOM   1955 HG22 ILE X 129      42.222  25.814  30.707  0.00  0.00            
ATOM   1956 HG23 ILE X 129      42.523  27.487  29.977  0.00  0.00            
ATOM   1957  CG1 ILE X 129      40.433  27.614  31.724  0.00  0.00            
ATOM   1958 HG12 ILE X 129      40.018  26.802  32.027  0.00  0.00            
ATOM   1959 HG13 ILE X 129      40.076  28.330  32.341  0.00  0.00            
ATOM   1960  CD1 ILE X 129      39.887  27.919  30.352  0.00  0.00            
ATOM   1961 HD11 ILE X 129      40.493  28.708  29.909  0.00  0.00            
ATOM   1962 HD12 ILE X 129      40.012  27.022  29.744  0.00  0.00            
ATOM   1963 HD13 ILE X 129      38.847  28.244  30.357  0.00  0.00            
ATOM   1964  C   ILE X 129      43.698  27.172  33.854  0.00  0.00            
ATOM   1965  O   ILE X 129      43.981  28.324  34.063  0.00  0.00            
ATOM   1966  N   SER X 130      44.580  26.133  33.959  0.00  0.00            
ATOM   1967  H   SER X 130      44.271  25.095  33.837  0.00  0.00            
ATOM   1968  CA  SER X 130      46.016  26.326  34.280  0.00  0.00            
ATOM   1969  HA  SER X 130      46.379  25.393  34.712  0.00  0.00            
ATOM   1970  CB  SER X 130      46.938  26.567  33.113  0.00  0.00            
ATOM   1971  HB2 SER X 130      47.948  26.802  33.449  0.00  0.00            
ATOM   1972  HB3 SER X 130      47.082  25.619  32.596  0.00  0.00            
ATOM   1973  OG  SER X 130      46.416  27.525  32.239  0.00  0.00            
ATOM   1974  HG  SER X 130      47.058  27.265  31.398  0.00  0.00            
ATOM   1975  C   SER X 130      46.118  27.332  35.468  0.00  0.00            
ATOM   1976  O   SER X 130      46.786  28.437  35.350  0.00  0.00            
ATOM   1977  N   PRO X 131      45.535  27.076  36.658  0.00  0.00            
ATOM   1978  CD  PRO X 131      44.882  25.862  37.078  0.00  0.00            
ATOM   1979  HD2 PRO X 131      45.553  25.040  36.831  0.00  0.00            
ATOM   1980  HD3 PRO X 131      43.966  25.813  36.490  0.00  0.00            
ATOM   1981  CG  PRO X 131      44.602  25.991  38.607  0.00  0.00            
ATOM   1982  HG2 PRO X 131      45.518  25.721  39.132  0.00  0.00            
ATOM   1983  HG3 PRO X 131      43.738  25.483  39.035  0.00  0.00            
ATOM   1984  CB  PRO X 131      44.334  27.489  38.580  0.00  0.00            
ATOM   1985  HB2 PRO X 131      44.412  27.879  39.595  0.00  0.00            
ATOM   1986  HB3 PRO X 131      43.352  27.791  38.216  0.00  0.00            
ATOM   1987  CA  PRO X 131      45.527  28.066  37.764  0.00  0.00            
ATOM   1988  HA  PRO X 131      45.243  29.048  37.385  0.00  0.00            
ATOM   1989  C   PRO X 131      46.784  28.223  38.618  0.00  0.00            
ATOM   1990  O   PRO X 131      47.532  27.298  38.847  0.00  0.00            
ATOM   1991  N   LEU X 132      46.959  29.437  39.030  0.00  0.00            
ATOM   1992  H   LEU X 132      46.316  30.205  38.600  0.00  0.00            
ATOM   1993  CA  LEU X 132      47.896  29.951  39.995  0.00  0.00            
ATOM   1994  HA  LEU X 132      48.938  29.769  39.734  0.00  0.00            
ATOM   1995  CB  LEU X 132      47.682  31.452  40.115  0.00  0.00            
ATOM   1996  HB2 LEU X 132      47.888  31.996  39.193  0.00  0.00            
ATOM   1997  HB3 LEU X 132      46.637  31.704  40.296  0.00  0.00            
ATOM   1998  CG  LEU X 132      48.540  32.227  41.188  0.00  0.00            
ATOM   1999  HG  LEU X 132      48.264  31.897  42.189  0.00  0.00            
ATOM   2000  CD1 LEU X 132      50.016  31.973  40.972  0.00  0.00            
ATOM   2001 HD11 LEU X 132      50.238  30.924  41.170  0.00  0.00            
ATOM   2002 HD12 LEU X 132      50.346  32.151  39.948  0.00  0.00            
ATOM   2003 HD13 LEU X 132      50.668  32.433  41.591  0.00  0.00            
ATOM   2004  CD2 LEU X 132      48.374  33.702  41.077  0.00  0.00            
ATOM   2005 HD21 LEU X 132      49.157  34.205  41.645  0.00  0.00            
ATOM   2006 HD22 LEU X 132      48.518  33.939  40.023  0.00  0.00            
ATOM   2007 HD23 LEU X 132      47.416  34.094  41.417  0.00  0.00            
ATOM   2008  C   LEU X 132      47.634  29.230  41.377  0.00  0.00            
ATOM   2009  O   LEU X 132      46.766  29.734  42.105  0.00  0.00            
ATOM   2010  N   VAL X 133      48.473  28.271  41.827  0.00  0.00            
ATOM   2011  H   VAL X 133      49.199  27.953  41.079  0.00  0.00            
ATOM   2012  CA  VAL X 133      48.228  27.408  43.024  0.00  0.00            
ATOM   2013  HA  VAL X 133      47.628  27.895  43.793  0.00  0.00            
ATOM   2014  CB  VAL X 133      47.531  26.099  42.726  0.00  0.00            
ATOM   2015  HB  VAL X 133      47.578  25.462  43.609  0.00  0.00            
ATOM   2016  CG1 VAL X 133      46.043  26.293  42.324  0.00  0.00            
ATOM   2017 HG11 VAL X 133      45.484  25.375  42.509  0.00  0.00            
ATOM   2018 HG12 VAL X 133      45.614  27.138  42.862  0.00  0.00            
ATOM   2019 HG13 VAL X 133      45.893  26.709  41.328  0.00  0.00            
ATOM   2020  CG2 VAL X 133      48.287  25.304  41.639  0.00  0.00            
ATOM   2021 HG21 VAL X 133      49.296  24.985  41.901  0.00  0.00            
ATOM   2022 HG22 VAL X 133      47.791  24.438  41.478  0.00  0.00            
ATOM   2023 HG23 VAL X 133      48.273  25.832  40.686  0.00  0.00            
ATOM   2024  C   VAL X 133      49.508  27.115  43.798  0.00  0.00            
ATOM   2025  O   VAL X 133      49.429  26.556  44.875  0.00  0.00            
ATOM   2026  N   LEU X 134      50.660  27.385  43.227  0.00  0.00            
ATOM   2027  H   LEU X 134      50.647  27.679  42.260  0.00  0.00            
ATOM   2028  CA  LEU X 134      51.981  26.937  43.786  0.00  0.00            
ATOM   2029  HA  LEU X 134      51.932  27.053  44.788  0.00  0.00            
ATOM   2030  CB  LEU X 134      52.113  25.518  43.403  0.00  0.00            
ATOM   2031  HB2 LEU X 134      51.408  24.948  43.850  0.00  0.00            
ATOM   2032  HB3 LEU X 134      51.787  25.395  42.370  0.00  0.00            
ATOM   2033  CG  LEU X 134      53.478  24.883  43.512  0.00  0.00            
ATOM   2034  HG  LEU X 134      54.181  25.582  43.058  0.00  0.00            
ATOM   2035  CD1 LEU X 134      53.941  24.668  44.929  0.00  0.00            
ATOM   2036 HD11 LEU X 134      53.937  25.674  45.349  0.00  0.00            
ATOM   2037 HD12 LEU X 134      53.415  23.984  45.595  0.00  0.00            
ATOM   2038 HD13 LEU X 134      54.901  24.355  44.939  0.00  0.00            
ATOM   2039  CD2 LEU X 134      53.720  23.609  42.707  0.00  0.00            
ATOM   2040 HD21 LEU X 134      53.123  22.786  43.098  0.00  0.00            
ATOM   2041 HD22 LEU X 134      53.412  23.827  41.684  0.00  0.00            
ATOM   2042 HD23 LEU X 134      54.803  23.509  42.787  0.00  0.00            
ATOM   2043  C   LEU X 134      53.136  27.879  43.342  0.00  0.00            
ATOM   2044  O   LEU X 134      53.266  28.069  42.115  0.00  0.00            
ATOM   2045  N   ALA X 135      53.957  28.415  44.301  0.00  0.00            
ATOM   2046  H   ALA X 135      53.836  28.088  45.334  0.00  0.00            
ATOM   2047  CA  ALA X 135      55.186  29.217  44.046  0.00  0.00            
ATOM   2048  HA  ALA X 135      55.062  29.729  43.184  0.00  0.00            
ATOM   2049  CB  ALA X 135      55.525  30.231  45.218  0.00  0.00            
ATOM   2050  HB1 ALA X 135      56.056  29.776  46.054  0.00  0.00            
ATOM   2051  HB2 ALA X 135      56.172  30.959  44.729  0.00  0.00            
ATOM   2052  HB3 ALA X 135      54.558  30.633  45.521  0.00  0.00            
ATOM   2053  C   ALA X 135      56.347  28.172  43.914  0.00  0.00            
ATOM   2054  O   ALA X 135      56.398  27.145  44.601  0.00  0.00            
ATOM   2055  N   ASN X 136      57.339  28.517  43.098  0.00  0.00            
ATOM   2056  H   ASN X 136      57.306  29.475  42.580  0.00  0.00            
ATOM   2057  CA  ASN X 136      58.505  27.554  42.926  0.00  0.00            
ATOM   2058  HA  ASN X 136      58.177  26.566  42.602  0.00  0.00            
ATOM   2059  CB  ASN X 136      59.394  28.127  41.812  0.00  0.00            
ATOM   2060  HB2 ASN X 136      58.841  28.217  40.877  0.00  0.00            
ATOM   2061  HB3 ASN X 136      59.666  29.167  41.993  0.00  0.00            
ATOM   2062  CG  ASN X 136      60.658  27.314  41.742  0.00  0.00            
ATOM   2063  OD1 ASN X 136      61.705  27.844  42.050  0.00  0.00            
ATOM   2064  ND2 ASN X 136      60.538  26.047  41.562  0.00  0.00            
ATOM   2065 HD21 ASN X 136      61.464  25.473  41.535  0.00  0.00            
ATOM   2066 HD22 ASN X 136      59.617  25.567  41.230  0.00  0.00            
ATOM   2067  C   ASN X 136      59.315  27.633  44.257  0.00  0.00            
ATOM   2068  O   ASN X 136      59.489  28.754  44.677  0.00  0.00            
ATOM   2069  N   PRO X 137      59.794  26.552  44.871  0.00  0.00            
ATOM   2070  CD  PRO X 137      59.326  25.237  44.514  0.00  0.00            
ATOM   2071  HD2 PRO X 137      59.785  24.817  43.782  0.00  0.00            
ATOM   2072  HD3 PRO X 137      58.363  25.243  44.208  0.00  0.00            
ATOM   2073  CG  PRO X 137      59.479  24.366  45.777  0.00  0.00            
ATOM   2074  HG2 PRO X 137      59.791  23.337  45.597  0.00  0.00            
ATOM   2075  HG3 PRO X 137      58.502  24.337  46.259  0.00  0.00            
ATOM   2076  CB  PRO X 137      60.583  25.051  46.471  0.00  0.00            
ATOM   2077  HB2 PRO X 137      61.560  24.746  46.096  0.00  0.00            
ATOM   2078  HB3 PRO X 137      60.534  24.889  47.547  0.00  0.00            
ATOM   2079  CA  PRO X 137      60.440  26.508  46.146  0.00  0.00            
ATOM   2080  HA  PRO X 137      59.920  26.928  47.007  0.00  0.00            
ATOM   2081  C   PRO X 137      61.744  27.264  46.254  0.00  0.00            
ATOM   2082  O   PRO X 137      62.027  28.019  47.191  0.00  0.00            
ATOM   2083  N   GLU X 138      62.575  27.182  45.243  0.00  0.00            
ATOM   2084  H   GLU X 138      62.360  26.502  44.418  0.00  0.00            
ATOM   2085  CA  GLU X 138      63.766  27.921  45.112  0.00  0.00            
ATOM   2086  HA  GLU X 138      64.358  27.657  45.988  0.00  0.00            
ATOM   2087  CB  GLU X 138      64.565  27.390  43.945  0.00  0.00            
ATOM   2088  HB2 GLU X 138      64.282  27.637  43.007  0.00  0.00            
ATOM   2089  HB3 GLU X 138      65.585  27.768  44.015  0.00  0.00            
ATOM   2090  CG  GLU X 138      64.735  25.859  44.019  0.00  0.00            
ATOM   2091  HG2 GLU X 138      63.763  25.401  43.835  0.00  0.00            
ATOM   2092  HG3 GLU X 138      65.324  25.489  43.180  0.00  0.00            
ATOM   2093  CD  GLU X 138      65.325  25.255  45.257  0.00  0.00            
ATOM   2094  OE1 GLU X 138      66.099  25.963  45.917  0.00  0.00            
ATOM   2095  OE2 GLU X 138      65.078  24.023  45.437  0.00  0.00            
ATOM   2096  C   GLU X 138      63.423  29.417  45.053  0.00  0.00            
ATOM   2097  O   GLU X 138      64.275  30.257  45.344  0.00  0.00            
ATOM   2098  N   SER X 139      62.291  29.830  44.522  0.00  0.00            
ATOM   2099  H   SER X 139      61.644  29.084  44.061  0.00  0.00            
ATOM   2100  CA  SER X 139      62.015  31.267  44.404  0.00  0.00            
ATOM   2101  HA  SER X 139      62.820  31.705  44.118  0.00  0.00            
ATOM   2102  CB  SER X 139      61.076  31.552  43.243  0.00  0.00            
ATOM   2103  HB2 SER X 139      60.333  30.868  43.276  0.00  0.00            
ATOM   2104  HB3 SER X 139      60.919  32.631  43.251  0.00  0.00            
ATOM   2105  OG  SER X 139      61.722  31.295  41.995  0.00  0.00            
ATOM   2106  HG  SER X 139      62.622  31.910  41.969  0.00  0.00            
ATOM   2107  C   SER X 139      61.512  31.861  45.713  0.00  0.00            
ATOM   2108  O   SER X 139      61.660  33.022  45.944  0.00  0.00            
ATOM   2109  N   ALA X 140      60.825  31.024  46.499  0.00  0.00            
ATOM   2110  H   ALA X 140      60.767  30.051  46.232  0.00  0.00            
ATOM   2111  CA  ALA X 140      60.050  31.474  47.654  0.00  0.00            
ATOM   2112  HA  ALA X 140      60.136  32.558  47.723  0.00  0.00            
ATOM   2113  CB  ALA X 140      58.588  31.061  47.490  0.00  0.00            
ATOM   2114  HB1 ALA X 140      58.088  31.499  48.354  0.00  0.00            
ATOM   2115  HB2 ALA X 140      58.248  31.435  46.524  0.00  0.00            
ATOM   2116  HB3 ALA X 140      58.530  29.973  47.506  0.00  0.00            
ATOM   2117  C   ALA X 140      60.669  30.909  48.954  0.00  0.00            
ATOM   2118  O   ALA X 140      59.955  30.369  49.806  0.00  0.00            
ATOM   2119  N   THR X 141      61.982  30.946  49.064  0.00  0.00            
ATOM   2120  H   THR X 141      62.460  31.430  48.318  0.00  0.00            
ATOM   2121  CA  THR X 141      62.635  30.577  50.276  0.00  0.00            
ATOM   2122  HA  THR X 141      62.206  29.646  50.645  0.00  0.00            
ATOM   2123  CB  THR X 141      64.132  30.240  50.067  0.00  0.00            
ATOM   2124  HB  THR X 141      64.574  30.003  51.035  0.00  0.00            
ATOM   2125  CG2 THR X 141      64.303  29.056  49.106  0.00  0.00            
ATOM   2126 HG21 THR X 141      63.796  28.136  49.399  0.00  0.00            
ATOM   2127 HG22 THR X 141      63.961  29.368  48.119  0.00  0.00            
ATOM   2128 HG23 THR X 141      65.375  28.913  48.971  0.00  0.00            
ATOM   2129  OG1 THR X 141      64.790  31.428  49.519  0.00  0.00            
ATOM   2130  HG1 THR X 141      65.685  31.138  49.327  0.00  0.00            
ATOM   2131  C   THR X 141      62.546  31.828  51.253  0.00  0.00            
ATOM   2132  O   THR X 141      62.244  32.906  50.736  0.00  0.00            
ATOM   2133  N   THR X 142      62.833  31.624  52.483  0.00  0.00            
ATOM   2134  H   THR X 142      62.960  30.627  52.904  0.00  0.00            
ATOM   2135  CA  THR X 142      62.597  32.737  53.457  0.00  0.00            
ATOM   2136  HA  THR X 142      61.563  33.079  53.399  0.00  0.00            
ATOM   2137  CB  THR X 142      63.004  32.351  54.890  0.00  0.00            
ATOM   2138  HB  THR X 142      62.952  33.212  55.540  0.00  0.00            
ATOM   2139  CG2 THR X 142      62.010  31.384  55.552  0.00  0.00            
ATOM   2140 HG21 THR X 142      61.064  31.887  55.685  0.00  0.00            
ATOM   2141 HG22 THR X 142      61.807  30.547  54.899  0.00  0.00            
ATOM   2142 HG23 THR X 142      62.344  31.128  56.546  0.00  0.00            
ATOM   2143  OG1 THR X 142      64.242  31.708  55.036  0.00  0.00            
ATOM   2144  HG1 THR X 142      65.079  32.390  55.002  0.00  0.00            
ATOM   2145  C   THR X 142      63.539  33.903  53.068  0.00  0.00            
ATOM   2146  O   THR X 142      63.114  35.045  53.015  0.00  0.00            
ATOM   2147  N   PHE X 143      64.751  33.595  52.672  0.00  0.00            
ATOM   2148  H   PHE X 143      65.059  32.550  52.688  0.00  0.00            
ATOM   2149  CA  PHE X 143      65.814  34.607  52.268  0.00  0.00            
ATOM   2150  HA  PHE X 143      65.883  35.325  53.086  0.00  0.00            
ATOM   2151  CB  PHE X 143      67.163  34.066  52.036  0.00  0.00            
ATOM   2152  HB2 PHE X 143      67.458  33.593  52.973  0.00  0.00            
ATOM   2153  HB3 PHE X 143      67.087  33.349  51.219  0.00  0.00            
ATOM   2154  CG  PHE X 143      68.131  35.240  51.837  0.00  0.00            
ATOM   2155  CD1 PHE X 143      68.573  35.475  50.514  0.00  0.00            
ATOM   2156  HD1 PHE X 143      68.195  34.942  49.744  0.00  0.00            
ATOM   2157  CE1 PHE X 143      69.517  36.532  50.330  0.00  0.00            
ATOM   2158  HE1 PHE X 143      69.699  36.884  49.401  0.00  0.00            
ATOM   2159  CZ  PHE X 143      70.296  37.086  51.333  0.00  0.00            
ATOM   2160  HZ  PHE X 143      70.940  37.843  51.155  0.00  0.00            
ATOM   2161  CE2 PHE X 143      69.880  36.821  52.647  0.00  0.00            
ATOM   2162  HE2 PHE X 143      70.349  37.353  53.367  0.00  0.00            
ATOM   2163  CD2 PHE X 143      68.835  35.847  52.850  0.00  0.00            
ATOM   2164  HD2 PHE X 143      68.370  35.634  53.812  0.00  0.00            
ATOM   2165  C   PHE X 143      65.367  35.405  51.067  0.00  0.00            
ATOM   2166  O   PHE X 143      65.617  36.586  50.981  0.00  0.00            
ATOM   2167  N   LYS X 144      64.740  34.786  50.091  0.00  0.00            
ATOM   2168  H   LYS X 144      64.496  33.724  50.068  0.00  0.00            
ATOM   2169  CA  LYS X 144      64.283  35.380  48.847  0.00  0.00            
ATOM   2170  HA  LYS X 144      65.101  36.005  48.486  0.00  0.00            
ATOM   2171  CB  LYS X 144      64.097  34.264  47.836  0.00  0.00            
ATOM   2172  HB2 LYS X 144      64.922  33.568  47.985  0.00  0.00            
ATOM   2173  HB3 LYS X 144      63.136  33.768  47.973  0.00  0.00            
ATOM   2174  CG  LYS X 144      64.236  34.707  46.361  0.00  0.00            
ATOM   2175  HG2 LYS X 144      63.930  33.854  45.756  0.00  0.00            
ATOM   2176  HG3 LYS X 144      63.668  35.614  46.149  0.00  0.00            
ATOM   2177  CD  LYS X 144      65.734  35.023  45.981  0.00  0.00            
ATOM   2178  HD2 LYS X 144      66.016  35.942  46.495  0.00  0.00            
ATOM   2179  HD3 LYS X 144      66.310  34.281  46.353  0.00  0.00            
ATOM   2180  CE  LYS X 144      66.025  35.195  44.479  0.00  0.00            
ATOM   2181  HE2 LYS X 144      67.114  35.248  44.477  0.00  0.00            
ATOM   2182  HE3 LYS X 144      65.761  34.291  43.930  0.00  0.00            
ATOM   2183  NZ  LYS X 144      65.394  36.485  43.946  0.00  0.00            
ATOM   2184  HZ1 LYS X 144      65.822  37.376  44.406  0.00  0.00            
ATOM   2185  HZ2 LYS X 144      65.543  36.435  42.868  0.00  0.00            
ATOM   2186  HZ3 LYS X 144      64.334  36.635  44.147  0.00  0.00            
ATOM   2187  C   LYS X 144      62.943  36.152  48.906  0.00  0.00            
ATOM   2188  O   LYS X 144      62.768  37.154  48.283  0.00  0.00            
ATOM   2189  N   VAL X 145      62.126  35.680  49.829  0.00  0.00            
ATOM   2190  H   VAL X 145      62.462  34.790  50.362  0.00  0.00            
ATOM   2191  CA  VAL X 145      60.961  36.465  50.270  0.00  0.00            
ATOM   2192  HA  VAL X 145      60.398  36.615  49.349  0.00  0.00            
ATOM   2193  CB  VAL X 145      60.149  35.526  51.128  0.00  0.00            
ATOM   2194  HB  VAL X 145      60.732  34.959  51.853  0.00  0.00            
ATOM   2195  CG1 VAL X 145      59.047  36.292  51.857  0.00  0.00            
ATOM   2196 HG11 VAL X 145      58.558  35.555  52.494  0.00  0.00            
ATOM   2197 HG12 VAL X 145      59.373  37.051  52.567  0.00  0.00            
ATOM   2198 HG13 VAL X 145      58.380  36.697  51.095  0.00  0.00            
ATOM   2199  CG2 VAL X 145      59.483  34.435  50.235  0.00  0.00            
ATOM   2200 HG21 VAL X 145      58.879  33.789  50.872  0.00  0.00            
ATOM   2201 HG22 VAL X 145      58.998  34.884  49.471  0.00  0.00            
ATOM   2202 HG23 VAL X 145      60.335  33.894  49.822  0.00  0.00            
ATOM   2203  C   VAL X 145      61.323  37.768  50.874  0.00  0.00            
ATOM   2204  O   VAL X 145      60.845  38.855  50.553  0.00  0.00            
ATOM   2205  N   LEU X 146      62.335  37.625  51.761  0.00  0.00            
ATOM   2206  H   LEU X 146      62.589  36.595  52.015  0.00  0.00            
ATOM   2207  CA  LEU X 146      62.996  38.749  52.528  0.00  0.00            
ATOM   2208  HA  LEU X 146      62.275  39.414  53.004  0.00  0.00            
ATOM   2209  CB  LEU X 146      63.812  38.287  53.722  0.00  0.00            
ATOM   2210  HB2 LEU X 146      63.154  37.706  54.222  0.00  0.00            
ATOM   2211  HB3 LEU X 146      64.615  37.670  53.319  0.00  0.00            
ATOM   2212  CG  LEU X 146      64.492  39.289  54.700  0.00  0.00            
ATOM   2213  HG  LEU X 146      65.373  39.715  54.219  0.00  0.00            
ATOM   2214  CD1 LEU X 146      63.453  40.314  55.213  0.00  0.00            
ATOM   2215 HD11 LEU X 146      62.522  39.810  55.473  0.00  0.00            
ATOM   2216 HD12 LEU X 146      63.811  40.913  56.050  0.00  0.00            
ATOM   2217 HD13 LEU X 146      63.212  40.970  54.484  0.00  0.00            
ATOM   2218  CD2 LEU X 146      65.141  38.387  55.781  0.00  0.00            
ATOM   2219 HD21 LEU X 146      65.916  38.788  56.435  0.00  0.00            
ATOM   2220 HD22 LEU X 146      64.444  38.029  56.539  0.00  0.00            
ATOM   2221 HD23 LEU X 146      65.510  37.453  55.358  0.00  0.00            
ATOM   2222  C   LEU X 146      63.785  39.675  51.601  0.00  0.00            
ATOM   2223  O   LEU X 146      63.612  40.909  51.737  0.00  0.00            
ATOM   2224  N   ALA X 147      64.524  39.184  50.610  0.00  0.00            
ATOM   2225  H   ALA X 147      64.676  38.187  50.553  0.00  0.00            
ATOM   2226  CA  ALA X 147      65.236  39.943  49.578  0.00  0.00            
ATOM   2227  HA  ALA X 147      65.823  40.560  50.121  0.00  0.00            
ATOM   2228  CB  ALA X 147      66.069  38.998  48.627  0.00  0.00            
ATOM   2229  HB1 ALA X 147      66.719  38.422  49.142  0.00  0.00            
ATOM   2230  HB2 ALA X 147      65.424  38.438  47.950  0.00  0.00            
ATOM   2231  HB3 ALA X 147      66.701  39.618  47.991  0.00  0.00            
ATOM   2232  C   ALA X 147      64.227  40.901  48.809  0.00  0.00            
ATOM   2233  O   ALA X 147      64.451  42.112  48.523  0.00  0.00            
ATOM   2234  N   ALA X 148      63.016  40.366  48.564  0.00  0.00            
ATOM   2235  H   ALA X 148      62.987  39.278  48.626  0.00  0.00            
ATOM   2236  CA  ALA X 148      61.967  41.163  47.825  0.00  0.00            
ATOM   2237  HA  ALA X 148      62.440  41.673  46.986  0.00  0.00            
ATOM   2238  CB  ALA X 148      60.823  40.310  47.462  0.00  0.00            
ATOM   2239  HB1 ALA X 148      61.137  39.398  46.955  0.00  0.00            
ATOM   2240  HB2 ALA X 148      60.224  40.047  48.333  0.00  0.00            
ATOM   2241  HB3 ALA X 148      60.195  40.851  46.885  0.00  0.00            
ATOM   2242  C   ALA X 148      61.360  42.228  48.798  0.00  0.00            
ATOM   2243  O   ALA X 148      61.140  43.353  48.441  0.00  0.00            
ATOM   2244  N   LYS X 149      61.225  41.828  50.059  0.00  0.00            
ATOM   2245  H   LYS X 149      61.552  40.875  50.475  0.00  0.00            
ATOM   2246  CA  LYS X 149      60.733  42.717  51.143  0.00  0.00            
ATOM   2247  HA  LYS X 149      59.756  43.088  50.834  0.00  0.00            
ATOM   2248  CB  LYS X 149      60.521  41.946  52.437  0.00  0.00            
ATOM   2249  HB2 LYS X 149      59.764  41.177  52.279  0.00  0.00            
ATOM   2250  HB3 LYS X 149      61.456  41.472  52.734  0.00  0.00            
ATOM   2251  CG  LYS X 149      60.101  42.716  53.732  0.00  0.00            
ATOM   2252  HG2 LYS X 149      60.260  42.076  54.599  0.00  0.00            
ATOM   2253  HG3 LYS X 149      60.667  43.635  53.886  0.00  0.00            
ATOM   2254  CD  LYS X 149      58.597  43.083  53.775  0.00  0.00            
ATOM   2255  HD2 LYS X 149      58.419  43.807  52.979  0.00  0.00            
ATOM   2256  HD3 LYS X 149      58.144  42.195  53.611  0.00  0.00            
ATOM   2257  CE  LYS X 149      58.009  43.662  55.107  0.00  0.00            
ATOM   2258  HE2 LYS X 149      57.054  44.156  54.923  0.00  0.00            
ATOM   2259  HE3 LYS X 149      57.857  42.825  55.789  0.00  0.00            
ATOM   2260  NZ  LYS X 149      58.945  44.549  55.867  0.00  0.00            
ATOM   2261  HZ1 LYS X 149      59.629  43.967  56.485  0.00  0.00            
ATOM   2262  HZ2 LYS X 149      59.544  45.219  55.250  0.00  0.00            
ATOM   2263  HZ3 LYS X 149      58.369  45.203  56.522  0.00  0.00            
ATOM   2264  C   LYS X 149      61.588  43.995  51.377  0.00  0.00            
ATOM   2265  O   LYS X 149      61.086  45.123  51.340  0.00  0.00            
ATOM   2266  N   VAL X 150      62.888  43.797  51.332  0.00  0.00            
ATOM   2267  H   VAL X 150      63.314  42.807  51.497  0.00  0.00            
ATOM   2268  CA  VAL X 150      63.792  44.904  51.507  0.00  0.00            
ATOM   2269  HA  VAL X 150      63.379  45.641  52.196  0.00  0.00            
ATOM   2270  CB  VAL X 150      65.130  44.490  51.975  0.00  0.00            
ATOM   2271  HB  VAL X 150      65.717  45.386  52.180  0.00  0.00            
ATOM   2272  CG1 VAL X 150      65.000  43.902  53.417  0.00  0.00            
ATOM   2273 HG11 VAL X 150      64.442  42.971  53.322  0.00  0.00            
ATOM   2274 HG12 VAL X 150      65.990  43.748  53.846  0.00  0.00            
ATOM   2275 HG13 VAL X 150      64.448  44.592  54.055  0.00  0.00            
ATOM   2276  CG2 VAL X 150      65.870  43.418  51.178  0.00  0.00            
ATOM   2277 HG21 VAL X 150      65.994  43.778  50.157  0.00  0.00            
ATOM   2278 HG22 VAL X 150      66.718  43.217  51.689  0.00  0.00            
ATOM   2279 HG23 VAL X 150      65.260  42.519  51.265  0.00  0.00            
ATOM   2280  C   VAL X 150      63.956  45.762  50.197  0.00  0.00            
ATOM   2281  O   VAL X 150      64.476  46.907  50.279  0.00  0.00            
ATOM   2282  N   LEU X 151      63.531  45.170  49.067  0.00  0.00            
ATOM   2283  H   LEU X 151      63.281  44.110  49.118  0.00  0.00            
ATOM   2284  CA  LEU X 151      63.600  45.975  47.802  0.00  0.00            
ATOM   2285  HA  LEU X 151      64.311  46.679  47.942  0.00  0.00            
ATOM   2286  CB  LEU X 151      64.039  45.108  46.686  0.00  0.00            
ATOM   2287  HB2 LEU X 151      64.963  44.619  46.996  0.00  0.00            
ATOM   2288  HB3 LEU X 151      63.239  44.369  46.657  0.00  0.00            
ATOM   2289  CG  LEU X 151      64.215  45.788  45.320  0.00  0.00            
ATOM   2290  HG  LEU X 151      63.331  46.376  45.074  0.00  0.00            
ATOM   2291  CD1 LEU X 151      65.397  46.740  45.368  0.00  0.00            
ATOM   2292 HD11 LEU X 151      65.093  47.537  45.908  0.00  0.00            
ATOM   2293 HD12 LEU X 151      66.141  46.313  45.902  0.00  0.00            
ATOM   2294 HD13 LEU X 151      65.710  46.986  44.440  0.00  0.00            
ATOM   2295  CD2 LEU X 151      64.368  44.606  44.312  0.00  0.00            
ATOM   2296 HD21 LEU X 151      64.303  44.904  43.266  0.00  0.00            
ATOM   2297 HD22 LEU X 151      65.271  44.027  44.505  0.00  0.00            
ATOM   2298 HD23 LEU X 151      63.475  43.984  44.386  0.00  0.00            
ATOM   2299  C   LEU X 151      62.316  46.742  47.530  0.00  0.00            
ATOM   2300  O   LEU X 151      62.350  47.829  46.974  0.00  0.00            
ATOM   2301  N   ASN X 152      61.152  46.188  47.856  0.00  0.00            
ATOM   2302  H   ASN X 152      61.121  45.189  48.290  0.00  0.00            
ATOM   2303  CA  ASN X 152      59.824  46.807  47.712  0.00  0.00            
ATOM   2304  HA  ASN X 152      59.724  46.876  46.629  0.00  0.00            
ATOM   2305  CB  ASN X 152      58.824  45.865  48.348  0.00  0.00            
ATOM   2306  HB2 ASN X 152      58.996  44.867  47.945  0.00  0.00            
ATOM   2307  HB3 ASN X 152      59.044  45.678  49.399  0.00  0.00            
ATOM   2308  CG  ASN X 152      57.398  46.253  48.027  0.00  0.00            
ATOM   2309  OD1 ASN X 152      57.006  46.191  46.855  0.00  0.00            
ATOM   2310  ND2 ASN X 152      56.550  46.617  48.956  0.00  0.00            
ATOM   2311 HD21 ASN X 152      55.587  47.057  48.695  0.00  0.00            
ATOM   2312 HD22 ASN X 152      56.847  46.492  49.997  0.00  0.00            
ATOM   2313  C   ASN X 152      59.850  48.205  48.458  0.00  0.00            
ATOM   2314  O   ASN X 152      59.040  49.079  48.149  0.00  0.00            
ATOM   2315  N   LEU X 153      60.737  48.332  49.522  0.00  0.00            
ATOM   2316  H   LEU X 153      61.176  47.469  50.022  0.00  0.00            
ATOM   2317  CA  LEU X 153      60.817  49.572  50.279  0.00  0.00            
ATOM   2318  HA  LEU X 153      59.825  49.793  50.675  0.00  0.00            
ATOM   2319  CB  LEU X 153      61.820  49.374  51.382  0.00  0.00            
ATOM   2320  HB2 LEU X 153      61.788  48.367  51.798  0.00  0.00            
ATOM   2321  HB3 LEU X 153      62.845  49.501  51.035  0.00  0.00            
ATOM   2322  CG  LEU X 153      61.775  50.358  52.537  0.00  0.00            
ATOM   2323  HG  LEU X 153      61.875  51.419  52.307  0.00  0.00            
ATOM   2324  CD1 LEU X 153      60.478  49.998  53.311  0.00  0.00            
ATOM   2325 HD11 LEU X 153      60.515  48.988  53.717  0.00  0.00            
ATOM   2326 HD12 LEU X 153      60.369  50.562  54.237  0.00  0.00            
ATOM   2327 HD13 LEU X 153      59.684  50.095  52.694  0.00  0.00            
ATOM   2328  CD2 LEU X 153      62.848  50.002  53.542  0.00  0.00            
ATOM   2329 HD21 LEU X 153      62.711  50.676  54.388  0.00  0.00            
ATOM   2330 HD22 LEU X 153      62.854  48.970  53.892  0.00  0.00            
ATOM   2331 HD23 LEU X 153      63.825  50.257  53.133  0.00  0.00            
ATOM   2332  C   LEU X 153      61.357  50.805  49.462  0.00  0.00            
ATOM   2333  O   LEU X 153      61.042  51.935  49.759  0.00  0.00            
ATOM   2334  N   VAL X 154      62.197  50.483  48.535  0.00  0.00            
ATOM   2335  H   VAL X 154      62.297  49.414  48.347  0.00  0.00            
ATOM   2336  CA  VAL X 154      63.055  51.418  47.813  0.00  0.00            
ATOM   2337  HA  VAL X 154      62.847  52.430  48.161  0.00  0.00            
ATOM   2338  CB  VAL X 154      64.525  51.224  48.045  0.00  0.00            
ATOM   2339  HB  VAL X 154      65.071  51.819  47.313  0.00  0.00            
ATOM   2340  CG1 VAL X 154      64.869  51.809  49.422  0.00  0.00            
ATOM   2341 HG11 VAL X 154      64.895  52.877  49.203  0.00  0.00            
ATOM   2342 HG12 VAL X 154      64.102  51.609  50.171  0.00  0.00            
ATOM   2343 HG13 VAL X 154      65.881  51.523  49.709  0.00  0.00            
ATOM   2344  CG2 VAL X 154      64.936  49.686  48.021  0.00  0.00            
ATOM   2345 HG21 VAL X 154      64.639  49.373  47.020  0.00  0.00            
ATOM   2346 HG22 VAL X 154      65.930  49.566  48.154  0.00  0.00            
ATOM   2347 HG23 VAL X 154      64.496  49.138  48.854  0.00  0.00            
ATOM   2348  C   VAL X 154      62.751  51.464  46.386  0.00  0.00            
ATOM   2349  O   VAL X 154      62.781  52.561  45.842  0.00  0.00            
ATOM   2350  N   LEU X 155      62.436  50.340  45.736  0.00  0.00            
ATOM   2351  H   LEU X 155      62.220  49.443  46.316  0.00  0.00            
ATOM   2352  CA  LEU X 155      62.155  50.157  44.368  0.00  0.00            
ATOM   2353  HA  LEU X 155      61.857  51.140  44.002  0.00  0.00            
ATOM   2354  CB  LEU X 155      63.399  49.732  43.504  0.00  0.00            
ATOM   2355  HB2 LEU X 155      63.606  48.727  43.871  0.00  0.00            
ATOM   2356  HB3 LEU X 155      63.065  49.643  42.470  0.00  0.00            
ATOM   2357  CG  LEU X 155      64.600  50.697  43.522  0.00  0.00            
ATOM   2358  HG  LEU X 155      64.980  50.855  44.531  0.00  0.00            
ATOM   2359  CD1 LEU X 155      65.670  49.996  42.632  0.00  0.00            
ATOM   2360 HD11 LEU X 155      65.889  48.963  42.902  0.00  0.00            
ATOM   2361 HD12 LEU X 155      65.355  49.956  41.589  0.00  0.00            
ATOM   2362 HD13 LEU X 155      66.525  50.512  42.783  0.00  0.00            
ATOM   2363  CD2 LEU X 155      64.249  52.014  42.786  0.00  0.00            
ATOM   2364 HD21 LEU X 155      63.778  51.742  41.841  0.00  0.00            
ATOM   2365 HD22 LEU X 155      63.572  52.653  43.354  0.00  0.00            
ATOM   2366 HD23 LEU X 155      65.184  52.493  42.496  0.00  0.00            
ATOM   2367  C   LEU X 155      60.964  49.111  44.193  0.00  0.00            
ATOM   2368  O   LEU X 155      61.097  48.062  43.566  0.00  0.00            
ATOM   2369  N   PRO X 156      59.760  49.413  44.633  0.00  0.00            
ATOM   2370  CD  PRO X 156      59.302  50.689  45.197  0.00  0.00            
ATOM   2371  HD2 PRO X 156      59.836  51.577  44.858  0.00  0.00            
ATOM   2372  HD3 PRO X 156      59.433  50.595  46.194  0.00  0.00            
ATOM   2373  CG  PRO X 156      57.798  50.768  44.906  0.00  0.00            
ATOM   2374  HG2 PRO X 156      57.588  51.099  43.889  0.00  0.00            
ATOM   2375  HG3 PRO X 156      57.271  51.334  45.674  0.00  0.00            
ATOM   2376  CB  PRO X 156      57.475  49.303  45.122  0.00  0.00            
ATOM   2377  HB2 PRO X 156      56.464  49.056  44.799  0.00  0.00            
ATOM   2378  HB3 PRO X 156      57.438  49.103  46.112  0.00  0.00            
ATOM   2379  CA  PRO X 156      58.613  48.485  44.454  0.00  0.00            
ATOM   2380  HA  PRO X 156      58.617  47.586  44.914  0.00  0.00            
ATOM   2381  C   PRO X 156      58.133  48.100  43.009  0.00  0.00            
ATOM   2382  O   PRO X 156      57.499  47.059  42.809  0.00  0.00            
ATOM   2383  N   ASN X 157      58.534  48.944  42.079  0.00  0.00            
ATOM   2384  H   ASN X 157      59.263  49.649  42.478  0.00  0.00            
ATOM   2385  CA  ASN X 157      58.182  49.041  40.705  0.00  0.00            
ATOM   2386  HA  ASN X 157      57.210  48.556  40.610  0.00  0.00            
ATOM   2387  CB  ASN X 157      57.958  50.477  40.266  0.00  0.00            
ATOM   2388  HB2 ASN X 157      57.824  50.511  39.185  0.00  0.00            
ATOM   2389  HB3 ASN X 157      57.068  50.834  40.785  0.00  0.00            
ATOM   2390  CG  ASN X 157      59.218  51.339  40.499  0.00  0.00            
ATOM   2391  OD1 ASN X 157      60.189  50.864  41.093  0.00  0.00            
ATOM   2392  ND2 ASN X 157      59.325  52.516  40.048  0.00  0.00            
ATOM   2393 HD21 ASN X 157      60.324  52.935  40.174  0.00  0.00            
ATOM   2394 HD22 ASN X 157      58.476  53.121  39.731  0.00  0.00            
ATOM   2395  C   ASN X 157      59.256  48.344  39.796  0.00  0.00            
ATOM   2396  O   ASN X 157      59.189  48.535  38.587  0.00  0.00            
ATOM   2397  N   LEU X 158      60.228  47.727  40.399  0.00  0.00            
ATOM   2398  H   LEU X 158      60.204  47.632  41.485  0.00  0.00            
ATOM   2399  CA  LEU X 158      61.344  47.233  39.628  0.00  0.00            
ATOM   2400  HA  LEU X 158      61.500  47.914  38.791  0.00  0.00            
ATOM   2401  CB  LEU X 158      62.639  47.063  40.462  0.00  0.00            
ATOM   2402  HB2 LEU X 158      62.663  47.807  41.144  0.00  0.00            
ATOM   2403  HB3 LEU X 158      62.628  46.135  41.034  0.00  0.00            
ATOM   2404  CG  LEU X 158      63.919  47.017  39.666  0.00  0.00            
ATOM   2405  HG  LEU X 158      63.866  46.114  39.057  0.00  0.00            
ATOM   2406  CD1 LEU X 158      64.226  48.280  38.955  0.00  0.00            
ATOM   2407 HD11 LEU X 158      64.514  49.094  39.621  0.00  0.00            
ATOM   2408 HD12 LEU X 158      65.064  48.241  38.489  0.00  0.00            
ATOM   2409 HD13 LEU X 158      63.567  48.568  38.246  0.00  0.00            
ATOM   2410  CD2 LEU X 158      65.058  46.684  40.633  0.00  0.00            
ATOM   2411 HD21 LEU X 158      64.971  47.294  41.533  0.00  0.00            
ATOM   2412 HD22 LEU X 158      64.896  45.642  40.910  0.00  0.00            
ATOM   2413 HD23 LEU X 158      66.067  46.749  40.226  0.00  0.00            
ATOM   2414  C   LEU X 158      61.024  45.964  38.923  0.00  0.00            
ATOM   2415  O   LEU X 158      60.803  44.920  39.606  0.00  0.00            
ATOM   2416  N   SER X 159      60.913  46.031  37.640  0.00  0.00            
ATOM   2417  H   SER X 159      61.255  46.883  37.053  0.00  0.00            
ATOM   2418  CA  SER X 159      60.598  44.868  36.836  0.00  0.00            
ATOM   2419  HA  SER X 159      59.549  44.631  37.012  0.00  0.00            
ATOM   2420  CB  SER X 159      60.653  45.286  35.396  0.00  0.00            
ATOM   2421  HB2 SER X 159      60.121  46.237  35.369  0.00  0.00            
ATOM   2422  HB3 SER X 159      61.701  45.497  35.182  0.00  0.00            
ATOM   2423  OG  SER X 159      60.066  44.325  34.531  0.00  0.00            
ATOM   2424  HG  SER X 159      59.744  44.925  33.681  0.00  0.00            
ATOM   2425  C   SER X 159      61.483  43.649  37.038  0.00  0.00            
ATOM   2426  O   SER X 159      62.715  43.810  37.209  0.00  0.00            
ATOM   2427  N   LEU X 160      60.871  42.465  37.191  0.00  0.00            
ATOM   2428  H   LEU X 160      59.781  42.475  37.183  0.00  0.00            
ATOM   2429  CA  LEU X 160      61.378  41.070  37.070  0.00  0.00            
ATOM   2430  HA  LEU X 160      62.168  40.968  37.814  0.00  0.00            
ATOM   2431  CB  LEU X 160      60.329  39.985  37.510  0.00  0.00            
ATOM   2432  HB2 LEU X 160      60.059  40.153  38.553  0.00  0.00            
ATOM   2433  HB3 LEU X 160      59.419  40.036  36.912  0.00  0.00            
ATOM   2434  CG  LEU X 160      60.849  38.510  37.530  0.00  0.00            
ATOM   2435  HG  LEU X 160      61.149  38.120  36.648  0.00  0.00            
ATOM   2436  CD1 LEU X 160      61.999  38.341  38.540  0.00  0.00            
ATOM   2437 HD11 LEU X 160      62.899  38.852  38.196  0.00  0.00            
ATOM   2438 HD12 LEU X 160      61.823  38.633  39.576  0.00  0.00            
ATOM   2439 HD13 LEU X 160      62.322  37.389  38.452  0.00  0.00            
ATOM   2440  CD2 LEU X 160      59.699  37.616  37.947  0.00  0.00            
ATOM   2441 HD21 LEU X 160      58.912  37.653  37.194  0.00  0.00            
ATOM   2442 HD22 LEU X 160      60.075  36.611  38.138  0.00  0.00            
ATOM   2443 HD23 LEU X 160      59.358  38.098  38.864  0.00  0.00            
ATOM   2444  C   LEU X 160      62.030  40.806  35.741  0.00  0.00            
ATOM   2445  O   LEU X 160      62.879  39.916  35.608  0.00  0.00            
ATOM   2446  N   GLY X 161      61.661  41.590  34.724  0.00  0.00            
ATOM   2447  H   GLY X 161      60.997  42.439  34.886  0.00  0.00            
ATOM   2448  CA  GLY X 161      62.303  41.354  33.346  0.00  0.00            
ATOM   2449  HA2 GLY X 161      62.378  42.356  32.924  0.00  0.00            
ATOM   2450  HA3 GLY X 161      63.284  40.882  33.402  0.00  0.00            
ATOM   2451  C   GLY X 161      61.226  40.533  32.470  0.00  0.00            
ATOM   2452  O   GLY X 161      60.908  39.436  32.876  0.00  0.00            
ATOM   2453  N   PRO X 162      60.693  41.006  31.344  0.00  0.00            
ATOM   2454  CD  PRO X 162      60.863  42.347  30.800  0.00  0.00            
ATOM   2455  HD2 PRO X 162      61.743  42.434  30.163  0.00  0.00            
ATOM   2456  HD3 PRO X 162      60.917  43.032  31.646  0.00  0.00            
ATOM   2457  CG  PRO X 162      59.701  42.543  29.894  0.00  0.00            
ATOM   2458  HG2 PRO X 162      60.017  43.202  29.086  0.00  0.00            
ATOM   2459  HG3 PRO X 162      58.805  42.909  30.396  0.00  0.00            
ATOM   2460  CB  PRO X 162      59.439  41.127  29.372  0.00  0.00            
ATOM   2461  HB2 PRO X 162      60.145  40.821  28.601  0.00  0.00            
ATOM   2462  HB3 PRO X 162      58.428  41.004  28.983  0.00  0.00            
ATOM   2463  CA  PRO X 162      59.586  40.259  30.665  0.00  0.00            
ATOM   2464  HA  PRO X 162      58.711  40.274  31.316  0.00  0.00            
ATOM   2465  C   PRO X 162      59.946  38.814  30.340  0.00  0.00            
ATOM   2466  O   PRO X 162      61.086  38.526  29.936  0.00  0.00            
ATOM   2467  N   ILE X 163      58.913  37.912  30.405  0.00  0.00            
ATOM   2468  H   ILE X 163      57.912  38.277  30.635  0.00  0.00            
ATOM   2469  CA  ILE X 163      59.108  36.590  29.842  0.00  0.00            
ATOM   2470  HA  ILE X 163      59.965  36.222  30.405  0.00  0.00            
ATOM   2471  CB  ILE X 163      57.924  35.648  30.136  0.00  0.00            
ATOM   2472  HB  ILE X 163      58.014  34.800  29.694  0.00  0.00            
ATOM   2473  CG2 ILE X 163      57.713  35.341  31.692  0.00  0.00            
ATOM   2474 HG21 ILE X 163      56.799  34.950  31.871  0.00  0.00            
ATOM   2475 HG22 ILE X 163      58.502  34.649  31.985  0.00  0.00            
ATOM   2476 HG23 ILE X 163      57.746  36.201  32.361  0.00  0.00            
ATOM   2477  CG1 ILE X 163      56.538  36.337  29.637  0.00  0.00            
ATOM   2478 HG12 ILE X 163      56.046  36.731  30.526  0.00  0.00            
ATOM   2479 HG13 ILE X 163      56.618  37.073  28.951  0.00  0.00            
ATOM   2480  CD1 ILE X 163      55.654  35.302  29.002  0.00  0.00            
ATOM   2481 HD11 ILE X 163      55.852  34.345  29.485  0.00  0.00            
ATOM   2482 HD12 ILE X 163      54.638  35.681  29.116  0.00  0.00            
ATOM   2483 HD13 ILE X 163      55.815  35.061  27.952  0.00  0.00            
ATOM   2484  C   ILE X 163      59.481  36.608  28.345  0.00  0.00            
ATOM   2485  O   ILE X 163      59.069  37.539  27.604  0.00  0.00            
ATOM   2486  N   ASP X 164      60.044  35.500  27.885  0.00  0.00            
ATOM   2487  H   ASP X 164      60.090  34.703  28.627  0.00  0.00            
ATOM   2488  CA  ASP X 164      59.959  35.098  26.468  0.00  0.00            
ATOM   2489  HA  ASP X 164      60.187  35.816  25.873  0.00  0.00            
ATOM   2490  CB  ASP X 164      61.047  34.014  26.197  0.00  0.00            
ATOM   2491  HB2 ASP X 164      61.965  34.338  26.468  0.00  0.00            
ATOM   2492  HB3 ASP X 164      60.759  33.156  26.804  0.00  0.00            
ATOM   2493  CG  ASP X 164      60.979  33.512  24.749  0.00  0.00            
ATOM   2494  OD1 ASP X 164      60.044  33.781  23.984  0.00  0.00            
ATOM   2495  OD2 ASP X 164      61.955  32.812  24.308  0.00  0.00            
ATOM   2496  C   ASP X 164      58.428  34.693  26.172  0.00  0.00            
ATOM   2497  O   ASP X 164      57.947  33.759  26.843  0.00  0.00            
ATOM   2498  N   SER X 165      57.742  35.396  25.195  0.00  0.00            
ATOM   2499  H   SER X 165      58.277  36.272  24.831  0.00  0.00            
ATOM   2500  CA  SER X 165      56.315  35.321  24.850  0.00  0.00            
ATOM   2501  HA  SER X 165      55.899  35.528  25.836  0.00  0.00            
ATOM   2502  CB  SER X 165      55.899  36.418  23.874  0.00  0.00            
ATOM   2503  HB2 SER X 165      54.892  36.492  23.891  0.00  0.00            
ATOM   2504  HB3 SER X 165      56.336  37.299  24.343  0.00  0.00            
ATOM   2505  OG  SER X 165      56.440  36.287  22.532  0.00  0.00            
ATOM   2506  HG  SER X 165      57.526  36.282  22.631  0.00  0.00            
ATOM   2507  C   SER X 165      55.882  33.898  24.289  0.00  0.00            
ATOM   2508  O   SER X 165      54.729  33.482  24.372  0.00  0.00            
ATOM   2509  N   SER X 166      56.897  33.186  23.795  0.00  0.00            
ATOM   2510  H   SER X 166      57.879  33.644  23.912  0.00  0.00            
ATOM   2511  CA  SER X 166      56.755  31.810  23.269  0.00  0.00            
ATOM   2512  HA  SER X 166      55.971  31.768  22.513  0.00  0.00            
ATOM   2513  CB  SER X 166      58.115  31.346  22.712  0.00  0.00            
ATOM   2514  HB2 SER X 166      58.032  30.300  22.418  0.00  0.00            
ATOM   2515  HB3 SER X 166      58.453  32.016  21.922  0.00  0.00            
ATOM   2516  OG  SER X 166      59.201  31.333  23.667  0.00  0.00            
ATOM   2517  HG  SER X 166      59.519  32.362  23.835  0.00  0.00            
ATOM   2518  C   SER X 166      56.345  30.806  24.375  0.00  0.00            
ATOM   2519  O   SER X 166      55.840  29.761  24.029  0.00  0.00            
ATOM   2520  N   VAL X 167      56.683  31.059  25.617  0.00  0.00            
ATOM   2521  H   VAL X 167      57.298  31.936  25.821  0.00  0.00            
ATOM   2522  CA  VAL X 167      56.469  30.060  26.708  0.00  0.00            
ATOM   2523  HA  VAL X 167      56.844  29.090  26.381  0.00  0.00            
ATOM   2524  CB  VAL X 167      57.289  30.520  27.880  0.00  0.00            
ATOM   2525  HB  VAL X 167      56.975  31.521  28.179  0.00  0.00            
ATOM   2526  CG1 VAL X 167      57.134  29.646  29.176  0.00  0.00            
ATOM   2527 HG11 VAL X 167      56.160  29.845  29.624  0.00  0.00            
ATOM   2528 HG12 VAL X 167      57.220  28.587  28.932  0.00  0.00            
ATOM   2529 HG13 VAL X 167      57.903  29.949  29.887  0.00  0.00            
ATOM   2530  CG2 VAL X 167      58.782  30.605  27.485  0.00  0.00            
ATOM   2531 HG21 VAL X 167      59.310  30.937  28.379  0.00  0.00            
ATOM   2532 HG22 VAL X 167      59.155  29.776  27.044  0.00  0.00            
ATOM   2533 HG23 VAL X 167      59.018  31.434  26.818  0.00  0.00            
ATOM   2534  C   VAL X 167      54.951  30.017  27.130  0.00  0.00            
ATOM   2535  O   VAL X 167      54.450  29.120  27.816  0.00  0.00            
ATOM   2536  N   LEU X 168      54.144  30.873  26.588  0.00  0.00            
ATOM   2537  H   LEU X 168      54.508  31.486  25.872  0.00  0.00            
ATOM   2538  CA  LEU X 168      52.671  30.911  26.804  0.00  0.00            
ATOM   2539  HA  LEU X 168      52.495  30.811  27.794  0.00  0.00            
ATOM   2540  CB  LEU X 168      52.070  32.357  26.406  0.00  0.00            
ATOM   2541  HB2 LEU X 168      52.342  32.502  25.444  0.00  0.00            
ATOM   2542  HB3 LEU X 168      50.983  32.305  26.465  0.00  0.00            
ATOM   2543  CG  LEU X 168      52.542  33.627  27.230  0.00  0.00            
ATOM   2544  HG  LEU X 168      53.631  33.608  27.190  0.00  0.00            
ATOM   2545  CD1 LEU X 168      52.076  34.978  26.555  0.00  0.00            
ATOM   2546 HD11 LEU X 168      52.767  35.691  27.004  0.00  0.00            
ATOM   2547 HD12 LEU X 168      52.188  34.986  25.602  0.00  0.00            
ATOM   2548 HD13 LEU X 168      51.107  35.231  26.683  0.00  0.00            
ATOM   2549  CD2 LEU X 168      52.027  33.581  28.695  0.00  0.00            
ATOM   2550 HD21 LEU X 168      52.832  33.845  29.381  0.00  0.00            
ATOM   2551 HD22 LEU X 168      51.196  34.272  28.830  0.00  0.00            
ATOM   2552 HD23 LEU X 168      51.634  32.621  29.031  0.00  0.00            
ATOM   2553  C   LEU X 168      51.882  29.798  26.068  0.00  0.00            
ATOM   2554  O   LEU X 168      51.031  29.113  26.598  0.00  0.00            
ATOM   2555  N   SER X 169      52.185  29.689  24.782  0.00  0.00            
ATOM   2556  H   SER X 169      52.997  30.287  24.367  0.00  0.00            
ATOM   2557  CA  SER X 169      51.414  28.860  23.891  0.00  0.00            
ATOM   2558  HA  SER X 169      51.235  27.888  24.350  0.00  0.00            
ATOM   2559  CB  SER X 169      50.220  29.630  23.262  0.00  0.00            
ATOM   2560  HB2 SER X 169      49.533  29.868  23.962  0.00  0.00            
ATOM   2561  HB3 SER X 169      50.564  30.452  22.786  0.00  0.00            
ATOM   2562  OG  SER X 169      49.690  28.908  22.153  0.00  0.00            
ATOM   2563  HG  SER X 169      48.693  29.069  22.198  0.00  0.00            
ATOM   2564  C   SER X 169      52.414  28.539  22.744  0.00  0.00            
ATOM   2565  O   SER X 169      53.200  29.373  22.377  0.00  0.00            
ATOM   2566  N   ARG X 170      52.343  27.321  22.214  0.00  0.00            
ATOM   2567  H   ARG X 170      51.818  26.594  22.680  0.00  0.00            
ATOM   2568  CA  ARG X 170      53.106  26.865  20.991  0.00  0.00            
ATOM   2569  HA  ARG X 170      54.053  27.211  21.049  0.00  0.00            
ATOM   2570  CB  ARG X 170      53.165  25.320  21.046  0.00  0.00            
ATOM   2571  HB2 ARG X 170      52.180  24.857  21.100  0.00  0.00            
ATOM   2572  HB3 ARG X 170      53.795  25.002  20.215  0.00  0.00            
ATOM   2573  CG  ARG X 170      53.805  24.903  22.376  0.00  0.00            
ATOM   2574  HG2 ARG X 170      54.838  25.240  22.294  0.00  0.00            
ATOM   2575  HG3 ARG X 170      53.479  25.455  23.157  0.00  0.00            
ATOM   2576  CD  ARG X 170      53.732  23.420  22.592  0.00  0.00            
ATOM   2577  HD2 ARG X 170      54.132  22.944  21.795  0.00  0.00            
ATOM   2578  HD3 ARG X 170      54.257  23.258  23.439  0.00  0.00            
ATOM   2579  NE  ARG X 170      52.388  22.917  22.713  0.00  0.00            
ATOM   2580  HE  ARG X 170      51.759  23.691  23.151  0.00  0.00            
ATOM   2581  CZ  ARG X 170      51.790  21.766  22.462  0.00  0.00            
ATOM   2582  NH1 ARG X 170      52.514  20.664  22.315  0.00  0.00            
ATOM   2583 HH11 ARG X 170      53.578  20.662  22.552  0.00  0.00            
ATOM   2584 HH12 ARG X 170      52.080  19.726  21.970  0.00  0.00            
ATOM   2585  NH2 ARG X 170      50.487  21.713  22.376  0.00  0.00            
ATOM   2586 HH21 ARG X 170      50.011  22.693  22.344  0.00  0.00            
ATOM   2587 HH22 ARG X 170      49.923  20.782  22.433  0.00  0.00            
ATOM   2588  C   ARG X 170      52.507  27.326  19.647  0.00  0.00            
ATOM   2589  O   ARG X 170      53.198  27.370  18.658  0.00  0.00            
ATOM   2590  N   ASN X 171      51.275  27.848  19.682  0.00  0.00            
ATOM   2591  H   ASN X 171      50.768  28.050  20.625  0.00  0.00            
ATOM   2592  CA  ASN X 171      50.580  28.338  18.491  0.00  0.00            
ATOM   2593  HA  ASN X 171      50.826  27.664  17.671  0.00  0.00            
ATOM   2594  CB  ASN X 171      49.078  28.366  18.719  0.00  0.00            
ATOM   2595  HB2 ASN X 171      48.719  27.390  19.045  0.00  0.00            
ATOM   2596  HB3 ASN X 171      48.940  29.021  19.579  0.00  0.00            
ATOM   2597  CG  ASN X 171      48.181  28.838  17.631  0.00  0.00            
ATOM   2598  OD1 ASN X 171      48.526  29.408  16.594  0.00  0.00            
ATOM   2599  ND2 ASN X 171      46.931  28.616  17.906  0.00  0.00            
ATOM   2600 HD21 ASN X 171      46.170  28.928  17.320  0.00  0.00            
ATOM   2601 HD22 ASN X 171      46.717  28.200  18.801  0.00  0.00            
ATOM   2602  C   ASN X 171      51.124  29.752  18.125  0.00  0.00            
ATOM   2603  O   ASN X 171      50.735  30.755  18.641  0.00  0.00            
ATOM   2604  N   LYS X 172      52.105  29.780  17.173  0.00  0.00            
ATOM   2605  H   LYS X 172      52.405  28.900  16.779  0.00  0.00            
ATOM   2606  CA  LYS X 172      52.813  31.015  16.794  0.00  0.00            
ATOM   2607  HA  LYS X 172      53.246  31.326  17.744  0.00  0.00            
ATOM   2608  CB  LYS X 172      53.880  30.654  15.746  0.00  0.00            
ATOM   2609  HB2 LYS X 172      53.472  30.237  14.826  0.00  0.00            
ATOM   2610  HB3 LYS X 172      54.333  31.587  15.410  0.00  0.00            
ATOM   2611  CG  LYS X 172      55.057  29.814  16.270  0.00  0.00            
ATOM   2612  HG2 LYS X 172      55.497  30.251  17.167  0.00  0.00            
ATOM   2613  HG3 LYS X 172      54.780  28.787  16.506  0.00  0.00            
ATOM   2614  CD  LYS X 172      56.129  29.648  15.111  0.00  0.00            
ATOM   2615  HD2 LYS X 172      56.517  30.509  14.938  0.00  0.00            
ATOM   2616  HD3 LYS X 172      56.803  29.007  15.504  0.00  0.00            
ATOM   2617  CE  LYS X 172      55.588  29.040  13.828  0.00  0.00            
ATOM   2618  HE2 LYS X 172      54.813  28.351  14.164  0.00  0.00            
ATOM   2619  HE3 LYS X 172      55.193  29.857  13.223  0.00  0.00            
ATOM   2620  NZ  LYS X 172      56.722  28.341  13.122  0.00  0.00            
ATOM   2621  HZ1 LYS X 172      57.725  28.685  13.372  0.00  0.00            
ATOM   2622  HZ2 LYS X 172      56.815  27.280  13.353  0.00  0.00            
ATOM   2623  HZ3 LYS X 172      56.751  28.450  12.038  0.00  0.00            
ATOM   2624  C   LYS X 172      51.892  32.161  16.298  0.00  0.00            
ATOM   2625  O   LYS X 172      52.190  33.376  16.593  0.00  0.00            
ATOM   2626  N   THR X 173      50.764  31.905  15.712  0.00  0.00            
ATOM   2627  H   THR X 173      50.463  30.900  15.417  0.00  0.00            
ATOM   2628  CA  THR X 173      49.761  32.944  15.401  0.00  0.00            
ATOM   2629  HA  THR X 173      50.246  33.655  14.873  0.00  0.00            
ATOM   2630  CB  THR X 173      48.635  32.493  14.518  0.00  0.00            
ATOM   2631  HB  THR X 173      47.967  31.869  15.111  0.00  0.00            
ATOM   2632  CG2 THR X 173      47.978  33.694  13.903  0.00  0.00            
ATOM   2633 HG21 THR X 173      47.449  34.205  14.707  0.00  0.00            
ATOM   2634 HG22 THR X 173      48.638  34.506  13.597  0.00  0.00            
ATOM   2635 HG23 THR X 173      47.208  33.463  13.166  0.00  0.00            
ATOM   2636  OG1 THR X 173      49.240  31.751  13.423  0.00  0.00            
ATOM   2637  HG1 THR X 173      49.548  30.780  13.811  0.00  0.00            
ATOM   2638  C   THR X 173      49.183  33.524  16.643  0.00  0.00            
ATOM   2639  O   THR X 173      49.137  34.793  16.794  0.00  0.00            
ATOM   2640  N   GLU X 174      48.831  32.681  17.613  0.00  0.00            
ATOM   2641  H   GLU X 174      49.171  31.646  17.638  0.00  0.00            
ATOM   2642  CA  GLU X 174      48.307  33.202  18.901  0.00  0.00            
ATOM   2643  HA  GLU X 174      47.609  34.018  18.715  0.00  0.00            
ATOM   2644  CB  GLU X 174      47.609  32.091  19.721  0.00  0.00            
ATOM   2645  HB2 GLU X 174      48.334  31.333  20.016  0.00  0.00            
ATOM   2646  HB3 GLU X 174      47.321  32.385  20.730  0.00  0.00            
ATOM   2647  CG  GLU X 174      46.324  31.505  19.152  0.00  0.00            
ATOM   2648  HG2 GLU X 174      46.399  31.235  18.099  0.00  0.00            
ATOM   2649  HG3 GLU X 174      46.186  30.524  19.607  0.00  0.00            
ATOM   2650  CD  GLU X 174      45.095  32.349  19.380  0.00  0.00            
ATOM   2651  OE1 GLU X 174      44.019  31.963  18.868  0.00  0.00            
ATOM   2652  OE2 GLU X 174      45.070  33.290  20.181  0.00  0.00            
ATOM   2653  C   GLU X 174      49.294  33.896  19.752  0.00  0.00            
ATOM   2654  O   GLU X 174      48.844  34.670  20.663  0.00  0.00            
ATOM   2655  N   VAL X 175      50.633  33.614  19.567  0.00  0.00            
ATOM   2656  H   VAL X 175      51.018  32.900  18.838  0.00  0.00            
ATOM   2657  CA  VAL X 175      51.627  34.402  20.332  0.00  0.00            
ATOM   2658  HA  VAL X 175      51.244  34.838  21.254  0.00  0.00            
ATOM   2659  CB  VAL X 175      52.909  33.555  20.528  0.00  0.00            
ATOM   2660  HB  VAL X 175      53.282  33.205  19.566  0.00  0.00            
ATOM   2661  CG1 VAL X 175      53.878  34.272  21.370  0.00  0.00            
ATOM   2662 HG11 VAL X 175      53.436  34.619  22.209  0.00  0.00            
ATOM   2663 HG12 VAL X 175      54.800  33.729  21.577  0.00  0.00            
ATOM   2664 HG13 VAL X 175      54.212  35.151  20.820  0.00  0.00            
ATOM   2665  CG2 VAL X 175      52.639  32.264  21.328  0.00  0.00            
ATOM   2666 HG21 VAL X 175      52.038  31.552  20.763  0.00  0.00            
ATOM   2667 HG22 VAL X 175      53.504  31.960  21.753  0.00  0.00            
ATOM   2668 HG23 VAL X 175      52.061  32.441  22.235  0.00  0.00            
ATOM   2669  C   VAL X 175      51.896  35.743  19.549  0.00  0.00            
ATOM   2670  O   VAL X 175      51.914  36.813  20.212  0.00  0.00            
ATOM   2671  N   ASP X 176      51.845  35.750  18.206  0.00  0.00            
ATOM   2672  H   ASP X 176      51.583  34.863  17.630  0.00  0.00            
ATOM   2673  CA  ASP X 176      51.902  36.967  17.449  0.00  0.00            
ATOM   2674  HA  ASP X 176      52.904  37.338  17.661  0.00  0.00            
ATOM   2675  CB  ASP X 176      51.839  36.656  15.936  0.00  0.00            
ATOM   2676  HB2 ASP X 176      52.418  35.740  15.819  0.00  0.00            
ATOM   2677  HB3 ASP X 176      50.811  36.389  15.689  0.00  0.00            
ATOM   2678  CG  ASP X 176      52.315  37.807  14.996  0.00  0.00            
ATOM   2679  OD1 ASP X 176      51.689  38.845  15.172  0.00  0.00            
ATOM   2680  OD2 ASP X 176      53.304  37.775  14.153  0.00  0.00            
ATOM   2681  C   ASP X 176      50.738  37.945  17.952  0.00  0.00            
ATOM   2682  O   ASP X 176      50.924  39.166  18.107  0.00  0.00            
ATOM   2683  N   ILE X 177      49.566  37.336  18.255  0.00  0.00            
ATOM   2684  H   ILE X 177      49.451  36.275  18.036  0.00  0.00            
ATOM   2685  CA  ILE X 177      48.365  38.097  18.692  0.00  0.00            
ATOM   2686  HA  ILE X 177      48.094  38.891  17.996  0.00  0.00            
ATOM   2687  CB  ILE X 177      47.116  37.266  18.684  0.00  0.00            
ATOM   2688  HB  ILE X 177      47.359  36.306  19.114  0.00  0.00            
ATOM   2689  CG2 ILE X 177      45.933  37.710  19.511  0.00  0.00            
ATOM   2690 HG21 ILE X 177      46.274  37.821  20.530  0.00  0.00            
ATOM   2691 HG22 ILE X 177      45.646  38.541  19.127  0.00  0.00            
ATOM   2692 HG23 ILE X 177      45.203  36.914  19.478  0.00  0.00            
ATOM   2693  CG1 ILE X 177      46.702  37.053  17.168  0.00  0.00            
ATOM   2694 HG12 ILE X 177      46.247  37.979  16.849  0.00  0.00            
ATOM   2695 HG13 ILE X 177      47.547  36.921  16.632  0.00  0.00            
ATOM   2696  CD1 ILE X 177      45.814  35.818  16.779  0.00  0.00            
ATOM   2697 HD11 ILE X 177      44.916  35.807  17.397  0.00  0.00            
ATOM   2698 HD12 ILE X 177      45.671  35.943  15.706  0.00  0.00            
ATOM   2699 HD13 ILE X 177      46.422  34.930  16.948  0.00  0.00            
ATOM   2700  C   ILE X 177      48.593  38.665  20.111  0.00  0.00            
ATOM   2701  O   ILE X 177      48.474  39.886  20.266  0.00  0.00            
ATOM   2702  N   TYR X 178      48.979  37.846  21.104  0.00  0.00            
ATOM   2703  H   TYR X 178      49.231  36.930  20.968  0.00  0.00            
ATOM   2704  CA  TYR X 178      49.462  38.439  22.388  0.00  0.00            
ATOM   2705  HA  TYR X 178      48.695  38.821  22.922  0.00  0.00            
ATOM   2706  CB  TYR X 178      50.203  37.421  23.247  0.00  0.00            
ATOM   2707  HB2 TYR X 178      49.539  36.684  23.698  0.00  0.00            
ATOM   2708  HB3 TYR X 178      50.786  36.822  22.548  0.00  0.00            
ATOM   2709  CG  TYR X 178      51.132  37.944  24.328  0.00  0.00            
ATOM   2710  CD1 TYR X 178      50.682  38.292  25.637  0.00  0.00            
ATOM   2711  HD1 TYR X 178      49.649  38.243  25.984  0.00  0.00            
ATOM   2712  CE1 TYR X 178      51.607  38.698  26.585  0.00  0.00            
ATOM   2713  HE1 TYR X 178      51.335  38.985  27.514  0.00  0.00            
ATOM   2714  CZ  TYR X 178      52.958  38.725  26.256  0.00  0.00            
ATOM   2715  OH  TYR X 178      53.853  38.962  27.192  0.00  0.00            
ATOM   2716  HH  TYR X 178      54.766  38.701  26.849  0.00  0.00            
ATOM   2717  CE2 TYR X 178      53.421  38.398  24.937  0.00  0.00            
ATOM   2718  HE2 TYR X 178      54.400  38.496  24.708  0.00  0.00            
ATOM   2719  CD2 TYR X 178      52.511  37.953  24.047  0.00  0.00            
ATOM   2720  HD2 TYR X 178      52.773  37.638  23.037  0.00  0.00            
ATOM   2721  C   TYR X 178      50.458  39.657  22.206  0.00  0.00            
ATOM   2722  O   TYR X 178      50.331  40.680  22.895  0.00  0.00            
ATOM   2723  N   ASN X 179      51.446  39.592  21.246  0.00  0.00            
ATOM   2724  H   ASN X 179      51.473  38.731  20.578  0.00  0.00            
ATOM   2725  CA  ASN X 179      52.387  40.606  21.055  0.00  0.00            
ATOM   2726  HA  ASN X 179      52.885  40.892  21.982  0.00  0.00            
ATOM   2727  CB  ASN X 179      53.522  40.111  20.072  0.00  0.00            
ATOM   2728  HB2 ASN X 179      53.201  39.638  19.240  0.00  0.00            
ATOM   2729  HB3 ASN X 179      54.125  40.929  19.678  0.00  0.00            
ATOM   2730  CG  ASN X 179      54.445  39.184  20.895  0.00  0.00            
ATOM   2731  OD1 ASN X 179      55.208  39.602  21.751  0.00  0.00            
ATOM   2732  ND2 ASN X 179      54.455  37.897  20.729  0.00  0.00            
ATOM   2733 HD21 ASN X 179      55.184  37.362  21.338  0.00  0.00            
ATOM   2734 HD22 ASN X 179      53.841  37.360  20.006  0.00  0.00            
ATOM   2735  C   ASN X 179      51.787  41.889  20.514  0.00  0.00            
ATOM   2736  O   ASN X 179      52.482  42.930  20.549  0.00  0.00            
ATOM   2737  N   SER X 180      50.597  41.824  19.969  0.00  0.00            
ATOM   2738  H   SER X 180      50.097  40.857  19.917  0.00  0.00            
ATOM   2739  CA  SER X 180      50.010  42.894  19.165  0.00  0.00            
ATOM   2740  HA  SER X 180      50.758  43.596  18.797  0.00  0.00            
ATOM   2741  CB  SER X 180      49.249  42.351  17.937  0.00  0.00            
ATOM   2742  HB2 SER X 180      48.339  41.796  18.164  0.00  0.00            
ATOM   2743  HB3 SER X 180      48.975  43.177  17.424  0.00  0.00            
ATOM   2744  OG  SER X 180      50.190  41.657  17.133  0.00  0.00            
ATOM   2745  HG  SER X 180      50.402  40.680  17.568  0.00  0.00            
ATOM   2746  C   SER X 180      49.066  43.693  20.121  0.00  0.00            
ATOM   2747  O   SER X 180      48.892  44.898  20.020  0.00  0.00            
ATOM   2748  N   ASP X 181      48.324  42.893  20.939  0.00  0.00            
ATOM   2749  H   ASP X 181      48.611  41.858  21.123  0.00  0.00            
ATOM   2750  CA  ASP X 181      47.081  43.265  21.746  0.00  0.00            
ATOM   2751  HA  ASP X 181      46.228  43.541  21.126  0.00  0.00            
ATOM   2752  CB  ASP X 181      46.617  42.041  22.513  0.00  0.00            
ATOM   2753  HB2 ASP X 181      46.410  41.248  21.794  0.00  0.00            
ATOM   2754  HB3 ASP X 181      47.451  41.727  23.141  0.00  0.00            
ATOM   2755  CG  ASP X 181      45.372  42.263  23.324  0.00  0.00            
ATOM   2756  OD1 ASP X 181      44.678  41.290  23.599  0.00  0.00            
ATOM   2757  OD2 ASP X 181      44.980  43.441  23.579  0.00  0.00            
ATOM   2758  C   ASP X 181      47.382  44.494  22.718  0.00  0.00            
ATOM   2759  O   ASP X 181      48.216  44.347  23.643  0.00  0.00            
ATOM   2760  N   PRO X 182      46.816  45.709  22.527  0.00  0.00            
ATOM   2761  CD  PRO X 182      45.925  46.113  21.443  0.00  0.00            
ATOM   2762  HD2 PRO X 182      44.876  46.192  21.727  0.00  0.00            
ATOM   2763  HD3 PRO X 182      46.116  45.546  20.532  0.00  0.00            
ATOM   2764  CG  PRO X 182      46.334  47.591  21.264  0.00  0.00            
ATOM   2765  HG2 PRO X 182      45.620  48.248  20.767  0.00  0.00            
ATOM   2766  HG3 PRO X 182      47.255  47.730  20.699  0.00  0.00            
ATOM   2767  CB  PRO X 182      46.721  48.125  22.556  0.00  0.00            
ATOM   2768  HB2 PRO X 182      45.857  48.609  23.011  0.00  0.00            
ATOM   2769  HB3 PRO X 182      47.496  48.888  22.479  0.00  0.00            
ATOM   2770  CA  PRO X 182      47.214  46.857  23.304  0.00  0.00            
ATOM   2771  HA  PRO X 182      48.295  46.805  23.435  0.00  0.00            
ATOM   2772  C   PRO X 182      46.540  46.974  24.698  0.00  0.00            
ATOM   2773  O   PRO X 182      46.872  47.849  25.505  0.00  0.00            
ATOM   2774  N   LEU X 183      45.589  46.043  25.037  0.00  0.00            
ATOM   2775  H   LEU X 183      45.380  45.336  24.234  0.00  0.00            
ATOM   2776  CA  LEU X 183      45.099  45.900  26.452  0.00  0.00            
ATOM   2777  HA  LEU X 183      45.215  46.859  26.957  0.00  0.00            
ATOM   2778  CB  LEU X 183      43.597  45.470  26.454  0.00  0.00            
ATOM   2779  HB2 LEU X 183      43.373  44.929  25.535  0.00  0.00            
ATOM   2780  HB3 LEU X 183      43.384  44.859  27.331  0.00  0.00            
ATOM   2781  CG  LEU X 183      42.660  46.654  26.581  0.00  0.00            
ATOM   2782  HG  LEU X 183      42.815  47.193  27.515  0.00  0.00            
ATOM   2783  CD1 LEU X 183      42.863  47.661  25.444  0.00  0.00            
ATOM   2784 HD11 LEU X 183      42.487  47.384  24.458  0.00  0.00            
ATOM   2785 HD12 LEU X 183      42.232  48.543  25.552  0.00  0.00            
ATOM   2786 HD13 LEU X 183      43.757  48.126  25.379  0.00  0.00            
ATOM   2787  CD2 LEU X 183      41.242  46.205  26.622  0.00  0.00            
ATOM   2788 HD21 LEU X 183      40.623  47.064  26.879  0.00  0.00            
ATOM   2789 HD22 LEU X 183      41.098  45.804  25.619  0.00  0.00            
ATOM   2790 HD23 LEU X 183      41.103  45.420  27.365  0.00  0.00            
ATOM   2791  C   LEU X 183      45.861  44.843  27.259  0.00  0.00            
ATOM   2792  O   LEU X 183      45.609  44.855  28.462  0.00  0.00            
ATOM   2793  N   ILE X 184      46.751  44.063  26.673  0.00  0.00            
ATOM   2794  H   ILE X 184      46.995  44.301  25.722  0.00  0.00            
ATOM   2795  CA  ILE X 184      47.714  43.317  27.493  0.00  0.00            
ATOM   2796  HA  ILE X 184      47.246  43.033  28.342  0.00  0.00            
ATOM   2797  CB  ILE X 184      48.214  42.055  26.767  0.00  0.00            
ATOM   2798  HB  ILE X 184      48.688  42.425  25.955  0.00  0.00            
ATOM   2799  CG2 ILE X 184      49.138  41.231  27.667  0.00  0.00            
ATOM   2800 HG21 ILE X 184      49.667  40.549  27.003  0.00  0.00            
ATOM   2801 HG22 ILE X 184      49.878  41.810  28.220  0.00  0.00            
ATOM   2802 HG23 ILE X 184      48.579  40.755  28.473  0.00  0.00            
ATOM   2803  CG1 ILE X 184      47.036  41.222  26.209  0.00  0.00            
ATOM   2804 HG12 ILE X 184      46.369  40.708  27.246  0.00  0.00            
ATOM   2805 HG13 ILE X 184      46.477  41.862  25.663  0.00  0.00            
ATOM   2806  CD1 ILE X 184      47.483  40.115  25.265  0.00  0.00            
ATOM   2807 HD11 ILE X 184      48.217  40.589  24.614  0.00  0.00            
ATOM   2808 HD12 ILE X 184      47.925  39.353  25.908  0.00  0.00            
ATOM   2809 HD13 ILE X 184      46.556  39.717  24.852  0.00  0.00            
ATOM   2810  C   ILE X 184      48.929  44.186  27.899  0.00  0.00            
ATOM   2811  O   ILE X 184      49.452  44.979  27.092  0.00  0.00            
ATOM   2812  N   CYS X 185      49.289  43.998  29.135  0.00  0.00            
ATOM   2813  H   CYS X 185      48.661  43.292  29.677  0.00  0.00            
ATOM   2814  CA  CYS X 185      50.486  44.609  29.723  0.00  0.00            
ATOM   2815  HA  CYS X 185      50.786  45.538  29.239  0.00  0.00            
ATOM   2816  CB  CYS X 185      50.165  45.056  31.186  0.00  0.00            
ATOM   2817  HB2 CYS X 185      49.266  45.510  31.264  0.00  0.00            
ATOM   2818  HB3 CYS X 185      50.101  44.234  31.770  0.00  0.00            
ATOM   2819  SG  CYS X 185      51.491  46.061  31.862  0.00  0.00            
ATOM   2820  HG  CYS X 185      51.196  46.929  31.438  0.00  0.00            
ATOM   2821  C   CYS X 185      51.606  43.564  29.632  0.00  0.00            
ATOM   2822  O   CYS X 185      51.628  42.561  30.339  0.00  0.00            
ATOM   2823  N   ARG X 186      52.522  43.797  28.713  0.00  0.00            
ATOM   2824  H   ARG X 186      52.557  44.681  28.076  0.00  0.00            
ATOM   2825  CA  ARG X 186      53.653  42.871  28.453  0.00  0.00            
ATOM   2826  HA  ARG X 186      53.392  41.877  28.818  0.00  0.00            
ATOM   2827  CB  ARG X 186      53.932  42.639  26.985  0.00  0.00            
ATOM   2828  HB2 ARG X 186      54.147  43.520  26.539  0.00  0.00            
ATOM   2829  HB3 ARG X 186      54.717  41.884  26.970  0.00  0.00            
ATOM   2830  CG  ARG X 186      52.709  42.093  26.252  0.00  0.00            
ATOM   2831  HG2 ARG X 186      52.417  41.130  26.671  0.00  0.00            
ATOM   2832  HG3 ARG X 186      51.854  42.742  26.443  0.00  0.00            
ATOM   2833  CD  ARG X 186      52.903  41.864  24.712  0.00  0.00            
ATOM   2834  HD2 ARG X 186      53.683  41.120  24.552  0.00  0.00            
ATOM   2835  HD3 ARG X 186      52.052  41.404  24.424  0.00  0.00            
ATOM   2836  NE  ARG X 186      53.233  43.148  23.910  0.00  0.00            
ATOM   2837  HE  ARG X 186      54.310  43.312  23.947  0.00  0.00            
ATOM   2838  CZ  ARG X 186      52.369  44.061  23.565  0.00  0.00            
ATOM   2839  NH1 ARG X 186      51.116  43.775  23.545  0.00  0.00            
ATOM   2840 HH11 ARG X 186      50.722  42.758  23.541  0.00  0.00            
ATOM   2841 HH12 ARG X 186      50.425  44.610  23.432  0.00  0.00            
ATOM   2842  NH2 ARG X 186      52.674  45.279  23.396  0.00  0.00            
ATOM   2843 HH21 ARG X 186      53.642  45.570  23.802  0.00  0.00            
ATOM   2844 HH22 ARG X 186      52.124  45.901  22.690  0.00  0.00            
ATOM   2845  C   ARG X 186      54.930  43.166  29.333  0.00  0.00            
ATOM   2846  O   ARG X 186      55.858  42.351  29.308  0.00  0.00            
ATOM   2847  N   ALA X 187      54.849  44.199  30.143  0.00  0.00            
ATOM   2848  H   ALA X 187      53.988  44.862  30.065  0.00  0.00            
ATOM   2849  CA  ALA X 187      55.875  44.586  31.077  0.00  0.00            
ATOM   2850  HA  ALA X 187      56.749  44.825  30.470  0.00  0.00            
ATOM   2851  CB  ALA X 187      55.431  45.871  31.733  0.00  0.00            
ATOM   2852  HB1 ALA X 187      56.156  46.239  32.458  0.00  0.00            
ATOM   2853  HB2 ALA X 187      55.266  46.641  30.979  0.00  0.00            
ATOM   2854  HB3 ALA X 187      54.577  45.703  32.245  0.00  0.00            
ATOM   2855  C   ALA X 187      56.034  43.475  32.161  0.00  0.00            
ATOM   2856  O   ALA X 187      55.032  42.919  32.665  0.00  0.00            
ATOM   2857  N   GLY X 188      57.329  43.170  32.462  0.00  0.00            
ATOM   2858  H   GLY X 188      58.139  43.798  32.091  0.00  0.00            
ATOM   2859  CA  GLY X 188      57.603  42.057  33.407  0.00  0.00            
ATOM   2860  HA2 GLY X 188      57.114  41.127  33.118  0.00  0.00            
ATOM   2861  HA3 GLY X 188      58.664  41.866  33.570  0.00  0.00            
ATOM   2862  C   GLY X 188      57.121  42.565  34.786  0.00  0.00            
ATOM   2863  O   GLY X 188      56.833  43.720  35.054  0.00  0.00            
ATOM   2864  N   LEU X 189      57.079  41.591  35.684  0.00  0.00            
ATOM   2865  H   LEU X 189      57.571  40.670  35.370  0.00  0.00            
ATOM   2866  CA  LEU X 189      56.367  41.501  36.980  0.00  0.00            
ATOM   2867  HA  LEU X 189      55.347  41.872  36.871  0.00  0.00            
ATOM   2868  CB  LEU X 189      56.408  40.069  37.414  0.00  0.00            
ATOM   2869  HB2 LEU X 189      56.000  39.521  36.565  0.00  0.00            
ATOM   2870  HB3 LEU X 189      57.439  39.741  37.544  0.00  0.00            
ATOM   2871  CG  LEU X 189      55.540  39.782  38.649  0.00  0.00            
ATOM   2872  HG  LEU X 189      55.815  40.472  39.333  0.00  0.00            
ATOM   2873  CD1 LEU X 189      54.008  39.893  38.354  0.00  0.00            
ATOM   2874 HD11 LEU X 189      53.667  40.819  38.136  0.00  0.00            
ATOM   2875 HD12 LEU X 189      53.829  39.279  37.572  0.00  0.00            
ATOM   2876 HD13 LEU X 189      53.481  39.504  39.122  0.00  0.00            
ATOM   2877  CD2 LEU X 189      55.856  38.293  39.145  0.00  0.00            
ATOM   2878 HD21 LEU X 189      55.067  37.950  39.814  0.00  0.00            
ATOM   2879 HD22 LEU X 189      55.901  37.608  38.299  0.00  0.00            
ATOM   2880 HD23 LEU X 189      56.806  38.238  39.677  0.00  0.00            
ATOM   2881  C   LEU X 189      57.100  42.386  38.013  0.00  0.00            
ATOM   2882  O   LEU X 189      58.312  42.225  38.224  0.00  0.00            
ATOM   2883  N   LYS X 190      56.387  43.437  38.519  0.00  0.00            
ATOM   2884  H   LYS X 190      55.362  43.628  38.202  0.00  0.00            
ATOM   2885  CA  LYS X 190      56.925  44.340  39.582  0.00  0.00            
ATOM   2886  HA  LYS X 190      57.803  44.871  39.212  0.00  0.00            
ATOM   2887  CB  LYS X 190      55.898  45.484  39.797  0.00  0.00            
ATOM   2888  HB2 LYS X 190      54.928  45.124  40.139  0.00  0.00            
ATOM   2889  HB3 LYS X 190      56.243  46.125  40.609  0.00  0.00            
ATOM   2890  CG  LYS X 190      55.788  46.365  38.578  0.00  0.00            
ATOM   2891  HG2 LYS X 190      56.762  46.801  38.354  0.00  0.00            
ATOM   2892  HG3 LYS X 190      55.434  45.801  37.715  0.00  0.00            
ATOM   2893  CD  LYS X 190      54.688  47.453  38.799  0.00  0.00            
ATOM   2894  HD2 LYS X 190      53.771  47.222  38.259  0.00  0.00            
ATOM   2895  HD3 LYS X 190      54.500  47.484  39.791  0.00  0.00            
ATOM   2896  CE  LYS X 190      55.333  48.851  38.426  0.00  0.00            
ATOM   2897  HE2 LYS X 190      54.836  49.672  38.943  0.00  0.00            
ATOM   2898  HE3 LYS X 190      56.377  48.810  38.739  0.00  0.00            
ATOM   2899  NZ  LYS X 190      55.359  49.142  37.015  0.00  0.00            
ATOM   2900  HZ1 LYS X 190      55.677  50.161  36.794  0.00  0.00            
ATOM   2901  HZ2 LYS X 190      56.002  48.458  36.461  0.00  0.00            
ATOM   2902  HZ3 LYS X 190      54.380  49.043  36.546  0.00  0.00            
ATOM   2903  C   LYS X 190      57.360  43.460  40.806  0.00  0.00            
ATOM   2904  O   LYS X 190      56.666  42.512  41.052  0.00  0.00            
ATOM   2905  N   VAL X 191      58.198  44.013  41.680  0.00  0.00            
ATOM   2906  H   VAL X 191      58.393  45.037  41.395  0.00  0.00            
ATOM   2907  CA  VAL X 191      58.401  43.499  43.039  0.00  0.00            
ATOM   2908  HA  VAL X 191      58.735  42.474  42.964  0.00  0.00            
ATOM   2909  CB  VAL X 191      59.448  44.166  43.862  0.00  0.00            
ATOM   2910  HB  VAL X 191      59.220  45.141  43.999  0.00  0.00            
ATOM   2911  CG1 VAL X 191      59.744  43.547  45.270  0.00  0.00            
ATOM   2912 HG11 VAL X 191      59.925  42.490  45.074  0.00  0.00            
ATOM   2913 HG12 VAL X 191      60.551  44.073  45.779  0.00  0.00            
ATOM   2914 HG13 VAL X 191      58.936  43.685  45.988  0.00  0.00            
ATOM   2915  CG2 VAL X 191      60.802  44.285  43.207  0.00  0.00            
ATOM   2916 HG21 VAL X 191      60.602  45.087  42.158  0.00  0.00            
ATOM   2917 HG22 VAL X 191      61.529  44.637  43.814  0.00  0.00            
ATOM   2918 HG23 VAL X 191      61.027  43.307  42.782  0.00  0.00            
ATOM   2919  C   VAL X 191      57.038  43.425  43.776  0.00  0.00            
ATOM   2920  O   VAL X 191      56.612  42.275  44.045  0.00  0.00            
ATOM   2921  N   CYS X 192      56.339  44.539  43.861  0.00  0.00            
ATOM   2922  H   CYS X 192      56.752  45.434  43.394  0.00  0.00            
ATOM   2923  CA  CYS X 192      55.068  44.633  44.510  0.00  0.00            
ATOM   2924  HA  CYS X 192      55.168  44.292  45.541  0.00  0.00            
ATOM   2925  CB  CYS X 192      54.693  46.102  44.435  0.00  0.00            
ATOM   2926  HB2 CYS X 192      53.784  46.346  44.965  0.00  0.00            
ATOM   2927  HB3 CYS X 192      55.558  46.663  44.755  0.00  0.00            
ATOM   2928  SG  CYS X 192      54.316  46.580  42.704  0.00  0.00            
ATOM   2929  HG  CYS X 192      53.653  47.407  42.911  0.00  0.00            
ATOM   2930  C   CYS X 192      53.920  43.790  43.829  0.00  0.00            
ATOM   2931  O   CYS X 192      52.877  43.620  44.468  0.00  0.00            
ATOM   2932  N   PHE X 193      54.072  43.311  42.545  0.00  0.00            
ATOM   2933  H   PHE X 193      54.825  43.812  41.938  0.00  0.00            
ATOM   2934  CA  PHE X 193      53.039  42.489  41.943  0.00  0.00            
ATOM   2935  HA  PHE X 193      52.155  42.613  42.568  0.00  0.00            
ATOM   2936  CB  PHE X 193      52.578  42.819  40.462  0.00  0.00            
ATOM   2937  HB2 PHE X 193      52.791  43.864  40.239  0.00  0.00            
ATOM   2938  HB3 PHE X 193      53.237  42.382  39.712  0.00  0.00            
ATOM   2939  CG  PHE X 193      51.058  42.429  40.109  0.00  0.00            
ATOM   2940  CD1 PHE X 193      50.018  42.818  41.007  0.00  0.00            
ATOM   2941  HD1 PHE X 193      50.144  43.344  41.861  0.00  0.00            
ATOM   2942  CE1 PHE X 193      48.649  42.524  40.599  0.00  0.00            
ATOM   2943  HE1 PHE X 193      47.827  42.924  41.193  0.00  0.00            
ATOM   2944  CZ  PHE X 193      48.423  41.696  39.507  0.00  0.00            
ATOM   2945  HZ  PHE X 193      47.424  41.432  39.162  0.00  0.00            
ATOM   2946  CE2 PHE X 193      49.460  41.150  38.745  0.00  0.00            
ATOM   2947  HE2 PHE X 193      49.231  40.408  38.099  0.00  0.00            
ATOM   2948  CD2 PHE X 193      50.754  41.565  39.028  0.00  0.00            
ATOM   2949  HD2 PHE X 193      51.582  41.098  38.495  0.00  0.00            
ATOM   2950  C   PHE X 193      53.337  41.008  42.041  0.00  0.00            
ATOM   2951  O   PHE X 193      52.520  40.164  42.482  0.00  0.00            
ATOM   2952  N   GLY X 194      54.635  40.707  41.986  0.00  0.00            
ATOM   2953  H   GLY X 194      55.395  41.485  41.922  0.00  0.00            
ATOM   2954  CA  GLY X 194      55.189  39.442  42.437  0.00  0.00            
ATOM   2955  HA2 GLY X 194      55.037  38.667  41.685  0.00  0.00            
ATOM   2956  HA3 GLY X 194      56.278  39.412  42.425  0.00  0.00            
ATOM   2957  C   GLY X 194      54.891  39.007  43.822  0.00  0.00            
ATOM   2958  O   GLY X 194      54.500  37.893  44.079  0.00  0.00            
ATOM   2959  N   ILE X 195      54.838  39.984  44.709  0.00  0.00            
ATOM   2960  H   ILE X 195      55.389  40.874  44.406  0.00  0.00            
ATOM   2961  CA  ILE X 195      54.388  39.942  46.131  0.00  0.00            
ATOM   2962  HA  ILE X 195      54.900  39.097  46.592  0.00  0.00            
ATOM   2963  CB  ILE X 195      54.926  41.255  46.791  0.00  0.00            
ATOM   2964  HB  ILE X 195      54.732  42.134  46.177  0.00  0.00            
ATOM   2965  CG2 ILE X 195      54.242  41.613  48.126  0.00  0.00            
ATOM   2966 HG21 ILE X 195      54.661  41.004  48.927  0.00  0.00            
ATOM   2967 HG22 ILE X 195      54.362  42.657  48.417  0.00  0.00            
ATOM   2968 HG23 ILE X 195      53.244  41.466  48.110  0.00  0.00            
ATOM   2969  CG1 ILE X 195      56.457  41.194  46.986  0.00  0.00            
ATOM   2970 HG12 ILE X 195      56.681  40.382  47.544  0.00  0.00            
ATOM   2971 HG13 ILE X 195      56.937  40.979  46.124  0.00  0.00            
ATOM   2972  CD1 ILE X 195      57.143  42.501  47.433  0.00  0.00            
ATOM   2973 HD11 ILE X 195      58.214  42.300  47.454  0.00  0.00            
ATOM   2974 HD12 ILE X 195      56.859  43.287  46.733  0.00  0.00            
ATOM   2975 HD13 ILE X 195      56.800  42.807  48.422  0.00  0.00            
ATOM   2976  C   ILE X 195      52.884  39.703  46.354  0.00  0.00            
ATOM   2977  O   ILE X 195      52.493  39.057  47.330  0.00  0.00            
ATOM   2978  N   GLN X 196      52.080  39.895  45.362  0.00  0.00            
ATOM   2979  H   GLN X 196      52.468  40.104  44.365  0.00  0.00            
ATOM   2980  CA  GLN X 196      50.635  39.722  45.396  0.00  0.00            
ATOM   2981  HA  GLN X 196      50.424  39.748  46.465  0.00  0.00            
ATOM   2982  CB  GLN X 196      49.920  40.931  44.797  0.00  0.00            
ATOM   2983  HB2 GLN X 196      50.284  41.242  43.818  0.00  0.00            
ATOM   2984  HB3 GLN X 196      48.870  40.676  44.655  0.00  0.00            
ATOM   2985  CG  GLN X 196      50.072  42.140  45.758  0.00  0.00            
ATOM   2986  HG2 GLN X 196      51.112  42.198  46.079  0.00  0.00            
ATOM   2987  HG3 GLN X 196      49.690  43.030  45.258  0.00  0.00            
ATOM   2988  CD  GLN X 196      49.315  42.071  47.058  0.00  0.00            
ATOM   2989  OE1 GLN X 196      48.502  41.228  47.360  0.00  0.00            
ATOM   2990  NE2 GLN X 196      49.409  43.089  47.896  0.00  0.00            
ATOM   2991 HE21 GLN X 196      49.001  43.009  48.903  0.00  0.00            
ATOM   2992 HE22 GLN X 196      50.050  43.850  47.719  0.00  0.00            
ATOM   2993  C   GLN X 196      50.213  38.321  44.851  0.00  0.00            
ATOM   2994  O   GLN X 196      49.228  37.770  45.377  0.00  0.00            
ATOM   2995  N   LEU X 197      51.001  37.743  43.965  0.00  0.00            
ATOM   2996  H   LEU X 197      51.855  38.307  43.590  0.00  0.00            
ATOM   2997  CA  LEU X 197      50.697  36.292  43.522  0.00  0.00            
ATOM   2998  HA  LEU X 197      49.638  36.081  43.371  0.00  0.00            
ATOM   2999  CB  LEU X 197      51.398  36.140  42.122  0.00  0.00            
ATOM   3000  HB2 LEU X 197      52.447  36.254  42.396  0.00  0.00            
ATOM   3001  HB3 LEU X 197      51.158  35.134  41.775  0.00  0.00            
ATOM   3002  CG  LEU X 197      51.034  37.115  40.948  0.00  0.00            
ATOM   3003  HG  LEU X 197      51.417  38.066  41.318  0.00  0.00            
ATOM   3004  CD1 LEU X 197      51.863  36.717  39.707  0.00  0.00            
ATOM   3005 HD11 LEU X 197      51.479  35.765  39.343  0.00  0.00            
ATOM   3006 HD12 LEU X 197      51.712  37.433  38.899  0.00  0.00            
ATOM   3007 HD13 LEU X 197      52.833  36.718  39.988  0.00  0.00            
ATOM   3008  CD2 LEU X 197      49.569  37.154  40.635  0.00  0.00            
ATOM   3009 HD21 LEU X 197      48.987  37.817  41.275  0.00  0.00            
ATOM   3010 HD22 LEU X 197      49.425  37.494  39.610  0.00  0.00            
ATOM   3011 HD23 LEU X 197      49.116  36.164  40.604  0.00  0.00            
ATOM   3012  C   LEU X 197      51.225  35.284  44.564  0.00  0.00            
ATOM   3013  O   LEU X 197      50.799  34.182  44.665  0.00  0.00            
ATOM   3014  N   LEU X 198      52.143  35.785  45.410  0.00  0.00            
ATOM   3015  H   LEU X 198      52.697  36.707  45.238  0.00  0.00            
ATOM   3016  CA  LEU X 198      52.557  34.977  46.554  0.00  0.00            
ATOM   3017  HA  LEU X 198      52.664  34.014  46.272  0.00  0.00            
ATOM   3018  CB  LEU X 198      53.860  35.546  47.015  0.00  0.00            
ATOM   3019  HB2 LEU X 198      54.442  35.754  46.117  0.00  0.00            
ATOM   3020  HB3 LEU X 198      53.711  36.484  47.550  0.00  0.00            
ATOM   3021  CG  LEU X 198      54.511  34.550  47.959  0.00  0.00            
ATOM   3022  HG  LEU X 198      53.679  34.217  48.579  0.00  0.00            
ATOM   3023  CD1 LEU X 198      55.157  33.411  47.220  0.00  0.00            
ATOM   3024 HD11 LEU X 198      54.479  32.922  46.654  0.00  0.00            
ATOM   3025 HD12 LEU X 198      55.835  33.864  46.624  0.00  0.00            
ATOM   3026 HD13 LEU X 198      55.581  32.736  47.840  0.00  0.00            
ATOM   3027  CD2 LEU X 198      55.537  35.235  48.809  0.00  0.00            
ATOM   3028 HD21 LEU X 198      55.140  36.056  49.406  0.00  0.00            
ATOM   3029 HD22 LEU X 198      55.891  34.468  49.497  0.00  0.00            
ATOM   3030 HD23 LEU X 198      56.436  35.561  48.285  0.00  0.00            
ATOM   3031  C   LEU X 198      51.419  35.028  47.573  0.00  0.00            
ATOM   3032  O   LEU X 198      51.107  34.031  48.253  0.00  0.00            
ATOM   3033  N   ASN X 199      50.899  36.210  47.786  0.00  0.00            
ATOM   3034  H   ASN X 199      51.193  37.050  47.158  0.00  0.00            
ATOM   3035  CA  ASN X 199      49.843  36.402  48.740  0.00  0.00            
ATOM   3036  HA  ASN X 199      50.160  36.102  49.739  0.00  0.00            
ATOM   3037  CB  ASN X 199      49.373  37.833  48.676  0.00  0.00            
ATOM   3038  HB2 ASN X 199      50.188  38.370  48.935  0.00  0.00            
ATOM   3039  HB3 ASN X 199      48.906  38.192  47.758  0.00  0.00            
ATOM   3040  CG  ASN X 199      48.359  38.226  49.754  0.00  0.00            
ATOM   3041  OD1 ASN X 199      48.167  37.516  50.725  0.00  0.00            
ATOM   3042  ND2 ASN X 199      47.655  39.311  49.535  0.00  0.00            
ATOM   3043 HD21 ASN X 199      48.043  39.941  48.734  0.00  0.00            
ATOM   3044 HD22 ASN X 199      47.178  39.801  50.384  0.00  0.00            
ATOM   3045  C   ASN X 199      48.706  35.397  48.224  0.00  0.00            
ATOM   3046  O   ASN X 199      48.220  34.617  49.032  0.00  0.00            
ATOM   3047  N   ALA X 200      48.333  35.463  46.965  0.00  0.00            
ATOM   3048  H   ALA X 200      48.647  36.319  46.368  0.00  0.00            
ATOM   3049  CA  ALA X 200      47.371  34.561  46.246  0.00  0.00            
ATOM   3050  HA  ALA X 200      46.376  34.818  46.610  0.00  0.00            
ATOM   3051  CB  ALA X 200      47.344  34.764  44.744  0.00  0.00            
ATOM   3052  HB1 ALA X 200      46.558  34.067  44.455  0.00  0.00            
ATOM   3053  HB2 ALA X 200      47.081  35.803  44.546  0.00  0.00            
ATOM   3054  HB3 ALA X 200      48.357  34.507  44.433  0.00  0.00            
ATOM   3055  C   ALA X 200      47.476  33.158  46.675  0.00  0.00            
ATOM   3056  O   ALA X 200      46.499  32.673  47.332  0.00  0.00            
ATOM   3057  N   VAL X 201      48.566  32.487  46.389  0.00  0.00            
ATOM   3058  H   VAL X 201      49.242  32.880  45.750  0.00  0.00            
ATOM   3059  CA  VAL X 201      48.842  31.009  46.694  0.00  0.00            
ATOM   3060  HA  VAL X 201      48.083  30.524  46.237  0.00  0.00            
ATOM   3061  CB  VAL X 201      50.171  30.613  46.078  0.00  0.00            
ATOM   3062  HB  VAL X 201      50.823  31.307  46.415  0.00  0.00            
ATOM   3063  CG1 VAL X 201      50.667  29.268  46.479  0.00  0.00            
ATOM   3064 HG11 VAL X 201      51.547  28.949  45.920  0.00  0.00            
ATOM   3065 HG12 VAL X 201      50.954  29.355  47.527  0.00  0.00            
ATOM   3066 HG13 VAL X 201      49.873  28.527  46.394  0.00  0.00            
ATOM   3067  CG2 VAL X 201      50.121  30.632  44.548  0.00  0.00            
ATOM   3068 HG21 VAL X 201      49.899  31.525  44.276  0.00  0.00            
ATOM   3069 HG22 VAL X 201      50.990  30.360  44.110  0.00  0.00            
ATOM   3070 HG23 VAL X 201      49.321  29.952  44.253  0.00  0.00            
ATOM   3071  C   VAL X 201      48.789  30.726  48.154  0.00  0.00            
ATOM   3072  O   VAL X 201      48.338  29.650  48.578  0.00  0.00            
ATOM   3073  N   SER X 202      49.357  31.599  48.988  0.00  0.00            
ATOM   3074  H   SER X 202      49.907  32.429  48.544  0.00  0.00            
ATOM   3075  CA  SER X 202      49.407  31.390  50.491  0.00  0.00            
ATOM   3076  HA  SER X 202      50.092  30.571  50.712  0.00  0.00            
ATOM   3077  CB  SER X 202      50.073  32.686  51.083  0.00  0.00            
ATOM   3078  HB2 SER X 202      49.443  33.462  50.937  0.00  0.00            
ATOM   3079  HB3 SER X 202      50.080  32.583  52.087  0.00  0.00            
ATOM   3080  OG  SER X 202      51.350  33.043  50.762  0.00  0.00            
ATOM   3081  HG  SER X 202      51.347  33.438  49.833  0.00  0.00            
ATOM   3082  C   SER X 202      47.984  31.336  51.114  0.00  0.00            
ATOM   3083  O   SER X 202      47.740  30.567  52.071  0.00  0.00            
ATOM   3084  N   ARG X 203      47.040  32.134  50.567  0.00  0.00            
ATOM   3085  H   ARG X 203      47.327  32.890  49.836  0.00  0.00            
ATOM   3086  CA  ARG X 203      45.547  32.034  50.915  0.00  0.00            
ATOM   3087  HA  ARG X 203      45.369  31.991  51.990  0.00  0.00            
ATOM   3088  CB  ARG X 203      44.813  33.295  50.479  0.00  0.00            
ATOM   3089  HB2 ARG X 203      45.110  33.487  49.449  0.00  0.00            
ATOM   3090  HB3 ARG X 203      43.737  33.153  50.577  0.00  0.00            
ATOM   3091  CG  ARG X 203      45.311  34.503  51.281  0.00  0.00            
ATOM   3092  HG2 ARG X 203      44.830  34.469  52.259  0.00  0.00            
ATOM   3093  HG3 ARG X 203      46.388  34.644  51.370  0.00  0.00            
ATOM   3094  CD  ARG X 203      44.802  35.867  50.758  0.00  0.00            
ATOM   3095  HD2 ARG X 203      45.358  35.978  49.827  0.00  0.00            
ATOM   3096  HD3 ARG X 203      43.819  35.743  50.562  0.00  0.00            
ATOM   3097  NE  ARG X 203      45.180  36.936  51.700  0.00  0.00            
ATOM   3098  HE  ARG X 203      45.994  36.652  52.367  0.00  0.00            
ATOM   3099  CZ  ARG X 203      45.068  38.203  51.337  0.00  0.00            
ATOM   3100  NH1 ARG X 203      44.371  38.609  50.346  0.00  0.00            
ATOM   3101 HH11 ARG X 203      43.714  37.873  49.882  0.00  0.00            
ATOM   3102 HH12 ARG X 203      44.291  39.693  50.261  0.00  0.00            
ATOM   3103  NH2 ARG X 203      45.639  39.104  52.125  0.00  0.00            
ATOM   3104 HH21 ARG X 203      46.239  38.715  52.948  0.00  0.00            
ATOM   3105 HH22 ARG X 203      45.747  40.105  51.707  0.00  0.00            
ATOM   3106  C   ARG X 203      44.942  30.859  50.288  0.00  0.00            
ATOM   3107  O   ARG X 203      44.196  30.171  50.969  0.00  0.00            
ATOM   3108  N   VAL X 204      45.246  30.575  49.075  0.00  0.00            
ATOM   3109  H   VAL X 204      45.889  31.222  48.642  0.00  0.00            
ATOM   3110  CA  VAL X 204      44.801  29.316  48.385  0.00  0.00            
ATOM   3111  HA  VAL X 204      43.792  29.328  48.412  0.00  0.00            
ATOM   3112  CB  VAL X 204      45.276  29.149  46.909  0.00  0.00            
ATOM   3113  HB  VAL X 204      46.365  29.200  46.930  0.00  0.00            
ATOM   3114  CG1 VAL X 204      44.858  27.788  46.323  0.00  0.00            
ATOM   3115 HG11 VAL X 204      43.772  27.875  46.342  0.00  0.00            
ATOM   3116 HG12 VAL X 204      45.161  27.743  45.277  0.00  0.00            
ATOM   3117 HG13 VAL X 204      45.294  26.889  46.759  0.00  0.00            
ATOM   3118  CG2 VAL X 204      44.676  30.262  46.121  0.00  0.00            
ATOM   3119 HG21 VAL X 204      43.601  30.109  46.031  0.00  0.00            
ATOM   3120 HG22 VAL X 204      44.846  31.195  46.469  0.00  0.00            
ATOM   3121 HG23 VAL X 204      45.082  30.332  45.112  0.00  0.00            
ATOM   3122  C   VAL X 204      45.091  28.118  49.227  0.00  0.00            
ATOM   3123  O   VAL X 204      44.135  27.400  49.545  0.00  0.00            
ATOM   3124  N   GLU X 205      46.367  27.852  49.559  0.00  0.00            
ATOM   3125  H   GLU X 205      47.182  28.438  49.135  0.00  0.00            
ATOM   3126  CA  GLU X 205      46.748  26.679  50.338  0.00  0.00            
ATOM   3127  HA  GLU X 205      46.436  25.828  49.733  0.00  0.00            
ATOM   3128  CB  GLU X 205      48.267  26.536  50.496  0.00  0.00            
ATOM   3129  HB2 GLU X 205      48.475  25.624  50.878  0.00  0.00            
ATOM   3130  HB3 GLU X 205      48.536  26.616  49.526  0.00  0.00            
ATOM   3131  CG  GLU X 205      49.015  27.702  51.152  0.00  0.00            
ATOM   3132  HG2 GLU X 205      49.848  27.855  50.602  0.00  0.00            
ATOM   3133  HG3 GLU X 205      48.410  28.501  51.019  0.00  0.00            
ATOM   3134  CD  GLU X 205      49.401  27.516  52.648  0.00  0.00            
ATOM   3135  OE1 GLU X 205      50.392  28.144  53.038  0.00  0.00            
ATOM   3136  OE2 GLU X 205      48.680  26.909  53.406  0.00  0.00            
ATOM   3137  C   GLU X 205      45.838  26.375  51.559  0.00  0.00            
ATOM   3138  O   GLU X 205      45.480  25.212  51.766  0.00  0.00            
ATOM   3139  N   ARG X 206      45.436  27.400  52.262  0.00  0.00            
ATOM   3140  H   ARG X 206      45.620  28.431  51.959  0.00  0.00            
ATOM   3141  CA  ARG X 206      44.562  27.240  53.459  0.00  0.00            
ATOM   3142  HA  ARG X 206      44.924  26.366  54.001  0.00  0.00            
ATOM   3143  CB  ARG X 206      44.768  28.426  54.431  0.00  0.00            
ATOM   3144  HB2 ARG X 206      45.725  28.748  54.421  0.00  0.00            
ATOM   3145  HB3 ARG X 206      44.103  29.260  54.209  0.00  0.00            
ATOM   3146  CG  ARG X 206      44.560  28.063  55.945  0.00  0.00            
ATOM   3147  HG2 ARG X 206      44.864  28.902  56.571  0.00  0.00            
ATOM   3148  HG3 ARG X 206      43.497  27.854  56.066  0.00  0.00            
ATOM   3149  CD  ARG X 206      45.454  26.860  56.498  0.00  0.00            
ATOM   3150  HD2 ARG X 206      45.297  26.911  57.576  0.00  0.00            
ATOM   3151  HD3 ARG X 206      45.095  25.983  56.150  0.00  0.00            
ATOM   3152  NE  ARG X 206      46.861  26.962  56.122  0.00  0.00            
ATOM   3153  HE  ARG X 206      47.006  26.716  55.070  0.00  0.00            
ATOM   3154  CZ  ARG X 206      47.754  27.809  56.572  0.00  0.00            
ATOM   3155  NH1 ARG X 206      47.422  28.556  57.618  0.00  0.00            
ATOM   3156 HH11 ARG X 206      46.403  28.423  57.981  0.00  0.00            
ATOM   3157 HH12 ARG X 206      48.131  29.218  58.116  0.00  0.00            
ATOM   3158  NH2 ARG X 206      48.949  27.819  56.113  0.00  0.00            
ATOM   3159 HH21 ARG X 206      49.243  27.357  55.170  0.00  0.00            
ATOM   3160 HH22 ARG X 206      49.596  28.616  56.479  0.00  0.00            
ATOM   3161  C   ARG X 206      43.011  27.128  53.125  0.00  0.00            
ATOM   3162  O   ARG X 206      42.208  26.606  53.884  0.00  0.00            
ATOM   3163  N   ALA X 207      42.657  27.650  51.939  0.00  0.00            
ATOM   3164  H   ALA X 207      43.404  27.816  51.162  0.00  0.00            
ATOM   3165  CA  ALA X 207      41.300  27.507  51.346  0.00  0.00            
ATOM   3166  HA  ALA X 207      40.554  27.788  52.090  0.00  0.00            
ATOM   3167  CB  ALA X 207      41.133  28.475  50.223  0.00  0.00            
ATOM   3168  HB1 ALA X 207      41.288  29.463  50.658  0.00  0.00            
ATOM   3169  HB2 ALA X 207      41.843  28.331  49.408  0.00  0.00            
ATOM   3170  HB3 ALA X 207      40.124  28.279  49.861  0.00  0.00            
ATOM   3171  C   ALA X 207      41.006  26.037  50.940  0.00  0.00            
ATOM   3172  O   ALA X 207      39.912  25.557  50.973  0.00  0.00            
ATOM   3173  N   LEU X 208      42.046  25.350  50.436  0.00  0.00            
ATOM   3174  H   LEU X 208      42.978  25.819  50.121  0.00  0.00            
ATOM   3175  CA  LEU X 208      41.871  23.991  49.791  0.00  0.00            
ATOM   3176  HA  LEU X 208      41.247  24.143  48.911  0.00  0.00            
ATOM   3177  CB  LEU X 208      43.270  23.363  49.414  0.00  0.00            
ATOM   3178  HB2 LEU X 208      43.842  23.271  50.337  0.00  0.00            
ATOM   3179  HB3 LEU X 208      43.110  22.378  48.976  0.00  0.00            
ATOM   3180  CG  LEU X 208      44.126  24.119  48.410  0.00  0.00            
ATOM   3181  HG  LEU X 208      44.192  25.107  48.866  0.00  0.00            
ATOM   3182  CD1 LEU X 208      45.446  23.483  48.308  0.00  0.00            
ATOM   3183 HD11 LEU X 208      46.130  24.179  47.821  0.00  0.00            
ATOM   3184 HD12 LEU X 208      45.748  23.252  49.329  0.00  0.00            
ATOM   3185 HD13 LEU X 208      45.304  22.687  47.703  0.00  0.00            
ATOM   3186  CD2 LEU X 208      43.414  24.388  47.017  0.00  0.00            
ATOM   3187 HD21 LEU X 208      43.287  23.523  46.365  0.00  0.00            
ATOM   3188 HD22 LEU X 208      42.468  24.922  47.105  0.00  0.00            
ATOM   3189 HD23 LEU X 208      44.032  25.057  46.418  0.00  0.00            
ATOM   3190  C   LEU X 208      41.144  22.973  50.743  0.00  0.00            
ATOM   3191  O   LEU X 208      40.101  22.405  50.287  0.00  0.00            
ATOM   3192  N   PRO X 209      41.470  22.799  52.074  0.00  0.00            
ATOM   3193  CD  PRO X 209      42.583  23.302  52.788  0.00  0.00            
ATOM   3194  HD2 PRO X 209      42.602  24.387  52.692  0.00  0.00            
ATOM   3195  HD3 PRO X 209      43.551  22.930  52.452  0.00  0.00            
ATOM   3196  CG  PRO X 209      42.224  23.036  54.271  0.00  0.00            
ATOM   3197  HG2 PRO X 209      41.380  23.666  54.554  0.00  0.00            
ATOM   3198  HG3 PRO X 209      43.079  23.060  54.947  0.00  0.00            
ATOM   3199  CB  PRO X 209      41.735  21.601  54.088  0.00  0.00            
ATOM   3200  HB2 PRO X 209      41.203  21.247  54.871  0.00  0.00            
ATOM   3201  HB3 PRO X 209      42.496  20.958  53.921  0.00  0.00            
ATOM   3202  CA  PRO X 209      40.769  21.835  52.863  0.00  0.00            
ATOM   3203  HA  PRO X 209      40.700  21.007  52.289  0.00  0.00            
ATOM   3204  C   PRO X 209      39.374  22.273  53.280  0.00  0.00            
ATOM   3205  O   PRO X 209      38.793  21.598  54.129  0.00  0.00            
ATOM   3206  N   LYS X 210      38.821  23.455  52.905  0.00  0.00            
ATOM   3207  H   LYS X 210      39.445  24.210  52.427  0.00  0.00            
ATOM   3208  CA  LYS X 210      37.343  23.782  53.028  0.00  0.00            
ATOM   3209  HA  LYS X 210      36.829  22.906  53.424  0.00  0.00            
ATOM   3210  CB  LYS X 210      37.241  24.921  54.058  0.00  0.00            
ATOM   3211  HB2 LYS X 210      36.179  25.086  54.240  0.00  0.00            
ATOM   3212  HB3 LYS X 210      37.640  24.600  55.021  0.00  0.00            
ATOM   3213  CG  LYS X 210      37.960  26.279  53.835  0.00  0.00            
ATOM   3214  HG2 LYS X 210      37.793  26.834  54.758  0.00  0.00            
ATOM   3215  HG3 LYS X 210      39.032  26.081  53.804  0.00  0.00            
ATOM   3216  CD  LYS X 210      37.407  27.083  52.662  0.00  0.00            
ATOM   3217  HD2 LYS X 210      38.014  27.985  52.590  0.00  0.00            
ATOM   3218  HD3 LYS X 210      37.382  26.664  51.744  0.00  0.00            
ATOM   3219  CE  LYS X 210      35.989  27.665  52.867  0.00  0.00            
ATOM   3220  HE2 LYS X 210      35.598  28.041  51.922  0.00  0.00            
ATOM   3221  HE3 LYS X 210      35.317  26.840  53.102  0.00  0.00            
ATOM   3222  NZ  LYS X 210      35.873  28.685  53.828  0.00  0.00            
ATOM   3223  HZ1 LYS X 210      36.790  29.274  53.788  0.00  0.00            
ATOM   3224  HZ2 LYS X 210      35.099  29.431  53.649  0.00  0.00            
ATOM   3225  HZ3 LYS X 210      35.637  28.231  54.790  0.00  0.00            
ATOM   3226  C   LYS X 210      36.751  24.052  51.697  0.00  0.00            
ATOM   3227  O   LYS X 210      35.626  24.580  51.591  0.00  0.00            
ATOM   3228  N   LEU X 211      37.474  23.776  50.621  0.00  0.00            
ATOM   3229  H   LEU X 211      38.379  23.353  50.770  0.00  0.00            
ATOM   3230  CA  LEU X 211      36.992  24.027  49.250  0.00  0.00            
ATOM   3231  HA  LEU X 211      36.399  24.936  49.158  0.00  0.00            
ATOM   3232  CB  LEU X 211      38.243  24.109  48.381  0.00  0.00            
ATOM   3233  HB2 LEU X 211      39.003  24.744  48.837  0.00  0.00            
ATOM   3234  HB3 LEU X 211      38.592  23.091  48.209  0.00  0.00            
ATOM   3235  CG  LEU X 211      37.979  24.730  46.951  0.00  0.00            
ATOM   3236  HG  LEU X 211      37.116  24.239  46.501  0.00  0.00            
ATOM   3237  CD1 LEU X 211      37.503  26.203  47.045  0.00  0.00            
ATOM   3238 HD11 LEU X 211      36.677  26.295  47.750  0.00  0.00            
ATOM   3239 HD12 LEU X 211      38.207  26.777  47.357  0.00  0.00            
ATOM   3240 HD13 LEU X 211      37.173  26.416  46.114  0.00  0.00            
ATOM   3241  CD2 LEU X 211      39.278  24.516  46.107  0.00  0.00            
ATOM   3242 HD21 LEU X 211      39.831  23.622  46.399  0.00  0.00            
ATOM   3243 HD22 LEU X 211      39.046  24.439  45.045  0.00  0.00            
ATOM   3244 HD23 LEU X 211      39.958  25.350  46.284  0.00  0.00            
ATOM   3245  C   LEU X 211      36.173  22.784  48.812  0.00  0.00            
ATOM   3246  O   LEU X 211      36.706  21.671  48.751  0.00  0.00            
ATOM   3247  N   THR X 212      34.900  23.042  48.526  0.00  0.00            
ATOM   3248  H   THR X 212      34.615  24.087  48.641  0.00  0.00            
ATOM   3249  CA  THR X 212      33.771  22.062  48.379  0.00  0.00            
ATOM   3250  HA  THR X 212      34.297  21.113  48.272  0.00  0.00            
ATOM   3251  CB  THR X 212      32.919  21.984  49.667  0.00  0.00            
ATOM   3252  HB  THR X 212      32.128  21.235  49.620  0.00  0.00            
ATOM   3253  CG2 THR X 212      33.766  21.687  50.854  0.00  0.00            
ATOM   3254 HG21 THR X 212      34.630  22.349  50.910  0.00  0.00            
ATOM   3255 HG22 THR X 212      33.146  21.991  51.698  0.00  0.00            
ATOM   3256 HG23 THR X 212      34.053  20.650  51.033  0.00  0.00            
ATOM   3257  OG1 THR X 212      32.286  23.247  49.839  0.00  0.00            
ATOM   3258  HG1 THR X 212      31.266  23.230  49.455  0.00  0.00            
ATOM   3259  C   THR X 212      32.970  22.312  47.033  0.00  0.00            
ATOM   3260  O   THR X 212      32.261  21.389  46.615  0.00  0.00            
ATOM   3261  N   VAL X 213      33.079  23.533  46.454  0.00  0.00            
ATOM   3262  H   VAL X 213      33.581  24.324  47.011  0.00  0.00            
ATOM   3263  CA  VAL X 213      32.585  23.819  45.107  0.00  0.00            
ATOM   3264  HA  VAL X 213      31.500  23.801  45.204  0.00  0.00            
ATOM   3265  CB  VAL X 213      33.032  25.151  44.598  0.00  0.00            
ATOM   3266  HB  VAL X 213      32.536  25.906  45.207  0.00  0.00            
ATOM   3267  CG1 VAL X 213      34.584  25.337  44.646  0.00  0.00            
ATOM   3268 HG11 VAL X 213      35.071  24.514  44.124  0.00  0.00            
ATOM   3269 HG12 VAL X 213      34.910  26.222  44.100  0.00  0.00            
ATOM   3270 HG13 VAL X 213      34.885  25.328  45.694  0.00  0.00            
ATOM   3271  CG2 VAL X 213      32.510  25.634  43.195  0.00  0.00            
ATOM   3272 HG21 VAL X 213      32.854  26.667  43.143  0.00  0.00            
ATOM   3273 HG22 VAL X 213      32.941  25.242  42.370  0.00  0.00            
ATOM   3274 HG23 VAL X 213      31.424  25.672  43.113  0.00  0.00            
ATOM   3275  C   VAL X 213      33.059  22.689  44.137  0.00  0.00            
ATOM   3276  O   VAL X 213      34.298  22.298  44.231  0.00  0.00            
ATOM   3277  N   PRO X 214      32.235  22.133  43.258  0.00  0.00            
ATOM   3278  CD  PRO X 214      30.780  22.178  43.320  0.00  0.00            
ATOM   3279  HD2 PRO X 214      30.398  23.192  43.435  0.00  0.00            
ATOM   3280  HD3 PRO X 214      30.531  21.503  44.139  0.00  0.00            
ATOM   3281  CG  PRO X 214      30.395  21.570  41.958  0.00  0.00            
ATOM   3282  HG2 PRO X 214      30.482  22.266  41.137  0.00  0.00            
ATOM   3283  HG3 PRO X 214      29.368  21.236  41.957  0.00  0.00            
ATOM   3284  CB  PRO X 214      31.443  20.519  41.754  0.00  0.00            
ATOM   3285  HB2 PRO X 214      31.488  20.273  40.703  0.00  0.00            
ATOM   3286  HB3 PRO X 214      31.156  19.675  42.364  0.00  0.00            
ATOM   3287  CA  PRO X 214      32.737  21.115  42.256  0.00  0.00            
ATOM   3288  HA  PRO X 214      33.343  20.407  42.803  0.00  0.00            
ATOM   3289  C   PRO X 214      33.558  21.848  41.217  0.00  0.00            
ATOM   3290  O   PRO X 214      33.148  22.978  40.940  0.00  0.00            
ATOM   3291  N   PHE X 215      34.555  21.176  40.676  0.00  0.00            
ATOM   3292  H   PHE X 215      34.838  20.209  41.091  0.00  0.00            
ATOM   3293  CA  PHE X 215      35.302  21.862  39.639  0.00  0.00            
ATOM   3294  HA  PHE X 215      34.569  22.460  39.098  0.00  0.00            
ATOM   3295  CB  PHE X 215      36.455  22.741  40.226  0.00  0.00            
ATOM   3296  HB2 PHE X 215      36.927  23.511  39.616  0.00  0.00            
ATOM   3297  HB3 PHE X 215      35.913  23.411  40.893  0.00  0.00            
ATOM   3298  CG  PHE X 215      37.533  22.051  41.012  0.00  0.00            
ATOM   3299  CD1 PHE X 215      37.494  22.023  42.433  0.00  0.00            
ATOM   3300  HD1 PHE X 215      36.732  22.589  42.969  0.00  0.00            
ATOM   3301  CE1 PHE X 215      38.390  21.279  43.197  0.00  0.00            
ATOM   3302  HE1 PHE X 215      38.336  21.184  44.281  0.00  0.00            
ATOM   3303  CZ  PHE X 215      39.457  20.637  42.471  0.00  0.00            
ATOM   3304  HZ  PHE X 215      40.218  20.056  42.991  0.00  0.00            
ATOM   3305  CE2 PHE X 215      39.494  20.596  41.084  0.00  0.00            
ATOM   3306  HE2 PHE X 215      40.211  20.065  40.610  0.00  0.00            
ATOM   3307  CD2 PHE X 215      38.557  21.320  40.335  0.00  0.00            
ATOM   3308  HD2 PHE X 215      38.588  21.222  39.250  0.00  0.00            
ATOM   3309  C   PHE X 215      35.888  20.912  38.569  0.00  0.00            
ATOM   3310  O   PHE X 215      36.153  19.755  38.707  0.00  0.00            
ATOM   3311  N   LEU X 216      36.099  21.495  37.383  0.00  0.00            
ATOM   3312  H   LEU X 216      35.935  22.572  37.384  0.00  0.00            
ATOM   3313  CA  LEU X 216      36.927  21.005  36.258  0.00  0.00            
ATOM   3314  HA  LEU X 216      36.942  19.918  36.347  0.00  0.00            
ATOM   3315  CB  LEU X 216      36.255  21.443  34.931  0.00  0.00            
ATOM   3316  HB2 LEU X 216      35.237  21.066  35.031  0.00  0.00            
ATOM   3317  HB3 LEU X 216      36.160  22.527  34.860  0.00  0.00            
ATOM   3318  CG  LEU X 216      36.890  20.851  33.707  0.00  0.00            
ATOM   3319  HG  LEU X 216      37.956  21.079  33.711  0.00  0.00            
ATOM   3320  CD1 LEU X 216      36.903  19.354  33.604  0.00  0.00            
ATOM   3321 HD11 LEU X 216      35.944  18.876  33.804  0.00  0.00            
ATOM   3322 HD12 LEU X 216      37.434  19.086  32.691  0.00  0.00            
ATOM   3323 HD13 LEU X 216      37.501  18.890  34.273  0.00  0.00            
ATOM   3324  CD2 LEU X 216      36.277  21.444  32.415  0.00  0.00            
ATOM   3325 HD21 LEU X 216      35.210  21.220  32.397  0.00  0.00            
ATOM   3326 HD22 LEU X 216      36.492  22.512  32.450  0.00  0.00            
ATOM   3327 HD23 LEU X 216      36.803  21.072  31.536  0.00  0.00            
ATOM   3328  C   LEU X 216      38.247  21.742  36.404  0.00  0.00            
ATOM   3329  O   LEU X 216      38.232  22.974  36.590  0.00  0.00            
ATOM   3330  N   LEU X 217      39.351  21.012  36.238  0.00  0.00            
ATOM   3331  H   LEU X 217      39.223  19.930  36.216  0.00  0.00            
ATOM   3332  CA  LEU X 217      40.707  21.574  36.238  0.00  0.00            
ATOM   3333  HA  LEU X 217      40.691  22.664  36.231  0.00  0.00            
ATOM   3334  CB  LEU X 217      41.351  21.078  37.536  0.00  0.00            
ATOM   3335  HB2 LEU X 217      40.823  21.516  38.383  0.00  0.00            
ATOM   3336  HB3 LEU X 217      41.188  20.001  37.574  0.00  0.00            
ATOM   3337  CG  LEU X 217      42.884  21.269  37.511  0.00  0.00            
ATOM   3338  HG  LEU X 217      43.279  20.874  36.576  0.00  0.00            
ATOM   3339  CD1 LEU X 217      43.279  22.753  37.511  0.00  0.00            
ATOM   3340 HD11 LEU X 217      42.764  23.202  36.661  0.00  0.00            
ATOM   3341 HD12 LEU X 217      42.983  23.300  38.406  0.00  0.00            
ATOM   3342 HD13 LEU X 217      44.275  22.827  37.360  0.00  0.00            
ATOM   3343  CD2 LEU X 217      43.521  20.484  38.669  0.00  0.00            
ATOM   3344 HD21 LEU X 217      44.560  20.772  38.829  0.00  0.00            
ATOM   3345 HD22 LEU X 217      42.948  20.706  39.570  0.00  0.00            
ATOM   3346 HD23 LEU X 217      43.461  19.412  38.481  0.00  0.00            
ATOM   3347  C   LEU X 217      41.423  21.131  34.905  0.00  0.00            
ATOM   3348  O   LEU X 217      41.584  19.938  34.685  0.00  0.00            
ATOM   3349  N   LEU X 218      41.889  22.084  34.117  0.00  0.00            
ATOM   3350  H   LEU X 218      41.791  23.117  34.451  0.00  0.00            
ATOM   3351  CA  LEU X 218      42.570  21.819  32.876  0.00  0.00            
ATOM   3352  HA  LEU X 218      42.471  20.768  32.602  0.00  0.00            
ATOM   3353  CB  LEU X 218      42.049  22.754  31.715  0.00  0.00            
ATOM   3354  HB2 LEU X 218      42.251  23.765  32.067  0.00  0.00            
ATOM   3355  HB3 LEU X 218      42.678  22.537  30.852  0.00  0.00            
ATOM   3356  CG  LEU X 218      40.609  22.806  31.336  0.00  0.00            
ATOM   3357  HG  LEU X 218      40.498  23.478  30.485  0.00  0.00            
ATOM   3358  CD1 LEU X 218      40.068  21.398  30.986  0.00  0.00            
ATOM   3359 HD11 LEU X 218      39.250  21.554  30.415  0.00  0.00            
ATOM   3360 HD12 LEU X 218      40.710  20.764  30.532  0.00  0.00            
ATOM   3361 HD13 LEU X 218      39.668  20.876  31.753  0.00  0.00            
ATOM   3362  CD2 LEU X 218      39.688  23.414  32.348  0.00  0.00            
ATOM   3363 HD21 LEU X 218      38.753  23.701  31.866  0.00  0.00            
ATOM   3364 HD22 LEU X 218      39.511  22.748  33.193  0.00  0.00            
ATOM   3365 HD23 LEU X 218      40.202  24.297  32.729  0.00  0.00            
ATOM   3366  C   LEU X 218      44.078  22.139  33.170  0.00  0.00            
ATOM   3367  O   LEU X 218      44.315  23.170  33.846  0.00  0.00            
ATOM   3368  N   GLN X 219      45.088  21.413  32.648  0.00  0.00            
ATOM   3369  H   GLN X 219      44.938  20.499  32.072  0.00  0.00            
ATOM   3370  CA  GLN X 219      46.487  21.780  32.867  0.00  0.00            
ATOM   3371  HA  GLN X 219      46.644  22.859  32.841  0.00  0.00            
ATOM   3372  CB  GLN X 219      46.979  21.232  34.214  0.00  0.00            
ATOM   3373  HB2 GLN X 219      46.477  21.797  34.998  0.00  0.00            
ATOM   3374  HB3 GLN X 219      46.654  20.345  34.386  0.00  0.00            
ATOM   3375  CG  GLN X 219      48.445  21.458  34.415  0.00  0.00            
ATOM   3376  HG2 GLN X 219      48.767  20.878  35.176  0.00  0.00            
ATOM   3377  HG3 GLN X 219      49.058  20.989  33.646  0.00  0.00            
ATOM   3378  CD  GLN X 219      48.891  22.884  34.669  0.00  0.00            
ATOM   3379  OE1 GLN X 219      48.124  23.697  35.116  0.00  0.00            
ATOM   3380  NE2 GLN X 219      50.126  23.179  34.346  0.00  0.00            
ATOM   3381 HE21 GLN X 219      50.309  24.252  34.291  0.00  0.00            
ATOM   3382 HE22 GLN X 219      50.767  22.548  33.885  0.00  0.00            
ATOM   3383  C   GLN X 219      47.244  21.160  31.645  0.00  0.00            
ATOM   3384  O   GLN X 219      46.895  20.098  31.173  0.00  0.00            
ATOM   3385  N   GLY X 220      48.268  21.851  31.205  0.00  0.00            
ATOM   3386  H   GLY X 220      48.401  22.792  31.738  0.00  0.00            
ATOM   3387  CA  GLY X 220      49.227  21.381  30.200  0.00  0.00            
ATOM   3388  HA2 GLY X 220      48.741  20.572  29.654  0.00  0.00            
ATOM   3389  HA3 GLY X 220      49.515  22.115  29.569  0.00  0.00            
ATOM   3390  C   GLY X 220      50.339  20.803  30.991  0.00  0.00            
ATOM   3391  O   GLY X 220      50.840  21.351  31.977  0.00  0.00            
ATOM   3392  N   SER X 221      50.824  19.674  30.450  0.00  0.00            
ATOM   3393  H   SER X 221      50.342  19.157  29.620  0.00  0.00            
ATOM   3394  CA  SER X 221      51.869  18.925  31.211  0.00  0.00            
ATOM   3395  HA  SER X 221      51.508  18.892  32.240  0.00  0.00            
ATOM   3396  CB  SER X 221      51.804  17.454  30.793  0.00  0.00            
ATOM   3397  HB2 SER X 221      52.494  16.945  31.328  0.00  0.00            
ATOM   3398  HB3 SER X 221      50.845  17.093  31.165  0.00  0.00            
ATOM   3399  OG  SER X 221      52.053  17.371  29.363  0.00  0.00            
ATOM   3400  HG  SER X 221      53.130  17.226  29.283  0.00  0.00            
ATOM   3401  C   SER X 221      53.283  19.570  31.111  0.00  0.00            
ATOM   3402  O   SER X 221      54.117  19.347  32.025  0.00  0.00            
ATOM   3403  N   ALA X 222      53.415  20.405  30.041  0.00  0.00            
ATOM   3404  H   ALA X 222      52.645  20.436  29.389  0.00  0.00            
ATOM   3405  CA  ALA X 222      54.693  21.008  29.712  0.00  0.00            
ATOM   3406  HA  ALA X 222      55.366  20.674  30.387  0.00  0.00            
ATOM   3407  CB  ALA X 222      55.180  20.674  28.297  0.00  0.00            
ATOM   3408  HB1 ALA X 222      56.149  20.945  28.210  0.00  0.00            
ATOM   3409  HB2 ALA X 222      55.117  19.679  28.139  0.00  0.00            
ATOM   3410  HB3 ALA X 222      54.604  21.204  27.538  0.00  0.00            
ATOM   3411  C   ALA X 222      54.698  22.507  29.886  0.00  0.00            
ATOM   3412  O   ALA X 222      55.680  23.129  29.499  0.00  0.00            
ATOM   3413  N   ASP X 223      53.782  23.031  30.686  0.00  0.00            
ATOM   3414  H   ASP X 223      53.045  22.394  30.952  0.00  0.00            
ATOM   3415  CA  ASP X 223      53.711  24.363  31.273  0.00  0.00            
ATOM   3416  HA  ASP X 223      53.732  25.076  30.558  0.00  0.00            
ATOM   3417  CB  ASP X 223      52.438  24.469  32.194  0.00  0.00            
ATOM   3418  HB2 ASP X 223      51.648  23.998  31.689  0.00  0.00            
ATOM   3419  HB3 ASP X 223      52.593  23.957  33.132  0.00  0.00            
ATOM   3420  CG  ASP X 223      52.006  25.852  32.538  0.00  0.00            
ATOM   3421  OD1 ASP X 223      52.794  26.891  32.404  0.00  0.00            
ATOM   3422  OD2 ASP X 223      50.835  25.993  33.022  0.00  0.00            
ATOM   3423  C   ASP X 223      54.984  24.579  32.038  0.00  0.00            
ATOM   3424  O   ASP X 223      55.463  23.684  32.742  0.00  0.00            
ATOM   3425  N   ARG X 224      55.372  25.849  32.058  0.00  0.00            
ATOM   3426  H   ARG X 224      54.751  26.548  31.498  0.00  0.00            
ATOM   3427  CA  ARG X 224      56.554  26.380  32.849  0.00  0.00            
ATOM   3428  HA  ARG X 224      56.838  25.754  33.695  0.00  0.00            
ATOM   3429  CB  ARG X 224      57.770  26.728  32.032  0.00  0.00            
ATOM   3430  HB2 ARG X 224      57.286  27.261  31.215  0.00  0.00            
ATOM   3431  HB3 ARG X 224      58.417  27.450  32.531  0.00  0.00            
ATOM   3432  CG  ARG X 224      58.638  25.439  31.758  0.00  0.00            
ATOM   3433  HG2 ARG X 224      59.002  24.925  32.648  0.00  0.00            
ATOM   3434  HG3 ARG X 224      58.072  24.713  31.341  0.00  0.00            
ATOM   3435  CD  ARG X 224      59.667  25.694  30.736  0.00  0.00            
ATOM   3436  HD2 ARG X 224      60.432  26.344  31.160  0.00  0.00            
ATOM   3437  HD3 ARG X 224      60.184  24.775  30.461  0.00  0.00            
ATOM   3438  NE  ARG X 224      59.102  26.160  29.468  0.00  0.00            
ATOM   3439  HE  ARG X 224      58.022  26.301  29.464  0.00  0.00            
ATOM   3440  CZ  ARG X 224      59.683  26.561  28.334  0.00  0.00            
ATOM   3441  NH1 ARG X 224      60.956  26.637  28.206  0.00  0.00            
ATOM   3442 HH11 ARG X 224      61.682  26.638  29.019  0.00  0.00            
ATOM   3443 HH12 ARG X 224      61.417  26.896  27.253  0.00  0.00            
ATOM   3444  NH2 ARG X 224      58.980  26.860  27.269  0.00  0.00            
ATOM   3445 HH21 ARG X 224      59.339  27.372  26.376  0.00  0.00            
ATOM   3446 HH22 ARG X 224      57.985  26.421  27.190  0.00  0.00            
ATOM   3447  C   ARG X 224      56.174  27.570  33.653  0.00  0.00            
ATOM   3448  O   ARG X 224      57.000  28.008  34.428  0.00  0.00            
ATOM   3449  N   LEU X 225      54.977  28.129  33.549  0.00  0.00            
ATOM   3450  H   LEU X 225      54.303  27.664  32.958  0.00  0.00            
ATOM   3451  CA  LEU X 225      54.544  29.295  34.295  0.00  0.00            
ATOM   3452  HA  LEU X 225      55.465  29.824  34.540  0.00  0.00            
ATOM   3453  CB  LEU X 225      53.644  30.187  33.449  0.00  0.00            
ATOM   3454  HB2 LEU X 225      52.758  29.654  33.105  0.00  0.00            
ATOM   3455  HB3 LEU X 225      53.343  31.036  34.062  0.00  0.00            
ATOM   3456  CG  LEU X 225      54.363  30.903  32.241  0.00  0.00            
ATOM   3457  HG  LEU X 225      55.062  30.052  31.483  0.00  0.00            
ATOM   3458  CD1 LEU X 225      53.385  31.559  31.309  0.00  0.00            
ATOM   3459 HD11 LEU X 225      52.905  32.293  31.808  0.00  0.00            
ATOM   3460 HD12 LEU X 225      53.904  31.972  30.443  0.00  0.00            
ATOM   3461 HD13 LEU X 225      52.617  30.931  30.858  0.00  0.00            
ATOM   3462  CD2 LEU X 225      55.493  31.797  32.775  0.00  0.00            
ATOM   3463 HD21 LEU X 225      54.938  32.426  33.472  0.00  0.00            
ATOM   3464 HD22 LEU X 225      56.306  31.233  33.233  0.00  0.00            
ATOM   3465 HD23 LEU X 225      55.799  32.501  32.002  0.00  0.00            
ATOM   3466  C   LEU X 225      53.862  28.772  35.583  0.00  0.00            
ATOM   3467  O   LEU X 225      54.194  29.341  36.628  0.00  0.00            
ATOM   3468  N   CYS X 226      53.262  27.611  35.448  0.00  0.00            
ATOM   3469  H   CYS X 226      53.230  27.228  34.569  0.00  0.00            
ATOM   3470  CA  CYS X 226      52.716  26.888  36.595  0.00  0.00            
ATOM   3471  HA  CYS X 226      53.119  27.254  37.446  0.00  0.00            
ATOM   3472  CB  CYS X 226      51.189  26.906  36.555  0.00  0.00            
ATOM   3473  HB2 CYS X 226      50.734  26.758  35.576  0.00  0.00            
ATOM   3474  HB3 CYS X 226      50.783  26.115  37.186  0.00  0.00            
ATOM   3475  SG  CYS X 226      50.776  28.571  37.185  0.00  0.00            
ATOM   3476  HG  CYS X 226      50.956  28.485  38.257  0.00  0.00            
ATOM   3477  C   CYS X 226      53.161  25.473  36.479  0.00  0.00            
ATOM   3478  O   CYS X 226      53.084  24.776  35.473  0.00  0.00            
ATOM   3479  N   ASP X 227      53.704  25.033  37.639  0.00  0.00            
ATOM   3480  H   ASP X 227      53.764  25.493  38.536  0.00  0.00            
ATOM   3481  CA  ASP X 227      54.180  23.625  37.642  0.00  0.00            
ATOM   3482  HA  ASP X 227      54.745  23.412  36.735  0.00  0.00            
ATOM   3483  CB  ASP X 227      55.211  23.489  38.846  0.00  0.00            
ATOM   3484  HB2 ASP X 227      55.936  24.301  38.789  0.00  0.00            
ATOM   3485  HB3 ASP X 227      54.707  23.654  39.798  0.00  0.00            
ATOM   3486  CG  ASP X 227      55.932  22.111  38.996  0.00  0.00            
ATOM   3487  OD1 ASP X 227      55.583  21.119  38.333  0.00  0.00            
ATOM   3488  OD2 ASP X 227      56.951  22.086  39.710  0.00  0.00            
ATOM   3489  C   ASP X 227      52.940  22.636  37.740  0.00  0.00            
ATOM   3490  O   ASP X 227      52.164  22.884  38.667  0.00  0.00            
ATOM   3491  N   SER X 228      52.871  21.608  36.908  0.00  0.00            
ATOM   3492  H   SER X 228      53.526  21.577  36.037  0.00  0.00            
ATOM   3493  CA  SER X 228      51.840  20.610  36.843  0.00  0.00            
ATOM   3494  HA  SER X 228      50.856  21.044  36.665  0.00  0.00            
ATOM   3495  CB  SER X 228      52.116  19.780  35.596  0.00  0.00            
ATOM   3496  HB2 SER X 228      52.186  20.341  34.759  0.00  0.00            
ATOM   3497  HB3 SER X 228      52.965  19.233  35.590  0.00  0.00            
ATOM   3498  OG  SER X 228      51.028  18.916  35.495  0.00  0.00            
ATOM   3499  HG  SER X 228      51.375  17.972  35.403  0.00  0.00            
ATOM   3500  C   SER X 228      51.690  19.732  38.158  0.00  0.00            
ATOM   3501  O   SER X 228      50.563  19.259  38.426  0.00  0.00            
ATOM   3502  N   LYS X 229      52.744  19.711  39.045  0.00  0.00            
ATOM   3503  H   LYS X 229      53.717  19.996  38.646  0.00  0.00            
ATOM   3504  CA  LYS X 229      52.720  19.134  40.440  0.00  0.00            
ATOM   3505  HA  LYS X 229      52.481  18.070  40.441  0.00  0.00            
ATOM   3506  CB  LYS X 229      54.262  19.223  40.770  0.00  0.00            
ATOM   3507  HB2 LYS X 229      54.738  18.664  40.077  0.00  0.00            
ATOM   3508  HB3 LYS X 229      54.596  20.261  40.790  0.00  0.00            
ATOM   3509  CG  LYS X 229      54.611  18.623  42.057  0.00  0.00            
ATOM   3510  HG2 LYS X 229      55.687  18.743  42.182  0.00  0.00            
ATOM   3511  HG3 LYS X 229      54.194  19.149  42.812  0.00  0.00            
ATOM   3512  CD  LYS X 229      54.162  17.172  42.344  0.00  0.00            
ATOM   3513  HD2 LYS X 229      53.110  16.952  42.526  0.00  0.00            
ATOM   3514  HD3 LYS X 229      54.463  16.587  41.474  0.00  0.00            
ATOM   3515  CE  LYS X 229      54.924  16.656  43.520  0.00  0.00            
ATOM   3516  HE2 LYS X 229      54.933  15.567  43.472  0.00  0.00            
ATOM   3517  HE3 LYS X 229      55.975  16.909  43.380  0.00  0.00            
ATOM   3518  NZ  LYS X 229      54.434  17.038  44.808  0.00  0.00            
ATOM   3519  HZ1 LYS X 229      54.455  18.113  44.986  0.00  0.00            
ATOM   3520  HZ2 LYS X 229      53.363  16.903  44.959  0.00  0.00            
ATOM   3521  HZ3 LYS X 229      54.872  16.452  45.616  0.00  0.00            
ATOM   3522  C   LYS X 229      51.716  19.912  41.271  0.00  0.00            
ATOM   3523  O   LYS X 229      50.954  19.245  41.984  0.00  0.00            
ATOM   3524  N   GLY X 230      51.626  21.237  41.036  0.00  0.00            
ATOM   3525  H   GLY X 230      52.201  21.701  40.347  0.00  0.00            
ATOM   3526  CA  GLY X 230      50.575  22.193  41.494  0.00  0.00            
ATOM   3527  HA2 GLY X 230      50.689  22.178  42.578  0.00  0.00            
ATOM   3528  HA3 GLY X 230      50.785  23.216  41.183  0.00  0.00            
ATOM   3529  C   GLY X 230      49.096  21.766  41.192  0.00  0.00            
ATOM   3530  O   GLY X 230      48.170  21.893  42.026  0.00  0.00            
ATOM   3531  N   ALA X 231      48.872  21.229  39.982  0.00  0.00            
ATOM   3532  H   ALA X 231      49.705  20.805  39.441  0.00  0.00            
ATOM   3533  CA  ALA X 231      47.605  20.710  39.643  0.00  0.00            
ATOM   3534  HA  ALA X 231      46.879  21.463  39.911  0.00  0.00            
ATOM   3535  CB  ALA X 231      47.475  20.390  38.110  0.00  0.00            
ATOM   3536  HB1 ALA X 231      48.104  19.775  37.727  0.00  0.00            
ATOM   3537  HB2 ALA X 231      46.472  20.065  37.877  0.00  0.00            
ATOM   3538  HB3 ALA X 231      47.659  21.350  37.650  0.00  0.00            
ATOM   3539  C   ALA X 231      47.218  19.459  40.458  0.00  0.00            
ATOM   3540  O   ALA X 231      45.975  19.220  40.606  0.00  0.00            
ATOM   3541  N   TYR X 232      48.187  18.676  40.941  0.00  0.00            
ATOM   3542  H   TYR X 232      49.222  19.002  40.846  0.00  0.00            
ATOM   3543  CA  TYR X 232      47.873  17.437  41.664  0.00  0.00            
ATOM   3544  HA  TYR X 232      46.892  17.111  41.319  0.00  0.00            
ATOM   3545  CB  TYR X 232      48.762  16.304  41.379  0.00  0.00            
ATOM   3546  HB2 TYR X 232      49.794  16.629  41.516  0.00  0.00            
ATOM   3547  HB3 TYR X 232      48.540  15.551  42.136  0.00  0.00            
ATOM   3548  CG  TYR X 232      48.751  15.653  40.056  0.00  0.00            
ATOM   3549  CD1 TYR X 232      49.771  15.980  39.090  0.00  0.00            
ATOM   3550  HD1 TYR X 232      50.561  16.682  39.357  0.00  0.00            
ATOM   3551  CE1 TYR X 232      49.679  15.393  37.842  0.00  0.00            
ATOM   3552  HE1 TYR X 232      50.266  15.734  37.095  0.00  0.00            
ATOM   3553  CZ  TYR X 232      48.620  14.538  37.522  0.00  0.00            
ATOM   3554  OH  TYR X 232      48.588  14.001  36.277  0.00  0.00            
ATOM   3555  HH  TYR X 232      47.570  13.716  36.011  0.00  0.00            
ATOM   3556  CE2 TYR X 232      47.783  14.054  38.508  0.00  0.00            
ATOM   3557  HE2 TYR X 232      47.111  13.243  38.226  0.00  0.00            
ATOM   3558  CD2 TYR X 232      47.786  14.630  39.797  0.00  0.00            
ATOM   3559  HD2 TYR X 232      47.105  14.362  40.605  0.00  0.00            
ATOM   3560  C   TYR X 232      47.768  17.647  43.191  0.00  0.00            
ATOM   3561  O   TYR X 232      46.931  17.000  43.845  0.00  0.00            
ATOM   3562  N   LEU X 233      48.425  18.659  43.689  0.00  0.00            
ATOM   3563  H   LEU X 233      49.284  19.036  43.133  0.00  0.00            
ATOM   3564  CA  LEU X 233      48.204  19.282  44.994  0.00  0.00            
ATOM   3565  HA  LEU X 233      48.421  18.532  45.754  0.00  0.00            
ATOM   3566  CB  LEU X 233      49.190  20.462  45.176  0.00  0.00            
ATOM   3567  HB2 LEU X 233      49.135  21.003  44.231  0.00  0.00            
ATOM   3568  HB3 LEU X 233      48.847  21.082  46.004  0.00  0.00            
ATOM   3569  CG  LEU X 233      50.717  20.117  45.372  0.00  0.00            
ATOM   3570  HG  LEU X 233      51.084  19.498  44.554  0.00  0.00            
ATOM   3571  CD1 LEU X 233      51.422  21.456  45.548  0.00  0.00            
ATOM   3572 HD11 LEU X 233      50.918  22.179  45.054  0.00  0.00            
ATOM   3573 HD12 LEU X 233      51.491  21.722  46.602  0.00  0.00            
ATOM   3574 HD13 LEU X 233      52.428  21.325  45.148  0.00  0.00            
ATOM   3575  CD2 LEU X 233      51.029  19.367  46.687  0.00  0.00            
ATOM   3576 HD21 LEU X 233      52.110  19.429  46.816  0.00  0.00            
ATOM   3577 HD22 LEU X 233      50.348  19.703  47.469  0.00  0.00            
ATOM   3578 HD23 LEU X 233      50.765  18.322  46.524  0.00  0.00            
ATOM   3579  C   LEU X 233      46.780  19.781  45.087  0.00  0.00            
ATOM   3580  O   LEU X 233      46.136  19.509  46.086  0.00  0.00            
ATOM   3581  N   LEU X 234      46.309  20.599  44.084  0.00  0.00            
ATOM   3582  H   LEU X 234      46.987  20.729  43.240  0.00  0.00            
ATOM   3583  CA  LEU X 234      44.843  21.009  44.011  0.00  0.00            
ATOM   3584  HA  LEU X 234      44.752  21.543  44.957  0.00  0.00            
ATOM   3585  CB  LEU X 234      44.488  21.965  42.870  0.00  0.00            
ATOM   3586  HB2 LEU X 234      45.055  22.883  43.023  0.00  0.00            
ATOM   3587  HB3 LEU X 234      44.895  21.472  41.987  0.00  0.00            
ATOM   3588  CG  LEU X 234      42.974  22.288  42.596  0.00  0.00            
ATOM   3589  HG  LEU X 234      42.445  21.391  42.274  0.00  0.00            
ATOM   3590  CD1 LEU X 234      42.170  23.083  43.667  0.00  0.00            
ATOM   3591 HD11 LEU X 234      41.389  23.552  43.232  0.00  0.00            
ATOM   3592 HD12 LEU X 234      41.730  22.434  44.424  0.00  0.00            
ATOM   3593 HD13 LEU X 234      42.794  23.892  44.047  0.00  0.00            
ATOM   3594  CD2 LEU X 234      42.878  23.158  41.314  0.00  0.00            
ATOM   3595 HD21 LEU X 234      43.611  22.807  40.588  0.00  0.00            
ATOM   3596 HD22 LEU X 234      41.850  23.122  40.954  0.00  0.00            
ATOM   3597 HD23 LEU X 234      43.161  24.115  41.752  0.00  0.00            
ATOM   3598  C   LEU X 234      43.926  19.795  44.141  0.00  0.00            
ATOM   3599  O   LEU X 234      43.087  19.811  45.033  0.00  0.00            
ATOM   3600  N   MET X 235      43.959  18.829  43.195  0.00  0.00            
ATOM   3601  H   MET X 235      44.561  18.888  42.288  0.00  0.00            
ATOM   3602  CA  MET X 235      43.128  17.604  43.149  0.00  0.00            
ATOM   3603  HA  MET X 235      42.072  17.867  43.090  0.00  0.00            
ATOM   3604  CB  MET X 235      43.512  16.789  41.900  0.00  0.00            
ATOM   3605  HB2 MET X 235      44.590  16.707  41.754  0.00  0.00            
ATOM   3606  HB3 MET X 235      43.170  15.784  42.147  0.00  0.00            
ATOM   3607  CG  MET X 235      42.707  17.189  40.691  0.00  0.00            
ATOM   3608  HG2 MET X 235      42.769  18.273  40.594  0.00  0.00            
ATOM   3609  HG3 MET X 235      43.108  16.916  39.806  0.00  0.00            
ATOM   3610  SD  MET X 235      40.932  16.914  40.757  0.00  0.00            
ATOM   3611  CE  MET X 235      40.794  15.171  40.281  0.00  0.00            
ATOM   3612  HE1 MET X 235      41.308  14.997  39.336  0.00  0.00            
ATOM   3613  HE2 MET X 235      41.280  14.489  40.979  0.00  0.00            
ATOM   3614  HE3 MET X 235      39.778  14.837  40.074  0.00  0.00            
ATOM   3615  C   MET X 235      43.290  16.747  44.465  0.00  0.00            
ATOM   3616  O   MET X 235      42.333  16.114  44.874  0.00  0.00            
ATOM   3617  N   GLU X 236      44.404  16.829  45.198  0.00  0.00            
ATOM   3618  H   GLU X 236      45.283  17.399  44.897  0.00  0.00            
ATOM   3619  CA  GLU X 236      44.641  16.055  46.408  0.00  0.00            
ATOM   3620  HA  GLU X 236      44.239  15.049  46.289  0.00  0.00            
ATOM   3621  CB  GLU X 236      46.151  15.931  46.746  0.00  0.00            
ATOM   3622  HB2 GLU X 236      46.603  15.187  46.090  0.00  0.00            
ATOM   3623  HB3 GLU X 236      46.712  16.852  46.591  0.00  0.00            
ATOM   3624  CG  GLU X 236      46.440  15.423  48.153  0.00  0.00            
ATOM   3625  HG2 GLU X 236      47.519  15.389  48.307  0.00  0.00            
ATOM   3626  HG3 GLU X 236      46.037  15.990  48.886  0.00  0.00            
ATOM   3627  CD  GLU X 236      45.917  13.981  48.428  0.00  0.00            
ATOM   3628  OE1 GLU X 236      46.384  13.433  49.470  0.00  0.00            
ATOM   3629  OE2 GLU X 236      45.118  13.412  47.636  0.00  0.00            
ATOM   3630  C   GLU X 236      43.950  16.863  47.599  0.00  0.00            
ATOM   3631  O   GLU X 236      43.272  16.261  48.455  0.00  0.00            
ATOM   3632  N   LEU X 237      44.307  18.160  47.806  0.00  0.00            
ATOM   3633  H   LEU X 237      44.843  18.641  47.098  0.00  0.00            
ATOM   3634  CA  LEU X 237      43.993  18.906  48.998  0.00  0.00            
ATOM   3635  HA  LEU X 237      44.003  18.191  49.820  0.00  0.00            
ATOM   3636  CB  LEU X 237      45.101  19.962  49.131  0.00  0.00            
ATOM   3637  HB2 LEU X 237      45.256  20.325  48.115  0.00  0.00            
ATOM   3638  HB3 LEU X 237      44.885  20.759  49.843  0.00  0.00            
ATOM   3639  CG  LEU X 237      46.456  19.357  49.577  0.00  0.00            
ATOM   3640  HG  LEU X 237      46.716  18.462  49.011  0.00  0.00            
ATOM   3641  CD1 LEU X 237      47.509  20.398  49.245  0.00  0.00            
ATOM   3642 HD11 LEU X 237      48.442  20.206  49.580  0.00  0.00            
ATOM   3643 HD12 LEU X 237      47.572  20.547  48.167  0.00  0.00            
ATOM   3644 HD13 LEU X 237      47.174  21.342  49.675  0.00  0.00            
ATOM   3645  CD2 LEU X 237      46.594  19.062  51.059  0.00  0.00            
ATOM   3646 HD21 LEU X 237      46.317  19.904  51.693  0.00  0.00            
ATOM   3647 HD22 LEU X 237      45.956  18.216  51.317  0.00  0.00            
ATOM   3648 HD23 LEU X 237      47.613  18.722  51.247  0.00  0.00            
ATOM   3649  C   LEU X 237      42.584  19.662  48.955  0.00  0.00            
ATOM   3650  O   LEU X 237      42.137  19.955  50.055  0.00  0.00            
ATOM   3651  N   ALA X 238      41.919  19.683  47.807  0.00  0.00            
ATOM   3652  H   ALA X 238      42.329  19.170  46.937  0.00  0.00            
ATOM   3653  CA  ALA X 238      40.439  19.968  47.683  0.00  0.00            
ATOM   3654  HA  ALA X 238      40.188  20.889  48.209  0.00  0.00            
ATOM   3655  CB  ALA X 238      39.894  19.904  46.267  0.00  0.00            
ATOM   3656  HB1 ALA X 238      40.262  19.081  45.811  0.00  0.00            
ATOM   3657  HB2 ALA X 238      38.890  19.986  46.194  0.00  0.00            
ATOM   3658  HB3 ALA X 238      40.255  20.780  45.917  0.00  0.00            
ATOM   3659  C   ALA X 238      39.676  18.901  48.580  0.00  0.00            
ATOM   3660  O   ALA X 238      40.071  17.748  48.562  0.00  0.00            
ATOM   3661  N   LYS X 239      38.479  19.276  49.118  0.00  0.00            
ATOM   3662  H   LYS X 239      38.145  20.224  49.017  0.00  0.00            
ATOM   3663  CA  LYS X 239      37.496  18.303  49.710  0.00  0.00            
ATOM   3664  HA  LYS X 239      38.019  17.383  49.973  0.00  0.00            
ATOM   3665  CB  LYS X 239      36.889  18.894  50.988  0.00  0.00            
ATOM   3666  HB2 LYS X 239      36.271  19.751  50.721  0.00  0.00            
ATOM   3667  HB3 LYS X 239      36.194  18.258  51.535  0.00  0.00            
ATOM   3668  CG  LYS X 239      37.893  19.479  51.982  0.00  0.00            
ATOM   3669  HG2 LYS X 239      38.498  20.077  51.538  0.00  0.00            
ATOM   3670  HG3 LYS X 239      37.449  19.924  52.772  0.00  0.00            
ATOM   3671  CD  LYS X 239      38.833  18.337  52.522  0.00  0.00            
ATOM   3672  HD2 LYS X 239      39.126  17.640  51.737  0.00  0.00            
ATOM   3673  HD3 LYS X 239      39.744  18.914  52.684  0.00  0.00            
ATOM   3674  CE  LYS X 239      38.196  17.644  53.762  0.00  0.00            
ATOM   3675  HE2 LYS X 239      37.255  17.188  53.455  0.00  0.00            
ATOM   3676  HE3 LYS X 239      38.798  16.799  54.096  0.00  0.00            
ATOM   3677  NZ  LYS X 239      38.097  18.542  54.986  0.00  0.00            
ATOM   3678  HZ1 LYS X 239      39.060  18.705  55.471  0.00  0.00            
ATOM   3679  HZ2 LYS X 239      37.626  19.492  54.738  0.00  0.00            
ATOM   3680  HZ3 LYS X 239      37.518  18.033  55.757  0.00  0.00            
ATOM   3681  C   LYS X 239      36.370  17.941  48.735  0.00  0.00            
ATOM   3682  O   LYS X 239      35.667  16.993  48.952  0.00  0.00            
ATOM   3683  N   SER X 240      36.150  18.805  47.719  0.00  0.00            
ATOM   3684  H   SER X 240      36.588  19.803  47.749  0.00  0.00            
ATOM   3685  CA  SER X 240      35.069  18.770  46.777  0.00  0.00            
ATOM   3686  HA  SER X 240      34.149  19.211  47.161  0.00  0.00            
ATOM   3687  CB  SER X 240      35.472  19.667  45.521  0.00  0.00            
ATOM   3688  HB2 SER X 240      36.366  19.310  45.009  0.00  0.00            
ATOM   3689  HB3 SER X 240      34.721  19.685  44.847  0.00  0.00            
ATOM   3690  OG  SER X 240      35.847  20.973  45.905  0.00  0.00            
ATOM   3691  HG  SER X 240      35.276  21.594  45.350  0.00  0.00            
ATOM   3692  C   SER X 240      34.838  17.372  46.166  0.00  0.00            
ATOM   3693  O   SER X 240      35.766  16.766  45.665  0.00  0.00            
ATOM   3694  N   GLN X 241      33.590  16.925  46.237  0.00  0.00            
ATOM   3695  H   GLN X 241      32.874  17.559  46.562  0.00  0.00            
ATOM   3696  CA  GLN X 241      33.284  15.529  45.930  0.00  0.00            
ATOM   3697  HA  GLN X 241      34.055  15.000  46.311  0.00  0.00            
ATOM   3698  CB  GLN X 241      32.030  15.033  46.646  0.00  0.00            
ATOM   3699  HB2 GLN X 241      31.164  15.538  46.219  0.00  0.00            
ATOM   3700  HB3 GLN X 241      31.989  13.966  46.430  0.00  0.00            
ATOM   3701  CG  GLN X 241      32.069  15.185  48.183  0.00  0.00            
ATOM   3702  HG2 GLN X 241      33.050  14.878  48.545  0.00  0.00            
ATOM   3703  HG3 GLN X 241      31.719  16.064  48.537  0.00  0.00            
ATOM   3704  CD  GLN X 241      31.265  14.112  48.864  0.00  0.00            
ATOM   3705  OE1 GLN X 241      30.053  14.180  49.006  0.00  0.00            
ATOM   3706  NE2 GLN X 241      31.924  13.042  49.346  0.00  0.00            
ATOM   3707 HE21 GLN X 241      31.230  12.363  49.842  0.00  0.00            
ATOM   3708 HE22 GLN X 241      32.934  12.739  49.071  0.00  0.00            
ATOM   3709  C   GLN X 241      33.196  15.189  44.416  0.00  0.00            
ATOM   3710  O   GLN X 241      33.436  14.085  44.011  0.00  0.00            
ATOM   3711  N   ASP X 242      33.003  16.271  43.636  0.00  0.00            
ATOM   3712  H   ASP X 242      32.828  17.234  44.116  0.00  0.00            
ATOM   3713  CA  ASP X 242      32.889  16.270  42.215  0.00  0.00            
ATOM   3714  HA  ASP X 242      33.044  15.230  41.927  0.00  0.00            
ATOM   3715  CB  ASP X 242      31.475  16.616  41.647  0.00  0.00            
ATOM   3716  HB2 ASP X 242      30.888  15.813  41.824  0.00  0.00            
ATOM   3717  HB3 ASP X 242      31.068  17.447  42.053  0.00  0.00            
ATOM   3718  CG  ASP X 242      31.439  16.720  40.177  0.00  0.00            
ATOM   3719  OD1 ASP X 242      32.342  16.246  39.490  0.00  0.00            
ATOM   3720  OD2 ASP X 242      30.436  17.206  39.590  0.00  0.00            
ATOM   3721  C   ASP X 242      34.016  17.132  41.577  0.00  0.00            
ATOM   3722  O   ASP X 242      33.690  18.312  41.267  0.00  0.00            
ATOM   3723  N   LYS X 243      35.248  16.591  41.552  0.00  0.00            
ATOM   3724  H   LYS X 243      35.426  15.672  42.109  0.00  0.00            
ATOM   3725  CA  LYS X 243      36.424  17.246  40.970  0.00  0.00            
ATOM   3726  HA  LYS X 243      36.169  18.238  40.596  0.00  0.00            
ATOM   3727  CB  LYS X 243      37.534  17.434  42.054  0.00  0.00            
ATOM   3728  HB2 LYS X 243      38.458  17.656  41.520  0.00  0.00            
ATOM   3729  HB3 LYS X 243      37.231  18.313  42.624  0.00  0.00            
ATOM   3730  CG  LYS X 243      37.853  16.276  43.014  0.00  0.00            
ATOM   3731  HG2 LYS X 243      37.105  16.115  43.595  0.00  0.00            
ATOM   3732  HG3 LYS X 243      38.101  15.454  42.483  0.00  0.00            
ATOM   3733  CD  LYS X 243      39.128  16.568  43.817  0.00  0.00            
ATOM   3734  HD2 LYS X 243      39.883  15.865  43.466  0.00  0.00            
ATOM   3735  HD3 LYS X 243      39.493  17.578  43.629  0.00  0.00            
ATOM   3736  CE  LYS X 243      38.955  16.381  45.312  0.00  0.00            
ATOM   3737  HE2 LYS X 243      39.918  16.588  45.781  0.00  0.00            
ATOM   3738  HE3 LYS X 243      38.339  17.167  45.749  0.00  0.00            
ATOM   3739  NZ  LYS X 243      38.403  15.078  45.746  0.00  0.00            
ATOM   3740  HZ1 LYS X 243      38.344  15.002  46.831  0.00  0.00            
ATOM   3741  HZ2 LYS X 243      37.341  14.937  45.541  0.00  0.00            
ATOM   3742  HZ3 LYS X 243      38.957  14.225  45.356  0.00  0.00            
ATOM   3743  C   LYS X 243      36.991  16.395  39.859  0.00  0.00            
ATOM   3744  O   LYS X 243      37.043  15.188  40.042  0.00  0.00            
ATOM   3745  N   THR X 244      37.275  16.988  38.686  0.00  0.00            
ATOM   3746  H   THR X 244      36.929  18.016  38.575  0.00  0.00            
ATOM   3747  CA  THR X 244      37.796  16.186  37.507  0.00  0.00            
ATOM   3748  HA  THR X 244      38.256  15.265  37.865  0.00  0.00            
ATOM   3749  CB  THR X 244      36.663  15.832  36.504  0.00  0.00            
ATOM   3750  HB  THR X 244      37.166  15.317  35.686  0.00  0.00            
ATOM   3751  CG2 THR X 244      35.660  14.869  37.112  0.00  0.00            
ATOM   3752 HG21 THR X 244      35.252  15.447  37.940  0.00  0.00            
ATOM   3753 HG22 THR X 244      34.826  14.774  36.417  0.00  0.00            
ATOM   3754 HG23 THR X 244      35.995  13.961  37.401  0.00  0.00            
ATOM   3755  OG1 THR X 244      35.898  16.949  36.072  0.00  0.00            
ATOM   3756  HG1 THR X 244      35.472  17.379  36.978  0.00  0.00            
ATOM   3757  C   THR X 244      38.833  17.016  36.798  0.00  0.00            
ATOM   3758  O   THR X 244      38.752  18.245  36.644  0.00  0.00            
ATOM   3759  N   LEU X 245      39.908  16.270  36.311  0.00  0.00            
ATOM   3760  H   LEU X 245      39.918  15.181  36.324  0.00  0.00            
ATOM   3761  CA  LEU X 245      41.134  16.889  35.805  0.00  0.00            
ATOM   3762  HA  LEU X 245      41.128  17.954  36.034  0.00  0.00            
ATOM   3763  CB  LEU X 245      42.363  16.430  36.629  0.00  0.00            
ATOM   3764  HB2 LEU X 245      42.368  16.972  37.481  0.00  0.00            
ATOM   3765  HB3 LEU X 245      42.217  15.477  36.930  0.00  0.00            
ATOM   3766  CG  LEU X 245      43.834  16.531  36.132  0.00  0.00            
ATOM   3767  HG  LEU X 245      43.904  16.136  35.205  0.00  0.00            
ATOM   3768  CD1 LEU X 245      44.328  17.974  36.026  0.00  0.00            
ATOM   3769 HD11 LEU X 245      44.419  18.370  36.950  0.00  0.00            
ATOM   3770 HD12 LEU X 245      45.346  17.964  35.637  0.00  0.00            
ATOM   3771 HD13 LEU X 245      43.776  18.610  35.333  0.00  0.00            
ATOM   3772  CD2 LEU X 245      44.777  15.786  37.029  0.00  0.00            
ATOM   3773 HD21 LEU X 245      44.356  15.927  38.024  0.00  0.00            
ATOM   3774 HD22 LEU X 245      44.718  14.731  36.764  0.00  0.00            
ATOM   3775 HD23 LEU X 245      45.804  16.153  37.017  0.00  0.00            
ATOM   3776  C   LEU X 245      41.408  16.328  34.356  0.00  0.00            
ATOM   3777  O   LEU X 245      41.305  15.103  34.159  0.00  0.00            
ATOM   3778  N   LYS X 246      41.792  17.274  33.474  0.00  0.00            
ATOM   3779  H   LYS X 246      41.776  18.313  33.805  0.00  0.00            
ATOM   3780  CA  LYS X 246      42.355  16.958  32.167  0.00  0.00            
ATOM   3781  HA  LYS X 246      42.314  15.874  32.060  0.00  0.00            
ATOM   3782  CB  LYS X 246      41.417  17.500  31.077  0.00  0.00            
ATOM   3783  HB2 LYS X 246      40.416  17.622  31.492  0.00  0.00            
ATOM   3784  HB3 LYS X 246      41.692  18.477  30.678  0.00  0.00            
ATOM   3785  CG  LYS X 246      41.202  16.511  29.950  0.00  0.00            
ATOM   3786  HG2 LYS X 246      40.759  17.022  29.095  0.00  0.00            
ATOM   3787  HG3 LYS X 246      42.140  16.226  29.704  0.00  0.00            
ATOM   3788  CD  LYS X 246      40.148  15.424  30.345  0.00  0.00            
ATOM   3789  HD2 LYS X 246      40.393  14.902  31.270  0.00  0.00            
ATOM   3790  HD3 LYS X 246      39.209  15.953  30.506  0.00  0.00            
ATOM   3791  CE  LYS X 246      39.801  14.492  29.184  0.00  0.00            
ATOM   3792  HE2 LYS X 246      38.869  13.986  29.437  0.00  0.00            
ATOM   3793  HE3 LYS X 246      39.699  15.166  28.333  0.00  0.00            
ATOM   3794  NZ  LYS X 246      40.871  13.546  28.956  0.00  0.00            
ATOM   3795  HZ1 LYS X 246      41.771  13.905  28.457  0.00  0.00            
ATOM   3796  HZ2 LYS X 246      41.200  13.109  29.899  0.00  0.00            
ATOM   3797  HZ3 LYS X 246      40.589  12.688  28.347  0.00  0.00            
ATOM   3798  C   LYS X 246      43.808  17.448  32.005  0.00  0.00            
ATOM   3799  O   LYS X 246      44.040  18.680  32.086  0.00  0.00            
ATOM   3800  N   ILE X 247      44.753  16.526  31.759  0.00  0.00            
ATOM   3801  H   ILE X 247      44.491  15.479  31.704  0.00  0.00            
ATOM   3802  CA  ILE X 247      46.115  16.886  31.242  0.00  0.00            
ATOM   3803  HA  ILE X 247      46.375  17.849  31.656  0.00  0.00            
ATOM   3804  CB  ILE X 247      47.291  15.953  31.789  0.00  0.00            
ATOM   3805  HB  ILE X 247      47.007  15.044  31.670  0.00  0.00            
ATOM   3806  CG2 ILE X 247      48.505  16.110  30.878  0.00  0.00            
ATOM   3807 HG21 ILE X 247      48.689  17.173  30.829  0.00  0.00            
ATOM   3808 HG22 ILE X 247      49.355  15.590  31.293  0.00  0.00            
ATOM   3809 HG23 ILE X 247      48.230  15.749  29.975  0.00  0.00            
ATOM   3810  CG1 ILE X 247      47.662  16.035  33.312  0.00  0.00            
ATOM   3811 HG12 ILE X 247      46.968  15.452  33.917  0.00  0.00            
ATOM   3812 HG13 ILE X 247      48.633  15.543  33.369  0.00  0.00            
ATOM   3813  CD1 ILE X 247      47.852  17.353  33.981  0.00  0.00            
ATOM   3814 HD11 ILE X 247      48.070  17.225  35.041  0.00  0.00            
ATOM   3815 HD12 ILE X 247      48.694  17.802  33.453  0.00  0.00            
ATOM   3816 HD13 ILE X 247      46.972  17.972  33.808  0.00  0.00            
ATOM   3817  C   ILE X 247      46.045  16.844  29.703  0.00  0.00            
ATOM   3818  O   ILE X 247      45.594  15.897  29.054  0.00  0.00            
ATOM   3819  N   TYR X 248      46.695  17.920  29.189  0.00  0.00            
ATOM   3820  H   TYR X 248      46.888  18.775  29.837  0.00  0.00            
ATOM   3821  CA  TYR X 248      46.942  18.081  27.738  0.00  0.00            
ATOM   3822  HA  TYR X 248      46.438  17.279  27.198  0.00  0.00            
ATOM   3823  CB  TYR X 248      46.481  19.477  27.295  0.00  0.00            
ATOM   3824  HB2 TYR X 248      47.004  20.293  27.793  0.00  0.00            
ATOM   3825  HB3 TYR X 248      46.814  19.559  26.260  0.00  0.00            
ATOM   3826  CG  TYR X 248      44.923  19.619  27.361  0.00  0.00            
ATOM   3827  CD1 TYR X 248      44.157  19.215  26.277  0.00  0.00            
ATOM   3828  HD1 TYR X 248      44.604  18.755  25.395  0.00  0.00            
ATOM   3829  CE1 TYR X 248      42.713  19.161  26.432  0.00  0.00            
ATOM   3830  HE1 TYR X 248      42.118  18.701  25.758  0.00  0.00            
ATOM   3831  CZ  TYR X 248      42.113  19.619  27.618  0.00  0.00            
ATOM   3832  OH  TYR X 248      40.734  19.560  27.731  0.00  0.00            
ATOM   3833  HH  TYR X 248      40.323  18.695  27.212  0.00  0.00            
ATOM   3834  CE2 TYR X 248      42.954  20.095  28.709  0.00  0.00            
ATOM   3835  HE2 TYR X 248      42.551  20.514  29.631  0.00  0.00            
ATOM   3836  CD2 TYR X 248      44.322  20.013  28.552  0.00  0.00            
ATOM   3837  HD2 TYR X 248      45.033  20.326  29.318  0.00  0.00            
ATOM   3838  C   TYR X 248      48.457  17.820  27.559  0.00  0.00            
ATOM   3839  O   TYR X 248      49.281  18.708  27.875  0.00  0.00            
ATOM   3840  N   GLU X 249      48.758  16.633  27.017  0.00  0.00            
ATOM   3841  H   GLU X 249      47.973  16.076  26.505  0.00  0.00            
ATOM   3842  CA  GLU X 249      50.111  16.139  26.896  0.00  0.00            
ATOM   3843  HA  GLU X 249      50.552  16.146  27.893  0.00  0.00            
ATOM   3844  CB  GLU X 249      50.343  14.685  26.446  0.00  0.00            
ATOM   3845  HB2 GLU X 249      51.337  14.552  26.325  0.00  0.00            
ATOM   3846  HB3 GLU X 249      49.920  14.111  27.270  0.00  0.00            
ATOM   3847  CG  GLU X 249      49.801  14.030  25.188  0.00  0.00            
ATOM   3848  HG2 GLU X 249      50.404  14.424  24.370  0.00  0.00            
ATOM   3849  HG3 GLU X 249      49.967  13.039  25.290  0.00  0.00            
ATOM   3850  CD  GLU X 249      48.260  14.226  24.956  0.00  0.00            
ATOM   3851  OE1 GLU X 249      47.926  14.429  23.782  0.00  0.00            
ATOM   3852  OE2 GLU X 249      47.446  14.107  25.870  0.00  0.00            
ATOM   3853  C   GLU X 249      50.885  16.992  25.859  0.00  0.00            
ATOM   3854  O   GLU X 249      50.477  17.099  24.681  0.00  0.00            
ATOM   3855  N   GLY X 250      51.866  17.637  26.450  0.00  0.00            
ATOM   3856  H   GLY X 250      52.194  17.239  27.318  0.00  0.00            
ATOM   3857  CA  GLY X 250      52.902  18.469  25.764  0.00  0.00            
ATOM   3858  HA2 GLY X 250      53.898  18.484  26.207  0.00  0.00            
ATOM   3859  HA3 GLY X 250      53.021  18.144  24.730  0.00  0.00            
ATOM   3860  C   GLY X 250      52.541  19.972  25.576  0.00  0.00            
ATOM   3861  O   GLY X 250      53.362  20.627  25.060  0.00  0.00            
ATOM   3862  N   ALA X 251      51.333  20.419  25.990  0.00  0.00            
ATOM   3863  H   ALA X 251      50.769  19.570  26.346  0.00  0.00            
ATOM   3864  CA  ALA X 251      50.791  21.758  25.986  0.00  0.00            
ATOM   3865  HA  ALA X 251      51.066  22.194  25.037  0.00  0.00            
ATOM   3866  CB  ALA X 251      49.374  21.590  26.273  0.00  0.00            
ATOM   3867  HB1 ALA X 251      49.030  21.170  25.481  0.00  0.00            
ATOM   3868  HB2 ALA X 251      49.125  21.049  27.174  0.00  0.00            
ATOM   3869  HB3 ALA X 251      48.925  22.562  26.413  0.00  0.00            
ATOM   3870  C   ALA X 251      51.411  22.704  27.006  0.00  0.00            
ATOM   3871  O   ALA X 251      51.896  22.284  28.054  0.00  0.00            
ATOM   3872  N   TYR X 252      51.598  23.994  26.666  0.00  0.00            
ATOM   3873  H   TYR X 252      51.270  24.366  25.696  0.00  0.00            
ATOM   3874  CA  TYR X 252      51.991  25.055  27.647  0.00  0.00            
ATOM   3875  HA  TYR X 252      52.586  24.577  28.425  0.00  0.00            
ATOM   3876  CB  TYR X 252      52.921  26.125  26.937  0.00  0.00            
ATOM   3877  HB2 TYR X 252      52.338  26.537  26.223  0.00  0.00            
ATOM   3878  HB3 TYR X 252      53.252  27.020  27.442  0.00  0.00            
ATOM   3879  CG  TYR X 252      54.202  25.595  26.293  0.00  0.00            
ATOM   3880  CD1 TYR X 252      54.895  26.419  25.418  0.00  0.00            
ATOM   3881  HD1 TYR X 252      54.390  27.345  25.186  0.00  0.00            
ATOM   3882  CE1 TYR X 252      56.185  26.101  25.002  0.00  0.00            
ATOM   3883  HE1 TYR X 252      56.633  26.779  24.403  0.00  0.00            
ATOM   3884  CZ  TYR X 252      56.748  24.860  25.311  0.00  0.00            
ATOM   3885  OH  TYR X 252      58.013  24.652  24.931  0.00  0.00            
ATOM   3886  HH  TYR X 252      58.664  24.267  25.716  0.00  0.00            
ATOM   3887  CE2 TYR X 252      56.043  24.007  26.218  0.00  0.00            
ATOM   3888  HE2 TYR X 252      56.523  23.089  26.556  0.00  0.00            
ATOM   3889  CD2 TYR X 252      54.710  24.307  26.559  0.00  0.00            
ATOM   3890  HD2 TYR X 252      54.114  23.653  27.195  0.00  0.00            
ATOM   3891  C   TYR X 252      50.815  25.630  28.453  0.00  0.00            
ATOM   3892  O   TYR X 252      49.914  24.979  28.924  0.00  0.00            
ATOM   3893  N   HID X 253      50.865  26.926  28.730  0.00  0.00            
ATOM   3894  H   HID X 253      51.350  27.515  28.068  0.00  0.00            
ATOM   3895  CA  HID X 253      50.050  27.661  29.819  0.00  0.00            
ATOM   3896  HA  HID X 253      49.822  26.898  30.564  0.00  0.00            
ATOM   3897  CB  HID X 253      50.810  28.793  30.456  0.00  0.00            
ATOM   3898  HB2 HID X 253      51.765  28.479  30.664  0.00  0.00            
ATOM   3899  HB3 HID X 253      50.878  29.621  29.704  0.00  0.00            
ATOM   3900  CG  HID X 253      50.220  29.272  31.714  0.00  0.00            
ATOM   3901  ND1 HID X 253      50.325  28.587  32.951  0.00  0.00            
ATOM   3902  HD1 HID X 253      50.571  27.575  33.089  0.00  0.00            
ATOM   3903  CE1 HID X 253      49.798  29.338  33.909  0.00  0.00            
ATOM   3904  HE1 HID X 253      49.632  29.110  34.953  0.00  0.00            
ATOM   3905  NE2 HID X 253      49.339  30.532  33.335  0.00  0.00            
ATOM   3906  CD2 HID X 253      49.542  30.484  31.986  0.00  0.00            
ATOM   3907  HD2 HID X 253      49.070  31.177  31.331  0.00  0.00            
ATOM   3908  C   HID X 253      48.638  28.148  29.355  0.00  0.00            
ATOM   3909  O   HID X 253      47.730  28.146  30.177  0.00  0.00            
ATOM   3910  N   VAL X 254      48.527  28.410  28.047  0.00  0.00            
ATOM   3911  H   VAL X 254      49.313  28.319  27.419  0.00  0.00            
ATOM   3912  CA  VAL X 254      47.349  29.100  27.523  0.00  0.00            
ATOM   3913  HA  VAL X 254      46.636  29.315  28.318  0.00  0.00            
ATOM   3914  CB  VAL X 254      47.632  30.344  26.725  0.00  0.00            
ATOM   3915  HB  VAL X 254      48.052  30.158  25.736  0.00  0.00            
ATOM   3916  CG1 VAL X 254      46.381  31.163  26.454  0.00  0.00            
ATOM   3917 HG11 VAL X 254      46.545  31.963  25.732  0.00  0.00            
ATOM   3918 HG12 VAL X 254      45.675  30.451  26.026  0.00  0.00            
ATOM   3919 HG13 VAL X 254      45.927  31.537  27.372  0.00  0.00            
ATOM   3920  CG2 VAL X 254      48.513  31.316  27.519  0.00  0.00            
ATOM   3921 HG21 VAL X 254      49.424  30.725  27.616  0.00  0.00            
ATOM   3922 HG22 VAL X 254      48.713  32.224  26.950  0.00  0.00            
ATOM   3923 HG23 VAL X 254      48.127  31.562  28.508  0.00  0.00            
ATOM   3924  C   VAL X 254      46.692  28.055  26.660  0.00  0.00            
ATOM   3925  O   VAL X 254      47.015  27.950  25.494  0.00  0.00            
ATOM   3926  N   LEU X 255      45.840  27.237  27.269  0.00  0.00            
ATOM   3927  H   LEU X 255      45.842  27.277  28.278  0.00  0.00            
ATOM   3928  CA  LEU X 255      45.204  26.047  26.736  0.00  0.00            
ATOM   3929  HA  LEU X 255      45.974  25.506  26.186  0.00  0.00            
ATOM   3930  CB  LEU X 255      44.758  25.134  27.860  0.00  0.00            
ATOM   3931  HB2 LEU X 255      43.974  25.634  28.429  0.00  0.00            
ATOM   3932  HB3 LEU X 255      44.332  24.254  27.380  0.00  0.00            
ATOM   3933  CG  LEU X 255      45.836  24.634  28.943  0.00  0.00            
ATOM   3934  HG  LEU X 255      46.427  25.415  29.420  0.00  0.00            
ATOM   3935  CD1 LEU X 255      45.195  23.813  30.098  0.00  0.00            
ATOM   3936 HD11 LEU X 255      44.873  22.888  29.619  0.00  0.00            
ATOM   3937 HD12 LEU X 255      45.933  23.639  30.880  0.00  0.00            
ATOM   3938 HD13 LEU X 255      44.343  24.338  30.530  0.00  0.00            
ATOM   3939  CD2 LEU X 255      46.878  23.700  28.256  0.00  0.00            
ATOM   3940 HD21 LEU X 255      46.596  22.724  27.863  0.00  0.00            
ATOM   3941 HD22 LEU X 255      47.242  24.184  27.350  0.00  0.00            
ATOM   3942 HD23 LEU X 255      47.717  23.517  28.928  0.00  0.00            
ATOM   3943  C   LEU X 255      44.062  26.418  25.754  0.00  0.00            
ATOM   3944  O   LEU X 255      43.847  25.892  24.664  0.00  0.00            
ATOM   3945  N   HIE X 256      43.271  27.448  26.096  0.00  0.00            
ATOM   3946  H   HIE X 256      43.434  27.853  27.007  0.00  0.00            
ATOM   3947  CA  HIE X 256      42.185  28.042  25.310  0.00  0.00            
ATOM   3948  HA  HIE X 256      41.588  27.220  24.916  0.00  0.00            
ATOM   3949  CB  HIE X 256      41.218  28.761  26.251  0.00  0.00            
ATOM   3950  HB2 HIE X 256      40.449  29.195  25.612  0.00  0.00            
ATOM   3951  HB3 HIE X 256      40.766  27.934  26.799  0.00  0.00            
ATOM   3952  CG  HIE X 256      41.840  29.764  27.232  0.00  0.00            
ATOM   3953  ND1 HIE X 256      43.023  29.630  27.977  0.00  0.00            
ATOM   3954  CE1 HIE X 256      43.122  30.727  28.780  0.00  0.00            
ATOM   3955  HE1 HIE X 256      44.053  30.973  29.269  0.00  0.00            
ATOM   3956  NE2 HIE X 256      42.030  31.467  28.699  0.00  0.00            
ATOM   3957  HE2 HIE X 256      41.939  32.369  29.143  0.00  0.00            
ATOM   3958  CD2 HIE X 256      41.204  30.888  27.784  0.00  0.00            
ATOM   3959  HD2 HIE X 256      40.222  31.259  27.530  0.00  0.00            
ATOM   3960  C   HIE X 256      42.722  28.821  24.053  0.00  0.00            
ATOM   3961  O   HIE X 256      41.867  29.169  23.223  0.00  0.00            
ATOM   3962  N   LYS X 257      44.027  29.098  24.004  0.00  0.00            
ATOM   3963  H   LYS X 257      44.599  28.650  24.706  0.00  0.00            
ATOM   3964  CA  LYS X 257      44.761  29.593  22.885  0.00  0.00            
ATOM   3965  HA  LYS X 257      44.140  29.493  21.995  0.00  0.00            
ATOM   3966  CB  LYS X 257      44.835  31.153  22.944  0.00  0.00            
ATOM   3967  HB2 LYS X 257      45.427  31.383  23.830  0.00  0.00            
ATOM   3968  HB3 LYS X 257      45.437  31.532  22.118  0.00  0.00            
ATOM   3969  CG  LYS X 257      43.641  32.037  23.069  0.00  0.00            
ATOM   3970  HG2 LYS X 257      43.093  32.137  22.132  0.00  0.00            
ATOM   3971  HG3 LYS X 257      42.993  31.763  23.902  0.00  0.00            
ATOM   3972  CD  LYS X 257      44.009  33.438  23.448  0.00  0.00            
ATOM   3973  HD2 LYS X 257      44.082  33.545  24.530  0.00  0.00            
ATOM   3974  HD3 LYS X 257      45.046  33.609  23.159  0.00  0.00            
ATOM   3975  CE  LYS X 257      43.161  34.608  22.856  0.00  0.00            
ATOM   3976  HE2 LYS X 257      42.206  34.427  23.348  0.00  0.00            
ATOM   3977  HE3 LYS X 257      43.442  35.581  23.260  0.00  0.00            
ATOM   3978  NZ  LYS X 257      42.917  34.505  21.405  0.00  0.00            
ATOM   3979  HZ1 LYS X 257      42.779  35.387  20.932  0.00  0.00            
ATOM   3980  HZ2 LYS X 257      43.662  34.149  20.824  0.00  0.00            
ATOM   3981  HZ3 LYS X 257      42.144  33.865  21.295  0.00  0.00            
ATOM   3982  C   LYS X 257      46.042  28.753  22.669  0.00  0.00            
ATOM   3983  O   LYS X 257      47.085  29.305  22.549  0.00  0.00            
ATOM   3984  N   GLU X 258      45.966  27.429  22.740  0.00  0.00            
ATOM   3985  H   GLU X 258      45.135  26.989  23.108  0.00  0.00            
ATOM   3986  CA  GLU X 258      47.118  26.489  22.280  0.00  0.00            
ATOM   3987  HA  GLU X 258      48.081  27.000  22.303  0.00  0.00            
ATOM   3988  CB  GLU X 258      47.178  25.242  23.205  0.00  0.00            
ATOM   3989  HB2 GLU X 258      46.314  25.276  23.868  0.00  0.00            
ATOM   3990  HB3 GLU X 258      47.010  24.294  22.692  0.00  0.00            
ATOM   3991  CG  GLU X 258      48.444  25.150  24.111  0.00  0.00            
ATOM   3992  HG2 GLU X 258      48.586  26.041  24.723  0.00  0.00            
ATOM   3993  HG3 GLU X 258      48.361  24.328  24.823  0.00  0.00            
ATOM   3994  CD  GLU X 258      49.738  24.956  23.306  0.00  0.00            
ATOM   3995  OE1 GLU X 258      49.672  24.458  22.166  0.00  0.00            
ATOM   3996  OE2 GLU X 258      50.841  25.173  23.850  0.00  0.00            
ATOM   3997  C   GLU X 258      46.939  26.245  20.796  0.00  0.00            
ATOM   3998  O   GLU X 258      46.269  26.982  20.143  0.00  0.00            
ATOM   3999  N   LEU X 259      47.594  25.141  20.343  0.00  0.00            
ATOM   4000  H   LEU X 259      48.370  24.735  20.845  0.00  0.00            
ATOM   4001  CA  LEU X 259      47.385  24.618  18.978  0.00  0.00            
ATOM   4002  HA  LEU X 259      47.341  25.435  18.258  0.00  0.00            
ATOM   4003  CB  LEU X 259      48.541  23.720  18.726  0.00  0.00            
ATOM   4004  HB2 LEU X 259      48.700  23.151  19.642  0.00  0.00            
ATOM   4005  HB3 LEU X 259      48.241  23.119  17.867  0.00  0.00            
ATOM   4006  CG  LEU X 259      49.863  24.388  18.394  0.00  0.00            
ATOM   4007  HG  LEU X 259      50.161  25.175  19.086  0.00  0.00            
ATOM   4008  CD1 LEU X 259      50.952  23.295  18.651  0.00  0.00            
ATOM   4009 HD11 LEU X 259      50.836  22.537  17.877  0.00  0.00            
ATOM   4010 HD12 LEU X 259      51.902  23.815  18.522  0.00  0.00            
ATOM   4011 HD13 LEU X 259      51.035  22.843  19.640  0.00  0.00            
ATOM   4012  CD2 LEU X 259      50.040  24.983  16.998  0.00  0.00            
ATOM   4013 HD21 LEU X 259      49.284  25.763  16.910  0.00  0.00            
ATOM   4014 HD22 LEU X 259      50.961  25.565  17.037  0.00  0.00            
ATOM   4015 HD23 LEU X 259      50.024  24.301  16.147  0.00  0.00            
ATOM   4016  C   LEU X 259      46.042  23.968  18.869  0.00  0.00            
ATOM   4017  O   LEU X 259      45.676  23.347  19.910  0.00  0.00            
ATOM   4018  N   PRO X 260      45.346  24.147  17.686  0.00  0.00            
ATOM   4019  CD  PRO X 260      45.902  24.532  16.407  0.00  0.00            
ATOM   4020  HD2 PRO X 260      46.436  23.710  15.931  0.00  0.00            
ATOM   4021  HD3 PRO X 260      46.604  25.364  16.357  0.00  0.00            
ATOM   4022  CG  PRO X 260      44.608  24.881  15.564  0.00  0.00            
ATOM   4023  HG2 PRO X 260      44.697  24.763  14.484  0.00  0.00            
ATOM   4024  HG3 PRO X 260      44.401  25.939  15.722  0.00  0.00            
ATOM   4025  CB  PRO X 260      43.540  23.930  16.166  0.00  0.00            
ATOM   4026  HB2 PRO X 260      43.670  22.922  15.773  0.00  0.00            
ATOM   4027  HB3 PRO X 260      42.529  24.242  15.906  0.00  0.00            
ATOM   4028  CA  PRO X 260      43.866  23.958  17.631  0.00  0.00            
ATOM   4029  HA  PRO X 260      43.370  24.810  18.096  0.00  0.00            
ATOM   4030  C   PRO X 260      43.288  22.680  18.209  0.00  0.00            
ATOM   4031  O   PRO X 260      42.250  22.759  18.789  0.00  0.00            
ATOM   4032  N   GLU X 261      44.060  21.562  18.207  0.00  0.00            
ATOM   4033  H   GLU X 261      44.939  21.617  17.713  0.00  0.00            
ATOM   4034  CA  GLU X 261      43.586  20.257  18.642  0.00  0.00            
ATOM   4035  HA  GLU X 261      42.690  19.919  18.122  0.00  0.00            
ATOM   4036  CB  GLU X 261      44.667  19.192  18.245  0.00  0.00            
ATOM   4037  HB2 GLU X 261      44.362  18.239  18.678  0.00  0.00            
ATOM   4038  HB3 GLU X 261      44.717  18.980  17.176  0.00  0.00            
ATOM   4039  CG  GLU X 261      46.098  19.417  18.696  0.00  0.00            
ATOM   4040  HG2 GLU X 261      46.144  19.948  19.646  0.00  0.00            
ATOM   4041  HG3 GLU X 261      46.492  18.438  18.969  0.00  0.00            
ATOM   4042  CD  GLU X 261      47.030  20.213  17.743  0.00  0.00            
ATOM   4043  OE1 GLU X 261      46.532  21.071  16.971  0.00  0.00            
ATOM   4044  OE2 GLU X 261      48.236  19.877  17.796  0.00  0.00            
ATOM   4045  C   GLU X 261      43.343  20.270  20.218  0.00  0.00            
ATOM   4046  O   GLU X 261      42.395  19.610  20.627  0.00  0.00            
ATOM   4047  N   VAL X 262      44.195  20.999  20.965  0.00  0.00            
ATOM   4048  H   VAL X 262      44.866  21.562  20.462  0.00  0.00            
ATOM   4049  CA  VAL X 262      44.061  21.376  22.331  0.00  0.00            
ATOM   4050  HA  VAL X 262      43.895  20.473  22.918  0.00  0.00            
ATOM   4051  CB  VAL X 262      45.289  22.035  22.997  0.00  0.00            
ATOM   4052  HB  VAL X 262      45.445  22.933  22.399  0.00  0.00            
ATOM   4053  CG1 VAL X 262      45.176  22.410  24.518  0.00  0.00            
ATOM   4054 HG11 VAL X 262      44.324  23.087  24.581  0.00  0.00            
ATOM   4055 HG12 VAL X 262      45.074  21.540  25.166  0.00  0.00            
ATOM   4056 HG13 VAL X 262      46.097  22.964  24.699  0.00  0.00            
ATOM   4057  CG2 VAL X 262      46.529  21.124  22.825  0.00  0.00            
ATOM   4058 HG21 VAL X 262      47.297  21.326  23.572  0.00  0.00            
ATOM   4059 HG22 VAL X 262      46.199  20.094  22.959  0.00  0.00            
ATOM   4060 HG23 VAL X 262      46.998  21.065  21.843  0.00  0.00            
ATOM   4061  C   VAL X 262      42.822  22.245  22.427  0.00  0.00            
ATOM   4062  O   VAL X 262      41.973  21.926  23.228  0.00  0.00            
ATOM   4063  N   THR X 263      42.818  23.395  21.725  0.00  0.00            
ATOM   4064  H   THR X 263      43.589  23.630  21.116  0.00  0.00            
ATOM   4065  CA  THR X 263      41.689  24.429  21.877  0.00  0.00            
ATOM   4066  HA  THR X 263      41.748  24.863  22.876  0.00  0.00            
ATOM   4067  CB  THR X 263      41.934  25.633  21.004  0.00  0.00            
ATOM   4068  HB  THR X 263      42.024  25.305  19.968  0.00  0.00            
ATOM   4069  CG2 THR X 263      40.868  26.682  21.081  0.00  0.00            
ATOM   4070 HG21 THR X 263      41.188  27.559  20.517  0.00  0.00            
ATOM   4071 HG22 THR X 263      40.010  26.218  20.594  0.00  0.00            
ATOM   4072 HG23 THR X 263      40.673  26.939  22.122  0.00  0.00            
ATOM   4073  OG1 THR X 263      43.109  26.107  21.465  0.00  0.00            
ATOM   4074  HG1 THR X 263      43.342  25.547  22.209  0.00  0.00            
ATOM   4075  C   THR X 263      40.190  23.855  21.684  0.00  0.00            
ATOM   4076  O   THR X 263      39.231  24.208  22.457  0.00  0.00            
ATOM   4077  N   ASN X 264      40.083  22.915  20.696  0.00  0.00            
ATOM   4078  H   ASN X 264      40.940  22.711  20.203  0.00  0.00            
ATOM   4079  CA  ASN X 264      38.924  22.070  20.411  0.00  0.00            
ATOM   4080  HA  ASN X 264      38.062  22.687  20.159  0.00  0.00            
ATOM   4081  CB  ASN X 264      39.394  21.213  19.225  0.00  0.00            
ATOM   4082  HB2 ASN X 264      39.535  21.950  18.434  0.00  0.00            
ATOM   4083  HB3 ASN X 264      40.246  20.561  19.419  0.00  0.00            
ATOM   4084  CG  ASN X 264      38.306  20.302  18.824  0.00  0.00            
ATOM   4085  OD1 ASN X 264      37.231  20.055  19.356  0.00  0.00            
ATOM   4086  ND2 ASN X 264      38.415  19.786  17.604  0.00  0.00            
ATOM   4087 HD21 ASN X 264      37.626  19.234  17.299  0.00  0.00            
ATOM   4088 HD22 ASN X 264      38.879  20.285  16.859  0.00  0.00            
ATOM   4089  C   ASN X 264      38.556  21.186  21.599  0.00  0.00            
ATOM   4090  O   ASN X 264      37.450  21.326  22.125  0.00  0.00            
ATOM   4091  N   SER X 265      39.608  20.582  22.087  0.00  0.00            
ATOM   4092  H   SER X 265      40.481  20.711  21.596  0.00  0.00            
ATOM   4093  CA  SER X 265      39.416  19.569  23.103  0.00  0.00            
ATOM   4094  HA  SER X 265      38.648  18.857  22.801  0.00  0.00            
ATOM   4095  CB  SER X 265      40.722  18.817  23.340  0.00  0.00            
ATOM   4096  HB2 SER X 265      41.477  19.578  23.539  0.00  0.00            
ATOM   4097  HB3 SER X 265      40.586  18.161  24.200  0.00  0.00            
ATOM   4098  OG  SER X 265      40.987  18.022  22.244  0.00  0.00            
ATOM   4099  HG  SER X 265      41.620  18.492  21.696  0.00  0.00            
ATOM   4100  C   SER X 265      38.949  20.297  24.372  0.00  0.00            
ATOM   4101  O   SER X 265      38.077  19.834  25.097  0.00  0.00            
ATOM   4102  N   VAL X 266      39.465  21.517  24.652  0.00  0.00            
ATOM   4103  H   VAL X 266      40.283  21.821  24.143  0.00  0.00            
ATOM   4104  CA  VAL X 266      39.145  22.293  25.846  0.00  0.00            
ATOM   4105  HA  VAL X 266      39.192  21.685  26.749  0.00  0.00            
ATOM   4106  CB  VAL X 266      40.197  23.426  26.018  0.00  0.00            
ATOM   4107  HB  VAL X 266      40.264  23.885  25.031  0.00  0.00            
ATOM   4108  CG1 VAL X 266      39.614  24.447  27.014  0.00  0.00            
ATOM   4109 HG11 VAL X 266      40.345  25.218  27.256  0.00  0.00            
ATOM   4110 HG12 VAL X 266      38.753  24.900  26.523  0.00  0.00            
ATOM   4111 HG13 VAL X 266      39.237  23.855  27.849  0.00  0.00            
ATOM   4112  CG2 VAL X 266      41.493  22.825  26.561  0.00  0.00            
ATOM   4113 HG21 VAL X 266      41.316  22.760  27.635  0.00  0.00            
ATOM   4114 HG22 VAL X 266      41.673  21.817  26.188  0.00  0.00            
ATOM   4115 HG23 VAL X 266      42.280  23.558  26.385  0.00  0.00            
ATOM   4116  C   VAL X 266      37.664  22.911  25.773  0.00  0.00            
ATOM   4117  O   VAL X 266      36.865  22.633  26.663  0.00  0.00            
ATOM   4118  N   PHE X 267      37.260  23.617  24.687  0.00  0.00            
ATOM   4119  H   PHE X 267      37.827  23.780  23.866  0.00  0.00            
ATOM   4120  CA  PHE X 267      35.931  24.141  24.546  0.00  0.00            
ATOM   4121  HA  PHE X 267      35.868  24.913  25.313  0.00  0.00            
ATOM   4122  CB  PHE X 267      35.758  24.893  23.154  0.00  0.00            
ATOM   4123  HB2 PHE X 267      35.969  24.285  22.275  0.00  0.00            
ATOM   4124  HB3 PHE X 267      34.682  25.038  23.057  0.00  0.00            
ATOM   4125  CG  PHE X 267      36.294  26.291  23.022  0.00  0.00            
ATOM   4126  CD1 PHE X 267      35.487  27.271  22.404  0.00  0.00            
ATOM   4127  HD1 PHE X 267      34.463  27.034  22.153  0.00  0.00            
ATOM   4128  CE1 PHE X 267      35.971  28.566  22.116  0.00  0.00            
ATOM   4129  HE1 PHE X 267      35.356  29.275  21.581  0.00  0.00            
ATOM   4130  CZ  PHE X 267      37.298  28.868  22.361  0.00  0.00            
ATOM   4131  HZ  PHE X 267      37.672  29.829  22.040  0.00  0.00            
ATOM   4132  CE2 PHE X 267      38.145  27.958  23.001  0.00  0.00            
ATOM   4133  HE2 PHE X 267      39.181  28.244  23.109  0.00  0.00            
ATOM   4134  CD2 PHE X 267      37.641  26.674  23.370  0.00  0.00            
ATOM   4135  HD2 PHE X 267      38.266  25.943  23.862  0.00  0.00            
ATOM   4136  C   PHE X 267      34.837  23.059  24.564  0.00  0.00            
ATOM   4137  O   PHE X 267      33.838  23.303  25.221  0.00  0.00            
ATOM   4138  N   HID X 268      35.175  21.891  24.007  0.00  0.00            
ATOM   4139  H   HID X 268      36.089  21.692  23.625  0.00  0.00            
ATOM   4140  CA  HID X 268      34.222  20.774  24.142  0.00  0.00            
ATOM   4141  HA  HID X 268      33.236  21.103  23.814  0.00  0.00            
ATOM   4142  CB  HID X 268      34.585  19.562  23.254  0.00  0.00            
ATOM   4143  HB2 HID X 268      35.643  19.303  23.294  0.00  0.00            
ATOM   4144  HB3 HID X 268      34.023  18.673  23.541  0.00  0.00            
ATOM   4145  CG  HID X 268      34.125  19.806  21.828  0.00  0.00            
ATOM   4146  ND1 HID X 268      34.730  20.591  20.918  0.00  0.00            
ATOM   4147  HD1 HID X 268      35.733  20.707  20.919  0.00  0.00            
ATOM   4148  CE1 HID X 268      33.999  20.486  19.791  0.00  0.00            
ATOM   4149  HE1 HID X 268      34.430  20.713  18.828  0.00  0.00            
ATOM   4150  NE2 HID X 268      33.001  19.607  19.925  0.00  0.00            
ATOM   4151  CD2 HID X 268      33.071  19.103  21.229  0.00  0.00            
ATOM   4152  HD2 HID X 268      32.411  18.395  21.708  0.00  0.00            
ATOM   4153  C   HID X 268      34.112  20.324  25.570  0.00  0.00            
ATOM   4154  O   HID X 268      33.114  19.751  25.892  0.00  0.00            
ATOM   4155  N   GLU X 269      35.168  20.329  26.389  0.00  0.00            
ATOM   4156  H   GLU X 269      35.976  20.884  26.146  0.00  0.00            
ATOM   4157  CA  GLU X 269      35.217  19.779  27.741  0.00  0.00            
ATOM   4158  HA  GLU X 269      34.743  18.799  27.688  0.00  0.00            
ATOM   4159  CB  GLU X 269      36.603  19.659  28.327  0.00  0.00            
ATOM   4160  HB2 GLU X 269      37.338  19.345  27.586  0.00  0.00            
ATOM   4161  HB3 GLU X 269      36.892  20.650  28.676  0.00  0.00            
ATOM   4162  CG  GLU X 269      36.591  18.623  29.489  0.00  0.00            
ATOM   4163  HG2 GLU X 269      37.518  18.860  30.012  0.00  0.00            
ATOM   4164  HG3 GLU X 269      35.726  18.789  30.131  0.00  0.00            
ATOM   4165  CD  GLU X 269      36.708  17.197  29.041  0.00  0.00            
ATOM   4166  OE1 GLU X 269      36.706  16.333  29.982  0.00  0.00            
ATOM   4167  OE2 GLU X 269      36.968  16.911  27.898  0.00  0.00            
ATOM   4168  C   GLU X 269      34.279  20.712  28.554  0.00  0.00            
ATOM   4169  O   GLU X 269      33.383  20.222  29.217  0.00  0.00            
ATOM   4170  N   ILE X 270      34.589  22.024  28.608  0.00  0.00            
ATOM   4171  H   ILE X 270      35.394  22.327  28.078  0.00  0.00            
ATOM   4172  CA  ILE X 270      33.750  23.044  29.175  0.00  0.00            
ATOM   4173  HA  ILE X 270      33.669  22.904  30.253  0.00  0.00            
ATOM   4174  CB  ILE X 270      34.329  24.458  28.898  0.00  0.00            
ATOM   4175  HB  ILE X 270      34.583  24.411  27.839  0.00  0.00            
ATOM   4176  CG2 ILE X 270      33.366  25.593  29.219  0.00  0.00            
ATOM   4177 HG21 ILE X 270      33.795  26.547  28.912  0.00  0.00            
ATOM   4178 HG22 ILE X 270      32.416  25.412  28.717  0.00  0.00            
ATOM   4179 HG23 ILE X 270      33.393  25.606  30.309  0.00  0.00            
ATOM   4180  CG1 ILE X 270      35.686  24.569  29.646  0.00  0.00            
ATOM   4181 HG12 ILE X 270      35.472  24.760  30.697  0.00  0.00            
ATOM   4182 HG13 ILE X 270      36.278  23.654  29.667  0.00  0.00            
ATOM   4183  CD1 ILE X 270      36.656  25.688  29.264  0.00  0.00            
ATOM   4184 HD11 ILE X 270      37.412  25.746  30.047  0.00  0.00            
ATOM   4185 HD12 ILE X 270      37.118  25.490  28.296  0.00  0.00            
ATOM   4186 HD13 ILE X 270      36.157  26.646  29.123  0.00  0.00            
ATOM   4187  C   ILE X 270      32.284  22.902  28.751  0.00  0.00            
ATOM   4188  O   ILE X 270      31.375  23.041  29.553  0.00  0.00            
ATOM   4189  N   ASN X 271      32.077  22.700  27.426  0.00  0.00            
ATOM   4190  H   ASN X 271      32.856  22.510  26.812  0.00  0.00            
ATOM   4191  CA  ASN X 271      30.748  22.449  26.894  0.00  0.00            
ATOM   4192  HA  ASN X 271      30.148  23.344  27.058  0.00  0.00            
ATOM   4193  CB  ASN X 271      30.777  22.078  25.398  0.00  0.00            
ATOM   4194  HB2 ASN X 271      31.535  22.661  24.876  0.00  0.00            
ATOM   4195  HB3 ASN X 271      31.053  21.024  25.363  0.00  0.00            
ATOM   4196  CG  ASN X 271      29.405  22.291  24.715  0.00  0.00            
ATOM   4197  OD1 ASN X 271      28.439  21.886  25.287  0.00  0.00            
ATOM   4198  ND2 ASN X 271      29.425  22.853  23.521  0.00  0.00            
ATOM   4199 HD21 ASN X 271      28.665  22.759  22.863  0.00  0.00            
ATOM   4200 HD22 ASN X 271      30.305  23.162  23.134  0.00  0.00            
ATOM   4201  C   ASN X 271      29.966  21.420  27.655  0.00  0.00            
ATOM   4202  O   ASN X 271      28.966  21.727  28.292  0.00  0.00            
ATOM   4203  N   MET X 272      30.365  20.135  27.684  0.00  0.00            
ATOM   4204  H   MET X 272      31.348  19.983  27.508  0.00  0.00            
ATOM   4205  CA  MET X 272      29.642  19.101  28.436  0.00  0.00            
ATOM   4206  HA  MET X 272      28.591  19.151  28.153  0.00  0.00            
ATOM   4207  CB  MET X 272      30.293  17.717  28.086  0.00  0.00            
ATOM   4208  HB2 MET X 272      31.328  17.752  28.426  0.00  0.00            
ATOM   4209  HB3 MET X 272      29.853  16.965  28.742  0.00  0.00            
ATOM   4210  CG  MET X 272      30.093  17.235  26.666  0.00  0.00            
ATOM   4211  HG2 MET X 272      30.855  17.698  26.038  0.00  0.00            
ATOM   4212  HG3 MET X 272      30.232  16.155  26.692  0.00  0.00            
ATOM   4213  SD  MET X 272      28.552  17.647  25.950  0.00  0.00            
ATOM   4214  CE  MET X 272      27.477  16.689  27.008  0.00  0.00            
ATOM   4215  HE1 MET X 272      27.517  15.635  26.733  0.00  0.00            
ATOM   4216  HE2 MET X 272      27.695  16.769  28.073  0.00  0.00            
ATOM   4217  HE3 MET X 272      26.449  17.043  26.932  0.00  0.00            
ATOM   4218  C   MET X 272      29.715  19.201  29.998  0.00  0.00            
ATOM   4219  O   MET X 272      28.637  18.935  30.575  0.00  0.00            
ATOM   4220  N   TRP X 273      30.813  19.732  30.540  0.00  0.00            
ATOM   4221  H   TRP X 273      31.584  19.952  29.925  0.00  0.00            
ATOM   4222  CA  TRP X 273      31.011  19.945  31.940  0.00  0.00            
ATOM   4223  HA  TRP X 273      30.925  18.948  32.374  0.00  0.00            
ATOM   4224  CB  TRP X 273      32.386  20.539  32.220  0.00  0.00            
ATOM   4225  HB2 TRP X 273      33.102  19.913  31.688  0.00  0.00            
ATOM   4226  HB3 TRP X 273      32.283  21.587  31.939  0.00  0.00            
ATOM   4227  CG  TRP X 273      32.673  20.300  33.609  0.00  0.00            
ATOM   4228  CD1 TRP X 273      33.319  19.197  34.130  0.00  0.00            
ATOM   4229  HD1 TRP X 273      33.757  18.399  33.549  0.00  0.00            
ATOM   4230  NE1 TRP X 273      33.389  19.256  35.493  0.00  0.00            
ATOM   4231  HE1 TRP X 273      33.774  18.496  36.036  0.00  0.00            
ATOM   4232  CE2 TRP X 273      32.727  20.337  35.967  0.00  0.00            
ATOM   4233  CZ2 TRP X 273      32.649  20.933  37.247  0.00  0.00            
ATOM   4234  HZ2 TRP X 273      33.204  20.529  38.080  0.00  0.00            
ATOM   4235  CH2 TRP X 273      32.058  22.147  37.331  0.00  0.00            
ATOM   4236  HH2 TRP X 273      32.142  22.685  38.264  0.00  0.00            
ATOM   4237  CZ3 TRP X 273      31.527  22.796  36.218  0.00  0.00            
ATOM   4238  HZ3 TRP X 273      31.251  23.839  36.272  0.00  0.00            
ATOM   4239  CE3 TRP X 273      31.670  22.259  34.978  0.00  0.00            
ATOM   4240  HE3 TRP X 273      31.401  22.915  34.164  0.00  0.00            
ATOM   4241  CD2 TRP X 273      32.306  21.042  34.806  0.00  0.00            
ATOM   4242  C   TRP X 273      29.891  20.775  32.571  0.00  0.00            
ATOM   4243  O   TRP X 273      29.197  20.418  33.476  0.00  0.00            
ATOM   4244  N   VAL X 274      29.664  21.913  31.907  0.00  0.00            
ATOM   4245  H   VAL X 274      30.310  22.238  31.202  0.00  0.00            
ATOM   4246  CA  VAL X 274      28.602  22.834  32.288  0.00  0.00            
ATOM   4247  HA  VAL X 274      28.620  23.038  33.359  0.00  0.00            
ATOM   4248  CB  VAL X 274      28.903  24.170  31.520  0.00  0.00            
ATOM   4249  HB  VAL X 274      29.073  24.083  30.447  0.00  0.00            
ATOM   4250  CG1 VAL X 274      27.879  25.249  31.744  0.00  0.00            
ATOM   4251 HG11 VAL X 274      27.843  25.471  32.811  0.00  0.00            
ATOM   4252 HG12 VAL X 274      28.294  26.127  31.249  0.00  0.00            
ATOM   4253 HG13 VAL X 274      26.879  24.954  31.427  0.00  0.00            
ATOM   4254  CG2 VAL X 274      30.289  24.685  31.944  0.00  0.00            
ATOM   4255 HG21 VAL X 274      30.488  25.627  31.432  0.00  0.00            
ATOM   4256 HG22 VAL X 274      30.304  24.900  33.013  0.00  0.00            
ATOM   4257 HG23 VAL X 274      31.140  24.057  31.682  0.00  0.00            
ATOM   4258  C   VAL X 274      27.241  22.260  31.856  0.00  0.00            
ATOM   4259  O   VAL X 274      26.292  22.462  32.604  0.00  0.00            
ATOM   4260  N   SER X 275      27.169  21.579  30.654  0.00  0.00            
ATOM   4261  H   SER X 275      28.036  21.233  30.268  0.00  0.00            
ATOM   4262  CA  SER X 275      25.821  21.237  30.176  0.00  0.00            
ATOM   4263  HA  SER X 275      25.250  22.160  30.275  0.00  0.00            
ATOM   4264  CB  SER X 275      25.773  20.705  28.744  0.00  0.00            
ATOM   4265  HB2 SER X 275      26.313  19.772  28.584  0.00  0.00            
ATOM   4266  HB3 SER X 275      24.719  20.611  28.482  0.00  0.00            
ATOM   4267  OG  SER X 275      26.226  21.616  27.826  0.00  0.00            
ATOM   4268  HG  SER X 275      27.125  21.880  28.032  0.00  0.00            
ATOM   4269  C   SER X 275      25.242  20.148  31.137  0.00  0.00            
ATOM   4270  O   SER X 275      24.103  20.250  31.572  0.00  0.00            
ATOM   4271  N   GLN X 276      25.953  19.142  31.510  0.00  0.00            
ATOM   4272  H   GLN X 276      26.880  19.102  31.111  0.00  0.00            
ATOM   4273  CA  GLN X 276      25.576  18.086  32.416  0.00  0.00            
ATOM   4274  HA  GLN X 276      24.751  17.517  31.988  0.00  0.00            
ATOM   4275  CB  GLN X 276      26.855  17.238  32.541  0.00  0.00            
ATOM   4276  HB2 GLN X 276      27.681  17.941  32.641  0.00  0.00            
ATOM   4277  HB3 GLN X 276      26.868  16.702  33.490  0.00  0.00            
ATOM   4278  CG  GLN X 276      26.988  16.176  31.373  0.00  0.00            
ATOM   4279  HG2 GLN X 276      26.662  16.638  30.442  0.00  0.00            
ATOM   4280  HG3 GLN X 276      27.998  15.806  31.197  0.00  0.00            
ATOM   4281  CD  GLN X 276      26.131  14.904  31.374  0.00  0.00            
ATOM   4282  OE1 GLN X 276      25.074  14.838  31.980  0.00  0.00            
ATOM   4283  NE2 GLN X 276      26.458  13.873  30.705  0.00  0.00            
ATOM   4284 HE21 GLN X 276      25.802  13.104  30.714  0.00  0.00            
ATOM   4285 HE22 GLN X 276      27.354  13.762  30.252  0.00  0.00            
ATOM   4286  C   GLN X 276      25.230  18.615  33.832  0.00  0.00            
ATOM   4287  O   GLN X 276      24.513  17.958  34.577  0.00  0.00            
ATOM   4288  N   ARG X 277      25.711  19.813  34.199  0.00  0.00            
ATOM   4289  H   ARG X 277      26.473  20.175  33.643  0.00  0.00            
ATOM   4290  CA  ARG X 277      25.533  20.418  35.550  0.00  0.00            
ATOM   4291  HA  ARG X 277      25.104  19.700  36.249  0.00  0.00            
ATOM   4292  CB  ARG X 277      26.895  20.798  36.152  0.00  0.00            
ATOM   4293  HB2 ARG X 277      27.364  21.368  35.350  0.00  0.00            
ATOM   4294  HB3 ARG X 277      26.785  21.372  37.072  0.00  0.00            
ATOM   4295  CG  ARG X 277      27.760  19.547  36.443  0.00  0.00            
ATOM   4296  HG2 ARG X 277      27.295  18.856  37.146  0.00  0.00            
ATOM   4297  HG3 ARG X 277      27.911  19.046  35.486  0.00  0.00            
ATOM   4298  CD  ARG X 277      29.189  19.926  36.815  0.00  0.00            
ATOM   4299  HD2 ARG X 277      29.572  20.576  36.029  0.00  0.00            
ATOM   4300  HD3 ARG X 277      29.255  20.613  37.658  0.00  0.00            
ATOM   4301  NE  ARG X 277      29.939  18.627  37.086  0.00  0.00            
ATOM   4302  HE  ARG X 277      29.943  18.356  38.059  0.00  0.00            
ATOM   4303  CZ  ARG X 277      30.396  17.802  36.209  0.00  0.00            
ATOM   4304  NH1 ARG X 277      30.218  17.918  34.960  0.00  0.00            
ATOM   4305 HH11 ARG X 277      29.769  18.761  34.632  0.00  0.00            
ATOM   4306 HH12 ARG X 277      30.632  17.188  34.397  0.00  0.00            
ATOM   4307  NH2 ARG X 277      30.932  16.710  36.718  0.00  0.00            
ATOM   4308 HH21 ARG X 277      31.123  16.754  37.708  0.00  0.00            
ATOM   4309 HH22 ARG X 277      31.276  15.948  36.152  0.00  0.00            
ATOM   4310  C   ARG X 277      24.584  21.602  35.463  0.00  0.00            
ATOM   4311  O   ARG X 277      24.386  22.325  36.458  0.00  0.00            
ATOM   4312  N   THR X 278      23.905  21.741  34.318  0.00  0.00            
ATOM   4313  H   THR X 278      24.123  21.122  33.550  0.00  0.00            
ATOM   4314  CA  THR X 278      22.737  22.728  34.194  0.00  0.00            
ATOM   4315  HA  THR X 278      22.437  23.100  35.174  0.00  0.00            
ATOM   4316  CB  THR X 278      23.173  23.946  33.343  0.00  0.00            
ATOM   4317  HB  THR X 278      22.321  24.616  33.224  0.00  0.00            
ATOM   4318  CG2 THR X 278      24.191  24.808  34.147  0.00  0.00            
ATOM   4319 HG21 THR X 278      25.103  24.250  34.360  0.00  0.00            
ATOM   4320 HG22 THR X 278      24.500  25.711  33.621  0.00  0.00            
ATOM   4321 HG23 THR X 278      23.751  25.163  35.079  0.00  0.00            
ATOM   4322  OG1 THR X 278      23.806  23.609  32.154  0.00  0.00            
ATOM   4323  HG1 THR X 278      24.618  23.139  32.360  0.00  0.00            
ATOM   4324  C   THR X 278      21.455  22.066  33.548  0.00  0.00            
ATOM   4325  O   THR X 278      21.503  20.861  33.191  0.00  0.00            
ATOM   4326  N   ALA X 279      20.333  22.765  33.499  0.00  0.00            
ATOM   4327  H   ALA X 279      20.298  23.606  34.058  0.00  0.00            
ATOM   4328  CA  ALA X 279      19.052  22.140  33.238  0.00  0.00            
ATOM   4329  HA  ALA X 279      18.774  21.382  33.971  0.00  0.00            
ATOM   4330  CB  ALA X 279      18.009  23.325  33.189  0.00  0.00            
ATOM   4331  HB1 ALA X 279      17.953  23.681  34.218  0.00  0.00            
ATOM   4332  HB2 ALA X 279      18.362  24.148  32.569  0.00  0.00            
ATOM   4333  HB3 ALA X 279      17.005  23.108  32.824  0.00  0.00            
ATOM   4334  C   ALA X 279      19.015  21.434  31.856  0.00  0.00            
ATOM   4335  O   ALA X 279      19.747  21.898  30.966  0.00  0.00            
ATOM   4336  N   NME X 280      18.155  20.471  31.635  0.00  0.00            
ATOM   4337  H   NME X 280      17.595  20.200  32.430  0.00  0.00            
ATOM   4338  CH3 NME X 280      18.128  19.540  30.514  0.00  0.00            
ATOM   4339 HH31 NME X 280      17.411  20.009  29.840  0.00  0.00            
ATOM   4340 HH32 NME X 280      19.040  19.519  29.917  0.00  0.00            
ATOM   4341 HH33 NME X 280      17.889  18.597  31.005  0.00  0.00            
ATOM   4342  N5  PYR X 281      48.387  37.004  29.273  0.00  0.00            
ATOM   4343  C30 PYR X 281      48.357  36.346  30.212  0.00  0.00            
ATOM   4344  C16 PYR X 281      48.389  35.439  31.298  0.00  0.00            
ATOM   4345  C17 PYR X 281      48.964  34.119  31.153  0.00  0.00            
ATOM   4346  N4  PYR X 281      48.927  33.475  32.340  0.00  0.00            
ATOM   4347  H17 PYR X 281      49.307  33.675  30.275  0.00  0.00            
ATOM   4348  C15 PYR X 281      48.114  35.541  32.700  0.00  0.00            
ATOM   4349  H16 PYR X 281      47.539  36.337  33.217  0.00  0.00            
ATOM   4350  N3  PYR X 281      48.399  34.346  33.253  0.00  0.00            
ATOM   4351  C1  PYR X 281      48.360  34.164  34.743  0.00  0.00            
ATOM   4352  O1  PYR X 281      47.490  35.025  35.307  0.00  0.00            
ATOM   4353  N1  PYR X 281      49.706  34.024  35.295  0.00  0.00            
ATOM   4354  C5  PYR X 281      49.795  34.035  36.762  0.00  0.00            
ATOM   4355  C4  PYR X 281      51.119  33.346  37.160  0.00  0.00            
ATOM   4356  H5  PYR X 281      51.165  33.481  38.283  0.00  0.00            
ATOM   4357  H6  PYR X 281      51.093  32.243  36.903  0.00  0.00            
ATOM   4358  H7  PYR X 281      49.021  33.307  37.076  0.00  0.00            
ATOM   4359  H8  PYR X 281      49.690  35.010  37.246  0.00  0.00            
ATOM   4360  C2  PYR X 281      50.882  34.903  34.745  0.00  0.00            
ATOM   4361  H1  PYR X 281      50.846  35.900  35.182  0.00  0.00            
ATOM   4362  H2  PYR X 281      50.836  35.119  33.666  0.00  0.00            
ATOM   4363  C3  PYR X 281      52.261  34.186  35.170  0.00  0.00            
ATOM   4364  H3  PYR X 281      53.121  34.783  34.765  0.00  0.00            
ATOM   4365  H4  PYR X 281      52.311  33.138  34.701  0.00  0.00            
ATOM   4366  N2  PYR X 281      52.371  34.005  36.641  0.00  0.00            
ATOM   4367  C6  PYR X 281      53.591  33.134  36.956  0.00  0.00            
ATOM   4368  C11 PYR X 281      54.980  33.787  36.544  0.00  0.00            
ATOM   4369  C12 PYR X 281      55.945  32.945  35.921  0.00  0.00            
ATOM   4370  H13 PYR X 281      55.769  31.870  35.936  0.00  0.00            
ATOM   4371  C24 PYR X 281      57.137  33.557  35.442  0.00  0.00            
ATOM   4372  C25 PYR X 281      57.342  34.881  35.543  0.00  0.00            
ATOM   4373  C13 PYR X 281      56.353  35.733  36.004  0.00  0.00            
ATOM   4374  C14 PYR X 281      55.159  35.147  36.438  0.00  0.00            
ATOM   4375  H15 PYR X 281      54.398  35.827  36.821  0.00  0.00            
ATOM   4376  H14 PYR X 281      56.555  36.800  36.097  0.00  0.00            
ATOM   4377  C26 PYR X 281      58.547  35.392  35.128  0.00  0.00            
ATOM   4378  C27 PYR X 281      59.641  34.659  34.809  0.00  0.00            
ATOM   4379  C28 PYR X 281      59.480  33.270  34.751  0.00  0.00            
ATOM   4380  C29 PYR X 281      58.245  32.747  35.061  0.00  0.00            
ATOM   4381  H25 PYR X 281      58.154  31.741  35.078  0.00  0.00            
ATOM   4382  H24 PYR X 281      60.263  32.543  34.534  0.00  0.00            
ATOM   4383  H23 PYR X 281      60.571  35.140  34.508  0.00  0.00            
ATOM   4384  H22 PYR X 281      58.596  36.479  35.050  0.00  0.00            
ATOM   4385  H9  PYR X 281      53.519  32.153  36.392  0.00  0.00            
ATOM   4386  C7  PYR X 281      53.695  32.816  38.417  0.00  0.00            
ATOM   4387  C10 PYR X 281      53.933  33.848  39.413  0.00  0.00            
ATOM   4388  H12 PYR X 281      54.197  34.840  39.045  0.00  0.00            
ATOM   4389  C8  PYR X 281      53.375  31.558  38.909  0.00  0.00            
ATOM   4390  H10 PYR X 281      53.180  30.739  38.217  0.00  0.00            
ATOM   4391  C9  PYR X 281      53.206  31.203  40.271  0.00  0.00            
ATOM   4392  H11 PYR X 281      52.918  30.187  40.540  0.00  0.00            
ATOM   4393  C18 PYR X 281      53.550  32.132  41.220  0.00  0.00            
ATOM   4394  C19 PYR X 281      53.957  33.451  40.811  0.00  0.00            
ATOM   4395  C20 PYR X 281      54.387  34.312  41.834  0.00  0.00            
ATOM   4396  H18 PYR X 281      54.731  35.291  41.530  0.00  0.00            
ATOM   4397  C21 PYR X 281      54.347  33.983  43.215  0.00  0.00            
ATOM   4398  H19 PYR X 281      54.724  34.646  43.983  0.00  0.00            
ATOM   4399  C22 PYR X 281      53.707  32.793  43.541  0.00  0.00            
ATOM   4400  H20 PYR X 281      53.519  32.546  44.593  0.00  0.00            
ATOM   4401  C23 PYR X 281      53.361  31.828  42.592  0.00  0.00            
ATOM   4402  H21 PYR X 281      52.831  30.913  42.881  0.00  0.00            
ATOM   4403  Na+ Na+ X 282      13.769  36.989  34.054  0.00  0.00            
ATOM   4404  Na+ Na+ X 283      74.995   9.815  19.930  0.00  0.00            
ATOM   4405  Na+ Na+ X 284      63.373  29.480  10.859  0.00  0.00            
ATOM   4406  O   WAT X 285      26.891   3.423  22.519  0.00  0.00            
ATOM   4407  H1  WAT X 285      27.239   3.214  23.386  0.00  0.00            
ATOM   4408  H2  WAT X 285      26.041   2.984  22.489  0.00  0.00            
ATOM   4409  O   WAT X 286      46.085  38.533  60.982  0.00  0.00            
ATOM   4410  H1  WAT X 286      46.279  38.304  61.891  0.00  0.00            
ATOM   4411  H2  WAT X 286      46.750  39.183  60.752  0.00  0.00            
ATOM   4412  O   WAT X 287      30.656  50.720  22.690  0.00  0.00            
ATOM   4413  H1  WAT X 287      31.308  51.133  22.124  0.00  0.00            
ATOM   4414  H2  WAT X 287      30.285  51.444  23.194  0.00  0.00            
ATOM   4415  O   WAT X 288      10.626  59.419  41.014  0.00  0.00            
ATOM   4416  H1  WAT X 288      11.455  59.392  40.536  0.00  0.00            
ATOM   4417  H2  WAT X 288      10.805  59.974  41.772  0.00  0.00            
ATOM   4418  O   WAT X 289      67.254  44.387  58.740  0.00  0.00            
ATOM   4419  H1  WAT X 289      67.222  45.177  58.200  0.00  0.00            
ATOM   4420  H2  WAT X 289      66.612  43.799  58.343  0.00  0.00            
ATOM   4421  O   WAT X 290      74.577  12.563   3.539  0.00  0.00            
ATOM   4422  H1  WAT X 290      73.783  12.882   3.110  0.00  0.00            
ATOM   4423  H2  WAT X 290      75.278  13.111   3.185  0.00  0.00            
ATOM   4424  O   WAT X 291      25.096  58.024  50.113  0.00  0.00            
ATOM   4425  H1  WAT X 291      25.697  58.216  50.833  0.00  0.00            
ATOM   4426  H2  WAT X 291      25.420  57.202  49.745  0.00  0.00            
ATOM   4427  O   WAT X 292      73.616  34.216   4.319  0.00  0.00            
ATOM   4428  H1  WAT X 292      73.212  33.523   4.841  0.00  0.00            
ATOM   4429  H2  WAT X 292      73.255  34.095   3.441  0.00  0.00            
ATOM   4430  O   WAT X 293      54.219  61.370  38.929  0.00  0.00            
ATOM   4431  H1  WAT X 293      54.629  61.707  38.133  0.00  0.00            
ATOM   4432  H2  WAT X 293      53.796  60.556  38.656  0.00  0.00            
ATOM   4433  O   WAT X 294      29.650  30.741  56.947  0.00  0.00            
ATOM   4434  H1  WAT X 294      30.379  30.657  57.562  0.00  0.00            
ATOM   4435  H2  WAT X 294      28.867  30.631  57.487  0.00  0.00            
ATOM   4436  O   WAT X 295      71.681   3.071  57.401  0.00  0.00            
ATOM   4437  H1  WAT X 295      71.897   2.647  56.570  0.00  0.00            
ATOM   4438  H2  WAT X 295      72.517   3.134  57.862  0.00  0.00            
ATOM   4439  O   WAT X 296      26.808   0.697  17.365  0.00  0.00            
ATOM   4440  H1  WAT X 296      26.475  -0.021  17.904  0.00  0.00            
ATOM   4441  H2  WAT X 296      27.631   0.949  17.784  0.00  0.00            
ATOM   4442  O   WAT X 297      75.934  48.712  53.019  0.00  0.00            
ATOM   4443  H1  WAT X 297      75.178  48.720  53.605  0.00  0.00            
ATOM   4444  H2  WAT X 297      76.463  49.459  53.298  0.00  0.00            
ATOM   4445  O   WAT X 298      72.314  51.311  54.965  0.00  0.00            
ATOM   4446  H1  WAT X 298      71.513  51.783  55.190  0.00  0.00            
ATOM   4447  H2  WAT X 298      72.923  51.523  55.673  0.00  0.00            
ATOM   4448  O   WAT X 299      28.610  60.916  62.608  0.00  0.00            
ATOM   4449  H1  WAT X 299      28.328  60.459  63.400  0.00  0.00            
ATOM   4450  H2  WAT X 299      28.133  61.745  62.627  0.00  0.00            
ATOM   4451  O   WAT X 300      38.432  58.037  58.504  0.00  0.00            
ATOM   4452  H1  WAT X 300      38.667  58.657  57.814  0.00  0.00            
ATOM   4453  H2  WAT X 300      38.648  58.491  59.318  0.00  0.00            
ATOM   4454  O   WAT X 301      51.574  61.052  41.275  0.00  0.00            
ATOM   4455  H1  WAT X 301      51.306  61.335  42.149  0.00  0.00            
ATOM   4456  H2  WAT X 301      52.504  61.271  41.226  0.00  0.00            
ATOM   4457  O   WAT X 302      25.391  13.194  40.274  0.00  0.00            
ATOM   4458  H1  WAT X 302      25.695  12.545  39.639  0.00  0.00            
ATOM   4459  H2  WAT X 302      24.456  13.289  40.089  0.00  0.00            
ATOM   4460  O   WAT X 303       9.875   3.496  14.906  0.00  0.00            
ATOM   4461  H1  WAT X 303      10.772   3.462  15.239  0.00  0.00            
ATOM   4462  H2  WAT X 303       9.888   2.942  14.125  0.00  0.00            
ATOM   4463  O   WAT X 304      47.077   2.415  22.697  0.00  0.00            
ATOM   4464  H1  WAT X 304      46.503   3.077  23.083  0.00  0.00            
ATOM   4465  H2  WAT X 304      47.582   2.076  23.436  0.00  0.00            
ATOM   4466  O   WAT X 305      25.811  56.750  28.963  0.00  0.00            
ATOM   4467  H1  WAT X 305      25.467  56.615  28.080  0.00  0.00            
ATOM   4468  H2  WAT X 305      26.430  56.031  29.090  0.00  0.00            
ATOM   4469  O   WAT X 306      47.565  64.115   4.249  0.00  0.00            
ATOM   4470  H1  WAT X 306      48.507  64.131   4.078  0.00  0.00            
ATOM   4471  H2  WAT X 306      47.167  64.004   3.386  0.00  0.00            
ATOM   4472  O   WAT X 307      39.176   2.195  43.547  0.00  0.00            
ATOM   4473  H1  WAT X 307      38.311   2.076  43.157  0.00  0.00            
ATOM   4474  H2  WAT X 307      39.747   1.611  43.048  0.00  0.00            
ATOM   4475  O   WAT X 308      30.349  10.272  25.078  0.00  0.00            
ATOM   4476  H1  WAT X 308      31.077   9.967  24.537  0.00  0.00            
ATOM   4477  H2  WAT X 308      30.646  11.113  25.427  0.00  0.00            
ATOM   4478  O   WAT X 309      64.997   7.330  15.304  0.00  0.00            
ATOM   4479  H1  WAT X 309      65.902   7.371  14.995  0.00  0.00            
ATOM   4480  H2  WAT X 309      64.953   7.980  16.005  0.00  0.00            
ATOM   4481  O   WAT X 310      29.230   7.894  54.799  0.00  0.00            
ATOM   4482  H1  WAT X 310      28.854   8.026  53.929  0.00  0.00            
ATOM   4483  H2  WAT X 310      29.973   7.309  54.652  0.00  0.00            
ATOM   4484  O   WAT X 311      30.135  60.935  24.946  0.00  0.00            
ATOM   4485  H1  WAT X 311      30.916  60.810  25.486  0.00  0.00            
ATOM   4486  H2  WAT X 311      30.383  60.602  24.084  0.00  0.00            
ATOM   4487  O   WAT X 312      30.514  14.681  15.376  0.00  0.00            
ATOM   4488  H1  WAT X 312      31.276  14.155  15.136  0.00  0.00            
ATOM   4489  H2  WAT X 312      30.879  15.522  15.650  0.00  0.00            
ATOM   4490  O   WAT X 313       8.381  48.474  56.666  0.00  0.00            
ATOM   4491  H1  WAT X 313       9.287  48.423  56.968  0.00  0.00            
ATOM   4492  H2  WAT X 313       8.045  47.583  56.766  0.00  0.00            
ATOM   4493  O   WAT X 314      20.146  15.711  40.775  0.00  0.00            
ATOM   4494  H1  WAT X 314      20.339  14.874  41.197  0.00  0.00            
ATOM   4495  H2  WAT X 314      20.964  15.957  40.344  0.00  0.00            
ATOM   4496  O   WAT X 315      23.492   0.422   6.327  0.00  0.00            
ATOM   4497  H1  WAT X 315      22.915   0.945   5.772  0.00  0.00            
ATOM   4498  H2  WAT X 315      23.002  -0.385   6.489  0.00  0.00            
ATOM   4499  O   WAT X 316      65.649   0.991   5.883  0.00  0.00            
ATOM   4500  H1  WAT X 316      65.496   1.929   5.993  0.00  0.00            
ATOM   4501  H2  WAT X 316      65.373   0.605   6.714  0.00  0.00            
ATOM   4502  O   WAT X 317      15.435  43.268  12.465  0.00  0.00            
ATOM   4503  H1  WAT X 317      16.297  42.858  12.388  0.00  0.00            
ATOM   4504  H2  WAT X 317      15.212  43.525  11.570  0.00  0.00            
ATOM   4505  O   WAT X 318      71.364   4.660  63.670  0.00  0.00            
ATOM   4506  H1  WAT X 318      72.200   4.471  64.097  0.00  0.00            
ATOM   4507  H2  WAT X 318      71.073   5.481  64.067  0.00  0.00            
ATOM   4508  O   WAT X 319      50.606  16.809  14.011  0.00  0.00            
ATOM   4509  H1  WAT X 319      50.796  17.457  13.332  0.00  0.00            
ATOM   4510  H2  WAT X 319      51.129  17.089  14.763  0.00  0.00            
ATOM   4511  O   WAT X 320      74.605  45.476  18.706  0.00  0.00            
ATOM   4512  H1  WAT X 320      75.365  44.998  19.038  0.00  0.00            
ATOM   4513  H2  WAT X 320      73.852  44.969  19.008  0.00  0.00            
ATOM   4514  O   WAT X 321      13.745  15.124  33.414  0.00  0.00            
ATOM   4515  H1  WAT X 321      12.938  14.671  33.168  0.00  0.00            
ATOM   4516  H2  WAT X 321      14.387  14.423  33.531  0.00  0.00            
ATOM   4517  O   WAT X 322      16.769  27.498  26.891  0.00  0.00            
ATOM   4518  H1  WAT X 322      16.360  26.865  26.300  0.00  0.00            
ATOM   4519  H2  WAT X 322      16.851  28.296  26.369  0.00  0.00            
ATOM   4520  O   WAT X 323       8.879   6.660  46.412  0.00  0.00            
ATOM   4521  H1  WAT X 323       9.740   6.343  46.685  0.00  0.00            
ATOM   4522  H2  WAT X 323       8.813   7.534  46.795  0.00  0.00            
ATOM   4523  O   WAT X 324      52.891  51.836  50.201  0.00  0.00            
ATOM   4524  H1  WAT X 324      52.784  51.485  49.317  0.00  0.00            
ATOM   4525  H2  WAT X 324      53.726  51.478  50.502  0.00  0.00            
ATOM   4526  O   WAT X 325      39.893   8.002   5.175  0.00  0.00            
ATOM   4527  H1  WAT X 325      40.027   8.875   5.543  0.00  0.00            
ATOM   4528  H2  WAT X 325      39.380   8.153   4.381  0.00  0.00            
ATOM   4529  O   WAT X 326      65.849  55.496  11.718  0.00  0.00            
ATOM   4530  H1  WAT X 326      65.949  55.469  12.669  0.00  0.00            
ATOM   4531  H2  WAT X 326      66.004  56.412  11.487  0.00  0.00            
ATOM   4532  O   WAT X 327      11.336  25.897  53.119  0.00  0.00            
ATOM   4533  H1  WAT X 327      10.411  26.138  53.082  0.00  0.00            
ATOM   4534  H2  WAT X 327      11.761  26.483  52.493  0.00  0.00            
ATOM   4535  O   WAT X 328      25.475  10.964  54.780  0.00  0.00            
ATOM   4536  H1  WAT X 328      24.611  10.567  54.673  0.00  0.00            
ATOM   4537  H2  WAT X 328      25.756  11.170  53.889  0.00  0.00            
ATOM   4538  O   WAT X 329      10.881  60.609  16.729  0.00  0.00            
ATOM   4539  H1  WAT X 329      10.967  60.562  17.681  0.00  0.00            
ATOM   4540  H2  WAT X 329      10.319  59.868  16.503  0.00  0.00            
ATOM   4541  O   WAT X 330      52.165  12.827  15.638  0.00  0.00            
ATOM   4542  H1  WAT X 330      52.445  13.248  14.825  0.00  0.00            
ATOM   4543  H2  WAT X 330      52.917  12.298  15.905  0.00  0.00            
ATOM   4544  O   WAT X 331      50.882  54.153  17.063  0.00  0.00            
ATOM   4545  H1  WAT X 331      50.752  53.735  17.915  0.00  0.00            
ATOM   4546  H2  WAT X 331      51.774  53.911  16.812  0.00  0.00            
ATOM   4547  O   WAT X 332      24.679  59.277  41.913  0.00  0.00            
ATOM   4548  H1  WAT X 332      25.294  59.646  42.546  0.00  0.00            
ATOM   4549  H2  WAT X 332      23.824  59.607  42.189  0.00  0.00            
ATOM   4550  O   WAT X 333      51.836  46.293  26.699  0.00  0.00            
ATOM   4551  H1  WAT X 333      51.914  46.700  25.836  0.00  0.00            
ATOM   4552  H2  WAT X 333      51.027  45.784  26.652  0.00  0.00            
ATOM   4553  O   WAT X 334      59.355  11.944  12.904  0.00  0.00            
ATOM   4554  H1  WAT X 334      59.152  12.586  12.224  0.00  0.00            
ATOM   4555  H2  WAT X 334      59.970  12.394  13.484  0.00  0.00            
ATOM   4556  O   WAT X 335      74.515  34.505  32.878  0.00  0.00            
ATOM   4557  H1  WAT X 335      73.675  34.263  32.487  0.00  0.00            
ATOM   4558  H2  WAT X 335      74.401  35.416  33.147  0.00  0.00            
ATOM   4559  O   WAT X 336       2.761  59.689  54.900  0.00  0.00            
ATOM   4560  H1  WAT X 336       3.658  59.583  54.582  0.00  0.00            
ATOM   4561  H2  WAT X 336       2.283  60.047  54.152  0.00  0.00            
ATOM   4562  O   WAT X 337      51.005   3.304  25.722  0.00  0.00            
ATOM   4563  H1  WAT X 337      50.281   3.930  25.718  0.00  0.00            
ATOM   4564  H2  WAT X 337      51.786   3.844  25.848  0.00  0.00            
ATOM   4565  O   WAT X 338      74.068   2.401  36.821  0.00  0.00            
ATOM   4566  H1  WAT X 338      74.566   3.218  36.864  0.00  0.00            
ATOM   4567  H2  WAT X 338      73.191   2.670  36.549  0.00  0.00            
ATOM   4568  O   WAT X 339      73.015  25.530   1.129  0.00  0.00            
ATOM   4569  H1  WAT X 339      73.025  25.384   0.183  0.00  0.00            
ATOM   4570  H2  WAT X 339      73.860  25.197   1.431  0.00  0.00            
ATOM   4571  O   WAT X 340      61.826  58.392  53.294  0.00  0.00            
ATOM   4572  H1  WAT X 340      62.034  58.973  54.025  0.00  0.00            
ATOM   4573  H2  WAT X 340      60.890  58.523  53.143  0.00  0.00            
ATOM   4574  O   WAT X 341      58.299  53.900  42.715  0.00  0.00            
ATOM   4575  H1  WAT X 341      58.153  54.842  42.632  0.00  0.00            
ATOM   4576  H2  WAT X 341      59.231  53.819  42.919  0.00  0.00            
ATOM   4577  O   WAT X 342      18.103  32.324   6.867  0.00  0.00            
ATOM   4578  H1  WAT X 342      17.631  32.382   7.698  0.00  0.00            
ATOM   4579  H2  WAT X 342      18.583  33.150   6.806  0.00  0.00            
ATOM   4580  O   WAT X 343      23.988  45.123  53.401  0.00  0.00            
ATOM   4581  H1  WAT X 343      24.202  45.946  52.962  0.00  0.00            
ATOM   4582  H2  WAT X 343      24.754  44.936  53.945  0.00  0.00            
ATOM   4583  O   WAT X 344      29.982  12.795  42.895  0.00  0.00            
ATOM   4584  H1  WAT X 344      30.809  12.317  42.958  0.00  0.00            
ATOM   4585  H2  WAT X 344      29.904  13.017  41.967  0.00  0.00            
ATOM   4586  O   WAT X 345      74.680  43.631   9.371  0.00  0.00            
ATOM   4587  H1  WAT X 345      73.963  43.220   9.853  0.00  0.00            
ATOM   4588  H2  WAT X 345      74.247  44.218   8.751  0.00  0.00            
ATOM   4589  O   WAT X 346      60.954  23.194  50.441  0.00  0.00            
ATOM   4590  H1  WAT X 346      60.419  23.609  51.117  0.00  0.00            
ATOM   4591  H2  WAT X 346      61.841  23.202  50.800  0.00  0.00            
ATOM   4592  O   WAT X 347      60.768  41.285  25.887  0.00  0.00            
ATOM   4593  H1  WAT X 347      59.899  41.579  26.160  0.00  0.00            
ATOM   4594  H2  WAT X 347      60.951  41.786  25.092  0.00  0.00            
ATOM   4595  O   WAT X 348      45.064   5.869  56.680  0.00  0.00            
ATOM   4596  H1  WAT X 348      45.552   5.048  56.627  0.00  0.00            
ATOM   4597  H2  WAT X 348      45.703   6.544  56.452  0.00  0.00            
ATOM   4598  O   WAT X 349       4.875  58.428  25.619  0.00  0.00            
ATOM   4599  H1  WAT X 349       5.339  58.366  26.453  0.00  0.00            
ATOM   4600  H2  WAT X 349       3.948  58.421  25.859  0.00  0.00            
ATOM   4601  O   WAT X 350      75.677  42.460  57.260  0.00  0.00            
ATOM   4602  H1  WAT X 350      76.314  41.991  56.720  0.00  0.00            
ATOM   4603  H2  WAT X 350      74.948  42.640  56.667  0.00  0.00            
ATOM   4604  O   WAT X 351      32.042  54.147   7.389  0.00  0.00            
ATOM   4605  H1  WAT X 351      31.387  54.352   6.722  0.00  0.00            
ATOM   4606  H2  WAT X 351      32.848  54.550   7.067  0.00  0.00            
ATOM   4607  O   WAT X 352      13.813  43.216  23.393  0.00  0.00            
ATOM   4608  H1  WAT X 352      14.108  43.845  24.052  0.00  0.00            
ATOM   4609  H2  WAT X 352      12.868  43.359  23.333  0.00  0.00            
ATOM   4610  O   WAT X 353      55.983   2.793  37.122  0.00  0.00            
ATOM   4611  H1  WAT X 353      55.216   2.232  37.004  0.00  0.00            
ATOM   4612  H2  WAT X 353      56.100   2.843  38.071  0.00  0.00            
ATOM   4613  O   WAT X 354      72.992  43.086  22.808  0.00  0.00            
ATOM   4614  H1  WAT X 354      73.057  42.805  23.721  0.00  0.00            
ATOM   4615  H2  WAT X 354      72.128  43.495  22.744  0.00  0.00            
ATOM   4616  O   WAT X 355      32.291  40.862  62.353  0.00  0.00            
ATOM   4617  H1  WAT X 355      32.232  40.998  61.407  0.00  0.00            
ATOM   4618  H2  WAT X 355      32.881  41.551  62.658  0.00  0.00            
ATOM   4619  O   WAT X 356      50.914  10.316  46.460  0.00  0.00            
ATOM   4620  H1  WAT X 356      50.892   9.424  46.806  0.00  0.00            
ATOM   4621  H2  WAT X 356      51.815  10.435  46.160  0.00  0.00            
ATOM   4622  O   WAT X 357       8.672   2.516  17.242  0.00  0.00            
ATOM   4623  H1  WAT X 357       9.046   2.878  16.440  0.00  0.00            
ATOM   4624  H2  WAT X 357       8.558   3.273  17.817  0.00  0.00            
ATOM   4625  O   WAT X 358      24.486  58.776  57.968  0.00  0.00            
ATOM   4626  H1  WAT X 358      24.039  58.996  58.786  0.00  0.00            
ATOM   4627  H2  WAT X 358      25.376  58.546  58.235  0.00  0.00            
ATOM   4628  O   WAT X 359       6.104  29.132  30.678  0.00  0.00            
ATOM   4629  H1  WAT X 359       6.120  29.239  31.629  0.00  0.00            
ATOM   4630  H2  WAT X 359       5.793  28.236  30.543  0.00  0.00            
ATOM   4631  O   WAT X 360       1.131  48.112  30.381  0.00  0.00            
ATOM   4632  H1  WAT X 360       1.398  47.193  30.359  0.00  0.00            
ATOM   4633  H2  WAT X 360       0.182  48.089  30.265  0.00  0.00            
ATOM   4634  O   WAT X 361      12.231  53.054   0.480  0.00  0.00            
ATOM   4635  H1  WAT X 361      12.261  53.956   0.801  0.00  0.00            
ATOM   4636  H2  WAT X 361      12.390  52.518   1.256  0.00  0.00            
ATOM   4637  O   WAT X 362      67.247  24.532  59.615  0.00  0.00            
ATOM   4638  H1  WAT X 362      66.694  23.879  60.043  0.00  0.00            
ATOM   4639  H2  WAT X 362      67.840  24.021  59.065  0.00  0.00            
ATOM   4640  O   WAT X 363      14.782  20.308  53.600  0.00  0.00            
ATOM   4641  H1  WAT X 363      14.920  19.519  54.124  0.00  0.00            
ATOM   4642  H2  WAT X 363      14.366  19.992  52.798  0.00  0.00            
ATOM   4643  O   WAT X 364      15.411  39.173  15.235  0.00  0.00            
ATOM   4644  H1  WAT X 364      15.276  38.226  15.257  0.00  0.00            
ATOM   4645  H2  WAT X 364      16.350  39.285  15.379  0.00  0.00            
ATOM   4646  O   WAT X 365      29.096   6.881  23.972  0.00  0.00            
ATOM   4647  H1  WAT X 365      29.778   6.243  23.765  0.00  0.00            
ATOM   4648  H2  WAT X 365      28.610   6.486  24.696  0.00  0.00            
ATOM   4649  O   WAT X 366      28.654  64.865   8.236  0.00  0.00            
ATOM   4650  H1  WAT X 366      27.728  64.669   8.380  0.00  0.00            
ATOM   4651  H2  WAT X 366      28.865  64.430   7.409  0.00  0.00            
ATOM   4652  O   WAT X 367       0.492  20.337   7.016  0.00  0.00            
ATOM   4653  H1  WAT X 367       0.771  19.905   7.823  0.00  0.00            
ATOM   4654  H2  WAT X 367      -0.166  20.972   7.300  0.00  0.00            
ATOM   4655  O   WAT X 368      75.273  29.467  13.468  0.00  0.00            
ATOM   4656  H1  WAT X 368      75.388  28.844  12.751  0.00  0.00            
ATOM   4657  H2  WAT X 368      74.988  28.931  14.208  0.00  0.00            
ATOM   4658  O   WAT X 369      43.694  41.061  59.661  0.00  0.00            
ATOM   4659  H1  WAT X 369      43.405  40.909  60.561  0.00  0.00            
ATOM   4660  H2  WAT X 369      42.960  41.515  59.247  0.00  0.00            
ATOM   4661  O   WAT X 370      36.866  54.188  57.042  0.00  0.00            
ATOM   4662  H1  WAT X 370      36.626  53.806  57.886  0.00  0.00            
ATOM   4663  H2  WAT X 370      36.718  55.127  57.153  0.00  0.00            
ATOM   4664  O   WAT X 371      15.825  62.580  17.760  0.00  0.00            
ATOM   4665  H1  WAT X 371      15.518  62.826  16.887  0.00  0.00            
ATOM   4666  H2  WAT X 371      15.783  61.624  17.767  0.00  0.00            
ATOM   4667  O   WAT X 372      28.099  11.354  44.469  0.00  0.00            
ATOM   4668  H1  WAT X 372      28.543  11.964  43.880  0.00  0.00            
ATOM   4669  H2  WAT X 372      27.703  10.705  43.887  0.00  0.00            
ATOM   4670  O   WAT X 373      74.913  27.128  31.470  0.00  0.00            
ATOM   4671  H1  WAT X 373      75.374  27.965  31.516  0.00  0.00            
ATOM   4672  H2  WAT X 373      75.553  26.522  31.097  0.00  0.00            
ATOM   4673  O   WAT X 374      66.013  14.376  54.751  0.00  0.00            
ATOM   4674  H1  WAT X 374      65.817  15.256  54.430  0.00  0.00            
ATOM   4675  H2  WAT X 374      66.403  13.929  54.000  0.00  0.00            
ATOM   4676  O   WAT X 375      17.652  63.940  44.614  0.00  0.00            
ATOM   4677  H1  WAT X 375      17.500  63.094  44.193  0.00  0.00            
ATOM   4678  H2  WAT X 375      16.781  64.238  44.875  0.00  0.00            
ATOM   4679  O   WAT X 376      60.610  60.809  62.212  0.00  0.00            
ATOM   4680  H1  WAT X 376      60.119  61.591  61.959  0.00  0.00            
ATOM   4681  H2  WAT X 376      60.242  60.560  63.060  0.00  0.00            
ATOM   4682  O   WAT X 377      19.587  60.961  32.493  0.00  0.00            
ATOM   4683  H1  WAT X 377      19.201  60.294  31.924  0.00  0.00            
ATOM   4684  H2  WAT X 377      20.277  61.358  31.963  0.00  0.00            
ATOM   4685  O   WAT X 378      25.245   2.895  12.074  0.00  0.00            
ATOM   4686  H1  WAT X 378      25.406   2.292  12.799  0.00  0.00            
ATOM   4687  H2  WAT X 378      25.978   2.751  11.475  0.00  0.00            
ATOM   4688  O   WAT X 379      23.810  26.655   5.414  0.00  0.00            
ATOM   4689  H1  WAT X 379      23.546  26.712   6.332  0.00  0.00            
ATOM   4690  H2  WAT X 379      24.341  27.437   5.268  0.00  0.00            
ATOM   4691  O   WAT X 380      65.995  32.036  43.952  0.00  0.00            
ATOM   4692  H1  WAT X 380      65.464  32.622  43.413  0.00  0.00            
ATOM   4693  H2  WAT X 380      65.363  31.436  44.347  0.00  0.00            
ATOM   4694  O   WAT X 381      62.766  30.766  20.104  0.00  0.00            
ATOM   4695  H1  WAT X 381      62.157  30.595  19.386  0.00  0.00            
ATOM   4696  H2  WAT X 381      62.513  31.628  20.433  0.00  0.00            
ATOM   4697  O   WAT X 382       0.452  18.518  28.266  0.00  0.00            
ATOM   4698  H1  WAT X 382       0.991  19.301  28.153  0.00  0.00            
ATOM   4699  H2  WAT X 382       0.521  18.313  29.198  0.00  0.00            
ATOM   4700  O   WAT X 383      19.259  51.757  43.313  0.00  0.00            
ATOM   4701  H1  WAT X 383      19.448  50.845  43.532  0.00  0.00            
ATOM   4702  H2  WAT X 383      19.441  51.822  42.376  0.00  0.00            
ATOM   4703  O   WAT X 384      70.997  46.498   1.101  0.00  0.00            
ATOM   4704  H1  WAT X 384      70.781  46.867   0.245  0.00  0.00            
ATOM   4705  H2  WAT X 384      70.857  45.557   0.999  0.00  0.00            
ATOM   4706  O   WAT X 385      42.200  18.445  61.992  0.00  0.00            
ATOM   4707  H1  WAT X 385      42.756  18.222  62.738  0.00  0.00            
ATOM   4708  H2  WAT X 385      42.362  19.377  61.843  0.00  0.00            
ATOM   4709  O   WAT X 386      64.091  57.975  62.455  0.00  0.00            
ATOM   4710  H1  WAT X 386      63.863  58.898  62.348  0.00  0.00            
ATOM   4711  H2  WAT X 386      64.984  57.987  62.800  0.00  0.00            
ATOM   4712  O   WAT X 387      10.051  63.650  40.508  0.00  0.00            
ATOM   4713  H1  WAT X 387      10.489  62.908  40.923  0.00  0.00            
ATOM   4714  H2  WAT X 387      10.422  64.420  40.940  0.00  0.00            
ATOM   4715  O   WAT X 388      30.387   5.361  34.257  0.00  0.00            
ATOM   4716  H1  WAT X 388      30.674   5.788  33.450  0.00  0.00            
ATOM   4717  H2  WAT X 388      30.065   4.505  33.974  0.00  0.00            
ATOM   4718  O   WAT X 389      15.819  17.084   4.155  0.00  0.00            
ATOM   4719  H1  WAT X 389      15.699  16.150   4.329  0.00  0.00            
ATOM   4720  H2  WAT X 389      15.227  17.270   3.427  0.00  0.00            
ATOM   4721  O   WAT X 390      61.579  16.696   0.635  0.00  0.00            
ATOM   4722  H1  WAT X 390      61.442  16.649  -0.311  0.00  0.00            
ATOM   4723  H2  WAT X 390      61.931  17.573   0.783  0.00  0.00            
ATOM   4724  O   WAT X 391      23.576  15.555  23.799  0.00  0.00            
ATOM   4725  H1  WAT X 391      24.341  15.042  23.539  0.00  0.00            
ATOM   4726  H2  WAT X 391      23.151  15.786  22.973  0.00  0.00            
ATOM   4727  O   WAT X 392       4.887  35.614  43.770  0.00  0.00            
ATOM   4728  H1  WAT X 392       4.585  36.314  44.349  0.00  0.00            
ATOM   4729  H2  WAT X 392       4.141  35.439  43.196  0.00  0.00            
ATOM   4730  O   WAT X 393      42.340  61.222  13.784  0.00  0.00            
ATOM   4731  H1  WAT X 393      41.632  60.742  14.214  0.00  0.00            
ATOM   4732  H2  WAT X 393      43.139  60.875  14.180  0.00  0.00            
ATOM   4733  O   WAT X 394      35.249  30.005  17.121  0.00  0.00            
ATOM   4734  H1  WAT X 394      36.117  30.268  16.815  0.00  0.00            
ATOM   4735  H2  WAT X 394      34.907  30.780  17.567  0.00  0.00            
ATOM   4736  O   WAT X 395      43.735  42.372  20.196  0.00  0.00            
ATOM   4737  H1  WAT X 395      43.971  41.996  19.347  0.00  0.00            
ATOM   4738  H2  WAT X 395      43.498  43.278  19.999  0.00  0.00            
ATOM   4739  O   WAT X 396      69.350   4.188   2.776  0.00  0.00            
ATOM   4740  H1  WAT X 396      69.344   3.545   2.067  0.00  0.00            
ATOM   4741  H2  WAT X 396      68.443   4.219   3.079  0.00  0.00            
ATOM   4742  O   WAT X 397      65.361  15.276   5.466  0.00  0.00            
ATOM   4743  H1  WAT X 397      64.904  14.716   6.093  0.00  0.00            
ATOM   4744  H2  WAT X 397      64.729  15.409   4.759  0.00  0.00            
ATOM   4745  O   WAT X 398      44.760  34.594  12.486  0.00  0.00            
ATOM   4746  H1  WAT X 398      45.138  35.464  12.352  0.00  0.00            
ATOM   4747  H2  WAT X 398      43.814  34.741  12.488  0.00  0.00            
ATOM   4748  O   WAT X 399      32.854  31.865   4.795  0.00  0.00            
ATOM   4749  H1  WAT X 399      32.948  31.128   5.398  0.00  0.00            
ATOM   4750  H2  WAT X 399      32.191  31.578   4.167  0.00  0.00            
ATOM   4751  O   WAT X 400      32.962  35.545  58.927  0.00  0.00            
ATOM   4752  H1  WAT X 400      33.846  35.911  58.893  0.00  0.00            
ATOM   4753  H2  WAT X 400      32.393  36.305  59.050  0.00  0.00            
ATOM   4754  O   WAT X 401      70.220   3.899  17.522  0.00  0.00            
ATOM   4755  H1  WAT X 401      70.080   3.589  16.628  0.00  0.00            
ATOM   4756  H2  WAT X 401      70.395   3.105  18.026  0.00  0.00            
ATOM   4757  O   WAT X 402       0.592  51.356   0.243  0.00  0.00            
ATOM   4758  H1  WAT X 402      -0.281  51.091  -0.047  0.00  0.00            
ATOM   4759  H2  WAT X 402       0.684  50.967   1.113  0.00  0.00            
ATOM   4760  O   WAT X 403       9.017  17.120  38.404  0.00  0.00            
ATOM   4761  H1  WAT X 403       8.852  17.680  39.162  0.00  0.00            
ATOM   4762  H2  WAT X 403       8.390  17.417  37.745  0.00  0.00            
ATOM   4763  O   WAT X 404      61.207  39.710  19.144  0.00  0.00            
ATOM   4764  H1  WAT X 404      62.002  40.025  19.574  0.00  0.00            
ATOM   4765  H2  WAT X 404      61.408  38.806  18.902  0.00  0.00            
ATOM   4766  O   WAT X 405       3.689  28.049  13.619  0.00  0.00            
ATOM   4767  H1  WAT X 405       3.966  27.172  13.883  0.00  0.00            
ATOM   4768  H2  WAT X 405       2.742  27.976  13.502  0.00  0.00            
ATOM   4769  O   WAT X 406      55.307  19.991  17.481  0.00  0.00            
ATOM   4770  H1  WAT X 406      55.346  20.389  18.351  0.00  0.00            
ATOM   4771  H2  WAT X 406      54.399  20.114  17.203  0.00  0.00            
ATOM   4772  O   WAT X 407      23.370  21.929  59.393  0.00  0.00            
ATOM   4773  H1  WAT X 407      22.884  22.723  59.170  0.00  0.00            
ATOM   4774  H2  WAT X 407      23.405  21.930  60.349  0.00  0.00            
ATOM   4775  O   WAT X 408      76.691   2.416   7.638  0.00  0.00            
ATOM   4776  H1  WAT X 408      76.224   2.678   8.431  0.00  0.00            
ATOM   4777  H2  WAT X 408      76.026   2.439   6.950  0.00  0.00            
ATOM   4778  O   WAT X 409      53.171  58.773  39.069  0.00  0.00            
ATOM   4779  H1  WAT X 409      53.228  57.818  39.078  0.00  0.00            
ATOM   4780  H2  WAT X 409      53.273  59.028  39.986  0.00  0.00            
ATOM   4781  O   WAT X 410      73.414  16.585   3.803  0.00  0.00            
ATOM   4782  H1  WAT X 410      73.685  17.430   4.163  0.00  0.00            
ATOM   4783  H2  WAT X 410      73.816  16.556   2.934  0.00  0.00            
ATOM   4784  O   WAT X 411      74.136  30.176  32.610  0.00  0.00            
ATOM   4785  H1  WAT X 411      73.737  29.316  32.475  0.00  0.00            
ATOM   4786  H2  WAT X 411      73.450  30.799  32.371  0.00  0.00            
ATOM   4787  O   WAT X 412      11.689  21.930  18.642  0.00  0.00            
ATOM   4788  H1  WAT X 412      11.772  22.310  17.767  0.00  0.00            
ATOM   4789  H2  WAT X 412      12.386  22.344  19.150  0.00  0.00            
ATOM   4790  O   WAT X 413       7.298  56.784  21.443  0.00  0.00            
ATOM   4791  H1  WAT X 413       6.799  57.309  20.816  0.00  0.00            
ATOM   4792  H2  WAT X 413       6.972  57.060  22.299  0.00  0.00            
ATOM   4793  O   WAT X 414      19.919  45.964  53.308  0.00  0.00            
ATOM   4794  H1  WAT X 414      20.018  45.821  54.249  0.00  0.00            
ATOM   4795  H2  WAT X 414      20.073  45.105  52.917  0.00  0.00            
ATOM   4796  O   WAT X 415       0.908  54.683   0.351  0.00  0.00            
ATOM   4797  H1  WAT X 415       0.443  54.691   1.187  0.00  0.00            
ATOM   4798  H2  WAT X 415       0.840  53.778   0.047  0.00  0.00            
ATOM   4799  O   WAT X 416      67.327  29.943   9.661  0.00  0.00            
ATOM   4800  H1  WAT X 416      67.863  29.720  10.423  0.00  0.00            
ATOM   4801  H2  WAT X 416      67.203  30.890   9.724  0.00  0.00            
ATOM   4802  O   WAT X 417      47.701  53.231  27.204  0.00  0.00            
ATOM   4803  H1  WAT X 417      47.941  53.038  26.298  0.00  0.00            
ATOM   4804  H2  WAT X 417      48.255  53.973  27.446  0.00  0.00            
ATOM   4805  O   WAT X 418       7.797   0.764  47.957  0.00  0.00            
ATOM   4806  H1  WAT X 418       8.148   1.467  48.505  0.00  0.00            
ATOM   4807  H2  WAT X 418       7.233   1.211  47.327  0.00  0.00            
ATOM   4808  O   WAT X 419      10.035  55.465  24.911  0.00  0.00            
ATOM   4809  H1  WAT X 419       9.744  54.791  25.526  0.00  0.00            
ATOM   4810  H2  WAT X 419       9.687  55.182  24.065  0.00  0.00            
ATOM   4811  O   WAT X 420      73.610  14.872  18.034  0.00  0.00            
ATOM   4812  H1  WAT X 420      73.269  15.166  17.189  0.00  0.00            
ATOM   4813  H2  WAT X 420      73.495  15.624  18.614  0.00  0.00            
ATOM   4814  O   WAT X 421      57.100  38.993  60.702  0.00  0.00            
ATOM   4815  H1  WAT X 421      56.413  38.386  60.425  0.00  0.00            
ATOM   4816  H2  WAT X 421      57.097  38.939  61.658  0.00  0.00            
ATOM   4817  O   WAT X 422      45.779  38.728  55.427  0.00  0.00            
ATOM   4818  H1  WAT X 422      45.270  37.960  55.169  0.00  0.00            
ATOM   4819  H2  WAT X 422      45.323  39.070  56.196  0.00  0.00            
ATOM   4820  O   WAT X 423      57.769   3.623  49.475  0.00  0.00            
ATOM   4821  H1  WAT X 423      56.881   3.939  49.307  0.00  0.00            
ATOM   4822  H2  WAT X 423      57.656   2.701  49.704  0.00  0.00            
ATOM   4823  O   WAT X 424      75.319  53.794  32.648  0.00  0.00            
ATOM   4824  H1  WAT X 424      75.584  54.296  33.419  0.00  0.00            
ATOM   4825  H2  WAT X 424      74.471  54.164  32.401  0.00  0.00            
ATOM   4826  O   WAT X 425      13.951  19.089  21.174  0.00  0.00            
ATOM   4827  H1  WAT X 425      13.669  18.667  20.362  0.00  0.00            
ATOM   4828  H2  WAT X 425      14.378  18.391  21.671  0.00  0.00            
ATOM   4829  O   WAT X 426      27.080  53.350  46.094  0.00  0.00            
ATOM   4830  H1  WAT X 426      27.740  53.128  45.437  0.00  0.00            
ATOM   4831  H2  WAT X 426      26.505  52.586  46.123  0.00  0.00            
ATOM   4832  O   WAT X 427      61.693   0.810   6.368  0.00  0.00            
ATOM   4833  H1  WAT X 427      61.623   0.047   5.794  0.00  0.00            
ATOM   4834  H2  WAT X 427      61.635   0.449   7.253  0.00  0.00            
ATOM   4835  O   WAT X 428      68.702  43.760   3.943  0.00  0.00            
ATOM   4836  H1  WAT X 428      68.040  44.245   3.451  0.00  0.00            
ATOM   4837  H2  WAT X 428      68.647  44.114   4.831  0.00  0.00            
ATOM   4838  O   WAT X 429      42.270  56.223  54.982  0.00  0.00            
ATOM   4839  H1  WAT X 429      42.390  55.663  55.750  0.00  0.00            
ATOM   4840  H2  WAT X 429      41.463  55.904  54.577  0.00  0.00            
ATOM   4841  O   WAT X 430      70.677  58.390  59.398  0.00  0.00            
ATOM   4842  H1  WAT X 430      70.509  57.713  60.054  0.00  0.00            
ATOM   4843  H2  WAT X 430      71.626  58.369  59.271  0.00  0.00            
ATOM   4844  O   WAT X 431      53.671  49.135  32.934  0.00  0.00            
ATOM   4845  H1  WAT X 431      54.067  48.701  33.690  0.00  0.00            
ATOM   4846  H2  WAT X 431      54.234  49.890  32.768  0.00  0.00            
ATOM   4847  O   WAT X 432      14.947  51.317  46.949  0.00  0.00            
ATOM   4848  H1  WAT X 432      14.087  51.692  46.760  0.00  0.00            
ATOM   4849  H2  WAT X 432      15.245  51.782  47.731  0.00  0.00            
ATOM   4850  O   WAT X 433      17.551  47.381  56.561  0.00  0.00            
ATOM   4851  H1  WAT X 433      16.933  48.055  56.279  0.00  0.00            
ATOM   4852  H2  WAT X 433      17.109  46.940  57.287  0.00  0.00            
ATOM   4853  O   WAT X 434       0.939   9.339  46.203  0.00  0.00            
ATOM   4854  H1  WAT X 434       0.918   8.384  46.268  0.00  0.00            
ATOM   4855  H2  WAT X 434       1.725   9.594  46.687  0.00  0.00            
ATOM   4856  O   WAT X 435      20.906  14.378  53.478  0.00  0.00            
ATOM   4857  H1  WAT X 435      21.474  13.612  53.394  0.00  0.00            
ATOM   4858  H2  WAT X 435      21.474  15.058  53.841  0.00  0.00            
ATOM   4859  O   WAT X 436      25.613  20.206  16.279  0.00  0.00            
ATOM   4860  H1  WAT X 436      26.179  19.435  16.318  0.00  0.00            
ATOM   4861  H2  WAT X 436      26.216  20.948  16.326  0.00  0.00            
ATOM   4862  O   WAT X 437      11.714   5.894  49.286  0.00  0.00            
ATOM   4863  H1  WAT X 437      11.582   5.386  48.486  0.00  0.00            
ATOM   4864  H2  WAT X 437      12.483   6.433  49.103  0.00  0.00            
ATOM   4865  O   WAT X 438      75.375  23.124  35.922  0.00  0.00            
ATOM   4866  H1  WAT X 438      75.712  23.907  35.487  0.00  0.00            
ATOM   4867  H2  WAT X 438      75.466  22.429  35.271  0.00  0.00            
ATOM   4868  O   WAT X 439      69.606  40.657  51.118  0.00  0.00            
ATOM   4869  H1  WAT X 439      68.942  40.524  51.793  0.00  0.00            
ATOM   4870  H2  WAT X 439      69.434  41.537  50.782  0.00  0.00            
ATOM   4871  O   WAT X 440      25.717  43.984  11.390  0.00  0.00            
ATOM   4872  H1  WAT X 440      26.663  44.030  11.527  0.00  0.00            
ATOM   4873  H2  WAT X 440      25.587  43.184  10.880  0.00  0.00            
ATOM   4874  O   WAT X 441      67.735  58.374  42.037  0.00  0.00            
ATOM   4875  H1  WAT X 441      66.853  58.641  42.295  0.00  0.00            
ATOM   4876  H2  WAT X 441      67.758  58.507  41.090  0.00  0.00            
ATOM   4877  O   WAT X 442      43.745  15.917  51.142  0.00  0.00            
ATOM   4878  H1  WAT X 442      43.869  16.858  51.267  0.00  0.00            
ATOM   4879  H2  WAT X 442      43.794  15.794  50.194  0.00  0.00            
ATOM   4880  O   WAT X 443      62.057  35.456  55.560  0.00  0.00            
ATOM   4881  H1  WAT X 443      62.764  35.628  54.938  0.00  0.00            
ATOM   4882  H2  WAT X 443      62.043  36.229  56.126  0.00  0.00            
ATOM   4883  O   WAT X 444      49.841  48.476   5.626  0.00  0.00            
ATOM   4884  H1  WAT X 444      50.379  48.931   4.978  0.00  0.00            
ATOM   4885  H2  WAT X 444      49.222  49.140   5.932  0.00  0.00            
ATOM   4886  O   WAT X 445      28.875   6.779  38.058  0.00  0.00            
ATOM   4887  H1  WAT X 445      28.707   7.558  37.528  0.00  0.00            
ATOM   4888  H2  WAT X 445      29.782   6.546  37.861  0.00  0.00            
ATOM   4889  O   WAT X 446       2.401  57.788  41.323  0.00  0.00            
ATOM   4890  H1  WAT X 446       1.938  57.588  42.137  0.00  0.00            
ATOM   4891  H2  WAT X 446       2.611  56.931  40.951  0.00  0.00            
ATOM   4892  O   WAT X 447       5.859  61.400   9.758  0.00  0.00            
ATOM   4893  H1  WAT X 447       6.744  61.485  10.113  0.00  0.00            
ATOM   4894  H2  WAT X 447       5.391  62.165  10.092  0.00  0.00            
ATOM   4895  O   WAT X 448      66.760  58.487  39.274  0.00  0.00            
ATOM   4896  H1  WAT X 448      67.019  58.045  38.465  0.00  0.00            
ATOM   4897  H2  WAT X 448      67.143  59.361  39.202  0.00  0.00            
ATOM   4898  O   WAT X 449      51.852   1.038   0.103  0.00  0.00            
ATOM   4899  H1  WAT X 449      51.168   0.369   0.136  0.00  0.00            
ATOM   4900  H2  WAT X 449      52.507   0.742   0.735  0.00  0.00            
ATOM   4901  O   WAT X 450      57.892  54.065  37.428  0.00  0.00            
ATOM   4902  H1  WAT X 450      58.759  54.453  37.542  0.00  0.00            
ATOM   4903  H2  WAT X 450      57.284  54.795  37.549  0.00  0.00            
ATOM   4904  O   WAT X 451      41.403   9.140  22.830  0.00  0.00            
ATOM   4905  H1  WAT X 451      42.359   9.131  22.868  0.00  0.00            
ATOM   4906  H2  WAT X 451      41.198   9.708  22.087  0.00  0.00            
ATOM   4907  O   WAT X 452      41.442  27.841  14.957  0.00  0.00            
ATOM   4908  H1  WAT X 452      42.355  28.025  14.735  0.00  0.00            
ATOM   4909  H2  WAT X 452      41.182  27.151  14.347  0.00  0.00            
ATOM   4910  O   WAT X 453      56.741  59.721  52.871  0.00  0.00            
ATOM   4911  H1  WAT X 453      56.546  60.014  51.981  0.00  0.00            
ATOM   4912  H2  WAT X 453      56.162  58.972  53.009  0.00  0.00            
ATOM   4913  O   WAT X 454      18.996  14.833  11.037  0.00  0.00            
ATOM   4914  H1  WAT X 454      18.314  14.163  10.978  0.00  0.00            
ATOM   4915  H2  WAT X 454      18.859  15.382  10.265  0.00  0.00            
ATOM   4916  O   WAT X 455      67.716  51.851  32.040  0.00  0.00            
ATOM   4917  H1  WAT X 455      68.093  51.708  31.172  0.00  0.00            
ATOM   4918  H2  WAT X 455      68.016  52.725  32.290  0.00  0.00            
ATOM   4919  O   WAT X 456      27.126  34.088  58.356  0.00  0.00            
ATOM   4920  H1  WAT X 456      27.438  34.054  57.451  0.00  0.00            
ATOM   4921  H2  WAT X 456      27.428  34.935  58.682  0.00  0.00            
ATOM   4922  O   WAT X 457      71.748  33.859  57.232  0.00  0.00            
ATOM   4923  H1  WAT X 457      71.861  34.809  57.187  0.00  0.00            
ATOM   4924  H2  WAT X 457      72.139  33.611  58.070  0.00  0.00            
ATOM   4925  O   WAT X 458      51.876  44.684  47.022  0.00  0.00            
ATOM   4926  H1  WAT X 458      52.067  44.487  47.939  0.00  0.00            
ATOM   4927  H2  WAT X 458      52.449  44.099  46.527  0.00  0.00            
ATOM   4928  O   WAT X 459      13.729  10.385   5.465  0.00  0.00            
ATOM   4929  H1  WAT X 459      13.024   9.841   5.113  0.00  0.00            
ATOM   4930  H2  WAT X 459      14.519  10.060   5.034  0.00  0.00            
ATOM   4931  O   WAT X 460      57.174  27.171  54.836  0.00  0.00            
ATOM   4932  H1  WAT X 460      57.792  27.447  55.513  0.00  0.00            
ATOM   4933  H2  WAT X 460      57.243  26.216  54.823  0.00  0.00            
ATOM   4934  O   WAT X 461      67.474   7.920  34.102  0.00  0.00            
ATOM   4935  H1  WAT X 461      68.092   7.719  34.804  0.00  0.00            
ATOM   4936  H2  WAT X 461      66.637   8.048  34.549  0.00  0.00            
ATOM   4937  O   WAT X 462      39.955  14.138  18.797  0.00  0.00            
ATOM   4938  H1  WAT X 462      39.671  14.702  18.077  0.00  0.00            
ATOM   4939  H2  WAT X 462      39.317  14.297  19.492  0.00  0.00            
ATOM   4940  O   WAT X 463      45.684  60.902  11.088  0.00  0.00            
ATOM   4941  H1  WAT X 463      44.876  60.463  11.353  0.00  0.00            
ATOM   4942  H2  WAT X 463      45.423  61.465  10.359  0.00  0.00            
ATOM   4943  O   WAT X 464      19.741  45.492  33.320  0.00  0.00            
ATOM   4944  H1  WAT X 464      19.210  46.029  33.907  0.00  0.00            
ATOM   4945  H2  WAT X 464      20.631  45.829  33.426  0.00  0.00            
ATOM   4946  O   WAT X 465      27.808   6.169  20.738  0.00  0.00            
ATOM   4947  H1  WAT X 465      27.344   5.338  20.639  0.00  0.00            
ATOM   4948  H2  WAT X 465      27.539   6.491  21.599  0.00  0.00            
ATOM   4949  O   WAT X 466      27.220  56.553   0.493  0.00  0.00            
ATOM   4950  H1  WAT X 466      26.455  56.326  -0.036  0.00  0.00            
ATOM   4951  H2  WAT X 466      27.416  55.756   0.985  0.00  0.00            
ATOM   4952  O   WAT X 467       9.542  52.844  58.444  0.00  0.00            
ATOM   4953  H1  WAT X 467       8.739  52.673  58.937  0.00  0.00            
ATOM   4954  H2  WAT X 467       9.251  52.931  57.537  0.00  0.00            
ATOM   4955  O   WAT X 468       3.259  42.785  13.649  0.00  0.00            
ATOM   4956  H1  WAT X 468       2.802  42.388  14.391  0.00  0.00            
ATOM   4957  H2  WAT X 468       2.794  43.607  13.494  0.00  0.00            
ATOM   4958  O   WAT X 469      47.436   9.598   3.526  0.00  0.00            
ATOM   4959  H1  WAT X 469      48.117   9.042   3.147  0.00  0.00            
ATOM   4960  H2  WAT X 469      46.642   9.366   3.045  0.00  0.00            
ATOM   4961  O   WAT X 470      38.295  15.068   4.866  0.00  0.00            
ATOM   4962  H1  WAT X 470      38.085  14.268   5.347  0.00  0.00            
ATOM   4963  H2  WAT X 470      38.862  14.776   4.152  0.00  0.00            
ATOM   4964  O   WAT X 471      61.432   1.070  50.466  0.00  0.00            
ATOM   4965  H1  WAT X 471      61.449   2.020  50.575  0.00  0.00            
ATOM   4966  H2  WAT X 471      61.281   0.939  49.530  0.00  0.00            
ATOM   4967  O   WAT X 472      72.016  63.409   8.107  0.00  0.00            
ATOM   4968  H1  WAT X 472      72.900  63.710   8.316  0.00  0.00            
ATOM   4969  H2  WAT X 472      71.685  64.055   7.482  0.00  0.00            
ATOM   4970  O   WAT X 473      28.269  27.961  57.603  0.00  0.00            
ATOM   4971  H1  WAT X 473      29.198  27.733  57.653  0.00  0.00            
ATOM   4972  H2  WAT X 473      28.233  28.881  57.864  0.00  0.00            
ATOM   4973  O   WAT X 474      57.407  45.435   6.851  0.00  0.00            
ATOM   4974  H1  WAT X 474      56.460  45.350   6.741  0.00  0.00            
ATOM   4975  H2  WAT X 474      57.692  45.947   6.094  0.00  0.00            
ATOM   4976  O   WAT X 475      38.527  59.347  61.145  0.00  0.00            
ATOM   4977  H1  WAT X 475      38.412  60.135  61.676  0.00  0.00            
ATOM   4978  H2  WAT X 475      39.111  58.792  61.662  0.00  0.00            
ATOM   4979  O   WAT X 476      42.259  58.647  27.479  0.00  0.00            
ATOM   4980  H1  WAT X 476      41.371  58.942  27.278  0.00  0.00            
ATOM   4981  H2  WAT X 476      42.796  59.008  26.774  0.00  0.00            
ATOM   4982  O   WAT X 477       0.734  38.109  43.828  0.00  0.00            
ATOM   4983  H1  WAT X 477       1.472  38.104  43.217  0.00  0.00            
ATOM   4984  H2  WAT X 477       0.001  38.449  43.314  0.00  0.00            
ATOM   4985  O   WAT X 478       7.735  33.863  54.473  0.00  0.00            
ATOM   4986  H1  WAT X 478       8.319  34.350  53.893  0.00  0.00            
ATOM   4987  H2  WAT X 478       7.686  34.396  55.266  0.00  0.00            
ATOM   4988  O   WAT X 479      13.795  57.470  19.467  0.00  0.00            
ATOM   4989  H1  WAT X 479      13.418  56.924  20.158  0.00  0.00            
ATOM   4990  H2  WAT X 479      13.328  58.303  19.540  0.00  0.00            
ATOM   4991  O   WAT X 480      43.414   6.740   8.039  0.00  0.00            
ATOM   4992  H1  WAT X 480      42.609   6.764   8.556  0.00  0.00            
ATOM   4993  H2  WAT X 480      43.523   5.817   7.808  0.00  0.00            
ATOM   4994  O   WAT X 481      30.545  27.992  46.461  0.00  0.00            
ATOM   4995  H1  WAT X 481      30.966  27.182  46.753  0.00  0.00            
ATOM   4996  H2  WAT X 481      30.902  28.668  47.038  0.00  0.00            
ATOM   4997  O   WAT X 482      43.565  23.662  60.715  0.00  0.00            
ATOM   4998  H1  WAT X 482      42.870  24.059  60.190  0.00  0.00            
ATOM   4999  H2  WAT X 482      44.235  23.413  60.078  0.00  0.00            
ATOM   5000  O   WAT X 483      30.804   8.998   5.773  0.00  0.00            
ATOM   5001  H1  WAT X 483      30.202   8.254   5.748  0.00  0.00            
ATOM   5002  H2  WAT X 483      31.387   8.809   6.509  0.00  0.00            
ATOM   5003  O   WAT X 484       5.873  64.664  29.484  0.00  0.00            
ATOM   5004  H1  WAT X 484       6.339  63.970  29.018  0.00  0.00            
ATOM   5005  H2  WAT X 484       5.791  65.370  28.843  0.00  0.00            
ATOM   5006  O   WAT X 485      26.429  50.244  35.563  0.00  0.00            
ATOM   5007  H1  WAT X 485      26.218  49.364  35.877  0.00  0.00            
ATOM   5008  H2  WAT X 485      27.365  50.211  35.368  0.00  0.00            
ATOM   5009  O   WAT X 486       1.096  17.464  46.202  0.00  0.00            
ATOM   5010  H1  WAT X 486       0.612  18.202  46.573  0.00  0.00            
ATOM   5011  H2  WAT X 486       1.626  17.852  45.506  0.00  0.00            
ATOM   5012  O   WAT X 487      41.648  63.207  34.155  0.00  0.00            
ATOM   5013  H1  WAT X 487      42.086  62.396  33.894  0.00  0.00            
ATOM   5014  H2  WAT X 487      41.669  63.193  35.112  0.00  0.00            
ATOM   5015  O   WAT X 488      29.293  43.863   2.958  0.00  0.00            
ATOM   5016  H1  WAT X 488      28.415  44.067   2.637  0.00  0.00            
ATOM   5017  H2  WAT X 488      29.828  43.796   2.167  0.00  0.00            
ATOM   5018  O   WAT X 489      17.298  35.927  46.128  0.00  0.00            
ATOM   5019  H1  WAT X 489      17.655  36.606  45.554  0.00  0.00            
ATOM   5020  H2  WAT X 489      16.372  35.876  45.892  0.00  0.00            
ATOM   5021  O   WAT X 490      26.034  59.823   5.606  0.00  0.00            
ATOM   5022  H1  WAT X 490      25.911  60.723   5.906  0.00  0.00            
ATOM   5023  H2  WAT X 490      26.094  59.893   4.654  0.00  0.00            
ATOM   5024  O   WAT X 491      65.980  24.462  10.756  0.00  0.00            
ATOM   5025  H1  WAT X 491      65.141  24.052  10.970  0.00  0.00            
ATOM   5026  H2  WAT X 491      65.914  25.345  11.120  0.00  0.00            
ATOM   5027  O   WAT X 492      64.517   6.925   8.213  0.00  0.00            
ATOM   5028  H1  WAT X 492      63.644   6.532   8.186  0.00  0.00            
ATOM   5029  H2  WAT X 492      64.932   6.644   7.398  0.00  0.00            
ATOM   5030  O   WAT X 493      49.663  10.047   8.348  0.00  0.00            
ATOM   5031  H1  WAT X 493      49.120   9.516   7.765  0.00  0.00            
ATOM   5032  H2  WAT X 493      49.607  10.932   7.986  0.00  0.00            
ATOM   5033  O   WAT X 494      23.777  20.730  46.796  0.00  0.00            
ATOM   5034  H1  WAT X 494      24.224  21.384  46.258  0.00  0.00            
ATOM   5035  H2  WAT X 494      24.211  19.905  46.578  0.00  0.00            
ATOM   5036  O   WAT X 495       1.367   8.555  50.359  0.00  0.00            
ATOM   5037  H1  WAT X 495       1.939   8.540  49.591  0.00  0.00            
ATOM   5038  H2  WAT X 495       0.621   9.092  50.091  0.00  0.00            
ATOM   5039  O   WAT X 496      41.072  52.505  29.756  0.00  0.00            
ATOM   5040  H1  WAT X 496      41.467  51.807  30.278  0.00  0.00            
ATOM   5041  H2  WAT X 496      41.789  52.833  29.213  0.00  0.00            
ATOM   5042  O   WAT X 497      73.849  44.913   5.337  0.00  0.00            
ATOM   5043  H1  WAT X 497      73.249  45.123   4.622  0.00  0.00            
ATOM   5044  H2  WAT X 497      74.663  44.662   4.900  0.00  0.00            
ATOM   5045  O   WAT X 498      76.277  51.985  13.218  0.00  0.00            
ATOM   5046  H1  WAT X 498      75.946  51.984  14.116  0.00  0.00            
ATOM   5047  H2  WAT X 498      75.585  51.564  12.708  0.00  0.00            
ATOM   5048  O   WAT X 499      23.848   2.208  16.517  0.00  0.00            
ATOM   5049  H1  WAT X 499      24.616   2.251  15.947  0.00  0.00            
ATOM   5050  H2  WAT X 499      24.155   1.745  17.297  0.00  0.00            
ATOM   5051  O   WAT X 500      36.462   7.563  48.107  0.00  0.00            
ATOM   5052  H1  WAT X 500      35.867   8.179  47.678  0.00  0.00            
ATOM   5053  H2  WAT X 500      36.378   7.759  49.040  0.00  0.00            
ATOM   5054  O   WAT X 501      70.194  16.072  12.578  0.00  0.00            
ATOM   5055  H1  WAT X 501      70.906  16.712  12.567  0.00  0.00            
ATOM   5056  H2  WAT X 501      70.525  15.354  13.117  0.00  0.00            
ATOM   5057  O   WAT X 502      29.069   8.571  50.764  0.00  0.00            
ATOM   5058  H1  WAT X 502      28.242   8.895  51.121  0.00  0.00            
ATOM   5059  H2  WAT X 502      29.387   7.951  51.421  0.00  0.00            
ATOM   5060  O   WAT X 503      75.364  41.717  34.712  0.00  0.00            
ATOM   5061  H1  WAT X 503      76.290  41.630  34.488  0.00  0.00            
ATOM   5062  H2  WAT X 503      75.004  40.838  34.595  0.00  0.00
[truncated: 2,154,809 more chars]
