# Supplementary material for: Mechanistic Modeling of Monoglyceride Lipase Covalent Modification Elucidates the Role of Leaving Group Expulsion and Discriminates Inhibitors with High and Low Potency
Source: J Chem Inf Model. 2022 May 17;62(11):2771–87. doi: 10.1021/acs.jcim.2c00140 (PMC9198976; doi:10.1021/acs.jcim.2c00140)
Supplement: Supplementary file 4 — ci2c00140_si_004.zip [file ci2c00140_si_004.zip › geometries/cpd5_confIII.pdb]

CRYST1   77.117   65.019   64.089  90.00  90.00  90.00 P 1           1
ATOM      1 HH31 ACE X   1      33.216  56.648  29.025  0.00  0.00            
ATOM      2  CH3 ACE X   1      32.732  56.477  29.987  0.00  0.00            
ATOM      3 HH32 ACE X   1      32.765  57.347  30.642  0.00  0.00            
ATOM      4 HH33 ACE X   1      33.314  55.739  30.539  0.00  0.00            
ATOM      5  C   ACE X   1      31.392  55.841  29.813  0.00  0.00            
ATOM      6  O   ACE X   1      30.731  55.681  30.841  0.00  0.00            
ATOM      7  N   ASP X   2      30.973  55.553  28.575  0.00  0.00            
ATOM      8  H   ASP X   2      31.661  55.771  27.758  0.00  0.00            
ATOM      9  CA  ASP X   2      29.696  55.156  28.168  0.00  0.00            
ATOM     10  HA  ASP X   2      28.971  55.221  28.980  0.00  0.00            
ATOM     11  CB  ASP X   2      29.219  56.050  27.039  0.00  0.00            
ATOM     12  HB2 ASP X   2      28.157  55.832  26.921  0.00  0.00            
ATOM     13  HB3 ASP X   2      29.355  57.109  27.260  0.00  0.00            
ATOM     14  CG  ASP X   2      30.018  55.690  25.793  0.00  0.00            
ATOM     15  OD1 ASP X   2      29.365  55.501  24.732  0.00  0.00            
ATOM     16  OD2 ASP X   2      31.284  55.482  25.841  0.00  0.00            
ATOM     17  C   ASP X   2      29.707  53.698  27.816  0.00  0.00            
ATOM     18  O   ASP X   2      28.674  53.223  27.465  0.00  0.00            
ATOM     19  N   LEU X   3      30.855  53.015  27.924  0.00  0.00            
ATOM     20  H   LEU X   3      31.734  53.440  28.181  0.00  0.00            
ATOM     21  CA  LEU X   3      30.843  51.531  27.859  0.00  0.00            
ATOM     22  HA  LEU X   3      30.200  51.284  27.027  0.00  0.00            
ATOM     23  CB  LEU X   3      32.255  50.947  27.592  0.00  0.00            
ATOM     24  HB2 LEU X   3      32.792  51.239  28.482  0.00  0.00            
ATOM     25  HB3 LEU X   3      32.063  49.874  27.556  0.00  0.00            
ATOM     26  CG  LEU X   3      32.996  51.312  26.298  0.00  0.00            
ATOM     27  HG  LEU X   3      33.047  52.401  26.257  0.00  0.00            
ATOM     28  CD1 LEU X   3      34.415  50.680  26.343  0.00  0.00            
ATOM     29 HD11 LEU X   3      35.090  51.007  25.553  0.00  0.00            
ATOM     30 HD12 LEU X   3      34.959  51.093  27.192  0.00  0.00            
ATOM     31 HD13 LEU X   3      34.348  49.592  26.331  0.00  0.00            
ATOM     32  CD2 LEU X   3      32.319  50.858  25.078  0.00  0.00            
ATOM     33 HD21 LEU X   3      31.332  51.322  25.048  0.00  0.00            
ATOM     34 HD22 LEU X   3      32.958  51.211  24.269  0.00  0.00            
ATOM     35 HD23 LEU X   3      32.219  49.853  25.076  0.00  0.00            
ATOM     36  C   LEU X   3      30.295  50.917  29.138  0.00  0.00            
ATOM     37  O   LEU X   3      30.207  51.574  30.132  0.00  0.00            
ATOM     38  N   PRO X   4      29.910  49.575  29.186  0.00  0.00            
ATOM     39  CD  PRO X   4      29.710  48.668  28.089  0.00  0.00            
ATOM     40  HD2 PRO X   4      30.649  48.205  27.786  0.00  0.00            
ATOM     41  HD3 PRO X   4      29.283  49.182  27.229  0.00  0.00            
ATOM     42  CG  PRO X   4      28.628  47.697  28.584  0.00  0.00            
ATOM     43  HG2 PRO X   4      28.515  46.721  28.112  0.00  0.00            
ATOM     44  HG3 PRO X   4      27.722  48.141  28.541  0.00  0.00            
ATOM     45  CB  PRO X   4      28.928  47.580  30.028  0.00  0.00            
ATOM     46  HB2 PRO X   4      29.731  46.888  30.281  0.00  0.00            
ATOM     47  HB3 PRO X   4      28.036  47.308  30.592  0.00  0.00            
ATOM     48  CA  PRO X   4      29.444  48.948  30.425  0.00  0.00            
ATOM     49  HA  PRO X   4      28.607  49.464  30.895  0.00  0.00            
ATOM     50  C   PRO X   4      30.556  48.948  31.457  0.00  0.00            
ATOM     51  O   PRO X   4      31.717  48.580  31.245  0.00  0.00            
ATOM     52  N   HID X   5      30.242  49.402  32.645  0.00  0.00            
ATOM     53  H   HID X   5      29.218  49.683  32.891  0.00  0.00            
ATOM     54  CA  HID X   5      31.134  49.436  33.811  0.00  0.00            
ATOM     55  HA  HID X   5      31.916  48.678  33.760  0.00  0.00            
ATOM     56  CB  HID X   5      31.916  50.762  33.678  0.00  0.00            
ATOM     57  HB2 HID X   5      32.701  50.735  34.434  0.00  0.00            
ATOM     58  HB3 HID X   5      32.375  50.738  32.690  0.00  0.00            
ATOM     59  CG  HID X   5      31.076  51.998  33.850  0.00  0.00            
ATOM     60  ND1 HID X   5      30.185  52.515  32.924  0.00  0.00            
ATOM     61  HD1 HID X   5      30.021  52.035  31.959  0.00  0.00            
ATOM     62  CE1 HID X   5      29.536  53.533  33.420  0.00  0.00            
ATOM     63  HE1 HID X   5      28.721  54.038  32.903  0.00  0.00            
ATOM     64  NE2 HID X   5      29.921  53.778  34.724  0.00  0.00            
ATOM     65  CD2 HID X   5      30.928  52.797  34.973  0.00  0.00            
ATOM     66  HD2 HID X   5      31.549  52.621  35.852  0.00  0.00            
ATOM     67  C   HID X   5      30.437  49.398  35.127  0.00  0.00            
ATOM     68  O   HID X   5      29.215  49.624  35.231  0.00  0.00            
ATOM     69  N   LEU X   6      31.202  48.957  36.147  0.00  0.00            
ATOM     70  H   LEU X   6      32.201  48.914  36.003  0.00  0.00            
ATOM     71  CA  LEU X   6      30.695  48.938  37.500  0.00  0.00            
ATOM     72  HA  LEU X   6      29.812  49.397  37.672  0.00  0.00            
ATOM     73  CB  LEU X   6      30.404  47.543  38.034  0.00  0.00            
ATOM     74  HB2 LEU X   6      31.367  47.074  37.833  0.00  0.00            
ATOM     75  HB3 LEU X   6      30.321  47.567  39.121  0.00  0.00            
ATOM     76  CG  LEU X   6      29.209  46.778  37.352  0.00  0.00            
ATOM     77  HG  LEU X   6      29.371  46.801  36.275  0.00  0.00            
ATOM     78  CD1 LEU X   6      29.268  45.321  37.767  0.00  0.00            
ATOM     79 HD11 LEU X   6      28.563  44.794  37.125  0.00  0.00            
ATOM     80 HD12 LEU X   6      30.298  45.012  37.592  0.00  0.00            
ATOM     81 HD13 LEU X   6      29.041  45.175  38.823  0.00  0.00            
ATOM     82  CD2 LEU X   6      27.847  47.298  37.754  0.00  0.00            
ATOM     83 HD21 LEU X   6      27.913  47.321  38.841  0.00  0.00            
ATOM     84 HD22 LEU X   6      27.682  48.305  37.370  0.00  0.00            
ATOM     85 HD23 LEU X   6      27.129  46.646  37.474  0.00  0.00            
ATOM     86  C   LEU X   6      31.814  49.607  38.426  0.00  0.00            
ATOM     87  O   LEU X   6      32.961  49.219  38.392  0.00  0.00            
ATOM     88  N   VAL X   7      31.334  50.577  39.200  0.00  0.00            
ATOM     89  H   VAL X   7      30.274  50.831  39.217  0.00  0.00            
ATOM     90  CA  VAL X   7      32.127  51.157  40.258  0.00  0.00            
ATOM     91  HA  VAL X   7      33.135  51.302  39.871  0.00  0.00            
ATOM     92  CB  VAL X   7      31.623  52.568  40.733  0.00  0.00            
ATOM     93  HB  VAL X   7      30.714  52.357  41.297  0.00  0.00            
ATOM     94  CG1 VAL X   7      32.623  53.336  41.666  0.00  0.00            
ATOM     95 HG11 VAL X   7      32.787  52.773  42.584  0.00  0.00            
ATOM     96 HG12 VAL X   7      33.439  53.600  41.132  0.00  0.00            
ATOM     97 HG13 VAL X   7      32.148  54.291  41.889  0.00  0.00            
ATOM     98  CG2 VAL X   7      31.426  53.452  39.531  0.00  0.00            
ATOM     99 HG21 VAL X   7      31.121  54.469  39.778  0.00  0.00            
ATOM    100 HG22 VAL X   7      32.259  53.557  38.836  0.00  0.00            
ATOM    101 HG23 VAL X   7      30.672  53.005  39.029  0.00  0.00            
ATOM    102  C   VAL X   7      32.217  50.161  41.421  0.00  0.00            
ATOM    103  O   VAL X   7      31.194  49.747  41.983  0.00  0.00            
ATOM    104  N   ASN X   8      33.447  49.794  41.750  0.00  0.00            
ATOM    105  H   ASN X   8      34.281  50.409  41.412  0.00  0.00            
ATOM    106  CA  ASN X   8      33.684  48.923  42.899  0.00  0.00            
ATOM    107  HA  ASN X   8      32.839  48.428  43.145  0.00  0.00            
ATOM    108  CB  ASN X   8      34.703  47.905  42.424  0.00  0.00            
ATOM    109  HB2 ASN X   8      35.408  48.367  41.732  0.00  0.00            
ATOM    110  HB3 ASN X   8      35.203  47.311  43.188  0.00  0.00            
ATOM    111  CG  ASN X   8      34.017  46.818  41.599  0.00  0.00            
ATOM    112  OD1 ASN X   8      33.493  45.838  42.154  0.00  0.00            
ATOM    113  ND2 ASN X   8      33.652  47.107  40.383  0.00  0.00            
ATOM    114 HD21 ASN X   8      33.629  48.124  39.992  0.00  0.00            
ATOM    115 HD22 ASN X   8      33.177  46.353  39.906  0.00  0.00            
ATOM    116  C   ASN X   8      34.121  49.773  44.082  0.00  0.00            
ATOM    117  O   ASN X   8      34.074  50.998  44.022  0.00  0.00            
ATOM    118  N   ALA X   9      34.319  49.085  45.267  0.00  0.00            
ATOM    119  H   ALA X   9      34.306  48.004  45.129  0.00  0.00            
ATOM    120  CA  ALA X   9      34.318  49.589  46.637  0.00  0.00            
ATOM    121  HA  ALA X   9      33.437  50.045  46.825  0.00  0.00            
ATOM    122  CB  ALA X   9      34.453  48.540  47.716  0.00  0.00            
ATOM    123  HB1 ALA X   9      35.290  47.999  47.553  0.00  0.00            
ATOM    124  HB2 ALA X   9      34.449  48.982  48.623  0.00  0.00            
ATOM    125  HB3 ALA X   9      33.569  47.907  47.631  0.00  0.00            
ATOM    126  C   ALA X   9      35.311  50.741  46.848  0.00  0.00            
ATOM    127  O   ALA X   9      34.832  51.785  47.254  0.00  0.00            
ATOM    128  N   ASP X  10      36.522  50.636  46.445  0.00  0.00            
ATOM    129  H   ASP X  10      36.756  49.660  46.018  0.00  0.00            
ATOM    130  CA  ASP X  10      37.498  51.696  46.572  0.00  0.00            
ATOM    131  HA  ASP X  10      37.328  52.192  47.528  0.00  0.00            
ATOM    132  CB  ASP X  10      38.933  51.082  46.598  0.00  0.00            
ATOM    133  HB2 ASP X  10      38.955  50.165  47.188  0.00  0.00            
ATOM    134  HB3 ASP X  10      39.294  50.838  45.598  0.00  0.00            
ATOM    135  CG  ASP X  10      39.916  52.000  47.134  0.00  0.00            
ATOM    136  OD1 ASP X  10      39.599  52.784  48.015  0.00  0.00            
ATOM    137  OD2 ASP X  10      40.964  52.023  46.515  0.00  0.00            
ATOM    138  C   ASP X  10      37.446  52.780  45.436  0.00  0.00            
ATOM    139  O   ASP X  10      38.435  53.322  45.121  0.00  0.00            
ATOM    140  N   GLY X  11      36.196  53.086  44.848  0.00  0.00            
ATOM    141  H   GLY X  11      35.330  52.446  44.930  0.00  0.00            
ATOM    142  CA  GLY X  11      36.014  54.108  43.918  0.00  0.00            
ATOM    143  HA2 GLY X  11      34.948  54.258  44.010  0.00  0.00            
ATOM    144  HA3 GLY X  11      36.485  54.958  44.195  0.00  0.00            
ATOM    145  C   GLY X  11      36.356  53.873  42.496  0.00  0.00            
ATOM    146  O   GLY X  11      36.184  54.835  41.715  0.00  0.00            
ATOM    147  N   GLN X  12      36.870  52.676  42.233  0.00  0.00            
ATOM    148  H   GLN X  12      36.853  51.870  42.966  0.00  0.00            
ATOM    149  CA  GLN X  12      37.464  52.339  40.942  0.00  0.00            
ATOM    150  HA  GLN X  12      37.838  53.207  40.586  0.00  0.00            
ATOM    151  CB  GLN X  12      38.461  51.155  41.041  0.00  0.00            
ATOM    152  HB2 GLN X  12      38.880  51.365  42.025  0.00  0.00            
ATOM    153  HB3 GLN X  12      37.943  50.196  41.037  0.00  0.00            
ATOM    154  CG  GLN X  12      39.516  51.122  39.952  0.00  0.00            
ATOM    155  HG2 GLN X  12      39.861  50.101  39.784  0.00  0.00            
ATOM    156  HG3 GLN X  12      38.982  51.474  39.082  0.00  0.00            
ATOM    157  CD  GLN X  12      40.744  51.947  40.278  0.00  0.00            
ATOM    158  OE1 GLN X  12      41.450  51.628  41.187  0.00  0.00            
ATOM    159  NE2 GLN X  12      40.993  52.973  39.523  0.00  0.00            
ATOM    160 HE21 GLN X  12      41.950  53.459  39.645  0.00  0.00            
ATOM    161 HE22 GLN X  12      40.350  53.213  38.852  0.00  0.00            
ATOM    162  C   GLN X  12      36.416  51.935  39.882  0.00  0.00            
ATOM    163  O   GLN X  12      35.558  50.982  40.049  0.00  0.00            
ATOM    164  N   TYR X  13      36.482  52.584  38.705  0.00  0.00            
ATOM    165  H   TYR X  13      37.218  53.379  38.585  0.00  0.00            
ATOM    166  CA  TYR X  13      35.812  52.146  37.465  0.00  0.00            
ATOM    167  HA  TYR X  13      34.747  51.954  37.601  0.00  0.00            
ATOM    168  CB  TYR X  13      35.865  53.333  36.425  0.00  0.00            
ATOM    169  HB2 TYR X  13      36.817  53.854  36.315  0.00  0.00            
ATOM    170  HB3 TYR X  13      35.520  53.099  35.418  0.00  0.00            
ATOM    171  CG  TYR X  13      34.918  54.452  36.729  0.00  0.00            
ATOM    172  CD1 TYR X  13      33.643  54.399  36.140  0.00  0.00            
ATOM    173  HD1 TYR X  13      33.383  53.541  35.520  0.00  0.00            
ATOM    174  CE1 TYR X  13      32.658  55.425  36.282  0.00  0.00            
ATOM    175  HE1 TYR X  13      31.635  55.322  35.920  0.00  0.00            
ATOM    176  CZ  TYR X  13      33.108  56.637  36.955  0.00  0.00            
ATOM    177  OH  TYR X  13      32.141  57.556  37.274  0.00  0.00            
ATOM    178  HH  TYR X  13      31.131  57.207  37.062  0.00  0.00            
ATOM    179  CE2 TYR X  13      34.386  56.646  37.557  0.00  0.00            
ATOM    180  HE2 TYR X  13      34.608  57.585  38.064  0.00  0.00            
ATOM    181  CD2 TYR X  13      35.306  55.565  37.463  0.00  0.00            
ATOM    182  HD2 TYR X  13      36.288  55.588  37.934  0.00  0.00            
ATOM    183  C   TYR X  13      36.553  50.928  37.009  0.00  0.00            
ATOM    184  O   TYR X  13      37.667  50.923  36.443  0.00  0.00            
ATOM    185  N   LEU X  14      35.832  49.817  37.233  0.00  0.00            
ATOM    186  H   LEU X  14      34.858  49.810  38.146  0.00  0.00            
ATOM    187  CA  LEU X  14      36.091  48.534  36.465  0.00  0.00            
ATOM    188  HA  LEU X  14      36.966  48.504  35.962  0.00  0.00            
ATOM    189  CB  LEU X  14      35.873  47.262  37.354  0.00  0.00            
ATOM    190  HB2 LEU X  14      34.836  47.065  37.628  0.00  0.00            
ATOM    191  HB3 LEU X  14      36.342  46.425  36.836  0.00  0.00            
ATOM    192  CG  LEU X  14      36.665  47.295  38.720  0.00  0.00            
ATOM    193  HG  LEU X  14      36.095  47.968  39.361  0.00  0.00            
ATOM    194  CD1 LEU X  14      36.833  45.949  39.362  0.00  0.00            
ATOM    195 HD11 LEU X  14      37.463  45.317  38.754  0.00  0.00            
ATOM    196 HD12 LEU X  14      37.087  46.066  40.405  0.00  0.00            
ATOM    197 HD13 LEU X  14      35.839  45.538  39.267  0.00  0.00            
ATOM    198  CD2 LEU X  14      38.109  47.777  38.506  0.00  0.00            
ATOM    199 HD21 LEU X  14      38.524  47.168  37.717  0.00  0.00            
ATOM    200 HD22 LEU X  14      38.257  48.836  38.359  0.00  0.00            
ATOM    201 HD23 LEU X  14      38.701  47.454  39.258  0.00  0.00            
ATOM    202  C   LEU X  14      35.031  48.451  35.335  0.00  0.00            
ATOM    203  O   LEU X  14      33.860  48.785  35.468  0.00  0.00            
ATOM    204  N   PHE X  15      35.554  48.073  34.213  0.00  0.00            
ATOM    205  H   PHE X  15      36.549  47.912  34.268  0.00  0.00            
ATOM    206  CA  PHE X  15      34.843  47.906  32.910  0.00  0.00            
ATOM    207  HA  PHE X  15      33.929  48.328  32.985  0.00  0.00            
ATOM    208  CB  PHE X  15      35.604  48.660  31.831  0.00  0.00            
ATOM    209  HB2 PHE X  15      36.611  48.605  31.883  0.00  0.00            
ATOM    210  HB3 PHE X  15      35.311  48.270  30.947  0.00  0.00            
ATOM    211  CG  PHE X  15      35.299  50.178  31.844  0.00  0.00            
ATOM    212  CD1 PHE X  15      35.959  51.072  32.723  0.00  0.00            
ATOM    213  HD1 PHE X  15      36.613  50.702  33.397  0.00  0.00            
ATOM    214  CE1 PHE X  15      35.865  52.472  32.661  0.00  0.00            
ATOM    215  HE1 PHE X  15      36.478  53.046  33.221  0.00  0.00            
ATOM    216  CZ  PHE X  15      34.894  52.996  31.767  0.00  0.00            
ATOM    217  HZ  PHE X  15      34.706  54.065  31.668  0.00  0.00            
ATOM    218  CE2 PHE X  15      34.088  52.180  30.939  0.00  0.00            
ATOM    219  HE2 PHE X  15      33.343  52.557  30.240  0.00  0.00            
ATOM    220  CD2 PHE X  15      34.338  50.744  30.974  0.00  0.00            
ATOM    221  HD2 PHE X  15      33.828  50.129  30.232  0.00  0.00            
ATOM    222  C   PHE X  15      34.495  46.415  32.553  0.00  0.00            
ATOM    223  O   PHE X  15      35.279  45.488  32.710  0.00  0.00            
ATOM    224  N   CYS X  16      33.310  46.280  32.037  0.00  0.00            
ATOM    225  H   CYS X  16      32.794  47.205  31.781  0.00  0.00            
ATOM    226  CA  CYS X  16      32.594  44.994  32.068  0.00  0.00            
ATOM    227  HA  CYS X  16      33.311  44.244  32.401  0.00  0.00            
ATOM    228  CB  CYS X  16      31.371  45.093  32.987  0.00  0.00            
ATOM    229  HB2 CYS X  16      30.677  45.748  32.460  0.00  0.00            
ATOM    230  HB3 CYS X  16      30.984  44.092  33.177  0.00  0.00            
ATOM    231  SG  CYS X  16      31.835  45.877  34.532  0.00  0.00            
ATOM    232  HG  CYS X  16      30.874  45.972  35.037  0.00  0.00            
ATOM    233  C   CYS X  16      32.136  44.677  30.661  0.00  0.00            
ATOM    234  O   CYS X  16      32.047  45.561  29.777  0.00  0.00            
ATOM    235  N   ARG X  17      31.941  43.368  30.474  0.00  0.00            
ATOM    236  H   ARG X  17      32.131  42.726  31.322  0.00  0.00            
ATOM    237  CA  ARG X  17      31.662  42.634  29.250  0.00  0.00            
ATOM    238  HA  ARG X  17      31.441  43.309  28.533  0.00  0.00            
ATOM    239  CB  ARG X  17      32.935  41.871  28.760  0.00  0.00            
ATOM    240  HB2 ARG X  17      33.090  40.969  29.352  0.00  0.00            
ATOM    241  HB3 ARG X  17      32.723  41.580  27.732  0.00  0.00            
ATOM    242  CG  ARG X  17      34.221  42.823  28.735  0.00  0.00            
ATOM    243  HG2 ARG X  17      33.863  43.792  28.387  0.00  0.00            
ATOM    244  HG3 ARG X  17      34.635  42.847  29.732  0.00  0.00            
ATOM    245  CD  ARG X  17      35.208  42.268  27.751  0.00  0.00            
ATOM    246  HD2 ARG X  17      35.439  41.227  27.918  0.00  0.00            
ATOM    247  HD3 ARG X  17      34.863  42.289  26.855  0.00  0.00            
ATOM    248  NE  ARG X  17      36.460  42.933  27.885  0.00  0.00            
ATOM    249  HE  ARG X  17      36.873  42.939  28.883  0.00  0.00            
ATOM    250  CZ  ARG X  17      37.047  43.758  27.076  0.00  0.00            
ATOM    251  NH1 ARG X  17      36.839  43.836  25.784  0.00  0.00            
ATOM    252 HH11 ARG X  17      36.371  42.952  25.376  0.00  0.00            
ATOM    253 HH12 ARG X  17      37.333  44.537  25.250  0.00  0.00            
ATOM    254  NH2 ARG X  17      37.988  44.485  27.538  0.00  0.00            
ATOM    255 HH21 ARG X  17      38.262  44.460  28.593  0.00  0.00            
ATOM    256 HH22 ARG X  17      38.322  45.341  26.951  0.00  0.00            
ATOM    257  C   ARG X  17      30.489  41.689  29.576  0.00  0.00            
ATOM    258  O   ARG X  17      30.577  40.979  30.605  0.00  0.00            
ATOM    259  N   TYR X  18      29.557  41.629  28.674  0.00  0.00            
ATOM    260  H   TYR X  18      29.578  42.219  27.854  0.00  0.00            
ATOM    261  CA  TYR X  18      28.384  40.812  28.825  0.00  0.00            
ATOM    262  HA  TYR X  18      28.581  40.001  29.525  0.00  0.00            
ATOM    263  CB  TYR X  18      27.137  41.647  29.180  0.00  0.00            
ATOM    264  HB2 TYR X  18      27.036  42.486  28.492  0.00  0.00            
ATOM    265  HB3 TYR X  18      26.266  40.992  29.229  0.00  0.00            
ATOM    266  CG  TYR X  18      27.288  42.268  30.555  0.00  0.00            
ATOM    267  CD1 TYR X  18      27.597  43.623  30.557  0.00  0.00            
ATOM    268  HD1 TYR X  18      27.716  44.140  29.616  0.00  0.00            
ATOM    269  CE1 TYR X  18      27.980  44.292  31.752  0.00  0.00            
ATOM    270  HE1 TYR X  18      28.002  45.301  31.783  0.00  0.00            
ATOM    271  CZ  TYR X  18      28.075  43.598  32.968  0.00  0.00            
ATOM    272  OH  TYR X  18      28.097  44.077  34.194  0.00  0.00            
ATOM    273  HH  TYR X  18      28.447  43.339  34.901  0.00  0.00            
ATOM    274  CE2 TYR X  18      27.774  42.182  32.955  0.00  0.00            
ATOM    275  HE2 TYR X  18      27.919  41.664  33.892  0.00  0.00            
ATOM    276  CD2 TYR X  18      27.301  41.534  31.777  0.00  0.00            
ATOM    277  HD2 TYR X  18      27.136  40.467  31.765  0.00  0.00            
ATOM    278  C   TYR X  18      27.976  40.222  27.487  0.00  0.00            
ATOM    279  O   TYR X  18      27.927  40.931  26.475  0.00  0.00            
ATOM    280  N   TRP X  19      27.730  38.915  27.437  0.00  0.00            
ATOM    281  H   TRP X  19      28.022  38.354  28.325  0.00  0.00            
ATOM    282  CA  TRP X  19      27.299  38.150  26.211  0.00  0.00            
ATOM    283  HA  TRP X  19      26.987  38.784  25.380  0.00  0.00            
ATOM    284  CB  TRP X  19      28.352  37.240  25.689  0.00  0.00            
ATOM    285  HB2 TRP X  19      28.614  36.620  26.546  0.00  0.00            
ATOM    286  HB3 TRP X  19      27.998  36.632  24.856  0.00  0.00            
ATOM    287  CG  TRP X  19      29.690  37.820  25.377  0.00  0.00            
ATOM    288  CD1 TRP X  19      30.126  38.238  24.137  0.00  0.00            
ATOM    289  HD1 TRP X  19      29.439  38.297  23.292  0.00  0.00            
ATOM    290  NE1 TRP X  19      31.431  38.666  24.147  0.00  0.00            
ATOM    291  HE1 TRP X  19      31.857  39.325  23.390  0.00  0.00            
ATOM    292  CE2 TRP X  19      31.946  38.604  25.432  0.00  0.00            
ATOM    293  CZ2 TRP X  19      33.304  38.780  25.896  0.00  0.00            
ATOM    294  HZ2 TRP X  19      34.077  39.194  25.249  0.00  0.00            
ATOM    295  CH2 TRP X  19      33.546  38.574  27.282  0.00  0.00            
ATOM    296  HH2 TRP X  19      34.488  38.704  27.623  0.00  0.00            
ATOM    297  CZ3 TRP X  19      32.474  38.166  28.101  0.00  0.00            
ATOM    298  HZ3 TRP X  19      32.573  38.014  29.094  0.00  0.00            
ATOM    299  CE3 TRP X  19      31.126  37.976  27.580  0.00  0.00            
ATOM    300  HE3 TRP X  19      30.400  37.645  28.199  0.00  0.00            
ATOM    301  CD2 TRP X  19      30.836  38.094  26.228  0.00  0.00            
ATOM    302  C   TRP X  19      26.010  37.477  26.737  0.00  0.00            
ATOM    303  O   TRP X  19      26.018  36.471  27.412  0.00  0.00            
ATOM    304  N   LYS X  20      24.899  38.066  26.325  0.00  0.00            
ATOM    305  H   LYS X  20      24.982  38.879  25.604  0.00  0.00            
ATOM    306  CA  LYS X  20      23.553  37.675  26.660  0.00  0.00            
ATOM    307  HA  LYS X  20      23.579  37.161  27.621  0.00  0.00            
ATOM    308  CB  LYS X  20      22.785  38.947  26.871  0.00  0.00            
ATOM    309  HB2 LYS X  20      23.193  39.499  27.542  0.00  0.00            
ATOM    310  HB3 LYS X  20      22.846  39.533  25.954  0.00  0.00            
ATOM    311  CG  LYS X  20      21.301  38.820  27.255  0.00  0.00            
ATOM    312  HG2 LYS X  20      20.986  37.855  26.858  0.00  0.00            
ATOM    313  HG3 LYS X  20      21.304  38.675  28.336  0.00  0.00            
ATOM    314  CD  LYS X  20      20.324  40.057  27.079  0.00  0.00            
ATOM    315  HD2 LYS X  20      19.713  40.109  27.980  0.00  0.00            
ATOM    316  HD3 LYS X  20      20.891  40.966  26.876  0.00  0.00            
ATOM    317  CE  LYS X  20      19.390  39.753  25.928  0.00  0.00            
ATOM    318  HE2 LYS X  20      18.879  40.680  25.667  0.00  0.00            
ATOM    319  HE3 LYS X  20      20.080  39.535  25.112  0.00  0.00            
ATOM    320  NZ  LYS X  20      18.539  38.610  26.257  0.00  0.00            
ATOM    321  HZ1 LYS X  20      18.196  38.777  27.192  0.00  0.00            
ATOM    322  HZ2 LYS X  20      17.694  38.495  25.579  0.00  0.00            
ATOM    323  HZ3 LYS X  20      19.113  37.685  26.315  0.00  0.00            
ATOM    324  C   LYS X  20      23.004  36.751  25.560  0.00  0.00            
ATOM    325  O   LYS X  20      22.919  37.207  24.431  0.00  0.00            
ATOM    326  N   PRO X  21      22.516  35.543  25.855  0.00  0.00            
ATOM    327  CD  PRO X  21      22.693  34.801  27.141  0.00  0.00            
ATOM    328  HD2 PRO X  21      22.531  35.414  27.926  0.00  0.00            
ATOM    329  HD3 PRO X  21      23.689  34.367  27.054  0.00  0.00            
ATOM    330  CG  PRO X  21      21.669  33.585  27.148  0.00  0.00            
ATOM    331  HG2 PRO X  21      20.697  33.913  27.516  0.00  0.00            
ATOM    332  HG3 PRO X  21      22.013  32.837  27.733  0.00  0.00            
ATOM    333  CB  PRO X  21      21.691  33.312  25.604  0.00  0.00            
ATOM    334  HB2 PRO X  21      20.898  32.710  25.160  0.00  0.00            
ATOM    335  HB3 PRO X  21      22.595  32.791  25.290  0.00  0.00            
ATOM    336  CA  PRO X  21      21.713  34.760  24.952  0.00  0.00            
ATOM    337  HA  PRO X  21      22.207  34.853  23.985  0.00  0.00            
ATOM    338  C   PRO X  21      20.287  35.295  24.714  0.00  0.00            
ATOM    339  O   PRO X  21      19.787  36.003  25.585  0.00  0.00            
ATOM    340  N   THR X  22      19.788  35.139  23.434  0.00  0.00            
ATOM    341  H   THR X  22      20.455  34.752  22.781  0.00  0.00            
ATOM    342  CA  THR X  22      18.487  35.697  22.955  0.00  0.00            
ATOM    343  HA  THR X  22      18.583  36.776  23.075  0.00  0.00            
ATOM    344  CB  THR X  22      18.255  35.408  21.413  0.00  0.00            
ATOM    345  HB  THR X  22      17.207  35.602  21.184  0.00  0.00            
ATOM    346  CG2 THR X  22      19.180  36.096  20.426  0.00  0.00            
ATOM    347 HG21 THR X  22      19.082  37.170  20.583  0.00  0.00            
ATOM    348 HG22 THR X  22      20.193  35.736  20.604  0.00  0.00            
ATOM    349 HG23 THR X  22      18.946  36.001  19.365  0.00  0.00            
ATOM    350  OG1 THR X  22      18.512  34.004  21.159  0.00  0.00            
ATOM    351  HG1 THR X  22      19.422  33.735  21.309  0.00  0.00            
ATOM    352  C   THR X  22      17.262  35.196  23.770  0.00  0.00            
ATOM    353  O   THR X  22      16.374  36.031  24.117  0.00  0.00            
ATOM    354  N   GLY X  23      17.336  33.893  24.119  0.00  0.00            
ATOM    355  H   GLY X  23      18.178  33.294  23.774  0.00  0.00            
ATOM    356  CA  GLY X  23      16.262  33.326  24.999  0.00  0.00            
ATOM    357  HA2 GLY X  23      15.351  33.921  25.054  0.00  0.00            
ATOM    358  HA3 GLY X  23      16.040  32.320  24.644  0.00  0.00            
ATOM    359  C   GLY X  23      16.760  33.282  26.477  0.00  0.00            
ATOM    360  O   GLY X  23      17.779  33.866  26.835  0.00  0.00            
ATOM    361  N   THR X  24      15.873  32.717  27.298  0.00  0.00            
ATOM    362  H   THR X  24      15.089  32.213  26.908  0.00  0.00            
ATOM    363  CA  THR X  24      16.071  32.667  28.798  0.00  0.00            
ATOM    364  HA  THR X  24      16.182  33.614  29.131  0.00  0.00            
ATOM    365  CB  THR X  24      14.905  31.957  29.444  0.00  0.00            
ATOM    366  HB  THR X  24      15.196  31.623  30.352  0.00  0.00            
ATOM    367  CG2 THR X  24      13.796  33.028  29.506  0.00  0.00            
ATOM    368 HG21 THR X  24      12.914  32.529  29.909  0.00  0.00            
ATOM    369 HG22 THR X  24      14.017  33.816  30.226  0.00  0.00            
ATOM    370 HG23 THR X  24      13.672  33.492  28.528  0.00  0.00            
ATOM    371  OG1 THR X  24      14.413  30.822  28.687  0.00  0.00            
ATOM    372  HG1 THR X  24      15.219  30.090  28.649  0.00  0.00            
ATOM    373  C   THR X  24      17.286  31.808  29.197  0.00  0.00            
ATOM    374  O   THR X  24      17.352  30.612  28.861  0.00  0.00            
ATOM    375  N   PRO X  25      18.175  32.409  30.025  0.00  0.00            
ATOM    376  CD  PRO X  25      18.193  33.793  30.452  0.00  0.00            
ATOM    377  HD2 PRO X  25      17.325  34.120  31.024  0.00  0.00            
ATOM    378  HD3 PRO X  25      18.214  34.391  29.541  0.00  0.00            
ATOM    379  CG  PRO X  25      19.500  33.931  31.186  0.00  0.00            
ATOM    380  HG2 PRO X  25      19.359  33.797  32.258  0.00  0.00            
ATOM    381  HG3 PRO X  25      19.812  34.954  30.977  0.00  0.00            
ATOM    382  CB  PRO X  25      20.397  32.874  30.585  0.00  0.00            
ATOM    383  HB2 PRO X  25      21.331  32.668  31.107  0.00  0.00            
ATOM    384  HB3 PRO X  25      20.618  33.183  29.563  0.00  0.00            
ATOM    385  CA  PRO X  25      19.437  31.768  30.358  0.00  0.00            
ATOM    386  HA  PRO X  25      19.725  31.135  29.519  0.00  0.00            
ATOM    387  C   PRO X  25      19.228  30.814  31.467  0.00  0.00            
ATOM    388  O   PRO X  25      18.509  31.078  32.429  0.00  0.00            
ATOM    389  N   LYS X  26      19.786  29.625  31.376  0.00  0.00            
ATOM    390  H   LYS X  26      20.376  29.411  30.485  0.00  0.00            
ATOM    391  CA  LYS X  26      19.593  28.493  32.359  0.00  0.00            
ATOM    392  HA  LYS X  26      18.587  28.349  32.754  0.00  0.00            
ATOM    393  CB  LYS X  26      19.860  27.176  31.682  0.00  0.00            
ATOM    394  HB2 LYS X  26      19.730  26.396  32.432  0.00  0.00            
ATOM    395  HB3 LYS X  26      19.048  26.920  31.002  0.00  0.00            
ATOM    396  CG  LYS X  26      21.209  27.060  30.967  0.00  0.00            
ATOM    397  HG2 LYS X  26      21.278  27.824  30.191  0.00  0.00            
ATOM    398  HG3 LYS X  26      22.031  27.194  31.538  0.00  0.00            
ATOM    399  CD  LYS X  26      21.308  25.658  30.282  0.00  0.00            
ATOM    400  HD2 LYS X  26      22.313  25.533  29.878  0.00  0.00            
ATOM    401  HD3 LYS X  26      21.260  24.933  31.095  0.00  0.00            
ATOM    402  CE  LYS X  26      20.183  25.294  29.292  0.00  0.00            
ATOM    403  HE2 LYS X  26      20.332  24.266  28.964  0.00  0.00            
ATOM    404  HE3 LYS X  26      19.284  25.410  29.898  0.00  0.00            
ATOM    405  NZ  LYS X  26      20.077  26.220  28.119  0.00  0.00            
ATOM    406  HZ1 LYS X  26      19.655  27.081  28.435  0.00  0.00            
ATOM    407  HZ2 LYS X  26      21.056  26.390  27.672  0.00  0.00            
ATOM    408  HZ3 LYS X  26      19.470  25.833  27.301  0.00  0.00            
ATOM    409  C   LYS X  26      20.508  28.650  33.559  0.00  0.00            
ATOM    410  O   LYS X  26      20.242  28.073  34.609  0.00  0.00            
ATOM    411  N   ALA X  27      21.526  29.433  33.370  0.00  0.00            
ATOM    412  H   ALA X  27      21.670  29.632  32.308  0.00  0.00            
ATOM    413  CA  ALA X  27      22.644  29.716  34.301  0.00  0.00            
ATOM    414  HA  ALA X  27      22.312  29.943  35.314  0.00  0.00            
ATOM    415  CB  ALA X  27      23.493  28.409  34.486  0.00  0.00            
ATOM    416  HB1 ALA X  27      24.305  28.695  35.155  0.00  0.00            
ATOM    417  HB2 ALA X  27      22.867  27.714  35.045  0.00  0.00            
ATOM    418  HB3 ALA X  27      23.749  27.953  33.530  0.00  0.00            
ATOM    419  C   ALA X  27      23.389  30.963  33.806  0.00  0.00            
ATOM    420  O   ALA X  27      23.316  31.403  32.657  0.00  0.00            
ATOM    421  N   LEU X  28      24.249  31.483  34.700  0.00  0.00            
ATOM    422  H   LEU X  28      24.207  30.968  35.659  0.00  0.00            
ATOM    423  CA  LEU X  28      25.066  32.661  34.609  0.00  0.00            
ATOM    424  HA  LEU X  28      25.109  33.113  33.618  0.00  0.00            
ATOM    425  CB  LEU X  28      24.674  33.649  35.732  0.00  0.00            
ATOM    426  HB2 LEU X  28      24.259  33.010  36.511  0.00  0.00            
ATOM    427  HB3 LEU X  28      25.514  34.211  36.140  0.00  0.00            
ATOM    428  CG  LEU X  28      23.562  34.680  35.368  0.00  0.00            
ATOM    429  HG  LEU X  28      24.028  35.268  34.577  0.00  0.00            
ATOM    430  CD1 LEU X  28      22.240  34.046  34.947  0.00  0.00            
ATOM    431 HD11 LEU X  28      22.379  33.487  34.021  0.00  0.00            
ATOM    432 HD12 LEU X  28      21.739  33.370  35.639  0.00  0.00            
ATOM    433 HD13 LEU X  28      21.610  34.855  34.578  0.00  0.00            
ATOM    434  CD2 LEU X  28      23.218  35.737  36.496  0.00  0.00            
ATOM    435 HD21 LEU X  28      24.042  36.421  36.696  0.00  0.00            
ATOM    436 HD22 LEU X  28      22.362  36.314  36.148  0.00  0.00            
ATOM    437 HD23 LEU X  28      23.119  35.329  37.415  0.00  0.00            
ATOM    438  C   LEU X  28      26.531  32.219  34.924  0.00  0.00            
ATOM    439  O   LEU X  28      26.764  31.377  35.817  0.00  0.00            
ATOM    440  N   ILE X  29      27.522  32.793  34.211  0.00  0.00            
ATOM    441  H   ILE X  29      27.249  33.443  33.380  0.00  0.00            
ATOM    442  CA  ILE X  29      28.971  32.323  34.445  0.00  0.00            
ATOM    443  HA  ILE X  29      29.103  32.015  35.398  0.00  0.00            
ATOM    444  CB  ILE X  29      29.214  31.021  33.722  0.00  0.00            
ATOM    445  HB  ILE X  29      28.525  30.283  34.133  0.00  0.00            
ATOM    446  CG2 ILE X  29      28.842  31.269  32.199  0.00  0.00            
ATOM    447 HG21 ILE X  29      28.875  30.332  31.644  0.00  0.00            
ATOM    448 HG22 ILE X  29      27.836  31.655  32.036  0.00  0.00            
ATOM    449 HG23 ILE X  29      29.630  31.780  31.667  0.00  0.00            
ATOM    450  CG1 ILE X  29      30.743  30.553  33.756  0.00  0.00            
ATOM    451 HG12 ILE X  29      31.353  31.235  33.181  0.00  0.00            
ATOM    452 HG13 ILE X  29      31.105  30.541  34.773  0.00  0.00            
ATOM    453  CD1 ILE X  29      30.979  29.083  33.251  0.00  0.00            
ATOM    454 HD11 ILE X  29      30.383  28.376  33.809  0.00  0.00            
ATOM    455 HD12 ILE X  29      30.605  28.951  32.247  0.00  0.00            
ATOM    456 HD13 ILE X  29      31.943  28.797  33.341  0.00  0.00            
ATOM    457  C   ILE X  29      29.932  33.449  34.299  0.00  0.00            
ATOM    458  O   ILE X  29      30.046  34.047  33.244  0.00  0.00            
ATOM    459  N   PHE X  30      30.683  33.708  35.372  0.00  0.00            
ATOM    460  H   PHE X  30      30.764  33.065  36.080  0.00  0.00            
ATOM    461  CA  PHE X  30      31.602  34.870  35.409  0.00  0.00            
ATOM    462  HA  PHE X  30      31.203  35.577  34.807  0.00  0.00            
ATOM    463  CB  PHE X  30      31.704  35.387  36.839  0.00  0.00            
ATOM    464  HB2 PHE X  30      30.723  35.802  37.069  0.00  0.00            
ATOM    465  HB3 PHE X  30      31.872  34.577  37.548  0.00  0.00            
ATOM    466  CG  PHE X  30      32.802  36.451  36.991  0.00  0.00            
ATOM    467  CD1 PHE X  30      32.499  37.795  36.653  0.00  0.00            
ATOM    468  HD1 PHE X  30      31.500  38.189  36.468  0.00  0.00            
ATOM    469  CE1 PHE X  30      33.525  38.790  36.725  0.00  0.00            
ATOM    470  HE1 PHE X  30      33.357  39.831  36.449  0.00  0.00            
ATOM    471  CZ  PHE X  30      34.825  38.358  37.039  0.00  0.00            
ATOM    472  HZ  PHE X  30      35.621  39.100  37.103  0.00  0.00            
ATOM    473  CE2 PHE X  30      35.108  37.045  37.313  0.00  0.00            
ATOM    474  HE2 PHE X  30      36.133  36.840  37.620  0.00  0.00            
ATOM    475  CD2 PHE X  30      34.075  36.071  37.350  0.00  0.00            
ATOM    476  HD2 PHE X  30      34.408  35.039  37.466  0.00  0.00            
ATOM    477  C   PHE X  30      32.969  34.372  34.883  0.00  0.00            
ATOM    478  O   PHE X  30      33.283  33.210  35.166  0.00  0.00            
ATOM    479  N   VAL X  31      33.655  35.170  34.059  0.00  0.00            
ATOM    480  H   VAL X  31      33.165  36.098  33.767  0.00  0.00            
ATOM    481  CA  VAL X  31      34.946  34.864  33.449  0.00  0.00            
ATOM    482  HA  VAL X  31      35.233  33.837  33.674  0.00  0.00            
ATOM    483  CB  VAL X  31      34.903  34.863  31.943  0.00  0.00            
ATOM    484  HB  VAL X  31      34.510  35.744  31.643  0.00  0.00            
ATOM    485  CG1 VAL X  31      36.304  35.004  31.351  0.00  0.00            
ATOM    486 HG11 VAL X  31      36.162  35.233  30.305  0.00  0.00            
ATOM    487 HG12 VAL X  31      36.866  35.816  31.789  0.00  0.00            
ATOM    488 HG13 VAL X  31      36.853  34.158  31.395  0.00  0.00            
ATOM    489  CG2 VAL X  31      34.298  33.511  31.268  0.00  0.00            
ATOM    490 HG21 VAL X  31      33.240  33.415  31.511  0.00  0.00            
ATOM    491 HG22 VAL X  31      34.322  33.622  30.184  0.00  0.00            
ATOM    492 HG23 VAL X  31      34.858  32.615  31.537  0.00  0.00            
ATOM    493  C   VAL X  31      35.986  35.848  34.060  0.00  0.00            
ATOM    494  O   VAL X  31      35.978  37.019  33.849  0.00  0.00            
ATOM    495  N   SER X  32      36.992  35.182  34.741  0.00  0.00            
ATOM    496  H   SER X  32      37.049  34.186  34.581  0.00  0.00            
ATOM    497  CA  SER X  32      38.057  35.788  35.561  0.00  0.00            
ATOM    498  HA  SER X  32      37.918  36.852  35.751  0.00  0.00            
ATOM    499  CB  SER X  32      38.080  34.986  36.855  0.00  0.00            
ATOM    500  HB2 SER X  32      37.100  35.008  37.331  0.00  0.00            
ATOM    501  HB3 SER X  32      38.332  34.057  36.548  0.00  0.00            
ATOM    502  OG  SER X  32      38.965  35.679  37.680  0.00  0.00            
ATOM    503  HG  SER X  32      39.466  35.060  38.425  0.00  0.00            
ATOM    504  C   SER X  32      39.327  35.463  34.789  0.00  0.00            
ATOM    505  O   SER X  32      39.804  34.359  34.718  0.00  0.00            
ATOM    506  N   HID X  33      39.783  36.448  33.985  0.00  0.00            
ATOM    507  H   HID X  33      39.202  37.370  34.018  0.00  0.00            
ATOM    508  CA  HID X  33      41.032  36.534  33.253  0.00  0.00            
ATOM    509  HA  HID X  33      41.085  35.628  32.648  0.00  0.00            
ATOM    510  CB  HID X  33      40.909  37.785  32.321  0.00  0.00            
ATOM    511  HB2 HID X  33      41.476  37.601  31.505  0.00  0.00            
ATOM    512  HB3 HID X  33      39.882  37.818  31.960  0.00  0.00            
ATOM    513  CG  HID X  33      41.325  39.123  32.844  0.00  0.00            
ATOM    514  ND1 HID X  33      42.604  39.559  33.113  0.00  0.00            
ATOM    515  HD1 HID X  33      43.551  39.042  32.958  0.00  0.00            
ATOM    516  CE1 HID X  33      42.476  40.819  33.543  0.00  0.00            
ATOM    517  HE1 HID X  33      43.248  41.433  34.006  0.00  0.00            
ATOM    518  NE2 HID X  33      41.234  41.265  33.509  0.00  0.00            
ATOM    519  CD2 HID X  33      40.486  40.216  33.022  0.00  0.00            
ATOM    520  HD2 HID X  33      39.401  40.242  32.919  0.00  0.00            
ATOM    521  C   HID X  33      42.284  36.655  34.202  0.00  0.00            
ATOM    522  O   HID X  33      42.263  36.800  35.413  0.00  0.00            
ATOM    523  N   GLY X  34      43.481  36.492  33.571  0.00  0.00            
ATOM    524  H   GLY X  34      43.463  36.434  32.483  0.00  0.00            
ATOM    525  CA  GLY X  34      44.786  36.468  34.264  0.00  0.00            
ATOM    526  HA2 GLY X  34      44.570  36.145  35.282  0.00  0.00            
ATOM    527  HA3 GLY X  34      45.298  35.702  33.851  0.00  0.00            
ATOM    528  C   GLY X  34      45.587  37.770  34.358  0.00  0.00            
ATOM    529  O   GLY X  34      45.282  38.820  33.773  0.00  0.00            
ATOM    530  N   ALA X  35      46.699  37.564  35.064  0.00  0.00            
ATOM    531  H   ALA X  35      47.008  36.545  35.245  0.00  0.00            
ATOM    532  CA  ALA X  35      47.563  38.701  35.402  0.00  0.00            
ATOM    533  HA  ALA X  35      46.967  39.413  35.800  0.00  0.00            
ATOM    534  CB  ALA X  35      48.695  38.341  36.349  0.00  0.00            
ATOM    535  HB1 ALA X  35      49.442  37.701  35.879  0.00  0.00            
ATOM    536  HB2 ALA X  35      49.159  39.296  36.594  0.00  0.00            
ATOM    537  HB3 ALA X  35      48.487  37.883  37.316  0.00  0.00            
ATOM    538  C   ALA X  35      48.122  39.270  34.069  0.00  0.00            
ATOM    539  O   ALA X  35      48.607  38.473  33.269  0.00  0.00            
ATOM    540  N   GLY X  36      48.206  40.570  33.953  0.00  0.00            
ATOM    541  H   GLY X  36      47.894  41.151  34.820  0.00  0.00            
ATOM    542  CA  GLY X  36      48.666  41.266  32.695  0.00  0.00            
ATOM    543  HA2 GLY X  36      48.792  42.299  32.984  0.00  0.00            
ATOM    544  HA3 GLY X  36      49.627  41.001  32.533  0.00  0.00            
ATOM    545  C   GLY X  36      47.899  41.188  31.364  0.00  0.00            
ATOM    546  O   GLY X  36      48.187  41.936  30.488  0.00  0.00            
ATOM    547  N   GLU X  37      46.843  40.343  31.290  0.00  0.00            
ATOM    548  H   GLU X  37      46.346  40.121  32.234  0.00  0.00            
ATOM    549  CA  GLU X  37      45.953  40.220  30.135  0.00  0.00            
ATOM    550  HA  GLU X  37      46.246  40.899  29.334  0.00  0.00            
ATOM    551  CB  GLU X  37      45.878  38.739  29.636  0.00  0.00            
ATOM    552  HB2 GLU X  37      45.529  38.800  28.744  0.00  0.00            
ATOM    553  HB3 GLU X  37      46.877  38.590  29.649  0.00  0.00            
ATOM    554  CG  GLU X  37      45.273  37.652  30.579  0.00  0.00            
ATOM    555  HG2 GLU X  37      46.120  37.054  30.915  0.00  0.00            
ATOM    556  HG3 GLU X  37      44.752  38.190  31.371  0.00  0.00            
ATOM    557  CD  GLU X  37      44.198  36.746  29.948  0.00  0.00            
ATOM    558  OE1 GLU X  37      43.473  36.042  30.737  0.00  0.00            
ATOM    559  OE2 GLU X  37      44.006  36.831  28.762  0.00  0.00            
ATOM    560  C   GLU X  37      44.557  40.782  30.514  0.00  0.00            
ATOM    561  O   GLU X  37      44.403  41.725  31.285  0.00  0.00            
ATOM    562  N   HIE X  38      43.470  40.395  29.814  0.00  0.00            
ATOM    563  H   HIE X  38      43.579  39.609  29.189  0.00  0.00            
ATOM    564  CA  HIE X  38      42.172  41.040  29.905  0.00  0.00            
ATOM    565  HA  HIE X  38      41.936  41.098  30.885  0.00  0.00            
ATOM    566  CB  HIE X  38      42.075  42.355  29.184  0.00  0.00            
ATOM    567  HB2 HIE X  38      41.181  42.767  29.409  0.00  0.00            
ATOM    568  HB3 HIE X  38      42.848  43.042  29.528  0.00  0.00            
ATOM    569  CG  HIE X  38      42.228  42.282  27.663  0.00  0.00            
ATOM    570  ND1 HIE X  38      41.242  41.929  26.756  0.00  0.00            
ATOM    571  CE1 HIE X  38      41.832  42.003  25.534  0.00  0.00            
ATOM    572  HE1 HIE X  38      41.444  41.673  24.570  0.00  0.00            
ATOM    573  NE2 HIE X  38      43.166  42.265  25.686  0.00  0.00            
ATOM    574  HE2 HIE X  38      43.881  42.306  24.973  0.00  0.00            
ATOM    575  CD2 HIE X  38      43.425  42.528  26.985  0.00  0.00            
ATOM    576  HD2 HIE X  38      44.442  42.713  27.331  0.00  0.00            
ATOM    577  C   HIE X  38      41.009  40.102  29.392  0.00  0.00            
ATOM    578  O   HIE X  38      41.252  39.000  28.935  0.00  0.00            
ATOM    579  N   SER X  39      39.742  40.509  29.720  0.00  0.00            
ATOM    580  H   SER X  39      39.643  41.484  30.198  0.00  0.00            
ATOM    581  CA  SER X  39      38.563  39.725  29.523  0.00  0.00            
ATOM    582  HA  SER X  39      38.906  38.719  29.764  0.00  0.00            
ATOM    583  CB  SER X  39      37.476  40.169  30.483  0.00  0.00            
ATOM    584  HB2 SER X  39      36.656  39.581  30.436  0.00  0.00            
ATOM    585  HB3 SER X  39      37.887  40.039  31.396  0.00  0.00            
ATOM    586  OG  SER X  39      37.183  41.573  30.339  0.00  0.00            
ATOM    587  HG  SER X  39      38.029  42.126  30.334  0.00  0.00            
ATOM    588  C   SER X  39      38.036  39.675  28.138  0.00  0.00            
ATOM    589  O   SER X  39      37.246  38.822  27.704  0.00  0.00            
ATOM    590  N   GLY X  40      38.601  40.594  27.261  0.00  0.00            
ATOM    591  H   GLY X  40      39.358  41.305  27.592  0.00  0.00            
ATOM    592  CA  GLY X  40      38.240  40.514  25.811  0.00  0.00            
ATOM    593  HA2 GLY X  40      37.157  40.405  25.857  0.00  0.00            
ATOM    594  HA3 GLY X  40      38.385  41.456  25.282  0.00  0.00            
ATOM    595  C   GLY X  40      38.709  39.261  25.054  0.00  0.00            
ATOM    596  O   GLY X  40      38.139  38.784  24.108  0.00  0.00            
ATOM    597  N   ARG X  41      39.878  38.785  25.574  0.00  0.00            
ATOM    598  H   ARG X  41      40.375  39.412  26.314  0.00  0.00            
ATOM    599  CA  ARG X  41      40.711  37.621  25.148  0.00  0.00            
ATOM    600  HA  ARG X  41      41.124  37.842  24.253  0.00  0.00            
ATOM    601  CB  ARG X  41      41.765  37.396  26.193  0.00  0.00            
ATOM    602  HB2 ARG X  41      41.326  37.393  27.191  0.00  0.00            
ATOM    603  HB3 ARG X  41      42.272  36.443  26.046  0.00  0.00            
ATOM    604  CG  ARG X  41      42.851  38.463  26.268  0.00  0.00            
ATOM    605  HG2 ARG X  41      42.344  39.410  26.088  0.00  0.00            
ATOM    606  HG3 ARG X  41      43.214  38.611  27.274  0.00  0.00            
ATOM    607  CD  ARG X  41      44.115  38.156  25.380  0.00  0.00            
ATOM    608  HD2 ARG X  41      43.728  37.815  24.431  0.00  0.00            
ATOM    609  HD3 ARG X  41      44.606  38.963  25.210  0.00  0.00            
ATOM    610  NE  ARG X  41      44.980  37.120  25.955  0.00  0.00            
ATOM    611  HE  ARG X  41      44.806  36.826  26.979  0.00  0.00            
ATOM    612  CZ  ARG X  41      45.940  36.418  25.365  0.00  0.00            
ATOM    613  NH1 ARG X  41      46.571  35.584  26.078  0.00  0.00            
ATOM    614 HH11 ARG X  41      46.482  35.578  27.155  0.00  0.00            
ATOM    615 HH12 ARG X  41      47.257  34.995  25.627  0.00  0.00            
ATOM    616  NH2 ARG X  41      46.205  36.572  24.099  0.00  0.00            
ATOM    617 HH21 ARG X  41      45.518  37.282  23.639  0.00  0.00            
ATOM    618 HH22 ARG X  41      46.765  35.766  23.624  0.00  0.00            
ATOM    619  C   ARG X  41      39.781  36.370  25.044  0.00  0.00            
ATOM    620  O   ARG X  41      40.182  35.390  24.388  0.00  0.00            
ATOM    621  N   TYR X  42      38.678  36.331  25.729  0.00  0.00            
ATOM    622  H   TYR X  42      38.305  37.279  26.117  0.00  0.00            
ATOM    623  CA  TYR X  42      37.818  35.141  25.923  0.00  0.00            
ATOM    624  HA  TYR X  42      38.424  34.246  25.784  0.00  0.00            
ATOM    625  CB  TYR X  42      37.367  35.094  27.393  0.00  0.00            
ATOM    626  HB2 TYR X  42      36.809  35.972  27.721  0.00  0.00            
ATOM    627  HB3 TYR X  42      36.736  34.211  27.491  0.00  0.00            
ATOM    628  CG  TYR X  42      38.476  34.908  28.376  0.00  0.00            
ATOM    629  CD1 TYR X  42      38.712  33.616  28.967  0.00  0.00            
ATOM    630  HD1 TYR X  42      38.043  32.876  28.806  0.00  0.00            
ATOM    631  CE1 TYR X  42      39.936  33.282  29.592  0.00  0.00            
ATOM    632  HE1 TYR X  42      40.266  32.283  29.878  0.00  0.00            
ATOM    633  CZ  TYR X  42      40.793  34.367  29.790  0.00  0.00            
ATOM    634  OH  TYR X  42      41.935  34.129  30.504  0.00  0.00            
ATOM    635  HH  TYR X  42      42.684  34.917  30.417  0.00  0.00            
ATOM    636  CE2 TYR X  42      40.483  35.656  29.412  0.00  0.00            
ATOM    637  HE2 TYR X  42      41.188  36.464  29.608  0.00  0.00            
ATOM    638  CD2 TYR X  42      39.375  35.968  28.657  0.00  0.00            
ATOM    639  HD2 TYR X  42      39.232  36.988  28.299  0.00  0.00            
ATOM    640  C   TYR X  42      36.636  35.120  24.922  0.00  0.00            
ATOM    641  O   TYR X  42      35.912  34.099  25.028  0.00  0.00            
ATOM    642  N   GLU X  43      36.353  36.141  24.103  0.00  0.00            
ATOM    643  H   GLU X  43      37.128  36.906  24.072  0.00  0.00            
ATOM    644  CA  GLU X  43      35.088  36.342  23.376  0.00  0.00            
ATOM    645  HA  GLU X  43      34.367  36.588  24.156  0.00  0.00            
ATOM    646  CB  GLU X  43      35.068  37.604  22.507  0.00  0.00            
ATOM    647  HB2 GLU X  43      34.084  37.545  22.040  0.00  0.00            
ATOM    648  HB3 GLU X  43      34.942  38.490  23.130  0.00  0.00            
ATOM    649  CG  GLU X  43      36.088  37.924  21.438  0.00  0.00            
ATOM    650  HG2 GLU X  43      36.900  38.334  21.876  0.00  0.00            
ATOM    651  HG3 GLU X  43      36.441  37.013  20.955  0.00  0.00            
ATOM    652  CD  GLU X  43      35.662  38.870  20.399  0.00  0.00            
ATOM    653  OE1 GLU X  43      35.406  38.476  19.258  0.00  0.00            
ATOM    654  OE2 GLU X  43      35.481  40.058  20.739  0.00  0.00            
ATOM    655  C   GLU X  43      34.675  35.061  22.592  0.00  0.00            
ATOM    656  O   GLU X  43      33.429  34.985  22.448  0.00  0.00            
ATOM    657  N   GLU X  44      35.471  34.146  22.146  0.00  0.00            
ATOM    658  H   GLU X  44      36.363  33.947  22.740  0.00  0.00            
ATOM    659  CA  GLU X  44      34.960  32.933  21.400  0.00  0.00            
ATOM    660  HA  GLU X  44      34.106  33.282  20.820  0.00  0.00            
ATOM    661  CB  GLU X  44      35.974  32.451  20.351  0.00  0.00            
ATOM    662  HB2 GLU X  44      36.950  32.209  20.771  0.00  0.00            
ATOM    663  HB3 GLU X  44      35.679  31.534  19.842  0.00  0.00            
ATOM    664  CG  GLU X  44      36.235  33.497  19.247  0.00  0.00            
ATOM    665  HG2 GLU X  44      36.353  34.496  19.668  0.00  0.00            
ATOM    666  HG3 GLU X  44      37.160  33.197  18.756  0.00  0.00            
ATOM    667  CD  GLU X  44      35.133  33.426  18.201  0.00  0.00            
ATOM    668  OE1 GLU X  44      34.004  33.883  18.460  0.00  0.00            
ATOM    669  OE2 GLU X  44      35.452  33.024  17.037  0.00  0.00            
ATOM    670  C   GLU X  44      34.506  31.882  22.382  0.00  0.00            
ATOM    671  O   GLU X  44      33.544  31.176  22.068  0.00  0.00            
ATOM    672  N   LEU X  45      35.197  31.787  23.535  0.00  0.00            
ATOM    673  H   LEU X  45      35.949  32.424  23.754  0.00  0.00            
ATOM    674  CA  LEU X  45      34.809  30.909  24.706  0.00  0.00            
ATOM    675  HA  LEU X  45      34.568  30.030  24.273  0.00  0.00            
ATOM    676  CB  LEU X  45      35.982  30.757  25.700  0.00  0.00            
ATOM    677  HB2 LEU X  45      36.819  30.530  25.182  0.00  0.00            
ATOM    678  HB3 LEU X  45      36.108  31.672  26.110  0.00  0.00            
ATOM    679  CG  LEU X  45      35.788  29.694  26.785  0.00  0.00            
ATOM    680  HG  LEU X  45      34.927  29.861  27.285  0.00  0.00            
ATOM    681  CD1 LEU X  45      35.610  28.341  26.156  0.00  0.00            
ATOM    682 HD11 LEU X  45      35.305  27.781  26.940  0.00  0.00            
ATOM    683 HD12 LEU X  45      34.793  28.310  25.436  0.00  0.00            
ATOM    684 HD13 LEU X  45      36.597  27.951  25.906  0.00  0.00            
ATOM    685  CD2 LEU X  45      36.978  29.748  27.746  0.00  0.00            
ATOM    686 HD21 LEU X  45      36.807  29.219  28.684  0.00  0.00            
ATOM    687 HD22 LEU X  45      37.886  29.435  27.232  0.00  0.00            
ATOM    688 HD23 LEU X  45      37.227  30.655  28.115  0.00  0.00            
ATOM    689  C   LEU X  45      33.524  31.412  25.349  0.00  0.00            
ATOM    690  O   LEU X  45      32.691  30.586  25.690  0.00  0.00            
ATOM    691  N   ALA X  46      33.398  32.738  25.520  0.00  0.00            
ATOM    692  H   ALA X  46      34.196  33.342  25.087  0.00  0.00            
ATOM    693  CA  ALA X  46      32.199  33.423  25.971  0.00  0.00            
ATOM    694  HA  ALA X  46      31.829  33.058  26.929  0.00  0.00            
ATOM    695  CB  ALA X  46      32.510  34.923  26.009  0.00  0.00            
ATOM    696  HB1 ALA X  46      32.918  35.273  25.061  0.00  0.00            
ATOM    697  HB2 ALA X  46      31.609  35.494  26.232  0.00  0.00            
ATOM    698  HB3 ALA X  46      33.216  35.104  26.819  0.00  0.00            
ATOM    699  C   ALA X  46      31.067  33.054  24.975  0.00  0.00            
ATOM    700  O   ALA X  46      30.010  32.555  25.355  0.00  0.00            
ATOM    701  N   ARG X  47      31.277  33.271  23.683  0.00  0.00            
ATOM    702  H   ARG X  47      32.224  33.681  23.332  0.00  0.00            
ATOM    703  CA  ARG X  47      30.312  32.931  22.685  0.00  0.00            
ATOM    704  HA  ARG X  47      29.528  33.557  22.803  0.00  0.00            
ATOM    705  CB  ARG X  47      30.864  33.385  21.398  0.00  0.00            
ATOM    706  HB2 ARG X  47      31.205  34.417  21.479  0.00  0.00            
ATOM    707  HB3 ARG X  47      31.637  32.697  21.055  0.00  0.00            
ATOM    708  CG  ARG X  47      29.811  33.389  20.216  0.00  0.00            
ATOM    709  HG2 ARG X  47      29.791  32.401  19.755  0.00  0.00            
ATOM    710  HG3 ARG X  47      28.842  33.588  20.673  0.00  0.00            
ATOM    711  CD  ARG X  47      30.081  34.445  19.147  0.00  0.00            
ATOM    712  HD2 ARG X  47      29.166  34.773  18.655  0.00  0.00            
ATOM    713  HD3 ARG X  47      30.426  35.289  19.743  0.00  0.00            
ATOM    714  NE  ARG X  47      31.241  34.106  18.229  0.00  0.00            
ATOM    715  HE  ARG X  47      32.193  33.953  18.737  0.00  0.00            
ATOM    716  CZ  ARG X  47      31.112  33.789  16.989  0.00  0.00            
ATOM    717  NH1 ARG X  47      30.024  33.980  16.379  0.00  0.00            
ATOM    718 HH11 ARG X  47      29.129  34.390  16.846  0.00  0.00            
ATOM    719 HH12 ARG X  47      29.995  33.711  15.406  0.00  0.00            
ATOM    720  NH2 ARG X  47      32.134  33.318  16.362  0.00  0.00            
ATOM    721 HH21 ARG X  47      32.096  32.966  15.331  0.00  0.00            
ATOM    722 HH22 ARG X  47      32.978  33.059  17.001  0.00  0.00            
ATOM    723  C   ARG X  47      29.863  31.495  22.651  0.00  0.00            
ATOM    724  O   ARG X  47      28.633  31.324  22.504  0.00  0.00            
ATOM    725  N   MET X  48      30.739  30.505  22.745  0.00  0.00            
ATOM    726  H   MET X  48      31.792  30.758  22.623  0.00  0.00            
ATOM    727  CA  MET X  48      30.385  29.073  22.823  0.00  0.00            
ATOM    728  HA  MET X  48      29.996  28.704  21.874  0.00  0.00            
ATOM    729  CB  MET X  48      31.729  28.339  23.163  0.00  0.00            
ATOM    730  HB2 MET X  48      32.458  28.633  22.408  0.00  0.00            
ATOM    731  HB3 MET X  48      32.075  28.746  24.113  0.00  0.00            
ATOM    732  CG  MET X  48      31.669  26.824  23.339  0.00  0.00            
ATOM    733  HG2 MET X  48      31.170  26.448  22.447  0.00  0.00            
ATOM    734  HG3 MET X  48      32.623  26.297  23.325  0.00  0.00            
ATOM    735  SD  MET X  48      30.809  26.214  24.803  0.00  0.00            
ATOM    736  CE  MET X  48      32.084  26.086  26.098  0.00  0.00            
ATOM    737  HE1 MET X  48      32.682  26.996  26.154  0.00  0.00            
ATOM    738  HE2 MET X  48      31.586  25.991  27.063  0.00  0.00            
ATOM    739  HE3 MET X  48      32.749  25.254  25.867  0.00  0.00            
ATOM    740  C   MET X  48      29.382  28.789  23.957  0.00  0.00            
ATOM    741  O   MET X  48      28.311  28.234  23.716  0.00  0.00            
ATOM    742  N   LEU X  49      29.561  29.406  25.101  0.00  0.00            
ATOM    743  H   LEU X  49      30.576  29.789  25.209  0.00  0.00            
ATOM    744  CA  LEU X  49      28.625  29.252  26.298  0.00  0.00            
ATOM    745  HA  LEU X  49      28.498  28.258  26.431  0.00  0.00            
ATOM    746  CB  LEU X  49      29.294  29.907  27.545  0.00  0.00            
ATOM    747  HB2 LEU X  49      29.868  30.795  27.276  0.00  0.00            
ATOM    748  HB3 LEU X  49      28.497  30.221  28.219  0.00  0.00            
ATOM    749  CG  LEU X  49      30.305  28.981  28.191  0.00  0.00            
ATOM    750  HG  LEU X  49      30.874  28.320  27.537  0.00  0.00            
ATOM    751  CD1 LEU X  49      31.240  29.935  28.925  0.00  0.00            
ATOM    752 HD11 LEU X  49      30.679  30.509  29.662  0.00  0.00            
ATOM    753 HD12 LEU X  49      31.999  29.378  29.473  0.00  0.00            
ATOM    754 HD13 LEU X  49      31.844  30.594  28.302  0.00  0.00            
ATOM    755  CD2 LEU X  49      29.572  28.149  29.255  0.00  0.00            
ATOM    756 HD21 LEU X  49      28.762  27.585  28.792  0.00  0.00            
ATOM    757 HD22 LEU X  49      30.291  27.458  29.695  0.00  0.00            
ATOM    758 HD23 LEU X  49      29.142  28.778  29.918  0.00  0.00            
ATOM    759  C   LEU X  49      27.321  30.101  26.078  0.00  0.00            
ATOM    760  O   LEU X  49      26.295  29.621  26.484  0.00  0.00            
ATOM    761  N   MET X  50      27.388  31.257  25.446  0.00  0.00            
ATOM    762  H   MET X  50      28.383  31.576  25.135  0.00  0.00            
ATOM    763  CA  MET X  50      26.215  31.964  25.073  0.00  0.00            
ATOM    764  HA  MET X  50      25.516  32.136  25.891  0.00  0.00            
ATOM    765  CB  MET X  50      26.546  33.311  24.377  0.00  0.00            
ATOM    766  HB2 MET X  50      27.480  33.715  24.768  0.00  0.00            
ATOM    767  HB3 MET X  50      26.726  33.115  23.320  0.00  0.00            
ATOM    768  CG  MET X  50      25.376  34.286  24.521  0.00  0.00            
ATOM    769  HG2 MET X  50      24.375  33.944  24.257  0.00  0.00            
ATOM    770  HG3 MET X  50      25.254  34.663  25.537  0.00  0.00            
ATOM    771  SD  MET X  50      25.631  35.724  23.436  0.00  0.00            
ATOM    772  CE  MET X  50      25.718  34.931  21.820  0.00  0.00            
ATOM    773  HE1 MET X  50      25.850  35.653  21.015  0.00  0.00            
ATOM    774  HE2 MET X  50      26.539  34.345  21.767  0.00  0.00            
ATOM    775  HE3 MET X  50      24.786  34.390  21.656  0.00  0.00            
ATOM    776  C   MET X  50      25.373  31.136  24.105  0.00  0.00            
ATOM    777  O   MET X  50      24.170  31.254  24.197  0.00  0.00            
ATOM    778  N   GLY X  51      26.008  30.345  23.215  0.00  0.00            
ATOM    779  H   GLY X  51      27.094  30.344  23.118  0.00  0.00            
ATOM    780  CA  GLY X  51      25.341  29.302  22.432  0.00  0.00            
ATOM    781  HA2 GLY X  51      24.527  29.779  21.888  0.00  0.00            
ATOM    782  HA3 GLY X  51      26.059  28.966  21.684  0.00  0.00            
ATOM    783  C   GLY X  51      24.668  28.094  23.159  0.00  0.00            
ATOM    784  O   GLY X  51      23.604  27.516  22.784  0.00  0.00            
ATOM    785  N   LEU X  52      25.185  27.746  24.328  0.00  0.00            
ATOM    786  H   LEU X  52      26.179  28.130  24.560  0.00  0.00            
ATOM    787  CA  LEU X  52      24.588  26.839  25.361  0.00  0.00            
ATOM    788  HA  LEU X  52      23.970  26.055  24.924  0.00  0.00            
ATOM    789  CB  LEU X  52      25.760  26.176  26.192  0.00  0.00            
ATOM    790  HB2 LEU X  52      26.381  25.650  25.467  0.00  0.00            
ATOM    791  HB3 LEU X  52      26.327  26.980  26.662  0.00  0.00            
ATOM    792  CG  LEU X  52      25.218  25.213  27.375  0.00  0.00            
ATOM    793  HG  LEU X  52      24.556  25.747  28.057  0.00  0.00            
ATOM    794  CD1 LEU X  52      24.514  24.014  26.963  0.00  0.00            
ATOM    795 HD11 LEU X  52      23.520  24.289  26.611  0.00  0.00            
ATOM    796 HD12 LEU X  52      25.009  23.523  26.232  0.00  0.00            
ATOM    797 HD13 LEU X  52      24.308  23.306  27.765  0.00  0.00            
ATOM    798  CD2 LEU X  52      26.465  24.939  28.282  0.00  0.00            
ATOM    799 HD21 LEU X  52      27.312  24.499  27.757  0.00  0.00            
ATOM    800 HD22 LEU X  52      26.835  25.869  28.713  0.00  0.00            
ATOM    801 HD23 LEU X  52      26.164  24.388  29.073  0.00  0.00            
ATOM    802  C   LEU X  52      23.487  27.534  26.164  0.00  0.00            
ATOM    803  O   LEU X  52      22.752  26.955  26.958  0.00  0.00            
ATOM    804  N   ASP X  53      23.298  28.851  25.946  0.00  0.00            
ATOM    805  H   ASP X  53      23.808  29.369  25.134  0.00  0.00            
ATOM    806  CA  ASP X  53      22.315  29.681  26.612  0.00  0.00            
ATOM    807  HA  ASP X  53      22.546  30.661  26.195  0.00  0.00            
ATOM    808  CB  ASP X  53      20.822  29.536  26.155  0.00  0.00            
ATOM    809  HB2 ASP X  53      20.275  28.778  26.716  0.00  0.00            
ATOM    810  HB3 ASP X  53      20.288  30.449  26.414  0.00  0.00            
ATOM    811  CG  ASP X  53      20.620  29.122  24.693  0.00  0.00            
ATOM    812  OD1 ASP X  53      21.067  29.820  23.782  0.00  0.00            
ATOM    813  OD2 ASP X  53      20.013  28.091  24.400  0.00  0.00            
ATOM    814  C   ASP X  53      22.552  29.923  28.126  0.00  0.00            
ATOM    815  O   ASP X  53      21.668  29.801  28.965  0.00  0.00            
ATOM    816  N   LEU X  54      23.817  30.182  28.442  0.00  0.00            
ATOM    817  H   LEU X  54      24.587  30.247  27.673  0.00  0.00            
ATOM    818  CA  LEU X  54      24.177  30.921  29.669  0.00  0.00            
ATOM    819  HA  LEU X  54      23.299  30.933  30.315  0.00  0.00            
ATOM    820  CB  LEU X  54      25.385  30.390  30.435  0.00  0.00            
ATOM    821  HB2 LEU X  54      26.278  30.391  29.810  0.00  0.00            
ATOM    822  HB3 LEU X  54      25.407  31.008  31.332  0.00  0.00            
ATOM    823  CG  LEU X  54      25.154  28.977  30.981  0.00  0.00            
ATOM    824  HG  LEU X  54      24.085  28.891  31.175  0.00  0.00            
ATOM    825  CD1 LEU X  54      25.510  27.893  29.902  0.00  0.00            
ATOM    826 HD11 LEU X  54      24.814  27.901  29.063  0.00  0.00            
ATOM    827 HD12 LEU X  54      26.549  27.933  29.575  0.00  0.00            
ATOM    828 HD13 LEU X  54      25.306  26.956  30.420  0.00  0.00            
ATOM    829  CD2 LEU X  54      26.142  28.630  32.099  0.00  0.00            
ATOM    830 HD21 LEU X  54      25.869  29.304  32.910  0.00  0.00            
ATOM    831 HD22 LEU X  54      26.233  27.603  32.453  0.00  0.00            
ATOM    832 HD23 LEU X  54      27.068  28.986  31.908  0.00  0.00            
ATOM    833  C   LEU X  54      24.437  32.456  29.432  0.00  0.00            
ATOM    834  O   LEU X  54      24.877  32.854  28.401  0.00  0.00            
ATOM    835  N   LEU X  55      24.103  33.207  30.497  0.00  0.00            
ATOM    836  H   LEU X  55      23.596  32.839  31.376  0.00  0.00            
ATOM    837  CA  LEU X  55      24.479  34.617  30.459  0.00  0.00            
ATOM    838  HA  LEU X  55      24.320  34.931  29.512  0.00  0.00            
ATOM    839  CB  LEU X  55      23.561  35.431  31.368  0.00  0.00            
ATOM    840  HB2 LEU X  55      22.576  35.363  30.905  0.00  0.00            
ATOM    841  HB3 LEU X  55      23.668  35.029  32.375  0.00  0.00            
ATOM    842  CG  LEU X  55      24.016  36.905  31.382  0.00  0.00            
ATOM    843  HG  LEU X  55      24.904  36.876  32.012  0.00  0.00            
ATOM    844  CD1 LEU X  55      24.221  37.664  30.046  0.00  0.00            
ATOM    845 HD11 LEU X  55      24.978  37.218  29.400  0.00  0.00            
ATOM    846 HD12 LEU X  55      23.209  37.719  29.645  0.00  0.00            
ATOM    847 HD13 LEU X  55      24.598  38.654  30.303  0.00  0.00            
ATOM    848  CD2 LEU X  55      22.913  37.559  32.244  0.00  0.00            
ATOM    849 HD21 LEU X  55      22.015  37.788  31.670  0.00  0.00            
ATOM    850 HD22 LEU X  55      22.581  36.955  33.088  0.00  0.00            
ATOM    851 HD23 LEU X  55      23.364  38.420  32.517  0.00  0.00            
ATOM    852  C   LEU X  55      25.960  34.664  30.987  0.00  0.00            
ATOM    853  O   LEU X  55      26.295  34.413  32.152  0.00  0.00            
ATOM    854  N   VAL X  56      26.906  34.967  30.086  0.00  0.00            
ATOM    855  H   VAL X  56      26.700  35.392  29.103  0.00  0.00            
ATOM    856  CA  VAL X  56      28.321  35.019  30.460  0.00  0.00            
ATOM    857  HA  VAL X  56      28.438  34.620  31.381  0.00  0.00            
ATOM    858  CB  VAL X  56      29.178  34.027  29.601  0.00  0.00            
ATOM    859  HB  VAL X  56      28.840  33.022  29.851  0.00  0.00            
ATOM    860  CG1 VAL X  56      29.001  34.293  28.129  0.00  0.00            
ATOM    861 HG11 VAL X  56      29.181  35.351  27.937  0.00  0.00            
ATOM    862 HG12 VAL X  56      29.611  33.532  27.641  0.00  0.00            
ATOM    863 HG13 VAL X  56      28.033  34.068  27.706  0.00  0.00            
ATOM    864  CG2 VAL X  56      30.687  34.036  29.898  0.00  0.00            
ATOM    865 HG21 VAL X  56      30.840  33.742  30.926  0.00  0.00            
ATOM    866 HG22 VAL X  56      31.085  33.263  29.257  0.00  0.00            
ATOM    867 HG23 VAL X  56      31.060  35.030  29.700  0.00  0.00            
ATOM    868  C   VAL X  56      28.690  36.510  30.533  0.00  0.00            
ATOM    869  O   VAL X  56      28.071  37.380  29.825  0.00  0.00            
ATOM    870  N   PHE X  57      29.601  36.759  31.469  0.00  0.00            
ATOM    871  H   PHE X  57      29.992  35.958  32.097  0.00  0.00            
ATOM    872  CA  PHE X  57      29.974  38.076  31.888  0.00  0.00            
ATOM    873  HA  PHE X  57      30.200  38.675  31.005  0.00  0.00            
ATOM    874  CB  PHE X  57      29.001  38.706  32.867  0.00  0.00            
ATOM    875  HB2 PHE X  57      29.287  39.748  32.880  0.00  0.00            
ATOM    876  HB3 PHE X  57      28.145  38.558  32.353  0.00  0.00            
ATOM    877  CG  PHE X  57      28.952  38.147  34.295  0.00  0.00            
ATOM    878  CD1 PHE X  57      29.255  38.987  35.361  0.00  0.00            
ATOM    879  HD1 PHE X  57      29.730  39.949  35.243  0.00  0.00            
ATOM    880  CE1 PHE X  57      28.816  38.638  36.659  0.00  0.00            
ATOM    881  HE1 PHE X  57      29.005  39.282  37.414  0.00  0.00            
ATOM    882  CZ  PHE X  57      28.374  37.313  36.937  0.00  0.00            
ATOM    883  HZ  PHE X  57      27.994  37.076  37.931  0.00  0.00            
ATOM    884  CE2 PHE X  57      28.092  36.433  35.828  0.00  0.00            
ATOM    885  HE2 PHE X  57      27.510  35.548  36.084  0.00  0.00            
ATOM    886  CD2 PHE X  57      28.475  36.814  34.563  0.00  0.00            
ATOM    887  HD2 PHE X  57      28.207  36.181  33.717  0.00  0.00            
ATOM    888  C   PHE X  57      31.325  38.075  32.542  0.00  0.00            
ATOM    889  O   PHE X  57      31.865  36.979  32.880  0.00  0.00            
ATOM    890  N   ALA X  58      31.891  39.245  32.669  0.00  0.00            
ATOM    891  H   ALA X  58      31.461  40.111  32.164  0.00  0.00            
ATOM    892  CA  ALA X  58      33.284  39.472  33.121  0.00  0.00            
ATOM    893  HA  ALA X  58      33.576  38.806  33.933  0.00  0.00            
ATOM    894  CB  ALA X  58      34.251  39.234  31.955  0.00  0.00            
ATOM    895  HB1 ALA X  58      34.055  38.313  31.405  0.00  0.00            
ATOM    896  HB2 ALA X  58      34.359  40.086  31.425  0.00  0.00            
ATOM    897  HB3 ALA X  58      35.273  39.185  32.329  0.00  0.00            
ATOM    898  C   ALA X  58      33.453  40.973  33.496  0.00  0.00            
ATOM    899  O   ALA X  58      32.707  41.802  33.058  0.00  0.00            
ATOM    900  N   HIE X  59      34.601  41.312  34.110  0.00  0.00            
ATOM    901  H   HIE X  59      35.191  40.504  34.542  0.00  0.00            
ATOM    902  CA  HIE X  59      35.199  42.603  34.172  0.00  0.00            
ATOM    903  HA  HIE X  59      34.789  43.246  33.393  0.00  0.00            
ATOM    904  CB  HIE X  59      35.133  43.229  35.570  0.00  0.00            
ATOM    905  HB2 HIE X  59      35.766  44.117  35.581  0.00  0.00            
ATOM    906  HB3 HIE X  59      34.113  43.515  35.783  0.00  0.00            
ATOM    907  CG  HIE X  59      35.648  42.492  36.753  0.00  0.00            
ATOM    908  ND1 HIE X  59      34.837  42.059  37.841  0.00  0.00            
ATOM    909  CE1 HIE X  59      35.640  41.419  38.689  0.00  0.00            
ATOM    910  HE1 HIE X  59      35.416  41.240  39.657  0.00  0.00            
ATOM    911  NE2 HIE X  59      36.884  41.403  38.204  0.00  0.00            
ATOM    912  HE2 HIE X  59      37.773  40.919  38.581  0.00  0.00            
ATOM    913  CD2 HIE X  59      36.899  42.054  37.045  0.00  0.00            
ATOM    914  HD2 HIE X  59      37.732  42.070  36.474  0.00  0.00            
ATOM    915  C   HIE X  59      36.704  42.371  33.861  0.00  0.00            
ATOM    916  O   HIE X  59      37.247  41.242  33.940  0.00  0.00            
ATOM    917  N   ASP X  60      37.351  43.466  33.441  0.00  0.00            
ATOM    918  H   ASP X  60      36.801  44.395  33.584  0.00  0.00            
ATOM    919  CA  ASP X  60      38.830  43.500  33.394  0.00  0.00            
ATOM    920  HA  ASP X  60      39.197  42.505  33.141  0.00  0.00            
ATOM    921  CB  ASP X  60      39.365  44.520  32.413  0.00  0.00            
ATOM    922  HB2 ASP X  60      38.942  45.502  32.625  0.00  0.00            
ATOM    923  HB3 ASP X  60      40.361  44.548  32.575  0.00  0.00            
ATOM    924  CG  ASP X  60      39.117  44.263  30.939  0.00  0.00            
ATOM    925  OD1 ASP X  60      38.900  45.186  30.163  0.00  0.00            
ATOM    926  OD2 ASP X  60      39.087  43.103  30.514  0.00  0.00            
ATOM    927  C   ASP X  60      39.166  43.891  34.835  0.00  0.00            
ATOM    928  O   ASP X  60      38.543  44.737  35.456  0.00  0.00            
ATOM    929  N   HIE X  61      40.120  43.233  35.504  0.00  0.00            
ATOM    930  H   HIE X  61      40.646  42.410  35.020  0.00  0.00            
ATOM    931  CA  HIE X  61      40.421  43.475  36.932  0.00  0.00            
ATOM    932  HA  HIE X  61      39.505  43.419  37.354  0.00  0.00            
ATOM    933  CB  HIE X  61      41.297  42.412  37.571  0.00  0.00            
ATOM    934  HB2 HIE X  61      42.343  42.510  37.279  0.00  0.00            
ATOM    935  HB3 HIE X  61      41.465  42.699  38.609  0.00  0.00            
ATOM    936  CG  HIE X  61      40.934  40.962  37.475  0.00  0.00            
ATOM    937  ND1 HIE X  61      39.879  40.406  38.131  0.00  0.00            
ATOM    938  CE1 HIE X  61      39.840  39.115  37.864  0.00  0.00            
ATOM    939  HE1 HIE X  61      38.947  38.503  37.996  0.00  0.00            
ATOM    940  NE2 HIE X  61      40.925  38.820  37.116  0.00  0.00            
ATOM    941  HE2 HIE X  61      41.075  37.863  36.616  0.00  0.00            
ATOM    942  CD2 HIE X  61      41.604  39.960  36.826  0.00  0.00            
ATOM    943  HD2 HIE X  61      42.466  39.968  36.159  0.00  0.00            
ATOM    944  C   HIE X  61      41.058  44.882  37.028  0.00  0.00            
ATOM    945  O   HIE X  61      41.704  45.330  36.066  0.00  0.00            
ATOM    946  N   VAL X  62      40.978  45.489  38.211  0.00  0.00            
ATOM    947  H   VAL X  62      40.537  44.973  38.959  0.00  0.00            
ATOM    948  CA  VAL X  62      41.775  46.718  38.592  0.00  0.00            
ATOM    949  HA  VAL X  62      41.348  47.545  38.024  0.00  0.00            
ATOM    950  CB  VAL X  62      41.749  47.043  40.113  0.00  0.00            
ATOM    951  HB  VAL X  62      40.721  47.297  40.369  0.00  0.00            
ATOM    952  CG1 VAL X  62      42.309  45.951  41.026  0.00  0.00            
ATOM    953 HG11 VAL X  62      41.821  45.002  40.808  0.00  0.00            
ATOM    954 HG12 VAL X  62      43.286  45.746  40.872  0.00  0.00            
ATOM    955 HG13 VAL X  62      42.254  46.263  42.059  0.00  0.00            
ATOM    956  CG2 VAL X  62      42.396  48.340  40.488  0.00  0.00            
ATOM    957 HG21 VAL X  62      41.848  49.218  40.177  0.00  0.00            
ATOM    958 HG22 VAL X  62      42.548  48.361  41.486  0.00  0.00            
ATOM    959 HG23 VAL X  62      43.378  48.383  40.017  0.00  0.00            
ATOM    960  C   VAL X  62      43.229  46.547  38.029  0.00  0.00            
ATOM    961  O   VAL X  62      43.877  45.552  38.222  0.00  0.00            
ATOM    962  N   GLY X  63      43.719  47.637  37.327  0.00  0.00            
ATOM    963  H   GLY X  63      43.214  48.512  37.323  0.00  0.00            
ATOM    964  CA  GLY X  63      45.158  47.682  36.804  0.00  0.00            
ATOM    965  HA2 GLY X  63      45.330  48.724  36.535  0.00  0.00            
ATOM    966  HA3 GLY X  63      45.804  47.384  37.630  0.00  0.00            
ATOM    967  C   GLY X  63      45.357  46.679  35.598  0.00  0.00            
ATOM    968  O   GLY X  63      46.479  46.361  35.219  0.00  0.00            
ATOM    969  N   HID X  64      44.231  46.342  35.011  0.00  0.00            
ATOM    970  H   HID X  64      43.237  46.579  35.389  0.00  0.00            
ATOM    971  CA  HID X  64      44.253  45.497  33.755  0.00  0.00            
ATOM    972  HA  HID X  64      45.264  45.597  33.360  0.00  0.00            
ATOM    973  CB  HID X  64      43.971  44.061  34.097  0.00  0.00            
ATOM    974  HB2 HID X  64      42.930  44.010  34.417  0.00  0.00            
ATOM    975  HB3 HID X  64      44.053  43.622  33.103  0.00  0.00            
ATOM    976  CG  HID X  64      44.824  43.309  35.071  0.00  0.00            
ATOM    977  ND1 HID X  64      44.929  43.594  36.453  0.00  0.00            
ATOM    978  HD1 HID X  64      44.306  44.306  36.996  0.00  0.00            
ATOM    979  CE1 HID X  64      45.951  42.865  36.950  0.00  0.00            
ATOM    980  HE1 HID X  64      46.221  42.828  37.923  0.00  0.00            
ATOM    981  NE2 HID X  64      46.538  42.120  35.936  0.00  0.00            
ATOM    982  CD2 HID X  64      45.845  42.456  34.696  0.00  0.00            
ATOM    983  HD2 HID X  64      46.032  42.103  33.768  0.00  0.00            
ATOM    984  C   HID X  64      43.173  45.924  32.738  0.00  0.00            
ATOM    985  O   HID X  64      42.073  46.327  33.078  0.00  0.00            
ATOM    986  N   GLY X  65      43.552  45.994  31.451  0.00  0.00            
ATOM    987  H   GLY X  65      44.594  45.761  31.234  0.00  0.00            
ATOM    988  CA  GLY X  65      42.589  46.068  30.345  0.00  0.00            
ATOM    989  HA2 GLY X  65      43.101  45.822  29.571  0.00  0.00            
ATOM    990  HA3 GLY X  65      41.884  45.359  30.489  0.00  0.00            
ATOM    991  C   GLY X  65      41.954  47.500  30.250  0.00  0.00            
ATOM    992  O   GLY X  65      42.680  48.523  30.353  0.00  0.00            
ATOM    993  N   GLN X  66      40.654  47.486  30.055  0.00  0.00            
ATOM    994  H   GLN X  66      40.216  46.499  29.906  0.00  0.00            
ATOM    995  CA  GLN X  66      39.734  48.605  30.113  0.00  0.00            
ATOM    996  HA  GLN X  66      40.178  49.344  29.446  0.00  0.00            
ATOM    997  CB  GLN X  66      38.410  48.113  29.478  0.00  0.00            
ATOM    998  HB2 GLN X  66      38.578  47.501  28.592  0.00  0.00            
ATOM    999  HB3 GLN X  66      37.854  47.599  30.262  0.00  0.00            
ATOM   1000  CG  GLN X  66      37.532  49.290  28.976  0.00  0.00            
ATOM   1001  HG2 GLN X  66      36.534  48.919  28.741  0.00  0.00            
ATOM   1002  HG3 GLN X  66      37.330  49.923  29.736  0.00  0.00            
ATOM   1003  CD  GLN X  66      38.093  49.972  27.678  0.00  0.00            
ATOM   1004  OE1 GLN X  66      38.547  49.317  26.753  0.00  0.00            
ATOM   1005  NE2 GLN X  66      37.971  51.253  27.640  0.00  0.00            
ATOM   1006 HE21 GLN X  66      38.401  51.791  26.795  0.00  0.00            
ATOM   1007 HE22 GLN X  66      37.491  51.843  28.420  0.00  0.00            
ATOM   1008  C   GLN X  66      39.497  49.266  31.502  0.00  0.00            
ATOM   1009  O   GLN X  66      39.046  50.419  31.580  0.00  0.00            
ATOM   1010  N   SER X  67      39.771  48.549  32.579  0.00  0.00            
ATOM   1011  H   SER X  67      40.268  47.583  32.493  0.00  0.00            
ATOM   1012  CA  SER X  67      39.605  49.191  33.846  0.00  0.00            
ATOM   1013  HA  SER X  67      38.715  49.654  33.735  0.00  0.00            
ATOM   1014  CB  SER X  67      39.404  48.074  34.887  0.00  0.00            
ATOM   1015  HB2 SER X  67      40.292  47.444  34.844  0.00  0.00            
ATOM   1016  HB3 SER X  67      39.173  48.449  35.884  0.00  0.00            
ATOM   1017  OG  SER X  67      38.350  47.210  34.555  0.00  0.00            
ATOM   1018  HG  SER X  67      38.415  46.423  35.185  0.00  0.00            
ATOM   1019  C   SER X  67      40.796  50.156  34.275  0.00  0.00            
ATOM   1020  O   SER X  67      41.880  50.140  33.691  0.00  0.00            
ATOM   1021  N   GLU X  68      40.458  51.036  35.246  0.00  0.00            
ATOM   1022  H   GLU X  68      39.604  50.940  35.776  0.00  0.00            
ATOM   1023  CA  GLU X  68      41.457  52.019  35.687  0.00  0.00            
ATOM   1024  HA  GLU X  68      42.084  52.252  34.931  0.00  0.00            
ATOM   1025  CB  GLU X  68      40.707  53.224  36.053  0.00  0.00            
ATOM   1026  HB2 GLU X  68      39.938  52.949  36.774  0.00  0.00            
ATOM   1027  HB3 GLU X  68      41.367  53.927  36.561  0.00  0.00            
ATOM   1028  CG  GLU X  68      40.028  53.992  34.920  0.00  0.00            
ATOM   1029  HG2 GLU X  68      39.450  53.257  34.361  0.00  0.00            
ATOM   1030  HG3 GLU X  68      39.302  54.749  35.215  0.00  0.00            
ATOM   1031  CD  GLU X  68      40.920  54.792  34.009  0.00  0.00            
ATOM   1032  OE1 GLU X  68      40.487  55.174  32.893  0.00  0.00            
ATOM   1033  OE2 GLU X  68      42.090  54.943  34.261  0.00  0.00            
ATOM   1034  C   GLU X  68      42.236  51.314  36.827  0.00  0.00            
ATOM   1035  O   GLU X  68      42.054  50.159  37.165  0.00  0.00            
ATOM   1036  N   GLY X  69      43.174  52.027  37.463  0.00  0.00            
ATOM   1037  H   GLY X  69      43.271  53.032  37.481  0.00  0.00            
ATOM   1038  CA  GLY X  69      44.205  51.379  38.311  0.00  0.00            
ATOM   1039  HA2 GLY X  69      44.095  51.614  39.287  0.00  0.00            
ATOM   1040  HA3 GLY X  69      44.230  50.377  38.182  0.00  0.00            
ATOM   1041  C   GLY X  69      45.653  51.671  37.848  0.00  0.00            
ATOM   1042  O   GLY X  69      45.873  52.142  36.740  0.00  0.00            
ATOM   1043  N   GLU X  70      46.658  51.373  38.734  0.00  0.00            
ATOM   1044  H   GLU X  70      46.438  50.667  39.535  0.00  0.00            
ATOM   1045  CA  GLU X  70      48.023  51.238  38.281  0.00  0.00            
ATOM   1046  HA  GLU X  70      48.210  51.923  37.455  0.00  0.00            
ATOM   1047  CB  GLU X  70      48.993  51.554  39.427  0.00  0.00            
ATOM   1048  HB2 GLU X  70      48.685  51.025  40.329  0.00  0.00            
ATOM   1049  HB3 GLU X  70      50.014  51.224  39.236  0.00  0.00            
ATOM   1050  CG  GLU X  70      48.953  53.099  39.714  0.00  0.00            
ATOM   1051  HG2 GLU X  70      47.965  53.431  40.036  0.00  0.00            
ATOM   1052  HG3 GLU X  70      49.632  53.359  40.416  0.00  0.00            
ATOM   1053  CD  GLU X  70      49.367  54.022  38.559  0.00  0.00            
ATOM   1054  OE1 GLU X  70      50.241  53.571  37.766  0.00  0.00            
ATOM   1055  OE2 GLU X  70      48.775  55.133  38.448  0.00  0.00            
ATOM   1056  C   GLU X  70      48.164  49.874  37.621  0.00  0.00            
ATOM   1057  O   GLU X  70      47.472  48.956  38.181  0.00  0.00            
ATOM   1058  N   ARG X  71      49.032  49.671  36.638  0.00  0.00            
ATOM   1059  H   ARG X  71      49.916  50.307  36.591  0.00  0.00            
ATOM   1060  CA  ARG X  71      49.057  48.450  35.773  0.00  0.00            
ATOM   1061  HA  ARG X  71      48.145  48.046  35.618  0.00  0.00            
ATOM   1062  CB  ARG X  71      49.559  48.780  34.372  0.00  0.00            
ATOM   1063  HB2 ARG X  71      50.637  48.916  34.465  0.00  0.00            
ATOM   1064  HB3 ARG X  71      49.361  47.899  33.761  0.00  0.00            
ATOM   1065  CG  ARG X  71      48.897  50.048  33.740  0.00  0.00            
ATOM   1066  HG2 ARG X  71      49.481  50.906  34.074  0.00  0.00            
ATOM   1067  HG3 ARG X  71      48.996  50.011  32.655  0.00  0.00            
ATOM   1068  CD  ARG X  71      47.456  50.383  34.115  0.00  0.00            
ATOM   1069  HD2 ARG X  71      47.327  50.393  35.198  0.00  0.00            
ATOM   1070  HD3 ARG X  71      47.208  51.390  33.780  0.00  0.00            
ATOM   1071  NE  ARG X  71      46.487  49.482  33.594  0.00  0.00            
ATOM   1072  HE  ARG X  71      46.846  48.633  33.011  0.00  0.00            
ATOM   1073  CZ  ARG X  71      45.224  49.727  33.536  0.00  0.00            
ATOM   1074  NH1 ARG X  71      44.397  49.058  32.792  0.00  0.00            
ATOM   1075 HH11 ARG X  71      44.786  48.305  32.105  0.00  0.00            
ATOM   1076 HH12 ARG X  71      43.401  49.167  32.918  0.00  0.00            
ATOM   1077  NH2 ARG X  71      44.671  50.617  34.315  0.00  0.00            
ATOM   1078 HH21 ARG X  71      45.244  51.206  35.031  0.00  0.00            
ATOM   1079 HH22 ARG X  71      43.695  50.973  33.985  0.00  0.00            
ATOM   1080  C   ARG X  71      49.844  47.283  36.496  0.00  0.00            
ATOM   1081  O   ARG X  71      50.992  47.436  36.843  0.00  0.00            
ATOM   1082  N   MET X  72      49.232  46.104  36.524  0.00  0.00            
ATOM   1083  H   MET X  72      48.240  46.066  36.075  0.00  0.00            
ATOM   1084  CA  MET X  72      49.664  45.022  37.307  0.00  0.00            
ATOM   1085  HA  MET X  72      48.892  44.384  37.440  0.00  0.00            
ATOM   1086  CB  MET X  72      50.703  44.239  36.472  0.00  0.00            
ATOM   1087  HB2 MET X  72      51.634  44.791  36.343  0.00  0.00            
ATOM   1088  HB3 MET X  72      50.966  43.393  37.106  0.00  0.00            
ATOM   1089  CG  MET X  72      50.179  43.537  35.152  0.00  0.00            
ATOM   1090  HG2 MET X  72      49.346  42.895  35.438  0.00  0.00            
ATOM   1091  HG3 MET X  72      49.726  44.263  34.476  0.00  0.00            
ATOM   1092  SD  MET X  72      51.487  42.667  34.267  0.00  0.00            
ATOM   1093  CE  MET X  72      51.777  41.207  35.230  0.00  0.00            
ATOM   1094  HE1 MET X  72      52.112  41.640  36.173  0.00  0.00            
ATOM   1095  HE2 MET X  72      50.830  40.677  35.134  0.00  0.00            
ATOM   1096  HE3 MET X  72      52.581  40.651  34.747  0.00  0.00            
ATOM   1097  C   MET X  72      50.256  45.502  38.648  0.00  0.00            
ATOM   1098  O   MET X  72      51.395  45.213  38.992  0.00  0.00            
ATOM   1099  N   VAL X  73      49.343  46.196  39.336  0.00  0.00            
ATOM   1100  H   VAL X  73      48.452  46.276  38.986  0.00  0.00            
ATOM   1101  CA  VAL X  73      49.563  46.610  40.787  0.00  0.00            
ATOM   1102  HA  VAL X  73      50.135  45.913  41.244  0.00  0.00            
ATOM   1103  CB  VAL X  73      50.112  48.058  40.935  0.00  0.00            
ATOM   1104  HB  VAL X  73      49.349  48.723  40.530  0.00  0.00            
ATOM   1105  CG1 VAL X  73      50.507  48.518  42.352  0.00  0.00            
ATOM   1106 HG11 VAL X  73      49.644  48.606  43.013  0.00  0.00            
ATOM   1107 HG12 VAL X  73      51.267  47.895  42.824  0.00  0.00            
ATOM   1108 HG13 VAL X  73      50.817  49.562  42.321  0.00  0.00            
ATOM   1109  CG2 VAL X  73      51.443  48.196  40.251  0.00  0.00            
ATOM   1110 HG21 VAL X  73      51.818  49.213  40.365  0.00  0.00            
ATOM   1111 HG22 VAL X  73      52.173  47.525  40.705  0.00  0.00            
ATOM   1112 HG23 VAL X  73      51.311  48.070  39.177  0.00  0.00            
ATOM   1113  C   VAL X  73      48.176  46.638  41.514  0.00  0.00            
ATOM   1114  O   VAL X  73      47.175  46.916  40.912  0.00  0.00            
ATOM   1115  N   VAL X  74      48.282  46.199  42.767  0.00  0.00            
ATOM   1116  H   VAL X  74      49.242  45.846  43.115  0.00  0.00            
ATOM   1117  CA  VAL X  74      47.144  46.172  43.734  0.00  0.00            
ATOM   1118  HA  VAL X  74      46.691  47.071  43.647  0.00  0.00            
ATOM   1119  CB  VAL X  74      46.228  44.990  43.439  0.00  0.00            
ATOM   1120  HB  VAL X  74      46.322  44.914  42.355  0.00  0.00            
ATOM   1121  CG1 VAL X  74      46.657  43.543  43.944  0.00  0.00            
ATOM   1122 HG11 VAL X  74      46.027  42.724  43.599  0.00  0.00            
ATOM   1123 HG12 VAL X  74      47.705  43.377  43.694  0.00  0.00            
ATOM   1124 HG13 VAL X  74      46.746  43.526  44.950  0.00  0.00            
ATOM   1125  CG2 VAL X  74      44.730  45.237  43.809  0.00  0.00            
ATOM   1126 HG21 VAL X  74      44.140  44.451  43.338  0.00  0.00            
ATOM   1127 HG22 VAL X  74      44.522  45.294  44.877  0.00  0.00            
ATOM   1128 HG23 VAL X  74      44.383  46.182  43.392  0.00  0.00            
ATOM   1129  C   VAL X  74      47.435  46.138  45.244  0.00  0.00            
ATOM   1130  O   VAL X  74      48.389  45.486  45.602  0.00  0.00            
ATOM   1131  N   SER X  75      46.581  46.795  46.014  0.00  0.00            
ATOM   1132  H   SER X  75      45.660  47.216  45.611  0.00  0.00            
ATOM   1133  CA  SER X  75      46.821  47.007  47.419  0.00  0.00            
ATOM   1134  HA  SER X  75      47.786  47.492  47.442  0.00  0.00            
ATOM   1135  CB  SER X  75      45.738  47.992  48.054  0.00  0.00            
ATOM   1136  HB2 SER X  75      45.761  48.025  49.133  0.00  0.00            
ATOM   1137  HB3 SER X  75      45.916  48.962  47.614  0.00  0.00            
ATOM   1138  OG  SER X  75      44.469  47.503  47.543  0.00  0.00            
ATOM   1139  HG  SER X  75      44.248  47.988  46.605  0.00  0.00            
ATOM   1140  C   SER X  75      46.923  45.696  48.140  0.00  0.00            
ATOM   1141  O   SER X  75      47.902  45.333  48.814  0.00  0.00            
ATOM   1142  N   ASP X  76      45.952  44.833  47.914  0.00  0.00            
ATOM   1143  H   ASP X  76      45.447  45.124  47.004  0.00  0.00            
ATOM   1144  CA  ASP X  76      45.843  43.469  48.460  0.00  0.00            
ATOM   1145  HA  ASP X  76      46.791  43.127  48.535  0.00  0.00            
ATOM   1146  CB  ASP X  76      45.074  43.505  49.810  0.00  0.00            
ATOM   1147  HB2 ASP X  76      45.579  44.183  50.497  0.00  0.00            
ATOM   1148  HB3 ASP X  76      44.023  43.774  49.709  0.00  0.00            
ATOM   1149  CG  ASP X  76      45.107  42.067  50.377  0.00  0.00            
ATOM   1150  OD1 ASP X  76      44.068  41.365  50.277  0.00  0.00            
ATOM   1151  OD2 ASP X  76      46.240  41.533  50.658  0.00  0.00            
ATOM   1152  C   ASP X  76      45.139  42.512  47.434  0.00  0.00            
ATOM   1153  O   ASP X  76      44.283  43.035  46.684  0.00  0.00            
ATOM   1154  N   PHE X  77      45.492  41.236  47.444  0.00  0.00            
ATOM   1155  H   PHE X  77      46.445  40.968  47.900  0.00  0.00            
ATOM   1156  CA  PHE X  77      44.990  40.338  46.499  0.00  0.00            
ATOM   1157  HA  PHE X  77      45.150  40.786  45.518  0.00  0.00            
ATOM   1158  CB  PHE X  77      45.738  39.025  46.583  0.00  0.00            
ATOM   1159  HB2 PHE X  77      46.805  39.210  46.708  0.00  0.00            
ATOM   1160  HB3 PHE X  77      45.381  38.502  47.370  0.00  0.00            
ATOM   1161  CG  PHE X  77      45.508  38.154  45.317  0.00  0.00            
ATOM   1162  CD1 PHE X  77      46.400  38.269  44.252  0.00  0.00            
ATOM   1163  HD1 PHE X  77      47.322  38.837  44.374  0.00  0.00            
ATOM   1164  CE1 PHE X  77      46.208  37.591  43.072  0.00  0.00            
ATOM   1165  HE1 PHE X  77      46.857  37.832  42.230  0.00  0.00            
ATOM   1166  CZ  PHE X  77      45.235  36.578  42.912  0.00  0.00            
ATOM   1167  HZ  PHE X  77      45.118  35.977  42.010  0.00  0.00            
ATOM   1168  CE2 PHE X  77      44.325  36.416  43.995  0.00  0.00            
ATOM   1169  HE2 PHE X  77      43.481  35.745  43.930  0.00  0.00            
ATOM   1170  CD2 PHE X  77      44.444  37.200  45.210  0.00  0.00            
ATOM   1171  HD2 PHE X  77      43.754  37.120  45.943  0.00  0.00            
ATOM   1172  C   PHE X  77      43.442  40.224  46.609  0.00  0.00            
ATOM   1173  O   PHE X  77      42.764  39.904  45.616  0.00  0.00            
ATOM   1174  N   HIE X  78      42.803  40.526  47.775  0.00  0.00            
ATOM   1175  H   HIE X  78      43.283  40.946  48.647  0.00  0.00            
ATOM   1176  CA  HIE X  78      41.435  40.222  47.971  0.00  0.00            
ATOM   1177  HA  HIE X  78      41.275  39.269  47.678  0.00  0.00            
ATOM   1178  CB  HIE X  78      41.092  40.308  49.469  0.00  0.00            
ATOM   1179  HB2 HIE X  78      41.945  39.914  50.022  0.00  0.00            
ATOM   1180  HB3 HIE X  78      41.089  41.365  49.736  0.00  0.00            
ATOM   1181  CG  HIE X  78      39.904  39.547  49.839  0.00  0.00            
ATOM   1182  ND1 HIE X  78      39.772  38.158  50.095  0.00  0.00            
ATOM   1183  CE1 HIE X  78      38.531  37.906  50.357  0.00  0.00            
ATOM   1184  HE1 HIE X  78      38.113  36.899  50.344  0.00  0.00            
ATOM   1185  NE2 HIE X  78      37.852  39.084  50.371  0.00  0.00            
ATOM   1186  HE2 HIE X  78      36.768  39.108  50.484  0.00  0.00            
ATOM   1187  CD2 HIE X  78      38.725  40.144  50.047  0.00  0.00            
ATOM   1188  HD2 HIE X  78      38.471  41.203  50.007  0.00  0.00            
ATOM   1189  C   HIE X  78      40.499  41.257  47.279  0.00  0.00            
ATOM   1190  O   HIE X  78      39.275  41.105  47.188  0.00  0.00            
ATOM   1191  N   VAL X  79      41.055  42.427  46.951  0.00  0.00            
ATOM   1192  H   VAL X  79      42.127  42.593  47.054  0.00  0.00            
ATOM   1193  CA  VAL X  79      40.392  43.449  46.130  0.00  0.00            
ATOM   1194  HA  VAL X  79      39.669  43.877  46.691  0.00  0.00            
ATOM   1195  CB  VAL X  79      41.358  44.642  45.713  0.00  0.00            
ATOM   1196  HB  VAL X  79      42.232  44.273  45.177  0.00  0.00            
ATOM   1197  CG1 VAL X  79      40.603  45.650  44.833  0.00  0.00            
ATOM   1198 HG11 VAL X  79      41.330  46.409  44.543  0.00  0.00            
ATOM   1199 HG12 VAL X  79      40.182  45.264  43.905  0.00  0.00            
ATOM   1200 HG13 VAL X  79      39.830  46.093  45.443  0.00  0.00            
ATOM   1201  CG2 VAL X  79      41.793  45.449  46.949  0.00  0.00            
ATOM   1202 HG21 VAL X  79      42.373  46.308  46.645  0.00  0.00            
ATOM   1203 HG22 VAL X  79      41.024  45.692  47.668  0.00  0.00            
ATOM   1204 HG23 VAL X  79      42.560  44.833  47.395  0.00  0.00            
ATOM   1205  C   VAL X  79      39.741  42.830  44.917  0.00  0.00            
ATOM   1206  O   VAL X  79      38.538  42.995  44.637  0.00  0.00            
ATOM   1207  N   PHE X  80      40.509  41.951  44.242  0.00  0.00            
ATOM   1208  H   PHE X  80      41.411  41.711  44.628  0.00  0.00            
ATOM   1209  CA  PHE X  80      40.100  41.135  43.101  0.00  0.00            
ATOM   1210  HA  PHE X  80      39.848  41.750  42.340  0.00  0.00            
ATOM   1211  CB  PHE X  80      41.170  40.212  42.682  0.00  0.00            
ATOM   1212  HB2 PHE X  80      41.466  39.682  43.587  0.00  0.00            
ATOM   1213  HB3 PHE X  80      40.814  39.449  41.989  0.00  0.00            
ATOM   1214  CG  PHE X  80      42.393  40.837  42.078  0.00  0.00            
ATOM   1215  CD1 PHE X  80      43.655  40.454  42.528  0.00  0.00            
ATOM   1216  HD1 PHE X  80      43.738  39.729  43.338  0.00  0.00            
ATOM   1217  CE1 PHE X  80      44.821  41.052  41.930  0.00  0.00            
ATOM   1218  HE1 PHE X  80      45.802  40.857  42.363  0.00  0.00            
ATOM   1219  CZ  PHE X  80      44.708  41.961  40.902  0.00  0.00            
ATOM   1220  HZ  PHE X  80      45.591  42.431  40.469  0.00  0.00            
ATOM   1221  CE2 PHE X  80      43.486  42.314  40.467  0.00  0.00            
ATOM   1222  HE2 PHE X  80      43.419  43.052  39.668  0.00  0.00            
ATOM   1223  CD2 PHE X  80      42.291  41.831  41.077  0.00  0.00            
ATOM   1224  HD2 PHE X  80      41.328  42.075  40.629  0.00  0.00            
ATOM   1225  C   PHE X  80      38.829  40.344  43.487  0.00  0.00            
ATOM   1226  O   PHE X  80      37.888  40.246  42.691  0.00  0.00            
ATOM   1227  N   VAL X  81      38.887  39.622  44.632  0.00  0.00            
ATOM   1228  H   VAL X  81      39.679  39.831  45.351  0.00  0.00            
ATOM   1229  CA  VAL X  81      37.959  38.671  45.160  0.00  0.00            
ATOM   1230  HA  VAL X  81      37.766  37.904  44.410  0.00  0.00            
ATOM   1231  CB  VAL X  81      38.603  37.858  46.338  0.00  0.00            
ATOM   1232  HB  VAL X  81      38.771  38.450  47.237  0.00  0.00            
ATOM   1233  CG1 VAL X  81      37.593  36.782  46.719  0.00  0.00            
ATOM   1234 HG11 VAL X  81      37.381  36.180  45.835  0.00  0.00            
ATOM   1235 HG12 VAL X  81      37.788  36.106  47.551  0.00  0.00            
ATOM   1236 HG13 VAL X  81      36.691  37.198  46.899  0.00  0.00            
ATOM   1237  CG2 VAL X  81      39.944  37.186  45.975  0.00  0.00            
ATOM   1238 HG21 VAL X  81      40.446  36.858  46.787  0.00  0.00            
ATOM   1239 HG22 VAL X  81      39.795  36.439  45.311  0.00  0.00            
ATOM   1240 HG23 VAL X  81      40.528  37.884  45.537  0.00  0.00            
ATOM   1241  C   VAL X  81      36.558  39.364  45.547  0.00  0.00            
ATOM   1242  O   VAL X  81      35.524  38.777  45.403  0.00  0.00            
ATOM   1243  N   ARG X  82      36.687  40.657  46.041  0.00  0.00            
ATOM   1244  H   ARG X  82      37.688  41.014  46.280  0.00  0.00            
ATOM   1245  CA  ARG X  82      35.489  41.380  46.514  0.00  0.00            
ATOM   1246  HA  ARG X  82      34.754  40.594  46.684  0.00  0.00            
ATOM   1247  CB  ARG X  82      35.719  42.131  47.852  0.00  0.00            
ATOM   1248  HB2 ARG X  82      34.761  42.567  48.134  0.00  0.00            
ATOM   1249  HB3 ARG X  82      35.953  41.437  48.659  0.00  0.00            
ATOM   1250  CG  ARG X  82      36.812  43.183  47.903  0.00  0.00            
ATOM   1251  HG2 ARG X  82      37.114  43.342  48.938  0.00  0.00            
ATOM   1252  HG3 ARG X  82      37.727  42.843  47.418  0.00  0.00            
ATOM   1253  CD  ARG X  82      36.427  44.543  47.290  0.00  0.00            
ATOM   1254  HD2 ARG X  82      37.182  45.108  47.653  0.00  0.00            
ATOM   1255  HD3 ARG X  82      36.547  44.524  46.207  0.00  0.00            
ATOM   1256  NE  ARG X  82      35.061  45.014  47.601  0.00  0.00            
ATOM   1257  HE  ARG X  82      34.675  45.001  48.621  0.00  0.00            
ATOM   1258  CZ  ARG X  82      34.110  45.165  46.696  0.00  0.00            
ATOM   1259  NH1 ARG X  82      34.370  45.351  45.438  0.00  0.00            
ATOM   1260 HH11 ARG X  82      35.427  45.450  45.190  0.00  0.00            
ATOM   1261 HH12 ARG X  82      33.674  45.238  44.715  0.00  0.00            
ATOM   1262  NH2 ARG X  82      32.869  45.255  47.050  0.00  0.00            
ATOM   1263 HH21 ARG X  82      32.551  45.318  48.091  0.00  0.00            
ATOM   1264 HH22 ARG X  82      32.125  45.562  46.315  0.00  0.00            
ATOM   1265  C   ARG X  82      34.900  42.181  45.378  0.00  0.00            
ATOM   1266  O   ARG X  82      33.727  42.430  45.476  0.00  0.00            
ATOM   1267  N   ASP X  83      35.634  42.472  44.342  0.00  0.00            
ATOM   1268  H   ASP X  83      36.718  42.509  44.452  0.00  0.00            
ATOM   1269  CA  ASP X  83      35.209  42.999  43.052  0.00  0.00            
ATOM   1270  HA  ASP X  83      34.584  43.781  43.184  0.00  0.00            
ATOM   1271  CB  ASP X  83      36.329  43.568  42.177  0.00  0.00            
ATOM   1272  HB2 ASP X  83      37.040  42.786  41.911  0.00  0.00            
ATOM   1273  HB3 ASP X  83      35.918  43.909  41.227  0.00  0.00            
ATOM   1274  CG  ASP X  83      37.143  44.758  42.752  0.00  0.00            
ATOM   1275  OD1 ASP X  83      36.766  45.307  43.803  0.00  0.00            
ATOM   1276  OD2 ASP X  83      38.236  45.012  42.202  0.00  0.00            
ATOM   1277  C   ASP X  83      34.316  41.878  42.411  0.00  0.00            
ATOM   1278  O   ASP X  83      33.186  42.147  42.057  0.00  0.00            
ATOM   1279  N   VAL X  84      34.811  40.597  42.324  0.00  0.00            
ATOM   1280  H   VAL X  84      35.700  40.369  42.912  0.00  0.00            
ATOM   1281  CA  VAL X  84      33.984  39.483  41.673  0.00  0.00            
ATOM   1282  HA  VAL X  84      33.791  39.821  40.655  0.00  0.00            
ATOM   1283  CB  VAL X  84      34.766  38.161  41.496  0.00  0.00            
ATOM   1284  HB  VAL X  84      35.027  37.730  42.463  0.00  0.00            
ATOM   1285  CG1 VAL X  84      33.890  37.200  40.723  0.00  0.00            
ATOM   1286 HG11 VAL X  84      33.155  36.743  41.385  0.00  0.00            
ATOM   1287 HG12 VAL X  84      33.499  37.570  39.775  0.00  0.00            
ATOM   1288 HG13 VAL X  84      34.581  36.476  40.292  0.00  0.00            
ATOM   1289  CG2 VAL X  84      36.101  38.428  40.751  0.00  0.00            
ATOM   1290 HG21 VAL X  84      36.645  39.303  41.106  0.00  0.00            
ATOM   1291 HG22 VAL X  84      36.676  37.506  40.840  0.00  0.00            
ATOM   1292 HG23 VAL X  84      35.953  38.628  39.689  0.00  0.00            
ATOM   1293  C   VAL X  84      32.726  39.338  42.485  0.00  0.00            
ATOM   1294  O   VAL X  84      31.637  39.463  41.936  0.00  0.00            
ATOM   1295  N   LEU X  85      32.771  39.244  43.771  0.00  0.00            
ATOM   1296  H   LEU X  85      33.710  39.431  44.270  0.00  0.00            
ATOM   1297  CA  LEU X  85      31.613  39.074  44.588  0.00  0.00            
ATOM   1298  HA  LEU X  85      31.100  38.195  44.226  0.00  0.00            
ATOM   1299  CB  LEU X  85      31.961  38.871  46.052  0.00  0.00            
ATOM   1300  HB2 LEU X  85      32.577  39.578  46.426  0.00  0.00            
ATOM   1301  HB3 LEU X  85      31.082  39.019  46.679  0.00  0.00            
ATOM   1302  CG  LEU X  85      32.434  37.430  46.372  0.00  0.00            
ATOM   1303  HG  LEU X  85      33.239  37.146  45.694  0.00  0.00            
ATOM   1304  CD1 LEU X  85      32.995  37.462  47.770  0.00  0.00            
ATOM   1305 HD11 LEU X  85      33.276  36.459  48.089  0.00  0.00            
ATOM   1306 HD12 LEU X  85      33.921  38.037  47.799  0.00  0.00            
ATOM   1307 HD13 LEU X  85      32.323  37.994  48.443  0.00  0.00            
ATOM   1308  CD2 LEU X  85      31.283  36.419  46.334  0.00  0.00            
ATOM   1309 HD21 LEU X  85      30.467  36.797  46.794  0.00  0.00            
ATOM   1310 HD22 LEU X  85      30.916  36.298  45.401  0.00  0.00            
ATOM   1311 HD23 LEU X  85      31.652  35.569  46.735  0.00  0.00            
ATOM   1312  C   LEU X  85      30.573  40.219  44.549  0.00  0.00            
ATOM   1313  O   LEU X  85      29.407  39.931  44.725  0.00  0.00            
ATOM   1314  N   GLN X  86      31.037  41.446  44.218  0.00  0.00            
ATOM   1315  H   GLN X  86      32.057  41.614  43.873  0.00  0.00            
ATOM   1316  CA  GLN X  86      30.114  42.563  43.892  0.00  0.00            
ATOM   1317  HA  GLN X  86      29.296  42.679  44.603  0.00  0.00            
ATOM   1318  CB  GLN X  86      30.984  43.824  43.908  0.00  0.00            
ATOM   1319  HB2 GLN X  86      31.477  43.747  44.877  0.00  0.00            
ATOM   1320  HB3 GLN X  86      31.602  43.846  43.109  0.00  0.00            
ATOM   1321  CG  GLN X  86      30.050  45.105  43.982  0.00  0.00            
ATOM   1322  HG2 GLN X  86      29.432  45.028  43.088  0.00  0.00            
ATOM   1323  HG3 GLN X  86      29.443  45.043  44.885  0.00  0.00            
ATOM   1324  CD  GLN X  86      30.886  46.342  43.986  0.00  0.00            
ATOM   1325  OE1 GLN X  86      31.838  46.465  44.713  0.00  0.00            
ATOM   1326  NE2 GLN X  86      30.305  47.332  43.335  0.00  0.00            
ATOM   1327 HE21 GLN X  86      30.729  48.334  43.390  0.00  0.00            
ATOM   1328 HE22 GLN X  86      29.520  47.033  42.774  0.00  0.00            
ATOM   1329  C   GLN X  86      29.380  42.250  42.580  0.00  0.00            
ATOM   1330  O   GLN X  86      28.117  42.263  42.528  0.00  0.00            
ATOM   1331  N   HID X  87      30.116  41.908  41.546  0.00  0.00            
ATOM   1332  H   HID X  87      31.180  41.777  41.741  0.00  0.00            
ATOM   1333  CA  HID X  87      29.573  41.734  40.211  0.00  0.00            
ATOM   1334  HA  HID X  87      29.252  42.651  39.932  0.00  0.00            
ATOM   1335  CB  HID X  87      30.749  41.438  39.291  0.00  0.00            
ATOM   1336  HB2 HID X  87      31.668  41.783  39.765  0.00  0.00            
ATOM   1337  HB3 HID X  87      30.778  40.365  39.105  0.00  0.00            
ATOM   1338  CG  HID X  87      30.608  41.920  37.817  0.00  0.00            
ATOM   1339  ND1 HID X  87      31.584  42.196  36.931  0.00  0.00            
ATOM   1340  HD1 HID X  87      32.657  42.204  37.123  0.00  0.00            
ATOM   1341  CE1 HID X  87      31.001  42.574  35.707  0.00  0.00            
ATOM   1342  HE1 HID X  87      31.547  43.029  34.881  0.00  0.00            
ATOM   1343  NE2 HID X  87      29.673  42.421  35.758  0.00  0.00            
ATOM   1344  CD2 HID X  87      29.438  42.131  37.153  0.00  0.00            
ATOM   1345  HD2 HID X  87      28.405  42.033  37.486  0.00  0.00            
ATOM   1346  C   HID X  87      28.620  40.558  40.134  0.00  0.00            
ATOM   1347  O   HID X  87      27.583  40.810  39.500  0.00  0.00            
ATOM   1348  N   VAL X  88      28.903  39.441  40.834  0.00  0.00            
ATOM   1349  H   VAL X  88      29.898  39.315  41.261  0.00  0.00            
ATOM   1350  CA  VAL X  88      28.012  38.290  40.837  0.00  0.00            
ATOM   1351  HA  VAL X  88      27.779  38.045  39.885  0.00  0.00            
ATOM   1352  CB  VAL X  88      28.674  37.099  41.474  0.00  0.00            
ATOM   1353  HB  VAL X  88      29.129  37.480  42.388  0.00  0.00            
ATOM   1354  CG1 VAL X  88      27.692  35.944  41.873  0.00  0.00            
ATOM   1355 HG11 VAL X  88      27.138  36.288  42.746  0.00  0.00            
ATOM   1356 HG12 VAL X  88      27.008  35.706  41.059  0.00  0.00            
ATOM   1357 HG13 VAL X  88      28.131  35.124  42.114  0.00  0.00            
ATOM   1358  CG2 VAL X  88      29.791  36.441  40.619  0.00  0.00            
ATOM   1359 HG21 VAL X  88      29.435  35.996  39.785  0.00  0.00            
ATOM   1360 HG22 VAL X  88      30.472  37.239  40.321  0.00  0.00            
ATOM   1361 HG23 VAL X  88      30.465  35.718  41.078  0.00  0.00            
ATOM   1362  C   VAL X  88      26.738  38.700  41.550  0.00  0.00            
ATOM   1363  O   VAL X  88      25.695  38.565  40.911  0.00  0.00            
ATOM   1364  N   ASP X  89      26.793  39.184  42.789  0.00  0.00            
ATOM   1365  H   ASP X  89      27.725  39.464  43.280  0.00  0.00            
ATOM   1366  CA  ASP X  89      25.655  39.586  43.527  0.00  0.00            
ATOM   1367  HA  ASP X  89      25.083  38.679  43.725  0.00  0.00            
ATOM   1368  CB  ASP X  89      26.027  40.250  44.828  0.00  0.00            
ATOM   1369  HB2 ASP X  89      26.759  39.598  45.305  0.00  0.00            
ATOM   1370  HB3 ASP X  89      26.595  41.133  44.538  0.00  0.00            
ATOM   1371  CG  ASP X  89      24.876  40.527  45.759  0.00  0.00            
ATOM   1372  OD1 ASP X  89      24.947  41.504  46.523  0.00  0.00            
ATOM   1373  OD2 ASP X  89      23.925  39.732  45.782  0.00  0.00            
ATOM   1374  C   ASP X  89      24.794  40.513  42.681  0.00  0.00            
ATOM   1375  O   ASP X  89      23.616  40.293  42.582  0.00  0.00            
ATOM   1376  N   SER X  90      25.481  41.520  42.070  0.00  0.00            
ATOM   1377  H   SER X  90      26.470  41.619  42.252  0.00  0.00            
ATOM   1378  CA  SER X  90      24.707  42.431  41.196  0.00  0.00            
ATOM   1379  HA  SER X  90      24.062  42.897  41.817  0.00  0.00            
ATOM   1380  CB  SER X  90      25.746  43.524  40.748  0.00  0.00            
ATOM   1381  HB2 SER X  90      26.498  43.077  40.098  0.00  0.00            
ATOM   1382  HB3 SER X  90      25.237  44.281  40.151  0.00  0.00            
ATOM   1383  OG  SER X  90      26.388  44.170  41.784  0.00  0.00            
ATOM   1384  HG  SER X  90      27.110  43.490  42.237  0.00  0.00            
ATOM   1385  C   SER X  90      23.993  41.793  40.013  0.00  0.00            
ATOM   1386  O   SER X  90      22.904  42.221  39.725  0.00  0.00            
ATOM   1387  N   MET X  91      24.550  40.786  39.373  0.00  0.00            
ATOM   1388  H   MET X  91      25.489  40.507  39.618  0.00  0.00            
ATOM   1389  CA  MET X  91      23.815  40.119  38.267  0.00  0.00            
ATOM   1390  HA  MET X  91      23.364  40.758  37.628  0.00  0.00            
ATOM   1391  CB  MET X  91      24.746  39.258  37.402  0.00  0.00            
ATOM   1392  HB2 MET X  91      25.165  38.543  37.979  0.00  0.00            
ATOM   1393  HB3 MET X  91      24.152  38.722  36.661  0.00  0.00            
ATOM   1394  CG  MET X  91      25.822  40.024  36.625  0.00  0.00            
ATOM   1395  HG2 MET X  91      26.486  40.645  37.228  0.00  0.00            
ATOM   1396  HG3 MET X  91      26.490  39.345  36.094  0.00  0.00            
ATOM   1397  SD  MET X  91      25.301  41.029  35.265  0.00  0.00            
ATOM   1398  CE  MET X  91      25.223  39.744  33.987  0.00  0.00            
ATOM   1399  HE1 MET X  91      25.025  40.197  33.016  0.00  0.00            
ATOM   1400  HE2 MET X  91      26.112  39.125  34.111  0.00  0.00            
ATOM   1401  HE3 MET X  91      24.464  39.160  34.307  0.00  0.00            
ATOM   1402  C   MET X  91      22.681  39.156  38.858  0.00  0.00            
ATOM   1403  O   MET X  91      21.674  38.915  38.196  0.00  0.00            
ATOM   1404  N   GLN X  92      22.877  38.544  40.066  0.00  0.00            
ATOM   1405  H   GLN X  92      23.866  38.646  40.511  0.00  0.00            
ATOM   1406  CA  GLN X  92      21.909  37.613  40.640  0.00  0.00            
ATOM   1407  HA  GLN X  92      21.529  36.988  39.832  0.00  0.00            
ATOM   1408  CB  GLN X  92      22.415  36.752  41.749  0.00  0.00            
ATOM   1409  HB2 GLN X  92      22.854  37.404  42.504  0.00  0.00            
ATOM   1410  HB3 GLN X  92      21.581  36.219  42.204  0.00  0.00            
ATOM   1411  CG  GLN X  92      23.357  35.660  41.233  0.00  0.00            
ATOM   1412  HG2 GLN X  92      22.877  34.945  40.564  0.00  0.00            
ATOM   1413  HG3 GLN X  92      24.210  36.192  40.814  0.00  0.00            
ATOM   1414  CD  GLN X  92      23.900  34.919  42.399  0.00  0.00            
ATOM   1415  OE1 GLN X  92      24.748  35.430  43.122  0.00  0.00            
ATOM   1416  NE2 GLN X  92      23.512  33.682  42.711  0.00  0.00            
ATOM   1417 HE21 GLN X  92      23.816  33.406  43.720  0.00  0.00            
ATOM   1418 HE22 GLN X  92      22.773  33.239  42.184  0.00  0.00            
ATOM   1419  C   GLN X  92      20.649  38.346  41.122  0.00  0.00            
ATOM   1420  O   GLN X  92      19.578  37.775  41.355  0.00  0.00            
ATOM   1421  N   LYS X  93      20.833  39.693  41.215  0.00  0.00            
ATOM   1422  H   LYS X  93      21.798  40.147  40.988  0.00  0.00            
ATOM   1423  CA  LYS X  93      19.758  40.564  41.783  0.00  0.00            
ATOM   1424  HA  LYS X  93      19.254  40.134  42.636  0.00  0.00            
ATOM   1425  CB  LYS X  93      20.409  41.878  42.404  0.00  0.00            
ATOM   1426  HB2 LYS X  93      21.025  41.599  43.246  0.00  0.00            
ATOM   1427  HB3 LYS X  93      21.028  42.260  41.778  0.00  0.00            
ATOM   1428  CG  LYS X  93      19.201  42.747  42.772  0.00  0.00            
ATOM   1429  HG2 LYS X  93      18.801  43.143  41.850  0.00  0.00            
ATOM   1430  HG3 LYS X  93      18.404  42.156  43.198  0.00  0.00            
ATOM   1431  CD  LYS X  93      19.453  43.858  43.790  0.00  0.00            
ATOM   1432  HD2 LYS X  93      18.613  44.415  43.853  0.00  0.00            
ATOM   1433  HD3 LYS X  93      19.706  43.423  44.757  0.00  0.00            
ATOM   1434  CE  LYS X  93      20.576  44.859  43.432  0.00  0.00            
ATOM   1435  HE2 LYS X  93      20.834  45.523  44.257  0.00  0.00            
ATOM   1436  HE3 LYS X  93      21.505  44.317  43.252  0.00  0.00            
ATOM   1437  NZ  LYS X  93      20.193  45.530  42.158  0.00  0.00            
ATOM   1438  HZ1 LYS X  93      20.771  46.343  41.996  0.00  0.00            
ATOM   1439  HZ2 LYS X  93      20.316  44.838  41.325  0.00  0.00            
ATOM   1440  HZ3 LYS X  93      19.210  45.999  42.115  0.00  0.00            
ATOM   1441  C   LYS X  93      18.698  40.876  40.692  0.00  0.00            
ATOM   1442  O   LYS X  93      17.503  40.976  40.996  0.00  0.00            
ATOM   1443  N   ASP X  94      19.089  40.778  39.422  0.00  0.00            
ATOM   1444  H   ASP X  94      20.161  40.684  39.249  0.00  0.00            
ATOM   1445  CA  ASP X  94      18.296  40.724  38.235  0.00  0.00            
ATOM   1446  HA  ASP X  94      17.472  41.273  38.432  0.00  0.00            
ATOM   1447  CB  ASP X  94      19.048  41.416  37.033  0.00  0.00            
ATOM   1448  HB2 ASP X  94      20.077  41.114  36.838  0.00  0.00            
ATOM   1449  HB3 ASP X  94      18.469  41.133  36.154  0.00  0.00            
ATOM   1450  CG  ASP X  94      19.058  42.896  37.199  0.00  0.00            
ATOM   1451  OD1 ASP X  94      18.012  43.534  37.498  0.00  0.00            
ATOM   1452  OD2 ASP X  94      20.178  43.516  37.120  0.00  0.00            
ATOM   1453  C   ASP X  94      17.791  39.288  37.937  0.00  0.00            
ATOM   1454  O   ASP X  94      16.856  39.115  37.085  0.00  0.00            
ATOM   1455  N   TYR X  95      18.537  38.245  38.372  0.00  0.00            
ATOM   1456  H   TYR X  95      19.233  38.458  39.071  0.00  0.00            
ATOM   1457  CA  TYR X  95      18.279  36.865  37.885  0.00  0.00            
ATOM   1458  HA  TYR X  95      17.268  36.796  37.484  0.00  0.00            
ATOM   1459  CB  TYR X  95      19.328  36.338  36.881  0.00  0.00            
ATOM   1460  HB2 TYR X  95      20.339  36.277  37.285  0.00  0.00            
ATOM   1461  HB3 TYR X  95      19.148  35.275  36.719  0.00  0.00            
ATOM   1462  CG  TYR X  95      19.306  36.881  35.486  0.00  0.00            
ATOM   1463  CD1 TYR X  95      18.419  36.367  34.518  0.00  0.00            
ATOM   1464  HD1 TYR X  95      17.810  35.480  34.695  0.00  0.00            
ATOM   1465  CE1 TYR X  95      18.472  36.842  33.225  0.00  0.00            
ATOM   1466  HE1 TYR X  95      17.742  36.447  32.519  0.00  0.00            
ATOM   1467  CZ  TYR X  95      19.332  37.868  32.796  0.00  0.00            
ATOM   1468  OH  TYR X  95      19.262  38.367  31.606  0.00  0.00            
ATOM   1469  HH  TYR X  95      19.443  39.442  31.598  0.00  0.00            
ATOM   1470  CE2 TYR X  95      20.185  38.417  33.817  0.00  0.00            
ATOM   1471  HE2 TYR X  95      20.840  39.272  33.651  0.00  0.00            
ATOM   1472  CD2 TYR X  95      20.196  37.904  35.119  0.00  0.00            
ATOM   1473  HD2 TYR X  95      20.874  38.383  35.826  0.00  0.00            
ATOM   1474  C   TYR X  95      18.317  35.973  39.129  0.00  0.00            
ATOM   1475  O   TYR X  95      19.268  35.272  39.307  0.00  0.00            
ATOM   1476  N   PRO X  96      17.198  35.921  39.909  0.00  0.00            
ATOM   1477  CD  PRO X  96      16.058  36.892  39.822  0.00  0.00            
ATOM   1478  HD2 PRO X  96      15.276  36.470  39.190  0.00  0.00            
ATOM   1479  HD3 PRO X  96      16.197  37.897  39.425  0.00  0.00            
ATOM   1480  CG  PRO X  96      15.422  36.973  41.235  0.00  0.00            
ATOM   1481  HG2 PRO X  96      14.381  37.263  41.378  0.00  0.00            
ATOM   1482  HG3 PRO X  96      16.020  37.688  41.801  0.00  0.00            
ATOM   1483  CB  PRO X  96      15.734  35.491  41.753  0.00  0.00            
ATOM   1484  HB2 PRO X  96      14.868  34.848  41.597  0.00  0.00            
ATOM   1485  HB3 PRO X  96      15.823  35.490  42.840  0.00  0.00            
ATOM   1486  CA  PRO X  96      17.030  35.070  41.115  0.00  0.00            
ATOM   1487  HA  PRO X  96      17.862  35.289  41.784  0.00  0.00            
ATOM   1488  C   PRO X  96      16.925  33.590  40.739  0.00  0.00            
ATOM   1489  O   PRO X  96      16.248  33.265  39.742  0.00  0.00            
ATOM   1490  N   GLY X  97      17.510  32.683  41.551  0.00  0.00            
ATOM   1491  H   GLY X  97      18.026  32.986  42.463  0.00  0.00            
ATOM   1492  CA  GLY X  97      17.298  31.240  41.328  0.00  0.00            
ATOM   1493  HA2 GLY X  97      17.399  30.719  42.281  0.00  0.00            
ATOM   1494  HA3 GLY X  97      16.255  31.114  41.039  0.00  0.00            
ATOM   1495  C   GLY X  97      18.172  30.483  40.305  0.00  0.00            
ATOM   1496  O   GLY X  97      18.536  29.352  40.479  0.00  0.00            
ATOM   1497  N   LEU X  98      18.617  31.232  39.279  0.00  0.00            
ATOM   1498  H   LEU X  98      18.146  32.200  39.111  0.00  0.00            
ATOM   1499  CA  LEU X  98      19.454  30.711  38.213  0.00  0.00            
ATOM   1500  HA  LEU X  98      19.008  29.781  37.860  0.00  0.00            
ATOM   1501  CB  LEU X  98      19.694  31.786  37.061  0.00  0.00            
ATOM   1502  HB2 LEU X  98      20.094  32.694  37.511  0.00  0.00            
ATOM   1503  HB3 LEU X  98      20.534  31.450  36.453  0.00  0.00            
ATOM   1504  CG  LEU X  98      18.479  31.990  36.142  0.00  0.00            
ATOM   1505  HG  LEU X  98      18.156  30.992  35.845  0.00  0.00            
ATOM   1506  CD1 LEU X  98      17.410  32.760  36.895  0.00  0.00            
ATOM   1507 HD11 LEU X  98      17.867  33.591  37.431  0.00  0.00            
ATOM   1508 HD12 LEU X  98      16.663  33.177  36.219  0.00  0.00            
ATOM   1509 HD13 LEU X  98      16.770  32.029  37.391  0.00  0.00            
ATOM   1510  CD2 LEU X  98      18.888  32.727  34.895  0.00  0.00            
ATOM   1511 HD21 LEU X  98      19.425  33.635  35.168  0.00  0.00            
ATOM   1512 HD22 LEU X  98      19.583  32.078  34.363  0.00  0.00            
ATOM   1513 HD23 LEU X  98      18.111  32.942  34.287  0.00  0.00            
ATOM   1514  C   LEU X  98      20.840  30.328  38.771  0.00  0.00            
ATOM   1515  O   LEU X  98      21.443  31.151  39.318  0.00  0.00            
ATOM   1516  N   PRO X  99      21.378  29.096  38.615  0.00  0.00            
ATOM   1517  CD  PRO X  99      20.624  27.920  38.067  0.00  0.00            
ATOM   1518  HD2 PRO X  99      20.637  27.820  36.991  0.00  0.00            
ATOM   1519  HD3 PRO X  99      19.692  27.960  38.454  0.00  0.00            
ATOM   1520  CG  PRO X  99      21.357  26.733  38.696  0.00  0.00            
ATOM   1521  HG2 PRO X  99      21.285  25.753  38.225  0.00  0.00            
ATOM   1522  HG3 PRO X  99      21.122  26.631  39.756  0.00  0.00            
ATOM   1523  CB  PRO X  99      22.789  27.174  38.570  0.00  0.00            
ATOM   1524  HB2 PRO X  99      23.002  26.999  37.515  0.00  0.00            
ATOM   1525  HB3 PRO X  99      23.475  26.594  39.188  0.00  0.00            
ATOM   1526  CA  PRO X  99      22.688  28.638  39.176  0.00  0.00            
ATOM   1527  HA  PRO X  99      22.669  28.615  40.266  0.00  0.00            
ATOM   1528  C   PRO X  99      23.826  29.439  38.612  0.00  0.00            
ATOM   1529  O   PRO X  99      23.891  29.774  37.413  0.00  0.00            
ATOM   1530  N   VAL X 100      24.837  29.774  39.388  0.00  0.00            
ATOM   1531  H   VAL X 100      24.890  29.338  40.386  0.00  0.00            
ATOM   1532  CA  VAL X 100      25.982  30.638  38.971  0.00  0.00            
ATOM   1533  HA  VAL X 100      25.850  30.694  37.971  0.00  0.00            
ATOM   1534  CB  VAL X 100      26.001  31.981  39.733  0.00  0.00            
ATOM   1535  HB  VAL X 100      26.280  31.763  40.764  0.00  0.00            
ATOM   1536  CG1 VAL X 100      27.072  33.074  39.246  0.00  0.00            
ATOM   1537 HG11 VAL X 100      27.091  33.944  39.903  0.00  0.00            
ATOM   1538 HG12 VAL X 100      28.111  32.777  39.386  0.00  0.00            
ATOM   1539 HG13 VAL X 100      26.882  33.338  38.216  0.00  0.00            
ATOM   1540  CG2 VAL X 100      24.677  32.718  39.704  0.00  0.00            
ATOM   1541 HG21 VAL X 100      23.917  32.178  40.251  0.00  0.00            
ATOM   1542 HG22 VAL X 100      24.781  33.709  40.119  0.00  0.00            
ATOM   1543 HG23 VAL X 100      24.316  32.767  38.687  0.00  0.00            
ATOM   1544  C   VAL X 100      27.265  29.871  39.157  0.00  0.00            
ATOM   1545  O   VAL X 100      27.395  29.152  40.166  0.00  0.00            
ATOM   1546  N   PHE X 101      28.131  30.093  38.208  0.00  0.00            
ATOM   1547  H   PHE X 101      27.879  30.853  37.468  0.00  0.00            
ATOM   1548  CA  PHE X 101      29.429  29.413  38.071  0.00  0.00            
ATOM   1549  HA  PHE X 101      29.527  28.854  39.002  0.00  0.00            
ATOM   1550  CB  PHE X 101      29.305  28.615  36.771  0.00  0.00            
ATOM   1551  HB2 PHE X 101      28.938  29.311  36.016  0.00  0.00            
ATOM   1552  HB3 PHE X 101      30.300  28.244  36.526  0.00  0.00            
ATOM   1553  CG  PHE X 101      28.444  27.392  36.840  0.00  0.00            
ATOM   1554  CD1 PHE X 101      27.066  27.529  36.871  0.00  0.00            
ATOM   1555  HD1 PHE X 101      26.632  28.523  36.758  0.00  0.00            
ATOM   1556  CE1 PHE X 101      26.257  26.409  37.034  0.00  0.00            
ATOM   1557  HE1 PHE X 101      25.182  26.507  36.880  0.00  0.00            
ATOM   1558  CZ  PHE X 101      26.770  25.096  37.174  0.00  0.00            
ATOM   1559  HZ  PHE X 101      26.064  24.273  37.065  0.00  0.00            
ATOM   1560  CE2 PHE X 101      28.186  24.923  37.225  0.00  0.00            
ATOM   1561  HE2 PHE X 101      28.616  23.928  37.343  0.00  0.00            
ATOM   1562  CD2 PHE X 101      29.015  26.066  37.142  0.00  0.00            
ATOM   1563  HD2 PHE X 101      30.080  25.938  36.948  0.00  0.00            
ATOM   1564  C   PHE X 101      30.594  30.437  38.010  0.00  0.00            
ATOM   1565  O   PHE X 101      30.372  31.654  37.915  0.00  0.00            
ATOM   1566  N   LEU X 102      31.821  29.927  38.203  0.00  0.00            
ATOM   1567  H   LEU X 102      31.892  28.845  38.312  0.00  0.00            
ATOM   1568  CA  LEU X 102      32.987  30.775  38.001  0.00  0.00            
ATOM   1569  HA  LEU X 102      32.752  31.719  37.511  0.00  0.00            
ATOM   1570  CB  LEU X 102      33.709  31.026  39.290  0.00  0.00            
ATOM   1571  HB2 LEU X 102      33.870  30.022  39.682  0.00  0.00            
ATOM   1572  HB3 LEU X 102      34.683  31.497  39.159  0.00  0.00            
ATOM   1573  CG  LEU X 102      32.919  31.710  40.383  0.00  0.00            
ATOM   1574  HG  LEU X 102      31.915  31.299  40.283  0.00  0.00            
ATOM   1575  CD1 LEU X 102      33.521  31.392  41.729  0.00  0.00            
ATOM   1576 HD11 LEU X 102      33.398  30.317  41.860  0.00  0.00            
ATOM   1577 HD12 LEU X 102      34.593  31.593  41.719  0.00  0.00            
ATOM   1578 HD13 LEU X 102      33.095  32.022  42.510  0.00  0.00            
ATOM   1579  CD2 LEU X 102      32.821  33.294  40.071  0.00  0.00            
ATOM   1580 HD21 LEU X 102      32.330  33.916  40.820  0.00  0.00            
ATOM   1581 HD22 LEU X 102      33.796  33.696  39.795  0.00  0.00            
ATOM   1582 HD23 LEU X 102      32.206  33.460  39.287  0.00  0.00            
ATOM   1583  C   LEU X 102      33.982  30.039  37.063  0.00  0.00            
ATOM   1584  O   LEU X 102      34.250  28.868  37.219  0.00  0.00            
ATOM   1585  N   LEU X 103      34.502  30.806  36.023  0.00  0.00            
ATOM   1586  H   LEU X 103      34.297  31.795  35.993  0.00  0.00            
ATOM   1587  CA  LEU X 103      35.572  30.329  35.188  0.00  0.00            
ATOM   1588  HA  LEU X 103      35.746  29.276  35.410  0.00  0.00            
ATOM   1589  CB  LEU X 103      35.150  30.504  33.666  0.00  0.00            
ATOM   1590  HB2 LEU X 103      34.171  30.025  33.633  0.00  0.00            
ATOM   1591  HB3 LEU X 103      35.074  31.575  33.477  0.00  0.00            
ATOM   1592  CG  LEU X 103      36.088  29.807  32.622  0.00  0.00            
ATOM   1593  HG  LEU X 103      36.502  29.051  33.149  0.00  0.00            
ATOM   1594  CD1 LEU X 103      35.261  29.083  31.549  0.00  0.00            
ATOM   1595 HD11 LEU X 103      34.695  29.822  31.002  0.00  0.00            
ATOM   1596 HD12 LEU X 103      35.877  28.614  30.796  0.00  0.00            
ATOM   1597 HD13 LEU X 103      34.636  28.378  31.913  0.00  0.00            
ATOM   1598  CD2 LEU X 103      37.183  30.684  31.943  0.00  0.00            
ATOM   1599 HD21 LEU X 103      37.827  31.179  32.671  0.00  0.00            
ATOM   1600 HD22 LEU X 103      37.724  29.971  31.321  0.00  0.00            
ATOM   1601 HD23 LEU X 103      36.771  31.384  31.343  0.00  0.00            
ATOM   1602  C   LEU X 103      36.789  31.161  35.584  0.00  0.00            
ATOM   1603  O   LEU X 103      36.678  32.413  35.614  0.00  0.00            
ATOM   1604  N   GLY X 104      37.968  30.504  35.615  0.00  0.00            
ATOM   1605  H   GLY X 104      37.869  29.425  35.493  0.00  0.00            
ATOM   1606  CA  GLY X 104      39.243  31.274  35.877  0.00  0.00            
ATOM   1607  HA2 GLY X 104      39.081  32.233  35.385  0.00  0.00            
ATOM   1608  HA3 GLY X 104      39.407  31.380  36.817  0.00  0.00            
ATOM   1609  C   GLY X 104      40.455  30.674  35.158  0.00  0.00            
ATOM   1610  O   GLY X 104      40.757  29.537  35.287  0.00  0.00            
ATOM   1611  N   HID X 105      41.132  31.491  34.437  0.00  0.00            
ATOM   1612  H   HID X 105      41.036  32.561  34.619  0.00  0.00            
ATOM   1613  CA  HID X 105      42.379  31.082  33.928  0.00  0.00            
ATOM   1614  HA  HID X 105      42.566  30.008  33.900  0.00  0.00            
ATOM   1615  CB  HID X 105      42.515  31.649  32.455  0.00  0.00            
ATOM   1616  HB2 HID X 105      41.812  31.267  31.714  0.00  0.00            
ATOM   1617  HB3 HID X 105      42.274  32.712  32.474  0.00  0.00            
ATOM   1618  CG  HID X 105      43.877  31.424  31.888  0.00  0.00            
ATOM   1619  ND1 HID X 105      44.582  30.259  31.831  0.00  0.00            
ATOM   1620  HD1 HID X 105      44.293  29.272  32.193  0.00  0.00            
ATOM   1621  CE1 HID X 105      45.702  30.450  31.198  0.00  0.00            
ATOM   1622  HE1 HID X 105      46.276  29.697  30.848  0.00  0.00            
ATOM   1623  NE2 HID X 105      45.839  31.743  30.844  0.00  0.00            
ATOM   1624  CD2 HID X 105      44.707  32.394  31.371  0.00  0.00            
ATOM   1625  HD2 HID X 105      44.574  33.473  31.451  0.00  0.00            
ATOM   1626  C   HID X 105      43.487  31.644  34.836  0.00  0.00            
ATOM   1627  O   HID X 105      43.323  32.747  35.374  0.00  0.00            
ATOM   1628  N   SER X 106      44.560  30.864  34.950  0.00  0.00            
ATOM   1629  H   SER X 106      44.652  29.861  34.534  0.00  0.00            
ATOM   1630  CA  SER X 106      45.809  31.524  35.468  0.00  0.00            
ATOM   1631  HA  SER X 106      46.379  30.625  35.703  0.00  0.00            
ATOM   1632  CB  SER X 106      46.571  32.395  34.398  0.00  0.00            
ATOM   1633  HB2 SER X 106      46.465  31.857  33.457  0.00  0.00            
ATOM   1634  HB3 SER X 106      46.099  33.308  34.290  0.00  0.00            
ATOM   1635  OG  SER X 106      47.940  32.468  34.720  0.00  0.00            
ATOM   1636  HG  SER X 106      48.334  31.394  33.154  0.00  0.00            
ATOM   1637  C   SER X 106      45.565  32.227  36.845  0.00  0.00            
ATOM   1638  O   SER X 106      44.947  31.599  37.683  0.00  0.00            
ATOM   1639  N   MET X 107      46.008  33.461  37.089  0.00  0.00            
ATOM   1640  H   MET X 107      46.756  33.855  36.401  0.00  0.00            
ATOM   1641  CA  MET X 107      45.606  34.346  38.223  0.00  0.00            
ATOM   1642  HA  MET X 107      46.047  34.041  39.079  0.00  0.00            
ATOM   1643  CB  MET X 107      46.055  35.854  38.032  0.00  0.00            
ATOM   1644  HB2 MET X 107      47.140  35.830  37.923  0.00  0.00            
ATOM   1645  HB3 MET X 107      45.614  36.189  37.093  0.00  0.00            
ATOM   1646  CG  MET X 107      45.644  36.781  39.210  0.00  0.00            
ATOM   1647  HG2 MET X 107      44.639  36.747  39.309  0.00  0.00            
ATOM   1648  HG3 MET X 107      46.086  36.380  40.123  0.00  0.00            
ATOM   1649  SD  MET X 107      46.118  38.486  39.207  0.00  0.00            
ATOM   1650  CE  MET X 107      45.091  39.385  37.995  0.00  0.00            
ATOM   1651  HE1 MET X 107      45.657  40.300  37.822  0.00  0.00            
ATOM   1652  HE2 MET X 107      45.112  38.849  37.139  0.00  0.00            
ATOM   1653  HE3 MET X 107      44.071  39.560  38.337  0.00  0.00            
ATOM   1654  C   MET X 107      44.050  34.447  38.493  0.00  0.00            
ATOM   1655  O   MET X 107      43.601  34.368  39.646  0.00  0.00            
ATOM   1656  N   GLY X 108      43.300  34.532  37.399  0.00  0.00            
ATOM   1657  H   GLY X 108      43.778  34.315  36.444  0.00  0.00            
ATOM   1658  CA  GLY X 108      41.845  34.457  37.488  0.00  0.00            
ATOM   1659  HA2 GLY X 108      41.563  35.266  38.161  0.00  0.00            
ATOM   1660  HA3 GLY X 108      41.356  34.702  36.545  0.00  0.00            
ATOM   1661  C   GLY X 108      41.321  33.141  38.059  0.00  0.00            
ATOM   1662  O   GLY X 108      40.318  33.109  38.760  0.00  0.00            
ATOM   1663  N   GLY X 109      42.085  32.105  37.801  0.00  0.00            
ATOM   1664  H   GLY X 109      42.938  32.279  37.145  0.00  0.00            
ATOM   1665  CA  GLY X 109      41.813  30.791  38.348  0.00  0.00            
ATOM   1666  HA2 GLY X 109      40.841  30.437  38.005  0.00  0.00            
ATOM   1667  HA3 GLY X 109      42.426  30.139  37.879  0.00  0.00            
ATOM   1668  C   GLY X 109      41.854  30.668  39.895  0.00  0.00            
ATOM   1669  O   GLY X 109      41.048  30.046  40.539  0.00  0.00            
ATOM   1670  N   ALA X 110      42.870  31.427  40.374  0.00  0.00            
ATOM   1671  H   ALA X 110      43.376  32.021  39.613  0.00  0.00            
ATOM   1672  CA  ALA X 110      43.154  31.546  41.845  0.00  0.00            
ATOM   1673  HA  ALA X 110      43.086  30.557  42.298  0.00  0.00            
ATOM   1674  CB  ALA X 110      44.536  32.252  42.095  0.00  0.00            
ATOM   1675  HB1 ALA X 110      44.592  32.483  43.159  0.00  0.00            
ATOM   1676  HB2 ALA X 110      45.347  31.574  41.829  0.00  0.00            
ATOM   1677  HB3 ALA X 110      44.628  33.144  41.476  0.00  0.00            
ATOM   1678  C   ALA X 110      42.153  32.445  42.543  0.00  0.00            
ATOM   1679  O   ALA X 110      41.718  32.219  43.680  0.00  0.00            
ATOM   1680  N   ILE X 111      41.724  33.483  41.867  0.00  0.00            
ATOM   1681  H   ILE X 111      42.253  33.782  40.962  0.00  0.00            
ATOM   1682  CA  ILE X 111      40.605  34.370  42.287  0.00  0.00            
ATOM   1683  HA  ILE X 111      40.768  34.705  43.312  0.00  0.00            
ATOM   1684  CB  ILE X 111      40.565  35.614  41.349  0.00  0.00            
ATOM   1685  HB  ILE X 111      40.444  35.363  40.378  0.00  0.00            
ATOM   1686  CG2 ILE X 111      39.308  36.431  41.522  0.00  0.00            
ATOM   1687 HG21 ILE X 111      39.318  37.250  40.803  0.00  0.00            
ATOM   1688 HG22 ILE X 111      38.477  35.800  41.207  0.00  0.00            
ATOM   1689 HG23 ILE X 111      39.040  36.737  42.534  0.00  0.00            
ATOM   1690  CG1 ILE X 111      41.860  36.507  41.479  0.00  0.00            
ATOM   1691 HG12 ILE X 111      41.801  37.027  42.434  0.00  0.00            
ATOM   1692 HG13 ILE X 111      42.692  35.937  41.538  0.00  0.00            
ATOM   1693  CD1 ILE X 111      42.125  37.570  40.401  0.00  0.00            
ATOM   1694 HD11 ILE X 111      42.313  37.030  39.473  0.00  0.00            
ATOM   1695 HD12 ILE X 111      41.265  38.180  40.125  0.00  0.00            
ATOM   1696 HD13 ILE X 111      42.965  38.229  40.625  0.00  0.00            
ATOM   1697  C   ILE X 111      39.264  33.723  42.279  0.00  0.00            
ATOM   1698  O   ILE X 111      38.610  33.881  43.274  0.00  0.00            
ATOM   1699  N   ALA X 112      39.097  32.711  41.403  0.00  0.00            
ATOM   1700  H   ALA X 112      39.904  32.510  40.697  0.00  0.00            
ATOM   1701  CA  ALA X 112      37.931  31.827  41.357  0.00  0.00            
ATOM   1702  HA  ALA X 112      36.997  32.390  41.361  0.00  0.00            
ATOM   1703  CB  ALA X 112      37.732  31.064  40.042  0.00  0.00            
ATOM   1704  HB1 ALA X 112      38.636  30.504  39.800  0.00  0.00            
ATOM   1705  HB2 ALA X 112      37.006  30.262  40.174  0.00  0.00            
ATOM   1706  HB3 ALA X 112      37.407  31.761  39.270  0.00  0.00            
ATOM   1707  C   ALA X 112      37.907  30.791  42.471  0.00  0.00            
ATOM   1708  O   ALA X 112      36.901  30.754  43.151  0.00  0.00            
ATOM   1709  N   ILE X 113      39.062  30.250  42.903  0.00  0.00            
ATOM   1710  H   ILE X 113      40.006  30.457  42.399  0.00  0.00            
ATOM   1711  CA  ILE X 113      39.200  29.398  44.043  0.00  0.00            
ATOM   1712  HA  ILE X 113      38.451  28.614  43.932  0.00  0.00            
ATOM   1713  CB  ILE X 113      40.637  28.810  44.105  0.00  0.00            
ATOM   1714  HB  ILE X 113      41.370  29.605  44.243  0.00  0.00            
ATOM   1715  CG2 ILE X 113      40.722  27.925  45.360  0.00  0.00            
ATOM   1716 HG21 ILE X 113      41.579  27.252  45.400  0.00  0.00            
ATOM   1717 HG22 ILE X 113      40.842  28.620  46.191  0.00  0.00            
ATOM   1718 HG23 ILE X 113      39.857  27.261  45.354  0.00  0.00            
ATOM   1719  CG1 ILE X 113      41.030  27.944  42.891  0.00  0.00            
ATOM   1720 HG12 ILE X 113      40.504  26.991  42.940  0.00  0.00            
ATOM   1721 HG13 ILE X 113      40.634  28.314  42.039  0.00  0.00            
ATOM   1722  CD1 ILE X 113      42.526  27.636  42.791  0.00  0.00            
ATOM   1723 HD11 ILE X 113      43.163  28.493  43.010  0.00  0.00            
ATOM   1724 HD12 ILE X 113      42.753  26.865  43.527  0.00  0.00            
ATOM   1725 HD13 ILE X 113      42.791  27.219  41.820  0.00  0.00            
ATOM   1726  C   ILE X 113      38.848  30.149  45.351  0.00  0.00            
ATOM   1727  O   ILE X 113      38.134  29.667  46.229  0.00  0.00            
ATOM   1728  N   LEU X 114      39.393  31.413  45.483  0.00  0.00            
ATOM   1729  H   LEU X 114      39.962  31.780  44.733  0.00  0.00            
ATOM   1730  CA  LEU X 114      39.220  32.310  46.650  0.00  0.00            
ATOM   1731  HA  LEU X 114      39.453  31.741  47.550  0.00  0.00            
ATOM   1732  CB  LEU X 114      40.155  33.486  46.503  0.00  0.00            
ATOM   1733  HB2 LEU X 114      40.073  33.887  45.493  0.00  0.00            
ATOM   1734  HB3 LEU X 114      39.890  34.235  47.249  0.00  0.00            
ATOM   1735  CG  LEU X 114      41.589  33.058  46.748  0.00  0.00            
ATOM   1736  HG  LEU X 114      41.789  32.156  46.170  0.00  0.00            
ATOM   1737  CD1 LEU X 114      42.458  34.233  46.319  0.00  0.00            
ATOM   1738 HD11 LEU X 114      42.310  35.056  47.019  0.00  0.00            
ATOM   1739 HD12 LEU X 114      43.359  33.914  46.240  0.00  0.00            
ATOM   1740 HD13 LEU X 114      42.128  34.530  45.412  0.00  0.00            
ATOM   1741  CD2 LEU X 114      41.928  32.722  48.197  0.00  0.00            
ATOM   1742 HD21 LEU X 114      41.903  33.565  48.887  0.00  0.00            
ATOM   1743 HD22 LEU X 114      41.274  32.035  48.733  0.00  0.00            
ATOM   1744 HD23 LEU X 114      42.941  32.343  48.340  0.00  0.00            
ATOM   1745  C   LEU X 114      37.723  32.764  46.815  0.00  0.00            
ATOM   1746  O   LEU X 114      37.181  32.787  47.958  0.00  0.00            
ATOM   1747  N   THR X 115      37.131  33.224  45.766  0.00  0.00            
ATOM   1748  H   THR X 115      37.732  33.136  44.861  0.00  0.00            
ATOM   1749  CA  THR X 115      35.716  33.540  45.591  0.00  0.00            
ATOM   1750  HA  THR X 115      35.487  34.432  46.174  0.00  0.00            
ATOM   1751  CB  THR X 115      35.353  33.725  44.093  0.00  0.00            
ATOM   1752  HB  THR X 115      35.224  32.883  43.550  0.00  0.00            
ATOM   1753  CG2 THR X 115      33.991  34.464  44.139  0.00  0.00            
ATOM   1754 HG21 THR X 115      33.713  34.649  43.102  0.00  0.00            
ATOM   1755 HG22 THR X 115      33.208  33.836  44.565  0.00  0.00            
ATOM   1756 HG23 THR X 115      34.112  35.424  44.641  0.00  0.00            
ATOM   1757  OG1 THR X 115      36.191  34.650  43.407  0.00  0.00            
ATOM   1758  HG1 THR X 115      37.149  34.141  43.305  0.00  0.00            
ATOM   1759  C   THR X 115      34.848  32.408  46.184  0.00  0.00            
ATOM   1760  O   THR X 115      33.991  32.565  47.049  0.00  0.00            
ATOM   1761  N   ALA X 116      35.076  31.227  45.636  0.00  0.00            
ATOM   1762  H   ALA X 116      35.894  31.118  44.924  0.00  0.00            
ATOM   1763  CA  ALA X 116      34.267  30.041  46.048  0.00  0.00            
ATOM   1764  HA  ALA X 116      33.216  30.301  45.922  0.00  0.00            
ATOM   1765  CB  ALA X 116      34.659  28.926  45.151  0.00  0.00            
ATOM   1766  HB1 ALA X 116      34.684  29.275  44.203  0.00  0.00            
ATOM   1767  HB2 ALA X 116      35.615  28.491  45.443  0.00  0.00            
ATOM   1768  HB3 ALA X 116      33.825  28.226  45.197  0.00  0.00            
ATOM   1769  C   ALA X 116      34.539  29.692  47.532  0.00  0.00            
ATOM   1770  O   ALA X 116      33.627  29.144  48.118  0.00  0.00            
ATOM   1771  N   ALA X 117      35.719  29.996  48.040  0.00  0.00            
ATOM   1772  H   ALA X 117      36.495  30.333  47.487  0.00  0.00            
ATOM   1773  CA  ALA X 117      35.981  29.771  49.495  0.00  0.00            
ATOM   1774  HA  ALA X 117      35.647  28.856  49.763  0.00  0.00            
ATOM   1775  CB  ALA X 117      37.508  29.859  49.681  0.00  0.00            
ATOM   1776  HB1 ALA X 117      37.761  29.693  50.728  0.00  0.00            
ATOM   1777  HB2 ALA X 117      37.945  29.087  49.047  0.00  0.00            
ATOM   1778  HB3 ALA X 117      37.910  30.838  49.421  0.00  0.00            
ATOM   1779  C   ALA X 117      35.303  30.745  50.418  0.00  0.00            
ATOM   1780  O   ALA X 117      35.031  30.437  51.641  0.00  0.00            
ATOM   1781  N   GLU X 118      35.040  31.933  49.994  0.00  0.00            
ATOM   1782  H   GLU X 118      35.018  32.082  48.915  0.00  0.00            
ATOM   1783  CA  GLU X 118      34.270  32.953  50.702  0.00  0.00            
ATOM   1784  HA  GLU X 118      34.612  33.155  51.717  0.00  0.00            
ATOM   1785  CB  GLU X 118      34.385  34.271  49.989  0.00  0.00            
ATOM   1786  HB2 GLU X 118      34.119  34.170  49.019  0.00  0.00            
ATOM   1787  HB3 GLU X 118      33.723  34.868  50.464  0.00  0.00            
ATOM   1788  CG  GLU X 118      35.659  35.052  50.037  0.00  0.00            
ATOM   1789  HG2 GLU X 118      36.318  34.584  49.432  0.00  0.00            
ATOM   1790  HG3 GLU X 118      35.587  35.984  49.655  0.00  0.00            
ATOM   1791  CD  GLU X 118      36.163  35.142  51.489  0.00  0.00            
ATOM   1792  OE1 GLU X 118      36.813  34.183  51.923  0.00  0.00            
ATOM   1793  OE2 GLU X 118      35.975  36.188  52.171  0.00  0.00            
ATOM   1794  C   GLU X 118      32.765  32.575  50.895  0.00  0.00            
ATOM   1795  O   GLU X 118      32.303  32.822  51.995  0.00  0.00            
ATOM   1796  N   ARG X 119      32.109  32.144  49.790  0.00  0.00            
ATOM   1797  H   ARG X 119      32.630  31.959  48.851  0.00  0.00            
ATOM   1798  CA  ARG X 119      30.702  31.722  49.795  0.00  0.00            
ATOM   1799  HA  ARG X 119      30.332  31.963  50.791  0.00  0.00            
ATOM   1800  CB  ARG X 119      29.986  32.599  48.764  0.00  0.00            
ATOM   1801  HB2 ARG X 119      30.426  32.387  47.789  0.00  0.00            
ATOM   1802  HB3 ARG X 119      28.998  32.151  48.659  0.00  0.00            
ATOM   1803  CG  ARG X 119      30.025  34.179  48.953  0.00  0.00            
ATOM   1804  HG2 ARG X 119      31.054  34.407  49.230  0.00  0.00            
ATOM   1805  HG3 ARG X 119      29.811  34.655  47.996  0.00  0.00            
ATOM   1806  CD  ARG X 119      29.032  34.599  50.066  0.00  0.00            
ATOM   1807  HD2 ARG X 119      28.857  35.663  49.906  0.00  0.00            
ATOM   1808  HD3 ARG X 119      28.105  34.224  49.923  0.00  0.00            
ATOM   1809  NE  ARG X 119      29.506  34.259  51.456  0.00  0.00            
ATOM   1810  HE  ARG X 119      30.387  33.624  51.548  0.00  0.00            
ATOM   1811  CZ  ARG X 119      28.873  34.301  52.602  0.00  0.00            
ATOM   1812  NH1 ARG X 119      27.625  34.683  52.760  0.00  0.00            
ATOM   1813 HH11 ARG X 119      27.101  35.177  51.941  0.00  0.00            
ATOM   1814 HH12 ARG X 119      27.100  34.520  53.701  0.00  0.00            
ATOM   1815  NH2 ARG X 119      29.495  33.989  53.704  0.00  0.00            
ATOM   1816 HH21 ARG X 119      30.585  33.952  53.688  0.00  0.00            
ATOM   1817 HH22 ARG X 119      29.043  34.192  54.674  0.00  0.00            
ATOM   1818  C   ARG X 119      30.494  30.242  49.562  0.00  0.00            
ATOM   1819  O   ARG X 119      30.236  29.774  48.434  0.00  0.00            
ATOM   1820  N   PRO X 120      30.545  29.525  50.677  0.00  0.00            
ATOM   1821  CD  PRO X 120      30.960  29.915  51.981  0.00  0.00            
ATOM   1822  HD2 PRO X 120      30.090  30.242  52.551  0.00  0.00            
ATOM   1823  HD3 PRO X 120      31.749  30.544  51.965  0.00  0.00            
ATOM   1824  CG  PRO X 120      31.384  28.640  52.724  0.00  0.00            
ATOM   1825  HG2 PRO X 120      31.332  28.743  53.797  0.00  0.00            
ATOM   1826  HG3 PRO X 120      32.384  28.386  52.405  0.00  0.00            
ATOM   1827  CB  PRO X 120      30.291  27.711  52.213  0.00  0.00            
ATOM   1828  HB2 PRO X 120      29.369  27.978  52.527  0.00  0.00            
ATOM   1829  HB3 PRO X 120      30.479  26.644  52.332  0.00  0.00            
ATOM   1830  CA  PRO X 120      30.338  28.068  50.706  0.00  0.00            
ATOM   1831  HA  PRO X 120      31.107  27.546  50.136  0.00  0.00            
ATOM   1832  C   PRO X 120      28.947  27.648  50.089  0.00  0.00            
ATOM   1833  O   PRO X 120      27.930  28.249  50.468  0.00  0.00            
ATOM   1834  N   GLY X 121      28.891  26.722  49.153  0.00  0.00            
ATOM   1835  H   GLY X 121      29.735  26.232  48.891  0.00  0.00            
ATOM   1836  CA  GLY X 121      27.591  26.206  48.627  0.00  0.00            
ATOM   1837  HA2 GLY X 121      27.776  25.272  48.095  0.00  0.00            
ATOM   1838  HA3 GLY X 121      26.853  25.876  49.358  0.00  0.00            
ATOM   1839  C   GLY X 121      27.009  27.183  47.602  0.00  0.00            
ATOM   1840  O   GLY X 121      26.099  26.796  46.960  0.00  0.00            
ATOM   1841  N   HID X 122      27.387  28.475  47.524  0.00  0.00            
ATOM   1842  H   HID X 122      28.284  28.814  48.043  0.00  0.00            
ATOM   1843  CA  HID X 122      26.644  29.419  46.653  0.00  0.00            
ATOM   1844  HA  HID X 122      25.558  29.412  46.743  0.00  0.00            
ATOM   1845  CB  HID X 122      27.097  30.855  46.957  0.00  0.00            
ATOM   1846  HB2 HID X 122      28.174  30.925  46.981  0.00  0.00            
ATOM   1847  HB3 HID X 122      26.678  31.615  46.314  0.00  0.00            
ATOM   1848  CG  HID X 122      26.649  31.276  48.300  0.00  0.00            
ATOM   1849  ND1 HID X 122      26.344  30.500  49.381  0.00  0.00            
ATOM   1850  HD1 HID X 122      26.502  29.433  49.435  0.00  0.00            
ATOM   1851  CE1 HID X 122      25.916  31.295  50.368  0.00  0.00            
ATOM   1852  HE1 HID X 122      25.455  30.841  51.233  0.00  0.00            
ATOM   1853  NE2 HID X 122      25.885  32.608  50.003  0.00  0.00            
ATOM   1854  CD2 HID X 122      26.333  32.606  48.650  0.00  0.00            
ATOM   1855  HD2 HID X 122      26.298  33.466  47.998  0.00  0.00            
ATOM   1856  C   HID X 122      26.895  29.189  45.114  0.00  0.00            
ATOM   1857  O   HID X 122      26.137  29.738  44.288  0.00  0.00            
ATOM   1858  N   PHE X 123      27.915  28.471  44.720  0.00  0.00            
ATOM   1859  H   PHE X 123      28.432  27.761  45.366  0.00  0.00            
ATOM   1860  CA  PHE X 123      28.204  28.349  43.300  0.00  0.00            
ATOM   1861  HA  PHE X 123      27.578  28.973  42.662  0.00  0.00            
ATOM   1862  CB  PHE X 123      29.602  28.737  42.862  0.00  0.00            
ATOM   1863  HB2 PHE X 123      30.287  28.210  43.383  0.00  0.00            
ATOM   1864  HB3 PHE X 123      29.779  28.549  41.803  0.00  0.00            
ATOM   1865  CG  PHE X 123      29.844  30.296  43.052  0.00  0.00            
ATOM   1866  CD1 PHE X 123      29.560  31.146  41.964  0.00  0.00            
ATOM   1867  HD1 PHE X 123      29.191  30.724  41.030  0.00  0.00            
ATOM   1868  CE1 PHE X 123      29.796  32.521  42.097  0.00  0.00            
ATOM   1869  HE1 PHE X 123      29.600  33.244  41.306  0.00  0.00            
ATOM   1870  CZ  PHE X 123      30.342  33.035  43.305  0.00  0.00            
ATOM   1871  HZ  PHE X 123      30.666  34.073  43.379  0.00  0.00            
ATOM   1872  CE2 PHE X 123      30.629  32.182  44.411  0.00  0.00            
ATOM   1873  HE2 PHE X 123      30.987  32.570  45.272  0.00  0.00            
ATOM   1874  CD2 PHE X 123      30.333  30.790  44.292  0.00  0.00            
ATOM   1875  HD2 PHE X 123      30.614  30.202  45.166  0.00  0.00            
ATOM   1876  C   PHE X 123      27.929  26.888  42.945  0.00  0.00            
ATOM   1877  O   PHE X 123      28.161  26.001  43.755  0.00  0.00            
ATOM   1878  N   ALA X 124      27.361  26.725  41.762  0.00  0.00            
ATOM   1879  H   ALA X 124      27.170  27.536  41.059  0.00  0.00            
ATOM   1880  CA  ALA X 124      26.979  25.360  41.409  0.00  0.00            
ATOM   1881  HA  ALA X 124      26.561  24.860  42.282  0.00  0.00            
ATOM   1882  CB  ALA X 124      25.849  25.483  40.331  0.00  0.00            
ATOM   1883  HB1 ALA X 124      24.964  26.026  40.661  0.00  0.00            
ATOM   1884  HB2 ALA X 124      26.263  26.071  39.512  0.00  0.00            
ATOM   1885  HB3 ALA X 124      25.541  24.553  40.086  0.00  0.00            
ATOM   1886  C   ALA X 124      28.194  24.596  40.793  0.00  0.00            
ATOM   1887  O   ALA X 124      28.342  23.345  40.829  0.00  0.00            
ATOM   1888  N   GLY X 125      29.154  25.378  40.287  0.00  0.00            
ATOM   1889  H   GLY X 125      28.987  26.442  40.456  0.00  0.00            
ATOM   1890  CA  GLY X 125      30.528  24.773  40.129  0.00  0.00            
ATOM   1891  HA2 GLY X 125      30.809  24.339  41.088  0.00  0.00            
ATOM   1892  HA3 GLY X 125      30.405  24.019  39.352  0.00  0.00            
ATOM   1893  C   GLY X 125      31.448  25.884  39.549  0.00  0.00            
ATOM   1894  O   GLY X 125      31.151  27.038  39.512  0.00  0.00            
ATOM   1895  N   MET X 126      32.605  25.342  39.068  0.00  0.00            
ATOM   1896  H   MET X 126      32.642  24.260  38.937  0.00  0.00            
ATOM   1897  CA  MET X 126      33.821  26.176  38.701  0.00  0.00            
ATOM   1898  HA  MET X 126      33.502  27.190  38.459  0.00  0.00            
ATOM   1899  CB  MET X 126      34.705  26.193  39.964  0.00  0.00            
ATOM   1900  HB2 MET X 126      34.045  26.249  40.831  0.00  0.00            
ATOM   1901  HB3 MET X 126      35.209  25.236  40.100  0.00  0.00            
ATOM   1902  CG  MET X 126      35.697  27.345  40.047  0.00  0.00            
ATOM   1903  HG2 MET X 126      36.623  27.121  39.518  0.00  0.00            
ATOM   1904  HG3 MET X 126      35.191  28.170  39.546  0.00  0.00            
ATOM   1905  SD  MET X 126      36.222  27.813  41.688  0.00  0.00            
ATOM   1906  CE  MET X 126      37.443  26.392  41.870  0.00  0.00            
ATOM   1907  HE1 MET X 126      38.339  26.739  41.357  0.00  0.00            
ATOM   1908  HE2 MET X 126      37.568  26.274  42.866  0.00  0.00            
ATOM   1909  HE3 MET X 126      37.007  25.480  41.461  0.00  0.00            
ATOM   1910  C   MET X 126      34.482  25.514  37.507  0.00  0.00            
ATOM   1911  O   MET X 126      34.405  24.250  37.313  0.00  0.00            
ATOM   1912  N   VAL X 127      35.240  26.287  36.730  0.00  0.00            
ATOM   1913  H   VAL X 127      35.307  27.352  36.952  0.00  0.00            
ATOM   1914  CA  VAL X 127      36.103  25.833  35.665  0.00  0.00            
ATOM   1915  HA  VAL X 127      36.220  24.754  35.761  0.00  0.00            
ATOM   1916  CB  VAL X 127      35.468  26.195  34.296  0.00  0.00            
ATOM   1917  HB  VAL X 127      35.163  27.240  34.352  0.00  0.00            
ATOM   1918  CG1 VAL X 127      36.589  26.160  33.236  0.00  0.00            
ATOM   1919 HG11 VAL X 127      37.278  26.964  33.493  0.00  0.00            
ATOM   1920 HG12 VAL X 127      37.156  25.229  33.262  0.00  0.00            
ATOM   1921 HG13 VAL X 127      36.262  26.295  32.206  0.00  0.00            
ATOM   1922  CG2 VAL X 127      34.248  25.469  33.883  0.00  0.00            
ATOM   1923 HG21 VAL X 127      33.383  25.580  34.538  0.00  0.00            
ATOM   1924 HG22 VAL X 127      33.792  25.815  33.051  0.00  0.00            
ATOM   1925 HG23 VAL X 127      34.443  24.434  33.603  0.00  0.00            
ATOM   1926  C   VAL X 127      37.474  26.558  35.942  0.00  0.00            
ATOM   1927  O   VAL X 127      37.552  27.741  36.186  0.00  0.00            
ATOM   1928  N   LEU X 128      38.548  25.820  35.856  0.00  0.00            
ATOM   1929  H   LEU X 128      38.410  24.775  35.578  0.00  0.00            
ATOM   1930  CA  LEU X 128      39.935  26.286  35.962  0.00  0.00            
ATOM   1931  HA  LEU X 128      40.006  27.370  36.045  0.00  0.00            
ATOM   1932  CB  LEU X 128      40.645  25.619  37.253  0.00  0.00            
ATOM   1933  HB2 LEU X 128      40.397  24.564  37.141  0.00  0.00            
ATOM   1934  HB3 LEU X 128      41.715  25.822  37.209  0.00  0.00            
ATOM   1935  CG  LEU X 128      40.024  26.134  38.586  0.00  0.00            
ATOM   1936  HG  LEU X 128      38.947  25.970  38.584  0.00  0.00            
ATOM   1937  CD1 LEU X 128      40.781  25.455  39.744  0.00  0.00            
ATOM   1938 HD11 LEU X 128      41.806  25.793  39.898  0.00  0.00            
ATOM   1939 HD12 LEU X 128      40.306  25.815  40.656  0.00  0.00            
ATOM   1940 HD13 LEU X 128      40.693  24.449  39.777  0.00  0.00            
ATOM   1941  CD2 LEU X 128      40.261  27.661  38.800  0.00  0.00            
ATOM   1942 HD21 LEU X 128      39.636  28.223  38.106  0.00  0.00            
ATOM   1943 HD22 LEU X 128      39.863  27.872  39.792  0.00  0.00            
ATOM   1944 HD23 LEU X 128      41.272  28.067  38.767  0.00  0.00            
ATOM   1945  C   LEU X 128      40.796  25.876  34.751  0.00  0.00            
ATOM   1946  O   LEU X 128      40.926  24.678  34.468  0.00  0.00            
ATOM   1947  N   ILE X 129      41.414  26.837  34.073  0.00  0.00            
ATOM   1948  H   ILE X 129      41.310  27.851  34.460  0.00  0.00            
ATOM   1949  CA  ILE X 129      42.337  26.648  32.978  0.00  0.00            
ATOM   1950  HA  ILE X 129      42.331  25.595  32.698  0.00  0.00            
ATOM   1951  CB  ILE X 129      41.927  27.461  31.705  0.00  0.00            
ATOM   1952  HB  ILE X 129      41.904  28.443  31.941  0.00  0.00            
ATOM   1953  CG2 ILE X 129      42.946  27.249  30.526  0.00  0.00            
ATOM   1954 HG21 ILE X 129      42.951  28.143  29.903  0.00  0.00            
ATOM   1955 HG22 ILE X 129      43.997  27.305  30.811  0.00  0.00            
ATOM   1956 HG23 ILE X 129      42.882  26.318  29.962  0.00  0.00            
ATOM   1957  CG1 ILE X 129      40.498  27.037  31.190  0.00  0.00            
ATOM   1958 HG12 ILE X 129      40.537  26.086  31.064  0.00  0.00            
ATOM   1959 HG13 ILE X 129      39.853  27.320  31.914  0.00  0.00            
ATOM   1960  CD1 ILE X 129      40.110  27.818  29.907  0.00  0.00            
ATOM   1961 HD11 ILE X 129      39.145  27.554  29.474  0.00  0.00            
ATOM   1962 HD12 ILE X 129      40.071  28.899  30.045  0.00  0.00            
ATOM   1963 HD13 ILE X 129      40.807  27.450  29.154  0.00  0.00            
ATOM   1964  C   ILE X 129      43.743  27.038  33.432  0.00  0.00            
ATOM   1965  O   ILE X 129      43.997  28.222  33.603  0.00  0.00            
ATOM   1966  N   SER X 130      44.667  26.044  33.597  0.00  0.00            
ATOM   1967  H   SER X 130      44.479  24.995  33.372  0.00  0.00            
ATOM   1968  CA  SER X 130      46.023  26.360  34.013  0.00  0.00            
ATOM   1969  HA  SER X 130      46.278  25.366  34.381  0.00  0.00            
ATOM   1970  CB  SER X 130      46.965  26.626  32.859  0.00  0.00            
ATOM   1971  HB2 SER X 130      47.989  26.795  33.192  0.00  0.00            
ATOM   1972  HB3 SER X 130      46.994  25.658  32.358  0.00  0.00            
ATOM   1973  OG  SER X 130      46.488  27.583  32.021  0.00  0.00            
ATOM   1974  HG  SER X 130      47.094  27.543  31.116  0.00  0.00            
ATOM   1975  C   SER X 130      46.125  27.393  35.179  0.00  0.00            
ATOM   1976  O   SER X 130      46.610  28.534  34.981  0.00  0.00            
ATOM   1977  N   PRO X 131      45.499  27.173  36.377  0.00  0.00            
ATOM   1978  CD  PRO X 131      45.019  25.853  36.818  0.00  0.00            
ATOM   1979  HD2 PRO X 131      45.741  25.054  36.647  0.00  0.00            
ATOM   1980  HD3 PRO X 131      44.044  25.701  36.355  0.00  0.00            
ATOM   1981  CG  PRO X 131      44.724  26.033  38.324  0.00  0.00            
ATOM   1982  HG2 PRO X 131      45.591  25.832  38.953  0.00  0.00            
ATOM   1983  HG3 PRO X 131      43.913  25.390  38.664  0.00  0.00            
ATOM   1984  CB  PRO X 131      44.326  27.509  38.430  0.00  0.00            
ATOM   1985  HB2 PRO X 131      44.381  27.967  39.417  0.00  0.00            
ATOM   1986  HB3 PRO X 131      43.304  27.651  38.077  0.00  0.00            
ATOM   1987  CA  PRO X 131      45.383  28.181  37.426  0.00  0.00            
ATOM   1988  HA  PRO X 131      44.974  29.151  37.145  0.00  0.00            
ATOM   1989  C   PRO X 131      46.756  28.385  38.126  0.00  0.00            
ATOM   1990  O   PRO X 131      47.703  27.592  38.035  0.00  0.00            
ATOM   1991  N   LEU X 132      46.769  29.505  38.891  0.00  0.00            
ATOM   1992  H   LEU X 132      45.861  30.099  38.991  0.00  0.00            
ATOM   1993  CA  LEU X 132      47.781  29.898  39.818  0.00  0.00            
ATOM   1994  HA  LEU X 132      48.725  29.544  39.403  0.00  0.00            
ATOM   1995  CB  LEU X 132      47.844  31.434  39.805  0.00  0.00            
ATOM   1996  HB2 LEU X 132      48.274  31.742  38.853  0.00  0.00            
ATOM   1997  HB3 LEU X 132      46.827  31.826  39.831  0.00  0.00            
ATOM   1998  CG  LEU X 132      48.753  32.044  40.850  0.00  0.00            
ATOM   1999  HG  LEU X 132      48.361  31.761  41.827  0.00  0.00            
ATOM   2000  CD1 LEU X 132      50.177  31.600  40.768  0.00  0.00            
ATOM   2001 HD11 LEU X 132      50.139  30.514  40.859  0.00  0.00            
ATOM   2002 HD12 LEU X 132      50.624  31.912  39.824  0.00  0.00            
ATOM   2003 HD13 LEU X 132      50.622  32.105  41.521  0.00  0.00            
ATOM   2004  CD2 LEU X 132      48.558  33.589  40.684  0.00  0.00            
ATOM   2005 HD21 LEU X 132      49.220  34.138  41.353  0.00  0.00            
ATOM   2006 HD22 LEU X 132      48.750  34.023  39.703  0.00  0.00            
ATOM   2007 HD23 LEU X 132      47.506  33.823  40.844  0.00  0.00            
ATOM   2008  C   LEU X 132      47.667  29.220  41.222  0.00  0.00            
ATOM   2009  O   LEU X 132      46.686  29.519  41.926  0.00  0.00            
ATOM   2010  N   VAL X 133      48.504  28.258  41.556  0.00  0.00            
ATOM   2011  H   VAL X 133      49.245  27.912  40.834  0.00  0.00            
ATOM   2012  CA  VAL X 133      48.325  27.374  42.794  0.00  0.00            
ATOM   2013  HA  VAL X 133      47.990  27.975  43.639  0.00  0.00            
ATOM   2014  CB  VAL X 133      47.280  26.234  42.488  0.00  0.00            
ATOM   2015  HB  VAL X 133      47.165  25.669  43.413  0.00  0.00            
ATOM   2016  CG1 VAL X 133      45.915  26.806  42.181  0.00  0.00            
ATOM   2017 HG11 VAL X 133      45.160  26.031  42.314  0.00  0.00            
ATOM   2018 HG12 VAL X 133      45.734  27.571  42.936  0.00  0.00            
ATOM   2019 HG13 VAL X 133      45.760  27.202  41.177  0.00  0.00            
ATOM   2020  CG2 VAL X 133      47.527  25.138  41.443  0.00  0.00            
ATOM   2021 HG21 VAL X 133      46.710  24.466  41.183  0.00  0.00            
ATOM   2022 HG22 VAL X 133      47.903  25.612  40.633  0.00  0.00            
ATOM   2023 HG23 VAL X 133      48.362  24.523  41.777  0.00  0.00            
ATOM   2024  C   VAL X 133      49.715  26.874  43.281  0.00  0.00            
ATOM   2025  O   VAL X 133      49.763  26.152  44.270  0.00  0.00            
ATOM   2026  N   LEU X 134      50.834  27.146  42.656  0.00  0.00            
ATOM   2027  H   LEU X 134      50.722  27.619  41.770  0.00  0.00            
ATOM   2028  CA  LEU X 134      52.196  26.581  43.040  0.00  0.00            
ATOM   2029  HA  LEU X 134      52.274  26.373  44.026  0.00  0.00            
ATOM   2030  CB  LEU X 134      52.213  25.134  42.436  0.00  0.00            
ATOM   2031  HB2 LEU X 134      51.527  24.581  42.929  0.00  0.00            
ATOM   2032  HB3 LEU X 134      52.044  25.091  41.360  0.00  0.00            
ATOM   2033  CG  LEU X 134      53.569  24.445  42.686  0.00  0.00            
ATOM   2034  HG  LEU X 134      54.410  25.123  42.535  0.00  0.00            
ATOM   2035  CD1 LEU X 134      53.693  23.909  44.142  0.00  0.00            
ATOM   2036 HD11 LEU X 134      52.928  23.142  44.262  0.00  0.00            
ATOM   2037 HD12 LEU X 134      54.627  23.368  44.298  0.00  0.00            
ATOM   2038 HD13 LEU X 134      53.529  24.685  44.767  0.00  0.00            
ATOM   2039  CD2 LEU X 134      53.840  23.260  41.728  0.00  0.00            
ATOM   2040 HD21 LEU X 134      54.918  23.120  41.642  0.00  0.00            
ATOM   2041 HD22 LEU X 134      53.537  22.331  42.210  0.00  0.00            
ATOM   2042 HD23 LEU X 134      53.422  23.423  40.734  0.00  0.00            
ATOM   2043  C   LEU X 134      53.334  27.443  42.547  0.00  0.00            
ATOM   2044  O   LEU X 134      53.447  27.822  41.352  0.00  0.00            
ATOM   2045  N   ALA X 135      54.253  27.685  43.473  0.00  0.00            
ATOM   2046  H   ALA X 135      54.099  27.312  44.486  0.00  0.00            
ATOM   2047  CA  ALA X 135      55.468  28.555  43.355  0.00  0.00            
ATOM   2048  HA  ALA X 135      55.315  29.297  42.688  0.00  0.00            
ATOM   2049  CB  ALA X 135      55.664  29.215  44.763  0.00  0.00            
ATOM   2050  HB1 ALA X 135      56.432  29.984  44.838  0.00  0.00            
ATOM   2051  HB2 ALA X 135      54.748  29.708  45.088  0.00  0.00            
ATOM   2052  HB3 ALA X 135      55.997  28.397  45.402  0.00  0.00            
ATOM   2053  C   ALA X 135      56.741  27.746  42.995  0.00  0.00            
ATOM   2054  O   ALA X 135      56.803  26.560  43.286  0.00  0.00            
ATOM   2055  N   ASN X 136      57.694  28.433  42.386  0.00  0.00            
ATOM   2056  H   ASN X 136      57.443  29.479  42.211  0.00  0.00            
ATOM   2057  CA  ASN X 136      59.062  27.954  42.138  0.00  0.00            
ATOM   2058  HA  ASN X 136      59.125  26.900  41.869  0.00  0.00            
ATOM   2059  CB  ASN X 136      59.636  28.729  40.938  0.00  0.00            
ATOM   2060  HB2 ASN X 136      59.150  28.437  40.008  0.00  0.00            
ATOM   2061  HB3 ASN X 136      59.534  29.793  41.157  0.00  0.00            
ATOM   2062  CG  ASN X 136      61.113  28.488  40.781  0.00  0.00            
ATOM   2063  OD1 ASN X 136      62.017  29.329  40.829  0.00  0.00            
ATOM   2064  ND2 ASN X 136      61.468  27.291  40.409  0.00  0.00            
ATOM   2065 HD21 ASN X 136      62.531  27.063  40.490  0.00  0.00            
ATOM   2066 HD22 ASN X 136      60.675  26.548  40.329  0.00  0.00            
ATOM   2067  C   ASN X 136      59.769  28.113  43.553  0.00  0.00            
ATOM   2068  O   ASN X 136      59.778  29.253  43.959  0.00  0.00            
ATOM   2069  N   PRO X 137      60.340  27.074  44.199  0.00  0.00            
ATOM   2070  CD  PRO X 137      60.242  25.699  43.777  0.00  0.00            
ATOM   2071  HD2 PRO X 137      61.039  25.566  43.260  0.00  0.00            
ATOM   2072  HD3 PRO X 137      59.393  25.578  43.243  0.00  0.00            
ATOM   2073  CG  PRO X 137      60.247  24.852  45.050  0.00  0.00            
ATOM   2074  HG2 PRO X 137      60.591  23.834  44.865  0.00  0.00            
ATOM   2075  HG3 PRO X 137      59.234  24.714  45.427  0.00  0.00            
ATOM   2076  CB  PRO X 137      61.179  25.709  45.928  0.00  0.00            
ATOM   2077  HB2 PRO X 137      62.236  25.451  45.863  0.00  0.00            
ATOM   2078  HB3 PRO X 137      60.954  25.661  46.993  0.00  0.00            
ATOM   2079  CA  PRO X 137      60.844  27.082  45.532  0.00  0.00            
ATOM   2080  HA  PRO X 137      60.022  27.385  46.181  0.00  0.00            
ATOM   2081  C   PRO X 137      62.092  27.995  45.713  0.00  0.00            
ATOM   2082  O   PRO X 137      62.131  28.794  46.662  0.00  0.00            
ATOM   2083  N   GLU X 138      63.035  28.011  44.771  0.00  0.00            
ATOM   2084  H   GLU X 138      63.026  27.261  43.980  0.00  0.00            
ATOM   2085  CA  GLU X 138      64.246  28.840  44.896  0.00  0.00            
ATOM   2086  HA  GLU X 138      64.796  28.732  45.832  0.00  0.00            
ATOM   2087  CB  GLU X 138      65.331  28.549  43.800  0.00  0.00            
ATOM   2088  HB2 GLU X 138      66.091  29.204  43.919  0.00  0.00            
ATOM   2089  HB3 GLU X 138      65.689  27.579  44.142  0.00  0.00            
ATOM   2090  CG  GLU X 138      64.951  28.518  42.335  0.00  0.00            
ATOM   2091  HG2 GLU X 138      64.216  29.302  42.148  0.00  0.00            
ATOM   2092  HG3 GLU X 138      65.835  28.645  41.710  0.00  0.00            
ATOM   2093  CD  GLU X 138      64.424  27.166  41.814  0.00  0.00            
ATOM   2094  OE1 GLU X 138      63.546  26.477  42.422  0.00  0.00            
ATOM   2095  OE2 GLU X 138      64.778  26.662  40.683  0.00  0.00            
ATOM   2096  C   GLU X 138      63.776  30.328  44.749  0.00  0.00            
ATOM   2097  O   GLU X 138      64.629  31.157  45.084  0.00  0.00            
ATOM   2098  N   SER X 139      62.496  30.681  44.377  0.00  0.00            
ATOM   2099  H   SER X 139      61.842  29.905  43.980  0.00  0.00            
ATOM   2100  CA  SER X 139      62.206  32.092  44.354  0.00  0.00            
ATOM   2101  HA  SER X 139      62.974  32.603  44.091  0.00  0.00            
ATOM   2102  CB  SER X 139      61.186  32.255  43.246  0.00  0.00            
ATOM   2103  HB2 SER X 139      61.111  33.234  43.007  0.00  0.00            
ATOM   2104  HB3 SER X 139      61.518  31.718  42.358  0.00  0.00            
ATOM   2105  OG  SER X 139      59.885  31.786  43.481  0.00  0.00            
ATOM   2106  HG  SER X 139      59.890  30.757  43.842  0.00  0.00            
ATOM   2107  C   SER X 139      61.612  32.589  45.687  0.00  0.00            
ATOM   2108  O   SER X 139      61.311  33.771  45.748  0.00  0.00            
ATOM   2109  N   ALA X 140      61.386  31.679  46.643  0.00  0.00            
ATOM   2110  H   ALA X 140      61.510  30.709  46.391  0.00  0.00            
ATOM   2111  CA  ALA X 140      60.422  31.890  47.728  0.00  0.00            
ATOM   2112  HA  ALA X 140      60.385  32.971  47.867  0.00  0.00            
ATOM   2113  CB  ALA X 140      59.074  31.290  47.309  0.00  0.00            
ATOM   2114  HB1 ALA X 140      58.666  31.613  46.351  0.00  0.00            
ATOM   2115  HB2 ALA X 140      59.318  30.236  47.177  0.00  0.00            
ATOM   2116  HB3 ALA X 140      58.343  31.347  48.116  0.00  0.00            
ATOM   2117  C   ALA X 140      60.807  31.390  49.133  0.00  0.00            
ATOM   2118  O   ALA X 140      59.873  31.241  49.922  0.00  0.00            
ATOM   2119  N   THR X 141      62.056  30.984  49.426  0.00  0.00            
ATOM   2120  H   THR X 141      62.764  30.952  48.707  0.00  0.00            
ATOM   2121  CA  THR X 141      62.566  30.596  50.721  0.00  0.00            
ATOM   2122  HA  THR X 141      62.014  29.798  51.217  0.00  0.00            
ATOM   2123  CB  THR X 141      63.962  30.128  50.521  0.00  0.00            
ATOM   2124  HB  THR X 141      64.184  29.640  51.470  0.00  0.00            
ATOM   2125  CG2 THR X 141      64.202  29.085  49.440  0.00  0.00            
ATOM   2126 HG21 THR X 141      64.339  29.543  48.460  0.00  0.00            
ATOM   2127 HG22 THR X 141      65.085  28.483  49.650  0.00  0.00            
ATOM   2128 HG23 THR X 141      63.332  28.428  49.431  0.00  0.00            
ATOM   2129  OG1 THR X 141      64.862  31.170  50.246  0.00  0.00            
ATOM   2130  HG1 THR X 141      65.783  30.909  50.315  0.00  0.00            
ATOM   2131  C   THR X 141      62.541  31.891  51.605  0.00  0.00            
ATOM   2132  O   THR X 141      62.415  33.020  51.121  0.00  0.00            
ATOM   2133  N   THR X 142      62.729  31.671  52.880  0.00  0.00            
ATOM   2134  H   THR X 142      62.638  30.687  53.340  0.00  0.00            
ATOM   2135  CA  THR X 142      62.623  32.788  53.878  0.00  0.00            
ATOM   2136  HA  THR X 142      61.587  33.125  53.925  0.00  0.00            
ATOM   2137  CB  THR X 142      63.095  32.311  55.245  0.00  0.00            
ATOM   2138  HB  THR X 142      63.091  33.164  55.907  0.00  0.00            
ATOM   2139  CG2 THR X 142      62.116  31.185  55.741  0.00  0.00            
ATOM   2140 HG21 THR X 142      61.141  31.650  55.762  0.00  0.00            
ATOM   2141 HG22 THR X 142      62.228  30.256  55.201  0.00  0.00            
ATOM   2142 HG23 THR X 142      62.430  30.929  56.742  0.00  0.00            
ATOM   2143  OG1 THR X 142      64.402  31.728  55.195  0.00  0.00            
ATOM   2144  HG1 THR X 142      64.340  30.749  54.744  0.00  0.00            
ATOM   2145  C   THR X 142      63.458  34.031  53.454  0.00  0.00            
ATOM   2146  O   THR X 142      62.938  35.121  53.413  0.00  0.00            
ATOM   2147  N   PHE X 143      64.699  33.806  52.999  0.00  0.00            
ATOM   2148  H   PHE X 143      64.911  32.738  53.057  0.00  0.00            
ATOM   2149  CA  PHE X 143      65.729  34.805  52.642  0.00  0.00            
ATOM   2150  HA  PHE X 143      65.775  35.470  53.506  0.00  0.00            
ATOM   2151  CB  PHE X 143      67.080  34.096  52.450  0.00  0.00            
ATOM   2152  HB2 PHE X 143      67.360  33.749  53.445  0.00  0.00            
ATOM   2153  HB3 PHE X 143      66.916  33.256  51.775  0.00  0.00            
ATOM   2154  CG  PHE X 143      68.349  34.940  52.099  0.00  0.00            
ATOM   2155  CD1 PHE X 143      69.491  34.355  51.529  0.00  0.00            
ATOM   2156  HD1 PHE X 143      69.486  33.366  51.326  0.00  0.00            
ATOM   2157  CE1 PHE X 143      70.578  35.135  51.193  0.00  0.00            
ATOM   2158  HE1 PHE X 143      71.358  34.662  50.759  0.00  0.00            
ATOM   2159  CZ  PHE X 143      70.570  36.495  51.415  0.00  0.00            
ATOM   2160  HZ  PHE X 143      71.319  37.032  51.004  0.00  0.00            
ATOM   2161  CE2 PHE X 143      69.485  37.076  52.102  0.00  0.00            
ATOM   2162  HE2 PHE X 143      69.558  38.065  52.296  0.00  0.00            
ATOM   2163  CD2 PHE X 143      68.442  36.285  52.470  0.00  0.00            
ATOM   2164  HD2 PHE X 143      67.638  36.727  53.059  0.00  0.00            
ATOM   2165  C   PHE X 143      65.414  35.512  51.338  0.00  0.00            
ATOM   2166  O   PHE X 143      65.701  36.660  51.126  0.00  0.00            
ATOM   2167  N   LYS X 144      64.643  34.793  50.448  0.00  0.00            
ATOM   2168  H   LYS X 144      64.372  33.777  50.735  0.00  0.00            
ATOM   2169  CA  LYS X 144      64.272  35.314  49.166  0.00  0.00            
ATOM   2170  HA  LYS X 144      65.116  35.907  48.813  0.00  0.00            
ATOM   2171  CB  LYS X 144      64.171  34.132  48.117  0.00  0.00            
ATOM   2172  HB2 LYS X 144      64.726  33.254  48.448  0.00  0.00            
ATOM   2173  HB3 LYS X 144      63.144  33.783  48.010  0.00  0.00            
ATOM   2174  CG  LYS X 144      64.822  34.405  46.768  0.00  0.00            
ATOM   2175  HG2 LYS X 144      64.373  33.758  46.015  0.00  0.00            
ATOM   2176  HG3 LYS X 144      64.522  35.398  46.434  0.00  0.00            
ATOM   2177  CD  LYS X 144      66.338  34.229  46.668  0.00  0.00            
ATOM   2178  HD2 LYS X 144      66.823  35.050  47.195  0.00  0.00            
ATOM   2179  HD3 LYS X 144      66.687  33.321  46.940  0.00  0.00            
ATOM   2180  CE  LYS X 144      66.699  34.426  45.219  0.00  0.00            
ATOM   2181  HE2 LYS X 144      66.312  35.394  44.902  0.00  0.00            
ATOM   2182  HE3 LYS X 144      67.786  34.448  45.149  0.00  0.00            
ATOM   2183  NZ  LYS X 144      66.084  33.477  44.255  0.00  0.00            
ATOM   2184  HZ1 LYS X 144      65.854  32.513  44.710  0.00  0.00            
ATOM   2185  HZ2 LYS X 144      65.218  33.879  43.731  0.00  0.00            
ATOM   2186  HZ3 LYS X 144      66.862  33.312  43.510  0.00  0.00            
ATOM   2187  C   LYS X 144      63.047  36.142  49.295  0.00  0.00            
ATOM   2188  O   LYS X 144      62.873  37.191  48.707  0.00  0.00            
ATOM   2189  N   VAL X 145      62.165  35.794  50.221  0.00  0.00            
ATOM   2190  H   VAL X 145      62.046  34.753  50.519  0.00  0.00            
ATOM   2191  CA  VAL X 145      61.007  36.668  50.538  0.00  0.00            
ATOM   2192  HA  VAL X 145      60.753  37.086  49.564  0.00  0.00            
ATOM   2193  CB  VAL X 145      59.730  35.974  51.140  0.00  0.00            
ATOM   2194  HB  VAL X 145      58.909  36.690  51.165  0.00  0.00            
ATOM   2195  CG1 VAL X 145      59.244  34.946  50.139  0.00  0.00            
ATOM   2196 HG11 VAL X 145      59.873  34.057  50.081  0.00  0.00            
ATOM   2197 HG12 VAL X 145      58.278  34.565  50.470  0.00  0.00            
ATOM   2198 HG13 VAL X 145      59.060  35.381  49.157  0.00  0.00            
ATOM   2199  CG2 VAL X 145      59.879  35.261  52.459  0.00  0.00            
ATOM   2200 HG21 VAL X 145      60.180  36.107  53.077  0.00  0.00            
ATOM   2201 HG22 VAL X 145      59.004  34.873  52.783  0.00  0.00            
ATOM   2202 HG23 VAL X 145      60.608  34.463  52.317  0.00  0.00            
ATOM   2203  C   VAL X 145      61.395  37.787  51.512  0.00  0.00            
ATOM   2204  O   VAL X 145      60.748  38.812  51.452  0.00  0.00            
ATOM   2205  N   LEU X 146      62.454  37.676  52.298  0.00  0.00            
ATOM   2206  H   LEU X 146      62.909  36.691  52.404  0.00  0.00            
ATOM   2207  CA  LEU X 146      63.028  38.804  53.023  0.00  0.00            
ATOM   2208  HA  LEU X 146      62.216  39.273  53.578  0.00  0.00            
ATOM   2209  CB  LEU X 146      64.180  38.341  53.903  0.00  0.00            
ATOM   2210  HB2 LEU X 146      63.866  37.588  54.498  0.00  0.00            
ATOM   2211  HB3 LEU X 146      65.079  38.016  53.379  0.00  0.00            
ATOM   2212  CG  LEU X 146      64.672  39.384  54.869  0.00  0.00            
ATOM   2213  HG  LEU X 146      64.841  40.341  54.375  0.00  0.00            
ATOM   2214  CD1 LEU X 146      63.695  39.577  56.101  0.00  0.00            
ATOM   2215 HD11 LEU X 146      63.647  38.777  56.839  0.00  0.00            
ATOM   2216 HD12 LEU X 146      63.902  40.488  56.662  0.00  0.00            
ATOM   2217 HD13 LEU X 146      62.772  39.658  55.700  0.00  0.00            
ATOM   2218  CD2 LEU X 146      66.063  39.067  55.421  0.00  0.00            
ATOM   2219 HD21 LEU X 146      66.043  38.128  55.974  0.00  0.00            
ATOM   2220 HD22 LEU X 146      66.807  38.951  54.633  0.00  0.00            
ATOM   2221 HD23 LEU X 146      66.420  39.851  56.089  0.00  0.00            
ATOM   2222  C   LEU X 146      63.608  39.777  52.012  0.00  0.00            
ATOM   2223  O   LEU X 146      63.446  41.036  52.071  0.00  0.00            
ATOM   2224  N   ALA X 147      64.251  39.171  50.999  0.00  0.00            
ATOM   2225  H   ALA X 147      64.525  38.199  51.013  0.00  0.00            
ATOM   2226  CA  ALA X 147      64.811  39.918  49.869  0.00  0.00            
ATOM   2227  HA  ALA X 147      65.405  40.608  50.307  0.00  0.00            
ATOM   2228  CB  ALA X 147      65.653  39.039  48.928  0.00  0.00            
ATOM   2229  HB1 ALA X 147      66.300  38.528  49.510  0.00  0.00            
ATOM   2230  HB2 ALA X 147      64.977  38.319  48.466  0.00  0.00            
ATOM   2231  HB3 ALA X 147      66.164  39.537  48.104  0.00  0.00            
ATOM   2232  C   ALA X 147      63.758  40.666  49.035  0.00  0.00            
ATOM   2233  O   ALA X 147      64.102  41.741  48.533  0.00  0.00            
ATOM   2234  N   ALA X 148      62.561  40.150  48.877  0.00  0.00            
ATOM   2235  H   ALA X 148      62.411  39.091  49.086  0.00  0.00            
ATOM   2236  CA  ALA X 148      61.372  40.897  48.225  0.00  0.00            
ATOM   2237  HA  ALA X 148      61.914  41.305  47.372  0.00  0.00            
ATOM   2238  CB  ALA X 148      60.364  39.936  47.663  0.00  0.00            
ATOM   2239  HB1 ALA X 148      60.942  39.167  47.151  0.00  0.00            
ATOM   2240  HB2 ALA X 148      59.806  39.417  48.442  0.00  0.00            
ATOM   2241  HB3 ALA X 148      59.710  40.447  47.087  0.00  0.00            
ATOM   2242  C   ALA X 148      60.696  41.983  49.091  0.00  0.00            
ATOM   2243  O   ALA X 148      60.345  43.084  48.580  0.00  0.00            
ATOM   2244  N   LYS X 149      60.690  41.715  50.396  0.00  0.00            
ATOM   2245  H   LYS X 149      60.709  40.668  50.695  0.00  0.00            
ATOM   2246  CA  LYS X 149      60.138  42.697  51.374  0.00  0.00            
ATOM   2247  HA  LYS X 149      59.146  43.071  51.119  0.00  0.00            
ATOM   2248  CB  LYS X 149      60.017  42.109  52.721  0.00  0.00            
ATOM   2249  HB2 LYS X 149      59.327  41.279  52.570  0.00  0.00            
ATOM   2250  HB3 LYS X 149      60.916  41.581  53.037  0.00  0.00            
ATOM   2251  CG  LYS X 149      59.497  43.036  53.826  0.00  0.00            
ATOM   2252  HG2 LYS X 149      58.948  43.911  53.478  0.00  0.00            
ATOM   2253  HG3 LYS X 149      58.865  42.532  54.557  0.00  0.00            
ATOM   2254  CD  LYS X 149      60.662  43.578  54.645  0.00  0.00            
ATOM   2255  HD2 LYS X 149      61.555  43.453  54.032  0.00  0.00            
ATOM   2256  HD3 LYS X 149      60.541  44.562  54.837  0.00  0.00            
ATOM   2257  CE  LYS X 149      60.857  42.981  56.078  0.00  0.00            
ATOM   2258  HE2 LYS X 149      60.715  41.904  55.989  0.00  0.00            
ATOM   2259  HE3 LYS X 149      61.893  43.077  56.403  0.00  0.00            
ATOM   2260  NZ  LYS X 149      60.033  43.659  57.154  0.00  0.00            
ATOM   2261  HZ1 LYS X 149      58.969  43.441  57.065  0.00  0.00            
ATOM   2262  HZ2 LYS X 149      60.214  43.210  58.132  0.00  0.00            
ATOM   2263  HZ3 LYS X 149      60.261  44.709  57.339  0.00  0.00            
ATOM   2264  C   LYS X 149      61.054  43.882  51.418  0.00  0.00            
ATOM   2265  O   LYS X 149      60.573  44.971  51.375  0.00  0.00            
ATOM   2266  N   VAL X 150      62.343  43.656  51.437  0.00  0.00            
ATOM   2267  H   VAL X 150      62.716  42.640  51.304  0.00  0.00            
ATOM   2268  CA  VAL X 150      63.346  44.717  51.639  0.00  0.00            
ATOM   2269  HA  VAL X 150      62.998  45.376  52.434  0.00  0.00            
ATOM   2270  CB  VAL X 150      64.666  44.050  52.153  0.00  0.00            
ATOM   2271  HB  VAL X 150      64.815  43.170  51.527  0.00  0.00            
ATOM   2272  CG1 VAL X 150      65.819  45.017  51.979  0.00  0.00            
ATOM   2273 HG11 VAL X 150      65.941  45.456  50.988  0.00  0.00            
ATOM   2274 HG12 VAL X 150      65.735  45.848  52.680  0.00  0.00            
ATOM   2275 HG13 VAL X 150      66.737  44.435  52.058  0.00  0.00            
ATOM   2276  CG2 VAL X 150      64.683  43.703  53.652  0.00  0.00            
ATOM   2277 HG21 VAL X 150      64.393  44.531  54.298  0.00  0.00            
ATOM   2278 HG22 VAL X 150      64.002  42.972  53.801  0.00  0.00            
ATOM   2279 HG23 VAL X 150      65.627  43.255  53.965  0.00  0.00            
ATOM   2280  C   VAL X 150      63.406  45.566  50.309  0.00  0.00            
ATOM   2281  O   VAL X 150      63.540  46.783  50.346  0.00  0.00            
ATOM   2282  N   LEU X 151      63.360  44.954  49.108  0.00  0.00            
ATOM   2283  H   LEU X 151      63.239  43.871  49.090  0.00  0.00            
ATOM   2284  CA  LEU X 151      63.326  45.511  47.754  0.00  0.00            
ATOM   2285  HA  LEU X 151      64.096  46.163  47.726  0.00  0.00            
ATOM   2286  CB  LEU X 151      63.614  44.332  46.829  0.00  0.00            
ATOM   2287  HB2 LEU X 151      64.582  43.861  47.003  0.00  0.00            
ATOM   2288  HB3 LEU X 151      62.916  43.502  46.935  0.00  0.00            
ATOM   2289  CG  LEU X 151      63.703  44.758  45.379  0.00  0.00            
ATOM   2290  HG  LEU X 151      62.958  45.503  45.102  0.00  0.00            
ATOM   2291  CD1 LEU X 151      64.977  45.437  44.896  0.00  0.00            
ATOM   2292 HD11 LEU X 151      64.924  45.511  43.890  0.00  0.00            
ATOM   2293 HD12 LEU X 151      65.043  46.369  45.279  0.00  0.00            
ATOM   2294 HD13 LEU X 151      65.781  44.920  45.224  0.00  0.00            
ATOM   2295  CD2 LEU X 151      63.459  43.656  44.392  0.00  0.00            
ATOM   2296 HD21 LEU X 151      64.297  42.967  44.494  0.00  0.00            
ATOM   2297 HD22 LEU X 151      62.535  43.140  44.652  0.00  0.00            
ATOM   2298 HD23 LEU X 151      63.355  43.952  43.348  0.00  0.00            
ATOM   2299  C   LEU X 151      62.089  46.438  47.467  0.00  0.00            
ATOM   2300  O   LEU X 151      62.183  47.587  47.153  0.00  0.00            
ATOM   2301  N   ASN X 152      60.975  45.872  47.799  0.00  0.00            
ATOM   2302  H   ASN X 152      60.964  44.926  48.339  0.00  0.00            
ATOM   2303  CA  ASN X 152      59.649  46.586  47.826  0.00  0.00            
ATOM   2304  HA  ASN X 152      59.289  46.862  46.835  0.00  0.00            
ATOM   2305  CB  ASN X 152      58.556  45.571  48.230  0.00  0.00            
ATOM   2306  HB2 ASN X 152      58.533  44.694  47.582  0.00  0.00            
ATOM   2307  HB3 ASN X 152      58.697  45.298  49.276  0.00  0.00            
ATOM   2308  CG  ASN X 152      57.156  46.200  48.079  0.00  0.00            
ATOM   2309  OD1 ASN X 152      56.720  46.569  47.034  0.00  0.00            
ATOM   2310  ND2 ASN X 152      56.407  46.316  49.128  0.00  0.00            
ATOM   2311 HD21 ASN X 152      56.896  46.262  50.100  0.00  0.00            
ATOM   2312 HD22 ASN X 152      55.442  46.766  48.895  0.00  0.00            
ATOM   2313  C   ASN X 152      59.574  47.857  48.713  0.00  0.00            
ATOM   2314  O   ASN X 152      58.720  48.743  48.514  0.00  0.00            
ATOM   2315  N   LEU X 153      60.454  47.930  49.664  0.00  0.00            
ATOM   2316  H   LEU X 153      61.156  47.102  49.768  0.00  0.00            
ATOM   2317  CA  LEU X 153      60.505  49.051  50.536  0.00  0.00            
ATOM   2318  HA  LEU X 153      59.498  49.350  50.826  0.00  0.00            
ATOM   2319  CB  LEU X 153      61.165  48.738  51.889  0.00  0.00            
ATOM   2320  HB2 LEU X 153      61.793  47.856  51.766  0.00  0.00            
ATOM   2321  HB3 LEU X 153      61.789  49.590  52.159  0.00  0.00            
ATOM   2322  CG  LEU X 153      60.243  48.356  53.026  0.00  0.00            
ATOM   2323  HG  LEU X 153      59.409  47.778  52.630  0.00  0.00            
ATOM   2324  CD1 LEU X 153      60.976  47.514  54.071  0.00  0.00            
ATOM   2325 HD11 LEU X 153      61.159  46.542  53.613  0.00  0.00            
ATOM   2326 HD12 LEU X 153      61.879  48.080  54.301  0.00  0.00            
ATOM   2327 HD13 LEU X 153      60.374  47.295  54.852  0.00  0.00            
ATOM   2328  CD2 LEU X 153      59.652  49.616  53.770  0.00  0.00            
ATOM   2329 HD21 LEU X 153      60.332  50.076  54.487  0.00  0.00            
ATOM   2330 HD22 LEU X 153      59.495  50.439  53.073  0.00  0.00            
ATOM   2331 HD23 LEU X 153      58.621  49.372  54.026  0.00  0.00            
ATOM   2332  C   LEU X 153      61.290  50.261  49.895  0.00  0.00            
ATOM   2333  O   LEU X 153      61.092  51.404  50.331  0.00  0.00            
ATOM   2334  N   VAL X 154      62.108  50.016  48.893  0.00  0.00            
ATOM   2335  H   VAL X 154      62.330  49.008  48.543  0.00  0.00            
ATOM   2336  CA  VAL X 154      63.069  51.046  48.389  0.00  0.00            
ATOM   2337  HA  VAL X 154      62.687  51.981  48.797  0.00  0.00            
ATOM   2338  CB  VAL X 154      64.459  50.715  48.934  0.00  0.00            
ATOM   2339  HB  VAL X 154      65.193  51.424  48.550  0.00  0.00            
ATOM   2340  CG1 VAL X 154      64.498  50.868  50.465  0.00  0.00            
ATOM   2341 HG11 VAL X 154      63.784  50.114  50.796  0.00  0.00            
ATOM   2342 HG12 VAL X 154      65.498  50.535  50.741  0.00  0.00            
ATOM   2343 HG13 VAL X 154      64.219  51.874  50.779  0.00  0.00            
ATOM   2344  CG2 VAL X 154      64.924  49.372  48.467  0.00  0.00            
ATOM   2345 HG21 VAL X 154      64.303  48.554  48.831  0.00  0.00            
ATOM   2346 HG22 VAL X 154      64.973  49.353  47.458  0.00  0.00            
ATOM   2347 HG23 VAL X 154      65.952  49.227  48.800  0.00  0.00            
ATOM   2348  C   VAL X 154      63.075  51.196  46.804  0.00  0.00            
ATOM   2349  O   VAL X 154      63.228  52.286  46.319  0.00  0.00            
ATOM   2350  N   LEU X 155      62.731  50.101  46.115  0.00  0.00            
ATOM   2351  H   LEU X 155      62.507  49.191  46.672  0.00  0.00            
ATOM   2352  CA  LEU X 155      62.570  50.058  44.620  0.00  0.00            
ATOM   2353  HA  LEU X 155      62.297  51.055  44.274  0.00  0.00            
ATOM   2354  CB  LEU X 155      63.780  49.488  43.932  0.00  0.00            
ATOM   2355  HB2 LEU X 155      63.854  48.468  44.308  0.00  0.00            
ATOM   2356  HB3 LEU X 155      63.490  49.404  42.885  0.00  0.00            
ATOM   2357  CG  LEU X 155      65.113  50.164  44.121  0.00  0.00            
ATOM   2358  HG  LEU X 155      65.362  50.144  45.182  0.00  0.00            
ATOM   2359  CD1 LEU X 155      66.327  49.409  43.418  0.00  0.00            
ATOM   2360 HD11 LEU X 155      66.013  49.308  42.379  0.00  0.00            
ATOM   2361 HD12 LEU X 155      67.237  49.992  43.556  0.00  0.00            
ATOM   2362 HD13 LEU X 155      66.433  48.489  43.822  0.00  0.00            
ATOM   2363  CD2 LEU X 155      65.167  51.646  43.665  0.00  0.00            
ATOM   2364 HD21 LEU X 155      65.394  51.759  42.605  0.00  0.00            
ATOM   2365 HD22 LEU X 155      64.237  52.203  43.776  0.00  0.00            
ATOM   2366 HD23 LEU X 155      65.994  52.199  44.111  0.00  0.00            
ATOM   2367  C   LEU X 155      61.326  49.156  44.390  0.00  0.00            
ATOM   2368  O   LEU X 155      61.428  48.058  43.803  0.00  0.00            
ATOM   2369  N   PRO X 156      60.094  49.579  44.782  0.00  0.00            
ATOM   2370  CD  PRO X 156      59.770  50.715  45.649  0.00  0.00            
ATOM   2371  HD2 PRO X 156      60.265  51.608  45.269  0.00  0.00            
ATOM   2372  HD3 PRO X 156      60.069  50.386  46.557  0.00  0.00            
ATOM   2373  CG  PRO X 156      58.229  50.884  45.387  0.00  0.00            
ATOM   2374  HG2 PRO X 156      57.929  51.290  44.421  0.00  0.00            
ATOM   2375  HG3 PRO X 156      57.717  51.398  46.201  0.00  0.00            
ATOM   2376  CB  PRO X 156      57.708  49.483  45.295  0.00  0.00            
ATOM   2377  HB2 PRO X 156      56.731  49.467  44.811  0.00  0.00            
ATOM   2378  HB3 PRO X 156      57.664  49.069  46.215  0.00  0.00            
ATOM   2379  CA  PRO X 156      58.884  48.717  44.497  0.00  0.00            
ATOM   2380  HA  PRO X 156      58.971  47.781  44.867  0.00  0.00            
ATOM   2381  C   PRO X 156      58.426  48.620  43.044  0.00  0.00            
ATOM   2382  O   PRO X 156      57.508  47.833  42.789  0.00  0.00            
ATOM   2383  N   ASN X 157      59.065  49.339  42.158  0.00  0.00            
ATOM   2384  H   ASN X 157      59.939  49.903  42.482  0.00  0.00            
ATOM   2385  CA  ASN X 157      58.765  49.189  40.713  0.00  0.00            
ATOM   2386  HA  ASN X 157      57.732  48.860  40.602  0.00  0.00            
ATOM   2387  CB  ASN X 157      58.789  50.576  40.071  0.00  0.00            
ATOM   2388  HB2 ASN X 157      58.097  51.265  40.554  0.00  0.00            
ATOM   2389  HB3 ASN X 157      59.760  51.072  40.084  0.00  0.00            
ATOM   2390  CG  ASN X 157      58.211  50.520  38.605  0.00  0.00            
ATOM   2391  OD1 ASN X 157      57.429  49.670  38.210  0.00  0.00            
ATOM   2392  ND2 ASN X 157      58.606  51.325  37.748  0.00  0.00            
ATOM   2393 HD21 ASN X 157      58.015  51.409  36.837  0.00  0.00            
ATOM   2394 HD22 ASN X 157      59.030  52.292  38.021  0.00  0.00            
ATOM   2395  C   ASN X 157      59.806  48.202  40.040  0.00  0.00            
ATOM   2396  O   ASN X 157      59.804  48.037  38.821  0.00  0.00            
ATOM   2397  N   LEU X 158      60.717  47.553  40.780  0.00  0.00            
ATOM   2398  H   LEU X 158      61.015  47.893  41.771  0.00  0.00            
ATOM   2399  CA  LEU X 158      61.749  46.781  40.097  0.00  0.00            
ATOM   2400  HA  LEU X 158      62.156  47.492  39.378  0.00  0.00            
ATOM   2401  CB  LEU X 158      62.827  46.255  41.107  0.00  0.00            
ATOM   2402  HB2 LEU X 158      62.845  46.914  41.872  0.00  0.00            
ATOM   2403  HB3 LEU X 158      62.490  45.265  41.413  0.00  0.00            
ATOM   2404  CG  LEU X 158      64.268  46.010  40.590  0.00  0.00            
ATOM   2405  HG  LEU X 158      64.802  45.596  41.446  0.00  0.00            
ATOM   2406  CD1 LEU X 158      64.190  44.921  39.471  0.00  0.00            
ATOM   2407 HD11 LEU X 158      63.581  44.066  39.766  0.00  0.00            
ATOM   2408 HD12 LEU X 158      63.920  45.276  38.621  0.00  0.00            
ATOM   2409 HD13 LEU X 158      65.134  44.680  39.206  0.00  0.00            
ATOM   2410  CD2 LEU X 158      64.878  47.305  40.035  0.00  0.00            
ATOM   2411 HD21 LEU X 158      64.836  48.121  40.757  0.00  0.00            
ATOM   2412 HD22 LEU X 158      65.870  47.154  39.611  0.00  0.00            
ATOM   2413 HD23 LEU X 158      64.348  47.689  39.163  0.00  0.00            
ATOM   2414  C   LEU X 158      61.154  45.599  39.406  0.00  0.00            
ATOM   2415  O   LEU X 158      60.471  44.780  40.010  0.00  0.00            
ATOM   2416  N   SER X 159      61.483  45.510  38.136  0.00  0.00            
ATOM   2417  H   SER X 159      62.285  46.120  37.721  0.00  0.00            
ATOM   2418  CA  SER X 159      60.815  44.500  37.276  0.00  0.00            
ATOM   2419  HA  SER X 159      59.804  44.300  37.629  0.00  0.00            
ATOM   2420  CB  SER X 159      60.518  45.157  35.883  0.00  0.00            
ATOM   2421  HB2 SER X 159      59.905  46.046  36.032  0.00  0.00            
ATOM   2422  HB3 SER X 159      61.433  45.489  35.393  0.00  0.00            
ATOM   2423  OG  SER X 159      59.899  44.242  35.033  0.00  0.00            
ATOM   2424  HG  SER X 159      59.571  44.852  34.191  0.00  0.00            
ATOM   2425  C   SER X 159      61.753  43.243  37.033  0.00  0.00            
ATOM   2426  O   SER X 159      62.977  43.370  36.795  0.00  0.00            
ATOM   2427  N   LEU X 160      61.211  42.047  37.152  0.00  0.00            
ATOM   2428  H   LEU X 160      60.172  41.998  37.478  0.00  0.00            
ATOM   2429  CA  LEU X 160      61.878  40.873  36.859  0.00  0.00            
ATOM   2430  HA  LEU X 160      62.838  40.996  37.359  0.00  0.00            
ATOM   2431  CB  LEU X 160      61.154  39.673  37.493  0.00  0.00            
ATOM   2432  HB2 LEU X 160      61.040  39.926  38.547  0.00  0.00            
ATOM   2433  HB3 LEU X 160      60.151  39.667  37.067  0.00  0.00            
ATOM   2434  CG  LEU X 160      61.950  38.354  37.476  0.00  0.00            
ATOM   2435  HG  LEU X 160      62.352  38.274  36.553  0.00  0.00            
ATOM   2436  CD1 LEU X 160      63.075  38.482  38.538  0.00  0.00            
ATOM   2437 HD11 LEU X 160      63.749  39.291  38.256  0.00  0.00            
ATOM   2438 HD12 LEU X 160      62.739  38.680  39.556  0.00  0.00            
ATOM   2439 HD13 LEU X 160      63.485  37.565  38.431  0.00  0.00            
ATOM   2440  CD2 LEU X 160      61.058  37.119  37.701  0.00  0.00            
ATOM   2441 HD21 LEU X 160      60.454  36.929  36.814  0.00  0.00            
ATOM   2442 HD22 LEU X 160      61.732  36.265  37.768  0.00  0.00            
ATOM   2443 HD23 LEU X 160      60.433  37.082  38.593  0.00  0.00            
ATOM   2444  C   LEU X 160      62.242  40.733  35.323  0.00  0.00            
ATOM   2445  O   LEU X 160      63.174  39.968  35.045  0.00  0.00            
ATOM   2446  N   GLY X 161      61.551  41.463  34.420  0.00  0.00            
ATOM   2447  H   GLY X 161      60.650  41.973  34.762  0.00  0.00            
ATOM   2448  CA  GLY X 161      61.860  41.357  32.983  0.00  0.00            
ATOM   2449  HA2 GLY X 161      62.107  42.341  32.584  0.00  0.00            
ATOM   2450  HA3 GLY X 161      62.753  40.742  32.865  0.00  0.00            
ATOM   2451  C   GLY X 161      60.675  40.597  32.352  0.00  0.00            
ATOM   2452  O   GLY X 161      60.276  39.596  32.910  0.00  0.00            
ATOM   2453  N   PRO X 162      60.279  40.974  31.118  0.00  0.00            
ATOM   2454  CD  PRO X 162      60.715  42.141  30.372  0.00  0.00            
ATOM   2455  HD2 PRO X 162      61.792  42.295  30.303  0.00  0.00            
ATOM   2456  HD3 PRO X 162      60.368  43.078  30.808  0.00  0.00            
ATOM   2457  CG  PRO X 162      60.074  41.931  29.005  0.00  0.00            
ATOM   2458  HG2 PRO X 162      60.752  41.295  28.436  0.00  0.00            
ATOM   2459  HG3 PRO X 162      60.008  42.884  28.481  0.00  0.00            
ATOM   2460  CB  PRO X 162      58.772  41.171  29.327  0.00  0.00            
ATOM   2461  HB2 PRO X 162      58.388  40.600  28.482  0.00  0.00            
ATOM   2462  HB3 PRO X 162      57.981  41.841  29.665  0.00  0.00            
ATOM   2463  CA  PRO X 162      59.187  40.208  30.493  0.00  0.00            
ATOM   2464  HA  PRO X 162      58.329  40.208  31.165  0.00  0.00            
ATOM   2465  C   PRO X 162      59.615  38.818  29.958  0.00  0.00            
ATOM   2466  O   PRO X 162      60.563  38.620  29.215  0.00  0.00            
ATOM   2467  N   ILE X 163      58.696  37.843  30.284  0.00  0.00            
ATOM   2468  H   ILE X 163      57.863  38.039  30.959  0.00  0.00            
ATOM   2469  CA  ILE X 163      58.821  36.415  29.796  0.00  0.00            
ATOM   2470  HA  ILE X 163      59.689  35.956  30.270  0.00  0.00            
ATOM   2471  CB  ILE X 163      57.589  35.639  30.346  0.00  0.00            
ATOM   2472  HB  ILE X 163      57.746  34.772  29.964  0.00  0.00            
ATOM   2473  CG2 ILE X 163      57.612  35.543  31.908  0.00  0.00            
ATOM   2474 HG21 ILE X 163      58.414  35.127  32.359  0.00  0.00            
ATOM   2475 HG22 ILE X 163      57.475  36.516  32.380  0.00  0.00            
ATOM   2476 HG23 ILE X 163      56.706  34.992  32.159  0.00  0.00            
ATOM   2477  CG1 ILE X 163      56.195  36.086  29.774  0.00  0.00            
ATOM   2478 HG12 ILE X 163      56.174  37.175  29.823  0.00  0.00            
ATOM   2479 HG13 ILE X 163      56.283  35.804  28.808  0.00  0.00            
ATOM   2480  CD1 ILE X 163      54.852  35.467  30.293  0.00  0.00            
ATOM   2481 HD11 ILE X 163      53.994  35.931  29.807  0.00  0.00            
ATOM   2482 HD12 ILE X 163      55.011  34.424  30.021  0.00  0.00            
ATOM   2483 HD13 ILE X 163      54.760  35.606  31.370  0.00  0.00            
ATOM   2484  C   ILE X 163      58.929  36.292  28.243  0.00  0.00            
ATOM   2485  O   ILE X 163      58.274  37.015  27.496  0.00  0.00            
ATOM   2486  N   ASP X 164      59.699  35.334  27.778  0.00  0.00            
ATOM   2487  H   ASP X 164      60.260  34.649  28.414  0.00  0.00            
ATOM   2488  CA  ASP X 164      59.656  34.851  26.342  0.00  0.00            
ATOM   2489  HA  ASP X 164      59.926  35.547  25.739  0.00  0.00            
ATOM   2490  CB  ASP X 164      60.760  33.803  26.161  0.00  0.00            
ATOM   2491  HB2 ASP X 164      61.666  34.212  26.337  0.00  0.00            
ATOM   2492  HB3 ASP X 164      60.651  32.945  26.824  0.00  0.00            
ATOM   2493  CG  ASP X 164      60.886  33.329  24.778  0.00  0.00            
ATOM   2494  OD1 ASP X 164      59.964  33.257  23.988  0.00  0.00            
ATOM   2495  OD2 ASP X 164      61.989  32.984  24.332  0.00  0.00            
ATOM   2496  C   ASP X 164      58.202  34.385  25.957  0.00  0.00            
ATOM   2497  O   ASP X 164      57.762  33.359  26.489  0.00  0.00            
ATOM   2498  N   SER X 165      57.553  35.074  25.049  0.00  0.00            
ATOM   2499  H   SER X 165      58.055  35.901  24.547  0.00  0.00            
ATOM   2500  CA  SER X 165      56.169  34.888  24.690  0.00  0.00            
ATOM   2501  HA  SER X 165      55.558  35.117  25.563  0.00  0.00            
ATOM   2502  CB  SER X 165      55.921  35.907  23.520  0.00  0.00            
ATOM   2503  HB2 SER X 165      54.942  36.150  23.589  0.00  0.00            
ATOM   2504  HB3 SER X 165      56.464  36.829  23.728  0.00  0.00            
ATOM   2505  OG  SER X 165      56.428  35.417  22.247  0.00  0.00            
ATOM   2506  HG  SER X 165      57.510  35.286  22.255  0.00  0.00            
ATOM   2507  C   SER X 165      55.816  33.449  24.231  0.00  0.00            
ATOM   2508  O   SER X 165      54.703  32.947  24.434  0.00  0.00            
ATOM   2509  N   SER X 166      56.839  32.737  23.728  0.00  0.00            
ATOM   2510  H   SER X 166      57.863  33.087  23.853  0.00  0.00            
ATOM   2511  CA  SER X 166      56.601  31.401  23.247  0.00  0.00            
ATOM   2512  HA  SER X 166      55.785  31.490  22.530  0.00  0.00            
ATOM   2513  CB  SER X 166      57.865  30.915  22.468  0.00  0.00            
ATOM   2514  HB2 SER X 166      57.585  29.986  21.972  0.00  0.00            
ATOM   2515  HB3 SER X 166      58.180  31.659  21.737  0.00  0.00            
ATOM   2516  OG  SER X 166      58.945  30.795  23.361  0.00  0.00            
ATOM   2517  HG  SER X 166      59.263  31.835  23.437  0.00  0.00            
ATOM   2518  C   SER X 166      56.184  30.368  24.397  0.00  0.00            
ATOM   2519  O   SER X 166      55.242  29.571  24.172  0.00  0.00            
ATOM   2520  N   VAL X 167      56.638  30.531  25.659  0.00  0.00            
ATOM   2521  H   VAL X 167      57.232  31.412  25.903  0.00  0.00            
ATOM   2522  CA  VAL X 167      56.210  29.679  26.746  0.00  0.00            
ATOM   2523  HA  VAL X 167      56.379  28.621  26.545  0.00  0.00            
ATOM   2524  CB  VAL X 167      56.946  30.083  28.125  0.00  0.00            
ATOM   2525  HB  VAL X 167      56.792  29.304  28.871  0.00  0.00            
ATOM   2526  CG1 VAL X 167      58.451  30.290  27.976  0.00  0.00            
ATOM   2527 HG11 VAL X 167      58.803  31.151  27.408  0.00  0.00            
ATOM   2528 HG12 VAL X 167      58.951  30.382  28.941  0.00  0.00            
ATOM   2529 HG13 VAL X 167      58.868  29.413  27.481  0.00  0.00            
ATOM   2530  CG2 VAL X 167      56.358  31.372  28.768  0.00  0.00            
ATOM   2531 HG21 VAL X 167      55.306  31.268  29.034  0.00  0.00            
ATOM   2532 HG22 VAL X 167      56.910  31.457  29.610  0.00  0.00            
ATOM   2533 HG23 VAL X 167      56.542  32.256  28.158  0.00  0.00            
ATOM   2534  C   VAL X 167      54.676  29.708  27.004  0.00  0.00            
ATOM   2535  O   VAL X 167      54.130  28.856  27.660  0.00  0.00            
ATOM   2536  N   LEU X 168      53.919  30.714  26.514  0.00  0.00            
ATOM   2537  H   LEU X 168      54.342  31.357  25.859  0.00  0.00            
ATOM   2538  CA  LEU X 168      52.480  30.804  26.631  0.00  0.00            
ATOM   2539  HA  LEU X 168      52.348  30.773  27.632  0.00  0.00            
ATOM   2540  CB  LEU X 168      51.993  32.190  26.110  0.00  0.00            
ATOM   2541  HB2 LEU X 168      52.374  32.451  25.211  0.00  0.00            
ATOM   2542  HB3 LEU X 168      50.925  32.189  25.891  0.00  0.00            
ATOM   2543  CG  LEU X 168      52.297  33.354  27.150  0.00  0.00            
ATOM   2544  HG  LEU X 168      53.308  33.191  27.523  0.00  0.00            
ATOM   2545  CD1 LEU X 168      52.291  34.726  26.441  0.00  0.00            
ATOM   2546 HD11 LEU X 168      53.145  34.673  25.766  0.00  0.00            
ATOM   2547 HD12 LEU X 168      51.509  34.907  25.914  0.00  0.00            
ATOM   2548 HD13 LEU X 168      52.562  35.484  27.051  0.00  0.00            
ATOM   2549  CD2 LEU X 168      51.152  33.405  28.259  0.00  0.00            
ATOM   2550 HD21 LEU X 168      51.322  32.581  28.952  0.00  0.00            
ATOM   2551 HD22 LEU X 168      51.258  34.222  28.973  0.00  0.00            
ATOM   2552 HD23 LEU X 168      50.111  33.568  27.980  0.00  0.00            
ATOM   2553  C   LEU X 168      51.613  29.816  25.785  0.00  0.00            
ATOM   2554  O   LEU X 168      50.488  29.508  26.160  0.00  0.00            
ATOM   2555  N   SER X 169      52.213  29.236  24.707  0.00  0.00            
ATOM   2556  H   SER X 169      53.259  29.360  24.430  0.00  0.00            
ATOM   2557  CA  SER X 169      51.480  28.452  23.692  0.00  0.00            
ATOM   2558  HA  SER X 169      51.037  27.566  24.148  0.00  0.00            
ATOM   2559  CB  SER X 169      50.397  29.282  23.049  0.00  0.00            
ATOM   2560  HB2 SER X 169      49.671  29.300  23.751  0.00  0.00            
ATOM   2561  HB3 SER X 169      50.707  30.231  22.901  0.00  0.00            
ATOM   2562  OG  SER X 169      49.832  28.639  21.939  0.00  0.00            
ATOM   2563  HG  SER X 169      48.883  28.984  21.976  0.00  0.00            
ATOM   2564  C   SER X 169      52.383  28.073  22.481  0.00  0.00            
ATOM   2565  O   SER X 169      53.193  28.832  22.032  0.00  0.00            
ATOM   2566  N   ARG X 170      52.183  26.866  21.911  0.00  0.00            
ATOM   2567  H   ARG X 170      51.542  26.169  22.261  0.00  0.00            
ATOM   2568  CA  ARG X 170      52.936  26.449  20.659  0.00  0.00            
ATOM   2569  HA  ARG X 170      53.923  26.648  20.736  0.00  0.00            
ATOM   2570  CB  ARG X 170      52.857  24.873  20.607  0.00  0.00            
ATOM   2571  HB2 ARG X 170      51.824  24.552  20.472  0.00  0.00            
ATOM   2572  HB3 ARG X 170      53.364  24.586  19.686  0.00  0.00            
ATOM   2573  CG  ARG X 170      53.470  24.121  21.784  0.00  0.00            
ATOM   2574  HG2 ARG X 170      54.559  24.156  21.756  0.00  0.00            
ATOM   2575  HG3 ARG X 170      53.248  24.531  22.680  0.00  0.00            
ATOM   2576  CD  ARG X 170      53.206  22.594  21.830  0.00  0.00            
ATOM   2577  HD2 ARG X 170      53.691  22.116  21.085  0.00  0.00            
ATOM   2578  HD3 ARG X 170      53.615  22.207  22.669  0.00  0.00            
ATOM   2579  NE  ARG X 170      51.715  22.330  21.939  0.00  0.00            
ATOM   2580  HE  ARG X 170      51.128  23.238  22.079  0.00  0.00            
ATOM   2581  CZ  ARG X 170      51.074  21.154  21.981  0.00  0.00            
ATOM   2582  NH1 ARG X 170      51.689  19.989  22.157  0.00  0.00            
ATOM   2583 HH11 ARG X 170      52.735  19.911  22.454  0.00  0.00            
ATOM   2584 HH12 ARG X 170      51.048  19.109  22.115  0.00  0.00            
ATOM   2585  NH2 ARG X 170      49.719  21.248  21.860  0.00  0.00            
ATOM   2586 HH21 ARG X 170      49.321  22.241  21.648  0.00  0.00            
ATOM   2587 HH22 ARG X 170      49.278  20.253  21.907  0.00  0.00            
ATOM   2588  C   ARG X 170      52.372  27.055  19.395  0.00  0.00            
ATOM   2589  O   ARG X 170      53.048  27.041  18.419  0.00  0.00            
ATOM   2590  N   ASN X 171      51.205  27.717  19.452  0.00  0.00            
ATOM   2591  H   ASN X 171      50.747  27.851  20.432  0.00  0.00            
ATOM   2592  CA  ASN X 171      50.487  28.273  18.308  0.00  0.00            
ATOM   2593  HA  ASN X 171      50.556  27.643  17.421  0.00  0.00            
ATOM   2594  CB  ASN X 171      48.996  28.349  18.689  0.00  0.00            
ATOM   2595  HB2 ASN X 171      48.712  27.343  18.998  0.00  0.00            
ATOM   2596  HB3 ASN X 171      48.790  29.021  19.522  0.00  0.00            
ATOM   2597  CG  ASN X 171      48.026  28.803  17.553  0.00  0.00            
ATOM   2598  OD1 ASN X 171      48.445  29.438  16.606  0.00  0.00            
ATOM   2599  ND2 ASN X 171      46.814  28.474  17.573  0.00  0.00            
ATOM   2600 HD21 ASN X 171      46.477  27.857  18.299  0.00  0.00            
ATOM   2601 HD22 ASN X 171      46.175  28.943  16.946  0.00  0.00            
ATOM   2602  C   ASN X 171      50.982  29.675  17.946  0.00  0.00            
ATOM   2603  O   ASN X 171      50.614  30.666  18.555  0.00  0.00            
ATOM   2604  N   LYS X 172      51.837  29.675  16.901  0.00  0.00            
ATOM   2605  H   LYS X 172      52.111  28.760  16.571  0.00  0.00            
ATOM   2606  CA  LYS X 172      52.644  30.900  16.431  0.00  0.00            
ATOM   2607  HA  LYS X 172      53.410  31.020  17.198  0.00  0.00            
ATOM   2608  CB  LYS X 172      53.319  30.462  15.124  0.00  0.00            
ATOM   2609  HB2 LYS X 172      52.764  29.779  14.479  0.00  0.00            
ATOM   2610  HB3 LYS X 172      53.547  31.310  14.479  0.00  0.00            
ATOM   2611  CG  LYS X 172      54.625  29.667  15.373  0.00  0.00            
ATOM   2612  HG2 LYS X 172      54.427  28.894  16.116  0.00  0.00            
ATOM   2613  HG3 LYS X 172      54.838  29.212  14.405  0.00  0.00            
ATOM   2614  CD  LYS X 172      55.837  30.524  15.872  0.00  0.00            
ATOM   2615  HD2 LYS X 172      55.816  31.379  15.435  0.00  0.00            
ATOM   2616  HD3 LYS X 172      55.849  30.583  16.880  0.00  0.00            
ATOM   2617  CE  LYS X 172      57.215  30.025  15.454  0.00  0.00            
ATOM   2618  HE2 LYS X 172      57.219  29.450  14.528  0.00  0.00            
ATOM   2619  HE3 LYS X 172      57.884  30.876  15.327  0.00  0.00            
ATOM   2620  NZ  LYS X 172      57.820  29.172  16.452  0.00  0.00            
ATOM   2621  HZ1 LYS X 172      58.409  28.394  15.968  0.00  0.00            
ATOM   2622  HZ2 LYS X 172      58.441  29.854  17.032  0.00  0.00            
ATOM   2623  HZ3 LYS X 172      57.130  28.707  17.157  0.00  0.00            
ATOM   2624  C   LYS X 172      51.863  32.200  16.095  0.00  0.00            
ATOM   2625  O   LYS X 172      52.313  33.295  16.446  0.00  0.00            
ATOM   2626  N   THR X 173      50.713  32.061  15.547  0.00  0.00            
ATOM   2627  H   THR X 173      50.401  31.070  15.217  0.00  0.00            
ATOM   2628  CA  THR X 173      49.699  33.134  15.246  0.00  0.00            
ATOM   2629  HA  THR X 173      50.213  33.898  14.830  0.00  0.00            
ATOM   2630  CB  THR X 173      48.663  32.719  14.220  0.00  0.00            
ATOM   2631  HB  THR X 173      48.038  33.573  13.958  0.00  0.00            
ATOM   2632  CG2 THR X 173      49.280  32.312  12.886  0.00  0.00            
ATOM   2633 HG21 THR X 173      48.511  31.989  12.183  0.00  0.00            
ATOM   2634 HG22 THR X 173      49.971  33.044  12.468  0.00  0.00            
ATOM   2635 HG23 THR X 173      49.888  31.408  12.923  0.00  0.00            
ATOM   2636  OG1 THR X 173      47.790  31.650  14.577  0.00  0.00            
ATOM   2637  HG1 THR X 173      47.047  32.100  15.236  0.00  0.00            
ATOM   2638  C   THR X 173      49.007  33.623  16.491  0.00  0.00            
ATOM   2639  O   THR X 173      48.788  34.827  16.594  0.00  0.00            
ATOM   2640  N   GLU X 174      48.725  32.736  17.428  0.00  0.00            
ATOM   2641  H   GLU X 174      48.712  31.664  17.230  0.00  0.00            
ATOM   2642  CA  GLU X 174      48.098  33.177  18.706  0.00  0.00            
ATOM   2643  HA  GLU X 174      47.154  33.667  18.465  0.00  0.00            
ATOM   2644  CB  GLU X 174      47.653  32.020  19.639  0.00  0.00            
ATOM   2645  HB2 GLU X 174      48.387  31.223  19.760  0.00  0.00            
ATOM   2646  HB3 GLU X 174      47.394  32.377  20.636  0.00  0.00            
ATOM   2647  CG  GLU X 174      46.329  31.458  19.226  0.00  0.00            
ATOM   2648  HG2 GLU X 174      46.366  31.215  18.164  0.00  0.00            
ATOM   2649  HG3 GLU X 174      46.282  30.467  19.676  0.00  0.00            
ATOM   2650  CD  GLU X 174      45.015  32.258  19.537  0.00  0.00            
ATOM   2651  OE1 GLU X 174      43.886  31.968  19.004  0.00  0.00            
ATOM   2652  OE2 GLU X 174      45.125  33.291  20.251  0.00  0.00            
ATOM   2653  C   GLU X 174      49.106  34.089  19.475  0.00  0.00            
ATOM   2654  O   GLU X 174      48.703  35.093  19.991  0.00  0.00            
ATOM   2655  N   VAL X 175      50.386  33.685  19.431  0.00  0.00            
ATOM   2656  H   VAL X 175      50.607  32.692  19.039  0.00  0.00            
ATOM   2657  CA  VAL X 175      51.457  34.367  20.223  0.00  0.00            
ATOM   2658  HA  VAL X 175      51.076  34.527  21.232  0.00  0.00            
ATOM   2659  CB  VAL X 175      52.584  33.330  20.370  0.00  0.00            
ATOM   2660  HB  VAL X 175      52.699  32.801  19.424  0.00  0.00            
ATOM   2661  CG1 VAL X 175      53.887  34.048  20.708  0.00  0.00            
ATOM   2662 HG11 VAL X 175      54.239  34.595  19.936  0.00  0.00            
ATOM   2663 HG12 VAL X 175      53.777  34.709  21.568  0.00  0.00            
ATOM   2664 HG13 VAL X 175      54.553  33.289  21.120  0.00  0.00            
ATOM   2665  CG2 VAL X 175      52.268  32.335  21.457  0.00  0.00            
ATOM   2666 HG21 VAL X 175      51.336  31.888  21.114  0.00  0.00            
ATOM   2667 HG22 VAL X 175      53.008  31.655  21.557  0.00  0.00            
ATOM   2668 HG23 VAL X 175      52.099  32.872  22.391  0.00  0.00            
ATOM   2669  C   VAL X 175      51.753  35.766  19.529  0.00  0.00            
ATOM   2670  O   VAL X 175      52.144  36.780  20.173  0.00  0.00            
ATOM   2671  N   ASP X 176      51.547  35.830  18.251  0.00  0.00            
ATOM   2672  H   ASP X 176      51.266  34.934  17.697  0.00  0.00            
ATOM   2673  CA  ASP X 176      51.732  37.051  17.486  0.00  0.00            
ATOM   2674  HA  ASP X 176      52.629  37.596  17.780  0.00  0.00            
ATOM   2675  CB  ASP X 176      51.819  36.753  16.073  0.00  0.00            
ATOM   2676  HB2 ASP X 176      52.591  36.011  15.864  0.00  0.00            
ATOM   2677  HB3 ASP X 176      50.905  36.222  15.807  0.00  0.00            
ATOM   2678  CG  ASP X 176      52.116  37.950  15.203  0.00  0.00            
ATOM   2679  OD1 ASP X 176      53.164  38.662  15.374  0.00  0.00            
ATOM   2680  OD2 ASP X 176      51.196  38.375  14.493  0.00  0.00            
ATOM   2681  C   ASP X 176      50.555  38.008  17.829  0.00  0.00            
ATOM   2682  O   ASP X 176      50.852  39.132  18.219  0.00  0.00            
ATOM   2683  N   ILE X 177      49.308  37.485  17.897  0.00  0.00            
ATOM   2684  H   ILE X 177      49.229  36.415  17.705  0.00  0.00            
ATOM   2685  CA  ILE X 177      48.122  38.210  18.538  0.00  0.00            
ATOM   2686  HA  ILE X 177      47.966  39.142  17.995  0.00  0.00            
ATOM   2687  CB  ILE X 177      46.808  37.421  18.395  0.00  0.00            
ATOM   2688  HB  ILE X 177      46.960  36.379  18.634  0.00  0.00            
ATOM   2689  CG2 ILE X 177      45.584  37.863  19.187  0.00  0.00            
ATOM   2690 HG21 ILE X 177      45.411  38.922  19.312  0.00  0.00            
ATOM   2691 HG22 ILE X 177      44.804  37.497  18.765  0.00  0.00            
ATOM   2692 HG23 ILE X 177      45.524  37.313  20.115  0.00  0.00            
ATOM   2693  CG1 ILE X 177      46.417  37.334  16.899  0.00  0.00            
ATOM   2694 HG12 ILE X 177      45.950  38.294  16.733  0.00  0.00            
ATOM   2695 HG13 ILE X 177      47.210  37.240  16.282  0.00  0.00            
ATOM   2696  CD1 ILE X 177      45.536  36.153  16.524  0.00  0.00            
ATOM   2697 HD11 ILE X 177      44.487  36.242  16.806  0.00  0.00            
ATOM   2698 HD12 ILE X 177      45.519  35.996  15.446  0.00  0.00            
ATOM   2699 HD13 ILE X 177      46.039  35.212  16.745  0.00  0.00            
ATOM   2700  C   ILE X 177      48.358  38.590  20.020  0.00  0.00            
ATOM   2701  O   ILE X 177      48.048  39.745  20.389  0.00  0.00            
ATOM   2702  N   TYR X 178      48.997  37.731  20.841  0.00  0.00            
ATOM   2703  H   TYR X 178      49.349  36.879  20.571  0.00  0.00            
ATOM   2704  CA  TYR X 178      49.399  38.119  22.247  0.00  0.00            
ATOM   2705  HA  TYR X 178      48.639  38.474  22.810  0.00  0.00            
ATOM   2706  CB  TYR X 178      49.926  36.884  22.941  0.00  0.00            
ATOM   2707  HB2 TYR X 178      49.070  36.283  23.249  0.00  0.00            
ATOM   2708  HB3 TYR X 178      50.447  36.267  22.209  0.00  0.00            
ATOM   2709  CG  TYR X 178      50.841  37.104  24.075  0.00  0.00            
ATOM   2710  CD1 TYR X 178      50.281  37.408  25.303  0.00  0.00            
ATOM   2711  HD1 TYR X 178      49.218  37.340  25.533  0.00  0.00            
ATOM   2712  CE1 TYR X 178      51.132  37.954  26.309  0.00  0.00            
ATOM   2713  HE1 TYR X 178      50.759  38.114  27.234  0.00  0.00            
ATOM   2714  CZ  TYR X 178      52.526  37.956  26.093  0.00  0.00            
ATOM   2715  OH  TYR X 178      53.319  38.472  27.075  0.00  0.00            
ATOM   2716  HH  TYR X 178      54.326  38.447  27.005  0.00  0.00            
ATOM   2717  CE2 TYR X 178      53.066  37.598  24.843  0.00  0.00            
ATOM   2718  HE2 TYR X 178      54.069  37.712  24.806  0.00  0.00            
ATOM   2719  CD2 TYR X 178      52.238  37.277  23.787  0.00  0.00            
ATOM   2720  HD2 TYR X 178      52.692  37.170  22.802  0.00  0.00            
ATOM   2721  C   TYR X 178      50.494  39.224  22.321  0.00  0.00            
ATOM   2722  O   TYR X 178      50.404  40.146  23.118  0.00  0.00            
ATOM   2723  N   ASN X 179      51.395  39.228  21.313  0.00  0.00            
ATOM   2724  H   ASN X 179      51.436  38.349  20.670  0.00  0.00            
ATOM   2725  CA  ASN X 179      52.512  40.168  21.168  0.00  0.00            
ATOM   2726  HA  ASN X 179      52.905  40.401  22.157  0.00  0.00            
ATOM   2727  CB  ASN X 179      53.695  39.612  20.270  0.00  0.00            
ATOM   2728  HB2 ASN X 179      53.322  39.092  19.489  0.00  0.00            
ATOM   2729  HB3 ASN X 179      54.337  40.402  19.880  0.00  0.00            
ATOM   2730  CG  ASN X 179      54.694  38.815  21.071  0.00  0.00            
ATOM   2731  OD1 ASN X 179      55.588  39.339  21.782  0.00  0.00            
ATOM   2732  ND2 ASN X 179      54.808  37.566  20.663  0.00  0.00            
ATOM   2733 HD21 ASN X 179      55.674  36.953  20.913  0.00  0.00            
ATOM   2734 HD22 ASN X 179      53.910  37.217  20.153  0.00  0.00            
ATOM   2735  C   ASN X 179      52.058  41.506  20.606  0.00  0.00            
ATOM   2736  O   ASN X 179      52.682  42.517  20.811  0.00  0.00            
ATOM   2737  N   SER X 180      50.885  41.529  20.011  0.00  0.00            
ATOM   2738  H   SER X 180      50.287  40.622  19.918  0.00  0.00            
ATOM   2739  CA  SER X 180      50.310  42.758  19.399  0.00  0.00            
ATOM   2740  HA  SER X 180      51.146  43.456  19.357  0.00  0.00            
ATOM   2741  CB  SER X 180      49.889  42.445  17.927  0.00  0.00            
ATOM   2742  HB2 SER X 180      49.314  43.291  17.550  0.00  0.00            
ATOM   2743  HB3 SER X 180      50.705  42.362  17.337  0.00  0.00            
ATOM   2744  OG  SER X 180      49.011  41.391  17.943  0.00  0.00            
ATOM   2745  HG  SER X 180      49.691  40.539  17.922  0.00  0.00            
ATOM   2746  C   SER X 180      49.081  43.414  20.063  0.00  0.00            
ATOM   2747  O   SER X 180      48.832  44.553  19.792  0.00  0.00            
ATOM   2748  N   ASP X 181      48.361  42.719  20.884  0.00  0.00            
ATOM   2749  H   ASP X 181      48.501  41.641  20.807  0.00  0.00            
ATOM   2750  CA  ASP X 181      47.180  43.258  21.524  0.00  0.00            
ATOM   2751  HA  ASP X 181      46.489  43.462  20.706  0.00  0.00            
ATOM   2752  CB  ASP X 181      46.533  42.041  22.264  0.00  0.00            
ATOM   2753  HB2 ASP X 181      46.339  41.303  21.485  0.00  0.00            
ATOM   2754  HB3 ASP X 181      47.205  41.487  22.920  0.00  0.00            
ATOM   2755  CG  ASP X 181      45.209  42.336  23.005  0.00  0.00            
ATOM   2756  OD1 ASP X 181      44.394  41.398  23.280  0.00  0.00            
ATOM   2757  OD2 ASP X 181      44.973  43.498  23.498  0.00  0.00            
ATOM   2758  C   ASP X 181      47.431  44.561  22.371  0.00  0.00            
ATOM   2759  O   ASP X 181      48.365  44.562  23.185  0.00  0.00            
ATOM   2760  N   PRO X 182      46.654  45.670  22.265  0.00  0.00            
ATOM   2761  CD  PRO X 182      45.487  45.853  21.342  0.00  0.00            
ATOM   2762  HD2 PRO X 182      44.723  45.077  21.284  0.00  0.00            
ATOM   2763  HD3 PRO X 182      45.924  45.921  20.345  0.00  0.00            
ATOM   2764  CG  PRO X 182      44.903  47.160  21.735  0.00  0.00            
ATOM   2765  HG2 PRO X 182      44.198  47.109  22.564  0.00  0.00            
ATOM   2766  HG3 PRO X 182      44.455  47.581  20.835  0.00  0.00            
ATOM   2767  CB  PRO X 182      46.118  47.983  22.078  0.00  0.00            
ATOM   2768  HB2 PRO X 182      45.964  48.902  22.643  0.00  0.00            
ATOM   2769  HB3 PRO X 182      46.707  48.225  21.193  0.00  0.00            
ATOM   2770  CA  PRO X 182      46.923  47.007  22.874  0.00  0.00            
ATOM   2771  HA  PRO X 182      47.983  47.237  22.765  0.00  0.00            
ATOM   2772  C   PRO X 182      46.532  47.163  24.335  0.00  0.00            
ATOM   2773  O   PRO X 182      46.966  48.151  24.971  0.00  0.00            
ATOM   2774  N   LEU X 183      45.921  46.088  24.901  0.00  0.00            
ATOM   2775  H   LEU X 183      45.742  45.212  24.278  0.00  0.00            
ATOM   2776  CA  LEU X 183      45.402  46.086  26.273  0.00  0.00            
ATOM   2777  HA  LEU X 183      45.732  47.024  26.720  0.00  0.00            
ATOM   2778  CB  LEU X 183      43.904  46.046  26.339  0.00  0.00            
ATOM   2779  HB2 LEU X 183      43.628  45.227  25.675  0.00  0.00            
ATOM   2780  HB3 LEU X 183      43.617  45.777  27.355  0.00  0.00            
ATOM   2781  CG  LEU X 183      43.276  47.389  25.907  0.00  0.00            
ATOM   2782  HG  LEU X 183      43.531  47.603  24.869  0.00  0.00            
ATOM   2783  CD1 LEU X 183      41.765  47.269  25.916  0.00  0.00            
ATOM   2784 HD11 LEU X 183      41.469  46.899  26.897  0.00  0.00            
ATOM   2785 HD12 LEU X 183      41.300  48.164  25.502  0.00  0.00            
ATOM   2786 HD13 LEU X 183      41.573  46.562  25.220  0.00  0.00            
ATOM   2787  CD2 LEU X 183      43.758  48.688  26.534  0.00  0.00            
ATOM   2788 HD21 LEU X 183      44.789  48.831  26.213  0.00  0.00            
ATOM   2789 HD22 LEU X 183      43.263  49.554  26.096  0.00  0.00            
ATOM   2790 HD23 LEU X 183      43.598  48.663  27.612  0.00  0.00            
ATOM   2791  C   LEU X 183      45.959  44.917  27.081  0.00  0.00            
ATOM   2792  O   LEU X 183      45.479  44.635  28.190  0.00  0.00            
ATOM   2793  N   ILE X 184      46.996  44.183  26.576  0.00  0.00            
ATOM   2794  H   ILE X 184      47.367  44.410  25.664  0.00  0.00            
ATOM   2795  CA  ILE X 184      47.847  43.305  27.392  0.00  0.00            
ATOM   2796  HA  ILE X 184      47.310  43.093  28.221  0.00  0.00            
ATOM   2797  CB  ILE X 184      48.336  42.012  26.617  0.00  0.00            
ATOM   2798  HB  ILE X 184      49.072  42.260  25.972  0.00  0.00            
ATOM   2799  CG2 ILE X 184      49.126  41.076  27.589  0.00  0.00            
ATOM   2800 HG21 ILE X 184      49.566  40.198  27.117  0.00  0.00            
ATOM   2801 HG22 ILE X 184      49.952  41.632  28.033  0.00  0.00            
ATOM   2802 HG23 ILE X 184      48.530  40.653  28.397  0.00  0.00            
ATOM   2803  CG1 ILE X 184      47.144  41.136  26.056  0.00  0.00            
ATOM   2804 HG12 ILE X 184      46.305  40.780  27.033  0.00  0.00            
ATOM   2805 HG13 ILE X 184      46.654  41.742  25.415  0.00  0.00            
ATOM   2806  CD1 ILE X 184      47.506  39.864  25.269  0.00  0.00            
ATOM   2807 HD11 ILE X 184      47.988  39.161  25.948  0.00  0.00            
ATOM   2808 HD12 ILE X 184      46.571  39.449  24.893  0.00  0.00            
ATOM   2809 HD13 ILE X 184      48.165  40.105  24.435  0.00  0.00            
ATOM   2810  C   ILE X 184      49.015  44.204  27.767  0.00  0.00            
ATOM   2811  O   ILE X 184      49.541  44.907  26.910  0.00  0.00            
ATOM   2812  N   CYS X 185      49.411  44.092  29.055  0.00  0.00            
ATOM   2813  H   CYS X 185      48.819  43.484  29.739  0.00  0.00            
ATOM   2814  CA  CYS X 185      50.553  44.754  29.666  0.00  0.00            
ATOM   2815  HA  CYS X 185      50.805  45.517  28.929  0.00  0.00            
ATOM   2816  CB  CYS X 185      50.272  45.540  30.964  0.00  0.00            
ATOM   2817  HB2 CYS X 185      49.460  46.112  30.780  0.00  0.00            
ATOM   2818  HB3 CYS X 185      50.073  44.904  31.722  0.00  0.00            
ATOM   2819  SG  CYS X 185      51.649  46.545  31.534  0.00  0.00            
ATOM   2820  HG  CYS X 185      51.560  47.281  30.849  0.00  0.00            
ATOM   2821  C   CYS X 185      51.614  43.729  29.803  0.00  0.00            
ATOM   2822  O   CYS X 185      51.671  42.920  30.734  0.00  0.00            
ATOM   2823  N   ARG X 186      52.427  43.691  28.739  0.00  0.00            
ATOM   2824  H   ARG X 186      52.268  44.397  27.924  0.00  0.00            
ATOM   2825  CA  ARG X 186      53.438  42.632  28.514  0.00  0.00            
ATOM   2826  HA  ARG X 186      53.121  41.700  28.981  0.00  0.00            
ATOM   2827  CB  ARG X 186      53.602  42.354  27.030  0.00  0.00            
ATOM   2828  HB2 ARG X 186      53.831  43.182  26.500  0.00  0.00            
ATOM   2829  HB3 ARG X 186      54.388  41.602  26.969  0.00  0.00            
ATOM   2830  CG  ARG X 186      52.445  41.759  26.356  0.00  0.00            
ATOM   2831  HG2 ARG X 186      51.961  40.977  26.941  0.00  0.00            
ATOM   2832  HG3 ARG X 186      51.659  42.511  26.414  0.00  0.00            
ATOM   2833  CD  ARG X 186      52.812  41.386  24.895  0.00  0.00            
ATOM   2834  HD2 ARG X 186      53.827  40.989  24.906  0.00  0.00            
ATOM   2835  HD3 ARG X 186      52.144  40.684  24.612  0.00  0.00            
ATOM   2836  NE  ARG X 186      52.831  42.654  24.088  0.00  0.00            
ATOM   2837  HE  ARG X 186      53.780  43.124  23.829  0.00  0.00            
ATOM   2838  CZ  ARG X 186      51.815  43.396  23.783  0.00  0.00            
ATOM   2839  NH1 ARG X 186      50.581  42.862  23.742  0.00  0.00            
ATOM   2840 HH11 ARG X 186      50.561  41.772  23.747  0.00  0.00            
ATOM   2841 HH12 ARG X 186      49.727  43.527  23.611  0.00  0.00            
ATOM   2842  NH2 ARG X 186      51.901  44.651  23.380  0.00  0.00            
ATOM   2843 HH21 ARG X 186      52.884  45.117  23.440  0.00  0.00            
ATOM   2844 HH22 ARG X 186      51.075  45.253  23.002  0.00  0.00            
ATOM   2845  C   ARG X 186      54.848  43.002  29.160  0.00  0.00            
ATOM   2846  O   ARG X 186      55.957  42.769  28.624  0.00  0.00            
ATOM   2847  N   ALA X 187      54.732  43.724  30.248  0.00  0.00            
ATOM   2848  H   ALA X 187      53.772  43.841  30.752  0.00  0.00            
ATOM   2849  CA  ALA X 187      55.824  44.041  31.095  0.00  0.00            
ATOM   2850  HA  ALA X 187      56.779  44.172  30.586  0.00  0.00            
ATOM   2851  CB  ALA X 187      55.504  45.304  31.866  0.00  0.00            
ATOM   2852  HB1 ALA X 187      55.347  46.117  31.157  0.00  0.00            
ATOM   2853  HB2 ALA X 187      54.563  45.124  32.386  0.00  0.00            
ATOM   2854  HB3 ALA X 187      56.193  45.577  32.553  0.00  0.00            
ATOM   2855  C   ALA X 187      56.030  42.883  32.067  0.00  0.00            
ATOM   2856  O   ALA X 187      55.191  42.014  32.367  0.00  0.00            
ATOM   2857  N   GLY X 188      57.249  42.851  32.609  0.00  0.00            
ATOM   2858  H   GLY X 188      57.745  43.821  32.592  0.00  0.00            
ATOM   2859  CA  GLY X 188      57.638  41.880  33.615  0.00  0.00            
ATOM   2860  HA2 GLY X 188      57.321  40.886  33.301  0.00  0.00            
ATOM   2861  HA3 GLY X 188      58.727  41.819  33.615  0.00  0.00            
ATOM   2862  C   GLY X 188      57.127  42.257  34.999  0.00  0.00            
ATOM   2863  O   GLY X 188      56.874  43.401  35.339  0.00  0.00            
ATOM   2864  N   LEU X 189      56.819  41.201  35.784  0.00  0.00            
ATOM   2865  H   LEU X 189      57.117  40.249  35.346  0.00  0.00            
ATOM   2866  CA  LEU X 189      56.277  41.200  37.140  0.00  0.00            
ATOM   2867  HA  LEU X 189      55.256  41.578  37.110  0.00  0.00            
ATOM   2868  CB  LEU X 189      56.297  39.752  37.656  0.00  0.00            
ATOM   2869  HB2 LEU X 189      55.729  39.161  36.937  0.00  0.00            
ATOM   2870  HB3 LEU X 189      57.305  39.351  37.559  0.00  0.00            
ATOM   2871  CG  LEU X 189      55.592  39.626  39.074  0.00  0.00            
ATOM   2872  HG  LEU X 189      56.157  40.066  39.786  0.00  0.00            
ATOM   2873  CD1 LEU X 189      54.125  40.292  39.064  0.00  0.00            
ATOM   2874 HD11 LEU X 189      54.193  41.295  39.161  0.00  0.00            
ATOM   2875 HD12 LEU X 189      53.670  40.068  38.191  0.00  0.00            
ATOM   2876 HD13 LEU X 189      53.594  39.925  39.840  0.00  0.00            
ATOM   2877  CD2 LEU X 189      55.435  38.110  39.309  0.00  0.00            
ATOM   2878 HD21 LEU X 189      56.418  37.647  39.229  0.00  0.00            
ATOM   2879 HD22 LEU X 189      55.023  37.961  40.307  0.00  0.00            
ATOM   2880 HD23 LEU X 189      54.874  37.456  38.641  0.00  0.00            
ATOM   2881  C   LEU X 189      57.173  42.042  38.041  0.00  0.00            
ATOM   2882  O   LEU X 189      58.354  41.844  38.252  0.00  0.00            
ATOM   2883  N   LYS X 190      56.464  43.030  38.625  0.00  0.00            
ATOM   2884  H   LYS X 190      55.409  43.132  38.368  0.00  0.00            
ATOM   2885  CA  LYS X 190      57.048  44.046  39.495  0.00  0.00            
ATOM   2886  HA  LYS X 190      58.009  44.346  39.075  0.00  0.00            
ATOM   2887  CB  LYS X 190      56.141  45.344  39.395  0.00  0.00            
ATOM   2888  HB2 LYS X 190      55.108  45.068  39.186  0.00  0.00            
ATOM   2889  HB3 LYS X 190      56.196  45.825  40.371  0.00  0.00            
ATOM   2890  CG  LYS X 190      56.664  46.358  38.412  0.00  0.00            
ATOM   2891  HG2 LYS X 190      56.073  47.249  38.625  0.00  0.00            
ATOM   2892  HG3 LYS X 190      57.687  46.660  38.634  0.00  0.00            
ATOM   2893  CD  LYS X 190      56.689  45.951  36.932  0.00  0.00            
ATOM   2894  HD2 LYS X 190      57.477  45.206  36.818  0.00  0.00            
ATOM   2895  HD3 LYS X 190      55.780  45.699  36.570  0.00  0.00            
ATOM   2896  CE  LYS X 190      57.177  47.112  36.028  0.00  0.00            
ATOM   2897  HE2 LYS X 190      58.169  47.386  36.389  0.00  0.00            
ATOM   2898  HE3 LYS X 190      57.120  46.781  34.992  0.00  0.00            
ATOM   2899  NZ  LYS X 190      56.236  48.297  35.938  0.00  0.00            
ATOM   2900  HZ1 LYS X 190      56.620  49.127  35.344  0.00  0.00            
ATOM   2901  HZ2 LYS X 190      55.210  48.029  35.685  0.00  0.00            
ATOM   2902  HZ3 LYS X 190      56.147  48.741  36.929  0.00  0.00            
ATOM   2903  C   LYS X 190      57.096  43.472  40.979  0.00  0.00            
ATOM   2904  O   LYS X 190      56.040  42.842  41.302  0.00  0.00            
ATOM   2905  N   VAL X 191      58.113  43.805  41.783  0.00  0.00            
ATOM   2906  H   VAL X 191      58.892  44.332  41.252  0.00  0.00            
ATOM   2907  CA  VAL X 191      58.239  43.218  43.134  0.00  0.00            
ATOM   2908  HA  VAL X 191      58.205  42.139  43.092  0.00  0.00            
ATOM   2909  CB  VAL X 191      59.615  43.453  43.821  0.00  0.00            
ATOM   2910  HB  VAL X 191      60.296  43.097  43.166  0.00  0.00            
ATOM   2911  CG1 VAL X 191      59.885  44.889  44.130  0.00  0.00            
ATOM   2912 HG11 VAL X 191      59.322  45.246  44.992  0.00  0.00            
ATOM   2913 HG12 VAL X 191      60.926  45.097  44.379  0.00  0.00            
ATOM   2914 HG13 VAL X 191      59.631  45.539  43.292  0.00  0.00            
ATOM   2915  CG2 VAL X 191      59.743  42.639  45.170  0.00  0.00            
ATOM   2916 HG21 VAL X 191      58.871  43.202  46.011  0.00  0.00            
ATOM   2917 HG22 VAL X 191      59.551  41.665  44.985  0.00  0.00            
ATOM   2918 HG23 VAL X 191      60.737  42.698  45.613  0.00  0.00            
ATOM   2919  C   VAL X 191      57.026  43.561  44.018  0.00  0.00            
ATOM   2920  O   VAL X 191      56.651  42.613  44.750  0.00  0.00            
ATOM   2921  N   CYS X 192      56.410  44.729  43.899  0.00  0.00            
ATOM   2922  H   CYS X 192      56.811  45.480  43.218  0.00  0.00            
ATOM   2923  CA  CYS X 192      55.197  45.054  44.714  0.00  0.00            
ATOM   2924  HA  CYS X 192      55.368  44.897  45.779  0.00  0.00            
ATOM   2925  CB  CYS X 192      54.748  46.543  44.577  0.00  0.00            
ATOM   2926  HB2 CYS X 192      53.918  46.674  45.256  0.00  0.00            
ATOM   2927  HB3 CYS X 192      55.503  47.188  45.002  0.00  0.00            
ATOM   2928  SG  CYS X 192      54.336  46.995  42.906  0.00  0.00            
ATOM   2929  HG  CYS X 192      55.283  47.276  42.468  0.00  0.00            
ATOM   2930  C   CYS X 192      53.994  44.102  44.398  0.00  0.00            
ATOM   2931  O   CYS X 192      53.220  43.835  45.288  0.00  0.00            
ATOM   2932  N   PHE X 193      53.904  43.611  43.158  0.00  0.00            
ATOM   2933  H   PHE X 193      54.822  43.603  42.570  0.00  0.00            
ATOM   2934  CA  PHE X 193      52.695  42.916  42.677  0.00  0.00            
ATOM   2935  HA  PHE X 193      51.821  43.143  43.287  0.00  0.00            
ATOM   2936  CB  PHE X 193      52.344  43.338  41.260  0.00  0.00            
ATOM   2937  HB2 PHE X 193      52.315  44.427  41.296  0.00  0.00            
ATOM   2938  HB3 PHE X 193      53.112  42.979  40.574  0.00  0.00            
ATOM   2939  CG  PHE X 193      51.001  42.689  40.712  0.00  0.00            
ATOM   2940  CD1 PHE X 193      49.789  42.997  41.416  0.00  0.00            
ATOM   2941  HD1 PHE X 193      49.802  43.460  42.314  0.00  0.00            
ATOM   2942  CE1 PHE X 193      48.590  42.503  40.845  0.00  0.00            
ATOM   2943  HE1 PHE X 193      47.643  42.743  41.327  0.00  0.00            
ATOM   2944  CZ  PHE X 193      48.549  41.907  39.624  0.00  0.00            
ATOM   2945  HZ  PHE X 193      47.584  41.630  39.200  0.00  0.00            
ATOM   2946  CE2 PHE X 193      49.718  41.704  38.951  0.00  0.00            
ATOM   2947  HE2 PHE X 193      49.709  41.412  37.984  0.00  0.00            
ATOM   2948  CD2 PHE X 193      50.983  42.039  39.489  0.00  0.00            
ATOM   2949  HD2 PHE X 193      51.825  41.900  38.810  0.00  0.00            
ATOM   2950  C   PHE X 193      52.959  41.378  42.839  0.00  0.00            
ATOM   2951  O   PHE X 193      52.089  40.576  43.120  0.00  0.00            
ATOM   2952  N   GLY X 194      54.228  41.022  42.755  0.00  0.00            
ATOM   2953  H   GLY X 194      54.950  41.753  42.389  0.00  0.00            
ATOM   2954  CA  GLY X 194      54.703  39.610  42.910  0.00  0.00            
ATOM   2955  HA2 GLY X 194      54.194  38.942  42.215  0.00  0.00            
ATOM   2956  HA3 GLY X 194      55.774  39.640  42.709  0.00  0.00            
ATOM   2957  C   GLY X 194      54.544  39.068  44.295  0.00  0.00            
ATOM   2958  O   GLY X 194      54.334  37.862  44.472  0.00  0.00            
ATOM   2959  N   ILE X 195      54.576  39.901  45.337  0.00  0.00            
ATOM   2960  H   ILE X 195      54.786  40.914  44.995  0.00  0.00            
ATOM   2961  CA  ILE X 195      54.337  39.585  46.767  0.00  0.00            
ATOM   2962  HA  ILE X 195      54.970  38.763  47.101  0.00  0.00            
ATOM   2963  CB  ILE X 195      54.701  40.847  47.627  0.00  0.00            
ATOM   2964  HB  ILE X 195      54.510  41.680  46.951  0.00  0.00            
ATOM   2965  CG2 ILE X 195      53.767  41.031  48.779  0.00  0.00            
ATOM   2966 HG21 ILE X 195      53.844  40.195  49.475  0.00  0.00            
ATOM   2967 HG22 ILE X 195      53.832  41.967  49.333  0.00  0.00            
ATOM   2968 HG23 ILE X 195      52.821  40.860  48.470  0.00  0.00            
ATOM   2969  CG1 ILE X 195      56.162  40.848  47.960  0.00  0.00            
ATOM   2970 HG12 ILE X 195      56.310  40.325  48.811  0.00  0.00            
ATOM   2971 HG13 ILE X 195      56.687  40.487  47.176  0.00  0.00            
ATOM   2972  CD1 ILE X 195      56.792  42.152  48.137  0.00  0.00            
ATOM   2973 HD11 ILE X 195      56.490  42.795  47.310  0.00  0.00            
ATOM   2974 HD12 ILE X 195      56.378  42.576  49.052  0.00  0.00            
ATOM   2975 HD13 ILE X 195      57.875  42.053  48.065  0.00  0.00            
ATOM   2976  C   ILE X 195      52.863  39.136  46.830  0.00  0.00            
ATOM   2977  O   ILE X 195      52.523  38.177  47.501  0.00  0.00            
ATOM   2978  N   GLN X 196      51.978  39.799  46.050  0.00  0.00            
ATOM   2979  H   GLN X 196      52.313  40.641  45.444  0.00  0.00            
ATOM   2980  CA  GLN X 196      50.541  39.479  46.102  0.00  0.00            
ATOM   2981  HA  GLN X 196      50.274  39.346  47.151  0.00  0.00            
ATOM   2982  CB  GLN X 196      49.661  40.537  45.348  0.00  0.00            
ATOM   2983  HB2 GLN X 196      49.866  40.650  44.284  0.00  0.00            
ATOM   2984  HB3 GLN X 196      48.661  40.103  45.342  0.00  0.00            
ATOM   2985  CG  GLN X 196      49.630  41.927  46.166  0.00  0.00            
ATOM   2986  HG2 GLN X 196      50.627  42.345  46.027  0.00  0.00            
ATOM   2987  HG3 GLN X 196      49.021  42.622  45.588  0.00  0.00            
ATOM   2988  CD  GLN X 196      49.189  41.848  47.589  0.00  0.00            
ATOM   2989  OE1 GLN X 196      48.635  40.907  48.080  0.00  0.00            
ATOM   2990  NE2 GLN X 196      49.506  42.812  48.464  0.00  0.00            
ATOM   2991 HE21 GLN X 196      49.236  42.645  49.507  0.00  0.00            
ATOM   2992 HE22 GLN X 196      49.902  43.679  48.130  0.00  0.00            
ATOM   2993  C   GLN X 196      50.328  38.133  45.406  0.00  0.00            
ATOM   2994  O   GLN X 196      49.519  37.360  45.944  0.00  0.00            
ATOM   2995  N   LEU X 197      50.987  37.856  44.315  0.00  0.00            
ATOM   2996  H   LEU X 197      51.848  38.494  44.114  0.00  0.00            
ATOM   2997  CA  LEU X 197      50.898  36.590  43.591  0.00  0.00            
ATOM   2998  HA  LEU X 197      49.832  36.410  43.453  0.00  0.00            
ATOM   2999  CB  LEU X 197      51.688  36.705  42.301  0.00  0.00            
ATOM   3000  HB2 LEU X 197      52.702  37.042  42.516  0.00  0.00            
ATOM   3001  HB3 LEU X 197      51.733  35.695  41.893  0.00  0.00            
ATOM   3002  CG  LEU X 197      51.066  37.627  41.280  0.00  0.00            
ATOM   3003  HG  LEU X 197      51.517  38.601  41.473  0.00  0.00            
ATOM   3004  CD1 LEU X 197      51.395  37.126  39.846  0.00  0.00            
ATOM   3005 HD11 LEU X 197      52.384  36.673  39.920  0.00  0.00            
ATOM   3006 HD12 LEU X 197      50.847  36.232  39.548  0.00  0.00            
ATOM   3007 HD13 LEU X 197      51.454  37.898  39.197  0.00  0.00            
ATOM   3008  CD2 LEU X 197      49.547  37.712  41.283  0.00  0.00            
ATOM   3009 HD21 LEU X 197      49.174  37.935  42.282  0.00  0.00            
ATOM   3010 HD22 LEU X 197      49.230  38.544  40.654  0.00  0.00            
ATOM   3011 HD23 LEU X 197      49.068  36.865  40.790  0.00  0.00            
ATOM   3012  C   LEU X 197      51.479  35.386  44.437  0.00  0.00            
ATOM   3013  O   LEU X 197      50.965  34.255  44.306  0.00  0.00            
ATOM   3014  N   LEU X 198      52.425  35.559  45.310  0.00  0.00            
ATOM   3015  H   LEU X 198      53.103  36.412  45.269  0.00  0.00            
ATOM   3016  CA  LEU X 198      52.742  34.588  46.426  0.00  0.00            
ATOM   3017  HA  LEU X 198      52.810  33.665  46.022  0.00  0.00            
ATOM   3018  CB  LEU X 198      54.130  34.947  47.064  0.00  0.00            
ATOM   3019  HB2 LEU X 198      54.858  35.107  46.268  0.00  0.00            
ATOM   3020  HB3 LEU X 198      54.052  35.935  47.519  0.00  0.00            
ATOM   3021  CG  LEU X 198      54.648  33.864  48.083  0.00  0.00            
ATOM   3022  HG  LEU X 198      53.970  33.689  48.919  0.00  0.00            
ATOM   3023  CD1 LEU X 198      54.739  32.577  47.297  0.00  0.00            
ATOM   3024 HD11 LEU X 198      55.233  32.730  46.430  0.00  0.00            
ATOM   3025 HD12 LEU X 198      55.208  31.896  47.877  0.00  0.00            
ATOM   3026 HD13 LEU X 198      53.826  32.205  47.074  0.00  0.00            
ATOM   3027  CD2 LEU X 198      55.994  34.391  48.523  0.00  0.00            
ATOM   3028 HD21 LEU X 198      56.432  33.668  49.210  0.00  0.00            
ATOM   3029 HD22 LEU X 198      56.562  34.467  47.596  0.00  0.00            
ATOM   3030 HD23 LEU X 198      55.897  35.345  49.041  0.00  0.00            
ATOM   3031  C   LEU X 198      51.705  34.643  47.564  0.00  0.00            
ATOM   3032  O   LEU X 198      51.440  33.561  48.074  0.00  0.00            
ATOM   3033  N   ASN X 199      51.041  35.824  47.894  0.00  0.00            
ATOM   3034  H   ASN X 199      51.256  36.667  47.238  0.00  0.00            
ATOM   3035  CA  ASN X 199      49.927  35.684  48.850  0.00  0.00            
ATOM   3036  HA  ASN X 199      50.330  35.285  49.781  0.00  0.00            
ATOM   3037  CB  ASN X 199      49.258  37.009  49.225  0.00  0.00            
ATOM   3038  HB2 ASN X 199      49.011  37.557  48.413  0.00  0.00            
ATOM   3039  HB3 ASN X 199      48.294  36.767  49.672  0.00  0.00            
ATOM   3040  CG  ASN X 199      49.984  37.822  50.213  0.00  0.00            
ATOM   3041  OD1 ASN X 199      50.839  37.355  50.982  0.00  0.00            
ATOM   3042  ND2 ASN X 199      49.882  39.123  50.114  0.00  0.00            
ATOM   3043 HD21 ASN X 199      49.159  39.477  49.378  0.00  0.00            
ATOM   3044 HD22 ASN X 199      50.273  39.839  50.837  0.00  0.00            
ATOM   3045  C   ASN X 199      48.777  34.754  48.318  0.00  0.00            
ATOM   3046  O   ASN X 199      48.278  33.951  49.111  0.00  0.00            
ATOM   3047  N   ALA X 200      48.497  34.895  47.046  0.00  0.00            
ATOM   3048  H   ALA X 200      49.160  35.580  46.518  0.00  0.00            
ATOM   3049  CA  ALA X 200      47.437  34.167  46.321  0.00  0.00            
ATOM   3050  HA  ALA X 200      46.486  34.349  46.821  0.00  0.00            
ATOM   3051  CB  ALA X 200      47.352  34.627  44.832  0.00  0.00            
ATOM   3052  HB1 ALA X 200      47.329  35.716  44.858  0.00  0.00            
ATOM   3053  HB2 ALA X 200      48.276  34.376  44.310  0.00  0.00            
ATOM   3054  HB3 ALA X 200      46.471  34.192  44.359  0.00  0.00            
ATOM   3055  C   ALA X 200      47.733  32.645  46.469  0.00  0.00            
ATOM   3056  O   ALA X 200      46.845  31.864  46.790  0.00  0.00            
ATOM   3057  N   VAL X 201      49.032  32.195  46.323  0.00  0.00            
ATOM   3058  H   VAL X 201      49.797  32.802  46.065  0.00  0.00            
ATOM   3059  CA  VAL X 201      49.301  30.793  46.312  0.00  0.00            
ATOM   3060  HA  VAL X 201      48.590  30.314  45.778  0.00  0.00            
ATOM   3061  CB  VAL X 201      50.714  30.561  45.769  0.00  0.00            
ATOM   3062  HB  VAL X 201      51.353  31.297  46.033  0.00  0.00            
ATOM   3063  CG1 VAL X 201      51.505  29.324  46.236  0.00  0.00            
ATOM   3064 HG11 VAL X 201      51.026  28.394  45.930  0.00  0.00            
ATOM   3065 HG12 VAL X 201      52.492  29.244  45.782  0.00  0.00            
ATOM   3066 HG13 VAL X 201      51.614  29.301  47.320  0.00  0.00            
ATOM   3067  CG2 VAL X 201      50.664  30.360  44.243  0.00  0.00            
ATOM   3068 HG21 VAL X 201      50.450  29.459  43.994  0.00  0.00            
ATOM   3069 HG22 VAL X 201      50.000  30.972  43.792  0.00  0.00            
ATOM   3070 HG23 VAL X 201      51.663  30.645  43.911  0.00  0.00            
ATOM   3071  C   VAL X 201      49.144  30.242  47.755  0.00  0.00            
ATOM   3072  O   VAL X 201      48.627  29.124  47.999  0.00  0.00            
ATOM   3073  N   SER X 202      49.543  30.989  48.793  0.00  0.00            
ATOM   3074  H   SER X 202      49.821  32.043  48.780  0.00  0.00            
ATOM   3075  CA  SER X 202      49.408  30.418  50.157  0.00  0.00            
ATOM   3076  HA  SER X 202      49.830  29.414  50.104  0.00  0.00            
ATOM   3077  CB  SER X 202      50.258  31.272  51.169  0.00  0.00            
ATOM   3078  HB2 SER X 202      49.837  31.074  52.065  0.00  0.00            
ATOM   3079  HB3 SER X 202      51.196  30.899  51.192  0.00  0.00            
ATOM   3080  OG  SER X 202      50.281  32.640  50.935  0.00  0.00            
ATOM   3081  HG  SER X 202      49.382  33.086  51.047  0.00  0.00            
ATOM   3082  C   SER X 202      47.977  30.583  50.698  0.00  0.00            
ATOM   3083  O   SER X 202      47.536  29.738  51.426  0.00  0.00            
ATOM   3084  N   ARG X 203      47.325  31.684  50.365  0.00  0.00            
ATOM   3085  H   ARG X 203      47.661  32.258  49.501  0.00  0.00            
ATOM   3086  CA  ARG X 203      45.914  31.811  50.796  0.00  0.00            
ATOM   3087  HA  ARG X 203      45.848  31.772  51.884  0.00  0.00            
ATOM   3088  CB  ARG X 203      45.347  33.158  50.374  0.00  0.00            
ATOM   3089  HB2 ARG X 203      45.713  33.353  49.366  0.00  0.00            
ATOM   3090  HB3 ARG X 203      44.266  33.244  50.486  0.00  0.00            
ATOM   3091  CG  ARG X 203      45.900  34.247  51.306  0.00  0.00            
ATOM   3092  HG2 ARG X 203      45.540  34.151  52.330  0.00  0.00            
ATOM   3093  HG3 ARG X 203      46.975  34.101  51.414  0.00  0.00            
ATOM   3094  CD  ARG X 203      45.584  35.664  50.760  0.00  0.00            
ATOM   3095  HD2 ARG X 203      46.049  35.824  49.788  0.00  0.00            
ATOM   3096  HD3 ARG X 203      44.586  35.812  50.801  0.00  0.00            
ATOM   3097  NE  ARG X 203      46.119  36.778  51.604  0.00  0.00            
ATOM   3098  HE  ARG X 203      46.451  36.520  52.610  0.00  0.00            
ATOM   3099  CZ  ARG X 203      45.999  38.114  51.421  0.00  0.00            
ATOM   3100  NH1 ARG X 203      45.261  38.594  50.474  0.00  0.00            
ATOM   3101 HH11 ARG X 203      44.429  38.016  50.072  0.00  0.00            
ATOM   3102 HH12 ARG X 203      45.303  39.683  50.480  0.00  0.00            
ATOM   3103  NH2 ARG X 203      46.636  38.941  52.114  0.00  0.00            
ATOM   3104 HH21 ARG X 203      47.365  38.658  52.874  0.00  0.00            
ATOM   3105 HH22 ARG X 203      46.750  40.008  51.926  0.00  0.00            
ATOM   3106  C   ARG X 203      45.097  30.657  50.283  0.00  0.00            
ATOM   3107  O   ARG X 203      44.385  30.012  51.090  0.00  0.00            
ATOM   3108  N   VAL X 204      45.310  30.288  49.010  0.00  0.00            
ATOM   3109  H   VAL X 204      45.773  30.918  48.371  0.00  0.00            
ATOM   3110  CA  VAL X 204      44.705  29.117  48.333  0.00  0.00            
ATOM   3111  HA  VAL X 204      43.711  29.206  48.489  0.00  0.00            
ATOM   3112  CB  VAL X 204      44.889  29.143  46.734  0.00  0.00            
ATOM   3113  HB  VAL X 204      45.890  29.528  46.539  0.00  0.00            
ATOM   3114  CG1 VAL X 204      44.651  27.783  46.089  0.00  0.00            
ATOM   3115 HG11 VAL X 204      43.774  27.317  46.539  0.00  0.00            
ATOM   3116 HG12 VAL X 204      44.650  27.871  45.002  0.00  0.00            
ATOM   3117 HG13 VAL X 204      45.496  27.155  46.371  0.00  0.00            
ATOM   3118  CG2 VAL X 204      43.845  30.121  46.187  0.00  0.00            
ATOM   3119 HG21 VAL X 204      44.044  31.083  46.658  0.00  0.00            
ATOM   3120 HG22 VAL X 204      44.108  30.116  45.212  0.00  0.00            
ATOM   3121 HG23 VAL X 204      42.837  29.734  46.337  0.00  0.00            
ATOM   3122  C   VAL X 204      45.145  27.817  49.082  0.00  0.00            
ATOM   3123  O   VAL X 204      44.350  26.919  49.226  0.00  0.00            
ATOM   3124  N   GLU X 205      46.402  27.752  49.565  0.00  0.00            
ATOM   3125  H   GLU X 205      47.186  28.420  49.209  0.00  0.00            
ATOM   3126  CA  GLU X 205      46.876  26.675  50.370  0.00  0.00            
ATOM   3127  HA  GLU X 205      46.813  25.811  49.708  0.00  0.00            
ATOM   3128  CB  GLU X 205      48.399  26.728  50.575  0.00  0.00            
ATOM   3129  HB2 GLU X 205      48.797  27.026  49.696  0.00  0.00            
ATOM   3130  HB3 GLU X 205      48.576  27.512  51.186  0.00  0.00            
ATOM   3131  CG  GLU X 205      48.976  25.299  51.032  0.00  0.00            
ATOM   3132  HG2 GLU X 205      48.599  24.524  50.506  0.00  0.00            
ATOM   3133  HG3 GLU X 205      49.980  25.222  50.965  0.00  0.00            
ATOM   3134  CD  GLU X 205      48.719  25.028  52.492  0.00  0.00            
ATOM   3135  OE1 GLU X 205      48.567  25.994  53.248  0.00  0.00            
ATOM   3136  OE2 GLU X 205      48.675  23.901  52.995  0.00  0.00            
ATOM   3137  C   GLU X 205      46.066  26.430  51.661  0.00  0.00            
ATOM   3138  O   GLU X 205      45.752  25.308  51.989  0.00  0.00            
ATOM   3139  N   ARG X 206      45.612  27.519  52.261  0.00  0.00            
ATOM   3140  H   ARG X 206      45.971  28.450  51.822  0.00  0.00            
ATOM   3141  CA  ARG X 206      44.730  27.601  53.528  0.00  0.00            
ATOM   3142  HA  ARG X 206      44.940  26.808  54.247  0.00  0.00            
ATOM   3143  CB  ARG X 206      45.159  28.934  54.219  0.00  0.00            
ATOM   3144  HB2 ARG X 206      45.165  29.662  53.519  0.00  0.00            
ATOM   3145  HB3 ARG X 206      44.381  29.153  54.950  0.00  0.00            
ATOM   3146  CG  ARG X 206      46.542  28.836  54.908  0.00  0.00            
ATOM   3147  HG2 ARG X 206      47.214  28.631  54.075  0.00  0.00            
ATOM   3148  HG3 ARG X 206      46.702  29.830  55.325  0.00  0.00            
ATOM   3149  CD  ARG X 206      46.635  27.781  56.053  0.00  0.00            
ATOM   3150  HD2 ARG X 206      47.513  27.935  56.680  0.00  0.00            
ATOM   3151  HD3 ARG X 206      45.804  27.856  56.623  0.00  0.00            
ATOM   3152  NE  ARG X 206      46.849  26.434  55.591  0.00  0.00            
ATOM   3153  HE  ARG X 206      47.501  26.412  54.718  0.00  0.00            
ATOM   3154  CZ  ARG X 206      46.474  25.249  55.977  0.00  0.00            
ATOM   3155  NH1 ARG X 206      45.618  25.009  56.930  0.00  0.00            
ATOM   3156 HH11 ARG X 206      45.234  25.863  57.489  0.00  0.00            
ATOM   3157 HH12 ARG X 206      45.393  23.999  57.271  0.00  0.00            
ATOM   3158  NH2 ARG X 206      47.015  24.242  55.391  0.00  0.00            
ATOM   3159 HH21 ARG X 206      47.588  24.441  54.485  0.00  0.00            
ATOM   3160 HH22 ARG X 206      46.569  23.249  55.448  0.00  0.00            
ATOM   3161  C   ARG X 206      43.250  27.649  53.184  0.00  0.00            
ATOM   3162  O   ARG X 206      42.481  27.617  54.072  0.00  0.00            
ATOM   3163  N   ALA X 207      42.907  27.559  51.936  0.00  0.00            
ATOM   3164  H   ALA X 207      43.657  27.777  51.176  0.00  0.00            
ATOM   3165  CA  ALA X 207      41.539  27.563  51.458  0.00  0.00            
ATOM   3166  HA  ALA X 207      40.861  27.836  52.267  0.00  0.00            
ATOM   3167  CB  ALA X 207      41.340  28.570  50.308  0.00  0.00            
ATOM   3168  HB1 ALA X 207      41.486  29.543  50.778  0.00  0.00            
ATOM   3169  HB2 ALA X 207      41.925  28.256  49.444  0.00  0.00            
ATOM   3170  HB3 ALA X 207      40.294  28.618  50.006  0.00  0.00            
ATOM   3171  C   ALA X 207      41.032  26.147  51.024  0.00  0.00            
ATOM   3172  O   ALA X 207      39.947  25.703  51.359  0.00  0.00            
ATOM   3173  N   LEU X 208      41.940  25.413  50.301  0.00  0.00            
ATOM   3174  H   LEU X 208      42.795  25.992  49.951  0.00  0.00            
ATOM   3175  CA  LEU X 208      41.698  24.027  49.780  0.00  0.00            
ATOM   3176  HA  LEU X 208      41.046  23.905  48.915  0.00  0.00            
ATOM   3177  CB  LEU X 208      43.013  23.375  49.317  0.00  0.00            
ATOM   3178  HB2 LEU X 208      43.845  23.519  50.006  0.00  0.00            
ATOM   3179  HB3 LEU X 208      42.823  22.305  49.230  0.00  0.00            
ATOM   3180  CG  LEU X 208      43.528  23.973  47.991  0.00  0.00            
ATOM   3181  HG  LEU X 208      43.371  25.051  48.045  0.00  0.00            
ATOM   3182  CD1 LEU X 208      45.010  23.777  47.660  0.00  0.00            
ATOM   3183 HD11 LEU X 208      45.324  22.735  47.597  0.00  0.00            
ATOM   3184 HD12 LEU X 208      45.150  24.298  46.713  0.00  0.00            
ATOM   3185 HD13 LEU X 208      45.516  24.266  48.384  0.00  0.00            
ATOM   3186  CD2 LEU X 208      42.758  23.380  46.828  0.00  0.00            
ATOM   3187 HD21 LEU X 208      42.923  22.303  46.802  0.00  0.00            
ATOM   3188 HD22 LEU X 208      41.710  23.678  46.800  0.00  0.00            
ATOM   3189 HD23 LEU X 208      43.106  23.935  45.956  0.00  0.00            
ATOM   3190  C   LEU X 208      41.029  23.092  50.831  0.00  0.00            
ATOM   3191  O   LEU X 208      40.099  22.393  50.395  0.00  0.00            
ATOM   3192  N   PRO X 209      41.365  23.109  52.145  0.00  0.00            
ATOM   3193  CD  PRO X 209      42.427  23.823  52.806  0.00  0.00            
ATOM   3194  HD2 PRO X 209      42.164  24.751  53.313  0.00  0.00            
ATOM   3195  HD3 PRO X 209      43.131  24.070  52.011  0.00  0.00            
ATOM   3196  CG  PRO X 209      42.948  22.892  53.907  0.00  0.00            
ATOM   3197  HG2 PRO X 209      43.471  23.481  54.661  0.00  0.00            
ATOM   3198  HG3 PRO X 209      43.472  22.103  53.369  0.00  0.00            
ATOM   3199  CB  PRO X 209      41.607  22.312  54.422  0.00  0.00            
ATOM   3200  HB2 PRO X 209      41.076  22.934  55.015  0.00  0.00            
ATOM   3201  HB3 PRO X 209      41.777  21.477  54.964  0.00  0.00            
ATOM   3202  CA  PRO X 209      40.772  22.216  53.134  0.00  0.00            
ATOM   3203  HA  PRO X 209      40.944  21.258  52.863  0.00  0.00            
ATOM   3204  C   PRO X 209      39.323  22.413  53.403  0.00  0.00            
ATOM   3205  O   PRO X 209      38.676  21.564  54.087  0.00  0.00            
ATOM   3206  N   LYS X 210      38.765  23.550  52.910  0.00  0.00            
ATOM   3207  H   LYS X 210      39.353  24.281  52.355  0.00  0.00            
ATOM   3208  CA  LYS X 210      37.283  23.740  53.017  0.00  0.00            
ATOM   3209  HA  LYS X 210      36.899  22.780  53.362  0.00  0.00            
ATOM   3210  CB  LYS X 210      36.962  24.771  54.047  0.00  0.00            
ATOM   3211  HB2 LYS X 210      35.889  24.955  54.110  0.00  0.00            
ATOM   3212  HB3 LYS X 210      37.166  24.327  55.021  0.00  0.00            
ATOM   3213  CG  LYS X 210      37.769  26.058  53.948  0.00  0.00            
ATOM   3214  HG2 LYS X 210      38.842  25.874  53.985  0.00  0.00            
ATOM   3215  HG3 LYS X 210      37.490  26.389  52.947  0.00  0.00            
ATOM   3216  CD  LYS X 210      37.384  27.170  54.924  0.00  0.00            
ATOM   3217  HD2 LYS X 210      37.977  28.070  54.763  0.00  0.00            
ATOM   3218  HD3 LYS X 210      36.397  27.322  54.773  0.00  0.00            
ATOM   3219  CE  LYS X 210      37.461  26.840  56.346  0.00  0.00            
ATOM   3220  HE2 LYS X 210      36.980  27.661  56.878  0.00  0.00            
ATOM   3221  HE3 LYS X 210      36.918  25.909  56.507  0.00  0.00            
ATOM   3222  NZ  LYS X 210      38.811  26.626  56.800  0.00  0.00            
ATOM   3223  HZ1 LYS X 210      38.928  27.007  57.815  0.00  0.00            
ATOM   3224  HZ2 LYS X 210      39.028  25.577  57.001  0.00  0.00            
ATOM   3225  HZ3 LYS X 210      39.551  27.020  56.103  0.00  0.00            
ATOM   3226  C   LYS X 210      36.533  24.002  51.742  0.00  0.00            
ATOM   3227  O   LYS X 210      35.366  24.148  51.759  0.00  0.00            
ATOM   3228  N   LEU X 211      37.269  23.965  50.723  0.00  0.00            
ATOM   3229  H   LEU X 211      38.270  23.886  50.825  0.00  0.00            
ATOM   3230  CA  LEU X 211      36.822  24.117  49.325  0.00  0.00            
ATOM   3231  HA  LEU X 211      36.183  24.997  49.245  0.00  0.00            
ATOM   3232  CB  LEU X 211      38.105  24.363  48.444  0.00  0.00            
ATOM   3233  HB2 LEU X 211      38.695  25.136  48.937  0.00  0.00            
ATOM   3234  HB3 LEU X 211      38.727  23.467  48.448  0.00  0.00            
ATOM   3235  CG  LEU X 211      37.750  24.824  47.034  0.00  0.00            
ATOM   3236  HG  LEU X 211      36.995  24.174  46.592  0.00  0.00            
ATOM   3237  CD1 LEU X 211      37.170  26.290  47.004  0.00  0.00            
ATOM   3238 HD11 LEU X 211      37.925  27.015  47.308  0.00  0.00            
ATOM   3239 HD12 LEU X 211      36.881  26.476  46.108  0.00  0.00            
ATOM   3240 HD13 LEU X 211      36.383  26.443  47.618  0.00  0.00            
ATOM   3241  CD2 LEU X 211      38.976  24.604  46.084  0.00  0.00            
ATOM   3242 HD21 LEU X 211      39.109  23.559  45.806  0.00  0.00            
ATOM   3243 HD22 LEU X 211      38.835  25.008  45.082  0.00  0.00            
ATOM   3244 HD23 LEU X 211      39.867  24.996  46.575  0.00  0.00            
ATOM   3245  C   LEU X 211      36.060  22.899  48.834  0.00  0.00            
ATOM   3246  O   LEU X 211      36.657  21.902  48.455  0.00  0.00            
ATOM   3247  N   THR X 212      34.742  22.960  48.815  0.00  0.00            
ATOM   3248  H   THR X 212      34.344  23.928  49.119  0.00  0.00            
ATOM   3249  CA  THR X 212      33.845  21.850  48.430  0.00  0.00            
ATOM   3250  HA  THR X 212      34.418  20.922  48.418  0.00  0.00            
ATOM   3251  CB  THR X 212      32.716  21.629  49.457  0.00  0.00            
ATOM   3252  HB  THR X 212      32.088  20.800  49.130  0.00  0.00            
ATOM   3253  CG2 THR X 212      33.261  21.321  50.749  0.00  0.00            
ATOM   3254 HG21 THR X 212      33.876  22.138  51.128  0.00  0.00            
ATOM   3255 HG22 THR X 212      32.565  20.969  51.510  0.00  0.00            
ATOM   3256 HG23 THR X 212      33.942  20.476  50.641  0.00  0.00            
ATOM   3257  OG1 THR X 212      31.848  22.701  49.542  0.00  0.00            
ATOM   3258  HG1 THR X 212      31.219  22.648  48.653  0.00  0.00            
ATOM   3259  C   THR X 212      33.321  21.991  47.009  0.00  0.00            
ATOM   3260  O   THR X 212      32.496  21.154  46.609  0.00  0.00            
ATOM   3261  N   VAL X 213      33.581  23.207  46.463  0.00  0.00            
ATOM   3262  H   VAL X 213      34.263  23.902  46.954  0.00  0.00            
ATOM   3263  CA  VAL X 213      32.925  23.642  45.219  0.00  0.00            
ATOM   3264  HA  VAL X 213      31.838  23.708  45.263  0.00  0.00            
ATOM   3265  CB  VAL X 213      33.314  25.099  44.846  0.00  0.00            
ATOM   3266  HB  VAL X 213      33.044  25.635  45.755  0.00  0.00            
ATOM   3267  CG1 VAL X 213      34.792  25.215  44.377  0.00  0.00            
ATOM   3268 HG11 VAL X 213      34.962  26.282  44.239  0.00  0.00            
ATOM   3269 HG12 VAL X 213      35.477  24.889  45.160  0.00  0.00            
ATOM   3270 HG13 VAL X 213      34.942  24.699  43.428  0.00  0.00            
ATOM   3271  CG2 VAL X 213      32.469  25.598  43.717  0.00  0.00            
ATOM   3272 HG21 VAL X 213      31.411  25.371  43.848  0.00  0.00            
ATOM   3273 HG22 VAL X 213      32.463  26.608  43.687  0.00  0.00            
ATOM   3274 HG23 VAL X 213      32.803  25.046  42.838  0.00  0.00            
ATOM   3275  C   VAL X 213      33.249  22.670  44.103  0.00  0.00            
ATOM   3276  O   VAL X 213      34.465  22.305  44.065  0.00  0.00            
ATOM   3277  N   PRO X 214      32.308  22.249  43.219  0.00  0.00            
ATOM   3278  CD  PRO X 214      30.890  22.324  43.455  0.00  0.00            
ATOM   3279  HD2 PRO X 214      30.470  23.189  42.942  0.00  0.00            
ATOM   3280  HD3 PRO X 214      30.592  22.322  44.504  0.00  0.00            
ATOM   3281  CG  PRO X 214      30.312  21.125  42.685  0.00  0.00            
ATOM   3282  HG2 PRO X 214      29.291  21.371  42.432  0.00  0.00            
ATOM   3283  HG3 PRO X 214      30.324  20.171  43.190  0.00  0.00            
ATOM   3284  CB  PRO X 214      31.223  21.118  41.444  0.00  0.00            
ATOM   3285  HB2 PRO X 214      30.992  22.023  40.901  0.00  0.00            
ATOM   3286  HB3 PRO X 214      31.148  20.129  41.016  0.00  0.00            
ATOM   3287  CA  PRO X 214      32.588  21.373  42.040  0.00  0.00            
ATOM   3288  HA  PRO X 214      32.966  20.403  42.325  0.00  0.00            
ATOM   3289  C   PRO X 214      33.482  22.114  41.036  0.00  0.00            
ATOM   3290  O   PRO X 214      33.393  23.318  40.968  0.00  0.00            
ATOM   3291  N   PHE X 215      34.417  21.321  40.404  0.00  0.00            
ATOM   3292  H   PHE X 215      34.459  20.273  40.702  0.00  0.00            
ATOM   3293  CA  PHE X 215      35.360  21.872  39.421  0.00  0.00            
ATOM   3294  HA  PHE X 215      34.759  22.635  38.928  0.00  0.00            
ATOM   3295  CB  PHE X 215      36.611  22.433  40.093  0.00  0.00            
ATOM   3296  HB2 PHE X 215      37.149  23.124  39.444  0.00  0.00            
ATOM   3297  HB3 PHE X 215      36.232  23.090  40.876  0.00  0.00            
ATOM   3298  CG  PHE X 215      37.679  21.542  40.698  0.00  0.00            
ATOM   3299  CD1 PHE X 215      38.603  20.771  39.951  0.00  0.00            
ATOM   3300  HD1 PHE X 215      38.523  20.767  38.864  0.00  0.00            
ATOM   3301  CE1 PHE X 215      39.566  20.025  40.689  0.00  0.00            
ATOM   3302  HE1 PHE X 215      40.243  19.434  40.073  0.00  0.00            
ATOM   3303  CZ  PHE X 215      39.775  20.133  42.074  0.00  0.00            
ATOM   3304  HZ  PHE X 215      40.617  19.615  42.535  0.00  0.00            
ATOM   3305  CE2 PHE X 215      38.867  20.954  42.821  0.00  0.00            
ATOM   3306  HE2 PHE X 215      39.066  21.026  43.808  0.00  0.00            
ATOM   3307  CD2 PHE X 215      37.837  21.625  42.096  0.00  0.00            
ATOM   3308  HD2 PHE X 215      37.040  22.135  42.637  0.00  0.00            
ATOM   3309  C   PHE X 215      35.746  20.947  38.314  0.00  0.00            
ATOM   3310  O   PHE X 215      35.819  19.712  38.451  0.00  0.00            
ATOM   3311  N   LEU X 216      36.090  21.620  37.166  0.00  0.00            
ATOM   3312  H   LEU X 216      35.943  22.700  37.174  0.00  0.00            
ATOM   3313  CA  LEU X 216      36.898  20.992  36.124  0.00  0.00            
ATOM   3314  HA  LEU X 216      37.050  19.953  36.417  0.00  0.00            
ATOM   3315  CB  LEU X 216      36.208  21.138  34.773  0.00  0.00            
ATOM   3316  HB2 LEU X 216      35.306  20.530  34.841  0.00  0.00            
ATOM   3317  HB3 LEU X 216      35.954  22.185  34.612  0.00  0.00            
ATOM   3318  CG  LEU X 216      36.967  20.644  33.491  0.00  0.00            
ATOM   3319  HG  LEU X 216      38.025  20.903  33.456  0.00  0.00            
ATOM   3320  CD1 LEU X 216      36.887  19.108  33.303  0.00  0.00            
ATOM   3321 HD11 LEU X 216      37.289  18.795  32.340  0.00  0.00            
ATOM   3322 HD12 LEU X 216      37.430  18.621  34.113  0.00  0.00            
ATOM   3323 HD13 LEU X 216      35.950  18.734  33.256  0.00  0.00            
ATOM   3324  CD2 LEU X 216      36.152  21.246  32.336  0.00  0.00            
ATOM   3325 HD21 LEU X 216      35.073  21.232  32.488  0.00  0.00            
ATOM   3326 HD22 LEU X 216      36.468  22.275  32.165  0.00  0.00            
ATOM   3327 HD23 LEU X 216      36.389  20.820  31.361  0.00  0.00            
ATOM   3328  C   LEU X 216      38.199  21.778  36.002  0.00  0.00            
ATOM   3329  O   LEU X 216      38.142  22.989  35.843  0.00  0.00            
ATOM   3330  N   LEU X 217      39.330  21.044  36.032  0.00  0.00            
ATOM   3331  H   LEU X 217      39.271  19.956  36.047  0.00  0.00            
ATOM   3332  CA  LEU X 217      40.668  21.618  36.069  0.00  0.00            
ATOM   3333  HA  LEU X 217      40.685  22.704  35.972  0.00  0.00            
ATOM   3334  CB  LEU X 217      41.317  21.360  37.377  0.00  0.00            
ATOM   3335  HB2 LEU X 217      40.873  21.988  38.149  0.00  0.00            
ATOM   3336  HB3 LEU X 217      40.987  20.358  37.650  0.00  0.00            
ATOM   3337  CG  LEU X 217      42.883  21.395  37.390  0.00  0.00            
ATOM   3338  HG  LEU X 217      43.333  20.794  36.599  0.00  0.00            
ATOM   3339  CD1 LEU X 217      43.451  22.866  37.189  0.00  0.00            
ATOM   3340 HD11 LEU X 217      44.498  22.959  37.477  0.00  0.00            
ATOM   3341 HD12 LEU X 217      43.433  23.158  36.139  0.00  0.00            
ATOM   3342 HD13 LEU X 217      42.832  23.505  37.667  0.00  0.00            
ATOM   3343  CD2 LEU X 217      43.292  20.813  38.756  0.00  0.00            
ATOM   3344 HD21 LEU X 217      44.379  20.780  38.836  0.00  0.00            
ATOM   3345 HD22 LEU X 217      43.009  21.446  39.597  0.00  0.00            
ATOM   3346 HD23 LEU X 217      42.870  19.818  38.897  0.00  0.00            
ATOM   3347  C   LEU X 217      41.333  21.036  34.818  0.00  0.00            
ATOM   3348  O   LEU X 217      41.591  19.864  34.747  0.00  0.00            
ATOM   3349  N   LEU X 218      41.750  21.982  34.008  0.00  0.00            
ATOM   3350  H   LEU X 218      41.555  23.011  34.310  0.00  0.00            
ATOM   3351  CA  LEU X 218      42.517  21.727  32.760  0.00  0.00            
ATOM   3352  HA  LEU X 218      42.487  20.640  32.680  0.00  0.00            
ATOM   3353  CB  LEU X 218      41.917  22.465  31.571  0.00  0.00            
ATOM   3354  HB2 LEU X 218      42.142  23.529  31.506  0.00  0.00            
ATOM   3355  HB3 LEU X 218      42.227  22.002  30.634  0.00  0.00            
ATOM   3356  CG  LEU X 218      40.356  22.377  31.492  0.00  0.00            
ATOM   3357  HG  LEU X 218      39.919  22.929  32.324  0.00  0.00            
ATOM   3358  CD1 LEU X 218      39.873  22.976  30.132  0.00  0.00            
ATOM   3359 HD11 LEU X 218      39.918  22.299  29.384  0.00  0.00            
ATOM   3360 HD12 LEU X 218      38.937  23.340  30.237  0.00  0.00            
ATOM   3361 HD13 LEU X 218      40.481  23.741  29.877  0.00  0.00            
ATOM   3362  CD2 LEU X 218      39.970  20.887  31.426  0.00  0.00            
ATOM   3363 HD21 LEU X 218      38.884  20.837  31.339  0.00  0.00            
ATOM   3364 HD22 LEU X 218      40.415  20.413  30.551  0.00  0.00            
ATOM   3365 HD23 LEU X 218      40.116  20.303  32.334  0.00  0.00            
ATOM   3366  C   LEU X 218      43.964  22.177  33.008  0.00  0.00            
ATOM   3367  O   LEU X 218      44.119  23.336  33.424  0.00  0.00            
ATOM   3368  N   GLN X 219      45.008  21.398  32.586  0.00  0.00            
ATOM   3369  H   GLN X 219      44.779  20.386  32.253  0.00  0.00            
ATOM   3370  CA  GLN X 219      46.425  21.872  32.734  0.00  0.00            
ATOM   3371  HA  GLN X 219      46.472  22.959  32.659  0.00  0.00            
ATOM   3372  CB  GLN X 219      47.013  21.390  34.095  0.00  0.00            
ATOM   3373  HB2 GLN X 219      46.440  21.883  34.880  0.00  0.00            
ATOM   3374  HB3 GLN X 219      46.862  20.451  34.224  0.00  0.00            
ATOM   3375  CG  GLN X 219      48.505  21.709  34.221  0.00  0.00            
ATOM   3376  HG2 GLN X 219      48.674  21.427  35.176  0.00  0.00            
ATOM   3377  HG3 GLN X 219      49.031  21.100  33.485  0.00  0.00            
ATOM   3378  CD  GLN X 219      48.827  23.195  34.145  0.00  0.00            
ATOM   3379  OE1 GLN X 219      48.182  24.035  34.801  0.00  0.00            
ATOM   3380  NE2 GLN X 219      49.791  23.598  33.356  0.00  0.00            
ATOM   3381 HE21 GLN X 219      50.151  24.595  33.612  0.00  0.00            
ATOM   3382 HE22 GLN X 219      50.424  22.978  32.872  0.00  0.00            
ATOM   3383  C   GLN X 219      47.202  21.214  31.554  0.00  0.00            
ATOM   3384  O   GLN X 219      46.944  20.080  31.148  0.00  0.00            
ATOM   3385  N   GLY X 220      48.135  21.925  30.960  0.00  0.00            
ATOM   3386  H   GLY X 220      48.271  22.963  31.264  0.00  0.00            
ATOM   3387  CA  GLY X 220      49.188  21.311  30.132  0.00  0.00            
ATOM   3388  HA2 GLY X 220      48.952  20.382  29.613  0.00  0.00            
ATOM   3389  HA3 GLY X 220      49.499  21.991  29.453  0.00  0.00            
ATOM   3390  C   GLY X 220      50.545  20.920  30.862  0.00  0.00            
ATOM   3391  O   GLY X 220      50.972  21.577  31.757  0.00  0.00            
ATOM   3392  N   SER X 221      51.136  19.870  30.391  0.00  0.00            
ATOM   3393  H   SER X 221      50.935  19.522  29.377  0.00  0.00            
ATOM   3394  CA  SER X 221      52.188  19.109  31.151  0.00  0.00            
ATOM   3395  HA  SER X 221      52.095  19.274  32.224  0.00  0.00            
ATOM   3396  CB  SER X 221      52.131  17.610  30.858  0.00  0.00            
ATOM   3397  HB2 SER X 221      52.795  17.222  31.514  0.00  0.00            
ATOM   3398  HB3 SER X 221      51.178  17.203  31.198  0.00  0.00            
ATOM   3399  OG  SER X 221      52.488  17.156  29.526  0.00  0.00            
ATOM   3400  HG  SER X 221      52.589  16.072  29.470  0.00  0.00            
ATOM   3401  C   SER X 221      53.603  19.552  30.824  0.00  0.00            
ATOM   3402  O   SER X 221      54.612  19.069  31.344  0.00  0.00            
ATOM   3403  N   ALA X 222      53.659  20.556  29.935  0.00  0.00            
ATOM   3404  H   ALA X 222      52.762  20.794  29.536  0.00  0.00            
ATOM   3405  CA  ALA X 222      54.854  21.165  29.349  0.00  0.00            
ATOM   3406  HA  ALA X 222      55.576  20.582  29.748  0.00  0.00            
ATOM   3407  CB  ALA X 222      55.085  21.018  27.850  0.00  0.00            
ATOM   3408  HB1 ALA X 222      54.242  21.181  27.320  0.00  0.00            
ATOM   3409  HB2 ALA X 222      55.881  21.424  27.379  0.00  0.00            
ATOM   3410  HB3 ALA X 222      55.166  19.939  27.715  0.00  0.00            
ATOM   3411  C   ALA X 222      54.948  22.597  29.871  0.00  0.00            
ATOM   3412  O   ALA X 222      56.078  23.078  29.829  0.00  0.00            
ATOM   3413  N   ASP X 223      53.861  23.244  30.288  0.00  0.00            
ATOM   3414  H   ASP X 223      53.053  22.690  30.536  0.00  0.00            
ATOM   3415  CA  ASP X 223      53.781  24.624  30.804  0.00  0.00            
ATOM   3416  HA  ASP X 223      53.895  25.300  30.062  0.00  0.00            
ATOM   3417  CB  ASP X 223      52.358  24.681  31.476  0.00  0.00            
ATOM   3418  HB2 ASP X 223      51.569  24.482  30.773  0.00  0.00            
ATOM   3419  HB3 ASP X 223      52.320  23.926  32.226  0.00  0.00            
ATOM   3420  CG  ASP X 223      52.011  26.023  32.090  0.00  0.00            
ATOM   3421  OD1 ASP X 223      52.765  27.070  31.930  0.00  0.00            
ATOM   3422  OD2 ASP X 223      50.941  26.104  32.751  0.00  0.00            
ATOM   3423  C   ASP X 223      54.887  24.907  31.849  0.00  0.00            
ATOM   3424  O   ASP X 223      55.261  24.078  32.685  0.00  0.00            
ATOM   3425  N   ARG X 224      55.494  26.102  31.700  0.00  0.00            
ATOM   3426  H   ARG X 224      55.195  26.664  30.816  0.00  0.00            
ATOM   3427  CA  ARG X 224      56.591  26.767  32.408  0.00  0.00            
ATOM   3428  HA  ARG X 224      57.175  26.040  32.972  0.00  0.00            
ATOM   3429  CB  ARG X 224      57.707  27.185  31.375  0.00  0.00            
ATOM   3430  HB2 ARG X 224      58.522  27.611  31.960  0.00  0.00            
ATOM   3431  HB3 ARG X 224      57.273  28.020  30.825  0.00  0.00            
ATOM   3432  CG  ARG X 224      58.152  26.151  30.410  0.00  0.00            
ATOM   3433  HG2 ARG X 224      57.378  26.080  29.646  0.00  0.00            
ATOM   3434  HG3 ARG X 224      58.954  26.549  29.941  0.00  0.00            
ATOM   3435  CD  ARG X 224      58.525  24.703  30.836  0.00  0.00            
ATOM   3436  HD2 ARG X 224      57.655  24.120  31.136  0.00  0.00            
ATOM   3437  HD3 ARG X 224      59.008  24.266  29.961  0.00  0.00            
ATOM   3438  NE  ARG X 224      59.582  24.766  31.887  0.00  0.00            
ATOM   3439  HE  ARG X 224      59.894  25.721  32.311  0.00  0.00            
ATOM   3440  CZ  ARG X 224      60.294  23.738  32.302  0.00  0.00            
ATOM   3441  NH1 ARG X 224      60.128  22.491  31.938  0.00  0.00            
ATOM   3442 HH11 ARG X 224      59.405  22.250  31.158  0.00  0.00            
ATOM   3443 HH12 ARG X 224      60.507  21.641  32.504  0.00  0.00            
ATOM   3444  NH2 ARG X 224      61.265  23.856  33.181  0.00  0.00            
ATOM   3445 HH21 ARG X 224      61.687  24.836  33.402  0.00  0.00            
ATOM   3446 HH22 ARG X 224      61.781  22.943  33.476  0.00  0.00            
ATOM   3447  C   ARG X 224      56.201  27.915  33.310  0.00  0.00            
ATOM   3448  O   ARG X 224      57.100  28.380  34.070  0.00  0.00            
ATOM   3449  N   LEU X 225      55.040  28.423  33.185  0.00  0.00            
ATOM   3450  H   LEU X 225      54.337  27.878  32.705  0.00  0.00            
ATOM   3451  CA  LEU X 225      54.479  29.535  33.987  0.00  0.00            
ATOM   3452  HA  LEU X 225      55.263  30.224  34.301  0.00  0.00            
ATOM   3453  CB  LEU X 225      53.531  30.352  33.124  0.00  0.00            
ATOM   3454  HB2 LEU X 225      52.779  29.710  32.665  0.00  0.00            
ATOM   3455  HB3 LEU X 225      52.987  31.049  33.761  0.00  0.00            
ATOM   3456  CG  LEU X 225      54.222  31.226  32.086  0.00  0.00            
ATOM   3457  HG  LEU X 225      54.992  30.502  31.269  0.00  0.00            
ATOM   3458  CD1 LEU X 225      53.129  31.924  31.284  0.00  0.00            
ATOM   3459 HD11 LEU X 225      53.493  32.353  30.445  0.00  0.00            
ATOM   3460 HD12 LEU X 225      52.269  31.285  31.084  0.00  0.00            
ATOM   3461 HD13 LEU X 225      52.639  32.776  31.755  0.00  0.00            
ATOM   3462  CD2 LEU X 225      55.103  32.362  32.533  0.00  0.00            
ATOM   3463 HD21 LEU X 225      55.848  32.069  33.273  0.00  0.00            
ATOM   3464 HD22 LEU X 225      55.575  32.833  31.671  0.00  0.00            
ATOM   3465 HD23 LEU X 225      54.528  33.153  33.016  0.00  0.00            
ATOM   3466  C   LEU X 225      53.832  28.909  35.269  0.00  0.00            
ATOM   3467  O   LEU X 225      54.077  29.300  36.426  0.00  0.00            
ATOM   3468  N   CYS X 226      53.065  27.832  35.060  0.00  0.00            
ATOM   3469  H   CYS X 226      52.974  27.666  34.119  0.00  0.00            
ATOM   3470  CA  CYS X 226      52.391  27.069  36.140  0.00  0.00            
ATOM   3471  HA  CYS X 226      52.736  27.332  37.052  0.00  0.00            
ATOM   3472  CB  CYS X 226      50.896  27.467  36.042  0.00  0.00            
ATOM   3473  HB2 CYS X 226      50.449  27.046  35.142  0.00  0.00            
ATOM   3474  HB3 CYS X 226      50.394  27.019  36.899  0.00  0.00            
ATOM   3475  SG  CYS X 226      50.777  29.261  36.263  0.00  0.00            
ATOM   3476  HG  CYS X 226      51.677  29.266  36.878  0.00  0.00            
ATOM   3477  C   CYS X 226      52.753  25.529  35.959  0.00  0.00            
ATOM   3478  O   CYS X 226      52.150  24.852  35.131  0.00  0.00            
ATOM   3479  N   ASP X 227      53.697  25.013  36.681  0.00  0.00            
ATOM   3480  H   ASP X 227      54.079  25.610  37.401  0.00  0.00            
ATOM   3481  CA  ASP X 227      54.177  23.595  36.758  0.00  0.00            
ATOM   3482  HA  ASP X 227      54.615  23.388  35.782  0.00  0.00            
ATOM   3483  CB  ASP X 227      55.343  23.571  37.744  0.00  0.00            
ATOM   3484  HB2 ASP X 227      56.048  24.398  37.664  0.00  0.00            
ATOM   3485  HB3 ASP X 227      54.929  23.599  38.752  0.00  0.00            
ATOM   3486  CG  ASP X 227      56.182  22.353  37.682  0.00  0.00            
ATOM   3487  OD1 ASP X 227      57.305  22.430  38.248  0.00  0.00            
ATOM   3488  OD2 ASP X 227      55.704  21.270  37.165  0.00  0.00            
ATOM   3489  C   ASP X 227      52.929  22.686  37.084  0.00  0.00            
ATOM   3490  O   ASP X 227      52.233  22.914  38.083  0.00  0.00            
ATOM   3491  N   SER X 228      52.719  21.655  36.316  0.00  0.00            
ATOM   3492  H   SER X 228      53.313  21.510  35.413  0.00  0.00            
ATOM   3493  CA  SER X 228      51.513  20.720  36.447  0.00  0.00            
ATOM   3494  HA  SER X 228      50.631  21.356  36.373  0.00  0.00            
ATOM   3495  CB  SER X 228      51.410  19.763  35.198  0.00  0.00            
ATOM   3496  HB2 SER X 228      50.520  19.285  35.219  0.00  0.00            
ATOM   3497  HB3 SER X 228      51.376  20.362  34.385  0.00  0.00            
ATOM   3498  OG  SER X 228      52.428  18.797  34.945  0.00  0.00            
ATOM   3499  HG  SER X 228      53.325  19.210  34.737  0.00  0.00            
ATOM   3500  C   SER X 228      51.494  19.893  37.735  0.00  0.00            
ATOM   3501  O   SER X 228      50.412  19.424  38.137  0.00  0.00            
ATOM   3502  N   LYS X 229      52.655  20.016  38.453  0.00  0.00            
ATOM   3503  H   LYS X 229      53.494  20.547  38.002  0.00  0.00            
ATOM   3504  CA  LYS X 229      52.787  19.439  39.798  0.00  0.00            
ATOM   3505  HA  LYS X 229      52.520  18.388  39.690  0.00  0.00            
ATOM   3506  CB  LYS X 229      54.272  19.421  40.251  0.00  0.00            
ATOM   3507  HB2 LYS X 229      54.800  20.276  40.351  0.00  0.00            
ATOM   3508  HB3 LYS X 229      54.261  18.924  41.220  0.00  0.00            
ATOM   3509  CG  LYS X 229      55.061  18.452  39.360  0.00  0.00            
ATOM   3510  HG2 LYS X 229      54.616  17.462  39.466  0.00  0.00            
ATOM   3511  HG3 LYS X 229      55.046  18.709  38.384  0.00  0.00            
ATOM   3512  CD  LYS X 229      56.500  18.239  39.812  0.00  0.00            
ATOM   3513  HD2 LYS X 229      56.539  18.211  40.901  0.00  0.00            
ATOM   3514  HD3 LYS X 229      56.897  17.309  39.405  0.00  0.00            
ATOM   3515  CE  LYS X 229      57.359  19.407  39.294  0.00  0.00            
ATOM   3516  HE2 LYS X 229      56.820  20.344  39.436  0.00  0.00            
ATOM   3517  HE3 LYS X 229      58.283  19.415  39.872  0.00  0.00            
ATOM   3518  NZ  LYS X 229      57.694  19.317  37.882  0.00  0.00            
ATOM   3519  HZ1 LYS X 229      56.887  19.843  37.373  0.00  0.00            
ATOM   3520  HZ2 LYS X 229      58.635  19.839  37.706  0.00  0.00            
ATOM   3521  HZ3 LYS X 229      57.632  18.268  37.593  0.00  0.00            
ATOM   3522  C   LYS X 229      51.744  20.048  40.753  0.00  0.00            
ATOM   3523  O   LYS X 229      51.425  19.406  41.704  0.00  0.00            
ATOM   3524  N   GLY X 230      51.271  21.281  40.492  0.00  0.00            
ATOM   3525  H   GLY X 230      51.491  21.779  39.641  0.00  0.00            
ATOM   3526  CA  GLY X 230      50.353  21.922  41.488  0.00  0.00            
ATOM   3527  HA2 GLY X 230      50.590  21.503  42.466  0.00  0.00            
ATOM   3528  HA3 GLY X 230      50.578  22.981  41.616  0.00  0.00            
ATOM   3529  C   GLY X 230      48.838  21.833  41.256  0.00  0.00            
ATOM   3530  O   GLY X 230      48.012  21.975  42.157  0.00  0.00            
ATOM   3531  N   ALA X 231      48.563  21.511  39.990  0.00  0.00            
ATOM   3532  H   ALA X 231      49.421  21.341  39.355  0.00  0.00            
ATOM   3533  CA  ALA X 231      47.207  21.170  39.530  0.00  0.00            
ATOM   3534  HA  ALA X 231      46.554  21.828  40.085  0.00  0.00            
ATOM   3535  CB  ALA X 231      47.153  21.289  37.965  0.00  0.00            
ATOM   3536  HB1 ALA X 231      46.247  21.139  37.685  0.00  0.00            
ATOM   3537  HB2 ALA X 231      47.425  22.235  37.521  0.00  0.00            
ATOM   3538  HB3 ALA X 231      47.788  20.533  37.528  0.00  0.00            
ATOM   3539  C   ALA X 231      46.890  19.700  39.991  0.00  0.00            
ATOM   3540  O   ALA X 231      45.828  19.436  40.570  0.00  0.00            
ATOM   3541  N   TYR X 232      47.938  18.853  39.984  0.00  0.00            
ATOM   3542  H   TYR X 232      48.903  19.140  39.564  0.00  0.00            
ATOM   3543  CA  TYR X 232      47.887  17.569  40.699  0.00  0.00            
ATOM   3544  HA  TYR X 232      46.990  17.118  40.273  0.00  0.00            
ATOM   3545  CB  TYR X 232      49.158  16.744  40.341  0.00  0.00            
ATOM   3546  HB2 TYR X 232      50.079  17.089  40.810  0.00  0.00            
ATOM   3547  HB3 TYR X 232      48.962  15.742  40.723  0.00  0.00            
ATOM   3548  CG  TYR X 232      49.390  16.493  38.790  0.00  0.00            
ATOM   3549  CD1 TYR X 232      50.726  16.455  38.375  0.00  0.00            
ATOM   3550  HD1 TYR X 232      51.493  16.710  39.106  0.00  0.00            
ATOM   3551  CE1 TYR X 232      51.057  16.072  37.072  0.00  0.00            
ATOM   3552  HE1 TYR X 232      52.012  16.156  36.754  0.00  0.00            
ATOM   3553  CZ  TYR X 232      50.088  15.620  36.171  0.00  0.00            
ATOM   3554  OH  TYR X 232      50.553  15.207  34.920  0.00  0.00            
ATOM   3555  HH  TYR X 232      51.631  15.324  34.814  0.00  0.00            
ATOM   3556  CE2 TYR X 232      48.738  15.374  36.721  0.00  0.00            
ATOM   3557  HE2 TYR X 232      48.057  14.901  36.013  0.00  0.00            
ATOM   3558  CD2 TYR X 232      48.372  15.940  37.973  0.00  0.00            
ATOM   3559  HD2 TYR X 232      47.346  15.786  38.308  0.00  0.00            
ATOM   3560  C   TYR X 232      47.710  17.786  42.205  0.00  0.00            
ATOM   3561  O   TYR X 232      47.029  16.985  42.881  0.00  0.00            
ATOM   3562  N   LEU X 233      48.308  18.867  42.830  0.00  0.00            
ATOM   3563  H   LEU X 233      49.139  19.342  42.308  0.00  0.00            
ATOM   3564  CA  LEU X 233      48.099  19.156  44.222  0.00  0.00            
ATOM   3565  HA  LEU X 233      48.234  18.224  44.773  0.00  0.00            
ATOM   3566  CB  LEU X 233      49.145  20.144  44.776  0.00  0.00            
ATOM   3567  HB2 LEU X 233      50.131  19.809  44.452  0.00  0.00            
ATOM   3568  HB3 LEU X 233      48.893  21.149  44.438  0.00  0.00            
ATOM   3569  CG  LEU X 233      49.120  20.231  46.313  0.00  0.00            
ATOM   3570  HG  LEU X 233      48.244  20.625  46.828  0.00  0.00            
ATOM   3571  CD1 LEU X 233      49.495  18.840  46.907  0.00  0.00            
ATOM   3572 HD11 LEU X 233      50.201  18.367  46.361  0.00  0.00            
ATOM   3573 HD12 LEU X 233      49.800  18.998  47.941  0.00  0.00            
ATOM   3574 HD13 LEU X 233      48.611  18.206  46.840  0.00  0.00            
ATOM   3575  CD2 LEU X 233      50.275  21.196  46.734  0.00  0.00            
ATOM   3576 HD21 LEU X 233      50.021  22.242  46.561  0.00  0.00            
ATOM   3577 HD22 LEU X 233      50.357  21.129  47.819  0.00  0.00            
ATOM   3578 HD23 LEU X 233      51.220  20.872  46.298  0.00  0.00            
ATOM   3579  C   LEU X 233      46.703  19.705  44.538  0.00  0.00            
ATOM   3580  O   LEU X 233      46.131  19.403  45.637  0.00  0.00            
ATOM   3581  N   LEU X 234      46.178  20.526  43.679  0.00  0.00            
ATOM   3582  H   LEU X 234      46.794  20.943  42.882  0.00  0.00            
ATOM   3583  CA  LEU X 234      44.814  21.012  43.781  0.00  0.00            
ATOM   3584  HA  LEU X 234      44.737  21.547  44.728  0.00  0.00            
ATOM   3585  CB  LEU X 234      44.607  22.059  42.699  0.00  0.00            
ATOM   3586  HB2 LEU X 234      45.448  22.735  42.855  0.00  0.00            
ATOM   3587  HB3 LEU X 234      44.621  21.656  41.687  0.00  0.00            
ATOM   3588  CG  LEU X 234      43.449  23.072  42.811  0.00  0.00            
ATOM   3589  HG  LEU X 234      43.713  23.790  43.588  0.00  0.00            
ATOM   3590  CD1 LEU X 234      43.371  23.906  41.494  0.00  0.00            
ATOM   3591 HD11 LEU X 234      42.913  23.374  40.768  0.00  0.00            
ATOM   3592 HD12 LEU X 234      42.766  24.792  41.687  0.00  0.00            
ATOM   3593 HD13 LEU X 234      44.356  24.093  41.064  0.00  0.00            
ATOM   3594  CD2 LEU X 234      42.112  22.520  43.134  0.00  0.00            
ATOM   3595 HD21 LEU X 234      42.070  22.334  44.207  0.00  0.00            
ATOM   3596 HD22 LEU X 234      41.315  23.164  42.762  0.00  0.00            
ATOM   3597 HD23 LEU X 234      41.999  21.573  42.606  0.00  0.00            
ATOM   3598  C   LEU X 234      43.797  19.868  43.774  0.00  0.00            
ATOM   3599  O   LEU X 234      42.935  19.748  44.674  0.00  0.00            
ATOM   3600  N   MET X 235      43.897  18.970  42.765  0.00  0.00            
ATOM   3601  H   MET X 235      44.584  19.089  41.927  0.00  0.00            
ATOM   3602  CA  MET X 235      43.041  17.725  42.721  0.00  0.00            
ATOM   3603  HA  MET X 235      41.982  17.975  42.661  0.00  0.00            
ATOM   3604  CB  MET X 235      43.417  17.010  41.404  0.00  0.00            
ATOM   3605  HB2 MET X 235      43.233  17.799  40.674  0.00  0.00            
ATOM   3606  HB3 MET X 235      44.491  16.826  41.440  0.00  0.00            
ATOM   3607  CG  MET X 235      42.551  15.755  41.186  0.00  0.00            
ATOM   3608  HG2 MET X 235      43.099  15.025  40.589  0.00  0.00            
ATOM   3609  HG3 MET X 235      42.310  15.233  42.016  0.00  0.00            
ATOM   3610  SD  MET X 235      40.965  16.143  40.452  0.00  0.00            
ATOM   3611  CE  MET X 235      40.526  14.529  39.787  0.00  0.00            
ATOM   3612  HE1 MET X 235      40.467  13.850  40.639  0.00  0.00            
ATOM   3613  HE2 MET X 235      39.592  14.567  39.228  0.00  0.00            
ATOM   3614  HE3 MET X 235      41.334  14.224  39.122  0.00  0.00            
ATOM   3615  C   MET X 235      43.258  16.785  43.970  0.00  0.00            
ATOM   3616  O   MET X 235      42.385  15.938  44.269  0.00  0.00            
ATOM   3617  N   GLU X 236      44.349  16.887  44.717  0.00  0.00            
ATOM   3618  H   GLU X 236      45.250  17.230  44.210  0.00  0.00            
ATOM   3619  CA  GLU X 236      44.712  16.049  45.855  0.00  0.00            
ATOM   3620  HA  GLU X 236      44.393  15.046  45.569  0.00  0.00            
ATOM   3621  CB  GLU X 236      46.219  16.011  46.096  0.00  0.00            
ATOM   3622  HB2 GLU X 236      46.756  16.118  45.154  0.00  0.00            
ATOM   3623  HB3 GLU X 236      46.487  16.906  46.658  0.00  0.00            
ATOM   3624  CG  GLU X 236      46.770  14.745  46.915  0.00  0.00            
ATOM   3625  HG2 GLU X 236      47.840  14.907  47.050  0.00  0.00            
ATOM   3626  HG3 GLU X 236      46.308  14.595  47.800  0.00  0.00            
ATOM   3627  CD  GLU X 236      46.611  13.415  46.151  0.00  0.00            
ATOM   3628  OE1 GLU X 236      46.036  13.349  45.044  0.00  0.00            
ATOM   3629  OE2 GLU X 236      47.022  12.396  46.712  0.00  0.00            
ATOM   3630  C   GLU X 236      44.010  16.629  47.126  0.00  0.00            
ATOM   3631  O   GLU X 236      43.647  15.844  47.963  0.00  0.00            
ATOM   3632  N   LEU X 237      44.070  17.932  47.344  0.00  0.00            
ATOM   3633  H   LEU X 237      44.474  18.530  46.637  0.00  0.00            
ATOM   3634  CA  LEU X 237      43.828  18.550  48.645  0.00  0.00            
ATOM   3635  HA  LEU X 237      43.827  17.731  49.364  0.00  0.00            
ATOM   3636  CB  LEU X 237      44.866  19.653  48.923  0.00  0.00            
ATOM   3637  HB2 LEU X 237      44.776  20.358  48.096  0.00  0.00            
ATOM   3638  HB3 LEU X 237      44.530  20.158  49.828  0.00  0.00            
ATOM   3639  CG  LEU X 237      46.380  19.257  48.967  0.00  0.00            
ATOM   3640  HG  LEU X 237      46.732  19.102  47.947  0.00  0.00            
ATOM   3641  CD1 LEU X 237      47.038  20.485  49.532  0.00  0.00            
ATOM   3642 HD11 LEU X 237      46.878  21.306  48.966  0.00  0.00            
ATOM   3643 HD12 LEU X 237      46.797  20.753  50.561  0.00  0.00            
ATOM   3644 HD13 LEU X 237      48.119  20.351  49.535  0.00  0.00            
ATOM   3645  CD2 LEU X 237      46.670  18.076  49.896  0.00  0.00            
ATOM   3646 HD21 LEU X 237      46.146  17.192  49.534  0.00  0.00            
ATOM   3647 HD22 LEU X 237      47.723  17.795  49.915  0.00  0.00            
ATOM   3648 HD23 LEU X 237      46.375  18.386  50.898  0.00  0.00            
ATOM   3649  C   LEU X 237      42.456  19.282  48.853  0.00  0.00            
ATOM   3650  O   LEU X 237      41.996  19.433  49.980  0.00  0.00            
ATOM   3651  N   ALA X 238      41.875  19.674  47.736  0.00  0.00            
ATOM   3652  H   ALA X 238      42.295  19.406  46.767  0.00  0.00            
ATOM   3653  CA  ALA X 238      40.516  20.181  47.736  0.00  0.00            
ATOM   3654  HA  ALA X 238      40.533  21.079  48.353  0.00  0.00            
ATOM   3655  CB  ALA X 238      39.961  20.552  46.350  0.00  0.00            
ATOM   3656  HB1 ALA X 238      40.570  21.140  45.799  0.00  0.00            
ATOM   3657  HB2 ALA X 238      39.705  19.689  45.893  0.00  0.00            
ATOM   3658  HB3 ALA X 238      39.091  21.036  46.518  0.00  0.00            
ATOM   3659  C   ALA X 238      39.573  19.169  48.342  0.00  0.00            
ATOM   3660  O   ALA X 238      39.567  17.952  48.043  0.00  0.00            
ATOM   3661  N   LYS X 239      38.682  19.724  49.144  0.00  0.00            
ATOM   3662  H   LYS X 239      38.745  20.709  49.357  0.00  0.00            
ATOM   3663  CA  LYS X 239      37.626  18.953  49.853  0.00  0.00            
ATOM   3664  HA  LYS X 239      38.092  18.083  50.315  0.00  0.00            
ATOM   3665  CB  LYS X 239      37.066  19.845  50.976  0.00  0.00            
ATOM   3666  HB2 LYS X 239      37.749  20.604  51.356  0.00  0.00            
ATOM   3667  HB3 LYS X 239      36.256  20.427  50.535  0.00  0.00            
ATOM   3668  CG  LYS X 239      36.517  19.091  52.199  0.00  0.00            
ATOM   3669  HG2 LYS X 239      36.461  19.676  52.959  0.00  0.00            
ATOM   3670  HG3 LYS X 239      35.633  18.670  51.952  0.00  0.00            
ATOM   3671  CD  LYS X 239      37.419  17.908  52.740  0.00  0.00            
ATOM   3672  HD2 LYS X 239      36.921  17.453  53.596  0.00  0.00            
ATOM   3673  HD3 LYS X 239      37.424  17.087  52.024  0.00  0.00            
ATOM   3674  CE  LYS X 239      38.850  18.160  53.154  0.00  0.00            
ATOM   3675  HE2 LYS X 239      39.402  17.235  53.318  0.00  0.00            
ATOM   3676  HE3 LYS X 239      39.255  18.797  52.368  0.00  0.00            
ATOM   3677  NZ  LYS X 239      39.038  18.785  54.487  0.00  0.00            
ATOM   3678  HZ1 LYS X 239      40.066  18.817  54.847  0.00  0.00            
ATOM   3679  HZ2 LYS X 239      38.655  19.806  54.465  0.00  0.00            
ATOM   3680  HZ3 LYS X 239      38.556  18.183  55.257  0.00  0.00            
ATOM   3681  C   LYS X 239      36.464  18.615  48.882  0.00  0.00            
ATOM   3682  O   LYS X 239      35.548  17.922  49.351  0.00  0.00            
ATOM   3683  N   SER X 240      36.425  19.071  47.608  0.00  0.00            
ATOM   3684  H   SER X 240      37.074  19.932  47.448  0.00  0.00            
ATOM   3685  CA  SER X 240      35.308  18.803  46.648  0.00  0.00            
ATOM   3686  HA  SER X 240      34.351  19.246  46.923  0.00  0.00            
ATOM   3687  CB  SER X 240      35.668  19.495  45.295  0.00  0.00            
ATOM   3688  HB2 SER X 240      36.454  18.920  44.803  0.00  0.00            
ATOM   3689  HB3 SER X 240      34.832  19.533  44.730  0.00  0.00            
ATOM   3690  OG  SER X 240      36.122  20.770  45.536  0.00  0.00            
ATOM   3691  HG  SER X 240      35.698  21.377  44.849  0.00  0.00            
ATOM   3692  C   SER X 240      35.208  17.320  46.390  0.00  0.00            
ATOM   3693  O   SER X 240      36.201  16.569  46.509  0.00  0.00            
ATOM   3694  N   GLN X 241      34.002  17.032  45.916  0.00  0.00            
ATOM   3695  H   GLN X 241      33.368  17.762  45.623  0.00  0.00            
ATOM   3696  CA  GLN X 241      33.718  15.675  45.540  0.00  0.00            
ATOM   3697  HA  GLN X 241      34.475  15.074  45.834  0.00  0.00            
ATOM   3698  CB  GLN X 241      32.523  15.085  46.289  0.00  0.00            
ATOM   3699  HB2 GLN X 241      31.651  15.694  46.052  0.00  0.00            
ATOM   3700  HB3 GLN X 241      32.380  14.080  45.892  0.00  0.00            
ATOM   3701  CG  GLN X 241      32.848  14.915  47.756  0.00  0.00            
ATOM   3702  HG2 GLN X 241      33.712  14.283  47.960  0.00  0.00            
ATOM   3703  HG3 GLN X 241      33.098  15.834  48.093  0.00  0.00            
ATOM   3704  CD  GLN X 241      31.747  14.309  48.584  0.00  0.00            
ATOM   3705  OE1 GLN X 241      30.983  13.404  48.209  0.00  0.00            
ATOM   3706  NE2 GLN X 241      31.633  14.802  49.824  0.00  0.00            
ATOM   3707 HE21 GLN X 241      30.925  14.388  50.542  0.00  0.00            
ATOM   3708 HE22 GLN X 241      32.335  15.520  50.248  0.00  0.00            
ATOM   3709  C   GLN X 241      33.724  15.558  44.033  0.00  0.00            
ATOM   3710  O   GLN X 241      34.425  14.754  43.485  0.00  0.00            
ATOM   3711  N   ASP X 242      33.022  16.439  43.318  0.00  0.00            
ATOM   3712  H   ASP X 242      32.750  17.337  43.874  0.00  0.00            
ATOM   3713  CA  ASP X 242      32.855  16.409  41.820  0.00  0.00            
ATOM   3714  HA  ASP X 242      32.824  15.391  41.432  0.00  0.00            
ATOM   3715  CB  ASP X 242      31.549  17.031  41.519  0.00  0.00            
ATOM   3716  HB2 ASP X 242      30.806  16.610  42.058  0.00  0.00            
ATOM   3717  HB3 ASP X 242      31.527  17.989  41.839  0.00  0.00            
ATOM   3718  CG  ASP X 242      31.184  16.954  40.072  0.00  0.00            
ATOM   3719  OD1 ASP X 242      31.897  16.235  39.341  0.00  0.00            
ATOM   3720  OD2 ASP X 242      30.348  17.717  39.577  0.00  0.00            
ATOM   3721  C   ASP X 242      34.081  17.122  41.051  0.00  0.00            
ATOM   3722  O   ASP X 242      33.908  18.163  40.372  0.00  0.00            
ATOM   3723  N   LYS X 243      35.292  16.678  41.412  0.00  0.00            
ATOM   3724  H   LYS X 243      35.318  15.794  42.049  0.00  0.00            
ATOM   3725  CA  LYS X 243      36.565  17.356  40.881  0.00  0.00            
ATOM   3726  HA  LYS X 243      36.427  18.375  40.521  0.00  0.00            
ATOM   3727  CB  LYS X 243      37.456  17.458  42.121  0.00  0.00            
ATOM   3728  HB2 LYS X 243      38.473  17.646  41.776  0.00  0.00            
ATOM   3729  HB3 LYS X 243      37.257  18.418  42.597  0.00  0.00            
ATOM   3730  CG  LYS X 243      37.586  16.328  43.158  0.00  0.00            
ATOM   3731  HG2 LYS X 243      36.872  16.442  43.790  0.00  0.00            
ATOM   3732  HG3 LYS X 243      37.381  15.456  42.691  0.00  0.00            
ATOM   3733  CD  LYS X 243      38.990  16.135  43.690  0.00  0.00            
ATOM   3734  HD2 LYS X 243      39.260  15.085  43.808  0.00  0.00            
ATOM   3735  HD3 LYS X 243      39.719  16.532  42.983  0.00  0.00            
ATOM   3736  CE  LYS X 243      39.116  16.953  44.914  0.00  0.00            
ATOM   3737  HE2 LYS X 243      40.109  17.360  45.105  0.00  0.00            
ATOM   3738  HE3 LYS X 243      38.401  17.776  44.929  0.00  0.00            
ATOM   3739  NZ  LYS X 243      38.800  16.174  46.104  0.00  0.00            
ATOM   3740  HZ1 LYS X 243      37.770  15.819  46.146  0.00  0.00            
ATOM   3741  HZ2 LYS X 243      39.337  15.227  46.059  0.00  0.00            
ATOM   3742  HZ3 LYS X 243      39.154  16.524  47.073  0.00  0.00            
ATOM   3743  C   LYS X 243      37.121  16.500  39.739  0.00  0.00            
ATOM   3744  O   LYS X 243      37.264  15.318  39.954  0.00  0.00            
ATOM   3745  N   THR X 244      37.255  17.074  38.571  0.00  0.00            
ATOM   3746  H   THR X 244      36.985  18.129  38.524  0.00  0.00            
ATOM   3747  CA  THR X 244      37.651  16.419  37.359  0.00  0.00            
ATOM   3748  HA  THR X 244      38.057  15.432  37.578  0.00  0.00            
ATOM   3749  CB  THR X 244      36.569  16.305  36.362  0.00  0.00            
ATOM   3750  HB  THR X 244      36.165  17.297  36.156  0.00  0.00            
ATOM   3751  CG2 THR X 244      36.981  15.685  35.006  0.00  0.00            
ATOM   3752 HG21 THR X 244      37.688  16.326  34.479  0.00  0.00            
ATOM   3753 HG22 THR X 244      37.448  14.710  35.145  0.00  0.00            
ATOM   3754 HG23 THR X 244      36.170  15.374  34.492  0.00  0.00            
ATOM   3755  OG1 THR X 244      35.444  15.527  36.783  0.00  0.00            
ATOM   3756  HG1 THR X 244      34.700  16.248  37.125  0.00  0.00            
ATOM   3757  C   THR X 244      38.835  17.128  36.810  0.00  0.00            
ATOM   3758  O   THR X 244      38.893  18.330  36.756  0.00  0.00            
ATOM   3759  N   LEU X 245      39.830  16.348  36.393  0.00  0.00            
ATOM   3760  H   LEU X 245      39.587  15.285  36.364  0.00  0.00            
ATOM   3761  CA  LEU X 245      41.202  16.686  35.949  0.00  0.00            
ATOM   3762  HA  LEU X 245      41.205  17.776  35.927  0.00  0.00            
ATOM   3763  CB  LEU X 245      42.249  15.976  36.845  0.00  0.00            
ATOM   3764  HB2 LEU X 245      42.183  16.372  37.772  0.00  0.00            
ATOM   3765  HB3 LEU X 245      42.006  15.009  37.006  0.00  0.00            
ATOM   3766  CG  LEU X 245      43.726  16.154  36.463  0.00  0.00            
ATOM   3767  HG  LEU X 245      43.822  15.873  35.498  0.00  0.00            
ATOM   3768  CD1 LEU X 245      44.078  17.630  36.593  0.00  0.00            
ATOM   3769 HD11 LEU X 245      43.525  18.270  36.041  0.00  0.00            
ATOM   3770 HD12 LEU X 245      43.855  18.001  37.594  0.00  0.00            
ATOM   3771 HD13 LEU X 245      45.130  17.744  36.332  0.00  0.00            
ATOM   3772  CD2 LEU X 245      44.673  15.352  37.283  0.00  0.00            
ATOM   3773 HD21 LEU X 245      44.501  15.622  38.325  0.00  0.00            
ATOM   3774 HD22 LEU X 245      44.310  14.332  37.156  0.00  0.00            
ATOM   3775 HD23 LEU X 245      45.698  15.406  36.918  0.00  0.00            
ATOM   3776  C   LEU X 245      41.383  16.122  34.534  0.00  0.00            
ATOM   3777  O   LEU X 245      41.061  14.952  34.303  0.00  0.00            
ATOM   3778  N   LYS X 246      42.035  16.998  33.756  0.00  0.00            
ATOM   3779  H   LYS X 246      42.121  18.014  34.141  0.00  0.00            
ATOM   3780  CA  LYS X 246      42.252  16.731  32.351  0.00  0.00            
ATOM   3781  HA  LYS X 246      42.371  15.655  32.221  0.00  0.00            
ATOM   3782  CB  LYS X 246      41.056  17.269  31.618  0.00  0.00            
ATOM   3783  HB2 LYS X 246      40.168  16.724  31.938  0.00  0.00            
ATOM   3784  HB3 LYS X 246      40.928  18.314  31.900  0.00  0.00            
ATOM   3785  CG  LYS X 246      41.173  17.281  30.045  0.00  0.00            
ATOM   3786  HG2 LYS X 246      40.195  17.630  29.714  0.00  0.00            
ATOM   3787  HG3 LYS X 246      41.929  17.911  29.820  0.00  0.00            
ATOM   3788  CD  LYS X 246      41.473  15.913  29.385  0.00  0.00            
ATOM   3789  HD2 LYS X 246      41.920  16.115  28.412  0.00  0.00            
ATOM   3790  HD3 LYS X 246      42.189  15.415  30.038  0.00  0.00            
ATOM   3791  CE  LYS X 246      40.173  15.131  29.243  0.00  0.00            
ATOM   3792  HE2 LYS X 246      39.689  14.658  30.097  0.00  0.00            
ATOM   3793  HE3 LYS X 246      39.454  15.830  28.817  0.00  0.00            
ATOM   3794  NZ  LYS X 246      40.302  14.002  28.356  0.00  0.00            
ATOM   3795  HZ1 LYS X 246      39.457  13.314  28.377  0.00  0.00            
ATOM   3796  HZ2 LYS X 246      40.495  14.195  27.301  0.00  0.00            
ATOM   3797  HZ3 LYS X 246      41.120  13.357  28.679  0.00  0.00            
ATOM   3798  C   LYS X 246      43.548  17.423  32.055  0.00  0.00            
ATOM   3799  O   LYS X 246      43.699  18.608  32.382  0.00  0.00            
ATOM   3800  N   ILE X 247      44.502  16.658  31.590  0.00  0.00            
ATOM   3801  H   ILE X 247      44.220  15.669  31.262  0.00  0.00            
ATOM   3802  CA  ILE X 247      45.873  17.078  31.193  0.00  0.00            
ATOM   3803  HA  ILE X 247      45.868  18.107  31.520  0.00  0.00            
ATOM   3804  CB  ILE X 247      46.972  16.202  31.843  0.00  0.00            
ATOM   3805  HB  ILE X 247      46.777  15.277  31.672  0.00  0.00            
ATOM   3806  CG2 ILE X 247      48.431  16.541  31.395  0.00  0.00            
ATOM   3807 HG21 ILE X 247      48.648  17.556  31.690  0.00  0.00            
ATOM   3808 HG22 ILE X 247      49.249  15.986  31.830  0.00  0.00            
ATOM   3809 HG23 ILE X 247      48.488  16.460  30.389  0.00  0.00            
ATOM   3810  CG1 ILE X 247      46.914  16.275  33.418  0.00  0.00            
ATOM   3811 HG12 ILE X 247      45.937  15.933  33.760  0.00  0.00            
ATOM   3812 HG13 ILE X 247      47.545  15.566  33.955  0.00  0.00            
ATOM   3813  CD1 ILE X 247      47.065  17.735  33.938  0.00  0.00            
ATOM   3814 HD11 ILE X 247      48.132  17.846  34.128  0.00  0.00            
ATOM   3815 HD12 ILE X 247      46.554  18.467  33.313  0.00  0.00            
ATOM   3816 HD13 ILE X 247      46.680  17.721  34.958  0.00  0.00            
ATOM   3817  C   ILE X 247      45.945  16.992  29.733  0.00  0.00            
ATOM   3818  O   ILE X 247      45.407  16.022  29.225  0.00  0.00            
ATOM   3819  N   TYR X 248      46.481  18.011  29.130  0.00  0.00            
ATOM   3820  H   TYR X 248      46.794  18.929  29.627  0.00  0.00            
ATOM   3821  CA  TYR X 248      46.948  17.971  27.684  0.00  0.00            
ATOM   3822  HA  TYR X 248      46.457  17.106  27.240  0.00  0.00            
ATOM   3823  CB  TYR X 248      46.501  19.203  26.892  0.00  0.00            
ATOM   3824  HB2 TYR X 248      46.923  20.129  27.283  0.00  0.00            
ATOM   3825  HB3 TYR X 248      46.720  19.235  25.824  0.00  0.00            
ATOM   3826  CG  TYR X 248      44.971  19.385  26.991  0.00  0.00            
ATOM   3827  CD1 TYR X 248      44.153  18.396  26.446  0.00  0.00            
ATOM   3828  HD1 TYR X 248      44.601  17.600  25.850  0.00  0.00            
ATOM   3829  CE1 TYR X 248      42.701  18.495  26.502  0.00  0.00            
ATOM   3830  HE1 TYR X 248      42.081  17.764  26.184  0.00  0.00            
ATOM   3831  CZ  TYR X 248      42.105  19.585  27.180  0.00  0.00            
ATOM   3832  OH  TYR X 248      40.753  19.820  27.257  0.00  0.00            
ATOM   3833  HH  TYR X 248      40.280  18.840  27.188  0.00  0.00            
ATOM   3834  CE2 TYR X 248      42.995  20.550  27.765  0.00  0.00            
ATOM   3835  HE2 TYR X 248      42.547  21.328  28.383  0.00  0.00            
ATOM   3836  CD2 TYR X 248      44.368  20.445  27.659  0.00  0.00            
ATOM   3837  HD2 TYR X 248      44.986  21.076  28.298  0.00  0.00            
ATOM   3838  C   TYR X 248      48.487  17.841  27.510  0.00  0.00            
ATOM   3839  O   TYR X 248      49.311  18.626  27.996  0.00  0.00            
ATOM   3840  N   GLU X 249      48.903  16.818  26.837  0.00  0.00            
ATOM   3841  H   GLU X 249      48.122  16.141  26.489  0.00  0.00            
ATOM   3842  CA  GLU X 249      50.311  16.341  26.761  0.00  0.00            
ATOM   3843  HA  GLU X 249      50.741  16.459  27.756  0.00  0.00            
ATOM   3844  CB  GLU X 249      50.442  14.878  26.268  0.00  0.00            
ATOM   3845  HB2 GLU X 249      51.400  14.869  25.948  0.00  0.00            
ATOM   3846  HB3 GLU X 249      50.271  14.167  27.076  0.00  0.00            
ATOM   3847  CG  GLU X 249      49.463  14.373  25.195  0.00  0.00            
ATOM   3848  HG2 GLU X 249      49.409  15.068  24.358  0.00  0.00            
ATOM   3849  HG3 GLU X 249      49.867  13.525  24.824  0.00  0.00            
ATOM   3850  CD  GLU X 249      48.040  14.044  25.678  0.00  0.00            
ATOM   3851  OE1 GLU X 249      47.133  14.944  25.603  0.00  0.00            
ATOM   3852  OE2 GLU X 249      47.947  12.908  26.233  0.00  0.00            
ATOM   3853  C   GLU X 249      51.116  17.375  25.899  0.00  0.00            
ATOM   3854  O   GLU X 249      50.673  17.777  24.817  0.00  0.00            
ATOM   3855  N   GLY X 250      52.231  17.878  26.438  0.00  0.00            
ATOM   3856  H   GLY X 250      52.510  17.686  27.389  0.00  0.00            
ATOM   3857  CA  GLY X 250      53.130  18.737  25.619  0.00  0.00            
ATOM   3858  HA2 GLY X 250      54.109  18.757  26.096  0.00  0.00            
ATOM   3859  HA3 GLY X 250      53.307  18.230  24.670  0.00  0.00            
ATOM   3860  C   GLY X 250      52.665  20.213  25.378  0.00  0.00            
ATOM   3861  O   GLY X 250      53.360  20.931  24.644  0.00  0.00            
ATOM   3862  N   ALA X 251      51.497  20.430  25.965  0.00  0.00            
ATOM   3863  H   ALA X 251      50.955  19.561  26.307  0.00  0.00            
ATOM   3864  CA  ALA X 251      50.860  21.732  25.847  0.00  0.00            
ATOM   3865  HA  ALA X 251      51.137  22.039  24.850  0.00  0.00            
ATOM   3866  CB  ALA X 251      49.350  21.541  25.957  0.00  0.00            
ATOM   3867  HB1 ALA X 251      49.174  21.352  26.882  0.00  0.00            
ATOM   3868  HB2 ALA X 251      48.865  22.440  25.607  0.00  0.00            
ATOM   3869  HB3 ALA X 251      48.981  20.710  25.374  0.00  0.00            
ATOM   3870  C   ALA X 251      51.363  22.594  27.006  0.00  0.00            
ATOM   3871  O   ALA X 251      51.567  22.112  28.114  0.00  0.00            
ATOM   3872  N   TYR X 252      51.520  23.868  26.548  0.00  0.00            
ATOM   3873  H   TYR X 252      51.325  24.044  25.490  0.00  0.00            
ATOM   3874  CA  TYR X 252      51.930  24.947  27.319  0.00  0.00            
ATOM   3875  HA  TYR X 252      52.588  24.663  28.141  0.00  0.00            
ATOM   3876  CB  TYR X 252      52.804  25.827  26.358  0.00  0.00            
ATOM   3877  HB2 TYR X 252      52.227  26.224  25.630  0.00  0.00            
ATOM   3878  HB3 TYR X 252      53.171  26.685  26.901  0.00  0.00            
ATOM   3879  CG  TYR X 252      54.039  25.314  25.785  0.00  0.00            
ATOM   3880  CD1 TYR X 252      54.522  24.040  26.025  0.00  0.00            
ATOM   3881  HD1 TYR X 252      54.027  23.369  26.711  0.00  0.00            
ATOM   3882  CE1 TYR X 252      55.672  23.614  25.270  0.00  0.00            
ATOM   3883  HE1 TYR X 252      56.120  22.716  25.383  0.00  0.00            
ATOM   3884  CZ  TYR X 252      56.312  24.567  24.407  0.00  0.00            
ATOM   3885  OH  TYR X 252      57.478  24.241  23.828  0.00  0.00            
ATOM   3886  HH  TYR X 252      57.774  23.219  24.066  0.00  0.00            
ATOM   3887  CE2 TYR X 252      55.824  25.859  24.195  0.00  0.00            
ATOM   3888  HE2 TYR X 252      56.401  26.624  23.676  0.00  0.00            
ATOM   3889  CD2 TYR X 252      54.711  26.231  24.951  0.00  0.00            
ATOM   3890  HD2 TYR X 252      54.421  27.278  24.865  0.00  0.00            
ATOM   3891  C   TYR X 252      50.678  25.640  28.064  0.00  0.00            
ATOM   3892  O   TYR X 252      49.693  24.958  28.265  0.00  0.00            
ATOM   3893  N   HID X 253      50.844  26.843  28.504  0.00  0.00            
ATOM   3894  H   HID X 253      51.710  27.250  28.182  0.00  0.00            
ATOM   3895  CA  HID X 253      50.108  27.481  29.604  0.00  0.00            
ATOM   3896  HA  HID X 253      49.957  26.731  30.381  0.00  0.00            
ATOM   3897  CB  HID X 253      50.794  28.695  30.142  0.00  0.00            
ATOM   3898  HB2 HID X 253      51.796  28.356  30.381  0.00  0.00            
ATOM   3899  HB3 HID X 253      50.995  29.444  29.400  0.00  0.00            
ATOM   3900  CG  HID X 253      50.084  29.328  31.290  0.00  0.00            
ATOM   3901  ND1 HID X 253      49.925  28.709  32.525  0.00  0.00            
ATOM   3902  HD1 HID X 253      50.345  27.789  32.724  0.00  0.00            
ATOM   3903  CE1 HID X 253      49.140  29.491  33.308  0.00  0.00            
ATOM   3904  HE1 HID X 253      48.969  29.178  34.310  0.00  0.00            
ATOM   3905  NE2 HID X 253      48.813  30.607  32.685  0.00  0.00            
ATOM   3906  CD2 HID X 253      49.312  30.477  31.360  0.00  0.00            
ATOM   3907  HD2 HID X 253      49.177  31.289  30.657  0.00  0.00            
ATOM   3908  C   HID X 253      48.666  27.889  29.152  0.00  0.00            
ATOM   3909  O   HID X 253      47.713  27.581  29.839  0.00  0.00            
ATOM   3910  N   VAL X 254      48.527  28.693  28.094  0.00  0.00            
ATOM   3911  H   VAL X 254      49.374  28.861  27.569  0.00  0.00            
ATOM   3912  CA  VAL X 254      47.201  29.170  27.611  0.00  0.00            
ATOM   3913  HA  VAL X 254      46.503  29.286  28.440  0.00  0.00            
ATOM   3914  CB  VAL X 254      47.230  30.557  26.926  0.00  0.00            
ATOM   3915  HB  VAL X 254      47.756  30.596  25.972  0.00  0.00            
ATOM   3916  CG1 VAL X 254      45.835  31.217  26.765  0.00  0.00            
ATOM   3917 HG11 VAL X 254      46.098  32.089  26.166  0.00  0.00            
ATOM   3918 HG12 VAL X 254      45.080  30.558  26.334  0.00  0.00            
ATOM   3919 HG13 VAL X 254      45.494  31.570  27.738  0.00  0.00            
ATOM   3920  CG2 VAL X 254      48.013  31.551  27.788  0.00  0.00            
ATOM   3921 HG21 VAL X 254      49.032  31.252  28.036  0.00  0.00            
ATOM   3922 HG22 VAL X 254      48.173  32.493  27.263  0.00  0.00            
ATOM   3923 HG23 VAL X 254      47.453  31.698  28.711  0.00  0.00            
ATOM   3924  C   VAL X 254      46.618  28.059  26.703  0.00  0.00            
ATOM   3925  O   VAL X 254      46.622  28.082  25.493  0.00  0.00            
ATOM   3926  N   LEU X 255      45.919  27.141  27.322  0.00  0.00            
ATOM   3927  H   LEU X 255      46.096  27.086  28.315  0.00  0.00            
ATOM   3928  CA  LEU X 255      45.363  25.983  26.614  0.00  0.00            
ATOM   3929  HA  LEU X 255      46.115  25.533  25.966  0.00  0.00            
ATOM   3930  CB  LEU X 255      44.804  25.006  27.660  0.00  0.00            
ATOM   3931  HB2 LEU X 255      43.888  25.379  28.118  0.00  0.00            
ATOM   3932  HB3 LEU X 255      44.484  24.128  27.099  0.00  0.00            
ATOM   3933  CG  LEU X 255      45.852  24.453  28.656  0.00  0.00            
ATOM   3934  HG  LEU X 255      46.418  25.252  29.134  0.00  0.00            
ATOM   3935  CD1 LEU X 255      45.026  23.715  29.735  0.00  0.00            
ATOM   3936 HD11 LEU X 255      44.501  22.831  29.375  0.00  0.00            
ATOM   3937 HD12 LEU X 255      45.747  23.458  30.511  0.00  0.00            
ATOM   3938 HD13 LEU X 255      44.283  24.416  30.116  0.00  0.00            
ATOM   3939  CD2 LEU X 255      46.791  23.562  27.784  0.00  0.00            
ATOM   3940 HD21 LEU X 255      47.538  23.133  28.452  0.00  0.00            
ATOM   3941 HD22 LEU X 255      46.403  22.678  27.278  0.00  0.00            
ATOM   3942 HD23 LEU X 255      47.339  24.200  27.091  0.00  0.00            
ATOM   3943  C   LEU X 255      44.263  26.373  25.625  0.00  0.00            
ATOM   3944  O   LEU X 255      44.029  25.622  24.654  0.00  0.00            
ATOM   3945  N   HIE X 256      43.509  27.376  26.010  0.00  0.00            
ATOM   3946  H   HIE X 256      43.701  27.929  26.833  0.00  0.00            
ATOM   3947  CA  HIE X 256      42.394  27.890  25.237  0.00  0.00            
ATOM   3948  HA  HIE X 256      41.875  26.997  24.889  0.00  0.00            
ATOM   3949  CB  HIE X 256      41.312  28.592  26.104  0.00  0.00            
ATOM   3950  HB2 HIE X 256      40.538  28.941  25.421  0.00  0.00            
ATOM   3951  HB3 HIE X 256      40.840  27.895  26.796  0.00  0.00            
ATOM   3952  CG  HIE X 256      41.844  29.768  26.921  0.00  0.00            
ATOM   3953  ND1 HIE X 256      42.863  29.673  27.868  0.00  0.00            
ATOM   3954  CE1 HIE X 256      43.077  30.909  28.389  0.00  0.00            
ATOM   3955  HE1 HIE X 256      43.833  31.177  29.113  0.00  0.00            
ATOM   3956  NE2 HIE X 256      42.252  31.740  27.712  0.00  0.00            
ATOM   3957  HE2 HIE X 256      42.244  32.739  27.863  0.00  0.00            
ATOM   3958  CD2 HIE X 256      41.440  31.108  26.788  0.00  0.00            
ATOM   3959  HD2 HIE X 256      40.779  31.503  26.031  0.00  0.00            
ATOM   3960  C   HIE X 256      42.831  28.685  23.956  0.00  0.00            
ATOM   3961  O   HIE X 256      41.950  29.192  23.271  0.00  0.00            
ATOM   3962  N   LYS X 257      44.157  28.834  23.761  0.00  0.00            
ATOM   3963  H   LYS X 257      44.799  28.296  24.326  0.00  0.00            
ATOM   3964  CA  LYS X 257      44.853  29.666  22.717  0.00  0.00            
ATOM   3965  HA  LYS X 257      44.219  29.774  21.837  0.00  0.00            
ATOM   3966  CB  LYS X 257      45.251  31.122  23.322  0.00  0.00            
ATOM   3967  HB2 LYS X 257      45.932  31.092  24.172  0.00  0.00            
ATOM   3968  HB3 LYS X 257      45.777  31.687  22.553  0.00  0.00            
ATOM   3969  CG  LYS X 257      43.942  31.811  23.746  0.00  0.00            
ATOM   3970  HG2 LYS X 257      43.222  31.658  22.943  0.00  0.00            
ATOM   3971  HG3 LYS X 257      43.552  31.417  24.684  0.00  0.00            
ATOM   3972  CD  LYS X 257      44.092  33.358  23.727  0.00  0.00            
ATOM   3973  HD2 LYS X 257      44.666  33.639  24.610  0.00  0.00            
ATOM   3974  HD3 LYS X 257      44.630  33.678  22.834  0.00  0.00            
ATOM   3975  CE  LYS X 257      42.795  34.158  23.846  0.00  0.00            
ATOM   3976  HE2 LYS X 257      42.449  33.856  24.835  0.00  0.00            
ATOM   3977  HE3 LYS X 257      42.982  35.227  23.951  0.00  0.00            
ATOM   3978  NZ  LYS X 257      41.938  33.996  22.609  0.00  0.00            
ATOM   3979  HZ1 LYS X 257      42.476  34.154  21.769  0.00  0.00            
ATOM   3980  HZ2 LYS X 257      41.582  33.062  22.465  0.00  0.00            
ATOM   3981  HZ3 LYS X 257      41.094  34.551  22.602  0.00  0.00            
ATOM   3982  C   LYS X 257      46.114  28.872  22.295  0.00  0.00            
ATOM   3983  O   LYS X 257      47.204  29.478  21.999  0.00  0.00            
ATOM   3984  N   GLU X 258      45.955  27.551  22.193  0.00  0.00            
ATOM   3985  H   GLU X 258      45.017  27.335  21.886  0.00  0.00            
ATOM   3986  CA  GLU X 258      46.996  26.621  21.895  0.00  0.00            
ATOM   3987  HA  GLU X 258      48.013  26.989  22.032  0.00  0.00            
ATOM   3988  CB  GLU X 258      47.009  25.428  22.848  0.00  0.00            
ATOM   3989  HB2 GLU X 258      46.217  25.519  23.591  0.00  0.00            
ATOM   3990  HB3 GLU X 258      46.746  24.530  22.288  0.00  0.00            
ATOM   3991  CG  GLU X 258      48.270  25.201  23.696  0.00  0.00            
ATOM   3992  HG2 GLU X 258      48.562  25.971  24.410  0.00  0.00            
ATOM   3993  HG3 GLU X 258      47.964  24.388  24.354  0.00  0.00            
ATOM   3994  CD  GLU X 258      49.625  24.766  22.911  0.00  0.00            
ATOM   3995  OE1 GLU X 258      50.758  24.877  23.456  0.00  0.00            
ATOM   3996  OE2 GLU X 258      49.501  24.062  21.904  0.00  0.00            
ATOM   3997  C   GLU X 258      46.777  26.158  20.437  0.00  0.00            
ATOM   3998  O   GLU X 258      46.048  26.836  19.649  0.00  0.00            
ATOM   3999  N   LEU X 259      47.453  25.123  20.043  0.00  0.00            
ATOM   4000  H   LEU X 259      47.981  24.553  20.688  0.00  0.00            
ATOM   4001  CA  LEU X 259      47.248  24.517  18.741  0.00  0.00            
ATOM   4002  HA  LEU X 259      47.455  25.304  18.016  0.00  0.00            
ATOM   4003  CB  LEU X 259      48.233  23.381  18.525  0.00  0.00            
ATOM   4004  HB2 LEU X 259      48.132  22.722  19.387  0.00  0.00            
ATOM   4005  HB3 LEU X 259      47.837  22.755  17.726  0.00  0.00            
ATOM   4006  CG  LEU X 259      49.698  23.859  18.213  0.00  0.00            
ATOM   4007  HG  LEU X 259      49.881  24.722  18.854  0.00  0.00            
ATOM   4008  CD1 LEU X 259      50.748  22.840  18.569  0.00  0.00            
ATOM   4009 HD11 LEU X 259      50.568  21.884  18.077  0.00  0.00            
ATOM   4010 HD12 LEU X 259      51.744  23.204  18.321  0.00  0.00            
ATOM   4011 HD13 LEU X 259      50.639  22.669  19.640  0.00  0.00            
ATOM   4012  CD2 LEU X 259      49.930  24.188  16.719  0.00  0.00            
ATOM   4013 HD21 LEU X 259      50.938  24.557  16.528  0.00  0.00            
ATOM   4014 HD22 LEU X 259      49.579  23.378  16.079  0.00  0.00            
ATOM   4015 HD23 LEU X 259      49.295  25.028  16.439  0.00  0.00            
ATOM   4016  C   LEU X 259      45.760  24.008  18.775  0.00  0.00            
ATOM   4017  O   LEU X 259      45.322  23.597  19.876  0.00  0.00            
ATOM   4018  N   PRO X 260      45.112  23.948  17.579  0.00  0.00            
ATOM   4019  CD  PRO X 260      45.738  24.272  16.262  0.00  0.00            
ATOM   4020  HD2 PRO X 260      46.255  23.393  15.876  0.00  0.00            
ATOM   4021  HD3 PRO X 260      46.373  25.157  16.207  0.00  0.00            
ATOM   4022  CG  PRO X 260      44.475  24.486  15.415  0.00  0.00            
ATOM   4023  HG2 PRO X 260      44.639  24.324  14.350  0.00  0.00            
ATOM   4024  HG3 PRO X 260      44.150  25.512  15.587  0.00  0.00            
ATOM   4025  CB  PRO X 260      43.465  23.448  15.930  0.00  0.00            
ATOM   4026  HB2 PRO X 260      43.719  22.428  15.640  0.00  0.00            
ATOM   4027  HB3 PRO X 260      42.411  23.579  15.683  0.00  0.00            
ATOM   4028  CA  PRO X 260      43.645  23.733  17.464  0.00  0.00            
ATOM   4029  HA  PRO X 260      43.071  24.613  17.755  0.00  0.00            
ATOM   4030  C   PRO X 260      43.317  22.393  18.164  0.00  0.00            
ATOM   4031  O   PRO X 260      42.228  22.238  18.655  0.00  0.00            
ATOM   4032  N   GLU X 261      44.201  21.416  18.134  0.00  0.00            
ATOM   4033  H   GLU X 261      45.127  21.588  17.770  0.00  0.00            
ATOM   4034  CA  GLU X 261      43.967  20.089  18.710  0.00  0.00            
ATOM   4035  HA  GLU X 261      43.034  19.719  18.284  0.00  0.00            
ATOM   4036  CB  GLU X 261      45.038  19.123  18.277  0.00  0.00            
ATOM   4037  HB2 GLU X 261      44.782  18.181  18.762  0.00  0.00            
ATOM   4038  HB3 GLU X 261      44.890  18.870  17.227  0.00  0.00            
ATOM   4039  CG  GLU X 261      46.532  19.490  18.435  0.00  0.00            
ATOM   4040  HG2 GLU X 261      46.773  19.993  19.372  0.00  0.00            
ATOM   4041  HG3 GLU X 261      47.086  18.565  18.594  0.00  0.00            
ATOM   4042  CD  GLU X 261      47.172  20.195  17.212  0.00  0.00            
ATOM   4043  OE1 GLU X 261      46.496  20.852  16.408  0.00  0.00            
ATOM   4044  OE2 GLU X 261      48.361  19.929  16.932  0.00  0.00            
ATOM   4045  C   GLU X 261      43.734  20.067  20.236  0.00  0.00            
ATOM   4046  O   GLU X 261      43.025  19.222  20.781  0.00  0.00            
ATOM   4047  N   VAL X 262      44.383  20.989  20.909  0.00  0.00            
ATOM   4048  H   VAL X 262      44.951  21.651  20.400  0.00  0.00            
ATOM   4049  CA  VAL X 262      44.062  21.312  22.332  0.00  0.00            
ATOM   4050  HA  VAL X 262      43.774  20.390  22.836  0.00  0.00            
ATOM   4051  CB  VAL X 262      45.248  21.973  22.983  0.00  0.00            
ATOM   4052  HB  VAL X 262      45.565  22.810  22.360  0.00  0.00            
ATOM   4053  CG1 VAL X 262      44.979  22.332  24.457  0.00  0.00            
ATOM   4054 HG11 VAL X 262      44.650  21.406  24.928  0.00  0.00            
ATOM   4055 HG12 VAL X 262      45.915  22.661  24.909  0.00  0.00            
ATOM   4056 HG13 VAL X 262      44.229  23.118  24.554  0.00  0.00            
ATOM   4057  CG2 VAL X 262      46.482  21.027  22.917  0.00  0.00            
ATOM   4058 HG21 VAL X 262      46.198  20.089  23.394  0.00  0.00            
ATOM   4059 HG22 VAL X 262      46.816  20.888  21.889  0.00  0.00            
ATOM   4060 HG23 VAL X 262      47.337  21.446  23.448  0.00  0.00            
ATOM   4061  C   VAL X 262      42.830  22.180  22.344  0.00  0.00            
ATOM   4062  O   VAL X 262      41.865  21.799  22.958  0.00  0.00            
ATOM   4063  N   THR X 263      42.858  23.315  21.678  0.00  0.00            
ATOM   4064  H   THR X 263      43.633  23.506  21.059  0.00  0.00            
ATOM   4065  CA  THR X 263      41.857  24.359  21.975  0.00  0.00            
ATOM   4066  HA  THR X 263      41.852  24.594  23.039  0.00  0.00            
ATOM   4067  CB  THR X 263      42.281  25.612  21.208  0.00  0.00            
ATOM   4068  HB  THR X 263      42.280  25.318  20.158  0.00  0.00            
ATOM   4069  CG2 THR X 263      41.343  26.823  21.360  0.00  0.00            
ATOM   4070 HG21 THR X 263      40.890  26.688  22.342  0.00  0.00            
ATOM   4071 HG22 THR X 263      41.911  27.698  21.043  0.00  0.00            
ATOM   4072 HG23 THR X 263      40.572  26.753  20.593  0.00  0.00            
ATOM   4073  OG1 THR X 263      43.489  26.111  21.813  0.00  0.00            
ATOM   4074  HG1 THR X 263      43.602  25.758  22.699  0.00  0.00            
ATOM   4075  C   THR X 263      40.424  23.989  21.666  0.00  0.00            
ATOM   4076  O   THR X 263      39.458  24.275  22.354  0.00  0.00            
ATOM   4077  N   ASN X 264      40.224  23.238  20.540  0.00  0.00            
ATOM   4078  H   ASN X 264      41.057  22.958  20.042  0.00  0.00            
ATOM   4079  CA  ASN X 264      38.921  22.731  20.170  0.00  0.00            
ATOM   4080  HA  ASN X 264      38.288  23.617  20.224  0.00  0.00            
ATOM   4081  CB  ASN X 264      38.998  21.953  18.829  0.00  0.00            
ATOM   4082  HB2 ASN X 264      39.761  21.175  18.858  0.00  0.00            
ATOM   4083  HB3 ASN X 264      37.978  21.590  18.705  0.00  0.00            
ATOM   4084  CG  ASN X 264      39.366  22.934  17.747  0.00  0.00            
ATOM   4085  OD1 ASN X 264      38.999  24.087  17.748  0.00  0.00            
ATOM   4086  ND2 ASN X 264      39.798  22.488  16.583  0.00  0.00            
ATOM   4087 HD21 ASN X 264      39.810  21.506  16.348  0.00  0.00            
ATOM   4088 HD22 ASN X 264      39.852  23.171  15.841  0.00  0.00            
ATOM   4089  C   ASN X 264      38.390  21.736  21.234  0.00  0.00            
ATOM   4090  O   ASN X 264      37.201  21.780  21.484  0.00  0.00            
ATOM   4091  N   SER X 265      39.275  20.902  21.823  0.00  0.00            
ATOM   4092  H   SER X 265      40.221  20.983  21.480  0.00  0.00            
ATOM   4093  CA  SER X 265      39.048  19.993  22.943  0.00  0.00            
ATOM   4094  HA  SER X 265      38.181  19.387  22.676  0.00  0.00            
ATOM   4095  CB  SER X 265      40.272  19.136  23.230  0.00  0.00            
ATOM   4096  HB2 SER X 265      40.600  18.789  22.251  0.00  0.00            
ATOM   4097  HB3 SER X 265      41.159  19.641  23.613  0.00  0.00            
ATOM   4098  OG  SER X 265      39.936  18.036  24.116  0.00  0.00            
ATOM   4099  HG  SER X 265      39.255  17.515  23.685  0.00  0.00            
ATOM   4100  C   SER X 265      38.652  20.834  24.134  0.00  0.00            
ATOM   4101  O   SER X 265      37.620  20.510  24.707  0.00  0.00            
ATOM   4102  N   VAL X 266      39.331  21.927  24.458  0.00  0.00            
ATOM   4103  H   VAL X 266      40.186  22.059  23.937  0.00  0.00            
ATOM   4104  CA  VAL X 266      38.997  22.725  25.751  0.00  0.00            
ATOM   4105  HA  VAL X 266      39.116  22.080  26.621  0.00  0.00            
ATOM   4106  CB  VAL X 266      39.962  23.852  25.917  0.00  0.00            
ATOM   4107  HB  VAL X 266      39.924  24.383  24.966  0.00  0.00            
ATOM   4108  CG1 VAL X 266      39.611  24.864  27.034  0.00  0.00            
ATOM   4109 HG11 VAL X 266      39.664  24.443  28.038  0.00  0.00            
ATOM   4110 HG12 VAL X 266      40.304  25.689  27.199  0.00  0.00            
ATOM   4111 HG13 VAL X 266      38.678  25.327  26.714  0.00  0.00            
ATOM   4112  CG2 VAL X 266      41.462  23.511  26.230  0.00  0.00            
ATOM   4113 HG21 VAL X 266      42.199  24.184  25.793  0.00  0.00            
ATOM   4114 HG22 VAL X 266      41.602  23.300  27.290  0.00  0.00            
ATOM   4115 HG23 VAL X 266      41.677  22.591  25.685  0.00  0.00            
ATOM   4116  C   VAL X 266      37.525  23.216  25.757  0.00  0.00            
ATOM   4117  O   VAL X 266      36.811  23.054  26.712  0.00  0.00            
ATOM   4118  N   PHE X 267      37.197  23.928  24.637  0.00  0.00            
ATOM   4119  H   PHE X 267      37.935  24.039  23.956  0.00  0.00            
ATOM   4120  CA  PHE X 267      35.771  24.239  24.337  0.00  0.00            
ATOM   4121  HA  PHE X 267      35.597  24.972  25.125  0.00  0.00            
ATOM   4122  CB  PHE X 267      35.598  24.816  22.898  0.00  0.00            
ATOM   4123  HB2 PHE X 267      36.182  24.227  22.191  0.00  0.00            
ATOM   4124  HB3 PHE X 267      34.553  24.650  22.636  0.00  0.00            
ATOM   4125  CG  PHE X 267      35.863  26.367  22.701  0.00  0.00            
ATOM   4126  CD1 PHE X 267      37.021  26.957  23.258  0.00  0.00            
ATOM   4127  HD1 PHE X 267      37.569  26.407  24.010  0.00  0.00            
ATOM   4128  CE1 PHE X 267      37.349  28.276  22.956  0.00  0.00            
ATOM   4129  HE1 PHE X 267      38.191  28.733  23.456  0.00  0.00            
ATOM   4130  CZ  PHE X 267      36.579  29.067  22.081  0.00  0.00            
ATOM   4131  HZ  PHE X 267      36.928  30.040  21.767  0.00  0.00            
ATOM   4132  CE2 PHE X 267      35.416  28.490  21.512  0.00  0.00            
ATOM   4133  HE2 PHE X 267      34.757  29.150  20.968  0.00  0.00            
ATOM   4134  CD2 PHE X 267      35.037  27.168  21.836  0.00  0.00            
ATOM   4135  HD2 PHE X 267      34.122  26.761  21.432  0.00  0.00            
ATOM   4136  C   PHE X 267      34.802  23.094  24.623  0.00  0.00            
ATOM   4137  O   PHE X 267      33.800  23.323  25.297  0.00  0.00            
ATOM   4138  N   HID X 268      35.083  21.900  23.987  0.00  0.00            
ATOM   4139  H   HID X 268      35.936  21.850  23.448  0.00  0.00            
ATOM   4140  CA  HID X 268      34.102  20.841  23.954  0.00  0.00            
ATOM   4141  HA  HID X 268      33.112  21.264  23.780  0.00  0.00            
ATOM   4142  CB  HID X 268      34.405  19.766  22.950  0.00  0.00            
ATOM   4143  HB2 HID X 268      35.424  19.462  23.188  0.00  0.00            
ATOM   4144  HB3 HID X 268      33.660  18.980  23.075  0.00  0.00            
ATOM   4145  CG  HID X 268      34.433  20.309  21.539  0.00  0.00            
ATOM   4146  ND1 HID X 268      35.040  19.781  20.403  0.00  0.00            
ATOM   4147  HD1 HID X 268      35.950  19.344  20.355  0.00  0.00            
ATOM   4148  CE1 HID X 268      34.504  20.463  19.342  0.00  0.00            
ATOM   4149  HE1 HID X 268      34.977  20.497  18.372  0.00  0.00            
ATOM   4150  NE2 HID X 268      33.618  21.381  19.791  0.00  0.00            
ATOM   4151  CD2 HID X 268      33.599  21.316  21.139  0.00  0.00            
ATOM   4152  HD2 HID X 268      32.748  21.622  21.731  0.00  0.00            
ATOM   4153  C   HID X 268      34.108  20.161  25.321  0.00  0.00            
ATOM   4154  O   HID X 268      33.118  19.527  25.603  0.00  0.00            
ATOM   4155  N   GLU X 269      35.160  20.333  26.161  0.00  0.00            
ATOM   4156  H   GLU X 269      36.041  20.685  25.817  0.00  0.00            
ATOM   4157  CA  GLU X 269      35.263  19.795  27.514  0.00  0.00            
ATOM   4158  HA  GLU X 269      34.918  18.767  27.622  0.00  0.00            
ATOM   4159  CB  GLU X 269      36.756  19.924  27.987  0.00  0.00            
ATOM   4160  HB2 GLU X 269      37.356  19.796  27.086  0.00  0.00            
ATOM   4161  HB3 GLU X 269      36.985  20.932  28.334  0.00  0.00            
ATOM   4162  CG  GLU X 269      37.178  18.914  29.118  0.00  0.00            
ATOM   4163  HG2 GLU X 269      38.205  19.072  29.449  0.00  0.00            
ATOM   4164  HG3 GLU X 269      36.490  19.137  29.933  0.00  0.00            
ATOM   4165  CD  GLU X 269      37.131  17.449  28.754  0.00  0.00            
ATOM   4166  OE1 GLU X 269      36.924  16.647  29.690  0.00  0.00            
ATOM   4167  OE2 GLU X 269      37.279  17.130  27.560  0.00  0.00            
ATOM   4168  C   GLU X 269      34.347  20.666  28.389  0.00  0.00            
ATOM   4169  O   GLU X 269      33.529  20.055  29.061  0.00  0.00            
ATOM   4170  N   ILE X 270      34.603  21.972  28.304  0.00  0.00            
ATOM   4171  H   ILE X 270      35.346  22.358  27.739  0.00  0.00            
ATOM   4172  CA  ILE X 270      33.757  22.892  29.080  0.00  0.00            
ATOM   4173  HA  ILE X 270      33.789  22.543  30.113  0.00  0.00            
ATOM   4174  CB  ILE X 270      34.276  24.372  29.040  0.00  0.00            
ATOM   4175  HB  ILE X 270      34.143  24.752  28.027  0.00  0.00            
ATOM   4176  CG2 ILE X 270      33.430  25.242  29.999  0.00  0.00            
ATOM   4177 HG21 ILE X 270      33.587  26.313  29.869  0.00  0.00            
ATOM   4178 HG22 ILE X 270      32.365  25.111  29.806  0.00  0.00            
ATOM   4179 HG23 ILE X 270      33.603  25.084  31.063  0.00  0.00            
ATOM   4180  CG1 ILE X 270      35.764  24.533  29.524  0.00  0.00            
ATOM   4181 HG12 ILE X 270      35.848  24.393  30.602  0.00  0.00            
ATOM   4182 HG13 ILE X 270      36.383  23.799  29.008  0.00  0.00            
ATOM   4183  CD1 ILE X 270      36.590  25.792  29.112  0.00  0.00            
ATOM   4184 HD11 ILE X 270      37.590  25.648  29.521  0.00  0.00            
ATOM   4185 HD12 ILE X 270      36.563  26.021  28.046  0.00  0.00            
ATOM   4186 HD13 ILE X 270      36.246  26.671  29.657  0.00  0.00            
ATOM   4187  C   ILE X 270      32.298  22.740  28.714  0.00  0.00            
ATOM   4188  O   ILE X 270      31.454  22.790  29.592  0.00  0.00            
ATOM   4189  N   ASN X 271      31.965  22.576  27.401  0.00  0.00            
ATOM   4190  H   ASN X 271      32.672  22.741  26.699  0.00  0.00            
ATOM   4191  CA  ASN X 271      30.582  22.445  26.947  0.00  0.00            
ATOM   4192  HA  ASN X 271      30.057  23.321  27.330  0.00  0.00            
ATOM   4193  CB  ASN X 271      30.489  22.383  25.395  0.00  0.00            
ATOM   4194  HB2 ASN X 271      30.764  23.359  24.996  0.00  0.00            
ATOM   4195  HB3 ASN X 271      31.041  21.536  24.987  0.00  0.00            
ATOM   4196  CG  ASN X 271      28.985  22.333  24.951  0.00  0.00            
ATOM   4197  OD1 ASN X 271      28.223  23.285  25.135  0.00  0.00            
ATOM   4198  ND2 ASN X 271      28.569  21.137  24.608  0.00  0.00            
ATOM   4199 HD21 ASN X 271      27.644  21.019  24.220  0.00  0.00            
ATOM   4200 HD22 ASN X 271      29.206  20.356  24.555  0.00  0.00            
ATOM   4201  C   ASN X 271      29.890  21.279  27.640  0.00  0.00            
ATOM   4202  O   ASN X 271      28.759  21.401  28.142  0.00  0.00            
ATOM   4203  N   MET X 272      30.598  20.180  27.663  0.00  0.00            
ATOM   4204  H   MET X 272      31.585  20.189  27.449  0.00  0.00            
ATOM   4205  CA  MET X 272      30.145  18.936  28.351  0.00  0.00            
ATOM   4206  HA  MET X 272      29.199  18.788  27.831  0.00  0.00            
ATOM   4207  CB  MET X 272      31.143  17.846  28.175  0.00  0.00            
ATOM   4208  HB2 MET X 272      31.681  17.896  27.228  0.00  0.00            
ATOM   4209  HB3 MET X 272      31.871  17.930  28.982  0.00  0.00            
ATOM   4210  CG  MET X 272      30.448  16.459  28.254  0.00  0.00            
ATOM   4211  HG2 MET X 272      30.397  16.246  29.322  0.00  0.00            
ATOM   4212  HG3 MET X 272      29.420  16.453  27.893  0.00  0.00            
ATOM   4213  SD  MET X 272      31.337  15.063  27.500  0.00  0.00            
ATOM   4214  CE  MET X 272      30.697  15.412  25.902  0.00  0.00            
ATOM   4215  HE1 MET X 272      30.945  16.437  25.625  0.00  0.00            
ATOM   4216  HE2 MET X 272      31.134  14.742  25.161  0.00  0.00            
ATOM   4217  HE3 MET X 272      29.619  15.261  25.855  0.00  0.00            
ATOM   4218  C   MET X 272      29.830  19.168  29.780  0.00  0.00            
ATOM   4219  O   MET X 272      28.739  18.813  30.301  0.00  0.00            
ATOM   4220  N   TRP X 273      30.806  19.622  30.512  0.00  0.00            
ATOM   4221  H   TRP X 273      31.717  19.771  30.101  0.00  0.00            
ATOM   4222  CA  TRP X 273      30.665  19.586  32.030  0.00  0.00            
ATOM   4223  HA  TRP X 273      30.234  18.617  32.280  0.00  0.00            
ATOM   4224  CB  TRP X 273      32.033  19.538  32.731  0.00  0.00            
ATOM   4225  HB2 TRP X 273      32.662  20.346  32.357  0.00  0.00            
ATOM   4226  HB3 TRP X 273      31.823  19.666  33.793  0.00  0.00            
ATOM   4227  CG  TRP X 273      32.754  18.280  32.600  0.00  0.00            
ATOM   4228  CD1 TRP X 273      33.681  18.042  31.613  0.00  0.00            
ATOM   4229  HD1 TRP X 273      33.951  18.729  30.825  0.00  0.00            
ATOM   4230  NE1 TRP X 273      34.144  16.722  31.846  0.00  0.00            
ATOM   4231  HE1 TRP X 273      35.033  16.463  31.444  0.00  0.00            
ATOM   4232  CE2 TRP X 273      33.477  16.103  32.866  0.00  0.00            
ATOM   4233  CZ2 TRP X 273      33.663  14.895  33.508  0.00  0.00            
ATOM   4234  HZ2 TRP X 273      34.440  14.269  33.095  0.00  0.00            
ATOM   4235  CH2 TRP X 273      32.870  14.451  34.554  0.00  0.00            
ATOM   4236  HH2 TRP X 273      33.031  13.478  34.994  0.00  0.00            
ATOM   4237  CZ3 TRP X 273      31.964  15.358  35.066  0.00  0.00            
ATOM   4238  HZ3 TRP X 273      31.412  15.047  35.941  0.00  0.00            
ATOM   4239  CE3 TRP X 273      31.851  16.652  34.516  0.00  0.00            
ATOM   4240  HE3 TRP X 273      31.134  17.332  34.953  0.00  0.00            
ATOM   4241  CD2 TRP X 273      32.590  17.059  33.373  0.00  0.00            
ATOM   4242  C   TRP X 273      29.748  20.628  32.622  0.00  0.00            
ATOM   4243  O   TRP X 273      29.226  20.364  33.722  0.00  0.00            
ATOM   4244  N   VAL X 274      29.629  21.841  31.901  0.00  0.00            
ATOM   4245  H   VAL X 274      30.234  22.047  31.119  0.00  0.00            
ATOM   4246  CA  VAL X 274      28.504  22.797  32.185  0.00  0.00            
ATOM   4247  HA  VAL X 274      28.427  23.087  33.233  0.00  0.00            
ATOM   4248  CB  VAL X 274      28.764  24.131  31.461  0.00  0.00            
ATOM   4249  HB  VAL X 274      28.997  23.984  30.407  0.00  0.00            
ATOM   4250  CG1 VAL X 274      27.739  25.283  31.593  0.00  0.00            
ATOM   4251 HG11 VAL X 274      27.672  25.379  32.676  0.00  0.00            
ATOM   4252 HG12 VAL X 274      28.060  26.155  31.023  0.00  0.00            
ATOM   4253 HG13 VAL X 274      26.779  24.868  31.286  0.00  0.00            
ATOM   4254  CG2 VAL X 274      30.072  24.742  31.923  0.00  0.00            
ATOM   4255 HG21 VAL X 274      30.355  25.575  31.279  0.00  0.00            
ATOM   4256 HG22 VAL X 274      30.003  25.049  32.967  0.00  0.00            
ATOM   4257 HG23 VAL X 274      30.904  24.063  31.739  0.00  0.00            
ATOM   4258  C   VAL X 274      27.147  22.182  31.798  0.00  0.00            
ATOM   4259  O   VAL X 274      26.239  22.255  32.623  0.00  0.00            
ATOM   4260  N   SER X 275      26.920  21.840  30.477  0.00  0.00            
ATOM   4261  H   SER X 275      27.721  21.903  29.865  0.00  0.00            
ATOM   4262  CA  SER X 275      25.661  21.298  30.015  0.00  0.00            
ATOM   4263  HA  SER X 275      24.939  22.114  30.059  0.00  0.00            
ATOM   4264  CB  SER X 275      25.687  20.804  28.569  0.00  0.00            
ATOM   4265  HB2 SER X 275      24.698  20.371  28.419  0.00  0.00            
ATOM   4266  HB3 SER X 275      25.831  21.514  27.755  0.00  0.00            
ATOM   4267  OG  SER X 275      26.617  19.735  28.368  0.00  0.00            
ATOM   4268  HG  SER X 275      27.397  20.277  28.230  0.00  0.00            
ATOM   4269  C   SER X 275      25.137  20.158  30.879  0.00  0.00            
ATOM   4270  O   SER X 275      23.905  20.106  31.004  0.00  0.00            
ATOM   4271  N   GLN X 276      25.972  19.296  31.461  0.00  0.00            
ATOM   4272  H   GLN X 276      26.950  19.322  31.211  0.00  0.00            
ATOM   4273  CA  GLN X 276      25.481  18.130  32.310  0.00  0.00            
ATOM   4274  HA  GLN X 276      24.474  17.921  31.948  0.00  0.00            
ATOM   4275  CB  GLN X 276      26.240  16.902  32.078  0.00  0.00            
ATOM   4276  HB2 GLN X 276      25.634  16.117  32.530  0.00  0.00            
ATOM   4277  HB3 GLN X 276      26.294  16.774  30.997  0.00  0.00            
ATOM   4278  CG  GLN X 276      27.767  16.726  32.652  0.00  0.00            
ATOM   4279  HG2 GLN X 276      28.177  17.734  32.590  0.00  0.00            
ATOM   4280  HG3 GLN X 276      27.821  16.564  33.728  0.00  0.00            
ATOM   4281  CD  GLN X 276      28.661  15.775  31.855  0.00  0.00            
ATOM   4282  OE1 GLN X 276      28.210  15.265  30.883  0.00  0.00            
ATOM   4283  NE2 GLN X 276      29.883  15.576  32.183  0.00  0.00            
ATOM   4284 HE21 GLN X 276      30.378  14.809  31.750  0.00  0.00            
ATOM   4285 HE22 GLN X 276      30.287  16.014  32.999  0.00  0.00            
ATOM   4286  C   GLN X 276      25.523  18.475  33.835  0.00  0.00            
ATOM   4287  O   GLN X 276      25.352  17.520  34.639  0.00  0.00            
ATOM   4288  N   ARG X 277      25.625  19.776  34.179  0.00  0.00            
ATOM   4289  H   ARG X 277      25.909  20.426  33.461  0.00  0.00            
ATOM   4290  CA  ARG X 277      25.394  20.289  35.533  0.00  0.00            
ATOM   4291  HA  ARG X 277      24.838  19.541  36.098  0.00  0.00            
ATOM   4292  CB  ARG X 277      26.739  20.580  36.288  0.00  0.00            
ATOM   4293  HB2 ARG X 277      27.219  21.435  35.812  0.00  0.00            
ATOM   4294  HB3 ARG X 277      26.526  20.840  37.325  0.00  0.00            
ATOM   4295  CG  ARG X 277      27.780  19.412  36.332  0.00  0.00            
ATOM   4296  HG2 ARG X 277      27.798  18.755  35.463  0.00  0.00            
ATOM   4297  HG3 ARG X 277      28.754  19.880  36.474  0.00  0.00            
ATOM   4298  CD  ARG X 277      27.312  18.433  37.399  0.00  0.00            
ATOM   4299  HD2 ARG X 277      27.134  19.040  38.287  0.00  0.00            
ATOM   4300  HD3 ARG X 277      26.353  18.021  37.084  0.00  0.00            
ATOM   4301  NE  ARG X 277      28.342  17.411  37.611  0.00  0.00            
ATOM   4302  HE  ARG X 277      29.045  17.661  38.293  0.00  0.00            
ATOM   4303  CZ  ARG X 277      28.371  16.200  37.172  0.00  0.00            
ATOM   4304  NH1 ARG X 277      27.492  15.728  36.346  0.00  0.00            
ATOM   4305 HH11 ARG X 277      26.682  16.264  36.068  0.00  0.00            
ATOM   4306 HH12 ARG X 277      27.814  14.945  35.796  0.00  0.00            
ATOM   4307  NH2 ARG X 277      29.353  15.408  37.453  0.00  0.00            
ATOM   4308 HH21 ARG X 277      30.079  15.806  38.031  0.00  0.00            
ATOM   4309 HH22 ARG X 277      29.312  14.417  37.258  0.00  0.00            
ATOM   4310  C   ARG X 277      24.540  21.602  35.487  0.00  0.00            
ATOM   4311  O   ARG X 277      24.574  22.482  36.389  0.00  0.00            
ATOM   4312  N   THR X 278      23.717  21.706  34.465  0.00  0.00            
ATOM   4313  H   THR X 278      23.854  21.118  33.656  0.00  0.00            
ATOM   4314  CA  THR X 278      22.714  22.750  34.301  0.00  0.00            
ATOM   4315  HA  THR X 278      22.517  23.079  35.322  0.00  0.00            
ATOM   4316  CB  THR X 278      23.225  23.825  33.300  0.00  0.00            
ATOM   4317  HB  THR X 278      22.455  24.511  32.948  0.00  0.00            
ATOM   4318  CG2 THR X 278      24.392  24.768  33.848  0.00  0.00            
ATOM   4319 HG21 THR X 278      24.839  25.307  33.013  0.00  0.00            
ATOM   4320 HG22 THR X 278      23.903  25.444  34.550  0.00  0.00            
ATOM   4321 HG23 THR X 278      25.147  24.151  34.335  0.00  0.00            
ATOM   4322  OG1 THR X 278      23.710  23.179  32.126  0.00  0.00            
ATOM   4323  HG1 THR X 278      24.500  22.675  32.331  0.00  0.00            
ATOM   4324  C   THR X 278      21.336  22.193  33.751  0.00  0.00            
ATOM   4325  O   THR X 278      21.321  21.097  33.207  0.00  0.00            
ATOM   4326  N   ALA X 279      20.177  22.859  33.994  0.00  0.00            
ATOM   4327  H   ALA X 279      20.258  23.770  34.421  0.00  0.00            
ATOM   4328  CA  ALA X 279      18.872  22.385  33.566  0.00  0.00            
ATOM   4329  HA  ALA X 279      18.766  21.372  33.955  0.00  0.00            
ATOM   4330  CB  ALA X 279      17.812  23.222  34.301  0.00  0.00            
ATOM   4331  HB1 ALA X 279      18.029  24.288  34.234  0.00  0.00            
ATOM   4332  HB2 ALA X 279      16.879  23.104  33.750  0.00  0.00            
ATOM   4333  HB3 ALA X 279      17.819  22.976  35.363  0.00  0.00            
ATOM   4334  C   ALA X 279      18.753  22.497  31.989  0.00  0.00            
ATOM   4335  O   ALA X 279      19.442  23.331  31.323  0.00  0.00            
ATOM   4336  N   NME X 280      17.885  21.664  31.381  0.00  0.00            
ATOM   4337  H   NME X 280      17.738  21.844  30.398  0.00  0.00            
ATOM   4338  CH3 NME X 280      17.194  20.408  31.779  0.00  0.00            
ATOM   4339 HH31 NME X 280      17.629  20.225  32.761  0.00  0.00            
ATOM   4340 HH32 NME X 280      16.113  20.508  31.879  0.00  0.00            
ATOM   4341 HH33 NME X 280      17.480  19.623  31.079  0.00  0.00            
ATOM   4342  C17 PYR X 281      49.217  34.219  31.106  0.00  0.00            
ATOM   4343  N4  PYR X 281      49.216  33.510  32.314  0.00  0.00            
ATOM   4344  H17 PYR X 281      49.584  33.764  30.213  0.00  0.00            
ATOM   4345  C16 PYR X 281      48.555  35.428  31.290  0.00  0.00            
ATOM   4346  H18 PYR X 281      48.356  36.130  30.486  0.00  0.00            
ATOM   4347  C15 PYR X 281      48.021  35.380  32.543  0.00  0.00            
ATOM   4348  H16 PYR X 281      47.426  36.063  33.122  0.00  0.00            
ATOM   4349  N3  PYR X 281      48.546  34.339  33.157  0.00  0.00            
ATOM   4350  C1  PYR X 281      48.419  34.046  34.629  0.00  0.00            
ATOM   4351  O1  PYR X 281      47.532  34.871  35.161  0.00  0.00            
ATOM   4352  N1  PYR X 281      49.834  33.870  35.141  0.00  0.00            
ATOM   4353  C5  PYR X 281      49.909  33.746  36.610  0.00  0.00            
ATOM   4354  C4  PYR X 281      51.247  33.142  37.106  0.00  0.00            
ATOM   4355  H5  PYR X 281      51.361  33.041  38.158  0.00  0.00            
ATOM   4356  H6  PYR X 281      51.346  32.082  36.656  0.00  0.00            
ATOM   4357  H7  PYR X 281      49.097  33.117  36.935  0.00  0.00            
ATOM   4358  H8  PYR X 281      49.821  34.760  37.044  0.00  0.00            
ATOM   4359  C2  PYR X 281      51.011  34.466  34.478  0.00  0.00            
ATOM   4360  H1  PYR X 281      51.032  35.565  34.629  0.00  0.00            
ATOM   4361  H2  PYR X 281      50.889  34.287  33.405  0.00  0.00            
ATOM   4362  C3  PYR X 281      52.278  33.799  34.987  0.00  0.00            
ATOM   4363  H3  PYR X 281      53.175  34.168  34.400  0.00  0.00            
ATOM   4364  H4  PYR X 281      52.216  32.799  34.651  0.00  0.00            
ATOM   4365  N2  PYR X 281      52.481  33.916  36.502  0.00  0.00            
ATOM   4366  C6  PYR X 281      53.699  33.137  36.867  0.00  0.00            
ATOM   4367  C11 PYR X 281      55.021  33.678  36.362  0.00  0.00            
ATOM   4368  C12 PYR X 281      56.115  32.851  36.446  0.00  0.00            
ATOM   4369  H13 PYR X 281      55.906  31.901  36.937  0.00  0.00            
ATOM   4370  C24 PYR X 281      57.366  33.294  36.054  0.00  0.00            
ATOM   4371  C25 PYR X 281      57.586  34.626  35.657  0.00  0.00            
ATOM   4372  C13 PYR X 281      56.472  35.493  35.543  0.00  0.00            
ATOM   4373  C14 PYR X 281      55.155  34.995  35.855  0.00  0.00            
ATOM   4374  H15 PYR X 281      54.327  35.679  35.672  0.00  0.00            
ATOM   4375  H14 PYR X 281      56.564  36.503  35.145  0.00  0.00            
ATOM   4376  C26 PYR X 281      58.881  35.114  35.477  0.00  0.00            
ATOM   4377  C27 PYR X 281      59.979  34.194  35.500  0.00  0.00            
ATOM   4378  C28 PYR X 281      59.768  32.849  35.824  0.00  0.00            
ATOM   4379  C29 PYR X 281      58.494  32.446  36.115  0.00  0.00            
ATOM   4380  H26 PYR X 281      58.328  31.470  36.313  0.00  0.00            
ATOM   4381  H25 PYR X 281      60.595  32.141  35.770  0.00  0.00            
ATOM   4382  H24 PYR X 281      60.998  34.465  35.225  0.00  0.00            
ATOM   4383  H23 PYR X 281      59.056  36.115  35.084  0.00  0.00            
ATOM   4384  H9  PYR X 281      53.545  32.169  36.299  0.00  0.00            
ATOM   4385  C7  PYR X 281      53.792  32.871  38.380  0.00  0.00            
ATOM   4386  C10 PYR X 281      54.082  33.921  39.261  0.00  0.00            
ATOM   4387  H12 PYR X 281      54.500  34.801  38.771  0.00  0.00            
ATOM   4388  C8  PYR X 281      53.451  31.584  38.920  0.00  0.00            
ATOM   4389  H10 PYR X 281      53.150  30.755  38.279  0.00  0.00            
ATOM   4390  C9  PYR X 281      53.447  31.373  40.315  0.00  0.00            
ATOM   4391  H11 PYR X 281      53.342  30.357  40.696  0.00  0.00            
ATOM   4392  C18 PYR X 281      53.728  32.524  41.189  0.00  0.00            
ATOM   4393  C19 PYR X 281      54.027  33.748  40.630  0.00  0.00            
ATOM   4394  C20 PYR X 281      54.435  34.856  41.446  0.00  0.00            
ATOM   4395  H19 PYR X 281      54.641  35.809  40.977  0.00  0.00            
ATOM   4396  C21 PYR X 281      54.435  34.787  42.839  0.00  0.00            
ATOM   4397  H20 PYR X 281      54.760  35.643  43.419  0.00  0.00            
ATOM   4398  C22 PYR X 281      54.188  33.514  43.448  0.00  0.00            
ATOM   4399  H21 PYR X 281      54.306  33.357  44.512  0.00  0.00            
ATOM   4400  C23 PYR X 281      53.891  32.358  42.624  0.00  0.00            
ATOM   4401  H22 PYR X 281      53.776  31.353  43.046  0.00  0.00            
ATOM   4402  Na+ Na+ X 282      26.252  50.292  53.805  0.00  0.00            
ATOM   4403  Na+ Na+ X 283      12.949  34.990  11.496  0.00  0.00            
ATOM   4404  Na+ Na+ X 284      65.151  63.147  13.538  0.00  0.00            
ATOM   4405  O   WAT X 285      67.873  56.169  20.842  0.00  0.00            
ATOM   4406  H1  WAT X 285      68.576  56.591  20.348  0.00  0.00            
ATOM   4407  H2  WAT X 285      68.322  55.536  21.403  0.00  0.00            
ATOM   4408  O   WAT X 286       3.542  22.711  26.338  0.00  0.00            
ATOM   4409  H1  WAT X 286       3.497  22.421  25.427  0.00  0.00            
ATOM   4410  H2  WAT X 286       3.631  23.663  26.282  0.00  0.00            
ATOM   4411  O   WAT X 287       0.868   1.056   5.870  0.00  0.00            
ATOM   4412  H1  WAT X 287      -0.024   1.404   5.891  0.00  0.00            
ATOM   4413  H2  WAT X 287       1.410   1.802   5.613  0.00  0.00            
ATOM   4414  O   WAT X 288      61.979  57.059   2.018  0.00  0.00            
ATOM   4415  H1  WAT X 288      62.860  56.928   1.667  0.00  0.00            
ATOM   4416  H2  WAT X 288      61.508  57.513   1.319  0.00  0.00            
ATOM   4417  O   WAT X 289      68.480  25.007  30.453  0.00  0.00            
ATOM   4418  H1  WAT X 289      69.267  24.925  29.914  0.00  0.00            
ATOM   4419  H2  WAT X 289      67.775  25.167  29.826  0.00  0.00            
ATOM   4420  O   WAT X 290      27.757  62.431  23.469  0.00  0.00            
ATOM   4421  H1  WAT X 290      27.140  62.761  24.122  0.00  0.00            
ATOM   4422  H2  WAT X 290      28.076  61.607  23.836  0.00  0.00            
ATOM   4423  O   WAT X 291      50.237  13.838  59.665  0.00  0.00            
ATOM   4424  H1  WAT X 291      50.883  13.376  59.130  0.00  0.00            
ATOM   4425  H2  WAT X 291      50.442  13.579  60.564  0.00  0.00            
ATOM   4426  O   WAT X 292      51.614  37.127  64.004  0.00  0.00            
ATOM   4427  H1  WAT X 292      51.762  38.008  64.348  0.00  0.00            
ATOM   4428  H2  WAT X 292      51.932  37.167  63.101  0.00  0.00            
ATOM   4429  O   WAT X 293      50.420  45.782  17.925  0.00  0.00            
ATOM   4430  H1  WAT X 293      49.935  45.550  18.717  0.00  0.00            
ATOM   4431  H2  WAT X 293      50.587  46.720  18.012  0.00  0.00            
ATOM   4432  O   WAT X 294      57.082   4.980  30.986  0.00  0.00            
ATOM   4433  H1  WAT X 294      57.112   4.684  31.896  0.00  0.00            
ATOM   4434  H2  WAT X 294      56.500   5.740  31.001  0.00  0.00            
ATOM   4435  O   WAT X 295       2.350  58.250  24.967  0.00  0.00            
ATOM   4436  H1  WAT X 295       1.935  57.522  25.431  0.00  0.00            
ATOM   4437  H2  WAT X 295       1.619  58.775  24.641  0.00  0.00            
ATOM   4438  O   WAT X 296      75.086   3.727  26.814  0.00  0.00            
ATOM   4439  H1  WAT X 296      75.843   3.453  26.297  0.00  0.00            
ATOM   4440  H2  WAT X 296      74.348   3.670  26.207  0.00  0.00            
ATOM   4441  O   WAT X 297      24.688  25.748  21.110  0.00  0.00            
ATOM   4442  H1  WAT X 297      24.679  24.827  21.368  0.00  0.00            
ATOM   4443  H2  WAT X 297      24.210  26.197  21.807  0.00  0.00            
ATOM   4444  O   WAT X 298      24.649  21.092   5.245  0.00  0.00            
ATOM   4445  H1  WAT X 298      25.443  20.674   4.913  0.00  0.00            
ATOM   4446  H2  WAT X 298      24.027  21.034   4.520  0.00  0.00            
ATOM   4447  O   WAT X 299      55.758  29.362  53.500  0.00  0.00            
ATOM   4448  H1  WAT X 299      55.028  29.908  53.207  0.00  0.00            
ATOM   4449  H2  WAT X 299      56.414  29.986  53.810  0.00  0.00            
ATOM   4450  O   WAT X 300      33.597   6.330  19.916  0.00  0.00            
ATOM   4451  H1  WAT X 300      34.508   6.056  19.809  0.00  0.00            
ATOM   4452  H2  WAT X 300      33.093   5.519  19.845  0.00  0.00            
ATOM   4453  O   WAT X 301       5.749  27.886  61.593  0.00  0.00            
ATOM   4454  H1  WAT X 301       6.687  27.795  61.762  0.00  0.00            
ATOM   4455  H2  WAT X 301       5.589  28.829  61.632  0.00  0.00            
ATOM   4456  O   WAT X 302      33.198  40.543  19.096  0.00  0.00            
ATOM   4457  H1  WAT X 302      33.937  40.282  19.646  0.00  0.00            
ATOM   4458  H2  WAT X 302      32.949  41.407  19.425  0.00  0.00            
ATOM   4459  O   WAT X 303      42.450   1.322  41.766  0.00  0.00            
ATOM   4460  H1  WAT X 303      43.132   1.074  41.141  0.00  0.00            
ATOM   4461  H2  WAT X 303      42.930   1.665  42.520  0.00  0.00            
ATOM   4462  O   WAT X 304      49.900   8.737   1.432  0.00  0.00            
ATOM   4463  H1  WAT X 304      49.778   8.869   2.372  0.00  0.00            
ATOM   4464  H2  WAT X 304      50.019   9.618   1.079  0.00  0.00            
ATOM   4465  O   WAT X 305       7.510   3.512   6.657  0.00  0.00            
ATOM   4466  H1  WAT X 305       6.903   3.535   7.397  0.00  0.00            
ATOM   4467  H2  WAT X 305       8.111   2.796   6.863  0.00  0.00            
ATOM   4468  O   WAT X 306       7.963  51.292  47.182  0.00  0.00            
ATOM   4469  H1  WAT X 306       8.533  50.661  47.621  0.00  0.00            
ATOM   4470  H2  WAT X 306       8.561  51.954  46.835  0.00  0.00            
ATOM   4471  O   WAT X 307      30.779  62.034  58.497  0.00  0.00            
ATOM   4472  H1  WAT X 307      30.229  62.706  58.094  0.00  0.00            
ATOM   4473  H2  WAT X 307      31.431  62.526  58.996  0.00  0.00            
ATOM   4474  O   WAT X 308      40.412   1.044  51.618  0.00  0.00            
ATOM   4475  H1  WAT X 308      40.113   1.352  52.473  0.00  0.00            
ATOM   4476  H2  WAT X 308      41.059   1.693  51.342  0.00  0.00            
ATOM   4477  O   WAT X 309      11.312   1.159  48.413  0.00  0.00            
ATOM   4478  H1  WAT X 309      12.206   1.146  48.073  0.00  0.00            
ATOM   4479  H2  WAT X 309      11.125   2.086  48.560  0.00  0.00            
ATOM   4480  O   WAT X 310      63.798  43.008   4.439  0.00  0.00            
ATOM   4481  H1  WAT X 310      64.532  42.751   4.995  0.00  0.00            
ATOM   4482  H2  WAT X 310      64.075  42.775   3.553  0.00  0.00            
ATOM   4483  O   WAT X 311      36.994  17.974  11.149  0.00  0.00            
ATOM   4484  H1  WAT X 311      37.368  18.821  10.905  0.00  0.00            
ATOM   4485  H2  WAT X 311      36.064  18.053  10.935  0.00  0.00            
ATOM   4486  O   WAT X 312      46.250   5.043  41.968  0.00  0.00            
ATOM   4487  H1  WAT X 312      46.530   5.626  42.673  0.00  0.00            
ATOM   4488  H2  WAT X 312      45.366   5.339  41.749  0.00  0.00            
ATOM   4489  O   WAT X 313      73.578   0.385  36.972  0.00  0.00            
ATOM   4490  H1  WAT X 313      74.010  -0.455  37.122  0.00  0.00            
ATOM   4491  H2  WAT X 313      73.429   0.413  36.027  0.00  0.00            
ATOM   4492  O   WAT X 314      42.646  13.523  14.151  0.00  0.00            
ATOM   4493  H1  WAT X 314      42.655  13.816  13.239  0.00  0.00            
ATOM   4494  H2  WAT X 314      43.191  14.161  14.612  0.00  0.00            
ATOM   4495  O   WAT X 315      57.773  34.118  41.596  0.00  0.00            
ATOM   4496  H1  WAT X 315      58.167  34.430  42.410  0.00  0.00            
ATOM   4497  H2  WAT X 315      56.931  34.571  41.548  0.00  0.00            
ATOM   4498  O   WAT X 316      71.049  30.145  44.134  0.00  0.00            
ATOM   4499  H1  WAT X 316      70.887  30.028  45.070  0.00  0.00            
ATOM   4500  H2  WAT X 316      72.002  30.184  44.058  0.00  0.00            
ATOM   4501  O   WAT X 317      50.150  13.378  62.490  0.00  0.00            
ATOM   4502  H1  WAT X 317      49.376  13.930  62.596  0.00  0.00            
ATOM   4503  H2  WAT X 317      50.888  13.972  62.626  0.00  0.00            
ATOM   4504  O   WAT X 318      66.407   2.547  14.361  0.00  0.00            
ATOM   4505  H1  WAT X 318      65.542   2.671  14.753  0.00  0.00            
ATOM   4506  H2  WAT X 318      66.243   2.528  13.419  0.00  0.00            
ATOM   4507  O   WAT X 319      28.386   8.014  23.640  0.00  0.00            
ATOM   4508  H1  WAT X 319      27.645   8.504  23.997  0.00  0.00            
ATOM   4509  H2  WAT X 319      28.200   7.948  22.703  0.00  0.00            
ATOM   4510  O   WAT X 320      73.257  19.010   6.492  0.00  0.00            
ATOM   4511  H1  WAT X 320      72.807  18.794   7.309  0.00  0.00            
ATOM   4512  H2  WAT X 320      74.004  18.412   6.464  0.00  0.00            
ATOM   4513  O   WAT X 321      74.876  53.609  34.612  0.00  0.00            
ATOM   4514  H1  WAT X 321      74.877  54.230  33.883  0.00  0.00            
ATOM   4515  H2  WAT X 321      75.363  52.853  34.283  0.00  0.00            
ATOM   4516  O   WAT X 322      39.796  31.505  51.621  0.00  0.00            
ATOM   4517  H1  WAT X 322      39.443  32.042  50.912  0.00  0.00            
ATOM   4518  H2  WAT X 322      40.743  31.634  51.570  0.00  0.00            
ATOM   4519  O   WAT X 323       4.279   0.773  16.387  0.00  0.00            
ATOM   4520  H1  WAT X 323       4.165   1.604  16.848  0.00  0.00            
ATOM   4521  H2  WAT X 323       3.928   0.935  15.512  0.00  0.00            
ATOM   4522  O   WAT X 324      39.171  57.766  29.517  0.00  0.00            
ATOM   4523  H1  WAT X 324      39.331  56.907  29.127  0.00  0.00            
ATOM   4524  H2  WAT X 324      39.000  57.582  30.441  0.00  0.00            
ATOM   4525  O   WAT X 325       4.925   1.265  26.105  0.00  0.00            
ATOM   4526  H1  WAT X 325       4.194   0.686  25.889  0.00  0.00            
ATOM   4527  H2  WAT X 325       5.651   0.672  26.300  0.00  0.00            
ATOM   4528  O   WAT X 326      47.444  58.864  62.365  0.00  0.00            
ATOM   4529  H1  WAT X 326      47.274  58.402  63.186  0.00  0.00            
ATOM   4530  H2  WAT X 326      47.809  58.196  61.785  0.00  0.00            
ATOM   4531  O   WAT X 327       6.811  23.339  36.387  0.00  0.00            
ATOM   4532  H1  WAT X 327       7.407  23.907  35.898  0.00  0.00            
ATOM   4533  H2  WAT X 327       7.083  23.435  37.300  0.00  0.00            
ATOM   4534  O   WAT X 328      47.479  44.988  52.458  0.00  0.00            
ATOM   4535  H1  WAT X 328      47.844  44.932  53.341  0.00  0.00            
ATOM   4536  H2  WAT X 328      48.145  44.589  51.898  0.00  0.00            
ATOM   4537  O   WAT X 329      35.679  22.542  16.690  0.00  0.00            
ATOM   4538  H1  WAT X 329      35.391  22.740  17.581  0.00  0.00            
ATOM   4539  H2  WAT X 329      35.930  23.391  16.326  0.00  0.00            
ATOM   4540  O   WAT X 330      14.608   7.379   1.433  0.00  0.00            
ATOM   4541  H1  WAT X 330      14.328   8.237   1.116  0.00  0.00            
ATOM   4542  H2  WAT X 330      15.115   7.010   0.710  0.00  0.00            
ATOM   4543  O   WAT X 331      71.199  54.286  46.919  0.00  0.00            
ATOM   4544  H1  WAT X 331      71.806  54.132  47.643  0.00  0.00            
ATOM   4545  H2  WAT X 331      71.739  54.680  46.233  0.00  0.00            
ATOM   4546  O   WAT X 332      37.171  45.553  59.825  0.00  0.00            
ATOM   4547  H1  WAT X 332      37.600  45.652  58.975  0.00  0.00            
ATOM   4548  H2  WAT X 332      37.807  45.894  60.454  0.00  0.00            
ATOM   4549  O   WAT X 333      28.650   6.299  25.690  0.00  0.00            
ATOM   4550  H1  WAT X 333      28.524   6.816  24.895  0.00  0.00            
ATOM   4551  H2  WAT X 333      29.437   6.668  26.093  0.00  0.00            
ATOM   4552  O   WAT X 334      74.036  11.120  23.966  0.00  0.00            
ATOM   4553  H1  WAT X 334      73.845  11.268  24.892  0.00  0.00            
ATOM   4554  H2  WAT X 334      74.777  10.514  23.968  0.00  0.00            
ATOM   4555  O   WAT X 335      70.136   1.293   6.083  0.00  0.00            
ATOM   4556  H1  WAT X 335      70.261   0.345   6.127  0.00  0.00            
ATOM   4557  H2  WAT X 335      69.709   1.517   6.910  0.00  0.00            
ATOM   4558  O   WAT X 336      33.929  16.984  11.444  0.00  0.00            
ATOM   4559  H1  WAT X 336      33.001  17.218  11.460  0.00  0.00            
ATOM   4560  H2  WAT X 336      33.937  16.051  11.228  0.00  0.00            
ATOM   4561  O   WAT X 337      33.918  37.485  55.949  0.00  0.00            
ATOM   4562  H1  WAT X 337      33.620  37.487  55.040  0.00  0.00            
ATOM   4563  H2  WAT X 337      34.344  36.634  56.060  0.00  0.00            
ATOM   4564  O   WAT X 338      65.840  62.117  33.605  0.00  0.00            
ATOM   4565  H1  WAT X 338      65.610  62.648  34.367  0.00  0.00            
ATOM   4566  H2  WAT X 338      65.268  61.351  33.665  0.00  0.00            
ATOM   4567  O   WAT X 339      39.929  34.257  11.528  0.00  0.00            
ATOM   4568  H1  WAT X 339      39.608  34.222  12.429  0.00  0.00            
ATOM   4569  H2  WAT X 339      39.148  34.429  11.002  0.00  0.00            
ATOM   4570  O   WAT X 340      28.815  57.052  42.038  0.00  0.00            
ATOM   4571  H1  WAT X 340      28.362  57.758  42.499  0.00  0.00            
ATOM   4572  H2  WAT X 340      29.428  56.700  42.683  0.00  0.00            
ATOM   4573  O   WAT X 341      41.385  12.622  47.822  0.00  0.00            
ATOM   4574  H1  WAT X 341      41.191  13.536  48.030  0.00  0.00            
ATOM   4575  H2  WAT X 341      42.120  12.667  47.210  0.00  0.00            
ATOM   4576  O   WAT X 342       7.037  54.720  24.662  0.00  0.00            
ATOM   4577  H1  WAT X 342       6.553  54.671  25.487  0.00  0.00            
ATOM   4578  H2  WAT X 342       7.957  54.757  24.926  0.00  0.00            
ATOM   4579  O   WAT X 343      19.865  53.182   0.802  0.00  0.00            
ATOM   4580  H1  WAT X 343      18.940  53.045   1.006  0.00  0.00            
ATOM   4581  H2  WAT X 343      19.944  52.947  -0.122  0.00  0.00            
ATOM   4582  O   WAT X 344      53.057   8.656   8.119  0.00  0.00            
ATOM   4583  H1  WAT X 344      53.735   8.685   7.444  0.00  0.00            
ATOM   4584  H2  WAT X 344      52.234   8.732   7.635  0.00  0.00            
ATOM   4585  O   WAT X 345      15.998  29.412  51.893  0.00  0.00            
ATOM   4586  H1  WAT X 345      15.053  29.271  51.942  0.00  0.00            
ATOM   4587  H2  WAT X 345      16.097  30.187  51.341  0.00  0.00            
ATOM   4588  O   WAT X 346       8.210  58.928   4.252  0.00  0.00            
ATOM   4589  H1  WAT X 346       8.757  59.009   3.471  0.00  0.00            
ATOM   4590  H2  WAT X 346       7.727  59.754   4.292  0.00  0.00            
ATOM   4591  O   WAT X 347       6.275  11.257  58.742  0.00  0.00            
ATOM   4592  H1  WAT X 347       6.347  11.223  57.788  0.00  0.00            
ATOM   4593  H2  WAT X 347       5.673  11.982  58.910  0.00  0.00            
ATOM   4594  O   WAT X 348      46.913  12.799   1.783  0.00  0.00            
ATOM   4595  H1  WAT X 348      46.864  12.067   1.168  0.00  0.00            
ATOM   4596  H2  WAT X 348      46.889  12.388   2.647  0.00  0.00            
ATOM   4597  O   WAT X 349      11.530  41.347  24.957  0.00  0.00            
ATOM   4598  H1  WAT X 349      12.242  40.721  24.823  0.00  0.00            
ATOM   4599  H2  WAT X 349      11.086  41.390  24.111  0.00  0.00            
ATOM   4600  O   WAT X 350       3.221   2.662  34.093  0.00  0.00            
ATOM   4601  H1  WAT X 350       3.510   3.336  34.709  0.00  0.00            
ATOM   4602  H2  WAT X 350       3.699   2.855  33.286  0.00  0.00            
ATOM   4603  O   WAT X 351      59.925  49.549  35.525  0.00  0.00            
ATOM   4604  H1  WAT X 351      59.726  49.266  36.417  0.00  0.00            
ATOM   4605  H2  WAT X 351      59.364  50.312  35.385  0.00  0.00            
ATOM   4606  O   WAT X 352      20.709  44.611  15.727  0.00  0.00            
ATOM   4607  H1  WAT X 352      20.637  44.006  16.465  0.00  0.00            
ATOM   4608  H2  WAT X 352      21.221  44.134  15.074  0.00  0.00            
ATOM   4609  O   WAT X 353      17.389  19.889   9.001  0.00  0.00            
ATOM   4610  H1  WAT X 353      16.761  19.574   9.651  0.00  0.00            
ATOM   4611  H2  WAT X 353      17.429  19.190   8.348  0.00  0.00            
ATOM   4612  O   WAT X 354      51.918  28.614  62.646  0.00  0.00            
ATOM   4613  H1  WAT X 354      51.280  28.195  63.223  0.00  0.00            
ATOM   4614  H2  WAT X 354      52.073  29.471  63.043  0.00  0.00            
ATOM   4615  O   WAT X 355      51.780  31.042  -0.112  0.00  0.00            
ATOM   4616  H1  WAT X 355      51.512  30.975   0.804  0.00  0.00            
ATOM   4617  H2  WAT X 355      51.435  31.887  -0.401  0.00  0.00            
ATOM   4618  O   WAT X 356      49.676  49.116   6.993  0.00  0.00            
ATOM   4619  H1  WAT X 356      49.473  48.188   6.872  0.00  0.00            
ATOM   4620  H2  WAT X 356      49.529  49.508   6.132  0.00  0.00            
ATOM   4621  O   WAT X 357      57.838  40.469   0.853  0.00  0.00            
ATOM   4622  H1  WAT X 357      58.629  40.299   0.342  0.00  0.00            
ATOM   4623  H2  WAT X 357      57.857  41.412   1.017  0.00  0.00            
ATOM   4624  O   WAT X 358      50.366  45.932  51.828  0.00  0.00            
ATOM   4625  H1  WAT X 358      50.698  45.696  50.961  0.00  0.00            
ATOM   4626  H2  WAT X 358      49.660  46.553  51.653  0.00  0.00            
ATOM   4627  O   WAT X 359      56.197   4.157  28.378  0.00  0.00            
ATOM   4628  H1  WAT X 359      56.453   4.297  29.290  0.00  0.00            
ATOM   4629  H2  WAT X 359      55.360   4.612  28.292  0.00  0.00            
ATOM   4630  O   WAT X 360      32.838   8.592  59.815  0.00  0.00            
ATOM   4631  H1  WAT X 360      32.321   7.807  59.634  0.00  0.00            
ATOM   4632  H2  WAT X 360      32.228   9.184  60.254  0.00  0.00            
ATOM   4633  O   WAT X 361      31.193   9.320  16.899  0.00  0.00            
ATOM   4634  H1  WAT X 361      31.575  10.185  17.047  0.00  0.00            
ATOM   4635  H2  WAT X 361      31.897   8.707  17.112  0.00  0.00            
ATOM   4636  O   WAT X 362      64.674  25.449  63.540  0.00  0.00            
ATOM   4637  H1  WAT X 362      64.661  26.403  63.623  0.00  0.00            
ATOM   4638  H2  WAT X 362      65.574  25.242  63.292  0.00  0.00            
ATOM   4639  O   WAT X 363       6.830  27.747  32.711  0.00  0.00            
ATOM   4640  H1  WAT X 363       6.984  27.008  32.122  0.00  0.00            
ATOM   4641  H2  WAT X 363       6.510  27.346  33.519  0.00  0.00            
ATOM   4642  O   WAT X 364      65.764  29.976   4.758  0.00  0.00            
ATOM   4643  H1  WAT X 364      65.065  30.241   4.159  0.00  0.00            
ATOM   4644  H2  WAT X 364      65.940  30.758   5.281  0.00  0.00            
ATOM   4645  O   WAT X 365      64.015  40.756  62.551  0.00  0.00            
ATOM   4646  H1  WAT X 365      63.350  41.330  62.931  0.00  0.00            
ATOM   4647  H2  WAT X 365      64.455  41.300  61.897  0.00  0.00            
ATOM   4648  O   WAT X 366      63.610  11.789  22.644  0.00  0.00            
ATOM   4649  H1  WAT X 366      62.905  11.145  22.578  0.00  0.00            
ATOM   4650  H2  WAT X 366      63.165  12.612  22.846  0.00  0.00            
ATOM   4651  O   WAT X 367      17.102  30.134  44.944  0.00  0.00            
ATOM   4652  H1  WAT X 367      16.570  30.787  44.490  0.00  0.00            
ATOM   4653  H2  WAT X 367      16.684  30.037  45.799  0.00  0.00            
ATOM   4654  O   WAT X 368      15.381  56.480  42.655  0.00  0.00            
ATOM   4655  H1  WAT X 368      15.617  55.618  42.312  0.00  0.00            
ATOM   4656  H2  WAT X 368      16.213  56.947  42.721  0.00  0.00            
ATOM   4657  O   WAT X 369      61.514  28.632   9.763  0.00  0.00            
ATOM   4658  H1  WAT X 369      60.607  28.904   9.627  0.00  0.00            
ATOM   4659  H2  WAT X 369      62.025  29.433   9.645  0.00  0.00            
ATOM   4660  O   WAT X 370      54.914  32.110  62.156  0.00  0.00            
ATOM   4661  H1  WAT X 370      55.690  31.565  62.285  0.00  0.00            
ATOM   4662  H2  WAT X 370      54.651  32.366  63.040  0.00  0.00            
ATOM   4663  O   WAT X 371       8.952   4.799  52.578  0.00  0.00            
ATOM   4664  H1  WAT X 371       9.802   4.400  52.394  0.00  0.00            
ATOM   4665  H2  WAT X 371       8.384   4.061  52.801  0.00  0.00            
ATOM   4666  O   WAT X 372      25.443  11.423  11.367  0.00  0.00            
ATOM   4667  H1  WAT X 372      24.731  12.053  11.255  0.00  0.00            
ATOM   4668  H2  WAT X 372      25.461  10.932  10.545  0.00  0.00            
ATOM   4669  O   WAT X 373      11.862   1.596  38.925  0.00  0.00            
ATOM   4670  H1  WAT X 373      11.904   0.680  38.652  0.00  0.00            
ATOM   4671  H2  WAT X 373      11.278   2.010  38.290  0.00  0.00            
ATOM   4672  O   WAT X 374      28.613   4.277  27.280  0.00  0.00            
ATOM   4673  H1  WAT X 374      29.282   4.231  27.964  0.00  0.00            
ATOM   4674  H2  WAT X 374      28.928   4.954  26.682  0.00  0.00            
ATOM   4675  O   WAT X 375      10.832  31.752  48.216  0.00  0.00            
ATOM   4676  H1  WAT X 375      11.104  32.648  48.017  0.00  0.00            
ATOM   4677  H2  WAT X 375      11.532  31.407  48.771  0.00  0.00            
ATOM   4678  O   WAT X 376      26.064  35.100   8.411  0.00  0.00            
ATOM   4679  H1  WAT X 376      26.392  35.586   7.655  0.00  0.00            
ATOM   4680  H2  WAT X 376      26.272  35.656   9.162  0.00  0.00            
ATOM   4681  O   WAT X 377      69.333  12.603   7.077  0.00  0.00            
ATOM   4682  H1  WAT X 377      68.831  11.984   6.547  0.00  0.00            
ATOM   4683  H2  WAT X 377      70.248  12.397   6.884  0.00  0.00            
ATOM   4684  O   WAT X 378      30.603  51.750  12.843  0.00  0.00            
ATOM   4685  H1  WAT X 378      30.435  52.405  12.165  0.00  0.00            
ATOM   4686  H2  WAT X 378      29.734  51.506  13.161  0.00  0.00            
ATOM   4687  O   WAT X 379      45.243   7.839  38.034  0.00  0.00            
ATOM   4688  H1  WAT X 379      44.459   8.181  38.464  0.00  0.00            
ATOM   4689  H2  WAT X 379      44.912   7.377  37.264  0.00  0.00            
ATOM   4690  O   WAT X 380       5.719  13.792  16.182  0.00  0.00            
ATOM   4691  H1  WAT X 380       6.225  14.026  16.960  0.00  0.00            
ATOM   4692  H2  WAT X 380       6.375  13.679  15.494  0.00  0.00            
ATOM   4693  O   WAT X 381      76.796  41.539  22.346  0.00  0.00            
ATOM   4694  H1  WAT X 381      76.959  41.573  21.404  0.00  0.00            
ATOM   4695  H2  WAT X 381      77.293  42.276  22.701  0.00  0.00            
ATOM   4696  O   WAT X 382      75.236   2.731  16.444  0.00  0.00            
ATOM   4697  H1  WAT X 382      75.850   3.377  16.794  0.00  0.00            
ATOM   4698  H2  WAT X 382      75.767   1.946  16.307  0.00  0.00            
ATOM   4699  O   WAT X 383      20.459   7.283  53.073  0.00  0.00            
ATOM   4700  H1  WAT X 383      20.283   6.357  52.904  0.00  0.00            
ATOM   4701  H2  WAT X 383      19.681   7.594  53.536  0.00  0.00            
ATOM   4702  O   WAT X 384      55.888  49.541  22.070  0.00  0.00            
ATOM   4703  H1  WAT X 384      54.932  49.510  22.038  0.00  0.00            
ATOM   4704  H2  WAT X 384      56.100  49.448  22.999  0.00  0.00            
ATOM   4705  O   WAT X 385       3.540  12.076  25.117  0.00  0.00            
ATOM   4706  H1  WAT X 385       2.666  11.690  25.061  0.00  0.00            
ATOM   4707  H2  WAT X 385       3.688  12.198  26.055  0.00  0.00            
ATOM   4708  O   WAT X 386      41.835  48.530  51.919  0.00  0.00            
ATOM   4709  H1  WAT X 386      42.146  49.041  52.666  0.00  0.00            
ATOM   4710  H2  WAT X 386      42.163  49.001  51.153  0.00  0.00            
ATOM   4711  O   WAT X 387      58.975  11.774  16.593  0.00  0.00            
ATOM   4712  H1  WAT X 387      58.741  11.035  16.032  0.00  0.00            
ATOM   4713  H2  WAT X 387      58.390  11.698  17.347  0.00  0.00            
ATOM   4714  O   WAT X 388      26.714  61.302  46.764  0.00  0.00            
ATOM   4715  H1  WAT X 388      26.829  60.472  47.227  0.00  0.00            
ATOM   4716  H2  WAT X 388      25.767  61.445  46.762  0.00  0.00            
ATOM   4717  O   WAT X 389      49.016  56.633  41.451  0.00  0.00            
ATOM   4718  H1  WAT X 389      48.971  56.130  40.637  0.00  0.00            
ATOM   4719  H2  WAT X 389      49.519  56.078  42.047  0.00  0.00            
ATOM   4720  O   WAT X 390      72.802  10.678  38.738  0.00  0.00            
ATOM   4721  H1  WAT X 390      72.030  10.266  39.126  0.00  0.00            
ATOM   4722  H2  WAT X 390      72.634  10.661  37.796  0.00  0.00            
ATOM   4723  O   WAT X 391      26.805   7.357  10.919  0.00  0.00            
ATOM   4724  H1  WAT X 391      27.098   7.496  11.819  0.00  0.00            
ATOM   4725  H2  WAT X 391      27.614   7.279  10.413  0.00  0.00            
ATOM   4726  O   WAT X 392      44.603  27.400  61.070  0.00  0.00            
ATOM   4727  H1  WAT X 392      45.068  27.327  61.903  0.00  0.00            
ATOM   4728  H2  WAT X 392      44.643  28.332  60.855  0.00  0.00            
ATOM   4729  O   WAT X 393      71.526  10.910   0.734  0.00  0.00            
ATOM   4730  H1  WAT X 393      72.290  10.357   0.572  0.00  0.00            
ATOM   4731  H2  WAT X 393      70.777  10.338   0.565  0.00  0.00            
ATOM   4732  O   WAT X 394      69.973  25.881  20.701  0.00  0.00            
ATOM   4733  H1  WAT X 394      69.239  26.271  20.227  0.00  0.00            
ATOM   4734  H2  WAT X 394      70.723  26.430  20.475  0.00  0.00            
ATOM   4735  O   WAT X 395      18.189  62.269  35.533  0.00  0.00            
ATOM   4736  H1  WAT X 395      17.722  62.658  34.794  0.00  0.00            
ATOM   4737  H2  WAT X 395      18.612  61.492  35.168  0.00  0.00            
ATOM   4738  O   WAT X 396      77.111  61.049   8.637  0.00  0.00            
ATOM   4739  H1  WAT X 396      76.552  60.276   8.556  0.00  0.00            
ATOM   4740  H2  WAT X 396      76.896  61.411   9.497  0.00  0.00            
ATOM   4741  O   WAT X 397      48.040  53.064   7.610  0.00  0.00            
ATOM   4742  H1  WAT X 397      47.747  52.233   7.983  0.00  0.00            
ATOM   4743  H2  WAT X 397      48.521  53.489   8.320  0.00  0.00            
ATOM   4744  O   WAT X 398      68.953   1.272  29.065  0.00  0.00            
ATOM   4745  H1  WAT X 398      68.652   2.153  29.289  0.00  0.00            
ATOM   4746  H2  WAT X 398      68.820   0.763  29.865  0.00  0.00            
ATOM   4747  O   WAT X 399      29.581  15.519  58.192  0.00  0.00            
ATOM   4748  H1  WAT X 399      29.036  14.870  57.746  0.00  0.00            
ATOM   4749  H2  WAT X 399      30.367  15.036  58.447  0.00  0.00            
ATOM   4750  O   WAT X 400      36.395  57.226  55.877  0.00  0.00            
ATOM   4751  H1  WAT X 400      37.270  57.476  55.581  0.00  0.00            
ATOM   4752  H2  WAT X 400      35.825  57.926  55.559  0.00  0.00            
ATOM   4753  O   WAT X 401       5.943  41.823  17.322  0.00  0.00            
ATOM   4754  H1  WAT X 401       5.617  41.913  16.427  0.00  0.00            
ATOM   4755  H2  WAT X 401       5.883  40.885  17.506  0.00  0.00            
ATOM   4756  O   WAT X 402       1.140  37.191   7.919  0.00  0.00            
ATOM   4757  H1  WAT X 402       1.115  36.351   7.460  0.00  0.00            
ATOM   4758  H2  WAT X 402       1.701  37.744   7.375  0.00  0.00            
ATOM   4759  O   WAT X 403       3.003  45.075  61.206  0.00  0.00            
ATOM   4760  H1  WAT X 403       3.912  45.127  61.503  0.00  0.00            
ATOM   4761  H2  WAT X 403       2.859  44.144  61.037  0.00  0.00            
ATOM   4762  O   WAT X 404      72.339  33.748  17.763  0.00  0.00            
ATOM   4763  H1  WAT X 404      72.677  33.231  17.031  0.00  0.00            
ATOM   4764  H2  WAT X 404      71.898  33.110  18.323  0.00  0.00            
ATOM   4765  O   WAT X 405      37.247  52.144  62.117  0.00  0.00            
ATOM   4766  H1  WAT X 405      36.954  52.347  63.005  0.00  0.00            
ATOM   4767  H2  WAT X 405      38.017  52.698  61.986  0.00  0.00            
ATOM   4768  O   WAT X 406      10.030  12.063   3.189  0.00  0.00            
ATOM   4769  H1  WAT X 406       9.503  11.671   3.885  0.00  0.00            
ATOM   4770  H2  WAT X 406       9.406  12.231   2.482  0.00  0.00            
ATOM   4771  O   WAT X 407      12.196  33.121  51.551  0.00  0.00            
ATOM   4772  H1  WAT X 407      12.962  32.553  51.471  0.00  0.00            
ATOM   4773  H2  WAT X 407      12.318  33.785  50.872  0.00  0.00            
ATOM   4774  O   WAT X 408      50.605  44.990  63.943  0.00  0.00            
ATOM   4775  H1  WAT X 408      50.136  45.396  63.214  0.00  0.00            
ATOM   4776  H2  WAT X 408      50.010  44.309  64.260  0.00  0.00            
ATOM   4777  O   WAT X 409      27.823   4.233  40.922  0.00  0.00            
ATOM   4778  H1  WAT X 409      27.143   3.632  41.227  0.00  0.00            
ATOM   4779  H2  WAT X 409      27.600   4.402  40.006  0.00  0.00            
ATOM   4780  O   WAT X 410      71.758  16.062  17.519  0.00  0.00            
ATOM   4781  H1  WAT X 410      70.937  16.026  18.010  0.00  0.00            
ATOM   4782  H2  WAT X 410      71.976  15.146  17.350  0.00  0.00            
ATOM   4783  O   WAT X 411      13.617  26.121  26.385  0.00  0.00            
ATOM   4784  H1  WAT X 411      14.122  25.350  26.642  0.00  0.00            
ATOM   4785  H2  WAT X 411      12.879  25.769  25.887  0.00  0.00            
ATOM   4786  O   WAT X 412       3.191  32.687  46.240  0.00  0.00            
ATOM   4787  H1  WAT X 412       2.765  33.487  45.932  0.00  0.00            
ATOM   4788  H2  WAT X 412       4.091  32.952  46.430  0.00  0.00            
ATOM   4789  O   WAT X 413      48.948  48.558  54.572  0.00  0.00            
ATOM   4790  H1  WAT X 413      48.833  48.399  53.635  0.00  0.00            
ATOM   4791  H2  WAT X 413      49.715  48.037  54.811  0.00  0.00            
ATOM   4792  O   WAT X 414      49.679   1.408  39.466  0.00  0.00            
ATOM   4793  H1  WAT X 414      49.540   1.023  40.331  0.00  0.00            
ATOM   4794  H2  WAT X 414      48.977   2.053  39.376  0.00  0.00            
ATOM   4795  O   WAT X 415       2.641  53.643  53.677  0.00  0.00            
ATOM   4796  H1  WAT X 415       3.566  53.725  53.447  0.00  0.00            
ATOM   4797  H2  WAT X 415       2.184  54.173  53.025  0.00  0.00            
ATOM   4798  O   WAT X 416      34.559  64.842  46.064  0.00  0.00            
ATOM   4799  H1  WAT X 416      34.012  65.433  45.546  0.00  0.00            
ATOM   4800  H2  WAT X 416      34.923  64.230  45.423  0.00  0.00            
ATOM   4801  O   WAT X 417      68.263  50.952  36.868  0.00  0.00            
ATOM   4802  H1  WAT X 417      67.624  50.239  36.890  0.00  0.00            
ATOM   4803  H2  WAT X 417      69.099  50.519  36.695  0.00  0.00            
ATOM   4804  O   WAT X 418      39.437  35.583  18.999  0.00  0.00            
ATOM   4805  H1  WAT X 418      39.522  34.889  18.346  0.00  0.00            
ATOM   4806  H2  WAT X 418      38.623  36.031  18.769  0.00  0.00            
ATOM   4807  O   WAT X 419      49.693   0.550  27.916  0.00  0.00            
ATOM   4808  H1  WAT X 419      50.454   1.120  28.025  0.00  0.00            
ATOM   4809  H2  WAT X 419      48.971   1.036  28.315  0.00  0.00            
ATOM   4810  O   WAT X 420       5.904  48.214  38.541  0.00  0.00            
ATOM   4811  H1  WAT X 420       6.700  48.172  39.071  0.00  0.00            
ATOM   4812  H2  WAT X 420       5.231  47.812  39.089  0.00  0.00            
ATOM   4813  O   WAT X 421       4.998  31.653  42.250  0.00  0.00            
ATOM   4814  H1  WAT X 421       4.564  32.493  42.399  0.00  0.00            
ATOM   4815  H2  WAT X 421       5.245  31.671  41.325  0.00  0.00            
ATOM   4816  O   WAT X 422      16.497  57.772  24.668  0.00  0.00            
ATOM   4817  H1  WAT X 422      16.365  58.705  24.500  0.00  0.00            
ATOM   4818  H2  WAT X 422      16.581  57.382  23.798  0.00  0.00            
ATOM   4819  O   WAT X 423      64.759  19.830  53.023  0.00  0.00            
ATOM   4820  H1  WAT X 423      65.589  20.181  53.346  0.00  0.00            
ATOM   4821  H2  WAT X 423      65.012  19.186  52.362  0.00  0.00            
ATOM   4822  O   WAT X 424      16.035  41.165  17.862  0.00  0.00            
ATOM   4823  H1  WAT X 424      16.322  40.417  17.339  0.00  0.00            
ATOM   4824  H2  WAT X 424      16.627  41.171  18.615  0.00  0.00            
ATOM   4825  O   WAT X 425      17.966  20.368  49.319  0.00  0.00            
ATOM   4826  H1  WAT X 425      17.159  19.884  49.142  0.00  0.00            
ATOM   4827  H2  WAT X 425      17.878  21.175  48.810  0.00  0.00            
ATOM   4828  O   WAT X 426      39.254  47.681  51.154  0.00  0.00            
ATOM   4829  H1  WAT X 426      38.787  47.500  51.969  0.00  0.00            
ATOM   4830  H2  WAT X 426      40.139  47.916  51.433  0.00  0.00            
ATOM   4831  O   WAT X 427      73.801  22.480  14.714  0.00  0.00            
ATOM   4832  H1  WAT X 427      74.608  22.138  15.099  0.00  0.00            
ATOM   4833  H2  WAT X 427      74.097  23.070  14.021  0.00  0.00            
ATOM   4834  O   WAT X 428      35.280   5.785  56.523  0.00  0.00            
ATOM   4835  H1  WAT X 428      34.813   6.157  55.774  0.00  0.00            
ATOM   4836  H2  WAT X 428      36.048   5.361  56.139  0.00  0.00            
ATOM   4837  O   WAT X 429      15.532  60.546   8.465  0.00  0.00            
ATOM   4838  H1  WAT X 429      15.407  59.914   7.757  0.00  0.00            
ATOM   4839  H2  WAT X 429      16.088  60.091   9.097  0.00  0.00            
ATOM   4840  O   WAT X 430      24.012  32.516  45.704  0.00  0.00            
ATOM   4841  H1  WAT X 430      23.674  32.277  46.567  0.00  0.00            
ATOM   4842  H2  WAT X 430      24.172  33.458  45.762  0.00  0.00            
ATOM   4843  O   WAT X 431      42.232   8.570  55.337  0.00  0.00            
ATOM   4844  H1  WAT X 431      42.287   9.033  54.501  0.00  0.00            
ATOM   4845  H2  WAT X 431      41.306   8.346  55.426  0.00  0.00            
ATOM   4846  O   WAT X 432      67.725  30.240   2.559  0.00  0.00            
ATOM   4847  H1  WAT X 432      68.654  30.017   2.500  0.00  0.00            
ATOM   4848  H2  WAT X 432      67.433  29.834   3.376  0.00  0.00            
ATOM   4849  O   WAT X 433      53.164  30.223  49.457  0.00  0.00            
ATOM   4850  H1  WAT X 433      53.012  29.528  50.099  0.00  0.00            
ATOM   4851  H2  WAT X 433      52.297  30.597  49.300  0.00  0.00            
ATOM   4852  O   WAT X 434      33.953  26.384  48.629  0.00  0.00            
ATOM   4853  H1  WAT X 434      33.861  26.355  49.582  0.00  0.00            
ATOM   4854  H2  WAT X 434      33.852  27.310  48.407  0.00  0.00            
ATOM   4855  O   WAT X 435      26.407   0.148   5.755  0.00  0.00            
ATOM   4856  H1  WAT X 435      25.747   0.648   6.234  0.00  0.00            
ATOM   4857  H2  WAT X 435      26.646   0.711   5.018  0.00  0.00            
ATOM   4858  O   WAT X 436      14.929  54.107   4.301  0.00  0.00            
ATOM   4859  H1  WAT X 436      14.063  54.390   4.005  0.00  0.00            
ATOM   4860  H2  WAT X 436      14.756  53.593   5.090  0.00  0.00            
ATOM   4861  O   WAT X 437       4.290  55.716  20.610  0.00  0.00            
ATOM   4862  H1  WAT X 437       5.082  55.268  20.312  0.00  0.00            
ATOM   4863  H2  WAT X 437       4.532  56.096  21.454  0.00  0.00            
ATOM   4864  O   WAT X 438      17.271  39.246  16.060  0.00  0.00            
ATOM   4865  H1  WAT X 438      17.858  40.000  16.020  0.00  0.00            
ATOM   4866  H2  WAT X 438      17.598  38.727  16.795  0.00  0.00            
ATOM   4867  O   WAT X 439      13.303  37.096  29.145  0.00  0.00            
ATOM   4868  H1  WAT X 439      12.460  36.644  29.177  0.00  0.00            
ATOM   4869  H2  WAT X 439      13.108  37.988  29.432  0.00  0.00            
ATOM   4870  O   WAT X 440      22.472   4.570   9.773  0.00  0.00            
ATOM   4871  H1  WAT X 440      23.309   5.030   9.836  0.00  0.00            
ATOM   4872  H2  WAT X 440      22.581   3.798  10.329  0.00  0.00            
ATOM   4873  O   WAT X 441      22.164  30.860  41.948  0.00  0.00            
ATOM   4874  H1  WAT X 441      23.071  30.558  41.917  0.00  0.00            
ATOM   4875  H2  WAT X 441      22.013  31.256  41.089  0.00  0.00            
ATOM   4876  O   WAT X 442      71.324  27.881  54.635  0.00  0.00            
ATOM   4877  H1  WAT X 442      71.688  28.762  54.541  0.00  0.00            
ATOM   4878  H2  WAT X 442      70.506  28.011  55.116  0.00  0.00            
ATOM   4879  O   WAT X 443      59.404  59.501  21.065  0.00  0.00            
ATOM   4880  H1  WAT X 443      59.266  58.554  21.067  0.00  0.00            
ATOM   4881  H2  WAT X 443      59.122  59.787  21.933  0.00  0.00            
ATOM   4882  O   WAT X 444       8.338  55.372  38.961  0.00  0.00            
ATOM   4883  H1  WAT X 444       7.748  55.263  39.706  0.00  0.00            
ATOM   4884  H2  WAT X 444       8.702  56.250  39.069  0.00  0.00            
ATOM   4885  O   WAT X 445      74.670  16.283   2.050  0.00  0.00            
ATOM   4886  H1  WAT X 445      74.367  15.625   1.424  0.00  0.00            
ATOM   4887  H2  WAT X 445      74.035  16.244   2.765  0.00  0.00            
ATOM   4888  O   WAT X 446      66.508  42.734  25.305  0.00  0.00            
ATOM   4889  H1  WAT X 446      66.938  42.865  24.460  0.00  0.00            
ATOM   4890  H2  WAT X 446      66.269  43.616  25.590  0.00  0.00            
ATOM   4891  O   WAT X 447      42.346  58.219  31.424  0.00  0.00            
ATOM   4892  H1  WAT X 447      42.472  59.114  31.108  0.00  0.00            
ATOM   4893  H2  WAT X 447      41.402  58.145  31.564  0.00  0.00            
ATOM   4894  O   WAT X 448      74.793  18.459  12.433  0.00  0.00            
ATOM   4895  H1  WAT X 448      73.870  18.210  12.474  0.00  0.00            
ATOM   4896  H2  WAT X 448      74.964  18.592  11.501  0.00  0.00            
ATOM   4897  O   WAT X 449      38.901  33.523  50.117  0.00  0.00            
ATOM   4898  H1  WAT X 449      38.414  33.502  49.293  0.00  0.00            
ATOM   4899  H2  WAT X 449      38.230  33.645  50.789  0.00  0.00            
ATOM   4900  O   WAT X 450      55.731  20.195  23.854  0.00  0.00            
ATOM   4901  H1  WAT X 450      54.979  20.659  24.223  0.00  0.00            
ATOM   4902  H2  WAT X 450      55.607  19.285  24.124  0.00  0.00            
ATOM   4903  O   WAT X 451      75.749  58.616  52.845  0.00  0.00            
ATOM   4904  H1  WAT X 451      75.181  58.652  52.075  0.00  0.00            
ATOM   4905  H2  WAT X 451      75.816  57.684  53.050  0.00  0.00            
ATOM   4906  O   WAT X 452      29.524  57.684   6.634  0.00  0.00            
ATOM   4907  H1  WAT X 452      30.476  57.636   6.546  0.00  0.00            
ATOM   4908  H2  WAT X 452      29.356  58.579   6.929  0.00  0.00            
ATOM   4909  O   WAT X 453      53.799   4.927  25.578  0.00  0.00            
ATOM   4910  H1  WAT X 453      54.127   4.858  26.474  0.00  0.00            
ATOM   4911  H2  WAT X 453      53.834   5.864  25.381  0.00  0.00            
ATOM   4912  O   WAT X 454      61.413  60.191  19.085  0.00  0.00            
ATOM   4913  H1  WAT X 454      60.785  59.806  19.696  0.00  0.00            
ATOM   4914  H2  WAT X 454      61.719  59.452  18.559  0.00  0.00            
ATOM   4915  O   WAT X 455       9.893  57.650  39.400  0.00  0.00            
ATOM   4916  H1  WAT X 455       9.663  58.522  39.722  0.00  0.00            
ATOM   4917  H2  WAT X 455      10.047  57.773  38.463  0.00  0.00            
ATOM   4918  O   WAT X 456      53.464  54.343  43.686  0.00  0.00            
ATOM   4919  H1  WAT X 456      53.542  54.378  44.639  0.00  0.00            
ATOM   4920  H2  WAT X 456      54.145  53.730  43.412  0.00  0.00            
ATOM   4921  O   WAT X 457      76.445  24.265  39.755  0.00  0.00            
ATOM   4922  H1  WAT X 457      76.445  24.792  38.956  0.00  0.00            
ATOM   4923  H2  WAT X 457      75.928  24.775  40.378  0.00  0.00            
ATOM   4924  O   WAT X 458       8.826  29.645  60.085  0.00  0.00            
ATOM   4925  H1  WAT X 458       8.650  29.495  61.013  0.00  0.00            
ATOM   4926  H2  WAT X 458       8.470  30.517  59.911  0.00  0.00            
ATOM   4927  O   WAT X 459      24.683  40.331  13.335  0.00  0.00            
ATOM   4928  H1  WAT X 459      24.567  41.151  12.856  0.00  0.00            
ATOM   4929  H2  WAT X 459      25.508  40.444  13.807  0.00  0.00            
ATOM   4930  O   WAT X 460      70.611  24.957  28.742  0.00  0.00            
ATOM   4931  H1  WAT X 460      70.359  24.402  28.003  0.00  0.00            
ATOM   4932  H2  WAT X 460      71.528  25.177  28.575  0.00  0.00            
ATOM   4933  O   WAT X 461      20.056  27.710  49.405  0.00  0.00            
ATOM   4934  H1  WAT X 461      20.246  26.982  48.813  0.00  0.00            
ATOM   4935  H2  WAT X 461      19.771  27.291  50.216  0.00  0.00            
ATOM   4936  O   WAT X 462      70.636  38.175  38.304  0.00  0.00            
ATOM   4937  H1  WAT X 462      70.493  37.436  38.895  0.00  0.00            
ATOM   4938  H2  WAT X 462      69.870  38.175  37.730  0.00  0.00            
ATOM   4939  O   WAT X 463      50.225  22.290   6.019  0.00  0.00            
ATOM   4940  H1  WAT X 463      50.426  21.373   5.834  0.00  0.00            
ATOM   4941  H2  WAT X 463      49.299  22.383   5.796  0.00  0.00            
ATOM   4942  O   WAT X 464      21.884  18.622  28.497  0.00  0.00            
ATOM   4943  H1  WAT X 464      22.113  18.376  29.393  0.00  0.00            
ATOM   4944  H2  WAT X 464      22.656  18.391  27.980  0.00  0.00            
ATOM   4945  O   WAT X 465      43.709  37.130  57.030  0.00  0.00            
ATOM   4946  H1  WAT X 465      44.539  36.851  57.418  0.00  0.00            
ATOM   4947  H2  WAT X 465      43.521  37.971  57.447  0.00  0.00            
ATOM   4948  O   WAT X 466      74.254  30.235  23.946  0.00  0.00            
ATOM   4949  H1  WAT X 466      75.188  30.037  23.878  0.00  0.00            
ATOM   4950  H2  WAT X 466      74.036  30.651  23.112  0.00  0.00            
ATOM   4951  O   WAT X 467      67.489   2.076  46.608  0.00  0.00            
ATOM   4952  H1  WAT X 467      67.598   1.962  45.664  0.00  0.00            
ATOM   4953  H2  WAT X 467      66.721   1.548  46.826  0.00  0.00            
ATOM   4954  O   WAT X 468      55.473  18.473  12.944  0.00  0.00            
ATOM   4955  H1  WAT X 468      54.910  19.246  12.907  0.00  0.00            
ATOM   4956  H2  WAT X 468      56.246  18.763  13.429  0.00  0.00            
ATOM   4957  O   WAT X 469      57.798  58.044  41.468  0.00  0.00            
ATOM   4958  H1  WAT X 469      57.253  58.011  40.682  0.00  0.00            
ATOM   4959  H2  WAT X 469      57.187  58.257  42.174  0.00  0.00            
ATOM   4960  O   WAT X 470       1.834   6.126  52.054  0.00  0.00            
ATOM   4961  H1  WAT X 470       2.224   6.940  51.733  0.00  0.00            
ATOM   4962  H2  WAT X 470       2.403   5.437  51.711  0.00  0.00            
ATOM   4963  O   WAT X 471      16.595  42.935  24.433  0.00  0.00            
ATOM   4964  H1  WAT X 471      15.659  43.108  24.332  0.00  0.00            
ATOM   4965  H2  WAT X 471      16.725  42.077  24.029  0.00  0.00            
ATOM   4966  O   WAT X 472      15.057  14.382  50.605  0.00  0.00            
ATOM   4967  H1  WAT X 472      14.737  14.531  51.495  0.00  0.00            
ATOM   4968  H2  WAT X 472      15.920  14.796  50.590  0.00  0.00            
ATOM   4969  O   WAT X 473       7.979  17.233  29.506  0.00  0.00            
ATOM   4970  H1  WAT X 473       8.569  16.984  30.217  0.00  0.00            
ATOM   4971  H2  WAT X 473       8.535  17.245  28.727  0.00  0.00            
ATOM   4972  O   WAT X 474      75.793  21.615  39.258  0.00  0.00            
ATOM   4973  H1  WAT X 474      76.067  22.511  39.065  0.00  0.00            
ATOM   4974  H2  WAT X 474      76.528  21.239  39.743  0.00  0.00            
ATOM   4975  O   WAT X 475      29.019  23.241   1.462  0.00  0.00            
ATOM   4976  H1  WAT X 475      28.819  23.144   2.394  0.00  0.00            
ATOM   4977  H2  WAT X 475      28.479  22.577   1.032  0.00  0.00            
ATOM   4978  O   WAT X 476      75.848  40.892  15.082  0.00  0.00            
ATOM   4979  H1  WAT X 476      76.228  41.410  15.792  0.00  0.00            
ATOM   4980  H2  WAT X 476      76.343  40.073  15.092  0.00  0.00            
ATOM   4981  O   WAT X 477      30.739  39.739  21.054  0.00  0.00            
ATOM   4982  H1  WAT X 477      31.462  40.046  21.601  0.00  0.00            
ATOM   4983  H2  WAT X 477      30.917  38.808  20.923  0.00  0.00            
ATOM   4984  O   WAT X 478      30.040  63.797  62.430  0.00  0.00            
ATOM   4985  H1  WAT X 478      29.380  63.552  61.782  0.00  0.00            
ATOM   4986  H2  WAT X 478      30.343  62.964  62.791  0.00  0.00            
ATOM   4987  O   WAT X 479       0.702   1.676   8.660  0.00  0.00            
ATOM   4988  H1  WAT X 479       0.537   1.041   7.964  0.00  0.00            
ATOM   4989  H2  WAT X 479      -0.161   1.851   9.034  0.00  0.00            
ATOM   4990  O   WAT X 480      50.467  31.909  55.636  0.00  0.00            
ATOM   4991  H1  WAT X 480      50.413  30.961  55.761  0.00  0.00            
ATOM   4992  H2  WAT X 480      49.809  32.100  54.968  0.00  0.00            
ATOM   4993  O   WAT X 481      61.792  48.953  30.102  0.00  0.00            
ATOM   4994  H1  WAT X 481      61.849  49.175  29.173  0.00  0.00            
ATOM   4995  H2  WAT X 481      61.599  48.016  30.113  0.00  0.00            
ATOM   4996  O   WAT X 482      62.293  54.019  20.610  0.00  0.00            
ATOM   4997  H1  WAT X 482      63.212  54.279  20.659  0.00  0.00            
ATOM   4998  H2  WAT X 482      62.158  53.786  19.691  0.00  0.00            
ATOM   4999  O   WAT X 483      12.582  37.881   3.482  0.00  0.00            
ATOM   5000  H1  WAT X 483      11.734  37.995   3.055  0.00  0.00            
ATOM   5001  H2  WAT X 483      12.386  37.385   4.277  0.00  0.00            
ATOM   5002  O   WAT X 484      48.120  53.759  57.665  0.00  0.00            
ATOM   5003  H1  WAT X 484      47.470  53.322  58.215  0.00  0.00            
ATOM   5004  H2  WAT X 484      48.770  54.095  58.282  0.00  0.00            
ATOM   5005  O   WAT X 485      11.767  30.763  62.191  0.00  0.00            
ATOM   5006  H1  WAT X 485      12.370  30.760  62.934  0.00  0.00            
ATOM   5007  H2  WAT X 485      11.002  30.279  62.501  0.00  0.00            
ATOM   5008  O   WAT X 486      32.038  12.959   4.730  0.00  0.00            
ATOM   5009  H1  WAT X 486      31.163  12.756   5.060  0.00  0.00            
ATOM   5010  H2  WAT X 486      32.069  12.548   3.866  0.00  0.00            
ATOM   5011  O   WAT X 487       7.647  39.666   8.538  0.00  0.00            
ATOM   5012  H1  WAT X 487       8.420  39.527   7.991  0.00  0.00            
ATOM   5013  H2  WAT X 487       7.061  38.944   8.313  0.00  0.00            
ATOM   5014  O   WAT X 488      30.579  59.380  34.631  0.00  0.00            
ATOM   5015  H1  WAT X 488      30.518  59.868  35.453  0.00  0.00            
ATOM   5016  H2  WAT X 488      30.836  58.497  34.895  0.00  0.00            
ATOM   5017  O   WAT X 489      62.223  23.849  58.879  0.00  0.00            
ATOM   5018  H1  WAT X 489      62.554  22.953  58.934  0.00  0.00            
ATOM   5019  H2  WAT X 489      61.401  23.772  58.395  0.00  0.00            
ATOM   5020  O   WAT X 490      29.021  45.894  61.406  0.00  0.00            
ATOM   5021  H1  WAT X 490      28.588  46.747  61.367  0.00  0.00            
ATOM   5022  H2  WAT X 490      29.883  46.080  61.779  0.00  0.00            
ATOM   5023  O   WAT X 491      22.397   5.552  21.345  0.00  0.00            
ATOM   5024  H1  WAT X 491      22.154   5.392  22.256  0.00  0.00            
ATOM   5025  H2  WAT X 491      23.182   6.098  21.398  0.00  0.00            
ATOM   5026  O   WAT X 492      12.562  25.523  40.108  0.00  0.00            
ATOM   5027  H1  WAT X 492      13.004  26.070  40.759  0.00  0.00            
ATOM   5028  H2  WAT X 492      13.003  25.729  39.284  0.00  0.00            
ATOM   5029  O   WAT X 493      58.279  21.749  11.108  0.00  0.00            
ATOM   5030  H1  WAT X 493      58.784  22.495  10.783  0.00  0.00            
ATOM   5031  H2  WAT X 493      58.844  20.992  10.954  0.00  0.00            
ATOM   5032  O   WAT X 494       9.822  64.674  31.525  0.00  0.00            
ATOM   5033  H1  WAT X 494       9.270  64.866  32.283  0.00  0.00            
ATOM   5034  H2  WAT X 494      10.666  64.424  31.902  0.00  0.00            
ATOM   5035  O   WAT X 495      41.739   7.283  59.670  0.00  0.00            
ATOM   5036  H1  WAT X 495      41.411   6.416  59.907  0.00  0.00            
ATOM   5037  H2  WAT X 495      40.957   7.835  59.638  0.00  0.00            
ATOM   5038  O   WAT X 496      68.923  47.042  54.389  0.00  0.00            
ATOM   5039  H1  WAT X 496      69.842  47.087  54.652  0.00  0.00            
ATOM   5040  H2  WAT X 496      68.853  47.655  53.656  0.00  0.00            
ATOM   5041  O   WAT X 497      10.987  35.561  61.178  0.00  0.00            
ATOM   5042  H1  WAT X 497      11.027  36.495  61.386  0.00  0.00            
ATOM   5043  H2  WAT X 497      10.895  35.130  62.027  0.00  0.00            
ATOM   5044  O   WAT X 498       5.582  14.049   5.635  0.00  0.00            
ATOM   5045  H1  WAT X 498       5.296  14.585   6.375  0.00  0.00            
ATOM   5046  H2  WAT X 498       4.833  13.484   5.445  0.00  0.00            
ATOM   5047  O   WAT X 499      56.503   8.004  25.385  0.00  0.00            
ATOM   5048  H1  WAT X 499      55.594   7.872  25.114  0.00  0.00            
ATOM   5049  H2  WAT X 499      56.944   7.188  25.147  0.00  0.00            
ATOM   5050  O   WAT X 500      33.247  22.427  34.983  0.00  0.00            
ATOM   5051  H1  WAT X 500      33.279  21.508  35.249  0.00  0.00            
ATOM   5052  H2  WAT X 500      32.962  22.894  35.768  0.00  0.00            
ATOM   5053  O   WAT X 501      75.042  63.168  36.430  0.00  0.00            
ATOM   5054  H1  WAT X 501      75.231  62.268  36.694  0.00  0.00            
ATOM   5055  H2  WAT X 501      75.856  63.477  36.033  0.00  0.00            
ATOM   5056  O   WAT X 502      68.860  22.479  55.913  0.00  0.00            
ATOM   5057  H1  WAT X 502      69.579  22.591  55.290  0.00  0.00            
ATOM   5058  H2  WAT X 502      69.261  22.043  56.665  0.00  0.00            
ATOM   5059  O   WAT X 503      59.066  10.270   2.431  0.00  0.00            
ATOM   5060  H1  WAT X 503      59.806   9.663   2.427  0.00  0.00            
ATOM   5061  H2  WAT X 503      58.355   9.784   2.014  0.00  0.00            
ATOM   5062  O   WAT X 504      26.941  57.490  11.437  0.00  0.00
[truncated: 2,154,730 more chars]
