# Supplementary material for: Mechanistic Modeling of Monoglyceride Lipase Covalent Modification Elucidates the Role of Leaving Group Expulsion and Discriminates Inhibitors with High and Low Potency
Source: J Chem Inf Model. 2022 May 17;62(11):2771–87. doi: 10.1021/acs.jcim.2c00140 (PMC9198976; doi:10.1021/acs.jcim.2c00140)
Supplement: Supplementary file 4 — ci2c00140_si_004.zip [file ci2c00140_si_004.zip › geometries/cpd1_confI.pdb]

CRYST1   77.075   64.983   64.054  90.00  90.00  90.00 P 1           1
ATOM      1 HH31 ACE X   1      32.049  54.876  31.710  0.00  0.00            
ATOM      2  CH3 ACE X   1      31.650  55.863  31.479  0.00  0.00            
ATOM      3 HH32 ACE X   1      32.574  56.359  31.183  0.00  0.00            
ATOM      4 HH33 ACE X   1      31.349  56.434  32.358  0.00  0.00            
ATOM      5  C   ACE X   1      30.537  55.772  30.476  0.00  0.00            
ATOM      6  O   ACE X   1      29.392  55.649  30.851  0.00  0.00            
ATOM      7  N   ASP X   2      30.920  55.820  29.208  0.00  0.00            
ATOM      8  H   ASP X   2      31.945  55.552  28.951  0.00  0.00            
ATOM      9  CA  ASP X   2      30.028  55.605  28.100  0.00  0.00            
ATOM     10  HA  ASP X   2      29.033  55.982  28.339  0.00  0.00            
ATOM     11  CB  ASP X   2      30.425  56.477  26.885  0.00  0.00            
ATOM     12  HB2 ASP X   2      30.341  57.523  27.178  0.00  0.00            
ATOM     13  HB3 ASP X   2      31.456  56.297  26.578  0.00  0.00            
ATOM     14  CG  ASP X   2      29.468  56.213  25.746  0.00  0.00            
ATOM     15  OD1 ASP X   2      29.947  55.567  24.853  0.00  0.00            
ATOM     16  OD2 ASP X   2      28.278  56.448  25.775  0.00  0.00            
ATOM     17  C   ASP X   2      29.720  54.112  27.826  0.00  0.00            
ATOM     18  O   ASP X   2      28.584  53.759  27.513  0.00  0.00            
ATOM     19  N   LEU X   3      30.721  53.183  27.908  0.00  0.00            
ATOM     20  H   LEU X   3      31.657  53.496  28.124  0.00  0.00            
ATOM     21  CA  LEU X   3      30.535  51.734  27.792  0.00  0.00            
ATOM     22  HA  LEU X   3      29.723  51.514  27.115  0.00  0.00            
ATOM     23  CB  LEU X   3      31.827  51.140  27.212  0.00  0.00            
ATOM     24  HB2 LEU X   3      32.591  51.617  27.808  0.00  0.00            
ATOM     25  HB3 LEU X   3      31.909  50.066  27.378  0.00  0.00            
ATOM     26  CG  LEU X   3      32.010  51.436  25.710  0.00  0.00            
ATOM     27  HG  LEU X   3      31.905  52.502  25.506  0.00  0.00            
ATOM     28  CD1 LEU X   3      33.374  50.987  25.262  0.00  0.00            
ATOM     29 HD11 LEU X   3      33.587  49.950  25.005  0.00  0.00            
ATOM     30 HD12 LEU X   3      33.461  51.551  24.334  0.00  0.00            
ATOM     31 HD13 LEU X   3      34.063  51.204  26.079  0.00  0.00            
ATOM     32  CD2 LEU X   3      31.038  50.668  24.861  0.00  0.00            
ATOM     33 HD21 LEU X   3      30.051  51.123  24.946  0.00  0.00            
ATOM     34 HD22 LEU X   3      31.148  50.857  23.793  0.00  0.00            
ATOM     35 HD23 LEU X   3      30.988  49.670  25.009  0.00  0.00            
ATOM     36  C   LEU X   3      30.079  51.064  29.137  0.00  0.00            
ATOM     37  O   LEU X   3      30.200  51.641  30.213  0.00  0.00            
ATOM     38  N   PRO X   4      29.560  49.834  29.096  0.00  0.00            
ATOM     39  CD  PRO X   4      29.291  49.174  27.785  0.00  0.00            
ATOM     40  HD2 PRO X   4      30.100  48.763  27.180  0.00  0.00            
ATOM     41  HD3 PRO X   4      28.656  49.789  27.148  0.00  0.00            
ATOM     42  CG  PRO X   4      28.534  47.922  28.162  0.00  0.00            
ATOM     43  HG2 PRO X   4      28.633  47.084  27.473  0.00  0.00            
ATOM     44  HG3 PRO X   4      27.562  48.193  28.215  0.00  0.00            
ATOM     45  CB  PRO X   4      28.968  47.545  29.590  0.00  0.00            
ATOM     46  HB2 PRO X   4      29.954  47.086  29.666  0.00  0.00            
ATOM     47  HB3 PRO X   4      28.177  46.967  30.069  0.00  0.00            
ATOM     48  CA  PRO X   4      29.098  48.952  30.219  0.00  0.00            
ATOM     49  HA  PRO X   4      28.123  49.266  30.591  0.00  0.00            
ATOM     50  C   PRO X   4      30.139  48.862  31.379  0.00  0.00            
ATOM     51  O   PRO X   4      31.274  48.446  31.091  0.00  0.00            
ATOM     52  N   HID X   5      29.858  49.267  32.582  0.00  0.00            
ATOM     53  H   HID X   5      28.845  49.633  32.750  0.00  0.00            
ATOM     54  CA  HID X   5      30.889  49.400  33.630  0.00  0.00            
ATOM     55  HA  HID X   5      31.490  48.493  33.568  0.00  0.00            
ATOM     56  CB  HID X   5      31.774  50.622  33.413  0.00  0.00            
ATOM     57  HB2 HID X   5      32.650  50.618  34.061  0.00  0.00            
ATOM     58  HB3 HID X   5      32.147  50.588  32.390  0.00  0.00            
ATOM     59  CG  HID X   5      31.206  51.978  33.701  0.00  0.00            
ATOM     60  ND1 HID X   5      30.401  52.703  32.908  0.00  0.00            
ATOM     61  HD1 HID X   5      30.096  52.451  31.892  0.00  0.00            
ATOM     62  CE1 HID X   5      29.916  53.740  33.619  0.00  0.00            
ATOM     63  HE1 HID X   5      29.233  54.501  33.239  0.00  0.00            
ATOM     64  NE2 HID X   5      30.322  53.668  34.859  0.00  0.00            
ATOM     65  CD2 HID X   5      31.129  52.534  34.952  0.00  0.00            
ATOM     66  HD2 HID X   5      31.638  52.166  35.843  0.00  0.00            
ATOM     67  C   HID X   5      30.214  49.371  35.014  0.00  0.00            
ATOM     68  O   HID X   5      29.095  49.949  35.161  0.00  0.00            
ATOM     69  N   LEU X   6      30.933  48.823  35.967  0.00  0.00            
ATOM     70  H   LEU X   6      31.843  48.428  35.780  0.00  0.00            
ATOM     71  CA  LEU X   6      30.592  48.947  37.389  0.00  0.00            
ATOM     72  HA  LEU X   6      29.728  49.447  37.537  0.00  0.00            
ATOM     73  CB  LEU X   6      30.613  47.562  38.109  0.00  0.00            
ATOM     74  HB2 LEU X   6      30.243  47.753  39.116  0.00  0.00            
ATOM     75  HB3 LEU X   6      29.918  46.906  37.586  0.00  0.00            
ATOM     76  CG  LEU X   6      31.920  46.767  38.309  0.00  0.00            
ATOM     77  HG  LEU X   6      32.607  47.490  38.749  0.00  0.00            
ATOM     78  CD1 LEU X   6      31.684  45.640  39.346  0.00  0.00            
ATOM     79 HD11 LEU X   6      31.167  45.972  40.246  0.00  0.00            
ATOM     80 HD12 LEU X   6      31.137  44.866  38.808  0.00  0.00            
ATOM     81 HD13 LEU X   6      32.626  45.251  39.733  0.00  0.00            
ATOM     82  CD2 LEU X   6      32.466  46.152  37.101  0.00  0.00            
ATOM     83 HD21 LEU X   6      32.500  46.911  36.319  0.00  0.00            
ATOM     84 HD22 LEU X   6      33.485  45.802  37.266  0.00  0.00            
ATOM     85 HD23 LEU X   6      31.936  45.344  36.807  0.00  0.00            
ATOM     86  C   LEU X   6      31.587  49.936  38.040  0.00  0.00            
ATOM     87  O   LEU X   6      32.535  50.424  37.394  0.00  0.00            
ATOM     88  N   VAL X   7      31.472  50.238  39.325  0.00  0.00            
ATOM     89  H   VAL X   7      30.591  49.755  39.748  0.00  0.00            
ATOM     90  CA  VAL X   7      32.349  50.989  40.272  0.00  0.00            
ATOM     91  HA  VAL X   7      33.333  51.116  39.821  0.00  0.00            
ATOM     92  CB  VAL X   7      31.752  52.323  40.671  0.00  0.00            
ATOM     93  HB  VAL X   7      30.914  52.155  41.347  0.00  0.00            
ATOM     94  CG1 VAL X   7      32.838  53.127  41.391  0.00  0.00            
ATOM     95 HG11 VAL X   7      33.280  52.540  42.195  0.00  0.00            
ATOM     96 HG12 VAL X   7      33.548  53.483  40.767  0.00  0.00            
ATOM     97 HG13 VAL X   7      32.375  54.002  41.847  0.00  0.00            
ATOM     98  CG2 VAL X   7      31.285  53.203  39.500  0.00  0.00            
ATOM     99 HG21 VAL X   7      32.084  53.307  38.766  0.00  0.00            
ATOM    100 HG22 VAL X   7      30.482  52.690  38.971  0.00  0.00            
ATOM    101 HG23 VAL X   7      31.123  54.141  39.838  0.00  0.00            
ATOM    102  C   VAL X   7      32.639  50.036  41.459  0.00  0.00            
ATOM    103  O   VAL X   7      31.683  49.592  42.066  0.00  0.00            
ATOM    104  N   ASN X   8      33.930  49.632  41.648  0.00  0.00            
ATOM    105  H   ASN X   8      34.634  49.978  40.892  0.00  0.00            
ATOM    106  CA  ASN X   8      34.341  48.841  42.764  0.00  0.00            
ATOM    107  HA  ASN X   8      33.670  48.089  42.834  0.00  0.00            
ATOM    108  CB  ASN X   8      35.716  48.267  42.457  0.00  0.00            
ATOM    109  HB2 ASN X   8      35.640  47.262  42.873  0.00  0.00            
ATOM    110  HB3 ASN X   8      35.930  48.103  41.401  0.00  0.00            
ATOM    111  CG  ASN X   8      36.973  49.037  42.995  0.00  0.00            
ATOM    112  OD1 ASN X   8      36.874  50.216  43.270  0.00  0.00            
ATOM    113  ND2 ASN X   8      38.074  48.422  43.227  0.00  0.00            
ATOM    114 HD21 ASN X   8      38.177  47.391  42.888  0.00  0.00            
ATOM    115 HD22 ASN X   8      38.908  48.981  43.335  0.00  0.00            
ATOM    116  C   ASN X   8      34.216  49.618  44.162  0.00  0.00            
ATOM    117  O   ASN X   8      33.798  50.804  44.157  0.00  0.00            
ATOM    118  N   ALA X   9      34.519  48.927  45.281  0.00  0.00            
ATOM    119  H   ALA X   9      34.387  47.848  45.197  0.00  0.00            
ATOM    120  CA  ALA X   9      34.460  49.491  46.642  0.00  0.00            
ATOM    121  HA  ALA X   9      33.505  49.749  46.844  0.00  0.00            
ATOM    122  CB  ALA X   9      34.881  48.351  47.574  0.00  0.00            
ATOM    123  HB1 ALA X   9      35.782  48.063  47.220  0.00  0.00            
ATOM    124  HB2 ALA X   9      34.786  48.557  48.558  0.00  0.00            
ATOM    125  HB3 ALA X   9      34.175  47.542  47.386  0.00  0.00            
ATOM    126  C   ALA X   9      35.408  50.718  46.982  0.00  0.00            
ATOM    127  O   ALA X   9      35.138  51.494  47.878  0.00  0.00            
ATOM    128  N   ASP X  10      36.442  50.905  46.155  0.00  0.00            
ATOM    129  H   ASP X  10      36.598  50.150  45.384  0.00  0.00            
ATOM    130  CA  ASP X  10      37.462  51.934  46.239  0.00  0.00            
ATOM    131  HA  ASP X  10      37.441  52.340  47.250  0.00  0.00            
ATOM    132  CB  ASP X  10      38.857  51.471  46.056  0.00  0.00            
ATOM    133  HB2 ASP X  10      39.092  51.248  45.015  0.00  0.00            
ATOM    134  HB3 ASP X  10      39.540  52.187  46.514  0.00  0.00            
ATOM    135  CG  ASP X  10      39.157  50.142  46.791  0.00  0.00            
ATOM    136  OD1 ASP X  10      39.384  49.187  46.074  0.00  0.00            
ATOM    137  OD2 ASP X  10      38.892  50.073  47.986  0.00  0.00            
ATOM    138  C   ASP X  10      37.028  53.122  45.319  0.00  0.00            
ATOM    139  O   ASP X  10      37.747  54.126  45.244  0.00  0.00            
ATOM    140  N   GLY X  11      35.862  53.111  44.592  0.00  0.00            
ATOM    141  H   GLY X  11      35.203  52.272  44.759  0.00  0.00            
ATOM    142  CA  GLY X  11      35.605  54.189  43.626  0.00  0.00            
ATOM    143  HA2 GLY X  11      34.530  54.210  43.529  0.00  0.00            
ATOM    144  HA3 GLY X  11      35.783  55.116  43.984  0.00  0.00            
ATOM    145  C   GLY X  11      36.229  54.042  42.218  0.00  0.00            
ATOM    146  O   GLY X  11      36.448  55.046  41.589  0.00  0.00            
ATOM    147  N   GLN X  12      36.772  52.861  41.873  0.00  0.00            
ATOM    148  H   GLN X  12      36.644  51.975  42.494  0.00  0.00            
ATOM    149  CA  GLN X  12      37.522  52.652  40.649  0.00  0.00            
ATOM    150  HA  GLN X  12      37.905  53.524  40.312  0.00  0.00            
ATOM    151  CB  GLN X  12      38.712  51.685  40.786  0.00  0.00            
ATOM    152  HB2 GLN X  12      38.301  50.719  41.081  0.00  0.00            
ATOM    153  HB3 GLN X  12      39.170  51.534  39.809  0.00  0.00            
ATOM    154  CG  GLN X  12      39.766  52.215  41.841  0.00  0.00            
ATOM    155  HG2 GLN X  12      40.185  53.192  41.601  0.00  0.00            
ATOM    156  HG3 GLN X  12      39.292  52.221  42.812  0.00  0.00            
ATOM    157  CD  GLN X  12      40.831  51.237  41.994  0.00  0.00            
ATOM    158  OE1 GLN X  12      40.603  50.124  42.485  0.00  0.00            
ATOM    159  NE2 GLN X  12      42.057  51.521  41.738  0.00  0.00            
ATOM    160 HE21 GLN X  12      42.796  50.949  42.280  0.00  0.00            
ATOM    161 HE22 GLN X  12      42.258  52.382  41.364  0.00  0.00            
ATOM    162  C   GLN X  12      36.556  52.080  39.529  0.00  0.00            
ATOM    163  O   GLN X  12      35.814  51.143  39.745  0.00  0.00            
ATOM    164  N   TYR X  13      36.577  52.745  38.389  0.00  0.00            
ATOM    165  H   TYR X  13      37.512  53.268  38.190  0.00  0.00            
ATOM    166  CA  TYR X  13      35.829  52.310  37.223  0.00  0.00            
ATOM    167  HA  TYR X  13      34.780  52.041  37.349  0.00  0.00            
ATOM    168  CB  TYR X  13      35.947  53.349  36.103  0.00  0.00            
ATOM    169  HB2 TYR X  13      36.995  53.652  36.109  0.00  0.00            
ATOM    170  HB3 TYR X  13      35.729  52.880  35.144  0.00  0.00            
ATOM    171  CG  TYR X  13      34.878  54.488  36.103  0.00  0.00            
ATOM    172  CD1 TYR X  13      34.832  55.274  34.961  0.00  0.00            
ATOM    173  HD1 TYR X  13      35.513  55.066  34.136  0.00  0.00            
ATOM    174  CE1 TYR X  13      33.887  56.314  34.937  0.00  0.00            
ATOM    175  HE1 TYR X  13      33.819  56.949  34.054  0.00  0.00            
ATOM    176  CZ  TYR X  13      32.971  56.573  36.000  0.00  0.00            
ATOM    177  OH  TYR X  13      32.114  57.589  35.998  0.00  0.00            
ATOM    178  HH  TYR X  13      31.531  57.732  36.908  0.00  0.00            
ATOM    179  CE2 TYR X  13      33.047  55.735  37.088  0.00  0.00            
ATOM    180  HE2 TYR X  13      32.566  56.062  38.010  0.00  0.00            
ATOM    181  CD2 TYR X  13      33.959  54.692  37.161  0.00  0.00            
ATOM    182  HD2 TYR X  13      34.129  54.183  38.110  0.00  0.00            
ATOM    183  C   TYR X  13      36.353  50.972  36.665  0.00  0.00            
ATOM    184  O   TYR X  13      37.539  50.860  36.264  0.00  0.00            
ATOM    185  N   LEU X  14      35.559  49.924  36.740  0.00  0.00            
ATOM    186  H   LEU X  14      34.296  49.964  37.175  0.00  0.00            
ATOM    187  CA  LEU X  14      35.918  48.634  36.141  0.00  0.00            
ATOM    188  HA  LEU X  14      36.889  48.703  35.874  0.00  0.00            
ATOM    189  CB  LEU X  14      35.831  47.569  37.233  0.00  0.00            
ATOM    190  HB2 LEU X  14      34.770  47.642  37.472  0.00  0.00            
ATOM    191  HB3 LEU X  14      36.005  46.612  36.740  0.00  0.00            
ATOM    192  CG  LEU X  14      36.845  47.621  38.404  0.00  0.00            
ATOM    193  HG  LEU X  14      36.686  48.448  39.097  0.00  0.00            
ATOM    194  CD1 LEU X  14      36.772  46.253  39.142  0.00  0.00            
ATOM    195 HD11 LEU X  14      37.566  45.600  38.809  0.00  0.00            
ATOM    196 HD12 LEU X  14      36.816  46.459  40.201  0.00  0.00            
ATOM    197 HD13 LEU X  14      35.831  45.760  38.949  0.00  0.00            
ATOM    198  CD2 LEU X  14      38.330  47.873  38.117  0.00  0.00            
ATOM    199 HD21 LEU X  14      38.986  47.881  38.975  0.00  0.00            
ATOM    200 HD22 LEU X  14      38.645  47.078  37.457  0.00  0.00            
ATOM    201 HD23 LEU X  14      38.358  48.699  37.537  0.00  0.00            
ATOM    202  C   LEU X  14      34.926  48.307  34.998  0.00  0.00            
ATOM    203  O   LEU X  14      33.755  48.388  35.230  0.00  0.00            
ATOM    204  N   PHE X  15      35.443  48.102  33.798  0.00  0.00            
ATOM    205  H   PHE X  15      36.436  48.163  33.624  0.00  0.00            
ATOM    206  CA  PHE X  15      34.611  47.943  32.613  0.00  0.00            
ATOM    207  HA  PHE X  15      33.764  48.466  32.782  0.00  0.00            
ATOM    208  CB  PHE X  15      35.328  48.551  31.398  0.00  0.00            
ATOM    209  HB2 PHE X  15      36.303  48.288  31.428  0.00  0.00            
ATOM    210  HB3 PHE X  15      34.932  48.159  30.556  0.00  0.00            
ATOM    211  CG  PHE X  15      35.000  50.045  31.360  0.00  0.00            
ATOM    212  CD1 PHE X  15      35.962  50.908  31.804  0.00  0.00            
ATOM    213  HD1 PHE X  15      36.821  50.556  32.202  0.00  0.00            
ATOM    214  CE1 PHE X  15      35.744  52.272  31.821  0.00  0.00            
ATOM    215  HE1 PHE X  15      36.418  52.919  32.206  0.00  0.00            
ATOM    216  CZ  PHE X  15      34.518  52.746  31.291  0.00  0.00            
ATOM    217  HZ  PHE X  15      34.242  53.799  31.350  0.00  0.00            
ATOM    218  CE2 PHE X  15      33.669  51.880  30.598  0.00  0.00            
ATOM    219  HE2 PHE X  15      32.775  52.266  30.108  0.00  0.00            
ATOM    220  CD2 PHE X  15      33.893  50.493  30.640  0.00  0.00            
ATOM    221  HD2 PHE X  15      33.292  49.808  30.042  0.00  0.00            
ATOM    222  C   PHE X  15      34.160  46.529  32.473  0.00  0.00            
ATOM    223  O   PHE X  15      34.919  45.635  32.541  0.00  0.00            
ATOM    224  N   CYS X  16      32.868  46.351  32.330  0.00  0.00            
ATOM    225  H   CYS X  16      32.327  47.245  32.021  0.00  0.00            
ATOM    226  CA  CYS X  16      32.185  45.058  32.071  0.00  0.00            
ATOM    227  HA  CYS X  16      32.601  44.322  32.759  0.00  0.00            
ATOM    228  CB  CYS X  16      30.698  45.300  32.336  0.00  0.00            
ATOM    229  HB2 CYS X  16      30.238  45.908  31.557  0.00  0.00            
ATOM    230  HB3 CYS X  16      30.260  44.311  32.200  0.00  0.00            
ATOM    231  SG  CYS X  16      30.405  45.823  34.052  0.00  0.00            
ATOM    232  HG  CYS X  16      30.070  46.854  33.936  0.00  0.00            
ATOM    233  C   CYS X  16      32.250  44.597  30.564  0.00  0.00            
ATOM    234  O   CYS X  16      32.145  45.361  29.606  0.00  0.00            
ATOM    235  N   ARG X  17      32.212  43.272  30.486  0.00  0.00            
ATOM    236  H   ARG X  17      32.371  42.686  31.379  0.00  0.00            
ATOM    237  CA  ARG X  17      31.680  42.616  29.281  0.00  0.00            
ATOM    238  HA  ARG X  17      31.345  43.376  28.707  0.00  0.00            
ATOM    239  CB  ARG X  17      32.861  41.905  28.528  0.00  0.00            
ATOM    240  HB2 ARG X  17      33.511  41.432  29.265  0.00  0.00            
ATOM    241  HB3 ARG X  17      32.421  41.110  27.927  0.00  0.00            
ATOM    242  CG  ARG X  17      33.673  42.949  27.748  0.00  0.00            
ATOM    243  HG2 ARG X  17      34.177  43.658  28.405  0.00  0.00            
ATOM    244  HG3 ARG X  17      34.535  42.406  27.390  0.00  0.00            
ATOM    245  CD  ARG X  17      32.901  43.705  26.714  0.00  0.00            
ATOM    246  HD2 ARG X  17      32.156  44.404  27.062  0.00  0.00            
ATOM    247  HD3 ARG X  17      33.519  44.216  26.186  0.00  0.00            
ATOM    248  NE  ARG X  17      32.198  42.888  25.741  0.00  0.00            
ATOM    249  HE  ARG X  17      31.124  42.868  25.860  0.00  0.00            
ATOM    250  CZ  ARG X  17      32.769  42.307  24.680  0.00  0.00            
ATOM    251  NH1 ARG X  17      34.069  42.425  24.439  0.00  0.00            
ATOM    252 HH11 ARG X  17      34.773  42.869  25.127  0.00  0.00            
ATOM    253 HH12 ARG X  17      34.412  41.795  23.727  0.00  0.00            
ATOM    254  NH2 ARG X  17      32.096  41.759  23.744  0.00  0.00            
ATOM    255 HH21 ARG X  17      31.006  41.787  23.758  0.00  0.00            
ATOM    256 HH22 ARG X  17      32.616  41.485  22.826  0.00  0.00            
ATOM    257  C   ARG X  17      30.509  41.685  29.604  0.00  0.00            
ATOM    258  O   ARG X  17      30.583  40.891  30.523  0.00  0.00            
ATOM    259  N   TYR X  18      29.413  41.759  28.835  0.00  0.00            
ATOM    260  H   TYR X  18      29.504  42.354  28.024  0.00  0.00            
ATOM    261  CA  TYR X  18      28.254  40.801  28.915  0.00  0.00            
ATOM    262  HA  TYR X  18      28.404  40.110  29.744  0.00  0.00            
ATOM    263  CB  TYR X  18      26.965  41.563  29.220  0.00  0.00            
ATOM    264  HB2 TYR X  18      26.703  42.228  28.397  0.00  0.00            
ATOM    265  HB3 TYR X  18      26.154  40.836  29.264  0.00  0.00            
ATOM    266  CG  TYR X  18      26.922  42.367  30.483  0.00  0.00            
ATOM    267  CD1 TYR X  18      26.694  41.647  31.688  0.00  0.00            
ATOM    268  HD1 TYR X  18      26.400  40.608  31.682  0.00  0.00            
ATOM    269  CE1 TYR X  18      26.879  42.401  32.860  0.00  0.00            
ATOM    270  HE1 TYR X  18      26.777  41.881  33.719  0.00  0.00            
ATOM    271  CZ  TYR X  18      27.245  43.802  32.873  0.00  0.00            
ATOM    272  OH  TYR X  18      27.340  44.508  34.019  0.00  0.00            
ATOM    273  HH  TYR X  18      27.603  43.878  34.855  0.00  0.00            
ATOM    274  CE2 TYR X  18      27.394  44.470  31.642  0.00  0.00            
ATOM    275  HE2 TYR X  18      27.662  45.517  31.643  0.00  0.00            
ATOM    276  CD2 TYR X  18      27.240  43.724  30.463  0.00  0.00            
ATOM    277  HD2 TYR X  18      27.268  44.274  29.534  0.00  0.00            
ATOM    278  C   TYR X  18      28.180  40.076  27.543  0.00  0.00            
ATOM    279  O   TYR X  18      28.543  40.693  26.581  0.00  0.00            
ATOM    280  N   TRP X  19      27.576  38.902  27.603  0.00  0.00            
ATOM    281  H   TRP X  19      27.617  38.370  28.553  0.00  0.00            
ATOM    282  CA  TRP X  19      27.207  38.102  26.425  0.00  0.00            
ATOM    283  HA  TRP X  19      27.004  38.750  25.573  0.00  0.00            
ATOM    284  CB  TRP X  19      28.390  37.157  26.110  0.00  0.00            
ATOM    285  HB2 TRP X  19      28.542  36.615  27.043  0.00  0.00            
ATOM    286  HB3 TRP X  19      28.122  36.526  25.262  0.00  0.00            
ATOM    287  CG  TRP X  19      29.684  37.878  25.806  0.00  0.00            
ATOM    288  CD1 TRP X  19      30.112  38.297  24.599  0.00  0.00            
ATOM    289  HD1 TRP X  19      29.443  38.321  23.739  0.00  0.00            
ATOM    290  NE1 TRP X  19      31.438  38.574  24.596  0.00  0.00            
ATOM    291  HE1 TRP X  19      31.956  38.878  23.687  0.00  0.00            
ATOM    292  CE2 TRP X  19      32.003  38.477  25.826  0.00  0.00            
ATOM    293  CZ2 TRP X  19      33.306  38.617  26.412  0.00  0.00            
ATOM    294  HZ2 TRP X  19      34.163  38.906  25.803  0.00  0.00            
ATOM    295  CH2 TRP X  19      33.454  38.417  27.780  0.00  0.00            
ATOM    296  HH2 TRP X  19      34.324  38.668  28.228  0.00  0.00            
ATOM    297  CZ3 TRP X  19      32.371  38.204  28.617  0.00  0.00            
ATOM    298  HZ3 TRP X  19      32.551  38.001  29.590  0.00  0.00            
ATOM    299  CE3 TRP X  19      31.105  37.978  28.020  0.00  0.00            
ATOM    300  HE3 TRP X  19      30.323  37.578  28.518  0.00  0.00            
ATOM    301  CD2 TRP X  19      30.873  38.103  26.640  0.00  0.00            
ATOM    302  C   TRP X  19      25.939  37.276  26.832  0.00  0.00            
ATOM    303  O   TRP X  19      25.979  36.234  27.484  0.00  0.00            
ATOM    304  N   LYS X  20      24.753  37.849  26.576  0.00  0.00            
ATOM    305  H   LYS X  20      24.647  38.739  25.957  0.00  0.00            
ATOM    306  CA  LYS X  20      23.466  37.279  27.013  0.00  0.00            
ATOM    307  HA  LYS X  20      23.717  36.741  27.928  0.00  0.00            
ATOM    308  CB  LYS X  20      22.420  38.376  27.455  0.00  0.00            
ATOM    309  HB2 LYS X  20      22.009  38.708  26.654  0.00  0.00            
ATOM    310  HB3 LYS X  20      21.642  37.921  28.067  0.00  0.00            
ATOM    311  CG  LYS X  20      22.896  39.501  28.364  0.00  0.00            
ATOM    312  HG2 LYS X  20      22.021  40.054  28.706  0.00  0.00            
ATOM    313  HG3 LYS X  20      23.218  39.137  29.339  0.00  0.00            
ATOM    314  CD  LYS X  20      23.920  40.554  27.894  0.00  0.00            
ATOM    315  HD2 LYS X  20      24.140  41.279  28.678  0.00  0.00            
ATOM    316  HD3 LYS X  20      24.899  40.162  27.619  0.00  0.00            
ATOM    317  CE  LYS X  20      23.476  41.331  26.574  0.00  0.00            
ATOM    318  HE2 LYS X  20      24.238  42.050  26.274  0.00  0.00            
ATOM    319  HE3 LYS X  20      23.384  40.591  25.780  0.00  0.00            
ATOM    320  NZ  LYS X  20      22.185  42.028  26.716  0.00  0.00            
ATOM    321  HZ1 LYS X  20      21.929  42.408  25.816  0.00  0.00            
ATOM    322  HZ2 LYS X  20      21.417  41.396  27.163  0.00  0.00            
ATOM    323  HZ3 LYS X  20      22.288  42.874  27.396  0.00  0.00            
ATOM    324  C   LYS X  20      22.765  36.541  25.827  0.00  0.00            
ATOM    325  O   LYS X  20      22.661  37.018  24.707  0.00  0.00            
ATOM    326  N   PRO X  21      21.999  35.460  26.173  0.00  0.00            
ATOM    327  CD  PRO X  21      21.992  34.763  27.478  0.00  0.00            
ATOM    328  HD2 PRO X  21      21.729  35.424  28.195  0.00  0.00            
ATOM    329  HD3 PRO X  21      22.973  34.352  27.717  0.00  0.00            
ATOM    330  CG  PRO X  21      21.072  33.556  27.289  0.00  0.00            
ATOM    331  HG2 PRO X  21      20.066  33.864  27.575  0.00  0.00            
ATOM    332  HG3 PRO X  21      21.238  32.731  27.847  0.00  0.00            
ATOM    333  CB  PRO X  21      21.157  33.343  25.751  0.00  0.00            
ATOM    334  HB2 PRO X  21      20.262  32.890  25.324  0.00  0.00            
ATOM    335  HB3 PRO X  21      22.083  32.796  25.573  0.00  0.00            
ATOM    336  CA  PRO X  21      21.243  34.733  25.196  0.00  0.00            
ATOM    337  HA  PRO X  21      21.786  34.683  24.253  0.00  0.00            
ATOM    338  C   PRO X  21      19.866  35.446  24.851  0.00  0.00            
ATOM    339  O   PRO X  21      19.464  36.418  25.498  0.00  0.00            
ATOM    340  N   THR X  22      19.222  34.994  23.708  0.00  0.00            
ATOM    341  H   THR X  22      19.666  34.262  23.172  0.00  0.00            
ATOM    342  CA  THR X  22      17.871  35.556  23.203  0.00  0.00            
ATOM    343  HA  THR X  22      17.973  36.635  23.320  0.00  0.00            
ATOM    344  CB  THR X  22      17.641  35.191  21.726  0.00  0.00            
ATOM    345  HB  THR X  22      17.840  34.133  21.552  0.00  0.00            
ATOM    346  CG2 THR X  22      16.261  35.704  21.180  0.00  0.00            
ATOM    347 HG21 THR X  22      16.145  35.236  20.203  0.00  0.00            
ATOM    348 HG22 THR X  22      15.430  35.386  21.809  0.00  0.00            
ATOM    349 HG23 THR X  22      16.147  36.783  21.075  0.00  0.00            
ATOM    350  OG1 THR X  22      18.504  36.014  20.968  0.00  0.00            
ATOM    351  HG1 THR X  22      19.356  35.626  21.176  0.00  0.00            
ATOM    352  C   THR X  22      16.674  34.959  24.023  0.00  0.00            
ATOM    353  O   THR X  22      15.786  35.755  24.443  0.00  0.00            
ATOM    354  N   GLY X  23      16.707  33.654  24.339  0.00  0.00            
ATOM    355  H   GLY X  23      17.641  33.128  24.140  0.00  0.00            
ATOM    356  CA  GLY X  23      15.846  33.089  25.380  0.00  0.00            
ATOM    357  HA2 GLY X  23      14.802  33.397  25.319  0.00  0.00            
ATOM    358  HA3 GLY X  23      15.853  32.002  25.303  0.00  0.00            
ATOM    359  C   GLY X  23      16.305  33.530  26.775  0.00  0.00            
ATOM    360  O   GLY X  23      17.319  34.148  26.989  0.00  0.00            
ATOM    361  N   THR X  24      15.507  33.022  27.762  0.00  0.00            
ATOM    362  H   THR X  24      14.654  32.554  27.491  0.00  0.00            
ATOM    363  CA  THR X  24      15.714  33.279  29.201  0.00  0.00            
ATOM    364  HA  THR X  24      15.751  34.265  29.416  0.00  0.00            
ATOM    365  CB  THR X  24      14.381  32.826  29.866  0.00  0.00            
ATOM    366  HB  THR X  24      14.524  32.832  30.866  0.00  0.00            
ATOM    367  CG2 THR X  24      13.301  33.826  29.555  0.00  0.00            
ATOM    368 HG21 THR X  24      12.373  33.590  30.075  0.00  0.00            
ATOM    369 HG22 THR X  24      13.571  34.803  29.956  0.00  0.00            
ATOM    370 HG23 THR X  24      13.142  34.001  28.491  0.00  0.00            
ATOM    371  OG1 THR X  24      13.973  31.503  29.535  0.00  0.00            
ATOM    372  HG1 THR X  24      14.764  30.770  29.692  0.00  0.00            
ATOM    373  C   THR X  24      16.959  32.437  29.526  0.00  0.00            
ATOM    374  O   THR X  24      16.995  31.250  29.047  0.00  0.00            
ATOM    375  N   PRO X  25      17.989  32.846  30.304  0.00  0.00            
ATOM    376  CD  PRO X  25      18.100  34.187  30.865  0.00  0.00            
ATOM    377  HD2 PRO X  25      17.759  34.202  31.900  0.00  0.00            
ATOM    378  HD3 PRO X  25      17.573  34.905  30.237  0.00  0.00            
ATOM    379  CG  PRO X  25      19.614  34.438  30.847  0.00  0.00            
ATOM    380  HG2 PRO X  25      19.956  35.154  31.594  0.00  0.00            
ATOM    381  HG3 PRO X  25      19.893  34.974  29.939  0.00  0.00            
ATOM    382  CB  PRO X  25      20.265  33.052  31.025  0.00  0.00            
ATOM    383  HB2 PRO X  25      20.452  32.841  32.078  0.00  0.00            
ATOM    384  HB3 PRO X  25      21.197  32.923  30.475  0.00  0.00            
ATOM    385  CA  PRO X  25      19.236  32.105  30.418  0.00  0.00            
ATOM    386  HA  PRO X  25      19.574  31.614  29.506  0.00  0.00            
ATOM    387  C   PRO X  25      19.032  30.930  31.319  0.00  0.00            
ATOM    388  O   PRO X  25      18.243  31.021  32.257  0.00  0.00            
ATOM    389  N   LYS X  26      19.729  29.849  31.062  0.00  0.00            
ATOM    390  H   LYS X  26      20.519  29.863  30.310  0.00  0.00            
ATOM    391  CA  LYS X  26      19.724  28.660  31.903  0.00  0.00            
ATOM    392  HA  LYS X  26      18.699  28.629  32.274  0.00  0.00            
ATOM    393  CB  LYS X  26      19.855  27.343  31.046  0.00  0.00            
ATOM    394  HB2 LYS X  26      19.758  26.483  31.709  0.00  0.00            
ATOM    395  HB3 LYS X  26      19.076  27.334  30.283  0.00  0.00            
ATOM    396  CG  LYS X  26      21.241  27.288  30.418  0.00  0.00            
ATOM    397  HG2 LYS X  26      21.194  27.718  29.417  0.00  0.00            
ATOM    398  HG3 LYS X  26      21.944  27.815  30.916  0.00  0.00            
ATOM    399  CD  LYS X  26      21.841  25.843  30.218  0.00  0.00            
ATOM    400  HD2 LYS X  26      22.791  25.995  29.704  0.00  0.00            
ATOM    401  HD3 LYS X  26      22.090  25.432  31.196  0.00  0.00            
ATOM    402  CE  LYS X  26      20.868  24.825  29.557  0.00  0.00            
ATOM    403  HE2 LYS X  26      21.149  23.785  29.723  0.00  0.00            
ATOM    404  HE3 LYS X  26      19.868  24.932  29.976  0.00  0.00            
ATOM    405  NZ  LYS X  26      20.791  25.226  28.141  0.00  0.00            
ATOM    406  HZ1 LYS X  26      20.590  24.474  27.498  0.00  0.00            
ATOM    407  HZ2 LYS X  26      20.006  25.973  28.023  0.00  0.00            
ATOM    408  HZ3 LYS X  26      21.784  25.559  27.837  0.00  0.00            
ATOM    409  C   LYS X  26      20.628  28.595  33.141  0.00  0.00            
ATOM    410  O   LYS X  26      20.606  27.670  33.906  0.00  0.00            
ATOM    411  N   ALA X  27      21.479  29.583  33.291  0.00  0.00            
ATOM    412  H   ALA X  27      21.402  30.273  32.451  0.00  0.00            
ATOM    413  CA  ALA X  27      22.645  29.740  34.208  0.00  0.00            
ATOM    414  HA  ALA X  27      22.258  29.866  35.219  0.00  0.00            
ATOM    415  CB  ALA X  27      23.574  28.516  34.172  0.00  0.00            
ATOM    416  HB1 ALA X  27      23.565  28.127  33.154  0.00  0.00            
ATOM    417  HB2 ALA X  27      24.621  28.714  34.401  0.00  0.00            
ATOM    418  HB3 ALA X  27      23.165  27.772  34.856  0.00  0.00            
ATOM    419  C   ALA X  27      23.432  31.029  33.789  0.00  0.00            
ATOM    420  O   ALA X  27      23.295  31.481  32.642  0.00  0.00            
ATOM    421  N   LEU X  28      24.251  31.466  34.727  0.00  0.00            
ATOM    422  H   LEU X  28      24.364  30.797  35.580  0.00  0.00            
ATOM    423  CA  LEU X  28      25.154  32.639  34.828  0.00  0.00            
ATOM    424  HA  LEU X  28      25.121  33.181  33.883  0.00  0.00            
ATOM    425  CB  LEU X  28      24.759  33.485  36.094  0.00  0.00            
ATOM    426  HB2 LEU X  28      24.977  32.894  36.983  0.00  0.00            
ATOM    427  HB3 LEU X  28      25.500  34.265  36.269  0.00  0.00            
ATOM    428  CG  LEU X  28      23.337  34.109  36.130  0.00  0.00            
ATOM    429  HG  LEU X  28      22.654  33.411  35.646  0.00  0.00            
ATOM    430  CD1 LEU X  28      22.858  34.424  37.532  0.00  0.00            
ATOM    431 HD11 LEU X  28      21.821  34.751  37.445  0.00  0.00            
ATOM    432 HD12 LEU X  28      22.859  33.434  37.988  0.00  0.00            
ATOM    433 HD13 LEU X  28      23.489  35.089  38.121  0.00  0.00            
ATOM    434  CD2 LEU X  28      23.351  35.379  35.241  0.00  0.00            
ATOM    435 HD21 LEU X  28      23.815  35.150  34.282  0.00  0.00            
ATOM    436 HD22 LEU X  28      22.297  35.621  35.106  0.00  0.00            
ATOM    437 HD23 LEU X  28      23.796  36.138  35.738  0.00  0.00            
ATOM    438  C   LEU X  28      26.671  32.183  34.997  0.00  0.00            
ATOM    439  O   LEU X  28      26.954  31.238  35.754  0.00  0.00            
ATOM    440  N   ILE X  29      27.639  32.829  34.378  0.00  0.00            
ATOM    441  H   ILE X  29      27.384  33.581  33.631  0.00  0.00            
ATOM    442  CA  ILE X  29      29.043  32.355  34.432  0.00  0.00            
ATOM    443  HA  ILE X  29      29.166  32.164  35.416  0.00  0.00            
ATOM    444  CB  ILE X  29      29.349  31.145  33.542  0.00  0.00            
ATOM    445  HB  ILE X  29      28.593  30.370  33.672  0.00  0.00            
ATOM    446  CG2 ILE X  29      29.223  31.619  32.117  0.00  0.00            
ATOM    447 HG21 ILE X  29      28.262  32.096  31.924  0.00  0.00            
ATOM    448 HG22 ILE X  29      30.150  32.102  31.806  0.00  0.00            
ATOM    449 HG23 ILE X  29      29.252  30.719  31.521  0.00  0.00            
ATOM    450  CG1 ILE X  29      30.762  30.526  33.862  0.00  0.00            
ATOM    451 HG12 ILE X  29      31.537  31.159  33.455  0.00  0.00            
ATOM    452 HG13 ILE X  29      30.878  30.501  34.936  0.00  0.00            
ATOM    453  CD1 ILE X  29      30.958  29.059  33.261  0.00  0.00            
ATOM    454 HD11 ILE X  29      30.217  28.365  33.630  0.00  0.00            
ATOM    455 HD12 ILE X  29      30.979  29.095  32.182  0.00  0.00            
ATOM    456 HD13 ILE X  29      31.836  28.745  33.649  0.00  0.00            
ATOM    457  C   ILE X  29      30.050  33.534  34.313  0.00  0.00            
ATOM    458  O   ILE X  29      29.942  34.227  33.293  0.00  0.00            
ATOM    459  N   PHE X  30      30.926  33.619  35.331  0.00  0.00            
ATOM    460  H   PHE X  30      30.798  33.055  36.097  0.00  0.00            
ATOM    461  CA  PHE X  30      31.808  34.786  35.394  0.00  0.00            
ATOM    462  HA  PHE X  30      31.456  35.558  34.846  0.00  0.00            
ATOM    463  CB  PHE X  30      32.010  35.361  36.724  0.00  0.00            
ATOM    464  HB2 PHE X  30      31.020  35.508  37.157  0.00  0.00            
ATOM    465  HB3 PHE X  30      32.484  34.675  37.424  0.00  0.00            
ATOM    466  CG  PHE X  30      32.755  36.709  36.732  0.00  0.00            
ATOM    467  CD1 PHE X  30      32.171  37.922  36.426  0.00  0.00            
ATOM    468  HD1 PHE X  30      31.130  37.789  36.131  0.00  0.00            
ATOM    469  CE1 PHE X  30      32.858  39.119  36.373  0.00  0.00            
ATOM    470  HE1 PHE X  30      32.500  40.054  35.942  0.00  0.00            
ATOM    471  CZ  PHE X  30      34.191  39.081  36.734  0.00  0.00            
ATOM    472  HZ  PHE X  30      34.826  39.958  36.861  0.00  0.00            
ATOM    473  CE2 PHE X  30      34.898  37.878  36.996  0.00  0.00            
ATOM    474  HE2 PHE X  30      35.980  37.918  37.121  0.00  0.00            
ATOM    475  CD2 PHE X  30      34.140  36.672  36.978  0.00  0.00            
ATOM    476  HD2 PHE X  30      34.637  35.703  36.997  0.00  0.00            
ATOM    477  C   PHE X  30      33.247  34.449  34.884  0.00  0.00            
ATOM    478  O   PHE X  30      33.796  33.429  35.329  0.00  0.00            
ATOM    479  N   VAL X  31      33.751  35.209  33.842  0.00  0.00            
ATOM    480  H   VAL X  31      33.111  35.984  33.421  0.00  0.00            
ATOM    481  CA  VAL X  31      35.149  34.998  33.284  0.00  0.00            
ATOM    482  HA  VAL X  31      35.308  33.919  33.279  0.00  0.00            
ATOM    483  CB  VAL X  31      35.199  35.482  31.806  0.00  0.00            
ATOM    484  HB  VAL X  31      34.877  36.439  31.784  0.00  0.00            
ATOM    485  CG1 VAL X  31      36.618  35.412  31.262  0.00  0.00            
ATOM    486 HG11 VAL X  31      36.603  35.791  30.251  0.00  0.00            
ATOM    487 HG12 VAL X  31      37.403  35.912  31.810  0.00  0.00            
ATOM    488 HG13 VAL X  31      36.864  34.438  31.161  0.00  0.00            
ATOM    489  CG2 VAL X  31      34.317  34.619  30.877  0.00  0.00            
ATOM    490 HG21 VAL X  31      34.922  33.969  30.244  0.00  0.00            
ATOM    491 HG22 VAL X  31      33.575  34.045  31.430  0.00  0.00            
ATOM    492 HG23 VAL X  31      33.739  35.289  30.240  0.00  0.00            
ATOM    493  C   VAL X  31      36.142  35.792  34.079  0.00  0.00            
ATOM    494  O   VAL X  31      36.265  37.020  33.950  0.00  0.00            
ATOM    495  N   SER X  32      36.961  35.035  34.790  0.00  0.00            
ATOM    496  H   SER X  32      36.922  34.040  34.624  0.00  0.00            
ATOM    497  CA  SER X  32      37.971  35.517  35.754  0.00  0.00            
ATOM    498  HA  SER X  32      37.820  36.594  35.836  0.00  0.00            
ATOM    499  CB  SER X  32      37.721  34.935  37.141  0.00  0.00            
ATOM    500  HB2 SER X  32      36.726  35.217  37.486  0.00  0.00            
ATOM    501  HB3 SER X  32      37.783  33.939  36.991  0.00  0.00            
ATOM    502  OG  SER X  32      38.727  35.359  38.076  0.00  0.00            
ATOM    503  HG  SER X  32      38.907  34.556  38.791  0.00  0.00            
ATOM    504  C   SER X  32      39.342  35.186  35.083  0.00  0.00            
ATOM    505  O   SER X  32      39.869  34.094  35.145  0.00  0.00            
ATOM    506  N   HID X  33      39.907  36.182  34.420  0.00  0.00            
ATOM    507  H   HID X  33      39.470  37.172  34.552  0.00  0.00            
ATOM    508  CA  HID X  33      41.092  36.081  33.530  0.00  0.00            
ATOM    509  HA  HID X  33      41.097  35.105  33.045  0.00  0.00            
ATOM    510  CB  HID X  33      40.973  37.219  32.431  0.00  0.00            
ATOM    511  HB2 HID X  33      41.667  37.169  31.699  0.00  0.00            
ATOM    512  HB3 HID X  33      40.054  37.074  31.862  0.00  0.00            
ATOM    513  CG  HID X  33      40.809  38.693  32.950  0.00  0.00            
ATOM    514  ND1 HID X  33      39.706  39.291  33.559  0.00  0.00            
ATOM    515  HD1 HID X  33      38.679  38.936  33.464  0.00  0.00            
ATOM    516  CE1 HID X  33      40.035  40.492  34.030  0.00  0.00            
ATOM    517  HE1 HID X  33      39.370  41.020  34.714  0.00  0.00            
ATOM    518  NE2 HID X  33      41.338  40.729  33.774  0.00  0.00            
ATOM    519  CD2 HID X  33      41.805  39.575  33.147  0.00  0.00            
ATOM    520  HD2 HID X  33      42.839  39.338  32.898  0.00  0.00            
ATOM    521  C   HID X  33      42.407  36.262  34.414  0.00  0.00            
ATOM    522  O   HID X  33      42.334  36.757  35.539  0.00  0.00            
ATOM    523  N   GLY X  34      43.593  35.953  33.864  0.00  0.00            
ATOM    524  H   GLY X  34      43.636  35.606  32.832  0.00  0.00            
ATOM    525  CA  GLY X  34      44.924  36.033  34.543  0.00  0.00            
ATOM    526  HA2 GLY X  34      44.784  35.731  35.581  0.00  0.00            
ATOM    527  HA3 GLY X  34      45.531  35.351  34.112  0.00  0.00            
ATOM    528  C   GLY X  34      45.650  37.464  34.619  0.00  0.00            
ATOM    529  O   GLY X  34      45.171  38.534  34.194  0.00  0.00            
ATOM    530  N   ALA X  35      46.757  37.437  35.327  0.00  0.00            
ATOM    531  H   ALA X  35      47.081  36.455  35.636  0.00  0.00            
ATOM    532  CA  ALA X  35      47.661  38.588  35.419  0.00  0.00            
ATOM    533  HA  ALA X  35      47.177  39.339  35.891  0.00  0.00            
ATOM    534  CB  ALA X  35      48.922  38.282  36.260  0.00  0.00            
ATOM    535  HB1 ALA X  35      48.562  37.887  37.210  0.00  0.00            
ATOM    536  HB2 ALA X  35      49.626  37.555  35.854  0.00  0.00            
ATOM    537  HB3 ALA X  35      49.613  39.100  36.464  0.00  0.00            
ATOM    538  C   ALA X  35      48.024  39.088  34.002  0.00  0.00            
ATOM    539  O   ALA X  35      48.398  38.295  33.083  0.00  0.00            
ATOM    540  N   GLY X  36      47.906  40.380  33.868  0.00  0.00            
ATOM    541  H   GLY X  36      47.370  40.851  34.692  0.00  0.00            
ATOM    542  CA  GLY X  36      48.317  41.134  32.729  0.00  0.00            
ATOM    543  HA2 GLY X  36      48.423  42.190  32.929  0.00  0.00            
ATOM    544  HA3 GLY X  36      49.169  40.741  32.356  0.00  0.00            
ATOM    545  C   GLY X  36      47.345  41.198  31.561  0.00  0.00            
ATOM    546  O   GLY X  36      47.449  42.009  30.653  0.00  0.00            
ATOM    547  N   GLU X  37      46.273  40.337  31.548  0.00  0.00            
ATOM    548  H   GLU X  37      46.008  39.725  32.410  0.00  0.00            
ATOM    549  CA  GLU X  37      45.371  40.257  30.459  0.00  0.00            
ATOM    550  HA  GLU X  37      45.822  40.703  29.572  0.00  0.00            
ATOM    551  CB  GLU X  37      45.170  38.865  29.934  0.00  0.00            
ATOM    552  HB2 GLU X  37      44.787  38.944  29.057  0.00  0.00            
ATOM    553  HB3 GLU X  37      46.111  38.521  29.808  0.00  0.00            
ATOM    554  CG  GLU X  37      44.434  37.788  30.754  0.00  0.00            
ATOM    555  HG2 GLU X  37      44.845  37.713  31.760  0.00  0.00            
ATOM    556  HG3 GLU X  37      43.409  38.155  30.800  0.00  0.00            
ATOM    557  CD  GLU X  37      44.345  36.427  30.062  0.00  0.00            
ATOM    558  OE1 GLU X  37      44.461  36.423  28.841  0.00  0.00            
ATOM    559  OE2 GLU X  37      43.906  35.388  30.684  0.00  0.00            
ATOM    560  C   GLU X  37      44.113  41.145  30.577  0.00  0.00            
ATOM    561  O   GLU X  37      44.202  42.334  30.856  0.00  0.00            
ATOM    562  N   HIE X  38      42.959  40.643  30.084  0.00  0.00            
ATOM    563  H   HIE X  38      42.896  39.708  29.707  0.00  0.00            
ATOM    564  CA  HIE X  38      41.672  41.309  30.057  0.00  0.00            
ATOM    565  HA  HIE X  38      41.419  41.541  31.007  0.00  0.00            
ATOM    566  CB  HIE X  38      41.683  42.529  29.106  0.00  0.00            
ATOM    567  HB2 HIE X  38      40.726  42.850  29.084  0.00  0.00            
ATOM    568  HB3 HIE X  38      42.342  43.317  29.468  0.00  0.00            
ATOM    569  CG  HIE X  38      42.120  42.289  27.701  0.00  0.00            
ATOM    570  ND1 HIE X  38      41.301  41.879  26.615  0.00  0.00            
ATOM    571  CE1 HIE X  38      42.076  41.905  25.555  0.00  0.00            
ATOM    572  HE1 HIE X  38      41.669  41.795  24.550  0.00  0.00            
ATOM    573  NE2 HIE X  38      43.360  42.356  25.850  0.00  0.00            
ATOM    574  HE2 HIE X  38      44.057  42.644  25.178  0.00  0.00            
ATOM    575  CD2 HIE X  38      43.321  42.690  27.195  0.00  0.00            
ATOM    576  HD2 HIE X  38      44.172  42.807  27.867  0.00  0.00            
ATOM    577  C   HIE X  38      40.579  40.315  29.572  0.00  0.00            
ATOM    578  O   HIE X  38      40.911  39.175  29.217  0.00  0.00            
ATOM    579  N   SER X  39      39.282  40.638  29.706  0.00  0.00            
ATOM    580  H   SER X  39      39.150  41.564  30.265  0.00  0.00            
ATOM    581  CA  SER X  39      38.091  39.833  29.441  0.00  0.00            
ATOM    582  HA  SER X  39      38.311  38.817  29.770  0.00  0.00            
ATOM    583  CB  SER X  39      36.890  40.455  30.093  0.00  0.00            
ATOM    584  HB2 SER X  39      36.100  39.838  29.970  0.00  0.00            
ATOM    585  HB3 SER X  39      37.069  40.565  31.081  0.00  0.00            
ATOM    586  OG  SER X  39      36.588  41.694  29.542  0.00  0.00            
ATOM    587  HG  SER X  39      37.300  42.294  29.934  0.00  0.00            
ATOM    588  C   SER X  39      37.902  39.678  27.924  0.00  0.00            
ATOM    589  O   SER X  39      37.296  38.729  27.465  0.00  0.00            
ATOM    590  N   GLY X  40      38.554  40.599  27.109  0.00  0.00            
ATOM    591  H   GLY X  40      38.714  41.513  27.681  0.00  0.00            
ATOM    592  CA  GLY X  40      38.331  40.727  25.656  0.00  0.00            
ATOM    593  HA2 GLY X  40      37.270  40.878  25.460  0.00  0.00            
ATOM    594  HA3 GLY X  40      38.820  41.653  25.353  0.00  0.00            
ATOM    595  C   GLY X  40      38.857  39.504  24.926  0.00  0.00            
ATOM    596  O   GLY X  40      38.193  39.057  23.971  0.00  0.00            
ATOM    597  N   ARG X  41      39.966  38.939  25.422  0.00  0.00            
ATOM    598  H   ARG X  41      40.350  39.413  26.326  0.00  0.00            
ATOM    599  CA  ARG X  41      40.527  37.639  25.119  0.00  0.00            
ATOM    600  HA  ARG X  41      40.892  37.664  24.178  0.00  0.00            
ATOM    601  CB  ARG X  41      41.789  37.437  26.010  0.00  0.00            
ATOM    602  HB2 ARG X  41      41.360  37.348  27.008  0.00  0.00            
ATOM    603  HB3 ARG X  41      42.294  36.511  25.735  0.00  0.00            
ATOM    604  CG  ARG X  41      42.840  38.604  25.909  0.00  0.00            
ATOM    605  HG2 ARG X  41      42.745  39.138  24.964  0.00  0.00            
ATOM    606  HG3 ARG X  41      42.534  39.363  26.613  0.00  0.00            
ATOM    607  CD  ARG X  41      44.305  38.291  26.167  0.00  0.00            
ATOM    608  HD2 ARG X  41      44.882  39.194  26.028  0.00  0.00            
ATOM    609  HD3 ARG X  41      44.232  37.885  27.034  0.00  0.00            
ATOM    610  NE  ARG X  41      44.934  37.394  25.195  0.00  0.00            
ATOM    611  HE  ARG X  41      44.649  37.440  24.155  0.00  0.00            
ATOM    612  CZ  ARG X  41      45.854  36.484  25.406  0.00  0.00            
ATOM    613  NH1 ARG X  41      46.308  36.204  26.584  0.00  0.00            
ATOM    614 HH11 ARG X  41      45.689  36.556  27.396  0.00  0.00            
ATOM    615 HH12 ARG X  41      47.125  35.659  26.821  0.00  0.00            
ATOM    616  NH2 ARG X  41      46.434  35.868  24.438  0.00  0.00            
ATOM    617 HH21 ARG X  41      46.211  36.178  23.418  0.00  0.00            
ATOM    618 HH22 ARG X  41      47.023  34.972  24.634  0.00  0.00            
ATOM    619  C   ARG X  41      39.608  36.392  25.292  0.00  0.00            
ATOM    620  O   ARG X  41      40.101  35.334  24.863  0.00  0.00            
ATOM    621  N   TYR X  42      38.407  36.480  25.728  0.00  0.00            
ATOM    622  H   TYR X  42      37.987  37.389  26.159  0.00  0.00            
ATOM    623  CA  TYR X  42      37.574  35.301  25.909  0.00  0.00            
ATOM    624  HA  TYR X  42      38.014  34.321  25.719  0.00  0.00            
ATOM    625  CB  TYR X  42      37.283  35.269  27.421  0.00  0.00            
ATOM    626  HB2 TYR X  42      36.862  36.215  27.764  0.00  0.00            
ATOM    627  HB3 TYR X  42      36.488  34.539  27.574  0.00  0.00            
ATOM    628  CG  TYR X  42      38.584  34.928  28.208  0.00  0.00            
ATOM    629  CD1 TYR X  42      38.883  33.605  28.480  0.00  0.00            
ATOM    630  HD1 TYR X  42      38.312  32.826  28.184  0.00  0.00            
ATOM    631  CE1 TYR X  42      40.106  33.188  28.996  0.00  0.00            
ATOM    632  HE1 TYR X  42      40.442  32.151  28.957  0.00  0.00            
ATOM    633  CZ  TYR X  42      40.963  34.154  29.512  0.00  0.00            
ATOM    634  OH  TYR X  42      42.051  33.713  30.120  0.00  0.00            
ATOM    635  HH  TYR X  42      42.803  34.453  30.395  0.00  0.00            
ATOM    636  CE2 TYR X  42      40.716  35.525  29.292  0.00  0.00            
ATOM    637  HE2 TYR X  42      41.386  36.322  29.613  0.00  0.00            
ATOM    638  CD2 TYR X  42      39.499  35.905  28.639  0.00  0.00            
ATOM    639  HD2 TYR X  42      39.469  36.914  28.229  0.00  0.00            
ATOM    640  C   TYR X  42      36.349  35.371  24.994  0.00  0.00            
ATOM    641  O   TYR X  42      35.631  34.371  25.012  0.00  0.00            
ATOM    642  N   GLU X  43      36.137  36.443  24.208  0.00  0.00            
ATOM    643  H   GLU X  43      36.916  37.205  24.236  0.00  0.00            
ATOM    644  CA  GLU X  43      35.010  36.519  23.238  0.00  0.00            
ATOM    645  HA  GLU X  43      34.196  36.950  23.820  0.00  0.00            
ATOM    646  CB  GLU X  43      35.224  37.405  22.031  0.00  0.00            
ATOM    647  HB2 GLU X  43      36.142  37.078  21.543  0.00  0.00            
ATOM    648  HB3 GLU X  43      34.432  37.375  21.282  0.00  0.00            
ATOM    649  CG  GLU X  43      35.362  38.882  22.332  0.00  0.00            
ATOM    650  HG2 GLU X  43      35.670  38.937  23.293  0.00  0.00            
ATOM    651  HG3 GLU X  43      36.114  39.372  21.713  0.00  0.00            
ATOM    652  CD  GLU X  43      34.094  39.691  22.156  0.00  0.00            
ATOM    653  OE1 GLU X  43      34.171  40.877  22.011  0.00  0.00            
ATOM    654  OE2 GLU X  43      32.944  39.173  22.305  0.00  0.00            
ATOM    655  C   GLU X  43      34.431  35.170  22.642  0.00  0.00            
ATOM    656  O   GLU X  43      33.268  34.929  22.817  0.00  0.00            
ATOM    657  N   GLU X  44      35.292  34.298  22.017  0.00  0.00            
ATOM    658  H   GLU X  44      36.348  34.566  21.981  0.00  0.00            
ATOM    659  CA  GLU X  44      34.891  33.120  21.405  0.00  0.00            
ATOM    660  HA  GLU X  44      33.961  33.304  20.868  0.00  0.00            
ATOM    661  CB  GLU X  44      35.981  32.686  20.395  0.00  0.00            
ATOM    662  HB2 GLU X  44      35.562  31.862  19.818  0.00  0.00            
ATOM    663  HB3 GLU X  44      36.104  33.429  19.607  0.00  0.00            
ATOM    664  CG  GLU X  44      37.280  32.170  20.964  0.00  0.00            
ATOM    665  HG2 GLU X  44      37.062  31.434  21.738  0.00  0.00            
ATOM    666  HG3 GLU X  44      37.762  31.652  20.135  0.00  0.00            
ATOM    667  CD  GLU X  44      38.288  33.242  21.398  0.00  0.00            
ATOM    668  OE1 GLU X  44      38.163  34.406  21.019  0.00  0.00            
ATOM    669  OE2 GLU X  44      39.258  32.940  22.196  0.00  0.00            
ATOM    670  C   GLU X  44      34.556  31.971  22.397  0.00  0.00            
ATOM    671  O   GLU X  44      33.671  31.170  22.087  0.00  0.00            
ATOM    672  N   LEU X  45      35.114  31.955  23.579  0.00  0.00            
ATOM    673  H   LEU X  45      35.735  32.723  23.791  0.00  0.00            
ATOM    674  CA  LEU X  45      34.668  30.973  24.710  0.00  0.00            
ATOM    675  HA  LEU X  45      34.644  30.018  24.380  0.00  0.00            
ATOM    676  CB  LEU X  45      35.664  31.001  25.793  0.00  0.00            
ATOM    677  HB2 LEU X  45      36.544  30.728  25.378  0.00  0.00            
ATOM    678  HB3 LEU X  45      35.812  31.942  26.128  0.00  0.00            
ATOM    679  CG  LEU X  45      35.414  30.038  27.036  0.00  0.00            
ATOM    680  HG  LEU X  45      34.688  30.534  27.534  0.00  0.00            
ATOM    681  CD1 LEU X  45      34.980  28.691  26.470  0.00  0.00            
ATOM    682 HD11 LEU X  45      34.050  28.666  26.075  0.00  0.00            
ATOM    683 HD12 LEU X  45      35.783  28.271  25.864  0.00  0.00            
ATOM    684 HD13 LEU X  45      34.900  28.063  27.357  0.00  0.00            
ATOM    685  CD2 LEU X  45      36.711  29.836  27.887  0.00  0.00            
ATOM    686 HD21 LEU X  45      37.332  29.055  27.449  0.00  0.00            
ATOM    687 HD22 LEU X  45      37.268  30.773  27.872  0.00  0.00            
ATOM    688 HD23 LEU X  45      36.585  29.494  28.829  0.00  0.00            
ATOM    689  C   LEU X  45      33.239  31.402  25.300  0.00  0.00            
ATOM    690  O   LEU X  45      32.314  30.658  25.526  0.00  0.00            
ATOM    691  N   ALA X  46      33.142  32.716  25.539  0.00  0.00            
ATOM    692  H   ALA X  46      34.069  33.289  25.555  0.00  0.00            
ATOM    693  CA  ALA X  46      31.934  33.297  26.022  0.00  0.00            
ATOM    694  HA  ALA X  46      31.600  32.690  26.864  0.00  0.00            
ATOM    695  CB  ALA X  46      32.155  34.714  26.396  0.00  0.00            
ATOM    696  HB1 ALA X  46      32.887  34.822  27.196  0.00  0.00            
ATOM    697  HB2 ALA X  46      32.366  35.346  25.533  0.00  0.00            
ATOM    698  HB3 ALA X  46      31.205  35.082  26.783  0.00  0.00            
ATOM    699  C   ALA X  46      30.838  33.115  24.954  0.00  0.00            
ATOM    700  O   ALA X  46      29.700  32.795  25.306  0.00  0.00            
ATOM    701  N   ARG X  47      31.231  33.157  23.624  0.00  0.00            
ATOM    702  H   ARG X  47      32.256  33.277  23.271  0.00  0.00            
ATOM    703  CA  ARG X  47      30.225  32.784  22.619  0.00  0.00            
ATOM    704  HA  ARG X  47      29.428  33.390  22.751  0.00  0.00            
ATOM    705  CB  ARG X  47      30.730  33.158  21.194  0.00  0.00            
ATOM    706  HB2 ARG X  47      31.256  34.096  21.377  0.00  0.00            
ATOM    707  HB3 ARG X  47      31.478  32.391  20.994  0.00  0.00            
ATOM    708  CG  ARG X  47      29.687  33.198  20.029  0.00  0.00            
ATOM    709  HG2 ARG X  47      29.251  32.202  19.957  0.00  0.00            
ATOM    710  HG3 ARG X  47      30.125  33.373  19.046  0.00  0.00            
ATOM    711  CD  ARG X  47      28.561  34.202  20.212  0.00  0.00            
ATOM    712  HD2 ARG X  47      27.971  34.181  19.296  0.00  0.00            
ATOM    713  HD3 ARG X  47      27.934  33.810  21.013  0.00  0.00            
ATOM    714  NE  ARG X  47      29.041  35.583  20.471  0.00  0.00            
ATOM    715  HE  ARG X  47      30.083  35.720  20.759  0.00  0.00            
ATOM    716  CZ  ARG X  47      28.256  36.607  20.528  0.00  0.00            
ATOM    717  NH1 ARG X  47      27.039  36.440  20.124  0.00  0.00            
ATOM    718 HH11 ARG X  47      26.617  35.455  19.923  0.00  0.00            
ATOM    719 HH12 ARG X  47      26.486  37.279  20.227  0.00  0.00            
ATOM    720  NH2 ARG X  47      28.710  37.697  21.014  0.00  0.00            
ATOM    721 HH21 ARG X  47      29.794  37.744  21.124  0.00  0.00            
ATOM    722 HH22 ARG X  47      28.151  38.632  20.993  0.00  0.00            
ATOM    723  C   ARG X  47      29.770  31.353  22.672  0.00  0.00            
ATOM    724  O   ARG X  47      28.551  31.139  22.562  0.00  0.00            
ATOM    725  N   MET X  48      30.641  30.366  22.891  0.00  0.00            
ATOM    726  H   MET X  48      31.601  30.753  23.232  0.00  0.00            
ATOM    727  CA  MET X  48      30.322  28.894  23.014  0.00  0.00            
ATOM    728  HA  MET X  48      29.814  28.414  22.177  0.00  0.00            
ATOM    729  CB  MET X  48      31.565  28.034  23.361  0.00  0.00            
ATOM    730  HB2 MET X  48      32.306  28.149  22.569  0.00  0.00            
ATOM    731  HB3 MET X  48      32.028  28.456  24.253  0.00  0.00            
ATOM    732  CG  MET X  48      31.277  26.561  23.641  0.00  0.00            
ATOM    733  HG2 MET X  48      30.738  26.181  22.773  0.00  0.00            
ATOM    734  HG3 MET X  48      32.264  26.104  23.712  0.00  0.00            
ATOM    735  SD  MET X  48      30.384  26.084  25.138  0.00  0.00            
ATOM    736  CE  MET X  48      31.629  26.063  26.361  0.00  0.00            
ATOM    737  HE1 MET X  48      31.084  25.899  27.291  0.00  0.00            
ATOM    738  HE2 MET X  48      32.214  25.182  26.096  0.00  0.00            
ATOM    739  HE3 MET X  48      32.243  26.961  26.297  0.00  0.00            
ATOM    740  C   MET X  48      29.296  28.702  24.186  0.00  0.00            
ATOM    741  O   MET X  48      28.233  28.042  24.076  0.00  0.00            
ATOM    742  N   LEU X  49      29.647  29.282  25.329  0.00  0.00            
ATOM    743  H   LEU X  49      30.549  29.891  25.383  0.00  0.00            
ATOM    744  CA  LEU X  49      28.756  29.250  26.500  0.00  0.00            
ATOM    745  HA  LEU X  49      28.552  28.270  26.632  0.00  0.00            
ATOM    746  CB  LEU X  49      29.532  30.002  27.617  0.00  0.00            
ATOM    747  HB2 LEU X  49      30.180  30.784  27.222  0.00  0.00            
ATOM    748  HB3 LEU X  49      28.784  30.427  28.287  0.00  0.00            
ATOM    749  CG  LEU X  49      30.348  29.009  28.465  0.00  0.00            
ATOM    750  HG  LEU X  49      30.925  28.446  27.733  0.00  0.00            
ATOM    751  CD1 LEU X  49      31.463  29.788  29.168  0.00  0.00            
ATOM    752 HD11 LEU X  49      32.074  29.012  29.629  0.00  0.00            
ATOM    753 HD12 LEU X  49      32.021  30.420  28.478  0.00  0.00            
ATOM    754 HD13 LEU X  49      31.059  30.505  29.882  0.00  0.00            
ATOM    755  CD2 LEU X  49      29.493  28.248  29.364  0.00  0.00            
ATOM    756 HD21 LEU X  49      28.921  27.670  28.639  0.00  0.00            
ATOM    757 HD22 LEU X  49      30.126  27.524  29.879  0.00  0.00            
ATOM    758 HD23 LEU X  49      28.943  28.797  30.009  0.00  0.00            
ATOM    759  C   LEU X  49      27.440  29.978  26.340  0.00  0.00            
ATOM    760  O   LEU X  49      26.393  29.428  26.727  0.00  0.00            
ATOM    761  N   MET X  50      27.309  31.108  25.624  0.00  0.00            
ATOM    762  H   MET X  50      28.199  31.567  25.193  0.00  0.00            
ATOM    763  CA  MET X  50      26.052  31.711  25.200  0.00  0.00            
ATOM    764  HA  MET X  50      25.321  31.767  26.007  0.00  0.00            
ATOM    765  CB  MET X  50      26.277  33.184  24.789  0.00  0.00            
ATOM    766  HB2 MET X  50      27.110  33.605  25.351  0.00  0.00            
ATOM    767  HB3 MET X  50      26.613  33.119  23.754  0.00  0.00            
ATOM    768  CG  MET X  50      25.117  34.038  24.985  0.00  0.00            
ATOM    769  HG2 MET X  50      24.322  33.548  24.424  0.00  0.00            
ATOM    770  HG3 MET X  50      24.903  34.118  26.051  0.00  0.00            
ATOM    771  SD  MET X  50      25.329  35.684  24.086  0.00  0.00            
ATOM    772  CE  MET X  50      24.951  35.360  22.315  0.00  0.00            
ATOM    773  HE1 MET X  50      24.044  34.819  22.046  0.00  0.00            
ATOM    774  HE2 MET X  50      24.765  36.223  21.824  0.00  0.00            
ATOM    775  HE3 MET X  50      25.689  34.745  21.800  0.00  0.00            
ATOM    776  C   MET X  50      25.375  30.928  24.090  0.00  0.00            
ATOM    777  O   MET X  50      24.192  31.023  23.953  0.00  0.00            
ATOM    778  N   GLY X  51      26.014  29.988  23.402  0.00  0.00            
ATOM    779  H   GLY X  51      27.086  30.181  23.448  0.00  0.00            
ATOM    780  CA  GLY X  51      25.398  28.917  22.525  0.00  0.00            
ATOM    781  HA2 GLY X  51      24.666  29.347  21.842  0.00  0.00            
ATOM    782  HA3 GLY X  51      26.189  28.438  21.948  0.00  0.00            
ATOM    783  C   GLY X  51      24.768  27.749  23.332  0.00  0.00            
ATOM    784  O   GLY X  51      23.931  27.037  22.889  0.00  0.00            
ATOM    785  N   LEU X  52      25.251  27.526  24.543  0.00  0.00            
ATOM    786  H   LEU X  52      26.178  28.041  24.797  0.00  0.00            
ATOM    787  CA  LEU X  52      24.524  26.677  25.490  0.00  0.00            
ATOM    788  HA  LEU X  52      23.901  25.963  24.950  0.00  0.00            
ATOM    789  CB  LEU X  52      25.494  25.790  26.331  0.00  0.00            
ATOM    790  HB2 LEU X  52      26.013  26.570  26.887  0.00  0.00            
ATOM    791  HB3 LEU X  52      24.939  25.264  27.108  0.00  0.00            
ATOM    792  CG  LEU X  52      26.464  24.819  25.644  0.00  0.00            
ATOM    793  HG  LEU X  52      27.058  25.393  24.933  0.00  0.00            
ATOM    794  CD1 LEU X  52      27.445  24.207  26.660  0.00  0.00            
ATOM    795 HD11 LEU X  52      27.922  23.301  26.288  0.00  0.00            
ATOM    796 HD12 LEU X  52      28.087  24.964  26.849  0.00  0.00            
ATOM    797 HD13 LEU X  52      26.907  23.921  27.564  0.00  0.00            
ATOM    798  CD2 LEU X  52      25.780  23.692  24.871  0.00  0.00            
ATOM    799 HD21 LEU X  52      25.002  24.066  24.206  0.00  0.00            
ATOM    800 HD22 LEU X  52      26.475  23.110  24.267  0.00  0.00            
ATOM    801 HD23 LEU X  52      25.387  22.968  25.455  0.00  0.00            
ATOM    802  C   LEU X  52      23.552  27.456  26.390  0.00  0.00            
ATOM    803  O   LEU X  52      23.049  26.887  27.295  0.00  0.00            
ATOM    804  N   ASP X  53      23.276  28.768  26.081  0.00  0.00            
ATOM    805  H   ASP X  53      23.931  29.265  25.364  0.00  0.00            
ATOM    806  CA  ASP X  53      22.202  29.648  26.696  0.00  0.00            
ATOM    807  HA  ASP X  53      22.139  30.515  26.038  0.00  0.00            
ATOM    808  CB  ASP X  53      20.854  28.934  26.704  0.00  0.00            
ATOM    809  HB2 ASP X  53      20.984  28.001  27.253  0.00  0.00            
ATOM    810  HB3 ASP X  53      20.066  29.560  27.123  0.00  0.00            
ATOM    811  CG  ASP X  53      20.321  28.589  25.323  0.00  0.00            
ATOM    812  OD1 ASP X  53      19.671  27.535  25.210  0.00  0.00            
ATOM    813  OD2 ASP X  53      20.583  29.280  24.293  0.00  0.00            
ATOM    814  C   ASP X  53      22.624  30.165  28.039  0.00  0.00            
ATOM    815  O   ASP X  53      21.745  30.466  28.878  0.00  0.00            
ATOM    816  N   LEU X  54      23.929  30.186  28.352  0.00  0.00            
ATOM    817  H   LEU X  54      24.655  29.681  27.715  0.00  0.00            
ATOM    818  CA  LEU X  54      24.381  30.853  29.555  0.00  0.00            
ATOM    819  HA  LEU X  54      23.603  30.966  30.310  0.00  0.00            
ATOM    820  CB  LEU X  54      25.683  30.050  30.132  0.00  0.00            
ATOM    821  HB2 LEU X  54      26.458  29.860  29.389  0.00  0.00            
ATOM    822  HB3 LEU X  54      26.070  30.699  30.918  0.00  0.00            
ATOM    823  CG  LEU X  54      25.353  28.704  30.769  0.00  0.00            
ATOM    824  HG  LEU X  54      24.313  28.781  31.088  0.00  0.00            
ATOM    825  CD1 LEU X  54      25.661  27.485  29.839  0.00  0.00            
ATOM    826 HD11 LEU X  54      25.047  27.463  28.939  0.00  0.00            
ATOM    827 HD12 LEU X  54      26.696  27.473  29.496  0.00  0.00            
ATOM    828 HD13 LEU X  54      25.471  26.565  30.392  0.00  0.00            
ATOM    829  CD2 LEU X  54      26.226  28.510  32.033  0.00  0.00            
ATOM    830 HD21 LEU X  54      26.026  29.415  32.608  0.00  0.00            
ATOM    831 HD22 LEU X  54      25.952  27.597  32.563  0.00  0.00            
ATOM    832 HD23 LEU X  54      27.219  28.570  31.860  0.00  0.00            
ATOM    833  C   LEU X  54      24.646  32.373  29.298  0.00  0.00            
ATOM    834  O   LEU X  54      25.160  32.742  28.227  0.00  0.00            
ATOM    835  N   LEU X  55      24.271  33.120  30.304  0.00  0.00            
ATOM    836  H   LEU X  55      23.971  32.639  31.223  0.00  0.00            
ATOM    837  CA  LEU X  55      24.535  34.499  30.418  0.00  0.00            
ATOM    838  HA  LEU X  55      24.607  34.916  29.501  0.00  0.00            
ATOM    839  CB  LEU X  55      23.518  35.220  31.312  0.00  0.00            
ATOM    840  HB2 LEU X  55      22.533  34.904  30.968  0.00  0.00            
ATOM    841  HB3 LEU X  55      23.606  34.984  32.373  0.00  0.00            
ATOM    842  CG  LEU X  55      23.582  36.757  31.037  0.00  0.00            
ATOM    843  HG  LEU X  55      23.482  36.942  29.968  0.00  0.00            
ATOM    844  CD1 LEU X  55      22.478  37.508  31.819  0.00  0.00            
ATOM    845 HD11 LEU X  55      22.326  38.530  31.474  0.00  0.00            
ATOM    846 HD12 LEU X  55      21.526  37.026  31.594  0.00  0.00            
ATOM    847 HD13 LEU X  55      22.657  37.481  32.894  0.00  0.00            
ATOM    848  CD2 LEU X  55      24.879  37.464  31.533  0.00  0.00            
ATOM    849 HD21 LEU X  55      25.244  36.886  32.382  0.00  0.00            
ATOM    850 HD22 LEU X  55      25.666  37.428  30.779  0.00  0.00            
ATOM    851 HD23 LEU X  55      24.751  38.429  31.804  0.00  0.00            
ATOM    852  C   LEU X  55      25.909  34.586  31.142  0.00  0.00            
ATOM    853  O   LEU X  55      26.050  34.463  32.333  0.00  0.00            
ATOM    854  N   VAL X  56      26.820  34.817  30.192  0.00  0.00            
ATOM    855  H   VAL X  56      26.575  34.802  29.130  0.00  0.00            
ATOM    856  CA  VAL X  56      28.274  35.018  30.499  0.00  0.00            
ATOM    857  HA  VAL X  56      28.601  34.544  31.328  0.00  0.00            
ATOM    858  CB  VAL X  56      29.168  34.557  29.233  0.00  0.00            
ATOM    859  HB  VAL X  56      28.993  35.288  28.444  0.00  0.00            
ATOM    860  CG1 VAL X  56      30.644  34.498  29.697  0.00  0.00            
ATOM    861 HG11 VAL X  56      30.671  33.905  30.612  0.00  0.00            
ATOM    862 HG12 VAL X  56      31.215  34.033  28.894  0.00  0.00            
ATOM    863 HG13 VAL X  56      30.915  35.518  29.926  0.00  0.00            
ATOM    864  CG2 VAL X  56      28.689  33.266  28.604  0.00  0.00            
ATOM    865 HG21 VAL X  56      29.163  33.128  27.643  0.00  0.00            
ATOM    866 HG22 VAL X  56      28.781  32.411  29.256  0.00  0.00            
ATOM    867 HG23 VAL X  56      27.637  33.320  28.365  0.00  0.00            
ATOM    868  C   VAL X  56      28.579  36.520  30.675  0.00  0.00            
ATOM    869  O   VAL X  56      28.288  37.346  29.873  0.00  0.00            
ATOM    870  N   PHE X  57      29.179  36.762  31.819  0.00  0.00            
ATOM    871  H   PHE X  57      29.479  35.982  32.518  0.00  0.00            
ATOM    872  CA  PHE X  57      29.531  38.164  32.328  0.00  0.00            
ATOM    873  HA  PHE X  57      29.563  38.802  31.444  0.00  0.00            
ATOM    874  CB  PHE X  57      28.513  38.646  33.345  0.00  0.00            
ATOM    875  HB2 PHE X  57      28.771  39.683  33.502  0.00  0.00            
ATOM    876  HB3 PHE X  57      27.562  38.634  33.004  0.00  0.00            
ATOM    877  CG  PHE X  57      28.403  38.018  34.701  0.00  0.00            
ATOM    878  CD1 PHE X  57      28.483  38.904  35.802  0.00  0.00            
ATOM    879  HD1 PHE X  57      28.580  39.974  35.686  0.00  0.00            
ATOM    880  CE1 PHE X  57      28.559  38.430  37.156  0.00  0.00            
ATOM    881  HE1 PHE X  57      28.567  39.130  37.885  0.00  0.00            
ATOM    882  CZ  PHE X  57      28.511  37.034  37.309  0.00  0.00            
ATOM    883  HZ  PHE X  57      28.306  36.724  38.334  0.00  0.00            
ATOM    884  CE2 PHE X  57      28.335  36.136  36.246  0.00  0.00            
ATOM    885  HE2 PHE X  57      28.234  35.057  36.366  0.00  0.00            
ATOM    886  CD2 PHE X  57      28.332  36.643  34.946  0.00  0.00            
ATOM    887  HD2 PHE X  57      28.031  35.984  34.132  0.00  0.00            
ATOM    888  C   PHE X  57      31.000  38.200  32.896  0.00  0.00            
ATOM    889  O   PHE X  57      31.682  37.197  33.122  0.00  0.00            
ATOM    890  N   ALA X  58      31.455  39.455  33.016  0.00  0.00            
ATOM    891  H   ALA X  58      30.875  40.273  32.589  0.00  0.00            
ATOM    892  CA  ALA X  58      32.906  39.731  33.216  0.00  0.00            
ATOM    893  HA  ALA X  58      33.261  39.110  34.039  0.00  0.00            
ATOM    894  CB  ALA X  58      33.706  39.418  31.934  0.00  0.00            
ATOM    895  HB1 ALA X  58      34.770  39.655  31.949  0.00  0.00            
ATOM    896  HB2 ALA X  58      33.647  38.436  31.706  0.00  0.00            
ATOM    897  HB3 ALA X  58      33.243  39.978  31.122  0.00  0.00            
ATOM    898  C   ALA X  58      33.054  41.218  33.574  0.00  0.00            
ATOM    899  O   ALA X  58      32.202  42.079  33.364  0.00  0.00            
ATOM    900  N   HIE X  59      34.258  41.536  34.036  0.00  0.00            
ATOM    901  H   HIE X  59      34.969  40.732  34.225  0.00  0.00            
ATOM    902  CA  HIE X  59      34.922  42.835  33.989  0.00  0.00            
ATOM    903  HA  HIE X  59      34.565  43.345  33.095  0.00  0.00            
ATOM    904  CB  HIE X  59      34.624  43.760  35.165  0.00  0.00            
ATOM    905  HB2 HIE X  59      35.228  44.665  35.113  0.00  0.00            
ATOM    906  HB3 HIE X  59      33.598  44.072  35.043  0.00  0.00            
ATOM    907  CG  HIE X  59      34.743  43.199  36.567  0.00  0.00            
ATOM    908  ND1 HIE X  59      33.623  42.612  37.228  0.00  0.00            
ATOM    909  CE1 HIE X  59      34.091  42.258  38.405  0.00  0.00            
ATOM    910  HE1 HIE X  59      33.546  41.809  39.127  0.00  0.00            
ATOM    911  NE2 HIE X  59      35.349  42.625  38.595  0.00  0.00            
ATOM    912  HE2 HIE X  59      36.019  42.284  39.370  0.00  0.00            
ATOM    913  CD2 HIE X  59      35.772  43.246  37.448  0.00  0.00            
ATOM    914  HD2 HIE X  59      36.709  43.574  37.264  0.00  0.00            
ATOM    915  C   HIE X  59      36.413  42.627  33.761  0.00  0.00            
ATOM    916  O   HIE X  59      36.928  41.532  34.060  0.00  0.00            
ATOM    917  N   ASP X  60      37.080  43.607  33.227  0.00  0.00            
ATOM    918  H   ASP X  60      36.577  44.528  32.931  0.00  0.00            
ATOM    919  CA  ASP X  60      38.574  43.731  33.367  0.00  0.00            
ATOM    920  HA  ASP X  60      38.973  42.736  33.171  0.00  0.00            
ATOM    921  CB  ASP X  60      39.248  44.617  32.341  0.00  0.00            
ATOM    922  HB2 ASP X  60      39.122  45.680  32.549  0.00  0.00            
ATOM    923  HB3 ASP X  60      40.222  44.406  32.505  0.00  0.00            
ATOM    924  CG  ASP X  60      38.849  44.340  30.933  0.00  0.00            
ATOM    925  OD1 ASP X  60      38.598  43.186  30.561  0.00  0.00            
ATOM    926  OD2 ASP X  60      38.691  45.311  30.156  0.00  0.00            
ATOM    927  C   ASP X  60      38.923  44.159  34.816  0.00  0.00            
ATOM    928  O   ASP X  60      38.213  45.026  35.347  0.00  0.00            
ATOM    929  N   HIE X  61      40.019  43.616  35.431  0.00  0.00            
ATOM    930  H   HIE X  61      40.576  42.858  34.880  0.00  0.00            
ATOM    931  CA  HIE X  61      40.249  43.895  36.848  0.00  0.00            
ATOM    932  HA  HIE X  61      39.455  43.689  37.437  0.00  0.00            
ATOM    933  CB  HIE X  61      41.277  42.853  37.271  0.00  0.00            
ATOM    934  HB2 HIE X  61      42.218  42.943  36.728  0.00  0.00            
ATOM    935  HB3 HIE X  61      41.482  43.111  38.310  0.00  0.00            
ATOM    936  CG  HIE X  61      40.989  41.332  37.168  0.00  0.00            
ATOM    937  ND1 HIE X  61      39.858  40.653  37.529  0.00  0.00            
ATOM    938  CE1 HIE X  61      40.071  39.367  37.254  0.00  0.00            
ATOM    939  HE1 HIE X  61      39.325  38.573  37.277  0.00  0.00            
ATOM    940  NE2 HIE X  61      41.340  39.208  36.848  0.00  0.00            
ATOM    941  HE2 HIE X  61      41.795  38.279  36.504  0.00  0.00            
ATOM    942  CD2 HIE X  61      41.906  40.436  36.749  0.00  0.00            
ATOM    943  HD2 HIE X  61      42.970  40.604  36.581  0.00  0.00            
ATOM    944  C   HIE X  61      40.719  45.415  37.094  0.00  0.00            
ATOM    945  O   HIE X  61      41.235  46.100  36.218  0.00  0.00            
ATOM    946  N   VAL X  62      40.807  45.767  38.400  0.00  0.00            
ATOM    947  H   VAL X  62      40.388  45.227  39.143  0.00  0.00            
ATOM    948  CA  VAL X  62      41.829  46.780  38.798  0.00  0.00            
ATOM    949  HA  VAL X  62      41.540  47.761  38.423  0.00  0.00            
ATOM    950  CB  VAL X  62      42.069  46.855  40.316  0.00  0.00            
ATOM    951  HB  VAL X  62      42.546  45.950  40.691  0.00  0.00            
ATOM    952  CG1 VAL X  62      42.930  48.049  40.695  0.00  0.00            
ATOM    953 HG11 VAL X  62      43.891  47.943  40.193  0.00  0.00            
ATOM    954 HG12 VAL X  62      42.466  48.930  40.526  0.00  0.00            
ATOM    955 HG13 VAL X  62      43.174  47.893  41.735  0.00  0.00            
ATOM    956  CG2 VAL X  62      40.671  47.196  40.918  0.00  0.00            
ATOM    957 HG21 VAL X  62      40.331  48.158  40.565  0.00  0.00            
ATOM    958 HG22 VAL X  62      39.963  46.487  40.794  0.00  0.00            
ATOM    959 HG23 VAL X  62      40.714  47.253  42.005  0.00  0.00            
ATOM    960  C   VAL X  62      43.169  46.470  38.098  0.00  0.00            
ATOM    961  O   VAL X  62      43.775  45.411  38.413  0.00  0.00            
ATOM    962  N   GLY X  63      43.617  47.391  37.239  0.00  0.00            
ATOM    963  H   GLY X  63      43.106  48.239  37.036  0.00  0.00            
ATOM    964  CA  GLY X  63      45.041  47.294  36.738  0.00  0.00            
ATOM    965  HA2 GLY X  63      45.514  48.269  36.625  0.00  0.00            
ATOM    966  HA3 GLY X  63      45.687  46.821  37.478  0.00  0.00            
ATOM    967  C   GLY X  63      45.119  46.454  35.477  0.00  0.00            
ATOM    968  O   GLY X  63      46.207  46.152  35.112  0.00  0.00            
ATOM    969  N   HID X  64      43.970  46.128  34.899  0.00  0.00            
ATOM    970  H   HID X  64      43.078  46.436  35.444  0.00  0.00            
ATOM    971  CA  HID X  64      43.875  45.287  33.789  0.00  0.00            
ATOM    972  HA  HID X  64      44.745  45.220  33.137  0.00  0.00            
ATOM    973  CB  HID X  64      43.468  43.862  34.230  0.00  0.00            
ATOM    974  HB2 HID X  64      42.500  43.789  34.727  0.00  0.00            
ATOM    975  HB3 HID X  64      43.340  43.275  33.321  0.00  0.00            
ATOM    976  CG  HID X  64      44.452  43.124  35.058  0.00  0.00            
ATOM    977  ND1 HID X  64      44.623  43.276  36.418  0.00  0.00            
ATOM    978  HD1 HID X  64      44.146  44.015  37.062  0.00  0.00            
ATOM    979  CE1 HID X  64      45.656  42.476  36.772  0.00  0.00            
ATOM    980  HE1 HID X  64      45.996  42.430  37.722  0.00  0.00            
ATOM    981  NE2 HID X  64      46.155  41.852  35.688  0.00  0.00            
ATOM    982  CD2 HID X  64      45.420  42.291  34.565  0.00  0.00            
ATOM    983  HD2 HID X  64      45.597  42.090  33.591  0.00  0.00            
ATOM    984  C   HID X  64      42.868  45.832  32.745  0.00  0.00            
ATOM    985  O   HID X  64      41.789  46.309  33.060  0.00  0.00            
ATOM    986  N   GLY X  65      43.187  45.711  31.468  0.00  0.00            
ATOM    987  H   GLY X  65      44.080  45.176  31.143  0.00  0.00            
ATOM    988  CA  GLY X  65      42.222  45.981  30.376  0.00  0.00            
ATOM    989  HA2 GLY X  65      42.652  45.670  29.576  0.00  0.00            
ATOM    990  HA3 GLY X  65      41.380  45.440  30.513  0.00  0.00            
ATOM    991  C   GLY X  65      41.845  47.472  30.340  0.00  0.00            
ATOM    992  O   GLY X  65      42.653  48.362  30.636  0.00  0.00            
ATOM    993  N   GLN X  66      40.581  47.690  30.002  0.00  0.00            
ATOM    994  H   GLN X  66      39.912  46.846  29.834  0.00  0.00            
ATOM    995  CA  GLN X  66      40.074  49.111  29.957  0.00  0.00            
ATOM    996  HA  GLN X  66      40.816  49.675  29.392  0.00  0.00            
ATOM    997  CB  GLN X  66      38.799  48.993  29.233  0.00  0.00            
ATOM    998  HB2 GLN X  66      38.122  48.313  29.750  0.00  0.00            
ATOM    999  HB3 GLN X  66      38.360  49.980  29.090  0.00  0.00            
ATOM   1000  CG  GLN X  66      38.794  48.423  27.860  0.00  0.00            
ATOM   1001  HG2 GLN X  66      39.108  47.381  27.908  0.00  0.00            
ATOM   1002  HG3 GLN X  66      37.832  48.419  27.551  0.00  0.00            
ATOM   1003  CD  GLN X  66      39.657  49.176  26.883  0.00  0.00            
ATOM   1004  OE1 GLN X  66      40.047  50.314  27.032  0.00  0.00            
ATOM   1005  NE2 GLN X  66      39.977  48.634  25.713  0.00  0.00            
ATOM   1006 HE21 GLN X  66      40.643  49.261  25.120  0.00  0.00            
ATOM   1007 HE22 GLN X  66      39.572  47.673  25.396  0.00  0.00            
ATOM   1008  C   GLN X  66      39.930  49.766  31.335  0.00  0.00            
ATOM   1009  O   GLN X  66      39.684  50.923  31.365  0.00  0.00            
ATOM   1010  N   SER X  67      40.040  48.990  32.425  0.00  0.00            
ATOM   1011  H   SER X  67      40.240  47.926  32.300  0.00  0.00            
ATOM   1012  CA  SER X  67      39.783  49.488  33.829  0.00  0.00            
ATOM   1013  HA  SER X  67      38.907  49.989  33.871  0.00  0.00            
ATOM   1014  CB  SER X  67      39.561  48.309  34.721  0.00  0.00            
ATOM   1015  HB2 SER X  67      40.429  47.675  34.540  0.00  0.00            
ATOM   1016  HB3 SER X  67      39.431  48.580  35.769  0.00  0.00            
ATOM   1017  OG  SER X  67      38.414  47.566  34.264  0.00  0.00            
ATOM   1018  HG  SER X  67      38.382  46.576  34.460  0.00  0.00            
ATOM   1019  C   SER X  67      40.886  50.364  34.434  0.00  0.00            
ATOM   1020  O   SER X  67      42.026  50.447  33.951  0.00  0.00            
ATOM   1021  N   GLU X  68      40.430  51.110  35.457  0.00  0.00            
ATOM   1022  H   GLU X  68      39.496  50.981  35.818  0.00  0.00            
ATOM   1023  CA  GLU X  68      41.325  52.055  36.148  0.00  0.00            
ATOM   1024  HA  GLU X  68      41.724  52.759  35.544  0.00  0.00            
ATOM   1025  CB  GLU X  68      40.527  52.917  37.156  0.00  0.00            
ATOM   1026  HB2 GLU X  68      39.929  52.174  37.681  0.00  0.00            
ATOM   1027  HB3 GLU X  68      41.193  53.415  37.860  0.00  0.00            
ATOM   1028  CG  GLU X  68      39.582  53.904  36.417  0.00  0.00            
ATOM   1029  HG2 GLU X  68      39.193  53.444  35.509  0.00  0.00            
ATOM   1030  HG3 GLU X  68      38.734  54.071  37.081  0.00  0.00            
ATOM   1031  CD  GLU X  68      40.375  55.086  35.935  0.00  0.00            
ATOM   1032  OE1 GLU X  68      40.162  55.436  34.743  0.00  0.00            
ATOM   1033  OE2 GLU X  68      41.154  55.663  36.689  0.00  0.00            
ATOM   1034  C   GLU X  68      42.412  51.262  36.946  0.00  0.00            
ATOM   1035  O   GLU X  68      42.261  50.034  37.054  0.00  0.00            
ATOM   1036  N   GLY X  69      43.452  51.986  37.481  0.00  0.00            
ATOM   1037  H   GLY X  69      43.622  52.901  37.089  0.00  0.00            
ATOM   1038  CA  GLY X  69      44.502  51.397  38.307  0.00  0.00            
ATOM   1039  HA2 GLY X  69      44.531  51.927  39.166  0.00  0.00            
ATOM   1040  HA3 GLY X  69      44.292  50.424  38.479  0.00  0.00            
ATOM   1041  C   GLY X  69      45.877  51.372  37.609  0.00  0.00            
ATOM   1042  O   GLY X  69      45.923  51.279  36.383  0.00  0.00            
ATOM   1043  N   GLU X  70      46.952  51.304  38.342  0.00  0.00            
ATOM   1044  H   GLU X  70      46.820  51.206  39.419  0.00  0.00            
ATOM   1045  CA  GLU X  70      48.300  51.115  37.852  0.00  0.00            
ATOM   1046  HA  GLU X  70      48.529  51.837  37.068  0.00  0.00            
ATOM   1047  CB  GLU X  70      49.341  51.174  38.943  0.00  0.00            
ATOM   1048  HB2 GLU X  70      48.903  50.602  39.762  0.00  0.00            
ATOM   1049  HB3 GLU X  70      50.220  50.636  38.590  0.00  0.00            
ATOM   1050  CG  GLU X  70      49.749  52.591  39.481  0.00  0.00            
ATOM   1051  HG2 GLU X  70      48.899  52.844  40.115  0.00  0.00            
ATOM   1052  HG3 GLU X  70      50.590  52.581  40.039  0.00  0.00            
ATOM   1053  CD  GLU X  70      49.923  53.621  38.408  0.00  0.00            
ATOM   1054  OE1 GLU X  70      49.154  54.602  38.398  0.00  0.00            
ATOM   1055  OE2 GLU X  70      50.798  53.425  37.520  0.00  0.00            
ATOM   1056  C   GLU X  70      48.301  49.636  37.256  0.00  0.00            
ATOM   1057  O   GLU X  70      47.676  48.679  37.756  0.00  0.00            
ATOM   1058  N   ARG X  71      49.060  49.520  36.203  0.00  0.00            
ATOM   1059  H   ARG X  71      49.746  50.294  35.858  0.00  0.00            
ATOM   1060  CA  ARG X  71      49.127  48.277  35.371  0.00  0.00            
ATOM   1061  HA  ARG X  71      48.184  48.029  35.111  0.00  0.00            
ATOM   1062  CB  ARG X  71      49.873  48.531  33.992  0.00  0.00            
ATOM   1063  HB2 ARG X  71      50.906  48.816  34.190  0.00  0.00            
ATOM   1064  HB3 ARG X  71      49.966  47.578  33.471  0.00  0.00            
ATOM   1065  CG  ARG X  71      49.282  49.662  33.066  0.00  0.00            
ATOM   1066  HG2 ARG X  71      49.158  50.619  33.575  0.00  0.00            
ATOM   1067  HG3 ARG X  71      49.872  49.755  32.154  0.00  0.00            
ATOM   1068  CD  ARG X  71      47.808  49.451  32.643  0.00  0.00            
ATOM   1069  HD2 ARG X  71      47.426  50.159  31.908  0.00  0.00            
ATOM   1070  HD3 ARG X  71      47.745  48.528  32.066  0.00  0.00            
ATOM   1071  NE  ARG X  71      46.767  49.519  33.664  0.00  0.00            
ATOM   1072  HE  ARG X  71      47.020  49.852  34.671  0.00  0.00            
ATOM   1073  CZ  ARG X  71      45.468  49.272  33.464  0.00  0.00            
ATOM   1074  NH1 ARG X  71      45.024  48.821  32.306  0.00  0.00            
ATOM   1075 HH11 ARG X  71      45.680  48.665  31.450  0.00  0.00            
ATOM   1076 HH12 ARG X  71      44.056  48.648  32.077  0.00  0.00            
ATOM   1077  NH2 ARG X  71      44.678  49.426  34.465  0.00  0.00            
ATOM   1078 HH21 ARG X  71      45.064  50.076  35.251  0.00  0.00            
ATOM   1079 HH22 ARG X  71      43.603  49.378  34.293  0.00  0.00            
ATOM   1080  C   ARG X  71      49.816  47.226  36.225  0.00  0.00            
ATOM   1081  O   ARG X  71      50.970  47.360  36.584  0.00  0.00            
ATOM   1082  N   MET X  72      49.058  46.142  36.472  0.00  0.00            
ATOM   1083  H   MET X  72      48.058  46.108  36.041  0.00  0.00            
ATOM   1084  CA  MET X  72      49.461  44.968  37.232  0.00  0.00            
ATOM   1085  HA  MET X  72      48.722  44.304  37.412  0.00  0.00            
ATOM   1086  CB  MET X  72      50.409  44.038  36.373  0.00  0.00            
ATOM   1087  HB2 MET X  72      51.325  44.624  36.296  0.00  0.00            
ATOM   1088  HB3 MET X  72      50.647  43.120  36.911  0.00  0.00            
ATOM   1089  CG  MET X  72      49.909  43.567  35.066  0.00  0.00            
ATOM   1090  HG2 MET X  72      49.090  42.857  35.177  0.00  0.00            
ATOM   1091  HG3 MET X  72      49.545  44.423  34.498  0.00  0.00            
ATOM   1092  SD  MET X  72      51.151  42.722  34.095  0.00  0.00            
ATOM   1093  CE  MET X  72      51.209  41.163  34.988  0.00  0.00            
ATOM   1094  HE1 MET X  72      50.161  40.873  35.064  0.00  0.00            
ATOM   1095  HE2 MET X  72      51.676  40.417  34.345  0.00  0.00            
ATOM   1096  HE3 MET X  72      51.595  41.296  35.999  0.00  0.00            
ATOM   1097  C   MET X  72      50.036  45.351  38.596  0.00  0.00            
ATOM   1098  O   MET X  72      51.208  45.113  38.882  0.00  0.00            
ATOM   1099  N   VAL X  73      49.226  46.041  39.467  0.00  0.00            
ATOM   1100  H   VAL X  73      48.384  46.363  39.137  0.00  0.00            
ATOM   1101  CA  VAL X  73      49.444  46.280  40.888  0.00  0.00            
ATOM   1102  HA  VAL X  73      50.189  45.710  41.262  0.00  0.00            
ATOM   1103  CB  VAL X  73      49.775  47.777  41.109  0.00  0.00            
ATOM   1104  HB  VAL X  73      48.982  48.385  40.674  0.00  0.00            
ATOM   1105  CG1 VAL X  73      49.901  48.207  42.595  0.00  0.00            
ATOM   1106 HG11 VAL X  73      50.366  49.192  42.595  0.00  0.00            
ATOM   1107 HG12 VAL X  73      48.912  48.327  43.037  0.00  0.00            
ATOM   1108 HG13 VAL X  73      50.378  47.539  43.313  0.00  0.00            
ATOM   1109  CG2 VAL X  73      51.187  48.093  40.459  0.00  0.00            
ATOM   1110 HG21 VAL X  73      51.566  49.058  40.795  0.00  0.00            
ATOM   1111 HG22 VAL X  73      51.938  47.352  40.732  0.00  0.00            
ATOM   1112 HG23 VAL X  73      51.184  48.139  39.370  0.00  0.00            
ATOM   1113  C   VAL X  73      48.140  45.984  41.661  0.00  0.00            
ATOM   1114  O   VAL X  73      47.060  46.242  41.103  0.00  0.00            
ATOM   1115  N   VAL X  74      48.245  45.633  42.914  0.00  0.00            
ATOM   1116  H   VAL X  74      49.244  45.577  43.320  0.00  0.00            
ATOM   1117  CA  VAL X  74      47.081  45.730  43.838  0.00  0.00            
ATOM   1118  HA  VAL X  74      46.652  46.593  43.535  0.00  0.00            
ATOM   1119  CB  VAL X  74      46.261  44.476  43.699  0.00  0.00            
ATOM   1120  HB  VAL X  74      46.282  44.286  42.626  0.00  0.00            
ATOM   1121  CG1 VAL X  74      46.897  43.257  44.329  0.00  0.00            
ATOM   1122 HG11 VAL X  74      46.366  42.322  44.152  0.00  0.00            
ATOM   1123 HG12 VAL X  74      47.904  43.206  43.915  0.00  0.00            
ATOM   1124 HG13 VAL X  74      46.999  43.474  45.310  0.00  0.00            
ATOM   1125  CG2 VAL X  74      44.806  44.699  44.105  0.00  0.00            
ATOM   1126 HG21 VAL X  74      44.252  43.813  43.793  0.00  0.00            
ATOM   1127 HG22 VAL X  74      44.833  44.712  45.194  0.00  0.00            
ATOM   1128 HG23 VAL X  74      44.559  45.628  43.593  0.00  0.00            
ATOM   1129  C   VAL X  74      47.544  46.089  45.209  0.00  0.00            
ATOM   1130  O   VAL X  74      48.645  45.649  45.602  0.00  0.00            
ATOM   1131  N   SER X  75      46.624  46.730  45.980  0.00  0.00            
ATOM   1132  H   SER X  75      45.653  47.022  45.578  0.00  0.00            
ATOM   1133  CA  SER X  75      46.890  47.142  47.378  0.00  0.00            
ATOM   1134  HA  SER X  75      47.846  47.643  47.349  0.00  0.00            
ATOM   1135  CB  SER X  75      45.868  48.198  47.831  0.00  0.00            
ATOM   1136  HB2 SER X  75      46.103  48.503  48.840  0.00  0.00            
ATOM   1137  HB3 SER X  75      46.003  49.050  47.181  0.00  0.00            
ATOM   1138  OG  SER X  75      44.509  47.683  47.762  0.00  0.00            
ATOM   1139  HG  SER X  75      44.138  47.949  46.782  0.00  0.00            
ATOM   1140  C   SER X  75      46.963  45.930  48.411  0.00  0.00            
ATOM   1141  O   SER X  75      47.753  46.034  49.347  0.00  0.00            
ATOM   1142  N   ASP X  76      46.261  44.922  48.116  0.00  0.00            
ATOM   1143  H   ASP X  76      45.591  45.031  47.276  0.00  0.00            
ATOM   1144  CA  ASP X  76      46.183  43.627  48.720  0.00  0.00            
ATOM   1145  HA  ASP X  76      47.110  43.232  48.797  0.00  0.00            
ATOM   1146  CB  ASP X  76      45.491  43.560  50.078  0.00  0.00            
ATOM   1147  HB2 ASP X  76      46.062  44.154  50.792  0.00  0.00            
ATOM   1148  HB3 ASP X  76      44.500  43.971  49.885  0.00  0.00            
ATOM   1149  CG  ASP X  76      45.285  42.195  50.623  0.00  0.00            
ATOM   1150  OD1 ASP X  76      46.259  41.671  51.188  0.00  0.00            
ATOM   1151  OD2 ASP X  76      44.249  41.486  50.439  0.00  0.00            
ATOM   1152  C   ASP X  76      45.403  42.693  47.759  0.00  0.00            
ATOM   1153  O   ASP X  76      44.444  43.126  47.153  0.00  0.00            
ATOM   1154  N   PHE X  77      45.841  41.439  47.663  0.00  0.00            
ATOM   1155  H   PHE X  77      46.707  41.142  48.254  0.00  0.00            
ATOM   1156  CA  PHE X  77      45.317  40.550  46.628  0.00  0.00            
ATOM   1157  HA  PHE X  77      45.584  40.944  45.647  0.00  0.00            
ATOM   1158  CB  PHE X  77      45.974  39.168  46.787  0.00  0.00            
ATOM   1159  HB2 PHE X  77      47.049  39.304  46.667  0.00  0.00            
ATOM   1160  HB3 PHE X  77      45.852  38.795  47.718  0.00  0.00            
ATOM   1161  CG  PHE X  77      45.548  38.301  45.615  0.00  0.00            
ATOM   1162  CD1 PHE X  77      46.119  38.450  44.326  0.00  0.00            
ATOM   1163  HD1 PHE X  77      46.897  39.206  44.215  0.00  0.00            
ATOM   1164  CE1 PHE X  77      45.769  37.610  43.283  0.00  0.00            
ATOM   1165  HE1 PHE X  77      46.310  37.713  42.343  0.00  0.00            
ATOM   1166  CZ  PHE X  77      44.794  36.630  43.472  0.00  0.00            
ATOM   1167  HZ  PHE X  77      44.554  35.953  42.652  0.00  0.00            
ATOM   1168  CE2 PHE X  77      44.165  36.549  44.664  0.00  0.00            
ATOM   1169  HE2 PHE X  77      43.398  35.797  44.777  0.00  0.00            
ATOM   1170  CD2 PHE X  77      44.590  37.297  45.755  0.00  0.00            
ATOM   1171  HD2 PHE X  77      44.151  37.139  46.651  0.00  0.00            
ATOM   1172  C   PHE X  77      43.734  40.350  46.689  0.00  0.00            
ATOM   1173  O   PHE X  77      43.024  40.240  45.692  0.00  0.00            
ATOM   1174  N   HIE X  78      43.149  40.402  47.919  0.00  0.00            
ATOM   1175  H   HIE X  78      43.727  40.721  48.774  0.00  0.00            
ATOM   1176  CA  HIE X  78      41.678  40.131  48.055  0.00  0.00            
ATOM   1177  HA  HIE X  78      41.501  39.198  47.712  0.00  0.00            
ATOM   1178  CB  HIE X  78      41.279  40.163  49.548  0.00  0.00            
ATOM   1179  HB2 HIE X  78      42.170  39.929  50.130  0.00  0.00            
ATOM   1180  HB3 HIE X  78      41.103  41.224  49.728  0.00  0.00            
ATOM   1181  CG  HIE X  78      40.091  39.283  49.919  0.00  0.00            
ATOM   1182  ND1 HIE X  78      40.265  37.966  50.217  0.00  0.00            
ATOM   1183  CE1 HIE X  78      39.027  37.511  50.430  0.00  0.00            
ATOM   1184  HE1 HIE X  78      38.734  36.466  50.525  0.00  0.00            
ATOM   1185  NE2 HIE X  78      38.124  38.498  50.330  0.00  0.00            
ATOM   1186  HE2 HIE X  78      37.069  38.301  50.521  0.00  0.00            
ATOM   1187  CD2 HIE X  78      38.796  39.649  50.008  0.00  0.00            
ATOM   1188  HD2 HIE X  78      38.430  40.675  49.971  0.00  0.00            
ATOM   1189  C   HIE X  78      40.748  41.139  47.393  0.00  0.00            
ATOM   1190  O   HIE X  78      39.568  40.936  47.315  0.00  0.00            
ATOM   1191  N   VAL X  79      41.351  42.254  46.928  0.00  0.00            
ATOM   1192  H   VAL X  79      42.398  42.516  47.081  0.00  0.00            
ATOM   1193  CA  VAL X  79      40.647  43.231  46.044  0.00  0.00            
ATOM   1194  HA  VAL X  79      39.926  43.688  46.585  0.00  0.00            
ATOM   1195  CB  VAL X  79      41.590  44.279  45.453  0.00  0.00            
ATOM   1196  HB  VAL X  79      42.454  43.783  45.011  0.00  0.00            
ATOM   1197  CG1 VAL X  79      40.992  45.053  44.291  0.00  0.00            
ATOM   1198 HG11 VAL X  79      40.990  44.484  43.361  0.00  0.00            
ATOM   1199 HG12 VAL X  79      39.932  45.271  44.417  0.00  0.00            
ATOM   1200 HG13 VAL X  79      41.592  45.947  44.199  0.00  0.00            
ATOM   1201  CG2 VAL X  79      41.999  45.264  46.550  0.00  0.00            
ATOM   1202 HG21 VAL X  79      42.570  46.088  46.150  0.00  0.00            
ATOM   1203 HG22 VAL X  79      41.176  45.550  47.188  0.00  0.00            
ATOM   1204 HG23 VAL X  79      42.466  44.675  47.326  0.00  0.00            
ATOM   1205  C   VAL X  79      39.959  42.502  44.865  0.00  0.00            
ATOM   1206  O   VAL X  79      38.755  42.710  44.579  0.00  0.00            
ATOM   1207  N   PHE X  80      40.666  41.594  44.192  0.00  0.00            
ATOM   1208  H   PHE X  80      41.649  41.398  44.319  0.00  0.00            
ATOM   1209  CA  PHE X  80      40.118  40.942  43.020  0.00  0.00            
ATOM   1210  HA  PHE X  80      39.876  41.689  42.385  0.00  0.00            
ATOM   1211  CB  PHE X  80      41.137  40.043  42.296  0.00  0.00            
ATOM   1212  HB2 PHE X  80      41.468  39.239  42.953  0.00  0.00            
ATOM   1213  HB3 PHE X  80      40.632  39.624  41.425  0.00  0.00            
ATOM   1214  CG  PHE X  80      42.352  40.832  41.749  0.00  0.00            
ATOM   1215  CD1 PHE X  80      43.623  40.581  42.343  0.00  0.00            
ATOM   1216  HD1 PHE X  80      43.871  39.865  43.128  0.00  0.00            
ATOM   1217  CE1 PHE X  80      44.778  41.221  41.813  0.00  0.00            
ATOM   1218  HE1 PHE X  80      45.797  40.948  42.089  0.00  0.00            
ATOM   1219  CZ  PHE X  80      44.667  42.086  40.738  0.00  0.00            
ATOM   1220  HZ  PHE X  80      45.581  42.561  40.383  0.00  0.00            
ATOM   1221  CE2 PHE X  80      43.392  42.311  40.130  0.00  0.00            
ATOM   1222  HE2 PHE X  80      43.300  42.913  39.226  0.00  0.00            
ATOM   1223  CD2 PHE X  80      42.228  41.712  40.657  0.00  0.00            
ATOM   1224  HD2 PHE X  80      41.253  41.927  40.219  0.00  0.00            
ATOM   1225  C   PHE X  80      38.884  40.125  43.313  0.00  0.00            
ATOM   1226  O   PHE X  80      37.900  40.302  42.640  0.00  0.00            
ATOM   1227  N   VAL X  81      39.018  39.418  44.441  0.00  0.00            
ATOM   1228  H   VAL X  81      39.839  39.683  45.108  0.00  0.00            
ATOM   1229  CA  VAL X  81      37.939  38.527  44.971  0.00  0.00            
ATOM   1230  HA  VAL X  81      37.676  37.817  44.187  0.00  0.00            
ATOM   1231  CB  VAL X  81      38.440  37.797  46.255  0.00  0.00            
ATOM   1232  HB  VAL X  81      38.370  38.465  47.114  0.00  0.00            
ATOM   1233  CG1 VAL X  81      37.365  36.680  46.607  0.00  0.00            
ATOM   1234 HG11 VAL X  81      36.951  36.186  45.728  0.00  0.00            
ATOM   1235 HG12 VAL X  81      37.850  35.850  47.120  0.00  0.00            
ATOM   1236 HG13 VAL X  81      36.673  37.098  47.213  0.00  0.00            
ATOM   1237  CG2 VAL X  81      39.815  37.115  46.196  0.00  0.00            
ATOM   1238 HG21 VAL X  81      40.527  37.753  45.871  0.00  0.00            
ATOM   1239 HG22 VAL X  81      39.965  36.791  47.141  0.00  0.00            
ATOM   1240 HG23 VAL X  81      39.673  36.316  45.594  0.00  0.00            
ATOM   1241  C   VAL X  81      36.647  39.383  45.309  0.00  0.00            
ATOM   1242  O   VAL X  81      35.545  39.093  44.951  0.00  0.00            
ATOM   1243  N   ARG X  82      36.919  40.535  45.940  0.00  0.00            
ATOM   1244  H   ARG X  82      37.910  40.582  46.391  0.00  0.00            
ATOM   1245  CA  ARG X  82      35.894  41.327  46.642  0.00  0.00            
ATOM   1246  HA  ARG X  82      35.313  40.637  47.254  0.00  0.00            
ATOM   1247  CB  ARG X  82      36.549  42.318  47.621  0.00  0.00            
ATOM   1248  HB2 ARG X  82      36.932  41.727  48.453  0.00  0.00            
ATOM   1249  HB3 ARG X  82      37.380  42.724  47.045  0.00  0.00            
ATOM   1250  CG  ARG X  82      35.762  43.533  48.177  0.00  0.00            
ATOM   1251  HG2 ARG X  82      34.920  43.744  47.518  0.00  0.00            
ATOM   1252  HG3 ARG X  82      35.426  43.302  49.187  0.00  0.00            
ATOM   1253  CD  ARG X  82      36.632  44.799  48.321  0.00  0.00            
ATOM   1254  HD2 ARG X  82      36.023  45.432  48.819  0.00  0.00            
ATOM   1255  HD3 ARG X  82      37.581  44.548  48.794  0.00  0.00            
ATOM   1256  NE  ARG X  82      37.031  45.555  47.073  0.00  0.00            
ATOM   1257  HE  ARG X  82      36.594  45.183  46.147  0.00  0.00            
ATOM   1258  CZ  ARG X  82      38.029  46.412  46.918  0.00  0.00            
ATOM   1259  NH1 ARG X  82      38.591  47.026  47.956  0.00  0.00            
ATOM   1260 HH11 ARG X  82      38.091  46.952  48.922  0.00  0.00            
ATOM   1261 HH12 ARG X  82      38.927  47.958  47.755  0.00  0.00            
ATOM   1262  NH2 ARG X  82      38.217  46.753  45.719  0.00  0.00            
ATOM   1263 HH21 ARG X  82      37.735  46.217  44.902  0.00  0.00            
ATOM   1264 HH22 ARG X  82      38.692  47.693  45.436  0.00  0.00            
ATOM   1265  C   ARG X  82      35.026  41.866  45.520  0.00  0.00            
ATOM   1266  O   ARG X  82      33.814  42.031  45.695  0.00  0.00            
ATOM   1267  N   ASP X  83      35.684  42.359  44.488  0.00  0.00            
ATOM   1268  H   ASP X  83      36.676  42.755  44.704  0.00  0.00            
ATOM   1269  CA  ASP X  83      35.054  43.025  43.331  0.00  0.00            
ATOM   1270  HA  ASP X  83      34.349  43.688  43.620  0.00  0.00            
ATOM   1271  CB  ASP X  83      36.027  43.844  42.421  0.00  0.00            
ATOM   1272  HB2 ASP X  83      36.899  43.232  42.191  0.00  0.00            
ATOM   1273  HB3 ASP X  83      35.466  44.292  41.601  0.00  0.00            
ATOM   1274  CG  ASP X  83      36.740  44.980  43.172  0.00  0.00            
ATOM   1275  OD1 ASP X  83      36.272  45.362  44.266  0.00  0.00            
ATOM   1276  OD2 ASP X  83      37.658  45.609  42.665  0.00  0.00            
ATOM   1277  C   ASP X  83      34.377  41.949  42.474  0.00  0.00            
ATOM   1278  O   ASP X  83      33.262  42.291  42.012  0.00  0.00            
ATOM   1279  N   VAL X  84      34.985  40.817  42.193  0.00  0.00            
ATOM   1280  H   VAL X  84      35.882  40.513  42.734  0.00  0.00            
ATOM   1281  CA  VAL X  84      34.330  39.728  41.511  0.00  0.00            
ATOM   1282  HA  VAL X  84      34.022  40.052  40.517  0.00  0.00            
ATOM   1283  CB  VAL X  84      35.211  38.464  41.410  0.00  0.00            
ATOM   1284  HB  VAL X  84      35.785  38.348  42.330  0.00  0.00            
ATOM   1285  CG1 VAL X  84      34.471  37.110  41.154  0.00  0.00            
ATOM   1286 HG11 VAL X  84      33.578  37.062  41.779  0.00  0.00            
ATOM   1287 HG12 VAL X  84      34.134  37.082  40.118  0.00  0.00            
ATOM   1288 HG13 VAL X  84      35.175  36.324  41.427  0.00  0.00            
ATOM   1289  CG2 VAL X  84      36.184  38.658  40.181  0.00  0.00            
ATOM   1290 HG21 VAL X  84      36.884  39.458  40.423  0.00  0.00            
ATOM   1291 HG22 VAL X  84      36.710  37.729  39.958  0.00  0.00            
ATOM   1292 HG23 VAL X  84      35.718  38.987  39.252  0.00  0.00            
ATOM   1293  C   VAL X  84      32.995  39.535  42.281  0.00  0.00            
ATOM   1294  O   VAL X  84      31.965  39.436  41.666  0.00  0.00            
ATOM   1295  N   LEU X  85      33.065  39.468  43.616  0.00  0.00            
ATOM   1296  H   LEU X  85      34.051  39.526  44.053  0.00  0.00            
ATOM   1297  CA  LEU X  85      31.917  39.064  44.424  0.00  0.00            
ATOM   1298  HA  LEU X  85      31.441  38.144  44.120  0.00  0.00            
ATOM   1299  CB  LEU X  85      32.372  38.892  45.903  0.00  0.00            
ATOM   1300  HB2 LEU X  85      33.002  39.643  46.145  0.00  0.00            
ATOM   1301  HB3 LEU X  85      31.437  38.832  46.461  0.00  0.00            
ATOM   1302  CG  LEU X  85      33.070  37.503  46.264  0.00  0.00            
ATOM   1303  HG  LEU X  85      33.814  37.241  45.511  0.00  0.00            
ATOM   1304  CD1 LEU X  85      33.593  37.648  47.668  0.00  0.00            
ATOM   1305 HD11 LEU X  85      34.373  38.410  47.650  0.00  0.00            
ATOM   1306 HD12 LEU X  85      32.765  37.975  48.297  0.00  0.00            
ATOM   1307 HD13 LEU X  85      34.022  36.738  48.087  0.00  0.00            
ATOM   1308  CD2 LEU X  85      31.998  36.404  46.255  0.00  0.00            
ATOM   1309 HD21 LEU X  85      32.448  35.501  46.298  0.00  0.00            
ATOM   1310 HD22 LEU X  85      31.202  36.498  46.869  0.00  0.00            
ATOM   1311 HD23 LEU X  85      31.654  36.430  45.305  0.00  0.00            
ATOM   1312  C   LEU X  85      30.870  40.160  44.436  0.00  0.00            
ATOM   1313  O   LEU X  85      29.681  39.890  44.728  0.00  0.00            
ATOM   1314  N   GLN X  86      31.262  41.430  44.059  0.00  0.00            
ATOM   1315  H   GLN X  86      32.333  41.632  44.067  0.00  0.00            
ATOM   1316  CA  GLN X  86      30.343  42.558  43.887  0.00  0.00            
ATOM   1317  HA  GLN X  86      29.574  42.583  44.659  0.00  0.00            
ATOM   1318  CB  GLN X  86      31.048  43.954  43.861  0.00  0.00            
ATOM   1319  HB2 GLN X  86      31.571  44.127  44.802  0.00  0.00            
ATOM   1320  HB3 GLN X  86      31.700  43.926  43.091  0.00  0.00            
ATOM   1321  CG  GLN X  86      30.055  45.109  43.606  0.00  0.00            
ATOM   1322  HG2 GLN X  86      29.592  45.004  42.625  0.00  0.00            
ATOM   1323  HG3 GLN X  86      29.222  45.084  44.308  0.00  0.00            
ATOM   1324  CD  GLN X  86      30.677  46.485  43.641  0.00  0.00            
ATOM   1325  OE1 GLN X  86      31.805  46.749  44.011  0.00  0.00            
ATOM   1326  NE2 GLN X  86      29.990  47.458  43.108  0.00  0.00            
ATOM   1327 HE21 GLN X  86      30.674  48.267  42.853  0.00  0.00            
ATOM   1328 HE22 GLN X  86      29.265  47.115  42.494  0.00  0.00            
ATOM   1329  C   GLN X  86      29.565  42.408  42.563  0.00  0.00            
ATOM   1330  O   GLN X  86      28.353  42.552  42.629  0.00  0.00            
ATOM   1331  N   HID X  87      30.211  41.955  41.544  0.00  0.00            
ATOM   1332  H   HID X  87      31.270  41.705  41.618  0.00  0.00            
ATOM   1333  CA  HID X  87      29.515  41.851  40.230  0.00  0.00            
ATOM   1334  HA  HID X  87      28.992  42.715  40.229  0.00  0.00            
ATOM   1335  CB  HID X  87      30.478  41.746  39.014  0.00  0.00            
ATOM   1336  HB2 HID X  87      31.357  42.335  39.275  0.00  0.00            
ATOM   1337  HB3 HID X  87      30.862  40.740  38.839  0.00  0.00            
ATOM   1338  CG  HID X  87      29.927  42.314  37.685  0.00  0.00            
ATOM   1339  ND1 HID X  87      30.724  42.577  36.537  0.00  0.00            
ATOM   1340  HD1 HID X  87      31.796  42.772  36.497  0.00  0.00            
ATOM   1341  CE1 HID X  87      29.838  42.897  35.558  0.00  0.00            
ATOM   1342  HE1 HID X  87      30.197  43.308  34.614  0.00  0.00            
ATOM   1343  NE2 HID X  87      28.592  42.801  35.939  0.00  0.00            
ATOM   1344  CD2 HID X  87      28.604  42.400  37.266  0.00  0.00            
ATOM   1345  HD2 HID X  87      27.723  42.197  37.874  0.00  0.00            
ATOM   1346  C   HID X  87      28.569  40.627  40.223  0.00  0.00            
ATOM   1347  O   HID X  87      27.447  40.620  39.697  0.00  0.00            
ATOM   1348  N   VAL X  88      29.078  39.518  40.783  0.00  0.00            
ATOM   1349  H   VAL X  88      30.097  39.537  41.170  0.00  0.00            
ATOM   1350  CA  VAL X  88      28.312  38.277  40.942  0.00  0.00            
ATOM   1351  HA  VAL X  88      28.011  37.922  40.045  0.00  0.00            
ATOM   1352  CB  VAL X  88      29.152  37.217  41.644  0.00  0.00            
ATOM   1353  HB  VAL X  88      29.422  37.636  42.613  0.00  0.00            
ATOM   1354  CG1 VAL X  88      28.281  36.037  41.957  0.00  0.00            
ATOM   1355 HG11 VAL X  88      28.901  35.273  42.426  0.00  0.00            
ATOM   1356 HG12 VAL X  88      27.394  36.321  42.523  0.00  0.00            
ATOM   1357 HG13 VAL X  88      27.906  35.656  41.160  0.00  0.00            
ATOM   1358  CG2 VAL X  88      30.261  36.616  40.743  0.00  0.00            
ATOM   1359 HG21 VAL X  88      30.647  37.325  40.136  0.00  0.00            
ATOM   1360 HG22 VAL X  88      31.021  36.077  41.309  0.00  0.00            
ATOM   1361 HG23 VAL X  88      29.870  35.841  40.084  0.00  0.00            
ATOM   1362  C   VAL X  88      27.054  38.723  41.753  0.00  0.00            
ATOM   1363  O   VAL X  88      26.017  38.448  41.229  0.00  0.00            
ATOM   1364  N   ASP X  89      27.112  39.467  42.859  0.00  0.00            
ATOM   1365  H   ASP X  89      28.074  39.924  43.093  0.00  0.00            
ATOM   1366  CA  ASP X  89      25.945  39.780  43.728  0.00  0.00            
ATOM   1367  HA  ASP X  89      25.523  38.857  44.126  0.00  0.00            
ATOM   1368  CB  ASP X  89      26.444  40.555  44.938  0.00  0.00            
ATOM   1369  HB2 ASP X  89      27.235  39.942  45.370  0.00  0.00            
ATOM   1370  HB3 ASP X  89      27.025  41.405  44.581  0.00  0.00            
ATOM   1371  CG  ASP X  89      25.340  40.937  45.879  0.00  0.00            
ATOM   1372  OD1 ASP X  89      24.926  42.123  45.970  0.00  0.00            
ATOM   1373  OD2 ASP X  89      24.725  40.009  46.395  0.00  0.00            
ATOM   1374  C   ASP X  89      24.842  40.587  43.008  0.00  0.00            
ATOM   1375  O   ASP X  89      23.648  40.293  43.064  0.00  0.00            
ATOM   1376  N   SER X  90      25.305  41.581  42.225  0.00  0.00            
ATOM   1377  H   SER X  90      26.226  41.973  42.359  0.00  0.00            
ATOM   1378  CA  SER X  90      24.307  42.419  41.490  0.00  0.00            
ATOM   1379  HA  SER X  90      23.615  42.742  42.151  0.00  0.00            
ATOM   1380  CB  SER X  90      25.070  43.618  40.857  0.00  0.00            
ATOM   1381  HB2 SER X  90      25.649  44.052  41.672  0.00  0.00            
ATOM   1382  HB3 SER X  90      25.750  43.319  40.059  0.00  0.00            
ATOM   1383  OG  SER X  90      24.246  44.659  40.419  0.00  0.00            
ATOM   1384  HG  SER X  90      24.037  44.385  39.385  0.00  0.00            
ATOM   1385  C   SER X  90      23.588  41.593  40.341  0.00  0.00            
ATOM   1386  O   SER X  90      22.403  41.775  40.089  0.00  0.00            
ATOM   1387  N   MET X  91      24.336  40.632  39.734  0.00  0.00            
ATOM   1388  H   MET X  91      25.333  40.569  39.877  0.00  0.00            
ATOM   1389  CA  MET X  91      23.757  39.875  38.691  0.00  0.00            
ATOM   1390  HA  MET X  91      23.320  40.541  38.070  0.00  0.00            
ATOM   1391  CB  MET X  91      24.792  39.117  37.889  0.00  0.00            
ATOM   1392  HB2 MET X  91      25.519  38.801  38.514  0.00  0.00            
ATOM   1393  HB3 MET X  91      24.277  38.294  37.394  0.00  0.00            
ATOM   1394  CG  MET X  91      25.446  40.007  36.859  0.00  0.00            
ATOM   1395  HG2 MET X  91      26.191  39.463  36.278  0.00  0.00            
ATOM   1396  HG3 MET X  91      26.014  40.826  37.299  0.00  0.00            
ATOM   1397  SD  MET X  91      24.310  40.659  35.525  0.00  0.00            
ATOM   1398  CE  MET X  91      24.440  39.189  34.544  0.00  0.00            
ATOM   1399  HE1 MET X  91      23.837  39.310  33.644  0.00  0.00            
ATOM   1400  HE2 MET X  91      25.488  38.929  34.395  0.00  0.00            
ATOM   1401  HE3 MET X  91      24.134  38.456  35.168  0.00  0.00            
ATOM   1402  C   MET X  91      22.734  38.830  39.214  0.00  0.00            
ATOM   1403  O   MET X  91      21.550  38.877  38.842  0.00  0.00            
ATOM   1404  N   GLN X  92      23.131  37.968  40.165  0.00  0.00            
ATOM   1405  H   GLN X  92      24.196  38.045  40.386  0.00  0.00            
ATOM   1406  CA  GLN X  92      22.284  36.935  40.817  0.00  0.00            
ATOM   1407  HA  GLN X  92      21.944  36.267  40.026  0.00  0.00            
ATOM   1408  CB  GLN X  92      23.129  35.985  41.693  0.00  0.00            
ATOM   1409  HB2 GLN X  92      22.596  35.086  42.003  0.00  0.00            
ATOM   1410  HB3 GLN X  92      23.960  35.632  41.082  0.00  0.00            
ATOM   1411  CG  GLN X  92      23.732  36.646  42.936  0.00  0.00            
ATOM   1412  HG2 GLN X  92      24.631  36.100  43.223  0.00  0.00            
ATOM   1413  HG3 GLN X  92      24.127  37.597  42.577  0.00  0.00            
ATOM   1414  CD  GLN X  92      22.863  36.790  44.190  0.00  0.00            
ATOM   1415  OE1 GLN X  92      22.317  35.774  44.678  0.00  0.00            
ATOM   1416  NE2 GLN X  92      22.777  37.998  44.801  0.00  0.00            
ATOM   1417 HE21 GLN X  92      23.138  38.933  44.373  0.00  0.00            
ATOM   1418 HE22 GLN X  92      22.079  38.097  45.524  0.00  0.00            
ATOM   1419  C   GLN X  92      21.131  37.555  41.677  0.00  0.00            
ATOM   1420  O   GLN X  92      20.275  36.835  42.243  0.00  0.00            
ATOM   1421  N   LYS X  93      21.059  38.945  41.754  0.00  0.00            
ATOM   1422  H   LYS X  93      21.941  39.556  41.561  0.00  0.00            
ATOM   1423  CA  LYS X  93      19.836  39.639  42.232  0.00  0.00            
ATOM   1424  HA  LYS X  93      19.308  38.956  42.882  0.00  0.00            
ATOM   1425  CB  LYS X  93      20.224  40.898  43.146  0.00  0.00            
ATOM   1426  HB2 LYS X  93      20.851  40.575  43.963  0.00  0.00            
ATOM   1427  HB3 LYS X  93      20.695  41.559  42.633  0.00  0.00            
ATOM   1428  CG  LYS X  93      18.942  41.569  43.739  0.00  0.00            
ATOM   1429  HG2 LYS X  93      18.323  42.125  43.051  0.00  0.00            
ATOM   1430  HG3 LYS X  93      18.373  40.837  44.293  0.00  0.00            
ATOM   1431  CD  LYS X  93      19.413  42.651  44.736  0.00  0.00            
ATOM   1432  HD2 LYS X  93      18.615  42.974  45.264  0.00  0.00            
ATOM   1433  HD3 LYS X  93      20.219  42.227  45.334  0.00  0.00            
ATOM   1434  CE  LYS X  93      19.985  43.855  44.034  0.00  0.00            
ATOM   1435  HE2 LYS X  93      20.522  44.372  44.829  0.00  0.00            
ATOM   1436  HE3 LYS X  93      20.668  43.443  43.291  0.00  0.00            
ATOM   1437  NZ  LYS X  93      19.018  44.875  43.485  0.00  0.00            
ATOM   1438  HZ1 LYS X  93      19.548  45.602  43.026  0.00  0.00            
ATOM   1439  HZ2 LYS X  93      18.291  44.450  42.794  0.00  0.00            
ATOM   1440  HZ3 LYS X  93      18.432  45.364  44.264  0.00  0.00            
ATOM   1441  C   LYS X  93      18.931  40.018  41.029  0.00  0.00            
ATOM   1442  O   LYS X  93      17.725  40.188  41.193  0.00  0.00            
ATOM   1443  N   ASP X  94      19.555  40.343  39.893  0.00  0.00            
ATOM   1444  H   ASP X  94      20.621  40.514  40.047  0.00  0.00            
ATOM   1445  CA  ASP X  94      18.911  40.682  38.629  0.00  0.00            
ATOM   1446  HA  ASP X  94      18.132  41.310  38.769  0.00  0.00            
ATOM   1447  CB  ASP X  94      19.928  41.392  37.765  0.00  0.00            
ATOM   1448  HB2 ASP X  94      20.873  40.855  37.683  0.00  0.00            
ATOM   1449  HB3 ASP X  94      19.781  41.288  36.690  0.00  0.00            
ATOM   1450  CG  ASP X  94      20.139  42.912  38.082  0.00  0.00            
ATOM   1451  OD1 ASP X  94      21.042  43.502  37.427  0.00  0.00            
ATOM   1452  OD2 ASP X  94      19.370  43.462  38.954  0.00  0.00            
ATOM   1453  C   ASP X  94      18.353  39.418  37.885  0.00  0.00            
ATOM   1454  O   ASP X  94      17.378  39.570  37.164  0.00  0.00            
ATOM   1455  N   TYR X  95      18.946  38.254  38.120  0.00  0.00            
ATOM   1456  H   TYR X  95      19.700  38.225  38.791  0.00  0.00            
ATOM   1457  CA  TYR X  95      18.452  36.980  37.642  0.00  0.00            
ATOM   1458  HA  TYR X  95      17.477  37.134  37.179  0.00  0.00            
ATOM   1459  CB  TYR X  95      19.352  36.519  36.582  0.00  0.00            
ATOM   1460  HB2 TYR X  95      20.372  36.365  36.935  0.00  0.00            
ATOM   1461  HB3 TYR X  95      18.924  35.575  36.247  0.00  0.00            
ATOM   1462  CG  TYR X  95      19.431  37.406  35.354  0.00  0.00            
ATOM   1463  CD1 TYR X  95      20.376  38.420  35.304  0.00  0.00            
ATOM   1464  HD1 TYR X  95      20.983  38.616  36.188  0.00  0.00            
ATOM   1465  CE1 TYR X  95      20.517  39.062  34.085  0.00  0.00            
ATOM   1466  HE1 TYR X  95      21.325  39.743  33.818  0.00  0.00            
ATOM   1467  CZ  TYR X  95      19.696  38.698  33.001  0.00  0.00            
ATOM   1468  OH  TYR X  95      19.802  39.344  31.814  0.00  0.00            
ATOM   1469  HH  TYR X  95      19.071  38.972  31.096  0.00  0.00            
ATOM   1470  CE2 TYR X  95      18.676  37.806  33.081  0.00  0.00            
ATOM   1471  HE2 TYR X  95      17.958  37.650  32.276  0.00  0.00            
ATOM   1472  CD2 TYR X  95      18.529  37.163  34.261  0.00  0.00            
ATOM   1473  HD2 TYR X  95      17.764  36.402  34.416  0.00  0.00            
ATOM   1474  C   TYR X  95      18.412  36.083  38.880  0.00  0.00            
ATOM   1475  O   TYR X  95      19.368  35.324  38.969  0.00  0.00            
ATOM   1476  N   PRO X  96      17.486  36.081  39.874  0.00  0.00            
ATOM   1477  CD  PRO X  96      16.367  37.007  39.914  0.00  0.00            
ATOM   1478  HD2 PRO X  96      15.807  36.996  38.979  0.00  0.00            
ATOM   1479  HD3 PRO X  96      16.717  38.023  40.098  0.00  0.00            
ATOM   1480  CG  PRO X  96      15.631  36.582  41.201  0.00  0.00            
ATOM   1481  HG2 PRO X  96      14.951  35.849  40.768  0.00  0.00            
ATOM   1482  HG3 PRO X  96      15.222  37.492  41.641  0.00  0.00            
ATOM   1483  CB  PRO X  96      16.727  36.051  42.100  0.00  0.00            
ATOM   1484  HB2 PRO X  96      16.442  35.250  42.782  0.00  0.00            
ATOM   1485  HB3 PRO X  96      17.242  36.875  42.592  0.00  0.00            
ATOM   1486  CA  PRO X  96      17.583  35.311  41.097  0.00  0.00            
ATOM   1487  HA  PRO X  96      18.645  35.266  41.340  0.00  0.00            
ATOM   1488  C   PRO X  96      17.030  33.842  40.916  0.00  0.00            
ATOM   1489  O   PRO X  96      16.265  33.514  40.012  0.00  0.00            
ATOM   1490  N   GLY X  97      17.620  32.962  41.761  0.00  0.00            
ATOM   1491  H   GLY X  97      18.272  33.343  42.546  0.00  0.00            
ATOM   1492  CA  GLY X  97      17.253  31.510  41.708  0.00  0.00            
ATOM   1493  HA2 GLY X  97      17.653  30.903  42.520  0.00  0.00            
ATOM   1494  HA3 GLY X  97      16.168  31.482  41.814  0.00  0.00            
ATOM   1495  C   GLY X  97      17.603  30.804  40.388  0.00  0.00            
ATOM   1496  O   GLY X  97      16.979  29.912  39.929  0.00  0.00            
ATOM   1497  N   LEU X  98      18.758  31.140  39.928  0.00  0.00            
ATOM   1498  H   LEU X  98      19.264  31.872  40.558  0.00  0.00            
ATOM   1499  CA  LEU X  98      19.463  30.644  38.696  0.00  0.00            
ATOM   1500  HA  LEU X  98      18.930  29.771  38.320  0.00  0.00            
ATOM   1501  CB  LEU X  98      19.437  31.794  37.638  0.00  0.00            
ATOM   1502  HB2 LEU X  98      18.443  32.203  37.819  0.00  0.00            
ATOM   1503  HB3 LEU X  98      20.137  32.563  37.964  0.00  0.00            
ATOM   1504  CG  LEU X  98      19.574  31.467  36.109  0.00  0.00            
ATOM   1505  HG  LEU X  98      20.503  30.922  35.943  0.00  0.00            
ATOM   1506  CD1 LEU X  98      18.562  30.493  35.552  0.00  0.00            
ATOM   1507 HD11 LEU X  98      18.767  30.392  34.486  0.00  0.00            
ATOM   1508 HD12 LEU X  98      18.662  29.467  35.905  0.00  0.00            
ATOM   1509 HD13 LEU X  98      17.539  30.841  35.694  0.00  0.00            
ATOM   1510  CD2 LEU X  98      19.454  32.721  35.225  0.00  0.00            
ATOM   1511 HD21 LEU X  98      19.793  32.602  34.196  0.00  0.00            
ATOM   1512 HD22 LEU X  98      18.441  33.120  35.182  0.00  0.00            
ATOM   1513 HD23 LEU X  98      20.082  33.401  35.629  0.00  0.00            
ATOM   1514  C   LEU X  98      20.924  30.301  39.048  0.00  0.00            
ATOM   1515  O   LEU X  98      21.480  31.070  39.816  0.00  0.00            
ATOM   1516  N   PRO X  99      21.521  29.207  38.382  0.00  0.00            
ATOM   1517  CD  PRO X  99      20.817  28.240  37.464  0.00  0.00            
ATOM   1518  HD2 PRO X  99      20.948  28.620  36.461  0.00  0.00            
ATOM   1519  HD3 PRO X  99      19.863  28.056  37.737  0.00  0.00            
ATOM   1520  CG  PRO X  99      21.597  26.922  37.682  0.00  0.00            
ATOM   1521  HG2 PRO X  99      21.486  26.237  36.841  0.00  0.00            
ATOM   1522  HG3 PRO X  99      21.219  26.440  38.583  0.00  0.00            
ATOM   1523  CB  PRO X  99      23.028  27.423  37.917  0.00  0.00            
ATOM   1524  HB2 PRO X  99      23.489  27.719  36.975  0.00  0.00            
ATOM   1525  HB3 PRO X  99      23.594  26.708  38.514  0.00  0.00            
ATOM   1526  CA  PRO X  99      22.851  28.699  38.813  0.00  0.00            
ATOM   1527  HA  PRO X  99      22.899  28.407  39.862  0.00  0.00            
ATOM   1528  C   PRO X  99      24.061  29.616  38.511  0.00  0.00            
ATOM   1529  O   PRO X  99      24.119  30.065  37.327  0.00  0.00            
ATOM   1530  N   VAL X 100      24.881  29.983  39.545  0.00  0.00            
ATOM   1531  H   VAL X 100      24.661  29.602  40.542  0.00  0.00            
ATOM   1532  CA  VAL X 100      26.085  30.773  39.216  0.00  0.00            
ATOM   1533  HA  VAL X 100      25.968  31.229  38.322  0.00  0.00            
ATOM   1534  CB  VAL X 100      26.360  31.851  40.241  0.00  0.00            
ATOM   1535  HB  VAL X 100      26.866  31.435  41.112  0.00  0.00            
ATOM   1536  CG1 VAL X 100      27.227  32.915  39.573  0.00  0.00            
ATOM   1537 HG11 VAL X 100      26.730  33.442  38.759  0.00  0.00            
ATOM   1538 HG12 VAL X 100      27.407  33.700  40.307  0.00  0.00            
ATOM   1539 HG13 VAL X 100      28.154  32.471  39.241  0.00  0.00            
ATOM   1540  CG2 VAL X 100      25.100  32.650  40.673  0.00  0.00            
ATOM   1541 HG21 VAL X 100      24.671  33.175  39.832  0.00  0.00            
ATOM   1542 HG22 VAL X 100      24.320  32.015  41.065  0.00  0.00            
ATOM   1543 HG23 VAL X 100      25.354  33.398  41.410  0.00  0.00            
ATOM   1544  C   VAL X 100      27.281  29.781  39.131  0.00  0.00            
ATOM   1545  O   VAL X 100      27.442  28.959  39.986  0.00  0.00            
ATOM   1546  N   PHE X 101      28.119  29.976  38.083  0.00  0.00            
ATOM   1547  H   PHE X 101      27.948  30.817  37.411  0.00  0.00            
ATOM   1548  CA  PHE X 101      29.394  29.238  37.868  0.00  0.00            
ATOM   1549  HA  PHE X 101      29.641  28.722  38.796  0.00  0.00            
ATOM   1550  CB  PHE X 101      29.304  28.349  36.639  0.00  0.00            
ATOM   1551  HB2 PHE X 101      29.006  29.020  35.834  0.00  0.00            
ATOM   1552  HB3 PHE X 101      30.289  27.915  36.468  0.00  0.00            
ATOM   1553  CG  PHE X 101      28.443  27.150  36.547  0.00  0.00            
ATOM   1554  CD1 PHE X 101      28.994  25.852  36.710  0.00  0.00            
ATOM   1555  HD1 PHE X 101      30.052  25.662  36.887  0.00  0.00            
ATOM   1556  CE1 PHE X 101      28.100  24.780  36.858  0.00  0.00            
ATOM   1557  HE1 PHE X 101      28.494  23.786  37.067  0.00  0.00            
ATOM   1558  CZ  PHE X 101      26.755  24.940  36.590  0.00  0.00            
ATOM   1559  HZ  PHE X 101      26.054  24.119  36.744  0.00  0.00            
ATOM   1560  CE2 PHE X 101      26.278  26.178  36.217  0.00  0.00            
ATOM   1561  HE2 PHE X 101      25.196  26.287  36.150  0.00  0.00            
ATOM   1562  CD2 PHE X 101      27.077  27.324  36.306  0.00  0.00            
ATOM   1563  HD2 PHE X 101      26.764  28.349  36.107  0.00  0.00            
ATOM   1564  C   PHE X 101      30.549  30.256  37.664  0.00  0.00            
ATOM   1565  O   PHE X 101      30.305  31.425  37.365  0.00  0.00            
ATOM   1566  N   LEU X 102      31.792  29.767  37.862  0.00  0.00            
ATOM   1567  H   LEU X 102      31.874  28.734  38.198  0.00  0.00            
ATOM   1568  CA  LEU X 102      33.043  30.507  37.726  0.00  0.00            
ATOM   1569  HA  LEU X 102      32.852  31.522  37.378  0.00  0.00            
ATOM   1570  CB  LEU X 102      33.739  30.498  39.083  0.00  0.00            
ATOM   1571  HB2 LEU X 102      33.916  29.505  39.498  0.00  0.00            
ATOM   1572  HB3 LEU X 102      34.695  30.995  38.925  0.00  0.00            
ATOM   1573  CG  LEU X 102      32.904  31.320  40.099  0.00  0.00            
ATOM   1574  HG  LEU X 102      31.974  30.792  40.310  0.00  0.00            
ATOM   1575  CD1 LEU X 102      33.700  31.397  41.456  0.00  0.00            
ATOM   1576 HD11 LEU X 102      33.128  31.916  42.224  0.00  0.00            
ATOM   1577 HD12 LEU X 102      33.904  30.398  41.841  0.00  0.00            
ATOM   1578 HD13 LEU X 102      34.596  32.012  41.381  0.00  0.00            
ATOM   1579  CD2 LEU X 102      32.693  32.694  39.495  0.00  0.00            
ATOM   1580 HD21 LEU X 102      32.356  33.362  40.287  0.00  0.00            
ATOM   1581 HD22 LEU X 102      33.565  33.078  38.965  0.00  0.00            
ATOM   1582 HD23 LEU X 102      31.946  32.638  38.817  0.00  0.00            
ATOM   1583  C   LEU X 102      33.891  29.896  36.689  0.00  0.00            
ATOM   1584  O   LEU X 102      33.949  28.657  36.606  0.00  0.00            
ATOM   1585  N   LEU X 103      34.471  30.723  35.773  0.00  0.00            
ATOM   1586  H   LEU X 103      34.041  31.621  35.601  0.00  0.00            
ATOM   1587  CA  LEU X 103      35.419  30.206  34.723  0.00  0.00            
ATOM   1588  HA  LEU X 103      35.636  29.180  35.019  0.00  0.00            
ATOM   1589  CB  LEU X 103      34.636  30.238  33.379  0.00  0.00            
ATOM   1590  HB2 LEU X 103      33.569  30.061  33.513  0.00  0.00            
ATOM   1591  HB3 LEU X 103      34.670  31.254  32.987  0.00  0.00            
ATOM   1592  CG  LEU X 103      35.176  29.245  32.431  0.00  0.00            
ATOM   1593  HG  LEU X 103      34.982  28.331  32.817  0.00  0.00            
ATOM   1594  CD1 LEU X 103      34.587  29.523  31.037  0.00  0.00            
ATOM   1595 HD11 LEU X 103      34.786  30.541  30.736  0.00  0.00            
ATOM   1596 HD12 LEU X 103      34.777  28.782  30.274  0.00  0.00            
ATOM   1597 HD13 LEU X 103      33.578  29.553  31.067  0.00  0.00            
ATOM   1598  CD2 LEU X 103      36.685  29.301  32.253  0.00  0.00            
ATOM   1599 HD21 LEU X 103      37.050  30.240  31.837  0.00  0.00            
ATOM   1600 HD22 LEU X 103      37.168  28.951  33.166  0.00  0.00            
ATOM   1601 HD23 LEU X 103      36.908  28.537  31.631  0.00  0.00            
ATOM   1602  C   LEU X 103      36.626  31.045  34.788  0.00  0.00            
ATOM   1603  O   LEU X 103      36.531  32.199  34.336  0.00  0.00            
ATOM   1604  N   GLY X 104      37.687  30.433  35.303  0.00  0.00            
ATOM   1605  H   GLY X 104      37.773  29.365  35.501  0.00  0.00            
ATOM   1606  CA  GLY X 104      38.803  31.361  35.509  0.00  0.00            
ATOM   1607  HA2 GLY X 104      38.737  32.227  34.850  0.00  0.00            
ATOM   1608  HA3 GLY X 104      38.696  31.715  36.395  0.00  0.00            
ATOM   1609  C   GLY X 104      40.192  30.684  35.273  0.00  0.00            
ATOM   1610  O   GLY X 104      40.446  29.541  35.453  0.00  0.00            
ATOM   1611  N   HID X 105      41.081  31.551  34.736  0.00  0.00            
ATOM   1612  H   HID X 105      40.824  32.610  34.748  0.00  0.00            
ATOM   1613  CA  HID X 105      42.411  31.117  34.170  0.00  0.00            
ATOM   1614  HA  HID X 105      42.418  30.028  34.211  0.00  0.00            
ATOM   1615  CB  HID X 105      42.537  31.631  32.797  0.00  0.00            
ATOM   1616  HB2 HID X 105      41.930  31.014  32.134  0.00  0.00            
ATOM   1617  HB3 HID X 105      42.035  32.595  32.720  0.00  0.00            
ATOM   1618  CG  HID X 105      43.918  31.721  32.225  0.00  0.00            
ATOM   1619  ND1 HID X 105      44.709  30.610  31.895  0.00  0.00            
ATOM   1620  HD1 HID X 105      44.429  29.589  32.152  0.00  0.00            
ATOM   1621  CE1 HID X 105      45.844  31.032  31.431  0.00  0.00            
ATOM   1622  HE1 HID X 105      46.628  30.401  31.341  0.00  0.00            
ATOM   1623  NE2 HID X 105      45.893  32.402  31.405  0.00  0.00            
ATOM   1624  CD2 HID X 105      44.742  32.813  32.036  0.00  0.00            
ATOM   1625  HD2 HID X 105      44.456  33.822  32.331  0.00  0.00            
ATOM   1626  C   HID X 105      43.573  31.618  34.978  0.00  0.00            
ATOM   1627  O   HID X 105      43.605  32.802  35.259  0.00  0.00            
ATOM   1628  N   SER X 106      44.525  30.731  35.327  0.00  0.00            
ATOM   1629  H   SER X 106      44.564  29.749  34.853  0.00  0.00            
ATOM   1630  CA  SER X 106      45.731  31.222  35.883  0.00  0.00            
ATOM   1631  HA  SER X 106      46.248  30.298  36.142  0.00  0.00            
ATOM   1632  CB  SER X 106      46.551  31.842  34.706  0.00  0.00            
ATOM   1633  HB2 SER X 106      46.555  31.075  33.945  0.00  0.00            
ATOM   1634  HB3 SER X 106      46.012  32.662  34.381  0.00  0.00            
ATOM   1635  OG  SER X 106      47.869  32.174  34.978  0.00  0.00            
ATOM   1636  HG  SER X 106      48.437  31.627  34.422  0.00  0.00            
ATOM   1637  C   SER X 106      45.501  32.052  37.155  0.00  0.00            
ATOM   1638  O   SER X 106      44.908  31.548  38.072  0.00  0.00            
ATOM   1639  N   MET X 107      45.885  33.365  37.189  0.00  0.00            
ATOM   1640  H   MET X 107      46.362  33.788  36.305  0.00  0.00            
ATOM   1641  CA  MET X 107      45.633  34.212  38.344  0.00  0.00            
ATOM   1642  HA  MET X 107      46.101  33.779  39.126  0.00  0.00            
ATOM   1643  CB  MET X 107      46.153  35.618  38.196  0.00  0.00            
ATOM   1644  HB2 MET X 107      47.226  35.608  38.009  0.00  0.00            
ATOM   1645  HB3 MET X 107      45.816  36.252  37.375  0.00  0.00            
ATOM   1646  CG  MET X 107      45.876  36.452  39.410  0.00  0.00            
ATOM   1647  HG2 MET X 107      44.890  36.507  39.620  0.00  0.00            
ATOM   1648  HG3 MET X 107      46.414  35.997  40.242  0.00  0.00            
ATOM   1649  SD  MET X 107      46.581  38.163  39.056  0.00  0.00            
ATOM   1650  CE  MET X 107      45.202  39.101  38.450  0.00  0.00            
ATOM   1651  HE1 MET X 107      44.736  39.590  39.306  0.00  0.00            
ATOM   1652  HE2 MET X 107      45.538  39.677  37.693  0.00  0.00            
ATOM   1653  HE3 MET X 107      44.489  38.369  38.070  0.00  0.00            
ATOM   1654  C   MET X 107      44.101  34.270  38.647  0.00  0.00            
ATOM   1655  O   MET X 107      43.726  34.051  39.775  0.00  0.00            
ATOM   1656  N   GLY X 108      43.319  34.379  37.530  0.00  0.00            
ATOM   1657  H   GLY X 108      43.724  34.513  36.527  0.00  0.00            
ATOM   1658  CA  GLY X 108      41.821  34.332  37.598  0.00  0.00            
ATOM   1659  HA2 GLY X 108      41.484  35.114  38.278  0.00  0.00            
ATOM   1660  HA3 GLY X 108      41.364  34.557  36.634  0.00  0.00            
ATOM   1661  C   GLY X 108      41.269  33.058  38.242  0.00  0.00            
ATOM   1662  O   GLY X 108      40.233  33.024  38.875  0.00  0.00            
ATOM   1663  N   GLY X 109      42.050  32.049  38.158  0.00  0.00            
ATOM   1664  H   GLY X 109      42.958  32.295  37.607  0.00  0.00            
ATOM   1665  CA  GLY X 109      41.727  30.724  38.611  0.00  0.00            
ATOM   1666  HA2 GLY X 109      40.710  30.469  38.312  0.00  0.00            
ATOM   1667  HA3 GLY X 109      42.291  30.020  38.157  0.00  0.00            
ATOM   1668  C   GLY X 109      41.822  30.694  40.184  0.00  0.00            
ATOM   1669  O   GLY X 109      40.909  30.294  40.885  0.00  0.00            
ATOM   1670  N   ALA X 110      42.884  31.278  40.656  0.00  0.00            
ATOM   1671  H   ALA X 110      43.614  31.645  39.935  0.00  0.00            
ATOM   1672  CA  ALA X 110      43.119  31.416  42.077  0.00  0.00            
ATOM   1673  HA  ALA X 110      42.862  30.519  42.640  0.00  0.00            
ATOM   1674  CB  ALA X 110      44.534  31.843  42.301  0.00  0.00            
ATOM   1675  HB1 ALA X 110      44.731  32.742  41.718  0.00  0.00            
ATOM   1676  HB2 ALA X 110      44.547  32.271  43.303  0.00  0.00            
ATOM   1677  HB3 ALA X 110      45.272  31.055  42.148  0.00  0.00            
ATOM   1678  C   ALA X 110      42.101  32.399  42.651  0.00  0.00            
ATOM   1679  O   ALA X 110      41.576  32.132  43.762  0.00  0.00            
ATOM   1680  N   ILE X 111      41.840  33.520  41.917  0.00  0.00            
ATOM   1681  H   ILE X 111      42.280  33.598  40.923  0.00  0.00            
ATOM   1682  CA  ILE X 111      40.712  34.445  42.252  0.00  0.00            
ATOM   1683  HA  ILE X 111      40.819  34.854  43.256  0.00  0.00            
ATOM   1684  CB  ILE X 111      40.726  35.624  41.190  0.00  0.00            
ATOM   1685  HB  ILE X 111      40.570  35.311  40.243  0.00  0.00            
ATOM   1686  CG2 ILE X 111      39.468  36.558  41.493  0.00  0.00            
ATOM   1687 HG21 ILE X 111      39.656  37.204  42.351  0.00  0.00            
ATOM   1688 HG22 ILE X 111      39.454  37.213  40.622  0.00  0.00            
ATOM   1689 HG23 ILE X 111      38.478  36.101  41.494  0.00  0.00            
ATOM   1690  CG1 ILE X 111      41.984  36.514  41.228  0.00  0.00            
ATOM   1691 HG12 ILE X 111      42.065  37.088  42.151  0.00  0.00            
ATOM   1692 HG13 ILE X 111      42.812  35.936  41.218  0.00  0.00            
ATOM   1693  CD1 ILE X 111      42.129  37.472  40.045  0.00  0.00            
ATOM   1694 HD11 ILE X 111      42.212  36.931  39.103  0.00  0.00            
ATOM   1695 HD12 ILE X 111      41.335  38.212  39.946  0.00  0.00            
ATOM   1696 HD13 ILE X 111      43.102  37.930  40.223  0.00  0.00            
ATOM   1697  C   ILE X 111      39.351  33.701  42.322  0.00  0.00            
ATOM   1698  O   ILE X 111      38.687  33.978  43.293  0.00  0.00            
ATOM   1699  N   ALA X 112      38.983  32.731  41.421  0.00  0.00            
ATOM   1700  H   ALA X 112      39.558  32.548  40.513  0.00  0.00            
ATOM   1701  CA  ALA X 112      37.727  32.031  41.421  0.00  0.00            
ATOM   1702  HA  ALA X 112      36.803  32.607  41.455  0.00  0.00            
ATOM   1703  CB  ALA X 112      37.627  31.209  40.182  0.00  0.00            
ATOM   1704  HB1 ALA X 112      38.514  30.584  40.072  0.00  0.00            
ATOM   1705  HB2 ALA X 112      36.749  30.567  40.108  0.00  0.00            
ATOM   1706  HB3 ALA X 112      37.601  31.943  39.377  0.00  0.00            
ATOM   1707  C   ALA X 112      37.753  30.962  42.629  0.00  0.00            
ATOM   1708  O   ALA X 112      36.788  30.848  43.383  0.00  0.00            
ATOM   1709  N   ILE X 113      38.916  30.370  42.988  0.00  0.00            
ATOM   1710  H   ILE X 113      39.748  30.343  42.284  0.00  0.00            
ATOM   1711  CA  ILE X 113      39.136  29.549  44.140  0.00  0.00            
ATOM   1712  HA  ILE X 113      38.482  28.688  44.008  0.00  0.00            
ATOM   1713  CB  ILE X 113      40.589  28.962  44.226  0.00  0.00            
ATOM   1714  HB  ILE X 113      41.284  29.787  44.070  0.00  0.00            
ATOM   1715  CG2 ILE X 113      40.940  28.461  45.618  0.00  0.00            
ATOM   1716 HG21 ILE X 113      40.864  29.279  46.335  0.00  0.00            
ATOM   1717 HG22 ILE X 113      40.266  27.645  45.882  0.00  0.00            
ATOM   1718 HG23 ILE X 113      41.968  28.138  45.784  0.00  0.00            
ATOM   1719  CG1 ILE X 113      40.860  27.803  43.198  0.00  0.00            
ATOM   1720 HG12 ILE X 113      40.153  26.995  43.386  0.00  0.00            
ATOM   1721 HG13 ILE X 113      40.631  28.159  42.281  0.00  0.00            
ATOM   1722  CD1 ILE X 113      42.317  27.308  43.205  0.00  0.00            
ATOM   1723 HD11 ILE X 113      42.436  26.585  42.399  0.00  0.00            
ATOM   1724 HD12 ILE X 113      42.957  28.137  42.905  0.00  0.00            
ATOM   1725 HD13 ILE X 113      42.709  26.830  44.103  0.00  0.00            
ATOM   1726  C   ILE X 113      38.674  30.293  45.458  0.00  0.00            
ATOM   1727  O   ILE X 113      38.012  29.777  46.335  0.00  0.00            
ATOM   1728  N   LEU X 114      39.186  31.492  45.570  0.00  0.00            
ATOM   1729  H   LEU X 114      39.834  31.773  44.847  0.00  0.00            
ATOM   1730  CA  LEU X 114      39.009  32.383  46.753  0.00  0.00            
ATOM   1731  HA  LEU X 114      38.986  31.735  47.629  0.00  0.00            
ATOM   1732  CB  LEU X 114      40.142  33.372  46.941  0.00  0.00            
ATOM   1733  HB2 LEU X 114      40.071  34.055  46.094  0.00  0.00            
ATOM   1734  HB3 LEU X 114      39.907  34.027  47.781  0.00  0.00            
ATOM   1735  CG  LEU X 114      41.559  32.666  47.089  0.00  0.00            
ATOM   1736  HG  LEU X 114      41.635  31.943  46.277  0.00  0.00            
ATOM   1737  CD1 LEU X 114      42.593  33.766  46.841  0.00  0.00            
ATOM   1738 HD11 LEU X 114      42.816  33.878  45.780  0.00  0.00            
ATOM   1739 HD12 LEU X 114      42.389  34.558  47.343  0.00  0.00            
ATOM   1740 HD13 LEU X 114      43.502  33.448  47.145  0.00  0.00            
ATOM   1741  CD2 LEU X 114      41.764  32.074  48.517  0.00  0.00            
ATOM   1742 HD21 LEU X 114      42.832  31.983  48.716  0.00  0.00            
ATOM   1743 HD22 LEU X 114      41.216  32.605  49.295  0.00  0.00            
ATOM   1744 HD23 LEU X 114      41.355  31.064  48.505  0.00  0.00            
ATOM   1745  C   LEU X 114      37.563  33.084  46.715  0.00  0.00            
ATOM   1746  O   LEU X 114      36.961  33.443  47.763  0.00  0.00            
ATOM   1747  N   THR X 115      36.952  33.146  45.522  0.00  0.00            
ATOM   1748  H   THR X 115      37.503  32.630  44.736  0.00  0.00            
ATOM   1749  CA  THR X 115      35.523  33.552  45.378  0.00  0.00            
ATOM   1750  HA  THR X 115      35.385  34.473  45.944  0.00  0.00            
ATOM   1751  CB  THR X 115      35.167  33.871  43.890  0.00  0.00            
ATOM   1752  HB  THR X 115      35.125  33.032  43.329  0.00  0.00            
ATOM   1753  CG2 THR X 115      33.779  34.537  43.834  0.00  0.00            
ATOM   1754 HG21 THR X 115      33.076  33.782  44.187  0.00  0.00            
ATOM   1755 HG22 THR X 115      33.871  35.443  44.433  0.00  0.00            
ATOM   1756 HG23 THR X 115      33.548  34.753  42.791  0.00  0.00            
ATOM   1757  OG1 THR X 115      36.149  34.801  43.405  0.00  0.00            
ATOM   1758  HG1 THR X 115      37.141  34.479  43.721  0.00  0.00            
ATOM   1759  C   THR X 115      34.635  32.459  45.992  0.00  0.00            
ATOM   1760  O   THR X 115      33.724  32.735  46.747  0.00  0.00            
ATOM   1761  N   ALA X 116      35.020  31.234  45.652  0.00  0.00            
ATOM   1762  H   ALA X 116      35.986  31.112  45.162  0.00  0.00            
ATOM   1763  CA  ALA X 116      34.306  29.974  45.990  0.00  0.00            
ATOM   1764  HA  ALA X 116      33.252  30.250  45.962  0.00  0.00            
ATOM   1765  CB  ALA X 116      34.516  28.900  44.855  0.00  0.00            
ATOM   1766  HB1 ALA X 116      33.845  28.173  45.057  0.00  0.00            
ATOM   1767  HB2 ALA X 116      34.253  29.315  43.882  0.00  0.00            
ATOM   1768  HB3 ALA X 116      35.502  28.436  44.886  0.00  0.00            
ATOM   1769  C   ALA X 116      34.606  29.454  47.405  0.00  0.00            
ATOM   1770  O   ALA X 116      33.864  28.618  47.846  0.00  0.00            
ATOM   1771  N   ALA X 117      35.659  29.942  48.030  0.00  0.00            
ATOM   1772  H   ALA X 117      36.376  30.212  47.372  0.00  0.00            
ATOM   1773  CA  ALA X 117      35.960  29.743  49.423  0.00  0.00            
ATOM   1774  HA  ALA X 117      35.563  28.855  49.695  0.00  0.00            
ATOM   1775  CB  ALA X 117      37.426  29.772  49.518  0.00  0.00            
ATOM   1776  HB1 ALA X 117      37.886  29.020  48.876  0.00  0.00            
ATOM   1777  HB2 ALA X 117      37.806  30.720  49.139  0.00  0.00            
ATOM   1778  HB3 ALA X 117      37.616  29.488  50.553  0.00  0.00            
ATOM   1779  C   ALA X 117      35.295  30.866  50.302  0.00  0.00            
ATOM   1780  O   ALA X 117      34.743  30.495  51.330  0.00  0.00            
ATOM   1781  N   GLU X 118      35.066  32.178  49.836  0.00  0.00            
ATOM   1782  H   GLU X 118      35.408  32.484  48.848  0.00  0.00            
ATOM   1783  CA  GLU X 118      34.311  33.212  50.628  0.00  0.00            
ATOM   1784  HA  GLU X 118      34.537  32.952  51.662  0.00  0.00            
ATOM   1785  CB  GLU X 118      34.623  34.689  50.176  0.00  0.00            
ATOM   1786  HB2 GLU X 118      34.374  34.826  49.206  0.00  0.00            
ATOM   1787  HB3 GLU X 118      33.967  35.305  50.635  0.00  0.00            
ATOM   1788  CG  GLU X 118      36.073  35.144  50.366  0.00  0.00            
ATOM   1789  HG2 GLU X 118      36.691  34.346  50.399  0.00  0.00            
ATOM   1790  HG3 GLU X 118      36.331  35.883  49.727  0.00  0.00            
ATOM   1791  CD  GLU X 118      36.149  35.703  51.734  0.00  0.00            
ATOM   1792  OE1 GLU X 118      36.217  36.955  51.781  0.00  0.00            
ATOM   1793  OE2 GLU X 118      36.002  35.015  52.779  0.00  0.00            
ATOM   1794  C   GLU X 118      32.804  32.889  50.621  0.00  0.00            
ATOM   1795  O   GLU X 118      32.120  33.075  51.605  0.00  0.00            
ATOM   1796  N   ARG X 119      32.255  32.286  49.461  0.00  0.00            
ATOM   1797  H   ARG X 119      32.862  32.229  48.557  0.00  0.00            
ATOM   1798  CA  ARG X 119      30.880  31.779  49.362  0.00  0.00            
ATOM   1799  HA  ARG X 119      30.281  31.979  50.250  0.00  0.00            
ATOM   1800  CB  ARG X 119      30.089  32.418  48.180  0.00  0.00            
ATOM   1801  HB2 ARG X 119      30.700  32.133  47.323  0.00  0.00            
ATOM   1802  HB3 ARG X 119      29.085  32.034  48.001  0.00  0.00            
ATOM   1803  CG  ARG X 119      30.186  33.904  48.252  0.00  0.00            
ATOM   1804  HG2 ARG X 119      31.219  34.249  48.199  0.00  0.00            
ATOM   1805  HG3 ARG X 119      29.575  34.357  47.471  0.00  0.00            
ATOM   1806  CD  ARG X 119      29.617  34.621  49.530  0.00  0.00            
ATOM   1807  HD2 ARG X 119      30.219  34.196  50.334  0.00  0.00            
ATOM   1808  HD3 ARG X 119      29.820  35.598  49.377  0.00  0.00            
ATOM   1809  NE  ARG X 119      28.201  34.241  49.665  0.00  0.00            
ATOM   1810  HE  ARG X 119      27.971  33.208  49.930  0.00  0.00            
ATOM   1811  CZ  ARG X 119      27.203  35.139  49.470  0.00  0.00            
ATOM   1812  NH1 ARG X 119      27.380  36.258  48.774  0.00  0.00            
ATOM   1813 HH11 ARG X 119      28.393  36.637  48.632  0.00  0.00            
ATOM   1814 HH12 ARG X 119      26.548  36.960  48.721  0.00  0.00            
ATOM   1815  NH2 ARG X 119      25.992  34.876  49.838  0.00  0.00            
ATOM   1816 HH21 ARG X 119      25.648  33.883  50.127  0.00  0.00            
ATOM   1817 HH22 ARG X 119      25.225  35.638  49.693  0.00  0.00            
ATOM   1818  C   ARG X 119      30.952  30.232  49.311  0.00  0.00            
ATOM   1819  O   ARG X 119      30.683  29.688  48.228  0.00  0.00            
ATOM   1820  N   PRO X 120      31.159  29.513  50.416  0.00  0.00            
ATOM   1821  CD  PRO X 120      31.309  30.031  51.796  0.00  0.00            
ATOM   1822  HD2 PRO X 120      30.768  30.967  51.934  0.00  0.00            
ATOM   1823  HD3 PRO X 120      32.301  30.078  51.977  0.00  0.00            
ATOM   1824  CG  PRO X 120      30.791  28.949  52.713  0.00  0.00            
ATOM   1825  HG2 PRO X 120      29.724  29.110  52.761  0.00  0.00            
ATOM   1826  HG3 PRO X 120      31.340  28.997  53.641  0.00  0.00            
ATOM   1827  CB  PRO X 120      31.047  27.742  51.853  0.00  0.00            
ATOM   1828  HB2 PRO X 120      30.504  26.990  52.252  0.00  0.00            
ATOM   1829  HB3 PRO X 120      32.109  27.518  51.962  0.00  0.00            
ATOM   1830  CA  PRO X 120      30.783  28.054  50.409  0.00  0.00            
ATOM   1831  HA  PRO X 120      31.489  27.474  49.816  0.00  0.00            
ATOM   1832  C   PRO X 120      29.335  27.724  49.990  0.00  0.00            
ATOM   1833  O   PRO X 120      28.382  28.196  50.619  0.00  0.00            
ATOM   1834  N   GLY X 121      29.158  26.725  49.162  0.00  0.00            
ATOM   1835  H   GLY X 121      29.953  26.139  48.949  0.00  0.00            
ATOM   1836  CA  GLY X 121      27.833  26.110  48.906  0.00  0.00            
ATOM   1837  HA2 GLY X 121      28.025  25.210  48.321  0.00  0.00            
ATOM   1838  HA3 GLY X 121      27.476  25.882  49.910  0.00  0.00            
ATOM   1839  C   GLY X 121      26.899  27.151  48.176  0.00  0.00            
ATOM   1840  O   GLY X 121      25.615  27.231  48.435  0.00  0.00            
ATOM   1841  N   HID X 122      27.462  27.958  47.245  0.00  0.00            
ATOM   1842  H   HID X 122      28.541  27.923  47.092  0.00  0.00            
ATOM   1843  CA  HID X 122      26.832  28.994  46.476  0.00  0.00            
ATOM   1844  HA  HID X 122      25.763  28.865  46.643  0.00  0.00            
ATOM   1845  CB  HID X 122      27.197  30.396  47.017  0.00  0.00            
ATOM   1846  HB2 HID X 122      28.277  30.377  47.023  0.00  0.00            
ATOM   1847  HB3 HID X 122      26.789  31.120  46.327  0.00  0.00            
ATOM   1848  CG  HID X 122      26.657  30.814  48.367  0.00  0.00            
ATOM   1849  ND1 HID X 122      26.922  30.303  49.653  0.00  0.00            
ATOM   1850  HD1 HID X 122      27.478  29.392  49.816  0.00  0.00            
ATOM   1851  CE1 HID X 122      26.112  30.904  50.542  0.00  0.00            
ATOM   1852  HE1 HID X 122      25.992  30.507  51.540  0.00  0.00            
ATOM   1853  NE2 HID X 122      25.343  31.839  49.892  0.00  0.00            
ATOM   1854  CD2 HID X 122      25.747  31.849  48.523  0.00  0.00            
ATOM   1855  HD2 HID X 122      25.313  32.367  47.680  0.00  0.00            
ATOM   1856  C   HID X 122      27.088  28.895  44.950  0.00  0.00            
ATOM   1857  O   HID X 122      26.222  29.161  44.138  0.00  0.00            
ATOM   1858  N   PHE X 123      28.278  28.349  44.567  0.00  0.00            
ATOM   1859  H   PHE X 123      29.061  28.006  45.243  0.00  0.00            
ATOM   1860  CA  PHE X 123      28.565  28.153  43.144  0.00  0.00            
ATOM   1861  HA  PHE X 123      27.940  28.824  42.555  0.00  0.00            
ATOM   1862  CB  PHE X 123      30.001  28.436  42.768  0.00  0.00            
ATOM   1863  HB2 PHE X 123      30.534  27.897  43.435  0.00  0.00            
ATOM   1864  HB3 PHE X 123      30.119  28.073  41.747  0.00  0.00            
ATOM   1865  CG  PHE X 123      30.389  29.890  42.891  0.00  0.00            
ATOM   1866  CD1 PHE X 123      29.962  30.823  41.936  0.00  0.00            
ATOM   1867  HD1 PHE X 123      29.368  30.485  41.087  0.00  0.00            
ATOM   1868  CE1 PHE X 123      30.027  32.213  42.132  0.00  0.00            
ATOM   1869  HE1 PHE X 123      29.724  32.955  41.394  0.00  0.00            
ATOM   1870  CZ  PHE X 123      30.614  32.717  43.322  0.00  0.00            
ATOM   1871  HZ  PHE X 123      30.658  33.794  43.484  0.00  0.00            
ATOM   1872  CE2 PHE X 123      31.048  31.818  44.338  0.00  0.00            
ATOM   1873  HE2 PHE X 123      31.541  32.138  45.160  0.00  0.00            
ATOM   1874  CD2 PHE X 123      30.891  30.381  44.097  0.00  0.00            
ATOM   1875  HD2 PHE X 123      31.266  29.671  44.834  0.00  0.00            
ATOM   1876  C   PHE X 123      28.156  26.772  42.772  0.00  0.00            
ATOM   1877  O   PHE X 123      28.474  25.831  43.487  0.00  0.00            
ATOM   1878  N   ALA X 124      27.453  26.679  41.642  0.00  0.00            
ATOM   1879  H   ALA X 124      27.292  27.637  41.148  0.00  0.00            
ATOM   1880  CA  ALA X 124      27.108  25.372  41.016  0.00  0.00            
ATOM   1881  HA  ALA X 124      26.861  24.674  41.816  0.00  0.00            
ATOM   1882  CB  ALA X 124      25.870  25.635  40.105  0.00  0.00            
ATOM   1883  HB1 ALA X 124      25.009  25.857  40.735  0.00  0.00            
ATOM   1884  HB2 ALA X 124      26.021  26.492  39.449  0.00  0.00            
ATOM   1885  HB3 ALA X 124      25.681  24.824  39.534  0.00  0.00            
ATOM   1886  C   ALA X 124      28.291  24.656  40.208  0.00  0.00            
ATOM   1887  O   ALA X 124      28.204  23.506  39.809  0.00  0.00            
ATOM   1888  N   GLY X 125      29.437  25.386  40.118  0.00  0.00            
ATOM   1889  H   GLY X 125      29.421  26.424  40.451  0.00  0.00            
ATOM   1890  CA  GLY X 125      30.731  24.780  39.777  0.00  0.00            
ATOM   1891  HA2 GLY X 125      31.098  24.254  40.659  0.00  0.00            
ATOM   1892  HA3 GLY X 125      30.496  24.111  38.949  0.00  0.00            
ATOM   1893  C   GLY X 125      31.847  25.894  39.359  0.00  0.00            
ATOM   1894  O   GLY X 125      31.543  27.075  39.148  0.00  0.00            
ATOM   1895  N   MET X 126      33.016  25.371  39.075  0.00  0.00            
ATOM   1896  H   MET X 126      33.191  24.315  39.277  0.00  0.00            
ATOM   1897  CA  MET X 126      34.199  26.214  38.893  0.00  0.00            
ATOM   1898  HA  MET X 126      34.037  27.265  38.654  0.00  0.00            
ATOM   1899  CB  MET X 126      35.013  26.234  40.250  0.00  0.00            
ATOM   1900  HB2 MET X 126      34.400  26.652  41.048  0.00  0.00            
ATOM   1901  HB3 MET X 126      35.185  25.195  40.530  0.00  0.00            
ATOM   1902  CG  MET X 126      36.242  27.085  40.202  0.00  0.00            
ATOM   1903  HG2 MET X 126      36.846  26.583  39.446  0.00  0.00            
ATOM   1904  HG3 MET X 126      36.089  28.094  39.818  0.00  0.00            
ATOM   1905  SD  MET X 126      36.994  27.185  41.892  0.00  0.00            
ATOM   1906  CE  MET X 126      37.450  25.450  41.934  0.00  0.00            
ATOM   1907  HE1 MET X 126      38.118  25.354  41.079  0.00  0.00            
ATOM   1908  HE2 MET X 126      37.921  25.255  42.806  0.00  0.00            
ATOM   1909  HE3 MET X 126      36.567  24.822  41.818  0.00  0.00            
ATOM   1910  C   MET X 126      35.133  25.488  37.856  0.00  0.00            
ATOM   1911  O   MET X 126      35.648  24.380  38.063  0.00  0.00            
ATOM   1912  N   VAL X 127      35.321  26.098  36.670  0.00  0.00            
ATOM   1913  H   VAL X 127      34.783  27.013  36.424  0.00  0.00            
ATOM   1914  CA  VAL X 127      36.226  25.591  35.663  0.00  0.00            
ATOM   1915  HA  VAL X 127      36.393  24.566  35.992  0.00  0.00            
ATOM   1916  CB  VAL X 127      35.612  25.616  34.233  0.00  0.00            
ATOM   1917  HB  VAL X 127      35.440  26.643  33.912  0.00  0.00            
ATOM   1918  CG1 VAL X 127      36.517  25.073  33.169  0.00  0.00            
ATOM   1919 HG11 VAL X 127      36.830  24.038  33.308  0.00  0.00            
ATOM   1920 HG12 VAL X 127      35.964  25.154  32.233  0.00  0.00            
ATOM   1921 HG13 VAL X 127      37.416  25.687  33.122  0.00  0.00            
ATOM   1922  CG2 VAL X 127      34.247  24.904  34.005  0.00  0.00            
ATOM   1923 HG21 VAL X 127      33.539  25.426  34.649  0.00  0.00            
ATOM   1924 HG22 VAL X 127      34.043  24.914  33.016  0.00  0.00            
ATOM   1925 HG23 VAL X 127      34.253  23.888  34.400  0.00  0.00            
ATOM   1926  C   VAL X 127      37.546  26.312  35.622  0.00  0.00            
ATOM   1927  O   VAL X 127      37.525  27.535  35.352  0.00  0.00            
ATOM   1928  N   LEU X 128      38.646  25.649  35.902  0.00  0.00            
ATOM   1929  H   LEU X 128      38.578  24.561  35.929  0.00  0.00            
ATOM   1930  CA  LEU X 128      39.977  26.192  36.115  0.00  0.00            
ATOM   1931  HA  LEU X 128      39.987  27.282  36.084  0.00  0.00            
ATOM   1932  CB  LEU X 128      40.690  25.740  37.401  0.00  0.00            
ATOM   1933  HB2 LEU X 128      40.829  24.665  37.283  0.00  0.00            
ATOM   1934  HB3 LEU X 128      41.682  26.191  37.432  0.00  0.00            
ATOM   1935  CG  LEU X 128      39.925  26.115  38.633  0.00  0.00            
ATOM   1936  HG  LEU X 128      39.199  25.329  38.838  0.00  0.00            
ATOM   1937  CD1 LEU X 128      40.952  26.148  39.753  0.00  0.00            
ATOM   1938 HD11 LEU X 128      41.558  25.243  39.711  0.00  0.00            
ATOM   1939 HD12 LEU X 128      41.611  27.001  39.591  0.00  0.00            
ATOM   1940 HD13 LEU X 128      40.453  26.162  40.631  0.00  0.00            
ATOM   1941  CD2 LEU X 128      39.177  27.518  38.702  0.00  0.00            
ATOM   1942 HD21 LEU X 128      38.301  27.481  38.055  0.00  0.00            
ATOM   1943 HD22 LEU X 128      38.865  27.801  39.708  0.00  0.00            
ATOM   1944 HD23 LEU X 128      39.818  28.311  38.316  0.00  0.00            
ATOM   1945  C   LEU X 128      40.949  25.808  34.965  0.00  0.00            
ATOM   1946  O   LEU X 128      41.452  24.656  34.749  0.00  0.00            
ATOM   1947  N   ILE X 129      41.207  26.869  34.139  0.00  0.00            
ATOM   1948  H   ILE X 129      40.868  27.834  34.515  0.00  0.00            
ATOM   1949  CA  ILE X 129      42.077  26.843  32.956  0.00  0.00            
ATOM   1950  HA  ILE X 129      42.104  25.843  32.523  0.00  0.00            
ATOM   1951  CB  ILE X 129      41.653  27.720  31.802  0.00  0.00            
ATOM   1952  HB  ILE X 129      41.774  28.697  32.026  0.00  0.00            
ATOM   1953  CG2 ILE X 129      42.636  27.409  30.699  0.00  0.00            
ATOM   1954 HG21 ILE X 129      43.519  28.028  30.857  0.00  0.00            
ATOM   1955 HG22 ILE X 129      42.905  26.354  30.647  0.00  0.00            
ATOM   1956 HG23 ILE X 129      42.330  27.704  29.695  0.00  0.00            
ATOM   1957  CG1 ILE X 129      40.198  27.416  31.401  0.00  0.00            
ATOM   1958 HG12 ILE X 129      40.140  26.479  31.200  0.00  0.00            
ATOM   1959 HG13 ILE X 129      39.619  27.567  32.215  0.00  0.00            
ATOM   1960  CD1 ILE X 129      39.704  28.341  30.292  0.00  0.00            
ATOM   1961 HD11 ILE X 129      38.625  28.188  30.305  0.00  0.00            
ATOM   1962 HD12 ILE X 129      39.864  29.373  30.603  0.00  0.00            
ATOM   1963 HD13 ILE X 129      40.095  28.102  29.303  0.00  0.00            
ATOM   1964  C   ILE X 129      43.496  27.170  33.478  0.00  0.00            
ATOM   1965  O   ILE X 129      43.946  28.317  33.463  0.00  0.00            
ATOM   1966  N   SER X 130      44.242  26.078  33.704  0.00  0.00            
ATOM   1967  H   SER X 130      43.825  25.072  33.652  0.00  0.00            
ATOM   1968  CA  SER X 130      45.685  26.063  33.981  0.00  0.00            
ATOM   1969  HA  SER X 130      45.954  25.008  33.945  0.00  0.00            
ATOM   1970  CB  SER X 130      46.614  26.844  32.971  0.00  0.00            
ATOM   1971  HB2 SER X 130      46.396  27.911  33.007  0.00  0.00            
ATOM   1972  HB3 SER X 130      47.680  26.784  33.191  0.00  0.00            
ATOM   1973  OG  SER X 130      46.398  26.405  31.655  0.00  0.00            
ATOM   1974  HG  SER X 130      47.078  26.975  31.023  0.00  0.00            
ATOM   1975  C   SER X 130      45.872  26.672  35.406  0.00  0.00            
ATOM   1976  O   SER X 130      45.963  27.901  35.511  0.00  0.00            
ATOM   1977  N   PRO X 131      45.775  25.831  36.455  0.00  0.00            
ATOM   1978  CD  PRO X 131      45.383  24.418  36.433  0.00  0.00            
ATOM   1979  HD2 PRO X 131      46.313  23.849  36.433  0.00  0.00            
ATOM   1980  HD3 PRO X 131      44.725  24.221  35.587  0.00  0.00            
ATOM   1981  CG  PRO X 131      44.617  24.078  37.752  0.00  0.00            
ATOM   1982  HG2 PRO X 131      44.792  23.022  37.958  0.00  0.00            
ATOM   1983  HG3 PRO X 131      43.562  24.352  37.758  0.00  0.00            
ATOM   1984  CB  PRO X 131      45.431  25.002  38.749  0.00  0.00            
ATOM   1985  HB2 PRO X 131      46.366  24.532  39.053  0.00  0.00            
ATOM   1986  HB3 PRO X 131      44.764  25.202  39.587  0.00  0.00            
ATOM   1987  CA  PRO X 131      45.794  26.275  37.891  0.00  0.00            
ATOM   1988  HA  PRO X 131      45.074  27.079  38.044  0.00  0.00            
ATOM   1989  C   PRO X 131      47.209  26.817  38.301  0.00  0.00            
ATOM   1990  O   PRO X 131      48.161  26.027  38.271  0.00  0.00            
ATOM   1991  N   LEU X 132      47.260  28.084  38.696  0.00  0.00            
ATOM   1992  H   LEU X 132      46.369  28.697  38.558  0.00  0.00            
ATOM   1993  CA  LEU X 132      48.315  28.598  39.681  0.00  0.00            
ATOM   1994  HA  LEU X 132      49.302  28.188  39.470  0.00  0.00            
ATOM   1995  CB  LEU X 132      48.406  30.105  39.508  0.00  0.00            
ATOM   1996  HB2 LEU X 132      48.802  30.413  38.540  0.00  0.00            
ATOM   1997  HB3 LEU X 132      47.380  30.472  39.495  0.00  0.00            
ATOM   1998  CG  LEU X 132      49.332  30.809  40.574  0.00  0.00            
ATOM   1999  HG  LEU X 132      49.036  30.519  41.582  0.00  0.00            
ATOM   2000  CD1 LEU X 132      50.823  30.304  40.361  0.00  0.00            
ATOM   2001 HD11 LEU X 132      50.942  29.222  40.419  0.00  0.00            
ATOM   2002 HD12 LEU X 132      51.219  30.597  39.389  0.00  0.00            
ATOM   2003 HD13 LEU X 132      51.415  30.715  41.068  0.00  0.00            
ATOM   2004  CD2 LEU X 132      49.244  32.360  40.342  0.00  0.00            
ATOM   2005 HD21 LEU X 132      49.991  32.808  39.687  0.00  0.00            
ATOM   2006 HD22 LEU X 132      48.245  32.670  40.034  0.00  0.00            
ATOM   2007 HD23 LEU X 132      49.414  32.837  41.306  0.00  0.00            
ATOM   2008  C   LEU X 132      47.775  28.307  41.103  0.00  0.00            
ATOM   2009  O   LEU X 132      46.872  29.028  41.626  0.00  0.00            
ATOM   2010  N   VAL X 133      48.450  27.337  41.728  0.00  0.00            
ATOM   2011  H   VAL X 133      49.076  26.718  41.086  0.00  0.00            
ATOM   2012  CA  VAL X 133      48.341  27.002  43.145  0.00  0.00            
ATOM   2013  HA  VAL X 133      47.747  27.697  43.739  0.00  0.00            
ATOM   2014  CB  VAL X 133      47.718  25.551  43.293  0.00  0.00            
ATOM   2015  HB  VAL X 133      48.413  24.767  42.993  0.00  0.00            
ATOM   2016  CG1 VAL X 133      47.177  25.208  44.757  0.00  0.00            
ATOM   2017 HG11 VAL X 133      46.310  25.809  45.033  0.00  0.00            
ATOM   2018 HG12 VAL X 133      46.923  24.148  44.738  0.00  0.00            
ATOM   2019 HG13 VAL X 133      47.990  25.271  45.480  0.00  0.00            
ATOM   2020  CG2 VAL X 133      46.511  25.407  42.289  0.00  0.00            
ATOM   2021 HG21 VAL X 133      45.740  26.080  42.663  0.00  0.00            
ATOM   2022 HG22 VAL X 133      46.727  25.650  41.332  0.00  0.00            
ATOM   2023 HG23 VAL X 133      46.201  24.371  42.424  0.00  0.00            
ATOM   2024  C   VAL X 133      49.640  26.866  43.912  0.00  0.00            
ATOM   2025  O   VAL X 133      49.614  27.088  45.090  0.00  0.00            
ATOM   2026  N   LEU X 134      50.775  26.682  43.223  0.00  0.00            
ATOM   2027  H   LEU X 134      50.699  26.796  42.223  0.00  0.00            
ATOM   2028  CA  LEU X 134      52.123  26.576  43.769  0.00  0.00            
ATOM   2029  HA  LEU X 134      52.086  26.931  44.714  0.00  0.00            
ATOM   2030  CB  LEU X 134      52.805  25.210  43.547  0.00  0.00            
ATOM   2031  HB2 LEU X 134      52.843  24.943  42.574  0.00  0.00            
ATOM   2032  HB3 LEU X 134      53.783  25.464  43.955  0.00  0.00            
ATOM   2033  CG  LEU X 134      52.189  24.104  44.419  0.00  0.00            
ATOM   2034  HG  LEU X 134      51.116  24.079  44.226  0.00  0.00            
ATOM   2035  CD1 LEU X 134      52.807  22.861  43.829  0.00  0.00            
ATOM   2036 HD11 LEU X 134      53.891  22.887  43.932  0.00  0.00            
ATOM   2037 HD12 LEU X 134      52.445  22.020  44.421  0.00  0.00            
ATOM   2038 HD13 LEU X 134      52.537  22.746  42.862  0.00  0.00            
ATOM   2039  CD2 LEU X 134      52.347  24.228  45.923  0.00  0.00            
ATOM   2040 HD21 LEU X 134      51.669  25.053  46.141  0.00  0.00            
ATOM   2041 HD22 LEU X 134      52.112  23.274  46.398  0.00  0.00            
ATOM   2042 HD23 LEU X 134      53.392  24.467  46.118  0.00  0.00            
ATOM   2043  C   LEU X 134      52.991  27.570  42.999  0.00  0.00            
ATOM   2044  O   LEU X 134      52.871  27.926  41.823  0.00  0.00            
ATOM   2045  N   ALA X 135      53.992  28.062  43.751  0.00  0.00            
ATOM   2046  H   ALA X 135      54.165  27.600  44.723  0.00  0.00            
ATOM   2047  CA  ALA X 135      55.169  28.861  43.309  0.00  0.00            
ATOM   2048  HA  ALA X 135      55.106  29.043  42.317  0.00  0.00            
ATOM   2049  CB  ALA X 135      55.214  30.126  44.249  0.00  0.00            
ATOM   2050  HB1 ALA X 135      56.144  30.655  44.040  0.00  0.00            
ATOM   2051  HB2 ALA X 135      54.404  30.819  44.021  0.00  0.00            
ATOM   2052  HB3 ALA X 135      55.215  29.890  45.314  0.00  0.00            
ATOM   2053  C   ALA X 135      56.376  27.984  43.521  0.00  0.00            
ATOM   2054  O   ALA X 135      56.364  26.994  44.186  0.00  0.00            
ATOM   2055  N   ASN X 136      57.418  28.482  42.793  0.00  0.00            
ATOM   2056  H   ASN X 136      57.306  29.433  42.272  0.00  0.00            
ATOM   2057  CA  ASN X 136      58.723  27.796  42.807  0.00  0.00            
ATOM   2058  HA  ASN X 136      58.482  26.815  42.398  0.00  0.00            
ATOM   2059  CB  ASN X 136      59.615  28.569  41.845  0.00  0.00            
ATOM   2060  HB2 ASN X 136      59.104  28.464  40.888  0.00  0.00            
ATOM   2061  HB3 ASN X 136      59.712  29.619  42.121  0.00  0.00            
ATOM   2062  CG  ASN X 136      61.002  28.017  41.800  0.00  0.00            
ATOM   2063  OD1 ASN X 136      61.927  28.666  42.370  0.00  0.00            
ATOM   2064  ND2 ASN X 136      61.334  26.911  41.049  0.00  0.00            
ATOM   2065 HD21 ASN X 136      62.331  26.477  41.130  0.00  0.00            
ATOM   2066 HD22 ASN X 136      60.751  26.446  40.254  0.00  0.00            
ATOM   2067  C   ASN X 136      59.296  27.841  44.196  0.00  0.00            
ATOM   2068  O   ASN X 136      59.633  28.966  44.646  0.00  0.00            
ATOM   2069  N   PRO X 137      59.658  26.687  44.783  0.00  0.00            
ATOM   2070  CD  PRO X 137      59.546  25.316  44.194  0.00  0.00            
ATOM   2071  HD2 PRO X 137      60.031  25.254  43.368  0.00  0.00            
ATOM   2072  HD3 PRO X 137      58.558  25.134  44.088  0.00  0.00            
ATOM   2073  CG  PRO X 137      60.274  24.437  45.200  0.00  0.00            
ATOM   2074  HG2 PRO X 137      61.322  24.452  44.901  0.00  0.00            
ATOM   2075  HG3 PRO X 137      59.865  23.427  45.204  0.00  0.00            
ATOM   2076  CB  PRO X 137      59.933  25.108  46.515  0.00  0.00            
ATOM   2077  HB2 PRO X 137      60.677  24.889  47.280  0.00  0.00            
ATOM   2078  HB3 PRO X 137      58.932  24.914  46.900  0.00  0.00            
ATOM   2079  CA  PRO X 137      60.041  26.586  46.219  0.00  0.00            
ATOM   2080  HA  PRO X 137      59.275  27.144  46.757  0.00  0.00            
ATOM   2081  C   PRO X 137      61.467  27.123  46.552  0.00  0.00            
ATOM   2082  O   PRO X 137      61.643  27.845  47.568  0.00  0.00            
ATOM   2083  N   GLU X 138      62.487  26.926  45.739  0.00  0.00            
ATOM   2084  H   GLU X 138      62.270  26.632  44.712  0.00  0.00            
ATOM   2085  CA  GLU X 138      63.730  27.636  46.020  0.00  0.00            
ATOM   2086  HA  GLU X 138      64.209  27.491  46.988  0.00  0.00            
ATOM   2087  CB  GLU X 138      64.816  27.144  45.072  0.00  0.00            
ATOM   2088  HB2 GLU X 138      65.741  27.504  45.254  0.00  0.00            
ATOM   2089  HB3 GLU X 138      64.944  26.067  45.185  0.00  0.00            
ATOM   2090  CG  GLU X 138      64.645  27.412  43.547  0.00  0.00            
ATOM   2091  HG2 GLU X 138      64.078  28.333  43.409  0.00  0.00            
ATOM   2092  HG3 GLU X 138      65.613  27.625  43.093  0.00  0.00            
ATOM   2093  CD  GLU X 138      63.971  26.310  42.717  0.00  0.00            
ATOM   2094  OE1 GLU X 138      63.177  25.523  43.246  0.00  0.00            
ATOM   2095  OE2 GLU X 138      64.141  26.337  41.508  0.00  0.00            
ATOM   2096  C   GLU X 138      63.569  29.211  45.907  0.00  0.00            
ATOM   2097  O   GLU X 138      64.269  29.921  46.603  0.00  0.00            
ATOM   2098  N   SER X 139      62.621  29.668  45.023  0.00  0.00            
ATOM   2099  H   SER X 139      62.143  29.044  44.267  0.00  0.00            
ATOM   2100  CA  SER X 139      62.435  31.143  44.888  0.00  0.00            
ATOM   2101  HA  SER X 139      63.297  31.562  44.823  0.00  0.00            
ATOM   2102  CB  SER X 139      61.525  31.441  43.631  0.00  0.00            
ATOM   2103  HB2 SER X 139      60.716  30.839  43.574  0.00  0.00            
ATOM   2104  HB3 SER X 139      61.134  32.459  43.637  0.00  0.00            
ATOM   2105  OG  SER X 139      62.274  31.274  42.462  0.00  0.00            
ATOM   2106  HG  SER X 139      62.280  30.212  42.220  0.00  0.00            
ATOM   2107  C   SER X 139      61.674  31.746  45.980  0.00  0.00            
ATOM   2108  O   SER X 139      61.892  32.912  46.224  0.00  0.00            
ATOM   2109  N   ALA X 140      60.815  30.983  46.677  0.00  0.00            
ATOM   2110  H   ALA X 140      60.639  30.034  46.378  0.00  0.00            
ATOM   2111  CA  ALA X 140      59.943  31.450  47.793  0.00  0.00            
ATOM   2112  HA  ALA X 140      59.854  32.523  47.625  0.00  0.00            
ATOM   2113  CB  ALA X 140      58.458  31.030  47.657  0.00  0.00            
ATOM   2114  HB1 ALA X 140      57.828  31.438  48.448  0.00  0.00            
ATOM   2115  HB2 ALA X 140      57.951  31.389  46.762  0.00  0.00            
ATOM   2116  HB3 ALA X 140      58.328  29.949  47.696  0.00  0.00            
ATOM   2117  C   ALA X 140      60.602  31.170  49.183  0.00  0.00            
ATOM   2118  O   ALA X 140      59.896  31.202  50.194  0.00  0.00            
ATOM   2119  N   THR X 141      61.913  30.966  49.255  0.00  0.00            
ATOM   2120  H   THR X 141      62.471  31.319  48.490  0.00  0.00            
ATOM   2121  CA  THR X 141      62.524  30.672  50.508  0.00  0.00            
ATOM   2122  HA  THR X 141      61.970  29.827  50.918  0.00  0.00            
ATOM   2123  CB  THR X 141      64.014  30.306  50.247  0.00  0.00            
ATOM   2124  HB  THR X 141      64.562  30.642  51.127  0.00  0.00            
ATOM   2125  CG2 THR X 141      64.239  28.858  49.997  0.00  0.00            
ATOM   2126 HG21 THR X 141      63.844  28.371  49.106  0.00  0.00            
ATOM   2127 HG22 THR X 141      65.298  28.598  50.019  0.00  0.00            
ATOM   2128 HG23 THR X 141      63.796  28.324  50.837  0.00  0.00            
ATOM   2129  OG1 THR X 141      64.556  30.925  49.147  0.00  0.00            
ATOM   2130  HG1 THR X 141      64.375  30.311  48.432  0.00  0.00            
ATOM   2131  C   THR X 141      62.508  31.973  51.351  0.00  0.00            
ATOM   2132  O   THR X 141      62.471  33.067  50.773  0.00  0.00            
ATOM   2133  N   THR X 142      62.519  31.847  52.648  0.00  0.00            
ATOM   2134  H   THR X 142      62.571  30.803  52.958  0.00  0.00            
ATOM   2135  CA  THR X 142      62.390  32.826  53.699  0.00  0.00            
ATOM   2136  HA  THR X 142      61.441  33.320  53.489  0.00  0.00            
ATOM   2137  CB  THR X 142      62.584  32.245  55.098  0.00  0.00            
ATOM   2138  HB  THR X 142      62.726  33.070  55.781  0.00  0.00            
ATOM   2139  CG2 THR X 142      61.435  31.298  55.658  0.00  0.00            
ATOM   2140 HG21 THR X 142      61.845  30.923  56.584  0.00  0.00            
ATOM   2141 HG22 THR X 142      60.581  31.889  55.955  0.00  0.00            
ATOM   2142 HG23 THR X 142      61.269  30.429  55.039  0.00  0.00            
ATOM   2143  OG1 THR X 142      63.769  31.459  55.153  0.00  0.00            
ATOM   2144  HG1 THR X 142      64.528  32.071  55.617  0.00  0.00            
ATOM   2145  C   THR X 142      63.470  33.940  53.422  0.00  0.00            
ATOM   2146  O   THR X 142      63.104  35.122  53.312  0.00  0.00            
ATOM   2147  N   PHE X 143      64.700  33.588  53.120  0.00  0.00            
ATOM   2148  H   PHE X 143      64.932  32.524  53.102  0.00  0.00            
ATOM   2149  CA  PHE X 143      65.771  34.504  52.776  0.00  0.00            
ATOM   2150  HA  PHE X 143      65.931  35.104  53.672  0.00  0.00            
ATOM   2151  CB  PHE X 143      67.073  33.729  52.507  0.00  0.00            
ATOM   2152  HB2 PHE X 143      67.049  33.133  51.594  0.00  0.00            
ATOM   2153  HB3 PHE X 143      67.781  34.548  52.386  0.00  0.00            
ATOM   2154  CG  PHE X 143      67.624  32.761  53.517  0.00  0.00            
ATOM   2155  CD1 PHE X 143      67.021  31.514  53.705  0.00  0.00            
ATOM   2156  HD1 PHE X 143      66.158  31.293  53.229  0.00  0.00            
ATOM   2157  CE1 PHE X 143      67.500  30.578  54.667  0.00  0.00            
ATOM   2158  HE1 PHE X 143      66.950  29.741  54.799  0.00  0.00            
ATOM   2159  CZ  PHE X 143      68.704  30.834  55.392  0.00  0.00            
ATOM   2160  HZ  PHE X 143      68.941  30.214  56.154  0.00  0.00            
ATOM   2161  CE2 PHE X 143      69.395  32.007  55.185  0.00  0.00            
ATOM   2162  HE2 PHE X 143      70.235  32.258  55.686  0.00  0.00            
ATOM   2163  CD2 PHE X 143      68.821  33.012  54.307  0.00  0.00            
ATOM   2164  HD2 PHE X 143      69.270  33.997  54.178  0.00  0.00            
ATOM   2165  C   PHE X 143      65.382  35.423  51.632  0.00  0.00            
ATOM   2166  O   PHE X 143      65.714  36.617  51.611  0.00  0.00            
ATOM   2167  N   LYS X 144      64.726  34.857  50.585  0.00  0.00            
ATOM   2168  H   LYS X 144      64.370  33.835  50.712  0.00  0.00            
ATOM   2169  CA  LYS X 144      64.380  35.451  49.251  0.00  0.00            
ATOM   2170  HA  LYS X 144      65.240  36.043  48.937  0.00  0.00            
ATOM   2171  CB  LYS X 144      64.381  34.378  48.153  0.00  0.00            
ATOM   2172  HB2 LYS X 144      63.623  33.673  48.498  0.00  0.00            
ATOM   2173  HB3 LYS X 144      64.030  34.711  47.176  0.00  0.00            
ATOM   2174  CG  LYS X 144      65.797  33.659  48.114  0.00  0.00            
ATOM   2175  HG2 LYS X 144      66.600  34.390  48.019  0.00  0.00            
ATOM   2176  HG3 LYS X 144      65.932  33.041  49.001  0.00  0.00            
ATOM   2177  CD  LYS X 144      65.819  32.958  46.708  0.00  0.00            
ATOM   2178  HD2 LYS X 144      64.918  32.346  46.693  0.00  0.00            
ATOM   2179  HD3 LYS X 144      65.789  33.608  45.935  0.00  0.00            
ATOM   2180  CE  LYS X 144      67.020  32.035  46.463  0.00  0.00            
ATOM   2181  HE2 LYS X 144      67.120  31.786  45.406  0.00  0.00            
ATOM   2182  HE3 LYS X 144      67.954  32.568  46.639  0.00  0.00            
ATOM   2183  NZ  LYS X 144      67.100  30.856  47.368  0.00  0.00            
ATOM   2184  HZ1 LYS X 144      66.278  30.184  47.120  0.00  0.00            
ATOM   2185  HZ2 LYS X 144      67.952  30.214  47.148  0.00  0.00            
ATOM   2186  HZ3 LYS X 144      66.991  31.117  48.421  0.00  0.00            
ATOM   2187  C   LYS X 144      63.119  36.305  49.374  0.00  0.00            
ATOM   2188  O   LYS X 144      63.121  37.477  49.003  0.00  0.00            
ATOM   2189  N   VAL X 145      62.160  35.775  50.210  0.00  0.00            
ATOM   2190  H   VAL X 145      62.313  34.774  50.612  0.00  0.00            
ATOM   2191  CA  VAL X 145      61.026  36.601  50.719  0.00  0.00            
ATOM   2192  HA  VAL X 145      60.531  36.828  49.775  0.00  0.00            
ATOM   2193  CB  VAL X 145      60.062  35.829  51.612  0.00  0.00            
ATOM   2194  HB  VAL X 145      60.635  35.290  52.366  0.00  0.00            
ATOM   2195  CG1 VAL X 145      59.104  36.786  52.361  0.00  0.00            
ATOM   2196 HG11 VAL X 145      58.205  36.302  52.743  0.00  0.00            
ATOM   2197 HG12 VAL X 145      59.512  37.249  53.260  0.00  0.00            
ATOM   2198 HG13 VAL X 145      58.738  37.485  51.609  0.00  0.00            
ATOM   2199  CG2 VAL X 145      59.322  34.805  50.788  0.00  0.00            
ATOM   2200 HG21 VAL X 145      58.374  34.559  51.267  0.00  0.00            
ATOM   2201 HG22 VAL X 145      59.072  35.268  49.926  0.00  0.00            
ATOM   2202 HG23 VAL X 145      59.973  33.934  50.710  0.00  0.00            
ATOM   2203  C   VAL X 145      61.549  37.902  51.410  0.00  0.00            
ATOM   2204  O   VAL X 145      61.012  38.978  51.163  0.00  0.00            
ATOM   2205  N   LEU X 146      62.530  37.758  52.256  0.00  0.00            
ATOM   2206  H   LEU X 146      62.683  36.713  52.527  0.00  0.00            
ATOM   2207  CA  LEU X 146      63.106  38.844  53.061  0.00  0.00            
ATOM   2208  HA  LEU X 146      62.393  39.380  53.688  0.00  0.00            
ATOM   2209  CB  LEU X 146      64.116  38.250  54.044  0.00  0.00            
ATOM   2210  HB2 LEU X 146      64.634  37.532  53.556  0.00  0.00            
ATOM   2211  HB3 LEU X 146      64.891  39.001  54.194  0.00  0.00            
ATOM   2212  CG  LEU X 146      63.618  37.589  55.336  0.00  0.00            
ATOM   2213  HG  LEU X 146      62.838  36.912  54.989  0.00  0.00            
ATOM   2214  CD1 LEU X 146      64.753  36.769  56.000  0.00  0.00            
ATOM   2215 HD11 LEU X 146      65.566  37.378  56.395  0.00  0.00            
ATOM   2216 HD12 LEU X 146      64.341  36.113  56.767  0.00  0.00            
ATOM   2217 HD13 LEU X 146      65.150  36.183  55.280  0.00  0.00            
ATOM   2218  CD2 LEU X 146      63.108  38.625  56.302  0.00  0.00            
ATOM   2219 HD21 LEU X 146      64.012  39.133  56.639  0.00  0.00            
ATOM   2220 HD22 LEU X 146      62.366  39.355  55.980  0.00  0.00            
ATOM   2221 HD23 LEU X 146      62.764  38.107  57.197  0.00  0.00            
ATOM   2222  C   LEU X 146      63.749  39.883  52.103  0.00  0.00            
ATOM   2223  O   LEU X 146      63.454  41.099  52.271  0.00  0.00            
ATOM   2224  N   ALA X 147      64.540  39.453  51.102  0.00  0.00            
ATOM   2225  H   ALA X 147      64.819  38.482  51.097  0.00  0.00            
ATOM   2226  CA  ALA X 147      65.155  40.420  50.152  0.00  0.00            
ATOM   2227  HA  ALA X 147      65.630  41.171  50.631  0.00  0.00            
ATOM   2228  CB  ALA X 147      66.213  39.737  49.300  0.00  0.00            
ATOM   2229  HB1 ALA X 147      66.699  40.465  48.797  0.00  0.00            
ATOM   2230  HB2 ALA X 147      66.863  39.054  49.848  0.00  0.00            
ATOM   2231  HB3 ALA X 147      65.606  39.180  48.586  0.00  0.00            
ATOM   2232  C   ALA X 147      64.077  41.168  49.302  0.00  0.00            
ATOM   2233  O   ALA X 147      64.245  42.318  48.896  0.00  0.00            
ATOM   2234  N   ALA X 148      62.896  40.551  49.044  0.00  0.00            
ATOM   2235  H   ALA X 148      62.668  39.572  49.463  0.00  0.00            
ATOM   2236  CA  ALA X 148      61.827  41.171  48.332  0.00  0.00            
ATOM   2237  HA  ALA X 148      62.137  41.689  47.424  0.00  0.00            
ATOM   2238  CB  ALA X 148      60.862  40.119  47.874  0.00  0.00            
ATOM   2239  HB1 ALA X 148      60.259  39.562  48.591  0.00  0.00            
ATOM   2240  HB2 ALA X 148      60.066  40.644  47.347  0.00  0.00            
ATOM   2241  HB3 ALA X 148      61.378  39.457  47.313  0.00  0.00            
ATOM   2242  C   ALA X 148      61.111  42.222  49.120  0.00  0.00            
ATOM   2243  O   ALA X 148      60.714  43.279  48.492  0.00  0.00            
ATOM   2244  N   LYS X 149      60.881  42.060  50.465  0.00  0.00            
ATOM   2245  H   LYS X 149      61.018  41.052  50.858  0.00  0.00            
ATOM   2246  CA  LYS X 149      60.273  43.037  51.426  0.00  0.00            
ATOM   2247  HA  LYS X 149      59.310  43.367  51.038  0.00  0.00            
ATOM   2248  CB  LYS X 149      59.959  42.242  52.728  0.00  0.00            
ATOM   2249  HB2 LYS X 149      60.824  41.762  53.186  0.00  0.00            
ATOM   2250  HB3 LYS X 149      59.602  42.908  53.514  0.00  0.00            
ATOM   2251  CG  LYS X 149      58.937  41.147  52.489  0.00  0.00            
ATOM   2252  HG2 LYS X 149      59.235  40.573  51.612  0.00  0.00            
ATOM   2253  HG3 LYS X 149      58.988  40.469  53.342  0.00  0.00            
ATOM   2254  CD  LYS X 149      57.432  41.601  52.345  0.00  0.00            
ATOM   2255  HD2 LYS X 149      57.213  42.306  51.543  0.00  0.00            
ATOM   2256  HD3 LYS X 149      56.861  40.779  52.214  0.00  0.00            
ATOM   2257  CE  LYS X 149      56.889  42.232  53.629  0.00  0.00            
ATOM   2258  HE2 LYS X 149      57.060  41.579  54.484  0.00  0.00            
ATOM   2259  HE3 LYS X 149      57.343  43.167  53.957  0.00  0.00            
ATOM   2260  NZ  LYS X 149      55.446  42.408  53.426  0.00  0.00            
ATOM   2261  HZ1 LYS X 149      54.962  41.457  53.202  0.00  0.00            
ATOM   2262  HZ2 LYS X 149      55.014  42.942  54.273  0.00  0.00            
ATOM   2263  HZ3 LYS X 149      55.326  42.995  52.516  0.00  0.00            
ATOM   2264  C   LYS X 149      61.171  44.284  51.649  0.00  0.00            
ATOM   2265  O   LYS X 149      60.778  45.454  51.750  0.00  0.00            
ATOM   2266  N   VAL X 150      62.484  43.916  51.762  0.00  0.00            
ATOM   2267  H   VAL X 150      62.767  42.868  51.660  0.00  0.00            
ATOM   2268  CA  VAL X 150      63.630  44.844  51.714  0.00  0.00            
ATOM   2269  HA  VAL X 150      63.486  45.478  52.589  0.00  0.00            
ATOM   2270  CB  VAL X 150      65.061  44.199  51.784  0.00  0.00            
ATOM   2271  HB  VAL X 150      65.124  43.429  51.016  0.00  0.00            
ATOM   2272  CG1 VAL X 150      66.293  45.079  51.459  0.00  0.00            
ATOM   2273 HG11 VAL X 150      66.406  45.954  52.098  0.00  0.00            
ATOM   2274 HG12 VAL X 150      67.176  44.450  51.573  0.00  0.00            
ATOM   2275 HG13 VAL X 150      66.267  45.428  50.426  0.00  0.00            
ATOM   2276  CG2 VAL X 150      65.323  43.598  53.212  0.00  0.00            
ATOM   2277 HG21 VAL X 150      65.231  44.308  54.034  0.00  0.00            
ATOM   2278 HG22 VAL X 150      64.606  42.908  53.383  0.00  0.00            
ATOM   2279 HG23 VAL X 150      66.317  43.158  53.296  0.00  0.00            
ATOM   2280  C   VAL X 150      63.509  45.703  50.442  0.00  0.00            
ATOM   2281  O   VAL X 150      63.459  46.913  50.481  0.00  0.00            
ATOM   2282  N   LEU X 151      63.625  45.121  49.247  0.00  0.00            
ATOM   2283  H   LEU X 151      63.819  44.049  49.263  0.00  0.00            
ATOM   2284  CA  LEU X 151      63.726  45.696  47.936  0.00  0.00            
ATOM   2285  HA  LEU X 151      64.487  46.359  47.945  0.00  0.00            
ATOM   2286  CB  LEU X 151      64.116  44.644  46.917  0.00  0.00            
ATOM   2287  HB2 LEU X 151      65.096  44.317  47.265  0.00  0.00            
ATOM   2288  HB3 LEU X 151      63.411  43.814  46.947  0.00  0.00            
ATOM   2289  CG  LEU X 151      64.250  45.167  45.454  0.00  0.00            
ATOM   2290  HG  LEU X 151      63.274  45.577  45.194  0.00  0.00            
ATOM   2291  CD1 LEU X 151      65.375  46.212  45.183  0.00  0.00            
ATOM   2292 HD11 LEU X 151      65.234  47.043  45.739  0.00  0.00            
ATOM   2293 HD12 LEU X 151      66.254  45.751  45.370  0.00  0.00            
ATOM   2294 HD13 LEU X 151      65.391  46.445  44.200  0.00  0.00            
ATOM   2295  CD2 LEU X 151      64.478  44.029  44.450  0.00  0.00            
ATOM   2296 HD21 LEU X 151      63.606  43.505  44.059  0.00  0.00            
ATOM   2297 HD22 LEU X 151      65.136  44.341  43.639  0.00  0.00            
ATOM   2298 HD23 LEU X 151      65.132  43.295  44.920  0.00  0.00            
ATOM   2299  C   LEU X 151      62.441  46.557  47.684  0.00  0.00            
ATOM   2300  O   LEU X 151      62.461  47.582  46.948  0.00  0.00            
ATOM   2301  N   ASN X 152      61.323  46.093  48.086  0.00  0.00            
ATOM   2302  H   ASN X 152      61.303  45.179  48.680  0.00  0.00            
ATOM   2303  CA  ASN X 152      60.058  46.766  47.736  0.00  0.00            
ATOM   2304  HA  ASN X 152      60.186  46.927  46.665  0.00  0.00            
ATOM   2305  CB  ASN X 152      58.819  45.821  48.029  0.00  0.00            
ATOM   2306  HB2 ASN X 152      59.083  44.890  47.526  0.00  0.00            
ATOM   2307  HB3 ASN X 152      58.704  45.746  49.110  0.00  0.00            
ATOM   2308  CG  ASN X 152      57.522  46.258  47.365  0.00  0.00            
ATOM   2309  OD1 ASN X 152      57.352  46.303  46.145  0.00  0.00            
ATOM   2310  ND2 ASN X 152      56.470  46.563  48.109  0.00  0.00            
ATOM   2311 HD21 ASN X 152      55.585  46.757  47.504  0.00  0.00            
ATOM   2312 HD22 ASN X 152      56.323  46.296  49.156  0.00  0.00            
ATOM   2313  C   ASN X 152      59.927  48.157  48.414  0.00  0.00            
ATOM   2314  O   ASN X 152      59.131  49.053  48.096  0.00  0.00            
ATOM   2315  N   LEU X 153      60.655  48.250  49.577  0.00  0.00            
ATOM   2316  H   LEU X 153      61.350  47.467  49.878  0.00  0.00            
ATOM   2317  CA  LEU X 153      60.743  49.497  50.317  0.00  0.00            
ATOM   2318  HA  LEU X 153      59.722  49.876  50.256  0.00  0.00            
ATOM   2319  CB  LEU X 153      61.004  49.209  51.820  0.00  0.00            
ATOM   2320  HB2 LEU X 153      60.231  48.513  52.145  0.00  0.00            
ATOM   2321  HB3 LEU X 153      61.857  48.535  51.892  0.00  0.00            
ATOM   2322  CG  LEU X 153      61.200  50.425  52.785  0.00  0.00            
ATOM   2323  HG  LEU X 153      62.080  51.046  52.617  0.00  0.00            
ATOM   2324  CD1 LEU X 153      59.925  51.284  52.847  0.00  0.00            
ATOM   2325 HD11 LEU X 153      59.662  51.601  51.838  0.00  0.00            
ATOM   2326 HD12 LEU X 153      59.058  50.785  53.281  0.00  0.00            
ATOM   2327 HD13 LEU X 153      60.168  52.122  53.356  0.00  0.00            
ATOM   2328  CD2 LEU X 153      61.429  49.790  54.164  0.00  0.00            
ATOM   2329 HD21 LEU X 153      60.610  49.101  54.373  0.00  0.00            
ATOM   2330 HD22 LEU X 153      62.343  49.203  54.077  0.00  0.00            
ATOM   2331 HD23 LEU X 153      61.464  50.498  54.991  0.00  0.00            
ATOM   2332  C   LEU X 153      61.707  50.588  49.786  0.00  0.00            
ATOM   2333  O   LEU X 153      61.649  51.679  50.319  0.00  0.00            
ATOM   2334  N   VAL X 154      62.483  50.221  48.780  0.00  0.00            
ATOM   2335  H   VAL X 154      62.452  49.174  48.476  0.00  0.00            
ATOM   2336  CA  VAL X 154      63.488  51.108  48.126  0.00  0.00            
ATOM   2337  HA  VAL X 154      63.430  52.135  48.485  0.00  0.00            
ATOM   2338  CB  VAL X 154      64.990  50.612  48.368  0.00  0.00            
ATOM   2339  HB  VAL X 154      65.615  51.371  47.897  0.00  0.00            
ATOM   2340  CG1 VAL X 154      65.264  50.588  49.879  0.00  0.00            
ATOM   2341 HG11 VAL X 154      65.053  51.602  50.220  0.00  0.00            
ATOM   2342 HG12 VAL X 154      64.556  49.882  50.313  0.00  0.00            
ATOM   2343 HG13 VAL X 154      66.311  50.292  49.944  0.00  0.00            
ATOM   2344  CG2 VAL X 154      65.412  49.207  47.793  0.00  0.00            
ATOM   2345 HG21 VAL X 154      64.832  48.481  48.362  0.00  0.00            
ATOM   2346 HG22 VAL X 154      65.275  49.198  46.793  0.00  0.00            
ATOM   2347 HG23 VAL X 154      66.471  49.177  48.052  0.00  0.00            
ATOM   2348  C   VAL X 154      63.293  51.212  46.566  0.00  0.00            
ATOM   2349  O   VAL X 154      63.618  52.293  46.025  0.00  0.00            
ATOM   2350  N   LEU X 155      62.552  50.288  45.976  0.00  0.00            
ATOM   2351  H   LEU X 155      62.315  49.405  46.569  0.00  0.00            
ATOM   2352  CA  LEU X 155      62.262  50.280  44.550  0.00  0.00            
ATOM   2353  HA  LEU X 155      61.942  51.261  44.198  0.00  0.00            
ATOM   2354  CB  LEU X 155      63.595  49.909  43.775  0.00  0.00            
ATOM   2355  HB2 LEU X 155      64.422  50.387  44.300  0.00  0.00            
ATOM   2356  HB3 LEU X 155      63.741  48.841  43.935  0.00  0.00            
ATOM   2357  CG  LEU X 155      63.673  50.291  42.270  0.00  0.00            
ATOM   2358  HG  LEU X 155      62.861  49.884  41.668  0.00  0.00            
ATOM   2359  CD1 LEU X 155      63.676  51.802  42.025  0.00  0.00            
ATOM   2360 HD11 LEU X 155      62.791  52.277  42.449  0.00  0.00            
ATOM   2361 HD12 LEU X 155      64.541  52.199  42.556  0.00  0.00            
ATOM   2362 HD13 LEU X 155      63.811  52.087  41.065  0.00  0.00            
ATOM   2363  CD2 LEU X 155      65.057  49.826  41.665  0.00  0.00            
ATOM   2364 HD21 LEU X 155      65.190  48.746  41.730  0.00  0.00            
ATOM   2365 HD22 LEU X 155      65.100  50.197  40.641  0.00  0.00            
ATOM   2366 HD23 LEU X 155      65.803  50.405  42.210  0.00  0.00            
ATOM   2367  C   LEU X 155      61.085  49.254  44.208  0.00  0.00            
ATOM   2368  O   LEU X 155      61.316  48.322  43.441  0.00  0.00            
ATOM   2369  N   PRO X 156      59.815  49.494  44.684  0.00  0.00            
ATOM   2370  CD  PRO X 156      59.394  50.773  45.205  0.00  0.00            
ATOM   2371  HD2 PRO X 156      60.001  51.597  44.828  0.00  0.00            
ATOM   2372  HD3 PRO X 156      59.628  50.842  46.185  0.00  0.00            
ATOM   2373  CG  PRO X 156      57.920  50.882  45.030  0.00  0.00            
ATOM   2374  HG2 PRO X 156      57.780  51.278  44.024  0.00  0.00            
ATOM   2375  HG3 PRO X 156      57.519  51.616  45.728  0.00  0.00            
ATOM   2376  CB  PRO X 156      57.414  49.393  45.126  0.00  0.00            
ATOM   2377  HB2 PRO X 156      56.529  49.308  44.495  0.00  0.00            
ATOM   2378  HB3 PRO X 156      57.296  49.182  46.107  0.00  0.00            
ATOM   2379  CA  PRO X 156      58.579  48.712  44.442  0.00  0.00            
ATOM   2380  HA  PRO X 156      58.693  47.797  44.855  0.00  0.00            
ATOM   2381  C   PRO X 156      58.175  48.362  42.961  0.00  0.00            
ATOM   2382  O   PRO X 156      57.475  47.335  42.813  0.00  0.00            
ATOM   2383  N   ASN X 157      58.609  49.214  42.067  0.00  0.00            
ATOM   2384  H   ASN X 157      59.137  50.089  42.446  0.00  0.00            
ATOM   2385  CA  ASN X 157      58.268  49.165  40.706  0.00  0.00            
ATOM   2386  HA  ASN X 157      57.298  48.691  40.554  0.00  0.00            
ATOM   2387  CB  ASN X 157      58.079  50.607  40.158  0.00  0.00            
ATOM   2388  HB2 ASN X 157      57.958  50.515  39.079  0.00  0.00            
ATOM   2389  HB3 ASN X 157      57.098  50.934  40.504  0.00  0.00            
ATOM   2390  CG  ASN X 157      59.129  51.623  40.550  0.00  0.00            
ATOM   2391  OD1 ASN X 157      59.301  51.916  41.723  0.00  0.00            
ATOM   2392  ND2 ASN X 157      60.092  51.899  39.736  0.00  0.00            
ATOM   2393 HD21 ASN X 157      60.858  52.578  40.109  0.00  0.00            
ATOM   2394 HD22 ASN X 157      59.915  51.692  38.681  0.00  0.00            
ATOM   2395  C   ASN X 157      59.313  48.411  39.882  0.00  0.00            
ATOM   2396  O   ASN X 157      59.251  48.457  38.614  0.00  0.00            
ATOM   2397  N   LEU X 158      60.355  47.840  40.537  0.00  0.00            
ATOM   2398  H   LEU X 158      60.452  47.903  41.621  0.00  0.00            
ATOM   2399  CA  LEU X 158      61.371  47.043  39.845  0.00  0.00            
ATOM   2400  HA  LEU X 158      61.723  47.725  39.071  0.00  0.00            
ATOM   2401  CB  LEU X 158      62.539  46.612  40.833  0.00  0.00            
ATOM   2402  HB2 LEU X 158      62.907  47.413  41.326  0.00  0.00            
ATOM   2403  HB3 LEU X 158      62.116  45.985  41.619  0.00  0.00            
ATOM   2404  CG  LEU X 158      63.833  45.951  40.321  0.00  0.00            
ATOM   2405  HG  LEU X 158      64.629  46.087  41.053  0.00  0.00            
ATOM   2406  CD1 LEU X 158      63.610  44.482  40.160  0.00  0.00            
ATOM   2407 HD11 LEU X 158      64.605  44.037  40.139  0.00  0.00            
ATOM   2408 HD12 LEU X 158      63.202  43.949  40.846  0.00  0.00            
ATOM   2409 HD13 LEU X 158      63.137  44.282  39.289  0.00  0.00            
ATOM   2410  CD2 LEU X 158      64.419  46.586  39.060  0.00  0.00            
ATOM   2411 HD21 LEU X 158      63.833  46.305  38.185  0.00  0.00            
ATOM   2412 HD22 LEU X 158      64.457  47.666  39.202  0.00  0.00            
ATOM   2413 HD23 LEU X 158      65.444  46.233  38.955  0.00  0.00            
ATOM   2414  C   LEU X 158      60.765  45.788  39.170  0.00  0.00            
ATOM   2415  O   LEU X 158      60.265  44.879  39.829  0.00  0.00            
ATOM   2416  N   SER X 159      60.841  45.726  37.857  0.00  0.00            
ATOM   2417  H   SER X 159      61.275  46.591  37.356  0.00  0.00            
ATOM   2418  CA  SER X 159      60.269  44.606  37.084  0.00  0.00            
ATOM   2419  HA  SER X 159      59.386  44.277  37.632  0.00  0.00            
ATOM   2420  CB  SER X 159      59.720  45.084  35.712  0.00  0.00            
ATOM   2421  HB2 SER X 159      60.308  45.967  35.462  0.00  0.00            
ATOM   2422  HB3 SER X 159      59.717  44.281  34.975  0.00  0.00            
ATOM   2423  OG  SER X 159      58.406  45.567  35.831  0.00  0.00            
ATOM   2424  HG  SER X 159      57.733  44.737  35.614  0.00  0.00            
ATOM   2425  C   SER X 159      61.338  43.542  36.896  0.00  0.00            
ATOM   2426  O   SER X 159      62.381  43.846  36.202  0.00  0.00            
ATOM   2427  N   LEU X 160      60.877  42.348  37.384  0.00  0.00            
ATOM   2428  H   LEU X 160      59.886  42.398  37.835  0.00  0.00            
ATOM   2429  CA  LEU X 160      61.607  41.034  37.440  0.00  0.00            
ATOM   2430  HA  LEU X 160      62.630  41.176  37.789  0.00  0.00            
ATOM   2431  CB  LEU X 160      60.888  40.216  38.535  0.00  0.00            
ATOM   2432  HB2 LEU X 160      59.831  40.107  38.292  0.00  0.00            
ATOM   2433  HB3 LEU X 160      61.309  39.212  38.591  0.00  0.00            
ATOM   2434  CG  LEU X 160      61.082  40.777  39.939  0.00  0.00            
ATOM   2435  HG  LEU X 160      60.827  41.749  39.833  0.00  0.00            
ATOM   2436  CD1 LEU X 160      59.931  40.130  40.779  0.00  0.00            
ATOM   2437 HD11 LEU X 160      59.831  40.493  41.801  0.00  0.00            
ATOM   2438 HD12 LEU X 160      58.937  40.296  40.363  0.00  0.00            
ATOM   2439 HD13 LEU X 160      60.114  39.148  40.934  0.00  0.00            
ATOM   2440  CD2 LEU X 160      62.501  40.659  40.530  0.00  0.00            
ATOM   2441 HD21 LEU X 160      62.573  40.834  41.604  0.00  0.00            
ATOM   2442 HD22 LEU X 160      62.805  39.658  40.225  0.00  0.00            
ATOM   2443 HD23 LEU X 160      63.236  41.345  40.110  0.00  0.00            
ATOM   2444  C   LEU X 160      61.630  40.321  36.129  0.00  0.00            
ATOM   2445  O   LEU X 160      61.479  39.113  35.974  0.00  0.00            
ATOM   2446  N   GLY X 161      61.897  41.212  35.105  0.00  0.00            
ATOM   2447  H   GLY X 161      62.361  42.160  35.377  0.00  0.00            
ATOM   2448  CA  GLY X 161      61.989  40.591  33.751  0.00  0.00            
ATOM   2449  HA2 GLY X 161      62.482  41.377  33.180  0.00  0.00            
ATOM   2450  HA3 GLY X 161      62.571  39.674  33.848  0.00  0.00            
ATOM   2451  C   GLY X 161      60.681  40.219  33.091  0.00  0.00            
ATOM   2452  O   GLY X 161      59.830  39.503  33.678  0.00  0.00            
ATOM   2453  N   PRO X 162      60.437  40.566  31.825  0.00  0.00            
ATOM   2454  CD  PRO X 162      61.084  41.592  31.095  0.00  0.00            
ATOM   2455  HD2 PRO X 162      62.064  41.186  30.846  0.00  0.00            
ATOM   2456  HD3 PRO X 162      61.110  42.413  31.811  0.00  0.00            
ATOM   2457  CG  PRO X 162      60.262  41.892  29.865  0.00  0.00            
ATOM   2458  HG2 PRO X 162      60.837  42.233  29.004  0.00  0.00            
ATOM   2459  HG3 PRO X 162      59.454  42.575  30.127  0.00  0.00            
ATOM   2460  CB  PRO X 162      59.677  40.538  29.571  0.00  0.00            
ATOM   2461  HB2 PRO X 162      60.401  39.915  29.046  0.00  0.00            
ATOM   2462  HB3 PRO X 162      58.814  40.546  28.906  0.00  0.00            
ATOM   2463  CA  PRO X 162      59.357  39.994  30.975  0.00  0.00            
ATOM   2464  HA  PRO X 162      58.331  40.173  31.299  0.00  0.00            
ATOM   2465  C   PRO X 162      59.498  38.465  30.800  0.00  0.00            
ATOM   2466  O   PRO X 162      60.622  38.041  30.603  0.00  0.00            
ATOM   2467  N   ILE X 163      58.391  37.749  30.692  0.00  0.00            
ATOM   2468  H   ILE X 163      57.484  38.344  30.807  0.00  0.00            
ATOM   2469  CA  ILE X 163      58.262  36.332  30.274  0.00  0.00            
ATOM   2470  HA  ILE X 163      59.023  35.683  30.709  0.00  0.00            
ATOM   2471  CB  ILE X 163      56.970  35.683  30.737  0.00  0.00            
ATOM   2472  HB  ILE X 163      57.008  34.759  30.482  0.00  0.00            
ATOM   2473  CG2 ILE X 163      56.753  35.836  32.214  0.00  0.00            
ATOM   2474 HG21 ILE X 163      56.121  35.111  32.522  0.00  0.00            
ATOM   2475 HG22 ILE X 163      57.746  35.717  32.647  0.00  0.00            
ATOM   2476 HG23 ILE X 163      56.293  36.789  32.478  0.00  0.00            
ATOM   2477  CG1 ILE X 163      55.770  36.258  29.964  0.00  0.00            
ATOM   2478 HG12 ILE X 163      55.704  37.320  30.199  0.00  0.00            
ATOM   2479 HG13 ILE X 163      55.852  36.274  28.958  0.00  0.00            
ATOM   2480  CD1 ILE X 163      54.516  35.511  30.257  0.00  0.00            
ATOM   2481 HD11 ILE X 163      53.784  35.486  29.449  0.00  0.00            
ATOM   2482 HD12 ILE X 163      54.785  34.455  30.293  0.00  0.00            
ATOM   2483 HD13 ILE X 163      54.002  35.868  31.149  0.00  0.00            
ATOM   2484  C   ILE X 163      58.541  36.243  28.759  0.00  0.00            
ATOM   2485  O   ILE X 163      58.245  37.187  28.003  0.00  0.00            
ATOM   2486  N   ASP X 164      59.113  35.145  28.430  0.00  0.00            
ATOM   2487  H   ASP X 164      59.388  34.372  29.147  0.00  0.00            
ATOM   2488  CA  ASP X 164      59.177  34.585  27.148  0.00  0.00            
ATOM   2489  HA  ASP X 164      59.610  35.260  26.621  0.00  0.00            
ATOM   2490  CB  ASP X 164      60.083  33.289  27.095  0.00  0.00            
ATOM   2491  HB2 ASP X 164      60.966  33.566  27.501  0.00  0.00            
ATOM   2492  HB3 ASP X 164      59.546  32.530  27.664  0.00  0.00            
ATOM   2493  CG  ASP X 164      60.317  32.826  25.684  0.00  0.00            
ATOM   2494  OD1 ASP X 164      59.745  33.313  24.726  0.00  0.00            
ATOM   2495  OD2 ASP X 164      61.298  32.089  25.537  0.00  0.00            
ATOM   2496  C   ASP X 164      57.763  34.339  26.665  0.00  0.00            
ATOM   2497  O   ASP X 164      57.120  33.425  27.117  0.00  0.00            
ATOM   2498  N   SER X 165      57.369  35.144  25.674  0.00  0.00            
ATOM   2499  H   SER X 165      58.168  35.626  25.111  0.00  0.00            
ATOM   2500  CA  SER X 165      56.060  35.049  24.986  0.00  0.00            
ATOM   2501  HA  SER X 165      55.240  35.039  25.705  0.00  0.00            
ATOM   2502  CB  SER X 165      55.931  36.281  24.046  0.00  0.00            
ATOM   2503  HB2 SER X 165      55.013  36.368  23.632  0.00  0.00            
ATOM   2504  HB3 SER X 165      56.146  37.234  24.527  0.00  0.00            
ATOM   2505  OG  SER X 165      56.906  36.104  22.974  0.00  0.00            
ATOM   2506  HG  SER X 165      57.867  36.529  23.264  0.00  0.00            
ATOM   2507  C   SER X 165      55.858  33.785  24.219  0.00  0.00            
ATOM   2508  O   SER X 165      54.747  33.236  24.219  0.00  0.00            
ATOM   2509  N   SER X 166      56.991  33.172  23.803  0.00  0.00            
ATOM   2510  H   SER X 166      57.930  33.392  24.311  0.00  0.00            
ATOM   2511  CA  SER X 166      57.076  31.838  22.966  0.00  0.00            
ATOM   2512  HA  SER X 166      56.284  31.931  22.223  0.00  0.00            
ATOM   2513  CB  SER X 166      58.344  31.882  22.158  0.00  0.00            
ATOM   2514  HB2 SER X 166      58.279  31.320  21.226  0.00  0.00            
ATOM   2515  HB3 SER X 166      58.541  32.916  21.875  0.00  0.00            
ATOM   2516  OG  SER X 166      59.434  31.395  23.002  0.00  0.00            
ATOM   2517  HG  SER X 166      59.526  32.032  23.882  0.00  0.00            
ATOM   2518  C   SER X 166      56.913  30.615  23.869  0.00  0.00            
ATOM   2519  O   SER X 166      56.944  29.486  23.353  0.00  0.00            
ATOM   2520  N   VAL X 167      56.678  30.781  25.179  0.00  0.00            
ATOM   2521  H   VAL X 167      56.814  31.758  25.643  0.00  0.00            
ATOM   2522  CA  VAL X 167      56.326  29.681  26.038  0.00  0.00            
ATOM   2523  HA  VAL X 167      56.204  28.768  25.455  0.00  0.00            
ATOM   2524  CB  VAL X 167      57.383  29.306  27.078  0.00  0.00            
ATOM   2525  HB  VAL X 167      57.217  28.287  27.428  0.00  0.00            
ATOM   2526  CG1 VAL X 167      58.780  29.347  26.366  0.00  0.00            
ATOM   2527 HG11 VAL X 167      59.012  30.373  26.081  0.00  0.00            
ATOM   2528 HG12 VAL X 167      59.548  28.875  26.978  0.00  0.00            
ATOM   2529 HG13 VAL X 167      58.769  28.841  25.401  0.00  0.00            
ATOM   2530  CG2 VAL X 167      57.410  30.173  28.314  0.00  0.00            
ATOM   2531 HG21 VAL X 167      58.389  30.124  28.791  0.00  0.00            
ATOM   2532 HG22 VAL X 167      57.264  31.137  28.050  0.00  0.00            
ATOM   2533 HG23 VAL X 167      56.541  29.889  28.907  0.00  0.00            
ATOM   2534  C   VAL X 167      54.910  29.844  26.573  0.00  0.00            
ATOM   2535  O   VAL X 167      54.524  28.998  27.368  0.00  0.00            
ATOM   2536  N   LEU X 168      54.194  30.834  26.146  0.00  0.00            
ATOM   2537  H   LEU X 168      54.548  31.522  25.498  0.00  0.00            
ATOM   2538  CA  LEU X 168      52.760  30.889  26.491  0.00  0.00            
ATOM   2539  HA  LEU X 168      52.615  30.730  27.478  0.00  0.00            
ATOM   2540  CB  LEU X 168      52.113  32.186  26.103  0.00  0.00            
ATOM   2541  HB2 LEU X 168      52.372  32.453  25.163  0.00  0.00            
ATOM   2542  HB3 LEU X 168      51.028  32.085  26.103  0.00  0.00            
ATOM   2543  CG  LEU X 168      52.461  33.349  27.042  0.00  0.00            
ATOM   2544  HG  LEU X 168      53.530  33.512  26.903  0.00  0.00            
ATOM   2545  CD1 LEU X 168      51.719  34.630  26.690  0.00  0.00            
ATOM   2546 HD11 LEU X 168      50.686  34.547  27.027  0.00  0.00            
ATOM   2547 HD12 LEU X 168      52.127  35.274  27.274  0.00  0.00            
ATOM   2548 HD13 LEU X 168      51.928  34.738  25.708  0.00  0.00            
ATOM   2549  CD2 LEU X 168      52.224  33.000  28.532  0.00  0.00            
ATOM   2550 HD21 LEU X 168      51.311  32.404  28.524  0.00  0.00            
ATOM   2551 HD22 LEU X 168      52.958  32.351  29.011  0.00  0.00            
ATOM   2552 HD23 LEU X 168      52.190  33.934  29.092  0.00  0.00            
ATOM   2553  C   LEU X 168      51.963  29.728  25.759  0.00  0.00            
ATOM   2554  O   LEU X 168      51.068  29.115  26.353  0.00  0.00            
ATOM   2555  N   SER X 169      52.367  29.431  24.526  0.00  0.00            
ATOM   2556  H   SER X 169      52.990  30.167  24.017  0.00  0.00            
ATOM   2557  CA  SER X 169      51.473  28.716  23.629  0.00  0.00            
ATOM   2558  HA  SER X 169      51.015  27.784  23.962  0.00  0.00            
ATOM   2559  CB  SER X 169      50.373  29.586  23.139  0.00  0.00            
ATOM   2560  HB2 SER X 169      49.667  29.798  23.829  0.00  0.00            
ATOM   2561  HB3 SER X 169      50.794  30.480  22.933  0.00  0.00            
ATOM   2562  OG  SER X 169      49.809  28.970  22.003  0.00  0.00            
ATOM   2563  HG  SER X 169      48.834  29.221  21.924  0.00  0.00            
ATOM   2564  C   SER X 169      52.416  28.350  22.447  0.00  0.00            
ATOM   2565  O   SER X 169      53.124  29.262  21.994  0.00  0.00            
ATOM   2566  N   ARG X 170      52.478  27.050  22.134  0.00  0.00            
ATOM   2567  H   ARG X 170      52.068  26.380  22.768  0.00  0.00            
ATOM   2568  CA  ARG X 170      53.118  26.567  20.915  0.00  0.00            
ATOM   2569  HA  ARG X 170      54.105  26.781  20.929  0.00  0.00            
ATOM   2570  CB  ARG X 170      52.890  25.019  20.947  0.00  0.00            
ATOM   2571  HB2 ARG X 170      51.838  24.757  21.063  0.00  0.00            
ATOM   2572  HB3 ARG X 170      53.171  24.617  19.974  0.00  0.00            
ATOM   2573  CG  ARG X 170      53.776  24.284  21.907  0.00  0.00            
ATOM   2574  HG2 ARG X 170      54.787  24.469  21.544  0.00  0.00            
ATOM   2575  HG3 ARG X 170      53.646  24.618  22.851  0.00  0.00            
ATOM   2576  CD  ARG X 170      53.489  22.791  21.831  0.00  0.00            
ATOM   2577  HD2 ARG X 170      53.745  22.391  20.940  0.00  0.00            
ATOM   2578  HD3 ARG X 170      53.932  22.273  22.576  0.00  0.00            
ATOM   2579  NE  ARG X 170      52.046  22.486  21.942  0.00  0.00            
ATOM   2580  HE  ARG X 170      51.327  23.288  22.105  0.00  0.00            
ATOM   2581  CZ  ARG X 170      51.432  21.302  21.911  0.00  0.00            
ATOM   2582  NH1 ARG X 170      52.053  20.168  21.838  0.00  0.00            
ATOM   2583 HH11 ARG X 170      53.130  20.142  21.674  0.00  0.00            
ATOM   2584 HH12 ARG X 170      51.475  19.276  21.595  0.00  0.00            
ATOM   2585  NH2 ARG X 170      50.116  21.274  22.008  0.00  0.00            
ATOM   2586 HH21 ARG X 170      49.563  22.214  22.003  0.00  0.00            
ATOM   2587 HH22 ARG X 170      49.566  20.334  22.034  0.00  0.00            
ATOM   2588  C   ARG X 170      52.501  27.046  19.597  0.00  0.00            
ATOM   2589  O   ARG X 170      53.180  26.974  18.572  0.00  0.00            
ATOM   2590  N   ASN X 171      51.281  27.618  19.584  0.00  0.00            
ATOM   2591  H   ASN X 171      50.786  27.805  20.537  0.00  0.00            
ATOM   2592  CA  ASN X 171      50.693  28.163  18.327  0.00  0.00            
ATOM   2593  HA  ASN X 171      50.956  27.621  17.419  0.00  0.00            
ATOM   2594  CB  ASN X 171      49.175  28.210  18.504  0.00  0.00            
ATOM   2595  HB2 ASN X 171      48.730  27.257  18.791  0.00  0.00            
ATOM   2596  HB3 ASN X 171      48.896  28.779  19.391  0.00  0.00            
ATOM   2597  CG  ASN X 171      48.389  28.731  17.308  0.00  0.00            
ATOM   2598  OD1 ASN X 171      48.955  29.257  16.342  0.00  0.00            
ATOM   2599  ND2 ASN X 171      47.096  28.500  17.357  0.00  0.00            
ATOM   2600 HD21 ASN X 171      46.652  28.150  18.194  0.00  0.00            
ATOM   2601 HD22 ASN X 171      46.483  28.996  16.726  0.00  0.00            
ATOM   2602  C   ASN X 171      51.186  29.643  18.177  0.00  0.00            
ATOM   2603  O   ASN X 171      50.693  30.652  18.696  0.00  0.00            
ATOM   2604  N   LYS X 172      52.262  29.796  17.352  0.00  0.00            
ATOM   2605  H   LYS X 172      52.542  28.911  16.955  0.00  0.00            
ATOM   2606  CA  LYS X 172      52.956  31.083  16.955  0.00  0.00            
ATOM   2607  HA  LYS X 172      53.597  31.527  17.716  0.00  0.00            
ATOM   2608  CB  LYS X 172      54.019  30.726  15.918  0.00  0.00            
ATOM   2609  HB2 LYS X 172      53.583  30.482  14.949  0.00  0.00            
ATOM   2610  HB3 LYS X 172      54.483  31.678  15.660  0.00  0.00            
ATOM   2611  CG  LYS X 172      54.927  29.566  16.503  0.00  0.00            
ATOM   2612  HG2 LYS X 172      54.412  28.632  16.729  0.00  0.00            
ATOM   2613  HG3 LYS X 172      55.510  29.406  15.596  0.00  0.00            
ATOM   2614  CD  LYS X 172      55.834  30.032  17.655  0.00  0.00            
ATOM   2615  HD2 LYS X 172      55.939  30.984  17.705  0.00  0.00            
ATOM   2616  HD3 LYS X 172      55.274  29.838  18.473  0.00  0.00            
ATOM   2617  CE  LYS X 172      57.199  29.426  17.791  0.00  0.00            
ATOM   2618  HE2 LYS X 172      57.765  29.546  16.867  0.00  0.00            
ATOM   2619  HE3 LYS X 172      57.752  30.014  18.524  0.00  0.00            
ATOM   2620  NZ  LYS X 172      57.110  28.021  18.262  0.00  0.00            
ATOM   2621  HZ1 LYS X 172      58.038  27.464  18.134  0.00  0.00            
ATOM   2622  HZ2 LYS X 172      56.827  27.934  19.311  0.00  0.00            
ATOM   2623  HZ3 LYS X 172      56.280  27.515  17.768  0.00  0.00            
ATOM   2624  C   LYS X 172      51.955  32.188  16.498  0.00  0.00            
ATOM   2625  O   LYS X 172      52.305  33.359  16.715  0.00  0.00            
ATOM   2626  N   THR X 173      50.762  31.866  15.940  0.00  0.00            
ATOM   2627  H   THR X 173      50.553  30.807  15.793  0.00  0.00            
ATOM   2628  CA  THR X 173      49.812  32.901  15.506  0.00  0.00            
ATOM   2629  HA  THR X 173      50.207  33.709  15.046  0.00  0.00            
ATOM   2630  CB  THR X 173      48.865  32.217  14.524  0.00  0.00            
ATOM   2631  HB  THR X 173      48.233  32.994  14.094  0.00  0.00            
ATOM   2632  CG2 THR X 173      49.546  31.497  13.325  0.00  0.00            
ATOM   2633 HG21 THR X 173      48.848  30.897  12.742  0.00  0.00            
ATOM   2634 HG22 THR X 173      50.013  32.232  12.670  0.00  0.00            
ATOM   2635 HG23 THR X 173      50.251  30.706  13.584  0.00  0.00            
ATOM   2636  OG1 THR X 173      47.977  31.310  15.159  0.00  0.00            
ATOM   2637  HG1 THR X 173      48.473  30.402  15.503  0.00  0.00            
ATOM   2638  C   THR X 173      49.038  33.528  16.703  0.00  0.00            
ATOM   2639  O   THR X 173      48.759  34.689  16.745  0.00  0.00            
ATOM   2640  N   GLU X 174      48.936  32.751  17.765  0.00  0.00            
ATOM   2641  H   GLU X 174      49.212  31.699  17.692  0.00  0.00            
ATOM   2642  CA  GLU X 174      48.296  33.302  18.993  0.00  0.00            
ATOM   2643  HA  GLU X 174      47.514  33.977  18.647  0.00  0.00            
ATOM   2644  CB  GLU X 174      47.622  32.156  19.791  0.00  0.00            
ATOM   2645  HB2 GLU X 174      48.311  31.311  19.788  0.00  0.00            
ATOM   2646  HB3 GLU X 174      47.336  32.445  20.802  0.00  0.00            
ATOM   2647  CG  GLU X 174      46.298  31.645  19.237  0.00  0.00            
ATOM   2648  HG2 GLU X 174      46.348  31.520  18.155  0.00  0.00            
ATOM   2649  HG3 GLU X 174      46.172  30.661  19.688  0.00  0.00            
ATOM   2650  CD  GLU X 174      44.998  32.378  19.594  0.00  0.00            
ATOM   2651  OE1 GLU X 174      43.939  31.821  19.234  0.00  0.00            
ATOM   2652  OE2 GLU X 174      45.027  33.455  20.153  0.00  0.00            
ATOM   2653  C   GLU X 174      49.335  34.022  19.859  0.00  0.00            
ATOM   2654  O   GLU X 174      48.942  34.874  20.670  0.00  0.00            
ATOM   2655  N   VAL X 175      50.624  33.753  19.715  0.00  0.00            
ATOM   2656  H   VAL X 175      50.860  32.859  19.138  0.00  0.00            
ATOM   2657  CA  VAL X 175      51.760  34.495  20.428  0.00  0.00            
ATOM   2658  HA  VAL X 175      51.438  34.608  21.464  0.00  0.00            
ATOM   2659  CB  VAL X 175      53.039  33.663  20.419  0.00  0.00            
ATOM   2660  HB  VAL X 175      53.153  33.188  19.444  0.00  0.00            
ATOM   2661  CG1 VAL X 175      54.362  34.432  20.725  0.00  0.00            
ATOM   2662 HG11 VAL X 175      54.486  35.190  20.070  0.00  0.00            
ATOM   2663 HG12 VAL X 175      54.410  34.892  21.712  0.00  0.00            
ATOM   2664 HG13 VAL X 175      55.169  33.704  20.808  0.00  0.00            
ATOM   2665  CG2 VAL X 175      52.969  32.521  21.449  0.00  0.00            
ATOM   2666 HG21 VAL X 175      52.942  32.873  22.481  0.00  0.00            
ATOM   2667 HG22 VAL X 175      52.122  31.977  21.381  0.00  0.00            
ATOM   2668 HG23 VAL X 175      53.765  31.799  21.265  0.00  0.00            
ATOM   2669  C   VAL X 175      51.940  35.873  19.752  0.00  0.00            
ATOM   2670  O   VAL X 175      52.016  36.917  20.362  0.00  0.00            
ATOM   2671  N   ASP X 176      51.760  35.978  18.456  0.00  0.00            
ATOM   2672  H   ASP X 176      51.865  35.026  17.937  0.00  0.00            
ATOM   2673  CA  ASP X 176      51.545  37.219  17.694  0.00  0.00            
ATOM   2674  HA  ASP X 176      52.483  37.774  17.717  0.00  0.00            
ATOM   2675  CB  ASP X 176      51.381  36.900  16.228  0.00  0.00            
ATOM   2676  HB2 ASP X 176      52.359  36.629  15.831  0.00  0.00            
ATOM   2677  HB3 ASP X 176      50.698  36.058  16.115  0.00  0.00            
ATOM   2678  CG  ASP X 176      51.052  38.124  15.423  0.00  0.00            
ATOM   2679  OD1 ASP X 176      49.993  38.190  14.763  0.00  0.00            
ATOM   2680  OD2 ASP X 176      51.912  39.022  15.427  0.00  0.00            
ATOM   2681  C   ASP X 176      50.403  38.027  18.213  0.00  0.00            
ATOM   2682  O   ASP X 176      50.517  39.232  18.400  0.00  0.00            
ATOM   2683  N   ILE X 177      49.264  37.312  18.525  0.00  0.00            
ATOM   2684  H   ILE X 177      49.318  36.239  18.342  0.00  0.00            
ATOM   2685  CA  ILE X 177      48.113  37.980  19.091  0.00  0.00            
ATOM   2686  HA  ILE X 177      47.912  38.917  18.571  0.00  0.00            
ATOM   2687  CB  ILE X 177      46.790  37.167  18.903  0.00  0.00            
ATOM   2688  HB  ILE X 177      47.057  36.174  19.233  0.00  0.00            
ATOM   2689  CG2 ILE X 177      45.583  37.704  19.642  0.00  0.00            
ATOM   2690 HG21 ILE X 177      44.842  36.931  19.499  0.00  0.00            
ATOM   2691 HG22 ILE X 177      45.760  37.802  20.580  0.00  0.00            
ATOM   2692 HG23 ILE X 177      45.278  38.693  19.332  0.00  0.00            
ATOM   2693  CG1 ILE X 177      46.366  36.953  17.405  0.00  0.00            
ATOM   2694 HG12 ILE X 177      46.032  37.884  16.970  0.00  0.00            
ATOM   2695 HG13 ILE X 177      47.190  36.780  16.847  0.00  0.00            
ATOM   2696  CD1 ILE X 177      45.371  35.790  17.153  0.00  0.00            
ATOM   2697 HD11 ILE X 177      45.336  35.694  16.068  0.00  0.00            
ATOM   2698 HD12 ILE X 177      45.619  34.862  17.670  0.00  0.00            
ATOM   2699 HD13 ILE X 177      44.382  36.079  17.509  0.00  0.00            
ATOM   2700  C   ILE X 177      48.393  38.477  20.551  0.00  0.00            
ATOM   2701  O   ILE X 177      47.975  39.554  20.889  0.00  0.00            
ATOM   2702  N   TYR X 178      49.016  37.655  21.326  0.00  0.00            
ATOM   2703  H   TYR X 178      49.063  36.724  21.095  0.00  0.00            
ATOM   2704  CA  TYR X 178      49.469  38.086  22.667  0.00  0.00            
ATOM   2705  HA  TYR X 178      48.628  38.390  23.136  0.00  0.00            
ATOM   2706  CB  TYR X 178      49.968  36.886  23.490  0.00  0.00            
ATOM   2707  HB2 TYR X 178      49.082  36.296  23.726  0.00  0.00            
ATOM   2708  HB3 TYR X 178      50.644  36.271  22.896  0.00  0.00            
ATOM   2709  CG  TYR X 178      50.728  37.258  24.803  0.00  0.00            
ATOM   2710  CD1 TYR X 178      49.994  37.443  25.951  0.00  0.00            
ATOM   2711  HD1 TYR X 178      48.909  37.373  26.032  0.00  0.00            
ATOM   2712  CE1 TYR X 178      50.663  37.757  27.183  0.00  0.00            
ATOM   2713  HE1 TYR X 178      50.220  37.867  28.084  0.00  0.00            
ATOM   2714  CZ  TYR X 178      52.003  38.062  27.127  0.00  0.00            
ATOM   2715  OH  TYR X 178      52.691  38.476  28.260  0.00  0.00            
ATOM   2716  HH  TYR X 178      53.685  38.495  28.083  0.00  0.00            
ATOM   2717  CE2 TYR X 178      52.701  37.971  25.944  0.00  0.00            
ATOM   2718  HE2 TYR X 178      53.669  38.259  25.907  0.00  0.00            
ATOM   2719  CD2 TYR X 178      52.057  37.550  24.762  0.00  0.00            
ATOM   2720  HD2 TYR X 178      52.624  37.383  23.847  0.00  0.00            
ATOM   2721  C   TYR X 178      50.507  39.288  22.550  0.00  0.00            
ATOM   2722  O   TYR X 178      50.387  40.244  23.363  0.00  0.00            
ATOM   2723  N   ASN X 179      51.393  39.410  21.545  0.00  0.00            
ATOM   2724  H   ASN X 179      51.367  38.659  20.754  0.00  0.00            
ATOM   2725  CA  ASN X 179      52.317  40.516  21.328  0.00  0.00            
ATOM   2726  HA  ASN X 179      52.704  40.974  22.238  0.00  0.00            
ATOM   2727  CB  ASN X 179      53.574  40.021  20.558  0.00  0.00            
ATOM   2728  HB2 ASN X 179      53.307  39.633  19.665  0.00  0.00            
ATOM   2729  HB3 ASN X 179      54.086  40.928  20.235  0.00  0.00            
ATOM   2730  CG  ASN X 179      54.512  39.217  21.460  0.00  0.00            
ATOM   2731  OD1 ASN X 179      54.645  39.444  22.652  0.00  0.00            
ATOM   2732  ND2 ASN X 179      55.109  38.156  21.049  0.00  0.00            
ATOM   2733 HD21 ASN X 179      55.976  37.803  21.607  0.00  0.00            
ATOM   2734 HD22 ASN X 179      55.058  37.856  20.002  0.00  0.00            
ATOM   2735  C   ASN X 179      51.730  41.791  20.530  0.00  0.00            
ATOM   2736  O   ASN X 179      52.295  42.860  20.539  0.00  0.00            
ATOM   2737  N   SER X 180      50.592  41.616  19.849  0.00  0.00            
ATOM   2738  H   SER X 180      50.131  40.632  19.771  0.00  0.00            
ATOM   2739  CA  SER X 180      49.953  42.666  18.950  0.00  0.00            
ATOM   2740  HA  SER X 180      50.668  43.478  18.812  0.00  0.00            
ATOM   2741  CB  SER X 180      49.702  42.271  17.480  0.00  0.00            
ATOM   2742  HB2 SER X 180      49.172  43.089  16.992  0.00  0.00            
ATOM   2743  HB3 SER X 180      50.573  42.032  17.027  0.00  0.00            
ATOM   2744  OG  SER X 180      48.870  41.080  17.423  0.00  0.00            
ATOM   2745  HG  SER X 180      49.365  40.255  17.936  0.00  0.00            
ATOM   2746  C   SER X 180      48.798  43.376  19.645  0.00  0.00            
ATOM   2747  O   SER X 180      48.658  44.596  19.504  0.00  0.00            
ATOM   2748  N   ASP X 181      48.087  42.621  20.509  0.00  0.00            
ATOM   2749  H   ASP X 181      48.337  41.565  20.609  0.00  0.00            
ATOM   2750  CA  ASP X 181      47.135  43.173  21.455  0.00  0.00            
ATOM   2751  HA  ASP X 181      46.249  43.388  20.858  0.00  0.00            
ATOM   2752  CB  ASP X 181      46.705  42.155  22.464  0.00  0.00            
ATOM   2753  HB2 ASP X 181      46.467  41.273  21.870  0.00  0.00            
ATOM   2754  HB3 ASP X 181      47.540  41.950  23.135  0.00  0.00            
ATOM   2755  CG  ASP X 181      45.518  42.631  23.114  0.00  0.00            
ATOM   2756  OD1 ASP X 181      45.532  43.440  24.056  0.00  0.00            
ATOM   2757  OD2 ASP X 181      44.384  42.248  22.719  0.00  0.00            
ATOM   2758  C   ASP X 181      47.576  44.445  22.194  0.00  0.00            
ATOM   2759  O   ASP X 181      48.656  44.412  22.866  0.00  0.00            
ATOM   2760  N   PRO X 182      46.875  45.598  22.157  0.00  0.00            
ATOM   2761  CD  PRO X 182      45.784  45.782  21.234  0.00  0.00            
ATOM   2762  HD2 PRO X 182      44.973  45.056  21.292  0.00  0.00            
ATOM   2763  HD3 PRO X 182      46.240  45.625  20.256  0.00  0.00            
ATOM   2764  CG  PRO X 182      45.281  47.167  21.497  0.00  0.00            
ATOM   2765  HG2 PRO X 182      44.594  47.167  22.343  0.00  0.00            
ATOM   2766  HG3 PRO X 182      44.878  47.631  20.596  0.00  0.00            
ATOM   2767  CB  PRO X 182      46.631  47.811  21.775  0.00  0.00            
ATOM   2768  HB2 PRO X 182      46.456  48.708  22.369  0.00  0.00            
ATOM   2769  HB3 PRO X 182      47.064  47.979  20.789  0.00  0.00            
ATOM   2770  CA  PRO X 182      47.344  46.825  22.674  0.00  0.00            
ATOM   2771  HA  PRO X 182      48.427  46.939  22.631  0.00  0.00            
ATOM   2772  C   PRO X 182      46.947  46.983  24.222  0.00  0.00            
ATOM   2773  O   PRO X 182      47.187  48.033  24.802  0.00  0.00            
ATOM   2774  N   LEU X 183      46.204  46.035  24.817  0.00  0.00            
ATOM   2775  H   LEU X 183      45.974  45.160  24.209  0.00  0.00            
ATOM   2776  CA  LEU X 183      45.511  46.160  26.110  0.00  0.00            
ATOM   2777  HA  LEU X 183      45.790  47.100  26.586  0.00  0.00            
ATOM   2778  CB  LEU X 183      43.971  46.198  25.889  0.00  0.00            
ATOM   2779  HB2 LEU X 183      43.789  46.858  25.041  0.00  0.00            
ATOM   2780  HB3 LEU X 183      43.663  45.209  25.551  0.00  0.00            
ATOM   2781  CG  LEU X 183      43.101  46.662  26.938  0.00  0.00            
ATOM   2782  HG  LEU X 183      43.457  46.362  27.923  0.00  0.00            
ATOM   2783  CD1 LEU X 183      43.207  48.248  27.014  0.00  0.00            
ATOM   2784 HD11 LEU X 183      44.234  48.579  27.173  0.00  0.00            
ATOM   2785 HD12 LEU X 183      42.855  48.728  26.101  0.00  0.00            
ATOM   2786 HD13 LEU X 183      42.729  48.636  27.815  0.00  0.00            
ATOM   2787  CD2 LEU X 183      41.670  46.124  26.787  0.00  0.00            
ATOM   2788 HD21 LEU X 183      41.213  46.535  25.886  0.00  0.00            
ATOM   2789 HD22 LEU X 183      41.580  45.039  26.845  0.00  0.00            
ATOM   2790 HD23 LEU X 183      41.101  46.553  27.612  0.00  0.00            
ATOM   2791  C   LEU X 183      46.059  45.141  27.154  0.00  0.00            
ATOM   2792  O   LEU X 183      45.924  45.468  28.342  0.00  0.00            
ATOM   2793  N   ILE X 184      46.755  44.095  26.713  0.00  0.00            
ATOM   2794  H   ILE X 184      46.757  43.928  25.716  0.00  0.00            
ATOM   2795  CA  ILE X 184      47.508  43.266  27.670  0.00  0.00            
ATOM   2796  HA  ILE X 184      47.005  43.050  28.518  0.00  0.00            
ATOM   2797  CB  ILE X 184      48.021  41.947  26.943  0.00  0.00            
ATOM   2798  HB  ILE X 184      48.468  42.257  26.093  0.00  0.00            
ATOM   2799  CG2 ILE X 184      49.130  41.183  27.672  0.00  0.00            
ATOM   2800 HG21 ILE X 184      49.759  40.521  27.078  0.00  0.00            
ATOM   2801 HG22 ILE X 184      49.826  41.860  28.167  0.00  0.00            
ATOM   2802 HG23 ILE X 184      48.616  40.534  28.381  0.00  0.00            
ATOM   2803  CG1 ILE X 184      46.894  41.045  26.461  0.00  0.00            
ATOM   2804 HG12 ILE X 184      46.301  40.546  27.549  0.00  0.00            
ATOM   2805 HG13 ILE X 184      46.167  41.546  25.971  0.00  0.00            
ATOM   2806  CD1 ILE X 184      47.459  39.883  25.560  0.00  0.00            
ATOM   2807 HD11 ILE X 184      48.199  40.354  24.913  0.00  0.00            
ATOM   2808 HD12 ILE X 184      47.973  39.127  26.154  0.00  0.00            
ATOM   2809 HD13 ILE X 184      46.664  39.433  24.966  0.00  0.00            
ATOM   2810  C   ILE X 184      48.674  44.212  27.987  0.00  0.00            
ATOM   2811  O   ILE X 184      49.315  44.858  27.164  0.00  0.00            
ATOM   2812  N   CYS X 185      48.923  44.325  29.281  0.00  0.00            
ATOM   2813  H   CYS X 185      48.440  43.639  29.977  0.00  0.00            
ATOM   2814  CA  CYS X 185      50.216  44.809  29.808  0.00  0.00            
ATOM   2815  HA  CYS X 185      50.475  45.663  29.182  0.00  0.00            
ATOM   2816  CB  CYS X 185      49.992  45.315  31.222  0.00  0.00            
ATOM   2817  HB2 CYS X 185      49.392  46.125  31.284  0.00  0.00            
ATOM   2818  HB3 CYS X 185      49.599  44.489  31.649  0.00  0.00            
ATOM   2819  SG  CYS X 185      51.624  45.459  32.077  0.00  0.00            
ATOM   2820  HG  CYS X 185      51.861  46.441  32.076  0.00  0.00            
ATOM   2821  C   CYS X 185      51.214  43.621  29.802  0.00  0.00            
ATOM   2822  O   CYS X 185      51.050  42.625  30.509  0.00  0.00            
ATOM   2823  N   ARG X 186      52.234  43.803  28.963  0.00  0.00            
ATOM   2824  H   ARG X 186      52.146  44.766  28.460  0.00  0.00            
ATOM   2825  CA  ARG X 186      53.501  42.962  28.765  0.00  0.00            
ATOM   2826  HA  ARG X 186      53.314  41.905  28.951  0.00  0.00            
ATOM   2827  CB  ARG X 186      53.681  42.935  27.227  0.00  0.00            
ATOM   2828  HB2 ARG X 186      53.668  43.858  26.817  0.00  0.00            
ATOM   2829  HB3 ARG X 186      54.633  42.465  26.981  0.00  0.00            
ATOM   2830  CG  ARG X 186      52.662  42.073  26.433  0.00  0.00            
ATOM   2831  HG2 ARG X 186      52.342  41.216  27.026  0.00  0.00            
ATOM   2832  HG3 ARG X 186      51.749  42.611  26.178  0.00  0.00            
ATOM   2833  CD  ARG X 186      53.262  41.624  25.095  0.00  0.00            
ATOM   2834  HD2 ARG X 186      54.210  41.125  25.293  0.00  0.00            
ATOM   2835  HD3 ARG X 186      52.683  40.947  24.618  0.00  0.00            
ATOM   2836  NE  ARG X 186      53.485  42.881  24.287  0.00  0.00            
ATOM   2837  HE  ARG X 186      54.485  43.311  24.232  0.00  0.00            
ATOM   2838  CZ  ARG X 186      52.551  43.560  23.601  0.00  0.00            
ATOM   2839  NH1 ARG X 186      51.415  42.940  23.448  0.00  0.00            
ATOM   2840 HH11 ARG X 186      51.395  41.857  23.574  0.00  0.00            
ATOM   2841 HH12 ARG X 186      50.589  43.555  23.093  0.00  0.00            
ATOM   2842  NH2 ARG X 186      52.744  44.750  23.090  0.00  0.00            
ATOM   2843 HH21 ARG X 186      53.653  45.305  23.321  0.00  0.00            
ATOM   2844 HH22 ARG X 186      52.059  44.988  22.277  0.00  0.00            
ATOM   2845  C   ARG X 186      54.784  43.391  29.506  0.00  0.00            
ATOM   2846  O   ARG X 186      55.813  42.825  29.228  0.00  0.00            
ATOM   2847  N   ALA X 187      54.772  44.363  30.395  0.00  0.00            
ATOM   2848  H   ALA X 187      53.889  44.979  30.568  0.00  0.00            
ATOM   2849  CA  ALA X 187      55.893  44.722  31.236  0.00  0.00            
ATOM   2850  HA  ALA X 187      56.834  44.909  30.718  0.00  0.00            
ATOM   2851  CB  ALA X 187      55.500  46.027  31.947  0.00  0.00            
ATOM   2852  HB1 ALA X 187      56.258  46.231  32.703  0.00  0.00            
ATOM   2853  HB2 ALA X 187      55.584  46.855  31.244  0.00  0.00            
ATOM   2854  HB3 ALA X 187      54.603  45.986  32.410  0.00  0.00            
ATOM   2855  C   ALA X 187      56.036  43.527  32.241  0.00  0.00            
ATOM   2856  O   ALA X 187      55.006  42.879  32.620  0.00  0.00            
ATOM   2857  N   GLY X 188      57.250  43.263  32.664  0.00  0.00            
ATOM   2858  H   GLY X 188      58.047  43.907  32.292  0.00  0.00            
ATOM   2859  CA  GLY X 188      57.458  42.254  33.638  0.00  0.00            
ATOM   2860  HA2 GLY X 188      56.919  41.382  33.270  0.00  0.00            
ATOM   2861  HA3 GLY X 188      58.535  42.136  33.752  0.00  0.00            
ATOM   2862  C   GLY X 188      56.970  42.558  35.013  0.00  0.00            
ATOM   2863  O   GLY X 188      56.734  43.707  35.366  0.00  0.00            
ATOM   2864  N   LEU X 189      56.933  41.549  35.818  0.00  0.00            
ATOM   2865  H   LEU X 189      57.188  40.549  35.469  0.00  0.00            
ATOM   2866  CA  LEU X 189      56.324  41.512  37.204  0.00  0.00            
ATOM   2867  HA  LEU X 189      55.265  41.770  37.228  0.00  0.00            
ATOM   2868  CB  LEU X 189      56.429  40.073  37.611  0.00  0.00            
ATOM   2869  HB2 LEU X 189      55.838  39.436  36.952  0.00  0.00            
ATOM   2870  HB3 LEU X 189      57.473  39.795  37.466  0.00  0.00            
ATOM   2871  CG  LEU X 189      56.022  39.647  39.050  0.00  0.00            
ATOM   2872  HG  LEU X 189      56.439  40.253  39.742  0.00  0.00            
ATOM   2873  CD1 LEU X 189      54.545  39.743  39.351  0.00  0.00            
ATOM   2874 HD11 LEU X 189      54.203  40.683  39.213  0.00  0.00            
ATOM   2875 HD12 LEU X 189      53.974  39.116  38.803  0.00  0.00            
ATOM   2876 HD13 LEU X 189      54.485  39.556  40.342  0.00  0.00            
ATOM   2877  CD2 LEU X 189      56.481  38.175  39.208  0.00  0.00            
ATOM   2878 HD21 LEU X 189      56.145  37.557  38.375  0.00  0.00            
ATOM   2879 HD22 LEU X 189      57.571  38.201  39.217  0.00  0.00            
ATOM   2880 HD23 LEU X 189      56.083  37.824  40.160  0.00  0.00            
ATOM   2881  C   LEU X 189      57.060  42.496  38.136  0.00  0.00            
ATOM   2882  O   LEU X 189      58.224  42.314  38.414  0.00  0.00            
ATOM   2883  N   LYS X 190      56.298  43.515  38.597  0.00  0.00            
ATOM   2884  H   LYS X 190      55.213  43.414  38.590  0.00  0.00            
ATOM   2885  CA  LYS X 190      56.992  44.458  39.543  0.00  0.00            
ATOM   2886  HA  LYS X 190      57.902  44.833  39.076  0.00  0.00            
ATOM   2887  CB  LYS X 190      56.104  45.682  39.650  0.00  0.00            
ATOM   2888  HB2 LYS X 190      55.055  45.432  39.808  0.00  0.00            
ATOM   2889  HB3 LYS X 190      56.464  46.315  40.461  0.00  0.00            
ATOM   2890  CG  LYS X 190      56.149  46.615  38.443  0.00  0.00            
ATOM   2891  HG2 LYS X 190      55.702  47.565  38.736  0.00  0.00            
ATOM   2892  HG3 LYS X 190      57.201  46.685  38.166  0.00  0.00            
ATOM   2893  CD  LYS X 190      55.413  46.190  37.183  0.00  0.00            
ATOM   2894  HD2 LYS X 190      55.910  46.643  36.325  0.00  0.00            
ATOM   2895  HD3 LYS X 190      55.521  45.188  37.118  0.00  0.00            
ATOM   2896  CE  LYS X 190      53.932  46.448  37.218  0.00  0.00            
ATOM   2897  HE2 LYS X 190      53.541  45.956  36.327  0.00  0.00            
ATOM   2898  HE3 LYS X 190      53.443  45.935  38.046  0.00  0.00            
ATOM   2899  NZ  LYS X 190      53.587  47.845  37.235  0.00  0.00            
ATOM   2900  HZ1 LYS X 190      52.519  48.052  37.305  0.00  0.00            
ATOM   2901  HZ2 LYS X 190      54.013  48.384  38.082  0.00  0.00            
ATOM   2902  HZ3 LYS X 190      53.964  48.329  36.334  0.00  0.00            
ATOM   2903  C   LYS X 190      57.119  43.763  40.911  0.00  0.00            
ATOM   2904  O   LYS X 190      56.319  42.867  41.240  0.00  0.00            
ATOM   2905  N   VAL X 191      58.214  44.047  41.680  0.00  0.00            
ATOM   2906  H   VAL X 191      59.031  44.600  41.241  0.00  0.00            
ATOM   2907  CA  VAL X 191      58.377  43.418  43.010  0.00  0.00            
ATOM   2908  HA  VAL X 191      58.414  42.363  42.782  0.00  0.00            
ATOM   2909  CB  VAL X 191      59.681  43.774  43.690  0.00  0.00            
ATOM   2910  HB  VAL X 191      60.417  43.629  43.014  0.00  0.00            
ATOM   2911  CG1 VAL X 191      59.773  45.247  44.012  0.00  0.00            
ATOM   2912 HG11 VAL X 191      59.678  45.772  43.061  0.00  0.00            
ATOM   2913 HG12 VAL X 191      58.989  45.571  44.697  0.00  0.00            
ATOM   2914 HG13 VAL X 191      60.738  45.502  44.449  0.00  0.00            
ATOM   2915  CG2 VAL X 191      59.896  42.843  44.920  0.00  0.00            
ATOM   2916 HG21 VAL X 191      59.067  43.196  45.907  0.00  0.00            
ATOM   2917 HG22 VAL X 191      59.800  41.891  44.597  0.00  0.00            
ATOM   2918 HG23 VAL X 191      60.918  43.022  45.252  0.00  0.00            
ATOM   2919  C   VAL X 191      57.127  43.479  43.849  0.00  0.00            
ATOM   2920  O   VAL X 191      56.655  42.464  44.338  0.00  0.00            
ATOM   2921  N   CYS X 192      56.519  44.650  43.905  0.00  0.00            
ATOM   2922  H   CYS X 192      57.133  45.453  43.496  0.00  0.00            
ATOM   2923  CA  CYS X 192      55.290  44.984  44.557  0.00  0.00            
ATOM   2924  HA  CYS X 192      55.563  45.063  45.609  0.00  0.00            
ATOM   2925  CB  CYS X 192      54.733  46.365  44.236  0.00  0.00            
ATOM   2926  HB2 CYS X 192      53.889  46.581  44.875  0.00  0.00            
ATOM   2927  HB3 CYS X 192      55.596  47.000  44.370  0.00  0.00            
ATOM   2928  SG  CYS X 192      54.175  46.525  42.535  0.00  0.00            
ATOM   2929  HG  CYS X 192      53.218  46.054  42.701  0.00  0.00            
ATOM   2930  C   CYS X 192      54.108  44.028  44.351  0.00  0.00            
ATOM   2931  O   CYS X 192      53.264  43.857  45.190  0.00  0.00            
ATOM   2932  N   PHE X 193      54.127  43.381  43.179  0.00  0.00            
ATOM   2933  H   PHE X 193      54.963  43.555  42.501  0.00  0.00            
ATOM   2934  CA  PHE X 193      53.052  42.520  42.643  0.00  0.00            
ATOM   2935  HA  PHE X 193      52.175  42.527  43.291  0.00  0.00            
ATOM   2936  CB  PHE X 193      52.607  42.967  41.216  0.00  0.00            
ATOM   2937  HB2 PHE X 193      52.520  44.053  41.263  0.00  0.00            
ATOM   2938  HB3 PHE X 193      53.372  42.717  40.481  0.00  0.00            
ATOM   2939  CG  PHE X 193      51.206  42.534  40.765  0.00  0.00            
ATOM   2940  CD1 PHE X 193      50.077  43.092  41.361  0.00  0.00            
ATOM   2941  HD1 PHE X 193      50.202  43.746  42.120  0.00  0.00            
ATOM   2942  CE1 PHE X 193      48.795  42.664  40.932  0.00  0.00            
ATOM   2943  HE1 PHE X 193      47.882  43.005  41.420  0.00  0.00            
ATOM   2944  CZ  PHE X 193      48.661  41.598  39.955  0.00  0.00            
ATOM   2945  HZ  PHE X 193      47.679  41.190  39.714  0.00  0.00            
ATOM   2946  CE2 PHE X 193      49.830  41.174  39.320  0.00  0.00            
ATOM   2947  HE2 PHE X 193      49.722  40.557  38.528  0.00  0.00            
ATOM   2948  CD2 PHE X 193      51.118  41.698  39.658  0.00  0.00            
ATOM   2949  HD2 PHE X 193      52.010  41.401  39.106  0.00  0.00            
ATOM   2950  C   PHE X 193      53.495  41.052  42.690  0.00  0.00            
ATOM   2951  O   PHE X 193      52.691  40.186  43.078  0.00  0.00            
ATOM   2952  N   GLY X 194      54.815  40.843  42.626  0.00  0.00            
ATOM   2953  H   GLY X 194      55.439  41.727  42.751  0.00  0.00            
ATOM   2954  CA  GLY X 194      55.369  39.529  43.040  0.00  0.00            
ATOM   2955  HA2 GLY X 194      54.822  38.812  42.427  0.00  0.00            
ATOM   2956  HA3 GLY X 194      56.450  39.579  42.911  0.00  0.00            
ATOM   2957  C   GLY X 194      55.027  39.063  44.474  0.00  0.00            
ATOM   2958  O   GLY X 194      54.563  37.908  44.615  0.00  0.00            
ATOM   2959  N   ILE X 195      55.133  39.985  45.379  0.00  0.00            
ATOM   2960  H   ILE X 195      55.561  40.922  45.021  0.00  0.00            
ATOM   2961  CA  ILE X 195      54.770  39.812  46.766  0.00  0.00            
ATOM   2962  HA  ILE X 195      55.371  39.009  47.193  0.00  0.00            
ATOM   2963  CB  ILE X 195      55.128  41.006  47.634  0.00  0.00            
ATOM   2964  HB  ILE X 195      54.568  41.862  47.257  0.00  0.00            
ATOM   2965  CG2 ILE X 195      54.758  40.790  49.148  0.00  0.00            
ATOM   2966 HG21 ILE X 195      55.385  40.025  49.606  0.00  0.00            
ATOM   2967 HG22 ILE X 195      54.870  41.671  49.779  0.00  0.00            
ATOM   2968 HG23 ILE X 195      53.757  40.661  49.188  0.00  0.00            
ATOM   2969  CG1 ILE X 195      56.622  41.401  47.499  0.00  0.00            
ATOM   2970 HG12 ILE X 195      57.240  40.839  48.067  0.00  0.00            
ATOM   2971 HG13 ILE X 195      57.003  41.212  46.583  0.00  0.00            
ATOM   2972  CD1 ILE X 195      56.894  42.845  47.951  0.00  0.00            
ATOM   2973 HD11 ILE X 195      56.659  42.942  49.011  0.00  0.00            
ATOM   2974 HD12 ILE X 195      57.957  43.079  47.902  0.00  0.00            
ATOM   2975 HD13 ILE X 195      56.346  43.499  47.272  0.00  0.00            
ATOM   2976  C   ILE X 195      53.250  39.428  46.931  0.00  0.00            
ATOM   2977  O   ILE X 195      52.932  38.602  47.733  0.00  0.00            
ATOM   2978  N   GLN X 196      52.366  40.069  46.101  0.00  0.00            
ATOM   2979  H   GLN X 196      52.746  40.825  45.415  0.00  0.00            
ATOM   2980  CA  GLN X 196      50.931  39.879  46.176  0.00  0.00            
ATOM   2981  HA  GLN X 196      50.567  39.822  47.202  0.00  0.00            
ATOM   2982  CB  GLN X 196      50.126  41.014  45.481  0.00  0.00            
ATOM   2983  HB2 GLN X 196      50.336  41.182  44.425  0.00  0.00            
ATOM   2984  HB3 GLN X 196      49.132  40.571  45.420  0.00  0.00            
ATOM   2985  CG  GLN X 196      49.996  42.290  46.307  0.00  0.00            
ATOM   2986  HG2 GLN X 196      51.018  42.657  46.399  0.00  0.00            
ATOM   2987  HG3 GLN X 196      49.356  43.004  45.789  0.00  0.00            
ATOM   2988  CD  GLN X 196      49.425  41.974  47.675  0.00  0.00            
ATOM   2989  OE1 GLN X 196      48.583  41.124  47.910  0.00  0.00            
ATOM   2990  NE2 GLN X 196      49.795  42.703  48.690  0.00  0.00            
ATOM   2991 HE21 GLN X 196      49.184  42.639  49.591  0.00  0.00            
ATOM   2992 HE22 GLN X 196      50.375  43.521  48.574  0.00  0.00            
ATOM   2993  C   GLN X 196      50.517  38.469  45.520  0.00  0.00            
ATOM   2994  O   GLN X 196      49.494  37.899  45.954  0.00  0.00            
ATOM   2995  N   LEU X 197      51.311  37.971  44.569  0.00  0.00            
ATOM   2996  H   LEU X 197      52.064  38.657  44.182  0.00  0.00            
ATOM   2997  CA  LEU X 197      51.173  36.586  44.057  0.00  0.00            
ATOM   2998  HA  LEU X 197      50.106  36.384  43.960  0.00  0.00            
ATOM   2999  CB  LEU X 197      51.836  36.387  42.681  0.00  0.00            
ATOM   3000  HB2 LEU X 197      52.883  36.675  42.770  0.00  0.00            
ATOM   3001  HB3 LEU X 197      51.782  35.322  42.455  0.00  0.00            
ATOM   3002  CG  LEU X 197      51.151  37.113  41.544  0.00  0.00            
ATOM   3003  HG  LEU X 197      51.057  38.177  41.764  0.00  0.00            
ATOM   3004  CD1 LEU X 197      51.886  36.848  40.234  0.00  0.00            
ATOM   3005 HD11 LEU X 197      51.399  37.146  39.306  0.00  0.00            
ATOM   3006 HD12 LEU X 197      52.888  37.275  40.265  0.00  0.00            
ATOM   3007 HD13 LEU X 197      51.903  35.843  40.137  0.00  0.00            
ATOM   3008  CD2 LEU X 197      49.693  36.679  41.399  0.00  0.00            
ATOM   3009 HD21 LEU X 197      49.125  36.927  42.295  0.00  0.00            
ATOM   3010 HD22 LEU X 197      49.278  37.304  40.609  0.00  0.00            
ATOM   3011 HD23 LEU X 197      49.565  35.641  41.093  0.00  0.00            
ATOM   3012  C   LEU X 197      51.636  35.536  45.128  0.00  0.00            
ATOM   3013  O   LEU X 197      51.088  34.395  45.185  0.00  0.00            
ATOM   3014  N   LEU X 198      52.546  35.928  46.021  0.00  0.00            
ATOM   3015  H   LEU X 198      53.188  36.747  45.697  0.00  0.00            
ATOM   3016  CA  LEU X 198      52.859  34.956  47.131  0.00  0.00            
ATOM   3017  HA  LEU X 198      52.813  33.989  46.842  0.00  0.00            
ATOM   3018  CB  LEU X 198      54.269  35.155  47.651  0.00  0.00            
ATOM   3019  HB2 LEU X 198      54.987  35.225  46.833  0.00  0.00            
ATOM   3020  HB3 LEU X 198      54.298  36.143  48.112  0.00  0.00            
ATOM   3021  CG  LEU X 198      54.868  34.116  48.607  0.00  0.00            
ATOM   3022  HG  LEU X 198      54.260  34.140  49.511  0.00  0.00            
ATOM   3023  CD1 LEU X 198      54.744  32.646  48.068  0.00  0.00            
ATOM   3024 HD11 LEU X 198      53.804  32.329  47.879  0.00  0.00            
ATOM   3025 HD12 LEU X 198      55.273  32.633  47.208  0.00  0.00            
ATOM   3026 HD13 LEU X 198      55.116  31.974  48.724  0.00  0.00            
ATOM   3027  CD2 LEU X 198      56.300  34.402  48.948  0.00  0.00            
ATOM   3028 HD21 LEU X 198      56.812  34.660  48.022  0.00  0.00            
ATOM   3029 HD22 LEU X 198      56.273  35.271  49.605  0.00  0.00            
ATOM   3030 HD23 LEU X 198      56.776  33.563  49.457  0.00  0.00            
ATOM   3031  C   LEU X 198      51.802  34.989  48.244  0.00  0.00            
ATOM   3032  O   LEU X 198      51.407  33.928  48.761  0.00  0.00            
ATOM   3033  N   ASN X 199      51.295  36.168  48.570  0.00  0.00            
ATOM   3034  H   ASN X 199      51.667  37.075  48.094  0.00  0.00            
ATOM   3035  CA  ASN X 199      49.991  36.273  49.258  0.00  0.00            
ATOM   3036  HA  ASN X 199      50.193  35.861  50.247  0.00  0.00            
ATOM   3037  CB  ASN X 199      49.376  37.684  49.329  0.00  0.00            
ATOM   3038  HB2 ASN X 199      49.280  38.116  48.421  0.00  0.00            
ATOM   3039  HB3 ASN X 199      48.392  37.615  49.793  0.00  0.00            
ATOM   3040  CG  ASN X 199      50.126  38.658  50.179  0.00  0.00            
ATOM   3041  OD1 ASN X 199      51.046  38.321  50.901  0.00  0.00            
ATOM   3042  ND2 ASN X 199      49.763  39.910  50.286  0.00  0.00            
ATOM   3043 HD21 ASN X 199      50.338  40.574  50.931  0.00  0.00            
ATOM   3044 HD22 ASN X 199      49.189  40.295  49.443  0.00  0.00            
ATOM   3045  C   ASN X 199      48.938  35.385  48.607  0.00  0.00            
ATOM   3046  O   ASN X 199      48.064  34.818  49.267  0.00  0.00            
ATOM   3047  N   ALA X 200      48.861  35.435  47.252  0.00  0.00            
ATOM   3048  H   ALA X 200      49.562  36.106  46.755  0.00  0.00            
ATOM   3049  CA  ALA X 200      47.864  34.743  46.451  0.00  0.00            
ATOM   3050  HA  ALA X 200      46.894  35.059  46.833  0.00  0.00            
ATOM   3051  CB  ALA X 200      47.752  35.113  45.045  0.00  0.00            
ATOM   3052  HB1 ALA X 200      47.722  36.202  45.038  0.00  0.00            
ATOM   3053  HB2 ALA X 200      48.662  34.816  44.523  0.00  0.00            
ATOM   3054  HB3 ALA X 200      46.838  34.650  44.672  0.00  0.00            
ATOM   3055  C   ALA X 200      47.942  33.234  46.671  0.00  0.00            
ATOM   3056  O   ALA X 200      46.934  32.625  46.937  0.00  0.00            
ATOM   3057  N   VAL X 201      49.099  32.619  46.478  0.00  0.00            
ATOM   3058  H   VAL X 201      49.971  33.099  46.309  0.00  0.00            
ATOM   3059  CA  VAL X 201      49.107  31.155  46.498  0.00  0.00            
ATOM   3060  HA  VAL X 201      48.273  30.844  46.022  0.00  0.00            
ATOM   3061  CB  VAL X 201      50.304  30.567  45.719  0.00  0.00            
ATOM   3062  HB  VAL X 201      50.333  29.562  45.817  0.00  0.00            
ATOM   3063  CG1 VAL X 201      50.273  30.916  44.244  0.00  0.00            
ATOM   3064 HG11 VAL X 201      50.498  31.957  44.012  0.00  0.00            
ATOM   3065 HG12 VAL X 201      50.833  30.144  43.716  0.00  0.00            
ATOM   3066 HG13 VAL X 201      49.238  30.857  43.909  0.00  0.00            
ATOM   3067  CG2 VAL X 201      51.635  31.034  46.272  0.00  0.00            
ATOM   3068 HG21 VAL X 201      51.924  30.516  47.027  0.00  0.00            
ATOM   3069 HG22 VAL X 201      52.336  30.952  45.549  0.00  0.00            
ATOM   3070 HG23 VAL X 201      51.563  32.079  46.571  0.00  0.00            
ATOM   3071  C   VAL X 201      49.084  30.631  47.990  0.00  0.00            
ATOM   3072  O   VAL X 201      48.561  29.544  48.211  0.00  0.00            
ATOM   3073  N   SER X 202      49.554  31.466  48.926  0.00  0.00            
ATOM   3074  H   SER X 202      50.188  32.301  48.631  0.00  0.00            
ATOM   3075  CA  SER X 202      49.493  31.020  50.407  0.00  0.00            
ATOM   3076  HA  SER X 202      49.963  30.036  50.403  0.00  0.00            
ATOM   3077  CB  SER X 202      50.337  31.831  51.417  0.00  0.00            
ATOM   3078  HB2 SER X 202      50.048  31.682  52.373  0.00  0.00            
ATOM   3079  HB3 SER X 202      51.304  31.567  51.294  0.00  0.00            
ATOM   3080  OG  SER X 202      50.103  33.249  51.248  0.00  0.00            
ATOM   3081  HG  SER X 202      50.700  33.547  50.489  0.00  0.00            
ATOM   3082  C   SER X 202      48.063  30.999  50.936  0.00  0.00            
ATOM   3083  O   SER X 202      47.763  29.984  51.603  0.00  0.00            
ATOM   3084  N   ARG X 203      47.225  32.014  50.605  0.00  0.00            
ATOM   3085  H   ARG X 203      47.591  32.785  49.927  0.00  0.00            
ATOM   3086  CA  ARG X 203      45.771  31.995  50.937  0.00  0.00            
ATOM   3087  HA  ARG X 203      45.683  31.930  52.021  0.00  0.00            
ATOM   3088  CB  ARG X 203      45.125  33.354  50.677  0.00  0.00            
ATOM   3089  HB2 ARG X 203      45.297  33.644  49.640  0.00  0.00            
ATOM   3090  HB3 ARG X 203      44.092  33.190  50.984  0.00  0.00            
ATOM   3091  CG  ARG X 203      45.647  34.368  51.579  0.00  0.00            
ATOM   3092  HG2 ARG X 203      45.343  34.147  52.602  0.00  0.00            
ATOM   3093  HG3 ARG X 203      46.737  34.388  51.584  0.00  0.00            
ATOM   3094  CD  ARG X 203      45.106  35.777  51.173  0.00  0.00            
ATOM   3095  HD2 ARG X 203      45.249  35.895  50.099  0.00  0.00            
ATOM   3096  HD3 ARG X 203      44.174  35.974  51.511  0.00  0.00            
ATOM   3097  NE  ARG X 203      45.933  36.840  51.717  0.00  0.00            
ATOM   3098  HE  ARG X 203      46.920  36.513  52.045  0.00  0.00            
ATOM   3099  CZ  ARG X 203      45.827  38.120  51.413  0.00  0.00            
ATOM   3100  NH1 ARG X 203      44.833  38.620  50.701  0.00  0.00            
ATOM   3101 HH11 ARG X 203      44.207  37.950  50.111  0.00  0.00            
ATOM   3102 HH12 ARG X 203      44.589  39.682  50.727  0.00  0.00            
ATOM   3103  NH2 ARG X 203      46.698  38.942  51.819  0.00  0.00            
ATOM   3104 HH21 ARG X 203      47.460  38.677  52.552  0.00  0.00            
ATOM   3105 HH22 ARG X 203      46.494  39.916  51.373  0.00  0.00            
ATOM   3106  C   ARG X 203      44.963  30.965  50.280  0.00  0.00            
ATOM   3107  O   ARG X 203      44.252  30.361  50.936  0.00  0.00            
ATOM   3108  N   VAL X 204      45.366  30.662  49.045  0.00  0.00            
ATOM   3109  H   VAL X 204      46.146  31.233  48.754  0.00  0.00            
ATOM   3110  CA  VAL X 204      44.812  29.530  48.227  0.00  0.00            
ATOM   3111  HA  VAL X 204      43.816  29.587  48.067  0.00  0.00            
ATOM   3112  CB  VAL X 204      45.455  29.609  46.865  0.00  0.00            
ATOM   3113  HB  VAL X 204      46.483  29.965  46.938  0.00  0.00            
ATOM   3114  CG1 VAL X 204      45.428  28.202  46.192  0.00  0.00            
ATOM   3115 HG11 VAL X 204      45.641  28.264  45.125  0.00  0.00            
ATOM   3116 HG12 VAL X 204      46.163  27.556  46.674  0.00  0.00            
ATOM   3117 HG13 VAL X 204      44.403  27.831  46.193  0.00  0.00            
ATOM   3118  CG2 VAL X 204      44.667  30.591  46.016  0.00  0.00            
ATOM   3119 HG21 VAL X 204      45.082  30.635  45.009  0.00  0.00            
ATOM   3120 HG22 VAL X 204      43.720  30.280  45.856  0.00  0.00            
ATOM   3121 HG23 VAL X 204      44.614  31.610  46.401  0.00  0.00            
ATOM   3122  C   VAL X 204      45.167  28.219  48.927  0.00  0.00            
ATOM   3123  O   VAL X 204      44.300  27.373  49.051  0.00  0.00            
ATOM   3124  N   GLU X 205      46.355  28.046  49.503  0.00  0.00            
ATOM   3125  H   GLU X 205      47.134  28.798  49.370  0.00  0.00            
ATOM   3126  CA  GLU X 205      46.673  26.842  50.241  0.00  0.00            
ATOM   3127  HA  GLU X 205      46.525  26.041  49.517  0.00  0.00            
ATOM   3128  CB  GLU X 205      48.169  26.920  50.603  0.00  0.00            
ATOM   3129  HB2 GLU X 205      48.727  27.446  49.946  0.00  0.00            
ATOM   3130  HB3 GLU X 205      48.216  27.413  51.483  0.00  0.00            
ATOM   3131  CG  GLU X 205      48.796  25.544  50.669  0.00  0.00            
ATOM   3132  HG2 GLU X 205      48.464  24.895  49.970  0.00  0.00            
ATOM   3133  HG3 GLU X 205      49.801  25.607  50.601  0.00  0.00            
ATOM   3134  CD  GLU X 205      48.476  24.932  52.036  0.00  0.00            
ATOM   3135  OE1 GLU X 205      48.144  23.755  52.009  0.00  0.00            
ATOM   3136  OE2 GLU X 205      48.572  25.599  53.078  0.00  0.00            
ATOM   3137  C   GLU X 205      45.783  26.604  51.442  0.00  0.00            
ATOM   3138  O   GLU X 205      45.111  25.632  51.559  0.00  0.00            
ATOM   3139  N   ARG X 206      45.711  27.661  52.269  0.00  0.00            
ATOM   3140  H   ARG X 206      46.320  28.553  52.125  0.00  0.00            
ATOM   3141  CA  ARG X 206      44.673  27.785  53.345  0.00  0.00            
ATOM   3142  HA  ARG X 206      44.844  27.048  54.129  0.00  0.00            
ATOM   3143  CB  ARG X 206      45.107  29.134  54.059  0.00  0.00            
ATOM   3144  HB2 ARG X 206      45.132  29.895  53.395  0.00  0.00            
ATOM   3145  HB3 ARG X 206      44.398  29.315  54.867  0.00  0.00            
ATOM   3146  CG  ARG X 206      46.500  29.055  54.693  0.00  0.00            
ATOM   3147  HG2 ARG X 206      47.333  28.933  54.001  0.00  0.00            
ATOM   3148  HG3 ARG X 206      46.637  30.062  55.086  0.00  0.00            
ATOM   3149  CD  ARG X 206      46.666  28.090  55.868  0.00  0.00            
ATOM   3150  HD2 ARG X 206      47.491  28.347  56.532  0.00  0.00            
ATOM   3151  HD3 ARG X 206      45.825  28.061  56.427  0.00  0.00            
ATOM   3152  NE  ARG X 206      46.901  26.729  55.310  0.00  0.00            
ATOM   3153  HE  ARG X 206      47.747  26.610  54.633  0.00  0.00            
ATOM   3154  CZ  ARG X 206      46.265  25.579  55.580  0.00  0.00            
ATOM   3155  NH1 ARG X 206      45.375  25.571  56.566  0.00  0.00            
ATOM   3156 HH11 ARG X 206      44.995  26.501  56.989  0.00  0.00            
ATOM   3157 HH12 ARG X 206      45.064  24.615  56.987  0.00  0.00            
ATOM   3158  NH2 ARG X 206      46.450  24.473  54.885  0.00  0.00            
ATOM   3159 HH21 ARG X 206      47.174  24.526  54.072  0.00  0.00            
ATOM   3160 HH22 ARG X 206      45.887  23.586  55.174  0.00  0.00            
ATOM   3161  C   ARG X 206      43.232  27.719  52.979  0.00  0.00            
ATOM   3162  O   ARG X 206      42.357  27.348  53.770  0.00  0.00            
ATOM   3163  N   ALA X 207      42.890  27.991  51.776  0.00  0.00            
ATOM   3164  H   ALA X 207      43.751  28.270  51.167  0.00  0.00            
ATOM   3165  CA  ALA X 207      41.519  27.924  51.219  0.00  0.00            
ATOM   3166  HA  ALA X 207      40.859  28.374  51.960  0.00  0.00            
ATOM   3167  CB  ALA X 207      41.403  28.759  49.942  0.00  0.00            
ATOM   3168  HB1 ALA X 207      40.357  28.986  49.736  0.00  0.00            
ATOM   3169  HB2 ALA X 207      41.940  29.702  50.048  0.00  0.00            
ATOM   3170  HB3 ALA X 207      41.897  28.208  49.142  0.00  0.00            
ATOM   3171  C   ALA X 207      41.095  26.512  50.959  0.00  0.00            
ATOM   3172  O   ALA X 207      39.909  26.210  50.990  0.00  0.00            
ATOM   3173  N   LEU X 208      42.045  25.657  50.529  0.00  0.00            
ATOM   3174  H   LEU X 208      42.999  26.086  50.225  0.00  0.00            
ATOM   3175  CA  LEU X 208      41.688  24.327  50.089  0.00  0.00            
ATOM   3176  HA  LEU X 208      40.932  24.461  49.316  0.00  0.00            
ATOM   3177  CB  LEU X 208      42.840  23.491  49.487  0.00  0.00            
ATOM   3178  HB2 LEU X 208      43.387  23.203  50.384  0.00  0.00            
ATOM   3179  HB3 LEU X 208      42.377  22.650  48.970  0.00  0.00            
ATOM   3180  CG  LEU X 208      43.763  24.226  48.469  0.00  0.00            
ATOM   3181  HG  LEU X 208      44.476  24.850  49.007  0.00  0.00            
ATOM   3182  CD1 LEU X 208      44.591  23.226  47.604  0.00  0.00            
ATOM   3183 HD11 LEU X 208      45.273  22.859  48.370  0.00  0.00            
ATOM   3184 HD12 LEU X 208      43.919  22.482  47.176  0.00  0.00            
ATOM   3185 HD13 LEU X 208      45.083  23.654  46.833  0.00  0.00            
ATOM   3186  CD2 LEU X 208      42.933  25.150  47.474  0.00  0.00            
ATOM   3187 HD21 LEU X 208      42.369  25.961  47.935  0.00  0.00            
ATOM   3188 HD22 LEU X 208      43.618  25.651  46.790  0.00  0.00            
ATOM   3189 HD23 LEU X 208      42.268  24.514  46.890  0.00  0.00            
ATOM   3190  C   LEU X 208      40.856  23.476  51.129  0.00  0.00            
ATOM   3191  O   LEU X 208      39.822  22.981  50.762  0.00  0.00            
ATOM   3192  N   PRO X 209      41.210  23.364  52.423  0.00  0.00            
ATOM   3193  CD  PRO X 209      42.353  23.989  53.030  0.00  0.00            
ATOM   3194  HD2 PRO X 209      42.293  24.994  52.612  0.00  0.00            
ATOM   3195  HD3 PRO X 209      43.264  23.465  52.739  0.00  0.00            
ATOM   3196  CG  PRO X 209      42.133  23.949  54.522  0.00  0.00            
ATOM   3197  HG2 PRO X 209      41.526  24.814  54.791  0.00  0.00            
ATOM   3198  HG3 PRO X 209      43.086  24.022  55.046  0.00  0.00            
ATOM   3199  CB  PRO X 209      41.460  22.577  54.685  0.00  0.00            
ATOM   3200  HB2 PRO X 209      41.042  22.403  55.588  0.00  0.00            
ATOM   3201  HB3 PRO X 209      42.200  21.902  54.558  0.00  0.00            
ATOM   3202  CA  PRO X 209      40.557  22.568  53.475  0.00  0.00            
ATOM   3203  HA  PRO X 209      40.408  21.629  53.134  0.00  0.00            
ATOM   3204  C   PRO X 209      39.133  23.097  53.862  0.00  0.00            
ATOM   3205  O   PRO X 209      38.498  22.570  54.768  0.00  0.00            
ATOM   3206  N   LYS X 210      38.619  24.124  53.089  0.00  0.00            
ATOM   3207  H   LYS X 210      39.276  24.731  52.467  0.00  0.00            
ATOM   3208  CA  LYS X 210      37.270  24.585  53.167  0.00  0.00            
ATOM   3209  HA  LYS X 210      36.647  23.772  53.542  0.00  0.00            
ATOM   3210  CB  LYS X 210      37.270  25.728  54.220  0.00  0.00            
ATOM   3211  HB2 LYS X 210      36.264  26.147  54.184  0.00  0.00            
ATOM   3212  HB3 LYS X 210      37.334  25.234  55.189  0.00  0.00            
ATOM   3213  CG  LYS X 210      38.269  26.814  53.894  0.00  0.00            
ATOM   3214  HG2 LYS X 210      39.274  26.405  53.995  0.00  0.00            
ATOM   3215  HG3 LYS X 210      38.169  27.202  52.880  0.00  0.00            
ATOM   3216  CD  LYS X 210      38.275  28.005  54.900  0.00  0.00            
ATOM   3217  HD2 LYS X 210      37.278  28.200  55.295  0.00  0.00            
ATOM   3218  HD3 LYS X 210      38.855  27.718  55.676  0.00  0.00            
ATOM   3219  CE  LYS X 210      38.826  29.347  54.425  0.00  0.00            
ATOM   3220  HE2 LYS X 210      38.472  29.581  53.421  0.00  0.00            
ATOM   3221  HE3 LYS X 210      38.478  30.019  55.210  0.00  0.00            
ATOM   3222  NZ  LYS X 210      40.328  29.252  54.453  0.00  0.00            
ATOM   3223  HZ1 LYS X 210      40.793  29.483  55.411  0.00  0.00            
ATOM   3224  HZ2 LYS X 210      40.726  28.287  54.140  0.00  0.00            
ATOM   3225  HZ3 LYS X 210      40.806  29.913  53.730  0.00  0.00            
ATOM   3226  C   LYS X 210      36.703  24.997  51.748  0.00  0.00            
ATOM   3227  O   LYS X 210      35.745  25.804  51.672  0.00  0.00            
ATOM   3228  N   LEU X 211      37.285  24.348  50.734  0.00  0.00            
ATOM   3229  H   LEU X 211      38.100  23.771  50.886  0.00  0.00            
ATOM   3230  CA  LEU X 211      36.912  24.510  49.253  0.00  0.00            
ATOM   3231  HA  LEU X 211      36.134  25.265  49.142  0.00  0.00            
ATOM   3232  CB  LEU X 211      38.087  24.761  48.307  0.00  0.00            
ATOM   3233  HB2 LEU X 211      38.655  25.634  48.630  0.00  0.00            
ATOM   3234  HB3 LEU X 211      38.728  23.901  48.501  0.00  0.00            
ATOM   3235  CG  LEU X 211      37.869  24.959  46.775  0.00  0.00            
ATOM   3236  HG  LEU X 211      37.228  24.240  46.264  0.00  0.00            
ATOM   3237  CD1 LEU X 211      37.356  26.385  46.612  0.00  0.00            
ATOM   3238 HD11 LEU X 211      37.795  27.021  47.381  0.00  0.00            
ATOM   3239 HD12 LEU X 211      37.278  26.633  45.688  0.00  0.00            
ATOM   3240 HD13 LEU X 211      36.403  26.360  46.947  0.00  0.00            
ATOM   3241  CD2 LEU X 211      39.213  24.811  46.018  0.00  0.00            
ATOM   3242 HD21 LEU X 211      40.026  25.338  46.516  0.00  0.00            
ATOM   3243 HD22 LEU X 211      39.566  23.785  46.122  0.00  0.00            
ATOM   3244 HD23 LEU X 211      39.152  25.074  44.961  0.00  0.00            
ATOM   3245  C   LEU X 211      36.245  23.246  48.750  0.00  0.00            
ATOM   3246  O   LEU X 211      36.915  22.196  48.759  0.00  0.00            
ATOM   3247  N   THR X 212      34.898  23.297  48.597  0.00  0.00            
ATOM   3248  H   THR X 212      34.388  24.237  48.806  0.00  0.00            
ATOM   3249  CA  THR X 212      34.147  22.032  48.350  0.00  0.00            
ATOM   3250  HA  THR X 212      34.865  21.254  48.092  0.00  0.00            
ATOM   3251  CB  THR X 212      33.397  21.631  49.616  0.00  0.00            
ATOM   3252  HB  THR X 212      34.068  21.667  50.474  0.00  0.00            
ATOM   3253  CG2 THR X 212      32.787  20.223  49.465  0.00  0.00            
ATOM   3254 HG21 THR X 212      32.066  20.130  48.653  0.00  0.00            
ATOM   3255 HG22 THR X 212      33.609  19.543  49.242  0.00  0.00            
ATOM   3256 HG23 THR X 212      32.342  19.985  50.431  0.00  0.00            
ATOM   3257  OG1 THR X 212      32.305  22.544  49.873  0.00  0.00            
ATOM   3258  HG1 THR X 212      32.774  23.425  50.309  0.00  0.00            
ATOM   3259  C   THR X 212      33.262  22.171  46.991  0.00  0.00            
ATOM   3260  O   THR X 212      32.426  21.326  46.650  0.00  0.00            
ATOM   3261  N   VAL X 213      33.400  23.328  46.333  0.00  0.00            
ATOM   3262  H   VAL X 213      34.016  24.131  46.737  0.00  0.00            
ATOM   3263  CA  VAL X 213      32.725  23.614  44.995  0.00  0.00            
ATOM   3264  HA  VAL X 213      31.657  23.804  45.094  0.00  0.00            
ATOM   3265  CB  VAL X 213      33.185  24.960  44.391  0.00  0.00            
ATOM   3266  HB  VAL X 213      33.094  25.636  45.241  0.00  0.00            
ATOM   3267  CG1 VAL X 213      34.629  25.156  43.841  0.00  0.00            
ATOM   3268 HG11 VAL X 213      35.437  24.773  44.464  0.00  0.00            
ATOM   3269 HG12 VAL X 213      34.759  24.747  42.839  0.00  0.00            
ATOM   3270 HG13 VAL X 213      34.763  26.237  43.798  0.00  0.00            
ATOM   3271  CG2 VAL X 213      32.226  25.521  43.322  0.00  0.00            
ATOM   3272 HG21 VAL X 213      31.239  25.682  43.756  0.00  0.00            
ATOM   3273 HG22 VAL X 213      32.657  26.374  42.994  0.00  0.00            
ATOM   3274 HG23 VAL X 213      32.148  24.821  42.490  0.00  0.00            
ATOM   3275  C   VAL X 213      33.125  22.550  43.975  0.00  0.00            
ATOM   3276  O   VAL X 213      34.325  22.245  43.825  0.00  0.00            
ATOM   3277  N   PRO X 214      32.173  21.995  43.191  0.00  0.00            
ATOM   3278  CD  PRO X 214      30.737  21.977  43.451  0.00  0.00            
ATOM   3279  HD2 PRO X 214      30.226  22.820  42.986  0.00  0.00            
ATOM   3280  HD3 PRO X 214      30.365  21.900  44.472  0.00  0.00            
ATOM   3281  CG  PRO X 214      30.163  20.856  42.649  0.00  0.00            
ATOM   3282  HG2 PRO X 214      29.142  21.048  42.355  0.00  0.00            
ATOM   3283  HG3 PRO X 214      30.307  19.875  43.078  0.00  0.00            
ATOM   3284  CB  PRO X 214      31.080  20.852  41.435  0.00  0.00            
ATOM   3285  HB2 PRO X 214      30.773  21.665  40.794  0.00  0.00            
ATOM   3286  HB3 PRO X 214      31.062  19.897  40.931  0.00  0.00            
ATOM   3287  CA  PRO X 214      32.438  21.149  42.074  0.00  0.00            
ATOM   3288  HA  PRO X 214      32.796  20.171  42.361  0.00  0.00            
ATOM   3289  C   PRO X 214      33.393  21.713  40.954  0.00  0.00            
ATOM   3290  O   PRO X 214      33.215  22.916  40.691  0.00  0.00            
ATOM   3291  N   PHE X 215      34.452  20.980  40.594  0.00  0.00            
ATOM   3292  H   PHE X 215      34.610  19.919  40.787  0.00  0.00            
ATOM   3293  CA  PHE X 215      35.421  21.591  39.701  0.00  0.00            
ATOM   3294  HA  PHE X 215      34.994  22.531  39.352  0.00  0.00            
ATOM   3295  CB  PHE X 215      36.628  21.971  40.522  0.00  0.00            
ATOM   3296  HB2 PHE X 215      37.380  22.472  39.914  0.00  0.00            
ATOM   3297  HB3 PHE X 215      36.344  22.645  41.330  0.00  0.00            
ATOM   3298  CG  PHE X 215      37.454  20.868  41.177  0.00  0.00            
ATOM   3299  CD1 PHE X 215      37.567  20.755  42.595  0.00  0.00            
ATOM   3300  HD1 PHE X 215      36.949  21.327  43.288  0.00  0.00            
ATOM   3301  CE1 PHE X 215      38.441  19.866  43.162  0.00  0.00            
ATOM   3302  HE1 PHE X 215      38.507  19.699  44.237  0.00  0.00            
ATOM   3303  CZ  PHE X 215      39.147  18.942  42.318  0.00  0.00            
ATOM   3304  HZ  PHE X 215      39.736  18.155  42.789  0.00  0.00            
ATOM   3305  CE2 PHE X 215      39.040  19.035  40.908  0.00  0.00            
ATOM   3306  HE2 PHE X 215      39.625  18.422  40.358  0.00  0.00            
ATOM   3307  CD2 PHE X 215      38.221  20.030  40.343  0.00  0.00            
ATOM   3308  HD2 PHE X 215      38.147  20.079  39.256  0.00  0.00            
ATOM   3309  C   PHE X 215      35.619  20.645  38.520  0.00  0.00            
ATOM   3310  O   PHE X 215      35.729  19.383  38.691  0.00  0.00            
ATOM   3311  N   LEU X 216      35.865  21.312  37.382  0.00  0.00            
ATOM   3312  H   LEU X 216      35.788  22.397  37.438  0.00  0.00            
ATOM   3313  CA  LEU X 216      36.667  20.916  36.221  0.00  0.00            
ATOM   3314  HA  LEU X 216      36.906  19.865  36.386  0.00  0.00            
ATOM   3315  CB  LEU X 216      36.035  21.215  34.844  0.00  0.00            
ATOM   3316  HB2 LEU X 216      34.983  20.933  34.877  0.00  0.00            
ATOM   3317  HB3 LEU X 216      35.938  22.300  34.791  0.00  0.00            
ATOM   3318  CG  LEU X 216      36.738  20.784  33.508  0.00  0.00            
ATOM   3319  HG  LEU X 216      37.757  21.170  33.542  0.00  0.00            
ATOM   3320  CD1 LEU X 216      36.946  19.296  33.468  0.00  0.00            
ATOM   3321 HD11 LEU X 216      37.683  18.935  34.185  0.00  0.00            
ATOM   3322 HD12 LEU X 216      35.964  18.885  33.706  0.00  0.00            
ATOM   3323 HD13 LEU X 216      37.197  19.026  32.528  0.00  0.00            
ATOM   3324  CD2 LEU X 216      35.920  21.334  32.305  0.00  0.00            
ATOM   3325 HD21 LEU X 216      35.879  22.418  32.406  0.00  0.00            
ATOM   3326 HD22 LEU X 216      36.516  21.139  31.414  0.00  0.00            
ATOM   3327 HD23 LEU X 216      34.957  20.842  32.163  0.00  0.00            
ATOM   3328  C   LEU X 216      38.065  21.570  36.276  0.00  0.00            
ATOM   3329  O   LEU X 216      38.171  22.764  36.212  0.00  0.00            
ATOM   3330  N   LEU X 217      39.108  20.767  36.140  0.00  0.00            
ATOM   3331  H   LEU X 217      38.950  19.691  36.216  0.00  0.00            
ATOM   3332  CA  LEU X 217      40.505  21.251  35.972  0.00  0.00            
ATOM   3333  HA  LEU X 217      40.418  22.308  36.227  0.00  0.00            
ATOM   3334  CB  LEU X 217      41.533  20.661  36.998  0.00  0.00            
ATOM   3335  HB2 LEU X 217      41.472  19.574  37.047  0.00  0.00            
ATOM   3336  HB3 LEU X 217      42.532  20.972  36.692  0.00  0.00            
ATOM   3337  CG  LEU X 217      41.243  21.029  38.495  0.00  0.00            
ATOM   3338  HG  LEU X 217      40.387  20.462  38.861  0.00  0.00            
ATOM   3339  CD1 LEU X 217      42.433  20.523  39.340  0.00  0.00            
ATOM   3340 HD11 LEU X 217      43.367  20.992  39.028  0.00  0.00            
ATOM   3341 HD12 LEU X 217      42.126  20.812  40.345  0.00  0.00            
ATOM   3342 HD13 LEU X 217      42.433  19.513  39.351  0.00  0.00            
ATOM   3343  CD2 LEU X 217      40.958  22.476  38.805  0.00  0.00            
ATOM   3344 HD21 LEU X 217      41.817  23.053  38.462  0.00  0.00            
ATOM   3345 HD22 LEU X 217      40.073  22.867  38.305  0.00  0.00            
ATOM   3346 HD23 LEU X 217      40.799  22.680  39.864  0.00  0.00            
ATOM   3347  C   LEU X 217      41.015  20.851  34.567  0.00  0.00            
ATOM   3348  O   LEU X 217      40.758  19.725  34.170  0.00  0.00            
ATOM   3349  N   LEU X 218      41.860  21.695  34.024  0.00  0.00            
ATOM   3350  H   LEU X 218      42.043  22.572  34.644  0.00  0.00            
ATOM   3351  CA  LEU X 218      42.437  21.645  32.682  0.00  0.00            
ATOM   3352  HA  LEU X 218      42.521  20.622  32.314  0.00  0.00            
ATOM   3353  CB  LEU X 218      41.750  22.549  31.648  0.00  0.00            
ATOM   3354  HB2 LEU X 218      41.752  23.577  32.010  0.00  0.00            
ATOM   3355  HB3 LEU X 218      42.285  22.473  30.702  0.00  0.00            
ATOM   3356  CG  LEU X 218      40.308  22.078  31.374  0.00  0.00            
ATOM   3357  HG  LEU X 218      39.972  21.429  32.183  0.00  0.00            
ATOM   3358  CD1 LEU X 218      39.370  23.322  31.255  0.00  0.00            
ATOM   3359 HD11 LEU X 218      39.760  23.956  30.572  0.00  0.00            
ATOM   3360 HD12 LEU X 218      38.458  23.089  30.889  0.00  0.00            
ATOM   3361 HD13 LEU X 218      39.235  23.846  32.109  0.00  0.00            
ATOM   3362  CD2 LEU X 218      40.131  21.277  30.065  0.00  0.00            
ATOM   3363 HD21 LEU X 218      39.134  20.842  30.121  0.00  0.00            
ATOM   3364 HD22 LEU X 218      40.333  21.764  29.111  0.00  0.00            
ATOM   3365 HD23 LEU X 218      40.775  20.398  30.102  0.00  0.00            
ATOM   3366  C   LEU X 218      43.877  22.135  32.854  0.00  0.00            
ATOM   3367  O   LEU X 218      44.089  23.232  33.420  0.00  0.00            
ATOM   3368  N   GLN X 219      44.901  21.427  32.344  0.00  0.00            
ATOM   3369  H   GLN X 219      44.704  20.374  32.139  0.00  0.00            
ATOM   3370  CA  GLN X 219      46.297  21.765  32.540  0.00  0.00            
ATOM   3371  HA  GLN X 219      46.365  22.835  32.342  0.00  0.00            
ATOM   3372  CB  GLN X 219      46.670  21.439  33.986  0.00  0.00            
ATOM   3373  HB2 GLN X 219      45.781  21.703  34.559  0.00  0.00            
ATOM   3374  HB3 GLN X 219      46.698  20.496  34.162  0.00  0.00            
ATOM   3375  CG  GLN X 219      47.793  22.305  34.475  0.00  0.00            
ATOM   3376  HG2 GLN X 219      47.652  23.274  34.230  0.00  0.00            
ATOM   3377  HG3 GLN X 219      47.702  22.263  35.561  0.00  0.00            
ATOM   3378  CD  GLN X 219      49.179  21.830  34.152  0.00  0.00            
ATOM   3379  OE1 GLN X 219      49.407  20.639  33.852  0.00  0.00            
ATOM   3380  NE2 GLN X 219      50.123  22.709  34.008  0.00  0.00            
ATOM   3381 HE21 GLN X 219      50.822  22.365  33.245  0.00  0.00            
ATOM   3382 HE22 GLN X 219      49.938  23.677  34.225  0.00  0.00            
ATOM   3383  C   GLN X 219      47.256  21.173  31.411  0.00  0.00            
ATOM   3384  O   GLN X 219      46.932  20.068  30.890  0.00  0.00            
ATOM   3385  N   GLY X 220      48.324  21.862  31.068  0.00  0.00            
ATOM   3386  H   GLY X 220      48.456  22.856  31.497  0.00  0.00            
ATOM   3387  CA  GLY X 220      49.296  21.408  29.995  0.00  0.00            
ATOM   3388  HA2 GLY X 220      48.828  20.695  29.316  0.00  0.00            
ATOM   3389  HA3 GLY X 220      49.483  22.233  29.443  0.00  0.00            
ATOM   3390  C   GLY X 220      50.552  20.846  30.646  0.00  0.00            
ATOM   3391  O   GLY X 220      51.195  21.384  31.575  0.00  0.00            
ATOM   3392  N   SER X 221      50.990  19.750  30.092  0.00  0.00            
ATOM   3393  H   SER X 221      50.580  19.300  29.188  0.00  0.00            
ATOM   3394  CA  SER X 221      52.105  19.074  30.730  0.00  0.00            
ATOM   3395  HA  SER X 221      51.976  19.054  31.812  0.00  0.00            
ATOM   3396  CB  SER X 221      52.212  17.559  30.359  0.00  0.00            
ATOM   3397  HB2 SER X 221      53.032  17.136  30.771  0.00  0.00            
ATOM   3398  HB3 SER X 221      51.275  17.133  30.719  0.00  0.00            
ATOM   3399  OG  SER X 221      52.372  17.268  28.961  0.00  0.00            
ATOM   3400  HG  SER X 221      52.321  16.189  28.815  0.00  0.00            
ATOM   3401  C   SER X 221      53.433  19.697  30.366  0.00  0.00            
ATOM   3402  O   SER X 221      54.372  19.355  31.062  0.00  0.00            
ATOM   3403  N   ALA X 222      53.533  20.565  29.349  0.00  0.00            
ATOM   3404  H   ALA X 222      52.747  20.982  28.870  0.00  0.00            
ATOM   3405  CA  ALA X 222      54.800  21.207  29.122  0.00  0.00            
ATOM   3406  HA  ALA X 222      55.480  20.781  29.735  0.00  0.00            
ATOM   3407  CB  ALA X 222      55.209  21.076  27.675  0.00  0.00            
ATOM   3408  HB1 ALA X 222      55.510  20.157  27.383  0.00  0.00            
ATOM   3409  HB2 ALA X 222      54.573  21.459  26.990  0.00  0.00            
ATOM   3410  HB3 ALA X 222      56.109  21.666  27.504  0.00  0.00            
ATOM   3411  C   ALA X 222      54.830  22.687  29.687  0.00  0.00            
ATOM   3412  O   ALA X 222      55.853  23.325  29.733  0.00  0.00            
ATOM   3413  N   ASP X 223      53.677  23.182  30.162  0.00  0.00            
ATOM   3414  H   ASP X 223      52.847  22.647  29.949  0.00  0.00            
ATOM   3415  CA  ASP X 223      53.473  24.465  30.922  0.00  0.00            
ATOM   3416  HA  ASP X 223      53.341  25.236  30.282  0.00  0.00            
ATOM   3417  CB  ASP X 223      52.119  24.328  31.721  0.00  0.00            
ATOM   3418  HB2 ASP X 223      51.332  24.202  30.944  0.00  0.00            
ATOM   3419  HB3 ASP X 223      52.160  23.536  32.452  0.00  0.00            
ATOM   3420  CG  ASP X 223      51.648  25.521  32.621  0.00  0.00            
ATOM   3421  OD1 ASP X 223      50.471  25.470  33.211  0.00  0.00            
ATOM   3422  OD2 ASP X 223      52.361  26.533  32.776  0.00  0.00            
ATOM   3423  C   ASP X 223      54.637  24.730  31.919  0.00  0.00            
ATOM   3424  O   ASP X 223      54.915  23.942  32.781  0.00  0.00            
ATOM   3425  N   ARG X 224      55.148  25.977  31.806  0.00  0.00            
ATOM   3426  H   ARG X 224      54.647  26.577  31.046  0.00  0.00            
ATOM   3427  CA  ARG X 224      56.265  26.439  32.643  0.00  0.00            
ATOM   3428  HA  ARG X 224      56.742  25.565  33.087  0.00  0.00            
ATOM   3429  CB  ARG X 224      57.245  27.097  31.617  0.00  0.00            
ATOM   3430  HB2 ARG X 224      57.510  26.372  30.848  0.00  0.00            
ATOM   3431  HB3 ARG X 224      56.800  27.977  31.155  0.00  0.00            
ATOM   3432  CG  ARG X 224      58.495  27.689  32.244  0.00  0.00            
ATOM   3433  HG2 ARG X 224      58.937  28.221  31.402  0.00  0.00            
ATOM   3434  HG3 ARG X 224      58.247  28.420  32.895  0.00  0.00            
ATOM   3435  CD  ARG X 224      59.545  26.741  32.789  0.00  0.00            
ATOM   3436  HD2 ARG X 224      59.637  25.925  32.072  0.00  0.00            
ATOM   3437  HD3 ARG X 224      60.542  27.182  32.812  0.00  0.00            
ATOM   3438  NE  ARG X 224      59.172  26.215  34.070  0.00  0.00            
ATOM   3439  HE  ARG X 224      58.450  26.818  34.620  0.00  0.00            
ATOM   3440  CZ  ARG X 224      59.196  24.983  34.611  0.00  0.00            
ATOM   3441  NH1 ARG X 224      59.689  23.967  33.975  0.00  0.00            
ATOM   3442 HH11 ARG X 224      60.454  24.127  33.215  0.00  0.00            
ATOM   3443 HH12 ARG X 224      59.730  23.055  34.569  0.00  0.00            
ATOM   3444  NH2 ARG X 224      58.492  24.587  35.665  0.00  0.00            
ATOM   3445 HH21 ARG X 224      58.046  25.345  36.309  0.00  0.00            
ATOM   3446 HH22 ARG X 224      58.596  23.582  36.074  0.00  0.00            
ATOM   3447  C   ARG X 224      55.845  27.385  33.751  0.00  0.00            
ATOM   3448  O   ARG X 224      56.613  27.503  34.720  0.00  0.00            
ATOM   3449  N   LEU X 225      54.672  27.958  33.535  0.00  0.00            
ATOM   3450  H   LEU X 225      53.994  27.497  32.945  0.00  0.00            
ATOM   3451  CA  LEU X 225      54.218  29.110  34.371  0.00  0.00            
ATOM   3452  HA  LEU X 225      55.089  29.734  34.569  0.00  0.00            
ATOM   3453  CB  LEU X 225      53.204  29.922  33.553  0.00  0.00            
ATOM   3454  HB2 LEU X 225      52.526  29.266  33.007  0.00  0.00            
ATOM   3455  HB3 LEU X 225      52.568  30.535  34.191  0.00  0.00            
ATOM   3456  CG  LEU X 225      53.888  30.974  32.637  0.00  0.00            
ATOM   3457  HG  LEU X 225      54.791  31.576  33.415  0.00  0.00            
ATOM   3458  CD1 LEU X 225      54.496  30.381  31.383  0.00  0.00            
ATOM   3459 HD11 LEU X 225      54.934  29.479  31.507  0.00  0.00            
ATOM   3460 HD12 LEU X 225      53.756  30.233  30.597  0.00  0.00            
ATOM   3461 HD13 LEU X 225      55.184  31.125  30.981  0.00  0.00            
ATOM   3462  CD2 LEU X 225      52.899  32.058  32.208  0.00  0.00            
ATOM   3463 HD21 LEU X 225      52.154  31.720  31.488  0.00  0.00            
ATOM   3464 HD22 LEU X 225      52.624  32.579  33.125  0.00  0.00            
ATOM   3465 HD23 LEU X 225      53.514  32.848  31.777  0.00  0.00            
ATOM   3466  C   LEU X 225      53.650  28.598  35.671  0.00  0.00            
ATOM   3467  O   LEU X 225      54.103  29.007  36.743  0.00  0.00            
ATOM   3468  N   CYS X 226      52.646  27.784  35.524  0.00  0.00            
ATOM   3469  H   CYS X 226      52.362  27.483  34.658  0.00  0.00            
ATOM   3470  CA  CYS X 226      51.902  27.169  36.627  0.00  0.00            
ATOM   3471  HA  CYS X 226      52.423  27.441  37.448  0.00  0.00            
ATOM   3472  CB  CYS X 226      50.535  27.856  36.560  0.00  0.00            
ATOM   3473  HB2 CYS X 226      50.065  27.762  35.582  0.00  0.00            
ATOM   3474  HB3 CYS X 226      49.913  27.573  37.409  0.00  0.00            
ATOM   3475  SG  CYS X 226      50.726  29.730  36.770  0.00  0.00            
ATOM   3476  HG  CYS X 226      49.951  30.054  36.075  0.00  0.00            
ATOM   3477  C   CYS X 226      51.966  25.589  36.661  0.00  0.00            
ATOM   3478  O   CYS X 226      50.978  24.949  36.791  0.00  0.00            
ATOM   3479  N   ASP X 227      53.140  25.039  36.475  0.00  0.00            
ATOM   3480  H   ASP X 227      53.920  25.618  36.753  0.00  0.00            
ATOM   3481  CA  ASP X 227      53.436  23.663  36.070  0.00  0.00            
ATOM   3482  HA  ASP X 227      53.051  23.451  35.073  0.00  0.00            
ATOM   3483  CB  ASP X 227      54.932  23.401  36.159  0.00  0.00            
ATOM   3484  HB2 ASP X 227      55.194  22.604  35.463  0.00  0.00            
ATOM   3485  HB3 ASP X 227      55.400  24.222  35.617  0.00  0.00            
ATOM   3486  CG  ASP X 227      55.453  23.196  37.517  0.00  0.00            
ATOM   3487  OD1 ASP X 227      55.348  24.006  38.490  0.00  0.00            
ATOM   3488  OD2 ASP X 227      56.086  22.101  37.650  0.00  0.00            
ATOM   3489  C   ASP X 227      52.722  22.615  36.974  0.00  0.00            
ATOM   3490  O   ASP X 227      52.237  22.860  38.082  0.00  0.00            
ATOM   3491  N   SER X 228      52.570  21.375  36.439  0.00  0.00            
ATOM   3492  H   SER X 228      53.031  21.078  35.497  0.00  0.00            
ATOM   3493  CA  SER X 228      51.448  20.452  36.767  0.00  0.00            
ATOM   3494  HA  SER X 228      50.522  20.932  36.449  0.00  0.00            
ATOM   3495  CB  SER X 228      51.580  19.209  36.033  0.00  0.00            
ATOM   3496  HB2 SER X 228      52.436  18.715  36.237  0.00  0.00            
ATOM   3497  HB3 SER X 228      50.826  18.541  36.111  0.00  0.00            
ATOM   3498  OG  SER X 228      51.551  19.440  34.625  0.00  0.00            
ATOM   3499  HG  SER X 228      50.665  19.826  34.330  0.00  0.00            
ATOM   3500  C   SER X 228      51.280  20.056  38.254  0.00  0.00            
ATOM   3501  O   SER X 228      50.157  19.874  38.715  0.00  0.00            
ATOM   3502  N   LYS X 229      52.420  19.975  38.940  0.00  0.00            
ATOM   3503  H   LYS X 229      53.422  19.971  38.510  0.00  0.00            
ATOM   3504  CA  LYS X 229      52.353  19.613  40.388  0.00  0.00            
ATOM   3505  HA  LYS X 229      52.033  18.578  40.511  0.00  0.00            
ATOM   3506  CB  LYS X 229      53.825  19.611  40.873  0.00  0.00            
ATOM   3507  HB2 LYS X 229      53.734  19.351  41.845  0.00  0.00            
ATOM   3508  HB3 LYS X 229      54.387  18.798  40.414  0.00  0.00            
ATOM   3509  CG  LYS X 229      54.539  20.957  40.805  0.00  0.00            
ATOM   3510  HG2 LYS X 229      54.730  21.280  39.781  0.00  0.00            
ATOM   3511  HG3 LYS X 229      53.958  21.660  41.240  0.00  0.00            
ATOM   3512  CD  LYS X 229      55.929  20.993  41.534  0.00  0.00            
ATOM   3513  HD2 LYS X 229      55.894  21.647  42.406  0.00  0.00            
ATOM   3514  HD3 LYS X 229      55.997  20.024  42.027  0.00  0.00            
ATOM   3515  CE  LYS X 229      57.206  21.216  40.721  0.00  0.00            
ATOM   3516  HE2 LYS X 229      58.081  20.828  41.242  0.00  0.00            
ATOM   3517  HE3 LYS X 229      57.088  20.506  39.902  0.00  0.00            
ATOM   3518  NZ  LYS X 229      57.288  22.559  40.132  0.00  0.00            
ATOM   3519  HZ1 LYS X 229      57.038  23.365  40.822  0.00  0.00            
ATOM   3520  HZ2 LYS X 229      58.256  22.779  39.682  0.00  0.00            
ATOM   3521  HZ3 LYS X 229      56.538  22.670  39.349  0.00  0.00            
ATOM   3522  C   LYS X 229      51.434  20.580  41.146  0.00  0.00            
ATOM   3523  O   LYS X 229      50.807  20.106  42.120  0.00  0.00            
ATOM   3524  N   GLY X 230      51.189  21.829  40.711  0.00  0.00            
ATOM   3525  H   GLY X 230      51.820  22.145  39.989  0.00  0.00            
ATOM   3526  CA  GLY X 230      50.092  22.650  41.336  0.00  0.00            
ATOM   3527  HA2 GLY X 230      50.257  22.768  42.407  0.00  0.00            
ATOM   3528  HA3 GLY X 230      50.185  23.667  40.953  0.00  0.00            
ATOM   3529  C   GLY X 230      48.608  22.126  41.276  0.00  0.00            
ATOM   3530  O   GLY X 230      47.855  22.218  42.254  0.00  0.00            
ATOM   3531  N   ALA X 231      48.206  21.683  40.057  0.00  0.00            
ATOM   3532  H   ALA X 231      48.850  21.923  39.224  0.00  0.00            
ATOM   3533  CA  ALA X 231      46.942  21.061  39.735  0.00  0.00            
ATOM   3534  HA  ALA X 231      46.126  21.659  40.113  0.00  0.00            
ATOM   3535  CB  ALA X 231      46.823  20.876  38.185  0.00  0.00            
ATOM   3536  HB1 ALA X 231      47.453  20.185  37.966  0.00  0.00            
ATOM   3537  HB2 ALA X 231      45.832  20.482  38.011  0.00  0.00            
ATOM   3538  HB3 ALA X 231      47.021  21.747  37.579  0.00  0.00            
ATOM   3539  C   ALA X 231      46.858  19.637  40.379  0.00  0.00            
ATOM   3540  O   ALA X 231      45.756  19.323  40.835  0.00  0.00            
ATOM   3541  N   TYR X 232      47.987  18.892  40.399  0.00  0.00            
ATOM   3542  H   TYR X 232      48.828  19.082  39.731  0.00  0.00            
ATOM   3543  CA  TYR X 232      47.926  17.528  41.018  0.00  0.00            
ATOM   3544  HA  TYR X 232      47.002  17.065  40.671  0.00  0.00            
ATOM   3545  CB  TYR X 232      49.146  16.625  40.751  0.00  0.00            
ATOM   3546  HB2 TYR X 232      50.063  17.144  41.029  0.00  0.00            
ATOM   3547  HB3 TYR X 232      48.903  15.727  41.319  0.00  0.00            
ATOM   3548  CG  TYR X 232      49.132  16.143  39.320  0.00  0.00            
ATOM   3549  CD1 TYR X 232      48.067  15.271  38.904  0.00  0.00            
ATOM   3550  HD1 TYR X 232      47.269  14.979  39.587  0.00  0.00            
ATOM   3551  CE1 TYR X 232      48.090  14.724  37.542  0.00  0.00            
ATOM   3552  HE1 TYR X 232      47.361  14.095  37.237  0.00  0.00            
ATOM   3553  CZ  TYR X 232      49.177  15.062  36.719  0.00  0.00            
ATOM   3554  OH  TYR X 232      49.348  14.418  35.589  0.00  0.00            
ATOM   3555  HH  TYR X 232      48.773  13.497  35.490  0.00  0.00            
ATOM   3556  CE2 TYR X 232      50.197  16.013  37.152  0.00  0.00            
ATOM   3557  HE2 TYR X 232      51.020  16.275  36.486  0.00  0.00            
ATOM   3558  CD2 TYR X 232      50.079  16.620  38.421  0.00  0.00            
ATOM   3559  HD2 TYR X 232      50.810  17.367  38.728  0.00  0.00            
ATOM   3560  C   TYR X 232      47.637  17.690  42.567  0.00  0.00            
ATOM   3561  O   TYR X 232      46.821  16.895  43.089  0.00  0.00            
ATOM   3562  N   LEU X 233      48.246  18.696  43.121  0.00  0.00            
ATOM   3563  H   LEU X 233      49.027  19.277  42.631  0.00  0.00            
ATOM   3564  CA  LEU X 233      48.045  19.068  44.529  0.00  0.00            
ATOM   3565  HA  LEU X 233      48.135  18.189  45.168  0.00  0.00            
ATOM   3566  CB  LEU X 233      49.026  20.208  44.886  0.00  0.00            
ATOM   3567  HB2 LEU X 233      50.028  19.831  44.678  0.00  0.00            
ATOM   3568  HB3 LEU X 233      48.913  21.027  44.175  0.00  0.00            
ATOM   3569  CG  LEU X 233      48.851  20.660  46.335  0.00  0.00            
ATOM   3570  HG  LEU X 233      48.257  19.955  46.917  0.00  0.00            
ATOM   3571  CD1 LEU X 233      50.243  20.607  47.099  0.00  0.00            
ATOM   3572 HD11 LEU X 233      50.548  19.654  47.240  0.00  0.00            
ATOM   3573 HD12 LEU X 233      50.978  21.177  46.531  0.00  0.00            
ATOM   3574 HD13 LEU X 233      50.162  21.137  48.048  0.00  0.00            
ATOM   3575  CD2 LEU X 233      48.356  22.108  46.301  0.00  0.00            
ATOM   3576 HD21 LEU X 233      47.551  22.080  45.567  0.00  0.00            
ATOM   3577 HD22 LEU X 233      47.866  22.450  47.213  0.00  0.00            
ATOM   3578 HD23 LEU X 233      49.130  22.851  46.106  0.00  0.00            
ATOM   3579  C   LEU X 233      46.611  19.539  44.762  0.00  0.00            
ATOM   3580  O   LEU X 233      45.997  18.956  45.627  0.00  0.00            
ATOM   3581  N   LEU X 234      46.073  20.511  44.062  0.00  0.00            
ATOM   3582  H   LEU X 234      46.614  20.945  43.221  0.00  0.00            
ATOM   3583  CA  LEU X 234      44.693  21.039  44.363  0.00  0.00            
ATOM   3584  HA  LEU X 234      44.584  21.614  45.282  0.00  0.00            
ATOM   3585  CB  LEU X 234      44.261  21.977  43.213  0.00  0.00            
ATOM   3586  HB2 LEU X 234      44.975  22.800  43.187  0.00  0.00            
ATOM   3587  HB3 LEU X 234      44.472  21.407  42.308  0.00  0.00            
ATOM   3588  CG  LEU X 234      42.823  22.518  43.159  0.00  0.00            
ATOM   3589  HG  LEU X 234      42.119  21.692  43.063  0.00  0.00            
ATOM   3590  CD1 LEU X 234      42.472  23.266  44.450  0.00  0.00            
ATOM   3591 HD11 LEU X 234      43.360  23.589  44.806  0.00  0.00            
ATOM   3592 HD12 LEU X 234      41.703  24.019  44.280  0.00  0.00            
ATOM   3593 HD13 LEU X 234      42.100  22.592  45.222  0.00  0.00            
ATOM   3594  CD2 LEU X 234      42.671  23.414  41.910  0.00  0.00            
ATOM   3595 HD21 LEU X 234      43.363  24.256  41.918  0.00  0.00            
ATOM   3596 HD22 LEU X 234      42.999  22.716  41.140  0.00  0.00            
ATOM   3597 HD23 LEU X 234      41.608  23.613  41.766  0.00  0.00            
ATOM   3598  C   LEU X 234      43.645  19.799  44.318  0.00  0.00            
ATOM   3599  O   LEU X 234      42.771  19.691  45.182  0.00  0.00            
ATOM   3600  N   MET X 235      43.795  18.934  43.324  0.00  0.00            
ATOM   3601  H   MET X 235      44.705  19.095  42.744  0.00  0.00            
ATOM   3602  CA  MET X 235      42.967  17.774  43.052  0.00  0.00            
ATOM   3603  HA  MET X 235      41.948  18.144  42.934  0.00  0.00            
ATOM   3604  CB  MET X 235      43.426  17.192  41.734  0.00  0.00            
ATOM   3605  HB2 MET X 235      43.457  17.972  40.973  0.00  0.00            
ATOM   3606  HB3 MET X 235      44.444  16.839  41.896  0.00  0.00            
ATOM   3607  CG  MET X 235      42.699  15.883  41.265  0.00  0.00            
ATOM   3608  HG2 MET X 235      43.109  15.722  40.268  0.00  0.00            
ATOM   3609  HG3 MET X 235      43.065  15.141  41.845  0.00  0.00            
ATOM   3610  SD  MET X 235      40.923  15.920  41.203  0.00  0.00            
ATOM   3611  CE  MET X 235      40.779  14.763  39.840  0.00  0.00            
ATOM   3612  HE1 MET X 235      39.745  14.605  39.534  0.00  0.00            
ATOM   3613  HE2 MET X 235      41.255  15.223  38.974  0.00  0.00            
ATOM   3614  HE3 MET X 235      41.253  13.802  40.037  0.00  0.00            
ATOM   3615  C   MET X 235      42.936  16.786  44.217  0.00  0.00            
ATOM   3616  O   MET X 235      41.975  15.975  44.378  0.00  0.00            
ATOM   3617  N   GLU X 236      44.001  16.747  44.954  0.00  0.00            
ATOM   3618  H   GLU X 236      44.895  17.336  44.751  0.00  0.00            
ATOM   3619  CA  GLU X 236      44.155  15.942  46.214  0.00  0.00            
ATOM   3620  HA  GLU X 236      43.710  14.955  46.089  0.00  0.00            
ATOM   3621  CB  GLU X 236      45.664  15.669  46.426  0.00  0.00            
ATOM   3622  HB2 GLU X 236      46.105  15.598  45.431  0.00  0.00            
ATOM   3623  HB3 GLU X 236      46.168  16.504  46.912  0.00  0.00            
ATOM   3624  CG  GLU X 236      45.874  14.328  47.153  0.00  0.00            
ATOM   3625  HG2 GLU X 236      46.918  14.022  47.086  0.00  0.00            
ATOM   3626  HG3 GLU X 236      45.507  14.507  48.077  0.00  0.00            
ATOM   3627  CD  GLU X 236      45.173  13.168  46.604  0.00  0.00            
ATOM   3628  OE1 GLU X 236      44.912  12.242  47.371  0.00  0.00            
ATOM   3629  OE2 GLU X 236      44.991  13.186  45.374  0.00  0.00            
ATOM   3630  C   GLU X 236      43.553  16.673  47.456  0.00  0.00            
ATOM   3631  O   GLU X 236      42.907  16.034  48.215  0.00  0.00            
ATOM   3632  N   LEU X 237      43.934  17.976  47.563  0.00  0.00            
ATOM   3633  H   LEU X 237      44.667  18.234  46.918  0.00  0.00            
ATOM   3634  CA  LEU X 237      43.748  18.702  48.827  0.00  0.00            
ATOM   3635  HA  LEU X 237      43.645  17.910  49.569  0.00  0.00            
ATOM   3636  CB  LEU X 237      45.085  19.445  49.108  0.00  0.00            
ATOM   3637  HB2 LEU X 237      45.219  20.140  48.279  0.00  0.00            
ATOM   3638  HB3 LEU X 237      45.133  20.007  50.040  0.00  0.00            
ATOM   3639  CG  LEU X 237      46.429  18.660  49.150  0.00  0.00            
ATOM   3640  HG  LEU X 237      46.727  18.345  48.150  0.00  0.00            
ATOM   3641  CD1 LEU X 237      47.639  19.535  49.715  0.00  0.00            
ATOM   3642 HD11 LEU X 237      48.423  18.920  49.880  0.00  0.00            
ATOM   3643 HD12 LEU X 237      47.817  20.417  49.099  0.00  0.00            
ATOM   3644 HD13 LEU X 237      47.452  19.798  50.756  0.00  0.00            
ATOM   3645  CD2 LEU X 237      46.378  17.501  50.135  0.00  0.00            
ATOM   3646 HD21 LEU X 237      46.219  17.858  51.152  0.00  0.00            
ATOM   3647 HD22 LEU X 237      45.686  16.748  49.758  0.00  0.00            
ATOM   3648 HD23 LEU X 237      47.356  17.028  50.040  0.00  0.00            
ATOM   3649  C   LEU X 237      42.571  19.690  48.908  0.00  0.00            
ATOM   3650  O   LEU X 237      42.392  20.298  49.962  0.00  0.00            
ATOM   3651  N   ALA X 238      41.830  19.751  47.815  0.00  0.00            
ATOM   3652  H   ALA X 238      42.241  19.416  46.863  0.00  0.00            
ATOM   3653  CA  ALA X 238      40.409  20.191  47.903  0.00  0.00            
ATOM   3654  HA  ALA X 238      40.410  20.963  48.672  0.00  0.00            
ATOM   3655  CB  ALA X 238      39.932  20.783  46.580  0.00  0.00            
ATOM   3656  HB1 ALA X 238      40.076  20.027  45.926  0.00  0.00            
ATOM   3657  HB2 ALA X 238      38.978  21.065  46.754  0.00  0.00            
ATOM   3658  HB3 ALA X 238      40.346  21.626  46.210  0.00  0.00            
ATOM   3659  C   ALA X 238      39.408  19.039  48.315  0.00  0.00            
ATOM   3660  O   ALA X 238      39.589  17.839  48.140  0.00  0.00            
ATOM   3661  N   LYS X 239      38.277  19.583  48.903  0.00  0.00            
ATOM   3662  H   LYS X 239      38.243  20.590  48.985  0.00  0.00            
ATOM   3663  CA  LYS X 239      37.230  18.787  49.621  0.00  0.00            
ATOM   3664  HA  LYS X 239      37.727  17.891  49.991  0.00  0.00            
ATOM   3665  CB  LYS X 239      36.714  19.521  50.855  0.00  0.00            
ATOM   3666  HB2 LYS X 239      36.046  20.327  50.550  0.00  0.00            
ATOM   3667  HB3 LYS X 239      36.100  18.746  51.313  0.00  0.00            
ATOM   3668  CG  LYS X 239      37.824  20.086  51.785  0.00  0.00            
ATOM   3669  HG2 LYS X 239      38.385  20.692  51.296  0.00  0.00            
ATOM   3670  HG3 LYS X 239      37.327  20.639  52.469  0.00  0.00            
ATOM   3671  CD  LYS X 239      38.591  19.062  52.670  0.00  0.00            
ATOM   3672  HD2 LYS X 239      39.374  18.657  52.028  0.00  0.00            
ATOM   3673  HD3 LYS X 239      38.974  19.631  53.517  0.00  0.00            
ATOM   3674  CE  LYS X 239      37.745  17.887  53.227  0.00  0.00            
ATOM   3675  HE2 LYS X 239      37.482  17.231  52.397  0.00  0.00            
ATOM   3676  HE3 LYS X 239      38.408  17.318  53.878  0.00  0.00            
ATOM   3677  NZ  LYS X 239      36.571  18.299  53.996  0.00  0.00            
ATOM   3678  HZ1 LYS X 239      36.637  19.023  54.808  0.00  0.00            
ATOM   3679  HZ2 LYS X 239      35.785  18.710  53.361  0.00  0.00            
ATOM   3680  HZ3 LYS X 239      35.957  17.464  54.333  0.00  0.00            
ATOM   3681  C   LYS X 239      36.112  18.276  48.720  0.00  0.00            
ATOM   3682  O   LYS X 239      35.509  17.258  49.077  0.00  0.00            
ATOM   3683  N   SER X 240      36.002  18.889  47.601  0.00  0.00            
ATOM   3684  H   SER X 240      36.669  19.750  47.545  0.00  0.00            
ATOM   3685  CA  SER X 240      34.978  18.653  46.558  0.00  0.00            
ATOM   3686  HA  SER X 240      34.027  18.938  47.008  0.00  0.00            
ATOM   3687  CB  SER X 240      35.262  19.565  45.395  0.00  0.00            
ATOM   3688  HB2 SER X 240      35.976  19.178  44.668  0.00  0.00            
ATOM   3689  HB3 SER X 240      34.351  19.709  44.984  0.00  0.00            
ATOM   3690  OG  SER X 240      35.673  20.873  45.787  0.00  0.00            
ATOM   3691  HG  SER X 240      35.483  21.586  45.097  0.00  0.00            
ATOM   3692  C   SER X 240      34.902  17.219  46.061  0.00  0.00            
ATOM   3693  O   SER X 240      35.862  16.520  45.976  0.00  0.00            
ATOM   3694  N   GLN X 241      33.686  16.667  46.007  0.00  0.00            
ATOM   3695  H   GLN X 241      32.846  17.219  46.107  0.00  0.00            
ATOM   3696  CA  GLN X 241      33.552  15.270  45.555  0.00  0.00            
ATOM   3697  HA  GLN X 241      34.358  14.752  45.877  0.00  0.00            
ATOM   3698  CB  GLN X 241      32.267  14.532  46.054  0.00  0.00            
ATOM   3699  HB2 GLN X 241      31.414  15.053  45.619  0.00  0.00            
ATOM   3700  HB3 GLN X 241      32.284  13.490  45.735  0.00  0.00            
ATOM   3701  CG  GLN X 241      32.116  14.476  47.576  0.00  0.00            
ATOM   3702  HG2 GLN X 241      31.229  13.922  47.883  0.00  0.00            
ATOM   3703  HG3 GLN X 241      32.960  14.155  48.030  0.00  0.00            
ATOM   3704  CD  GLN X 241      31.822  15.859  48.171  0.00  0.00            
ATOM   3705  OE1 GLN X 241      30.901  16.560  47.731  0.00  0.00            
ATOM   3706  NE2 GLN X 241      32.544  16.357  49.139  0.00  0.00            
ATOM   3707 HE21 GLN X 241      32.224  17.308  49.564  0.00  0.00            
ATOM   3708 HE22 GLN X 241      33.561  16.011  49.322  0.00  0.00            
ATOM   3709  C   GLN X 241      33.412  15.232  44.038  0.00  0.00            
ATOM   3710  O   GLN X 241      33.934  14.314  43.433  0.00  0.00            
ATOM   3711  N   ASP X 242      32.793  16.203  43.343  0.00  0.00            
ATOM   3712  H   ASP X 242      32.359  17.016  43.925  0.00  0.00            
ATOM   3713  CA  ASP X 242      32.700  16.281  41.872  0.00  0.00            
ATOM   3714  HA  ASP X 242      32.582  15.276  41.466  0.00  0.00            
ATOM   3715  CB  ASP X 242      31.398  16.970  41.568  0.00  0.00            
ATOM   3716  HB2 ASP X 242      30.630  16.419  41.924  0.00  0.00            
ATOM   3717  HB3 ASP X 242      31.457  17.894  41.973  0.00  0.00            
ATOM   3718  CG  ASP X 242      31.116  17.167  40.046  0.00  0.00            
ATOM   3719  OD1 ASP X 242      31.812  16.714  39.146  0.00  0.00            
ATOM   3720  OD2 ASP X 242      29.953  17.561  39.823  0.00  0.00            
ATOM   3721  C   ASP X 242      33.953  16.916  41.229  0.00  0.00            
ATOM   3722  O   ASP X 242      33.947  18.164  41.057  0.00  0.00            
ATOM   3723  N   LYS X 243      34.914  16.046  41.055  0.00  0.00            
ATOM   3724  H   LYS X 243      34.776  15.044  41.462  0.00  0.00            
ATOM   3725  CA  LYS X 243      36.337  16.384  40.768  0.00  0.00            
ATOM   3726  HA  LYS X 243      36.309  17.473  40.727  0.00  0.00            
ATOM   3727  CB  LYS X 243      37.116  15.986  42.036  0.00  0.00            
ATOM   3728  HB2 LYS X 243      38.115  16.420  41.996  0.00  0.00            
ATOM   3729  HB3 LYS X 243      36.715  16.391  42.965  0.00  0.00            
ATOM   3730  CG  LYS X 243      37.320  14.505  42.212  0.00  0.00            
ATOM   3731  HG2 LYS X 243      36.508  14.002  42.124  0.00  0.00            
ATOM   3732  HG3 LYS X 243      38.013  14.102  41.597  0.00  0.00            
ATOM   3733  CD  LYS X 243      37.728  14.164  43.686  0.00  0.00            
ATOM   3734  HD2 LYS X 243      37.153  14.776  44.380  0.00  0.00            
ATOM   3735  HD3 LYS X 243      37.626  13.081  43.746  0.00  0.00            
ATOM   3736  CE  LYS X 243      39.205  14.419  43.963  0.00  0.00            
ATOM   3737  HE2 LYS X 243      39.415  15.471  43.771  0.00  0.00            
ATOM   3738  HE3 LYS X 243      39.463  14.187  44.996  0.00  0.00            
ATOM   3739  NZ  LYS X 243      40.084  13.530  43.208  0.00  0.00            
ATOM   3740  HZ1 LYS X 243      39.984  12.496  43.537  0.00  0.00            
ATOM   3741  HZ2 LYS X 243      40.037  13.595  42.121  0.00  0.00            
ATOM   3742  HZ3 LYS X 243      41.125  13.796  43.389  0.00  0.00            
ATOM   3743  C   LYS X 243      36.834  15.679  39.581  0.00  0.00            
ATOM   3744  O   LYS X 243      36.604  14.504  39.330  0.00  0.00            
ATOM   3745  N   THR X 244      37.455  16.514  38.764  0.00  0.00            
ATOM   3746  H   THR X 244      37.542  17.553  39.080  0.00  0.00            
ATOM   3747  CA  THR X 244      37.959  16.181  37.472  0.00  0.00            
ATOM   3748  HA  THR X 244      38.115  15.103  37.444  0.00  0.00            
ATOM   3749  CB  THR X 244      36.935  16.457  36.315  0.00  0.00            
ATOM   3750  HB  THR X 244      36.819  17.540  36.273  0.00  0.00            
ATOM   3751  CG2 THR X 244      37.319  16.117  34.883  0.00  0.00            
ATOM   3752 HG21 THR X 244      37.701  15.106  34.738  0.00  0.00            
ATOM   3753 HG22 THR X 244      36.440  16.364  34.287  0.00  0.00            
ATOM   3754 HG23 THR X 244      38.101  16.644  34.522  0.00  0.00            
ATOM   3755  OG1 THR X 244      35.724  15.827  36.478  0.00  0.00            
ATOM   3756  HG1 THR X 244      35.104  16.278  37.253  0.00  0.00            
ATOM   3757  C   THR X 244      39.295  16.960  37.212  0.00  0.00            
ATOM   3758  O   THR X 244      39.382  18.177  37.526  0.00  0.00            
ATOM   3759  N   LEU X 245      40.170  16.194  36.527  0.00  0.00            
ATOM   3760  H   LEU X 245      40.043  15.132  36.319  0.00  0.00            
ATOM   3761  CA  LEU X 245      41.373  16.769  35.902  0.00  0.00            
ATOM   3762  HA  LEU X 245      41.172  17.809  35.648  0.00  0.00            
ATOM   3763  CB  LEU X 245      42.601  16.774  36.877  0.00  0.00            
ATOM   3764  HB2 LEU X 245      42.424  17.333  37.699  0.00  0.00            
ATOM   3765  HB3 LEU X 245      42.684  15.870  37.319  0.00  0.00            
ATOM   3766  CG  LEU X 245      44.024  17.106  36.332  0.00  0.00            
ATOM   3767  HG  LEU X 245      44.141  16.650  35.438  0.00  0.00            
ATOM   3768  CD1 LEU X 245      44.076  18.628  36.184  0.00  0.00            
ATOM   3769 HD11 LEU X 245      43.132  18.840  35.894  0.00  0.00            
ATOM   3770 HD12 LEU X 245      44.240  19.060  37.171  0.00  0.00            
ATOM   3771 HD13 LEU X 245      44.871  18.929  35.501  0.00  0.00            
ATOM   3772  CD2 LEU X 245      45.165  16.653  37.294  0.00  0.00            
ATOM   3773 HD21 LEU X 245      45.206  15.564  37.330  0.00  0.00            
ATOM   3774 HD22 LEU X 245      46.187  16.964  37.077  0.00  0.00            
ATOM   3775 HD23 LEU X 245      44.942  16.982  38.309  0.00  0.00            
ATOM   3776  C   LEU X 245      41.795  16.164  34.568  0.00  0.00            
ATOM   3777  O   LEU X 245      41.942  14.944  34.530  0.00  0.00            
ATOM   3778  N   LYS X 246      42.011  17.044  33.567  0.00  0.00            
ATOM   3779  H   LYS X 246      41.732  18.095  33.652  0.00  0.00            
ATOM   3780  CA  LYS X 246      42.357  16.670  32.164  0.00  0.00            
ATOM   3781  HA  LYS X 246      42.490  15.592  32.077  0.00  0.00            
ATOM   3782  CB  LYS X 246      41.260  17.160  31.130  0.00  0.00            
ATOM   3783  HB2 LYS X 246      40.306  16.654  31.279  0.00  0.00            
ATOM   3784  HB3 LYS X 246      41.104  18.227  31.289  0.00  0.00            
ATOM   3785  CG  LYS X 246      41.715  17.025  29.649  0.00  0.00            
ATOM   3786  HG2 LYS X 246      40.886  17.319  29.005  0.00  0.00            
ATOM   3787  HG3 LYS X 246      42.469  17.670  29.461  0.00  0.00            
ATOM   3788  CD  LYS X 246      42.190  15.568  29.219  0.00  0.00            
ATOM   3789  HD2 LYS X 246      43.071  15.298  29.802  0.00  0.00            
ATOM   3790  HD3 LYS X 246      41.496  14.746  29.395  0.00  0.00            
ATOM   3791  CE  LYS X 246      42.770  15.467  27.818  0.00  0.00            
ATOM   3792  HE2 LYS X 246      43.446  16.298  27.617  0.00  0.00            
ATOM   3793  HE3 LYS X 246      43.448  14.620  27.714  0.00  0.00            
ATOM   3794  NZ  LYS X 246      41.710  15.257  26.830  0.00  0.00            
ATOM   3795  HZ1 LYS X 246      40.949  14.700  27.376  0.00  0.00            
ATOM   3796  HZ2 LYS X 246      41.166  16.167  26.577  0.00  0.00            
ATOM   3797  HZ3 LYS X 246      41.952  14.713  25.916  0.00  0.00            
ATOM   3798  C   LYS X 246      43.742  17.366  31.883  0.00  0.00            
ATOM   3799  O   LYS X 246      43.862  18.607  31.747  0.00  0.00            
ATOM   3800  N   ILE X 247      44.845  16.560  31.729  0.00  0.00            
ATOM   3801  H   ILE X 247      44.692  15.492  31.774  0.00  0.00            
ATOM   3802  CA  ILE X 247      46.174  16.911  31.171  0.00  0.00            
ATOM   3803  HA  ILE X 247      46.344  17.938  31.458  0.00  0.00            
ATOM   3804  CB  ILE X 247      47.313  16.042  31.775  0.00  0.00            
ATOM   3805  HB  ILE X 247      47.016  15.130  31.750  0.00  0.00            
ATOM   3806  CG2 ILE X 247      48.634  16.287  31.075  0.00  0.00            
ATOM   3807 HG21 ILE X 247      48.792  17.342  30.903  0.00  0.00            
ATOM   3808 HG22 ILE X 247      49.463  16.014  31.712  0.00  0.00            
ATOM   3809 HG23 ILE X 247      48.868  15.738  30.261  0.00  0.00            
ATOM   3810  CG1 ILE X 247      47.442  16.395  33.294  0.00  0.00            
ATOM   3811 HG12 ILE X 247      46.438  16.363  33.715  0.00  0.00            
ATOM   3812 HG13 ILE X 247      48.004  15.606  33.793  0.00  0.00            
ATOM   3813  CD1 ILE X 247      48.073  17.733  33.679  0.00  0.00            
ATOM   3814 HD11 ILE X 247      47.707  17.946  34.683  0.00  0.00            
ATOM   3815 HD12 ILE X 247      49.161  17.715  33.613  0.00  0.00            
ATOM   3816 HD13 ILE X 247      47.819  18.542  32.995  0.00  0.00            
ATOM   3817  C   ILE X 247      46.134  16.733  29.654  0.00  0.00            
ATOM   3818  O   ILE X 247      45.727  15.688  29.166  0.00  0.00            
ATOM   3819  N   TYR X 248      46.617  17.760  29.050  0.00  0.00            
ATOM   3820  H   TYR X 248      46.757  18.674  29.627  0.00  0.00            
ATOM   3821  CA  TYR X 248      47.005  17.758  27.630  0.00  0.00            
ATOM   3822  HA  TYR X 248      46.548  16.954  27.053  0.00  0.00            
ATOM   3823  CB  TYR X 248      46.553  19.123  27.035  0.00  0.00            
ATOM   3824  HB2 TYR X 248      47.051  19.967  27.512  0.00  0.00            
ATOM   3825  HB3 TYR X 248      46.749  19.083  25.963  0.00  0.00            
ATOM   3826  CG  TYR X 248      45.035  19.330  27.122  0.00  0.00            
ATOM   3827  CD1 TYR X 248      44.211  18.753  26.106  0.00  0.00            
ATOM   3828  HD1 TYR X 248      44.638  18.235  25.247  0.00  0.00            
ATOM   3829  CE1 TYR X 248      42.862  18.799  26.193  0.00  0.00            
ATOM   3830  HE1 TYR X 248      42.371  18.220  25.527  0.00  0.00            
ATOM   3831  CZ  TYR X 248      42.230  19.519  27.243  0.00  0.00            
ATOM   3832  OH  TYR X 248      40.887  19.543  27.357  0.00  0.00            
ATOM   3833  HH  TYR X 248      40.472  18.595  27.017  0.00  0.00            
ATOM   3834  CE2 TYR X 248      43.080  20.246  28.156  0.00  0.00            
ATOM   3835  HE2 TYR X 248      42.558  20.879  28.874  0.00  0.00            
ATOM   3836  CD2 TYR X 248      44.442  20.106  28.056  0.00  0.00            
ATOM   3837  HD2 TYR X 248      45.096  20.448  28.857  0.00  0.00            
ATOM   3838  C   TYR X 248      48.546  17.646  27.510  0.00  0.00            
ATOM   3839  O   TYR X 248      49.297  18.515  27.902  0.00  0.00            
ATOM   3840  N   GLU X 249      48.997  16.655  26.798  0.00  0.00            
ATOM   3841  H   GLU X 249      48.378  15.860  26.382  0.00  0.00            
ATOM   3842  CA  GLU X 249      50.409  16.433  26.590  0.00  0.00            
ATOM   3843  HA  GLU X 249      50.774  16.683  27.586  0.00  0.00            
ATOM   3844  CB  GLU X 249      50.861  15.063  26.138  0.00  0.00            
ATOM   3845  HB2 GLU X 249      50.426  15.004  25.229  0.00  0.00            
ATOM   3846  HB3 GLU X 249      51.949  15.025  26.085  0.00  0.00            
ATOM   3847  CG  GLU X 249      50.411  13.952  27.158  0.00  0.00            
ATOM   3848  HG2 GLU X 249      49.389  13.993  27.534  0.00  0.00            
ATOM   3849  HG3 GLU X 249      50.415  13.122  26.583  0.00  0.00            
ATOM   3850  CD  GLU X 249      51.378  13.864  28.330  0.00  0.00            
ATOM   3851  OE1 GLU X 249      52.247  14.708  28.639  0.00  0.00            
ATOM   3852  OE2 GLU X 249      51.443  12.776  29.011  0.00  0.00            
ATOM   3853  C   GLU X 249      51.063  17.527  25.665  0.00  0.00            
ATOM   3854  O   GLU X 249      50.656  17.594  24.470  0.00  0.00            
ATOM   3855  N   GLY X 250      52.077  18.195  26.250  0.00  0.00            
ATOM   3856  H   GLY X 250      52.245  17.996  27.226  0.00  0.00            
ATOM   3857  CA  GLY X 250      53.001  19.080  25.459  0.00  0.00            
ATOM   3858  HA2 GLY X 250      53.835  19.255  26.139  0.00  0.00            
ATOM   3859  HA3 GLY X 250      53.266  18.634  24.500  0.00  0.00            
ATOM   3860  C   GLY X 250      52.538  20.514  25.228  0.00  0.00            
ATOM   3861  O   GLY X 250      53.300  21.350  24.807  0.00  0.00            
ATOM   3862  N   ALA X 251      51.277  20.766  25.607  0.00  0.00            
ATOM   3863  H   ALA X 251      50.589  19.983  25.888  0.00  0.00            
ATOM   3864  CA  ALA X 251      50.622  22.054  25.568  0.00  0.00            
ATOM   3865  HA  ALA X 251      50.629  22.417  24.550  0.00  0.00            
ATOM   3866  CB  ALA X 251      49.153  21.837  26.007  0.00  0.00            
ATOM   3867  HB1 ALA X 251      48.747  21.141  25.485  0.00  0.00            
ATOM   3868  HB2 ALA X 251      49.157  21.467  27.022  0.00  0.00            
ATOM   3869  HB3 ALA X 251      48.521  22.713  25.992  0.00  0.00            
ATOM   3870  C   ALA X 251      51.240  22.926  26.626  0.00  0.00            
ATOM   3871  O   ALA X 251      51.634  22.519  27.746  0.00  0.00            
ATOM   3872  N   TYR X 252      51.401  24.137  26.241  0.00  0.00            
ATOM   3873  H   TYR X 252      51.139  24.486  25.241  0.00  0.00            
ATOM   3874  CA  TYR X 252      51.941  25.219  27.089  0.00  0.00            
ATOM   3875  HA  TYR X 252      52.692  24.830  27.777  0.00  0.00            
ATOM   3876  CB  TYR X 252      52.632  26.191  26.132  0.00  0.00            
ATOM   3877  HB2 TYR X 252      52.001  26.357  25.361  0.00  0.00            
ATOM   3878  HB3 TYR X 252      52.852  27.175  26.518  0.00  0.00            
ATOM   3879  CG  TYR X 252      53.935  25.767  25.488  0.00  0.00            
ATOM   3880  CD1 TYR X 252      54.495  24.486  25.699  0.00  0.00            
ATOM   3881  HD1 TYR X 252      53.960  23.713  26.232  0.00  0.00            
ATOM   3882  CE1 TYR X 252      55.827  24.157  25.223  0.00  0.00            
ATOM   3883  HE1 TYR X 252      56.288  23.294  25.473  0.00  0.00            
ATOM   3884  CZ  TYR X 252      56.594  25.151  24.600  0.00  0.00            
ATOM   3885  OH  TYR X 252      57.749  24.820  24.024  0.00  0.00            
ATOM   3886  HH  TYR X 252      58.126  25.734  23.565  0.00  0.00            
ATOM   3887  CE2 TYR X 252      56.033  26.415  24.326  0.00  0.00            
ATOM   3888  HE2 TYR X 252      56.596  27.054  23.646  0.00  0.00            
ATOM   3889  CD2 TYR X 252      54.683  26.707  24.771  0.00  0.00            
ATOM   3890  HD2 TYR X 252      54.146  27.631  24.553  0.00  0.00            
ATOM   3891  C   TYR X 252      50.724  25.869  27.855  0.00  0.00            
ATOM   3892  O   TYR X 252      49.625  25.481  27.880  0.00  0.00            
ATOM   3893  N   HID X 253      51.155  26.798  28.683  0.00  0.00            
ATOM   3894  H   HID X 253      52.120  27.093  28.704  0.00  0.00            
ATOM   3895  CA  HID X 253      50.293  27.303  29.744  0.00  0.00            
ATOM   3896  HA  HID X 253      50.227  26.493  30.471  0.00  0.00            
ATOM   3897  CB  HID X 253      51.122  28.405  30.476  0.00  0.00            
ATOM   3898  HB2 HID X 253      51.910  27.937  31.104  0.00  0.00            
ATOM   3899  HB3 HID X 253      51.494  29.177  29.821  0.00  0.00            
ATOM   3900  CG  HID X 253      50.293  29.004  31.593  0.00  0.00            
ATOM   3901  ND1 HID X 253      50.042  28.275  32.735  0.00  0.00            
ATOM   3902  HD1 HID X 253      50.520  27.394  32.889  0.00  0.00            
ATOM   3903  CE1 HID X 253      49.192  29.023  33.540  0.00  0.00            
ATOM   3904  HE1 HID X 253      48.775  28.756  34.474  0.00  0.00            
ATOM   3905  NE2 HID X 253      48.876  30.207  32.965  0.00  0.00            
ATOM   3906  CD2 HID X 253      49.582  30.207  31.768  0.00  0.00            
ATOM   3907  HD2 HID X 253      49.435  31.028  31.118  0.00  0.00            
ATOM   3908  C   HID X 253      48.916  27.859  29.414  0.00  0.00            
ATOM   3909  O   HID X 253      47.970  27.709  30.186  0.00  0.00            
ATOM   3910  N   VAL X 254      48.707  28.312  28.177  0.00  0.00            
ATOM   3911  H   VAL X 254      49.507  28.363  27.563  0.00  0.00            
ATOM   3912  CA  VAL X 254      47.453  28.980  27.691  0.00  0.00            
ATOM   3913  HA  VAL X 254      46.815  29.118  28.564  0.00  0.00            
ATOM   3914  CB  VAL X 254      47.890  30.428  27.177  0.00  0.00            
ATOM   3915  HB  VAL X 254      48.401  30.397  26.214  0.00  0.00            
ATOM   3916  CG1 VAL X 254      46.609  31.261  27.152  0.00  0.00            
ATOM   3917 HG11 VAL X 254      46.238  31.468  28.156  0.00  0.00            
ATOM   3918 HG12 VAL X 254      46.715  32.272  26.759  0.00  0.00            
ATOM   3919 HG13 VAL X 254      45.857  30.787  26.522  0.00  0.00            
ATOM   3920  CG2 VAL X 254      48.842  31.151  28.120  0.00  0.00            
ATOM   3921 HG21 VAL X 254      49.737  30.546  28.265  0.00  0.00            
ATOM   3922 HG22 VAL X 254      49.116  32.113  27.686  0.00  0.00            
ATOM   3923 HG23 VAL X 254      48.490  31.315  29.138  0.00  0.00            
ATOM   3924  C   VAL X 254      46.723  28.054  26.719  0.00  0.00            
ATOM   3925  O   VAL X 254      46.663  28.292  25.516  0.00  0.00            
ATOM   3926  N   LEU X 255      46.001  27.090  27.376  0.00  0.00            
ATOM   3927  H   LEU X 255      46.241  26.904  28.339  0.00  0.00            
ATOM   3928  CA  LEU X 255      45.233  26.035  26.722  0.00  0.00            
ATOM   3929  HA  LEU X 255      45.923  25.429  26.136  0.00  0.00            
ATOM   3930  CB  LEU X 255      44.536  25.158  27.738  0.00  0.00            
ATOM   3931  HB2 LEU X 255      43.902  25.848  28.294  0.00  0.00            
ATOM   3932  HB3 LEU X 255      43.937  24.350  27.317  0.00  0.00            
ATOM   3933  CG  LEU X 255      45.502  24.520  28.783  0.00  0.00            
ATOM   3934  HG  LEU X 255      46.102  25.256  29.318  0.00  0.00            
ATOM   3935  CD1 LEU X 255      44.774  23.710  29.833  0.00  0.00            
ATOM   3936 HD11 LEU X 255      45.592  23.172  30.312  0.00  0.00            
ATOM   3937 HD12 LEU X 255      44.373  24.266  30.680  0.00  0.00            
ATOM   3938 HD13 LEU X 255      43.941  23.144  29.416  0.00  0.00            
ATOM   3939  CD2 LEU X 255      46.422  23.664  28.038  0.00  0.00            
ATOM   3940 HD21 LEU X 255      46.847  22.947  28.740  0.00  0.00            
ATOM   3941 HD22 LEU X 255      46.030  23.097  27.193  0.00  0.00            
ATOM   3942 HD23 LEU X 255      47.247  24.185  27.552  0.00  0.00            
ATOM   3943  C   LEU X 255      44.152  26.504  25.757  0.00  0.00            
ATOM   3944  O   LEU X 255      43.782  25.878  24.798  0.00  0.00            
ATOM   3945  N   HIE X 256      43.662  27.657  26.129  0.00  0.00            
ATOM   3946  H   HIE X 256      44.018  28.198  26.904  0.00  0.00            
ATOM   3947  CA  HIE X 256      42.471  28.259  25.348  0.00  0.00            
ATOM   3948  HA  HIE X 256      41.921  27.440  24.885  0.00  0.00            
ATOM   3949  CB  HIE X 256      41.441  28.956  26.284  0.00  0.00            
ATOM   3950  HB2 HIE X 256      40.720  29.507  25.680  0.00  0.00            
ATOM   3951  HB3 HIE X 256      40.925  28.267  26.953  0.00  0.00            
ATOM   3952  CG  HIE X 256      42.133  30.038  27.126  0.00  0.00            
ATOM   3953  ND1 HIE X 256      43.034  29.819  28.152  0.00  0.00            
ATOM   3954  CE1 HIE X 256      43.518  31.018  28.543  0.00  0.00            
ATOM   3955  HE1 HIE X 256      44.180  31.214  29.373  0.00  0.00            
ATOM   3956  NE2 HIE X 256      43.033  31.968  27.722  0.00  0.00            
ATOM   3957  HE2 HIE X 256      43.282  32.938  27.854  0.00  0.00            
ATOM   3958  CD2 HIE X 256      42.153  31.376  26.800  0.00  0.00            
ATOM   3959  HD2 HIE X 256      41.565  31.837  26.020  0.00  0.00            
ATOM   3960  C   HIE X 256      43.027  29.264  24.228  0.00  0.00            
ATOM   3961  O   HIE X 256      42.179  29.735  23.453  0.00  0.00            
ATOM   3962  N   LYS X 257      44.331  29.342  24.031  0.00  0.00            
ATOM   3963  H   LYS X 257      44.990  28.928  24.674  0.00  0.00            
ATOM   3964  CA  LYS X 257      45.068  29.966  22.896  0.00  0.00            
ATOM   3965  HA  LYS X 257      44.420  30.191  22.049  0.00  0.00            
ATOM   3966  CB  LYS X 257      45.534  31.373  23.365  0.00  0.00            
ATOM   3967  HB2 LYS X 257      46.342  31.154  24.064  0.00  0.00            
ATOM   3968  HB3 LYS X 257      45.931  31.909  22.503  0.00  0.00            
ATOM   3969  CG  LYS X 257      44.524  32.293  24.031  0.00  0.00            
ATOM   3970  HG2 LYS X 257      44.186  31.749  24.913  0.00  0.00            
ATOM   3971  HG3 LYS X 257      45.003  33.193  24.417  0.00  0.00            
ATOM   3972  CD  LYS X 257      43.489  32.797  22.988  0.00  0.00            
ATOM   3973  HD2 LYS X 257      44.081  33.240  22.187  0.00  0.00            
ATOM   3974  HD3 LYS X 257      42.953  31.947  22.566  0.00  0.00            
ATOM   3975  CE  LYS X 257      42.584  33.790  23.740  0.00  0.00            
ATOM   3976  HE2 LYS X 257      41.972  33.215  24.435  0.00  0.00            
ATOM   3977  HE3 LYS X 257      43.185  34.487  24.324  0.00  0.00            
ATOM   3978  NZ  LYS X 257      41.607  34.457  22.862  0.00  0.00            
ATOM   3979  HZ1 LYS X 257      42.054  34.981  22.123  0.00  0.00            
ATOM   3980  HZ2 LYS X 257      40.948  33.782  22.502  0.00  0.00            
ATOM   3981  HZ3 LYS X 257      41.055  35.090  23.423  0.00  0.00            
ATOM   3982  C   LYS X 257      46.237  29.114  22.456  0.00  0.00            
ATOM   3983  O   LYS X 257      47.319  29.546  22.011  0.00  0.00            
ATOM   3984  N   GLU X 258      46.050  27.820  22.519  0.00  0.00            
ATOM   3985  H   GLU X 258      45.113  27.500  22.720  0.00  0.00            
ATOM   3986  CA  GLU X 258      47.019  26.763  22.156  0.00  0.00            
ATOM   3987  HA  GLU X 258      48.041  27.140  22.104  0.00  0.00            
ATOM   3988  CB  GLU X 258      47.041  25.638  23.243  0.00  0.00            
ATOM   3989  HB2 GLU X 258      46.270  25.927  23.956  0.00  0.00            
ATOM   3990  HB3 GLU X 258      46.790  24.676  22.796  0.00  0.00            
ATOM   3991  CG  GLU X 258      48.409  25.615  23.881  0.00  0.00            
ATOM   3992  HG2 GLU X 258      48.886  26.570  24.100  0.00  0.00            
ATOM   3993  HG3 GLU X 258      48.347  25.081  24.829  0.00  0.00            
ATOM   3994  CD  GLU X 258      49.498  24.708  23.198  0.00  0.00            
ATOM   3995  OE1 GLU X 258      50.705  24.863  23.471  0.00  0.00            
ATOM   3996  OE2 GLU X 258      49.107  23.971  22.278  0.00  0.00            
ATOM   3997  C   GLU X 258      46.810  26.191  20.769  0.00  0.00            
ATOM   3998  O   GLU X 258      46.192  26.925  19.946  0.00  0.00            
ATOM   3999  N   LEU X 259      47.471  25.120  20.387  0.00  0.00            
ATOM   4000  H   LEU X 259      47.943  24.525  21.054  0.00  0.00            
ATOM   4001  CA  LEU X 259      47.246  24.577  19.078  0.00  0.00            
ATOM   4002  HA  LEU X 259      47.575  25.309  18.340  0.00  0.00            
ATOM   4003  CB  LEU X 259      47.979  23.243  18.892  0.00  0.00            
ATOM   4004  HB2 LEU X 259      47.827  22.931  17.858  0.00  0.00            
ATOM   4005  HB3 LEU X 259      47.355  22.543  19.448  0.00  0.00            
ATOM   4006  CG  LEU X 259      49.468  23.159  19.168  0.00  0.00            
ATOM   4007  HG  LEU X 259      49.677  23.373  20.216  0.00  0.00            
ATOM   4008  CD1 LEU X 259      49.959  21.693  18.859  0.00  0.00            
ATOM   4009 HD11 LEU X 259      49.231  20.954  19.193  0.00  0.00            
ATOM   4010 HD12 LEU X 259      49.959  21.530  17.781  0.00  0.00            
ATOM   4011 HD13 LEU X 259      50.985  21.546  19.198  0.00  0.00            
ATOM   4012  CD2 LEU X 259      50.320  24.198  18.382  0.00  0.00            
ATOM   4013 HD21 LEU X 259      49.903  24.325  17.383  0.00  0.00            
ATOM   4014 HD22 LEU X 259      50.264  25.152  18.907  0.00  0.00            
ATOM   4015 HD23 LEU X 259      51.340  23.820  18.448  0.00  0.00            
ATOM   4016  C   LEU X 259      45.710  24.209  18.962  0.00  0.00            
ATOM   4017  O   LEU X 259      45.124  23.659  19.924  0.00  0.00            
ATOM   4018  N   PRO X 260      45.030  24.321  17.811  0.00  0.00            
ATOM   4019  CD  PRO X 260      45.608  24.867  16.615  0.00  0.00            
ATOM   4020  HD2 PRO X 260      46.231  24.087  16.176  0.00  0.00            
ATOM   4021  HD3 PRO X 260      46.204  25.763  16.785  0.00  0.00            
ATOM   4022  CG  PRO X 260      44.400  25.194  15.679  0.00  0.00            
ATOM   4023  HG2 PRO X 260      44.698  25.182  14.630  0.00  0.00            
ATOM   4024  HG3 PRO X 260      43.940  26.154  15.913  0.00  0.00            
ATOM   4025  CB  PRO X 260      43.472  24.051  16.068  0.00  0.00            
ATOM   4026  HB2 PRO X 260      43.787  23.104  15.628  0.00  0.00            
ATOM   4027  HB3 PRO X 260      42.428  24.195  15.792  0.00  0.00            
ATOM   4028  CA  PRO X 260      43.631  23.910  17.601  0.00  0.00            
ATOM   4029  HA  PRO X 260      42.970  24.581  18.149  0.00  0.00            
ATOM   4030  C   PRO X 260      43.300  22.447  18.053  0.00  0.00            
ATOM   4031  O   PRO X 260      42.277  22.209  18.664  0.00  0.00            
ATOM   4032  N   GLU X 261      44.211  21.471  17.917  0.00  0.00            
ATOM   4033  H   GLU X 261      45.088  21.662  17.454  0.00  0.00            
ATOM   4034  CA  GLU X 261      43.915  20.100  18.256  0.00  0.00            
ATOM   4035  HA  GLU X 261      43.066  19.756  17.665  0.00  0.00            
ATOM   4036  CB  GLU X 261      45.103  19.156  17.947  0.00  0.00            
ATOM   4037  HB2 GLU X 261      44.927  18.259  18.540  0.00  0.00            
ATOM   4038  HB3 GLU X 261      45.110  18.998  16.869  0.00  0.00            
ATOM   4039  CG  GLU X 261      46.460  19.690  18.390  0.00  0.00            
ATOM   4040  HG2 GLU X 261      46.397  20.561  19.041  0.00  0.00            
ATOM   4041  HG3 GLU X 261      47.012  18.855  18.821  0.00  0.00            
ATOM   4042  CD  GLU X 261      47.192  20.126  17.198  0.00  0.00            
ATOM   4043  OE1 GLU X 261      48.126  19.430  16.679  0.00  0.00            
ATOM   4044  OE2 GLU X 261      46.772  21.196  16.664  0.00  0.00            
ATOM   4045  C   GLU X 261      43.712  19.966  19.802  0.00  0.00            
ATOM   4046  O   GLU X 261      42.924  19.200  20.307  0.00  0.00            
ATOM   4047  N   VAL X 262      44.456  20.731  20.599  0.00  0.00            
ATOM   4048  H   VAL X 262      44.777  21.603  20.203  0.00  0.00            
ATOM   4049  CA  VAL X 262      44.098  20.860  22.035  0.00  0.00            
ATOM   4050  HA  VAL X 262      43.956  19.916  22.562  0.00  0.00            
ATOM   4051  CB  VAL X 262      45.242  21.579  22.838  0.00  0.00            
ATOM   4052  HB  VAL X 262      45.517  22.524  22.369  0.00  0.00            
ATOM   4053  CG1 VAL X 262      44.989  21.962  24.326  0.00  0.00            
ATOM   4054 HG11 VAL X 262      44.406  22.872  24.465  0.00  0.00            
ATOM   4055 HG12 VAL X 262      44.535  21.114  24.838  0.00  0.00            
ATOM   4056 HG13 VAL X 262      45.946  22.217  24.782  0.00  0.00            
ATOM   4057  CG2 VAL X 262      46.402  20.518  22.874  0.00  0.00            
ATOM   4058 HG21 VAL X 262      46.643  19.951  21.975  0.00  0.00            
ATOM   4059 HG22 VAL X 262      47.328  20.980  23.216  0.00  0.00            
ATOM   4060 HG23 VAL X 262      46.055  19.802  23.619  0.00  0.00            
ATOM   4061  C   VAL X 262      42.904  21.845  22.157  0.00  0.00            
ATOM   4062  O   VAL X 262      41.985  21.367  22.791  0.00  0.00            
ATOM   4063  N   THR X 263      42.893  23.042  21.575  0.00  0.00            
ATOM   4064  H   THR X 263      43.726  23.296  21.062  0.00  0.00            
ATOM   4065  CA  THR X 263      41.990  24.128  22.026  0.00  0.00            
ATOM   4066  HA  THR X 263      41.991  24.211  23.113  0.00  0.00            
ATOM   4067  CB  THR X 263      42.595  25.485  21.367  0.00  0.00            
ATOM   4068  HB  THR X 263      42.692  25.400  20.284  0.00  0.00            
ATOM   4069  CG2 THR X 263      41.750  26.702  21.679  0.00  0.00            
ATOM   4070 HG21 THR X 263      40.682  26.523  21.557  0.00  0.00            
ATOM   4071 HG22 THR X 263      41.996  27.230  22.600  0.00  0.00            
ATOM   4072 HG23 THR X 263      42.062  27.350  20.859  0.00  0.00            
ATOM   4073  OG1 THR X 263      43.863  25.714  21.904  0.00  0.00            
ATOM   4074  HG1 THR X 263      43.902  25.549  22.849  0.00  0.00            
ATOM   4075  C   THR X 263      40.561  23.871  21.615  0.00  0.00            
ATOM   4076  O   THR X 263      39.667  24.181  22.388  0.00  0.00            
ATOM   4077  N   ASN X 264      40.277  23.276  20.445  0.00  0.00            
ATOM   4078  H   ASN X 264      41.104  23.077  19.901  0.00  0.00            
ATOM   4079  CA  ASN X 264      38.869  22.667  20.101  0.00  0.00            
ATOM   4080  HA  ASN X 264      38.112  23.441  20.228  0.00  0.00            
ATOM   4081  CB  ASN X 264      38.853  22.110  18.658  0.00  0.00            
ATOM   4082  HB2 ASN X 264      39.030  22.966  18.008  0.00  0.00            
ATOM   4083  HB3 ASN X 264      39.662  21.389  18.543  0.00  0.00            
ATOM   4084  CG  ASN X 264      37.582  21.444  18.240  0.00  0.00            
ATOM   4085  OD1 ASN X 264      37.404  20.263  18.366  0.00  0.00            
ATOM   4086  ND2 ASN X 264      36.696  22.231  17.701  0.00  0.00            
ATOM   4087 HD21 ASN X 264      35.855  21.727  17.459  0.00  0.00            
ATOM   4088 HD22 ASN X 264      36.837  23.220  17.549  0.00  0.00            
ATOM   4089  C   ASN X 264      38.434  21.676  21.228  0.00  0.00            
ATOM   4090  O   ASN X 264      37.320  21.777  21.718  0.00  0.00            
ATOM   4091  N   SER X 265      39.336  20.764  21.600  0.00  0.00            
ATOM   4092  H   SER X 265      40.275  20.854  21.240  0.00  0.00            
ATOM   4093  CA  SER X 265      39.039  19.835  22.655  0.00  0.00            
ATOM   4094  HA  SER X 265      38.157  19.205  22.539  0.00  0.00            
ATOM   4095  CB  SER X 265      40.177  18.760  22.740  0.00  0.00            
ATOM   4096  HB2 SER X 265      41.080  19.183  23.181  0.00  0.00            
ATOM   4097  HB3 SER X 265      39.862  18.020  23.476  0.00  0.00            
ATOM   4098  OG  SER X 265      40.531  18.126  21.537  0.00  0.00            
ATOM   4099  HG  SER X 265      41.063  18.713  20.996  0.00  0.00            
ATOM   4100  C   SER X 265      38.874  20.444  24.041  0.00  0.00            
ATOM   4101  O   SER X 265      37.986  19.980  24.731  0.00  0.00            
ATOM   4102  N   VAL X 266      39.570  21.594  24.278  0.00  0.00            
ATOM   4103  H   VAL X 266      40.107  22.043  23.551  0.00  0.00            
ATOM   4104  CA  VAL X 266      39.333  22.301  25.611  0.00  0.00            
ATOM   4105  HA  VAL X 266      39.459  21.499  26.338  0.00  0.00            
ATOM   4106  CB  VAL X 266      40.412  23.428  25.845  0.00  0.00            
ATOM   4107  HB  VAL X 266      40.226  24.092  25.001  0.00  0.00            
ATOM   4108  CG1 VAL X 266      40.189  24.301  27.102  0.00  0.00            
ATOM   4109 HG11 VAL X 266      40.953  25.066  27.239  0.00  0.00            
ATOM   4110 HG12 VAL X 266      39.239  24.835  27.117  0.00  0.00            
ATOM   4111 HG13 VAL X 266      40.244  23.652  27.976  0.00  0.00            
ATOM   4112  CG2 VAL X 266      41.859  22.921  25.878  0.00  0.00            
ATOM   4113 HG21 VAL X 266      42.174  22.605  26.872  0.00  0.00            
ATOM   4114 HG22 VAL X 266      42.113  22.129  25.173  0.00  0.00            
ATOM   4115 HG23 VAL X 266      42.472  23.787  25.631  0.00  0.00            
ATOM   4116  C   VAL X 266      37.930  22.896  25.711  0.00  0.00            
ATOM   4117  O   VAL X 266      37.127  22.725  26.658  0.00  0.00            
ATOM   4118  N   PHE X 267      37.536  23.399  24.561  0.00  0.00            
ATOM   4119  H   PHE X 267      38.194  23.469  23.798  0.00  0.00            
ATOM   4120  CA  PHE X 267      36.169  24.002  24.444  0.00  0.00            
ATOM   4121  HA  PHE X 267      35.810  24.592  25.287  0.00  0.00            
ATOM   4122  CB  PHE X 267      36.127  24.863  23.214  0.00  0.00            
ATOM   4123  HB2 PHE X 267      36.562  24.317  22.377  0.00  0.00            
ATOM   4124  HB3 PHE X 267      35.078  24.896  22.919  0.00  0.00            
ATOM   4125  CG  PHE X 267      36.702  26.263  23.355  0.00  0.00            
ATOM   4126  CD1 PHE X 267      35.979  27.308  22.841  0.00  0.00            
ATOM   4127  HD1 PHE X 267      35.083  27.168  22.255  0.00  0.00            
ATOM   4128  CE1 PHE X 267      36.611  28.615  22.879  0.00  0.00            
ATOM   4129  HE1 PHE X 267      36.198  29.429  22.301  0.00  0.00            
ATOM   4130  CZ  PHE X 267      37.807  28.803  23.595  0.00  0.00            
ATOM   4131  HZ  PHE X 267      38.217  29.801  23.636  0.00  0.00            
ATOM   4132  CE2 PHE X 267      38.494  27.719  24.121  0.00  0.00            
ATOM   4133  HE2 PHE X 267      39.412  27.848  24.675  0.00  0.00            
ATOM   4134  CD2 PHE X 267      37.920  26.439  24.008  0.00  0.00            
ATOM   4135  HD2 PHE X 267      38.480  25.621  24.435  0.00  0.00            
ATOM   4136  C   PHE X 267      35.080  22.886  24.437  0.00  0.00            
ATOM   4137  O   PHE X 267      34.069  23.042  25.038  0.00  0.00            
ATOM   4138  N   HID X 268      35.459  21.727  23.852  0.00  0.00            
ATOM   4139  H   HID X 268      36.192  21.883  23.176  0.00  0.00            
ATOM   4140  CA  HID X 268      34.538  20.566  23.756  0.00  0.00            
ATOM   4141  HA  HID X 268      33.622  21.033  23.395  0.00  0.00            
ATOM   4142  CB  HID X 268      34.988  19.592  22.699  0.00  0.00            
ATOM   4143  HB2 HID X 268      36.075  19.571  22.618  0.00  0.00            
ATOM   4144  HB3 HID X 268      34.789  18.582  23.056  0.00  0.00            
ATOM   4145  CG  HID X 268      34.288  19.809  21.423  0.00  0.00            
ATOM   4146  ND1 HID X 268      32.857  19.885  21.295  0.00  0.00            
ATOM   4147  HD1 HID X 268      32.164  19.913  22.029  0.00  0.00            
ATOM   4148  CE1 HID X 268      32.639  20.046  19.995  0.00  0.00            
ATOM   4149  HE1 HID X 268      31.667  20.214  19.556  0.00  0.00            
ATOM   4150  NE2 HID X 268      33.787  19.996  19.225  0.00  0.00            
ATOM   4151  CD2 HID X 268      34.842  19.948  20.149  0.00  0.00            
ATOM   4152  HD2 HID X 268      35.893  19.962  19.902  0.00  0.00            
ATOM   4153  C   HID X 268      34.392  20.005  25.184  0.00  0.00            
ATOM   4154  O   HID X 268      33.385  19.460  25.536  0.00  0.00            
ATOM   4155  N   GLU X 269      35.469  20.157  25.999  0.00  0.00            
ATOM   4156  H   GLU X 269      36.341  20.487  25.610  0.00  0.00            
ATOM   4157  CA  GLU X 269      35.626  19.623  27.376  0.00  0.00            
ATOM   4158  HA  GLU X 269      35.252  18.600  27.423  0.00  0.00            
ATOM   4159  CB  GLU X 269      37.110  19.586  27.754  0.00  0.00            
ATOM   4160  HB2 GLU X 269      37.754  19.209  26.959  0.00  0.00            
ATOM   4161  HB3 GLU X 269      37.462  20.578  28.034  0.00  0.00            
ATOM   4162  CG  GLU X 269      37.373  18.702  28.958  0.00  0.00            
ATOM   4163  HG2 GLU X 269      38.428  18.880  29.168  0.00  0.00            
ATOM   4164  HG3 GLU X 269      36.701  19.054  29.741  0.00  0.00            
ATOM   4165  CD  GLU X 269      37.222  17.192  28.781  0.00  0.00            
ATOM   4166  OE1 GLU X 269      37.593  16.630  27.721  0.00  0.00            
ATOM   4167  OE2 GLU X 269      36.804  16.533  29.742  0.00  0.00            
ATOM   4168  C   GLU X 269      34.774  20.560  28.287  0.00  0.00            
ATOM   4169  O   GLU X 269      34.020  20.061  29.145  0.00  0.00            
ATOM   4170  N   ILE X 270      34.814  21.888  28.112  0.00  0.00            
ATOM   4171  H   ILE X 270      35.400  22.162  27.336  0.00  0.00            
ATOM   4172  CA  ILE X 270      33.972  22.805  28.934  0.00  0.00            
ATOM   4173  HA  ILE X 270      34.004  22.463  29.969  0.00  0.00            
ATOM   4174  CB  ILE X 270      34.501  24.295  28.841  0.00  0.00            
ATOM   4175  HB  ILE X 270      34.654  24.573  27.799  0.00  0.00            
ATOM   4176  CG2 ILE X 270      33.619  25.280  29.697  0.00  0.00            
ATOM   4177 HG21 ILE X 270      32.592  25.037  29.426  0.00  0.00            
ATOM   4178 HG22 ILE X 270      33.597  25.064  30.765  0.00  0.00            
ATOM   4179 HG23 ILE X 270      33.868  26.325  29.512  0.00  0.00            
ATOM   4180  CG1 ILE X 270      35.995  24.289  29.413  0.00  0.00            
ATOM   4181 HG12 ILE X 270      36.048  23.930  30.441  0.00  0.00            
ATOM   4182 HG13 ILE X 270      36.669  23.669  28.821  0.00  0.00            
ATOM   4183  CD1 ILE X 270      36.593  25.705  29.452  0.00  0.00            
ATOM   4184 HD11 ILE X 270      36.077  26.340  30.172  0.00  0.00            
ATOM   4185 HD12 ILE X 270      37.645  25.629  29.726  0.00  0.00            
ATOM   4186 HD13 ILE X 270      36.431  26.117  28.455  0.00  0.00            
ATOM   4187  C   ILE X 270      32.488  22.645  28.484  0.00  0.00            
ATOM   4188  O   ILE X 270      31.599  22.588  29.303  0.00  0.00            
ATOM   4189  N   ASN X 271      32.261  22.504  27.146  0.00  0.00            
ATOM   4190  H   ASN X 271      33.102  22.505  26.588  0.00  0.00            
ATOM   4191  CA  ASN X 271      30.889  22.397  26.533  0.00  0.00            
ATOM   4192  HA  ASN X 271      30.355  23.340  26.651  0.00  0.00            
ATOM   4193  CB  ASN X 271      31.048  22.148  25.048  0.00  0.00            
ATOM   4194  HB2 ASN X 271      31.694  22.949  24.687  0.00  0.00            
ATOM   4195  HB3 ASN X 271      31.618  21.230  24.906  0.00  0.00            
ATOM   4196  CG  ASN X 271      29.753  22.206  24.296  0.00  0.00            
ATOM   4197  OD1 ASN X 271      29.047  21.213  24.198  0.00  0.00            
ATOM   4198  ND2 ASN X 271      29.389  23.333  23.778  0.00  0.00            
ATOM   4199 HD21 ASN X 271      28.468  23.396  23.370  0.00  0.00            
ATOM   4200 HD22 ASN X 271      29.990  24.134  23.906  0.00  0.00            
ATOM   4201  C   ASN X 271      30.110  21.270  27.303  0.00  0.00            
ATOM   4202  O   ASN X 271      28.946  21.460  27.697  0.00  0.00            
ATOM   4203  N   MET X 272      30.821  20.126  27.544  0.00  0.00            
ATOM   4204  H   MET X 272      31.758  19.958  27.208  0.00  0.00            
ATOM   4205  CA  MET X 272      30.086  18.972  28.084  0.00  0.00            
ATOM   4206  HA  MET X 272      29.116  18.978  27.585  0.00  0.00            
ATOM   4207  CB  MET X 272      30.710  17.638  27.687  0.00  0.00            
ATOM   4208  HB2 MET X 272      30.073  16.892  28.161  0.00  0.00            
ATOM   4209  HB3 MET X 272      30.670  17.505  26.606  0.00  0.00            
ATOM   4210  CG  MET X 272      32.164  17.389  28.093  0.00  0.00            
ATOM   4211  HG2 MET X 272      32.747  18.105  27.513  0.00  0.00            
ATOM   4212  HG3 MET X 272      32.392  17.640  29.129  0.00  0.00            
ATOM   4213  SD  MET X 272      32.896  15.758  27.961  0.00  0.00            
ATOM   4214  CE  MET X 272      31.848  14.869  28.960  0.00  0.00            
ATOM   4215  HE1 MET X 272      30.802  15.115  28.780  0.00  0.00            
ATOM   4216  HE2 MET X 272      32.066  13.803  28.903  0.00  0.00            
ATOM   4217  HE3 MET X 272      31.959  15.094  30.021  0.00  0.00            
ATOM   4218  C   MET X 272      29.867  19.083  29.560  0.00  0.00            
ATOM   4219  O   MET X 272      28.813  18.698  30.061  0.00  0.00            
ATOM   4220  N   TRP X 273      30.938  19.563  30.212  0.00  0.00            
ATOM   4221  H   TRP X 273      31.761  19.853  29.704  0.00  0.00            
ATOM   4222  CA  TRP X 273      30.971  19.560  31.674  0.00  0.00            
ATOM   4223  HA  TRP X 273      30.703  18.579  32.067  0.00  0.00            
ATOM   4224  CB  TRP X 273      32.377  19.909  32.211  0.00  0.00            
ATOM   4225  HB2 TRP X 273      33.069  19.248  31.689  0.00  0.00            
ATOM   4226  HB3 TRP X 273      32.628  20.937  31.951  0.00  0.00            
ATOM   4227  CG  TRP X 273      32.531  19.598  33.662  0.00  0.00            
ATOM   4228  CD1 TRP X 273      33.106  18.465  34.128  0.00  0.00            
ATOM   4229  HD1 TRP X 273      33.412  17.628  33.518  0.00  0.00            
ATOM   4230  NE1 TRP X 273      33.167  18.619  35.502  0.00  0.00            
ATOM   4231  HE1 TRP X 273      33.556  17.922  36.120  0.00  0.00            
ATOM   4232  CE2 TRP X 273      32.493  19.715  35.947  0.00  0.00            
ATOM   4233  CZ2 TRP X 273      32.387  20.320  37.219  0.00  0.00            
ATOM   4234  HZ2 TRP X 273      32.751  19.828  38.109  0.00  0.00            
ATOM   4235  CH2 TRP X 273      31.922  21.655  37.255  0.00  0.00            
ATOM   4236  HH2 TRP X 273      31.944  22.202  38.186  0.00  0.00            
ATOM   4237  CZ3 TRP X 273      31.478  22.327  36.130  0.00  0.00            
ATOM   4238  HZ3 TRP X 273      31.066  23.324  36.165  0.00  0.00            
ATOM   4239  CE3 TRP X 273      31.545  21.694  34.886  0.00  0.00            
ATOM   4240  HE3 TRP X 273      31.257  22.242  34.002  0.00  0.00            
ATOM   4241  CD2 TRP X 273      32.115  20.435  34.770  0.00  0.00            
ATOM   4242  C   TRP X 273      29.902  20.525  32.164  0.00  0.00            
ATOM   4243  O   TRP X 273      29.194  20.103  33.088  0.00  0.00            
ATOM   4244  N   VAL X 274      29.762  21.687  31.541  0.00  0.00            
ATOM   4245  H   VAL X 274      30.483  21.940  30.881  0.00  0.00            
ATOM   4246  CA  VAL X 274      28.816  22.778  31.829  0.00  0.00            
ATOM   4247  HA  VAL X 274      28.947  23.009  32.886  0.00  0.00            
ATOM   4248  CB  VAL X 274      29.027  24.071  31.032  0.00  0.00            
ATOM   4249  HB  VAL X 274      29.154  23.833  29.976  0.00  0.00            
ATOM   4250  CG1 VAL X 274      28.041  25.187  31.252  0.00  0.00            
ATOM   4251 HG11 VAL X 274      27.912  25.228  32.333  0.00  0.00            
ATOM   4252 HG12 VAL X 274      28.420  26.138  30.877  0.00  0.00            
ATOM   4253 HG13 VAL X 274      27.098  24.983  30.745  0.00  0.00            
ATOM   4254  CG2 VAL X 274      30.277  24.626  31.643  0.00  0.00            
ATOM   4255 HG21 VAL X 274      30.150  24.907  32.688  0.00  0.00            
ATOM   4256 HG22 VAL X 274      31.111  23.966  31.403  0.00  0.00            
ATOM   4257 HG23 VAL X 274      30.570  25.505  31.069  0.00  0.00            
ATOM   4258  C   VAL X 274      27.343  22.385  31.618  0.00  0.00            
ATOM   4259  O   VAL X 274      26.546  22.585  32.512  0.00  0.00            
ATOM   4260  N   SER X 275      27.162  21.675  30.515  0.00  0.00            
ATOM   4261  H   SER X 275      27.991  21.524  29.959  0.00  0.00            
ATOM   4262  CA  SER X 275      25.890  21.109  30.103  0.00  0.00            
ATOM   4263  HA  SER X 275      25.104  21.863  30.075  0.00  0.00            
ATOM   4264  CB  SER X 275      25.972  20.507  28.725  0.00  0.00            
ATOM   4265  HB2 SER X 275      26.663  19.664  28.693  0.00  0.00            
ATOM   4266  HB3 SER X 275      24.976  20.110  28.527  0.00  0.00            
ATOM   4267  OG  SER X 275      26.270  21.519  27.682  0.00  0.00            
ATOM   4268  HG  SER X 275      27.187  21.362  27.446  0.00  0.00            
ATOM   4269  C   SER X 275      25.426  20.084  31.093  0.00  0.00            
ATOM   4270  O   SER X 275      24.356  20.235  31.672  0.00  0.00            
ATOM   4271  N   GLN X 276      26.210  19.052  31.486  0.00  0.00            
ATOM   4272  H   GLN X 276      27.035  18.875  30.932  0.00  0.00            
ATOM   4273  CA  GLN X 276      25.897  18.069  32.629  0.00  0.00            
ATOM   4274  HA  GLN X 276      24.943  17.642  32.320  0.00  0.00            
ATOM   4275  CB  GLN X 276      27.004  17.038  32.758  0.00  0.00            
ATOM   4276  HB2 GLN X 276      27.971  17.533  32.676  0.00  0.00            
ATOM   4277  HB3 GLN X 276      26.906  16.558  33.731  0.00  0.00            
ATOM   4278  CG  GLN X 276      26.985  15.818  31.795  0.00  0.00            
ATOM   4279  HG2 GLN X 276      26.119  15.182  31.978  0.00  0.00            
ATOM   4280  HG3 GLN X 276      26.933  16.156  30.760  0.00  0.00            
ATOM   4281  CD  GLN X 276      28.246  14.960  31.989  0.00  0.00            
ATOM   4282  OE1 GLN X 276      28.629  14.517  33.100  0.00  0.00            
ATOM   4283  NE2 GLN X 276      28.846  14.446  30.918  0.00  0.00            
ATOM   4284 HE21 GLN X 276      29.408  13.642  31.158  0.00  0.00            
ATOM   4285 HE22 GLN X 276      28.582  14.729  29.985  0.00  0.00            
ATOM   4286  C   GLN X 276      25.688  18.741  33.999  0.00  0.00            
ATOM   4287  O   GLN X 276      25.254  18.098  34.917  0.00  0.00            
ATOM   4288  N   ARG X 277      26.051  20.020  34.159  0.00  0.00            
ATOM   4289  H   ARG X 277      26.390  20.583  33.392  0.00  0.00            
ATOM   4290  CA  ARG X 277      25.749  20.762  35.408  0.00  0.00            
ATOM   4291  HA  ARG X 277      25.523  20.123  36.262  0.00  0.00            
ATOM   4292  CB  ARG X 277      27.006  21.448  35.973  0.00  0.00            
ATOM   4293  HB2 ARG X 277      27.292  22.196  35.234  0.00  0.00            
ATOM   4294  HB3 ARG X 277      26.647  21.858  36.917  0.00  0.00            
ATOM   4295  CG  ARG X 277      28.259  20.698  36.326  0.00  0.00            
ATOM   4296  HG2 ARG X 277      28.777  20.690  35.367  0.00  0.00            
ATOM   4297  HG3 ARG X 277      28.899  21.254  37.010  0.00  0.00            
ATOM   4298  CD  ARG X 277      27.998  19.329  36.852  0.00  0.00            
ATOM   4299  HD2 ARG X 277      27.487  19.494  37.801  0.00  0.00            
ATOM   4300  HD3 ARG X 277      27.248  18.785  36.278  0.00  0.00            
ATOM   4301  NE  ARG X 277      29.206  18.476  37.020  0.00  0.00            
ATOM   4302  HE  ARG X 277      29.484  18.246  37.964  0.00  0.00            
ATOM   4303  CZ  ARG X 277      29.832  17.791  36.140  0.00  0.00            
ATOM   4304  NH1 ARG X 277      29.566  17.933  34.872  0.00  0.00            
ATOM   4305 HH11 ARG X 277      29.169  18.852  34.734  0.00  0.00            
ATOM   4306 HH12 ARG X 277      30.182  17.526  34.184  0.00  0.00            
ATOM   4307  NH2 ARG X 277      30.687  16.882  36.477  0.00  0.00            
ATOM   4308 HH21 ARG X 277      30.918  16.697  37.442  0.00  0.00            
ATOM   4309 HH22 ARG X 277      31.089  16.355  35.714  0.00  0.00            
ATOM   4310  C   ARG X 277      24.560  21.705  35.234  0.00  0.00            
ATOM   4311  O   ARG X 277      24.251  22.355  36.182  0.00  0.00            
ATOM   4312  N   THR X 278      23.844  21.587  34.110  0.00  0.00            
ATOM   4313  H   THR X 278      24.120  21.026  33.317  0.00  0.00            
ATOM   4314  CA  THR X 278      22.684  22.485  33.841  0.00  0.00            
ATOM   4315  HA  THR X 278      22.328  22.822  34.815  0.00  0.00            
ATOM   4316  CB  THR X 278      23.067  23.792  33.082  0.00  0.00            
ATOM   4317  HB  THR X 278      22.142  24.285  32.784  0.00  0.00            
ATOM   4318  CG2 THR X 278      23.945  24.732  33.867  0.00  0.00            
ATOM   4319 HG21 THR X 278      23.531  24.909  34.859  0.00  0.00            
ATOM   4320 HG22 THR X 278      24.952  24.314  33.877  0.00  0.00            
ATOM   4321 HG23 THR X 278      23.860  25.601  33.215  0.00  0.00            
ATOM   4322  OG1 THR X 278      23.795  23.404  31.884  0.00  0.00            
ATOM   4323  HG1 THR X 278      24.587  22.968  32.206  0.00  0.00            
ATOM   4324  C   THR X 278      21.488  21.726  33.357  0.00  0.00            
ATOM   4325  O   THR X 278      21.703  20.622  32.891  0.00  0.00            
ATOM   4326  N   ALA X 279      20.289  22.295  33.522  0.00  0.00            
ATOM   4327  H   ALA X 279      20.178  23.152  34.045  0.00  0.00            
ATOM   4328  CA  ALA X 279      19.016  21.855  32.905  0.00  0.00            
ATOM   4329  HA  ALA X 279      18.870  20.851  33.305  0.00  0.00            
ATOM   4330  CB  ALA X 279      18.017  22.951  33.300  0.00  0.00            
ATOM   4331  HB1 ALA X 279      18.247  23.901  32.817  0.00  0.00            
ATOM   4332  HB2 ALA X 279      17.009  22.576  33.122  0.00  0.00            
ATOM   4333  HB3 ALA X 279      18.151  23.159  34.361  0.00  0.00            
ATOM   4334  C   ALA X 279      19.241  21.567  31.350  0.00  0.00            
ATOM   4335  O   ALA X 279      20.053  22.258  30.731  0.00  0.00            
ATOM   4336  N   NME X 280      18.470  20.587  30.858  0.00  0.00            
ATOM   4337  H   NME X 280      17.773  20.127  31.427  0.00  0.00            
ATOM   4338  CH3 NME X 280      18.486  20.107  29.479  0.00  0.00            
ATOM   4339 HH31 NME X 280      19.500  20.134  29.079  0.00  0.00            
ATOM   4340 HH32 NME X 280      18.149  19.071  29.438  0.00  0.00            
ATOM   4341 HH33 NME X 280      17.949  20.808  28.840  0.00  0.00            
ATOM   4342  C20 2AG X 281      60.514  36.679  46.848  0.00  0.00            
ATOM   4343  H29 2AG X 281      61.459  36.636  46.307  0.00  0.00            
ATOM   4344  H30 2AG X 281      60.301  35.690  47.255  0.00  0.00            
ATOM   4345  H31 2AG X 281      60.717  37.266  47.743  0.00  0.00            
ATOM   4346  C19 2AG X 281      59.363  37.305  46.002  0.00  0.00            
ATOM   4347  H27 2AG X 281      59.385  38.306  45.873  0.00  0.00            
ATOM   4348  H28 2AG X 281      58.461  36.952  46.503  0.00  0.00            
ATOM   4349  C18 2AG X 281      59.267  36.567  44.671  0.00  0.00            
ATOM   4350  H25 2AG X 281      59.240  35.532  45.009  0.00  0.00            
ATOM   4351  H26 2AG X 281      60.147  36.745  44.052  0.00  0.00            
ATOM   4352  C17 2AG X 281      57.904  36.864  44.040  0.00  0.00            
ATOM   4353  H23 2AG X 281      57.798  37.904  43.734  0.00  0.00            
ATOM   4354  H24 2AG X 281      57.170  36.713  44.831  0.00  0.00            
ATOM   4355  C16 2AG X 281      57.527  36.050  42.746  0.00  0.00            
ATOM   4356  H21 2AG X 281      58.105  36.430  41.903  0.00  0.00            
ATOM   4357  H22 2AG X 281      56.489  36.379  42.612  0.00  0.00            
ATOM   4358  C15 2AG X 281      57.572  34.570  42.899  0.00  0.00            
ATOM   4359  H20 2AG X 281      58.581  34.148  42.809  0.00  0.00            
ATOM   4360  C14 2AG X 281      56.650  33.673  43.265  0.00  0.00            
ATOM   4361  H19 2AG X 281      56.904  32.605  43.262  0.00  0.00            
ATOM   4362  C13 2AG X 281      55.165  34.043  43.589  0.00  0.00            
ATOM   4363  H17 2AG X 281      55.012  35.129  43.574  0.00  0.00            
ATOM   4364  H18 2AG X 281      54.976  33.585  44.568  0.00  0.00            
ATOM   4365  C12 2AG X 281      54.112  33.397  42.688  0.00  0.00            
ATOM   4366  H16 2AG X 281      53.337  32.808  43.193  0.00  0.00            
ATOM   4367  C11 2AG X 281      53.997  33.448  41.343  0.00  0.00            
ATOM   4368  H15 2AG X 281      53.224  32.892  40.800  0.00  0.00            
ATOM   4369  C10 2AG X 281      54.897  34.135  40.398  0.00  0.00            
ATOM   4370  H13 2AG X 281      55.729  34.684  40.856  0.00  0.00            
ATOM   4371  H14 2AG X 281      54.335  34.876  39.817  0.00  0.00            
ATOM   4372  C9  2AG X 281      55.560  33.137  39.457  0.00  0.00            
ATOM   4373  H12 2AG X 281      56.616  32.928  39.669  0.00  0.00            
ATOM   4374  C8  2AG X 281      54.948  32.434  38.459  0.00  0.00            
ATOM   4375  H11 2AG X 281      55.418  31.560  37.993  0.00  0.00            
ATOM   4376  C7  2AG X 281      53.545  32.596  37.939  0.00  0.00            
ATOM   4377  H9  2AG X 281      53.103  33.426  38.485  0.00  0.00            
ATOM   4378  H10 2AG X 281      53.076  31.644  38.178  0.00  0.00            
ATOM   4379  C6  2AG X 281      53.341  32.953  36.502  0.00  0.00            
ATOM   4380  H8  2AG X 281      53.732  32.253  35.752  0.00  0.00            
ATOM   4381  C5  2AG X 281      52.656  33.979  35.999  0.00  0.00            
ATOM   4382  H7  2AG X 281      52.629  34.072  34.906  0.00  0.00            
ATOM   4383  C4  2AG X 281      51.930  35.083  36.727  0.00  0.00            
ATOM   4384  H5  2AG X 281      51.664  35.822  35.974  0.00  0.00            
ATOM   4385  H6  2AG X 281      52.558  35.532  37.494  0.00  0.00            
ATOM   4386  C3  2AG X 281      50.665  34.596  37.534  0.00  0.00            
ATOM   4387  H3  2AG X 281      50.029  35.472  37.772  0.00  0.00            
ATOM   4388  H4  2AG X 281      51.015  34.161  38.497  0.00  0.00            
ATOM   4389  C2  2AG X 281      49.747  33.617  36.739  0.00  0.00            
ATOM   4390  H1  2AG X 281      48.980  33.264  37.365  0.00  0.00            
ATOM   4391  H2  2AG X 281      50.333  32.750  36.450  0.00  0.00            
ATOM   4392  C1  2AG X 281      49.127  34.308  35.575  0.00  0.00            
ATOM   4393  O1  2AG X 281      47.971  34.793  35.685  0.00  0.00            
ATOM   4394  O2  2AG X 281      49.788  34.426  34.462  0.00  0.00            
ATOM   4395  C22 2AG X 281      49.255  34.971  33.109  0.00  0.00            
ATOM   4396  C23 2AG X 281      50.317  35.850  32.395  0.00  0.00            
ATOM   4397  O3  2AG X 281      50.676  36.956  33.196  0.00  0.00            
ATOM   4398  H37 2AG X 281      49.969  37.636  33.126  0.00  0.00            
ATOM   4399  H35 2AG X 281      51.228  35.342  32.186  0.00  0.00            
ATOM   4400  H36 2AG X 281      49.920  36.182  31.413  0.00  0.00            
ATOM   4401  H34 2AG X 281      48.401  35.545  33.342  0.00  0.00            
ATOM   4402  C21 2AG X 281      48.731  33.739  32.290  0.00  0.00            
ATOM   4403  H32 2AG X 281      49.639  33.241  31.875  0.00  0.00            
ATOM   4404  H33 2AG X 281      48.120  33.069  32.905  0.00  0.00            
ATOM   4405  O4  2AG X 281      47.874  34.247  31.294  0.00  0.00            
ATOM   4406  H38 2AG X 281      47.050  33.733  31.327  0.00  0.00            
ATOM   4407  Na+ Na+ X 282       0.972  18.405  25.593  0.00  0.00            
ATOM   4408  Na+ Na+ X 283      18.320  55.028  33.181  0.00  0.00            
ATOM   4409  Na+ Na+ X 284      72.254  54.198  52.029  0.00  0.00            
ATOM   4410  O   WAT X 285      58.596   3.390  53.598  0.00  0.00            
ATOM   4411  H1  WAT X 285      58.076   2.803  53.050  0.00  0.00            
ATOM   4412  H2  WAT X 285      58.980   2.819  54.263  0.00  0.00            
ATOM   4413  O   WAT X 286      70.069  55.199  52.696  0.00  0.00            
ATOM   4414  H1  WAT X 286      69.689  55.625  51.928  0.00  0.00            
ATOM   4415  H2  WAT X 286      69.998  55.853  53.392  0.00  0.00            
ATOM   4416  O   WAT X 287      23.774  21.563  45.810  0.00  0.00            
ATOM   4417  H1  WAT X 287      23.957  21.022  46.578  0.00  0.00            
ATOM   4418  H2  WAT X 287      24.078  21.038  45.069  0.00  0.00            
ATOM   4419  O   WAT X 288      30.045  11.721  47.813  0.00  0.00            
ATOM   4420  H1  WAT X 288      30.378  11.123  47.143  0.00  0.00            
ATOM   4421  H2  WAT X 288      29.289  12.141  47.404  0.00  0.00            
ATOM   4422  O   WAT X 289      28.262  63.584   1.408  0.00  0.00            
ATOM   4423  H1  WAT X 289      28.392  64.513   1.600  0.00  0.00            
ATOM   4424  H2  WAT X 289      27.413  63.547   0.967  0.00  0.00            
ATOM   4425  O   WAT X 290      51.405  62.616  51.485  0.00  0.00            
ATOM   4426  H1  WAT X 290      51.424  61.901  50.849  0.00  0.00            
ATOM   4427  H2  WAT X 290      51.297  62.181  52.331  0.00  0.00            
ATOM   4428  O   WAT X 291      23.913  11.127  51.359  0.00  0.00            
ATOM   4429  H1  WAT X 291      23.106  10.645  51.541  0.00  0.00            
ATOM   4430  H2  WAT X 291      23.764  11.995  51.735  0.00  0.00            
ATOM   4431  O   WAT X 292      60.144  29.151  61.528  0.00  0.00            
ATOM   4432  H1  WAT X 292      60.958  29.605  61.743  0.00  0.00            
ATOM   4433  H2  WAT X 292      60.390  28.529  60.844  0.00  0.00            
ATOM   4434  O   WAT X 293      64.021  21.250  20.006  0.00  0.00            
ATOM   4435  H1  WAT X 293      63.167  21.251  19.574  0.00  0.00            
ATOM   4436  H2  WAT X 293      64.495  20.525  19.599  0.00  0.00            
ATOM   4437  O   WAT X 294      40.356   5.490  57.486  0.00  0.00            
ATOM   4438  H1  WAT X 294      40.050   5.190  58.342  0.00  0.00            
ATOM   4439  H2  WAT X 294      41.271   5.212  57.448  0.00  0.00            
ATOM   4440  O   WAT X 295      58.773  22.491  26.522  0.00  0.00            
ATOM   4441  H1  WAT X 295      59.081  22.164  27.368  0.00  0.00            
ATOM   4442  H2  WAT X 295      58.287  23.287  26.736  0.00  0.00            
ATOM   4443  O   WAT X 296      61.061  45.596   9.688  0.00  0.00            
ATOM   4444  H1  WAT X 296      60.215  45.734   9.262  0.00  0.00            
ATOM   4445  H2  WAT X 296      61.500  44.943   9.142  0.00  0.00            
ATOM   4446  O   WAT X 297      60.872  26.839  59.920  0.00  0.00            
ATOM   4447  H1  WAT X 297      61.067  26.962  60.849  0.00  0.00            
ATOM   4448  H2  WAT X 297      60.979  25.899  59.775  0.00  0.00            
ATOM   4449  O   WAT X 298       3.773  49.910  54.669  0.00  0.00            
ATOM   4450  H1  WAT X 298       3.151  49.198  54.522  0.00  0.00            
ATOM   4451  H2  WAT X 298       3.252  50.603  55.074  0.00  0.00            
ATOM   4452  O   WAT X 299      57.891  36.846  63.377  0.00  0.00            
ATOM   4453  H1  WAT X 299      57.240  36.575  62.729  0.00  0.00            
ATOM   4454  H2  WAT X 299      58.524  36.128  63.393  0.00  0.00            
ATOM   4455  O   WAT X 300      62.902  39.961  26.981  0.00  0.00            
ATOM   4456  H1  WAT X 300      63.099  39.353  27.694  0.00  0.00            
ATOM   4457  H2  WAT X 300      62.209  39.529  26.482  0.00  0.00            
ATOM   4458  O   WAT X 301      66.041  57.360   5.601  0.00  0.00            
ATOM   4459  H1  WAT X 301      66.288  58.197   5.995  0.00  0.00            
ATOM   4460  H2  WAT X 301      65.413  56.982   6.217  0.00  0.00            
ATOM   4461  O   WAT X 302      41.277  33.313   1.857  0.00  0.00            
ATOM   4462  H1  WAT X 302      42.088  33.572   1.419  0.00  0.00            
ATOM   4463  H2  WAT X 302      40.595  33.449   1.199  0.00  0.00            
ATOM   4464  O   WAT X 303      13.682  33.806  39.464  0.00  0.00            
ATOM   4465  H1  WAT X 303      13.446  32.913  39.211  0.00  0.00            
ATOM   4466  H2  WAT X 303      14.639  33.803  39.488  0.00  0.00            
ATOM   4467  O   WAT X 304      65.646  18.996  19.713  0.00  0.00            
ATOM   4468  H1  WAT X 304      66.164  19.611  19.194  0.00  0.00            
ATOM   4469  H2  WAT X 304      66.282  18.351  20.025  0.00  0.00            
ATOM   4470  O   WAT X 305      61.489   8.449  54.226  0.00  0.00            
ATOM   4471  H1  WAT X 305      61.400   7.513  54.045  0.00  0.00            
ATOM   4472  H2  WAT X 305      61.786   8.490  55.135  0.00  0.00            
ATOM   4473  O   WAT X 306      16.209   4.146  28.323  0.00  0.00            
ATOM   4474  H1  WAT X 306      15.279   3.928  28.387  0.00  0.00            
ATOM   4475  H2  WAT X 306      16.568   3.914  29.180  0.00  0.00            
ATOM   4476  O   WAT X 307       0.747  42.922  15.462  0.00  0.00            
ATOM   4477  H1  WAT X 307       0.961  43.842  15.307  0.00  0.00            
ATOM   4478  H2  WAT X 307       1.298  42.441  14.846  0.00  0.00            
ATOM   4479  O   WAT X 308      70.895  59.708   1.860  0.00  0.00            
ATOM   4480  H1  WAT X 308      70.394  60.083   2.585  0.00  0.00            
ATOM   4481  H2  WAT X 308      71.139  58.834   2.166  0.00  0.00            
ATOM   4482  O   WAT X 309      32.838  20.809  53.612  0.00  0.00            
ATOM   4483  H1  WAT X 309      32.437  21.656  53.804  0.00  0.00            
ATOM   4484  H2  WAT X 309      32.119  20.181  53.689  0.00  0.00            
ATOM   4485  O   WAT X 310      54.416  15.469  56.471  0.00  0.00            
ATOM   4486  H1  WAT X 310      55.192  15.016  56.139  0.00  0.00            
ATOM   4487  H2  WAT X 310      54.674  16.390  56.508  0.00  0.00            
ATOM   4488  O   WAT X 311      68.120  56.227  17.347  0.00  0.00            
ATOM   4489  H1  WAT X 311      67.419  56.808  17.643  0.00  0.00            
ATOM   4490  H2  WAT X 311      68.117  55.508  17.979  0.00  0.00            
ATOM   4491  O   WAT X 312      74.128   5.819  41.798  0.00  0.00            
ATOM   4492  H1  WAT X 312      73.669   5.400  42.525  0.00  0.00            
ATOM   4493  H2  WAT X 312      74.560   6.577  42.193  0.00  0.00            
ATOM   4494  O   WAT X 313      23.187  49.564  42.013  0.00  0.00            
ATOM   4495  H1  WAT X 313      23.483  49.075  41.245  0.00  0.00            
ATOM   4496  H2  WAT X 313      23.675  49.182  42.743  0.00  0.00            
ATOM   4497  O   WAT X 314      61.463   8.304  11.137  0.00  0.00            
ATOM   4498  H1  WAT X 314      61.650   8.529  10.225  0.00  0.00            
ATOM   4499  H2  WAT X 314      60.508   8.322  11.197  0.00  0.00            
ATOM   4500  O   WAT X 315      18.274  11.430  17.140  0.00  0.00            
ATOM   4501  H1  WAT X 315      18.086  12.233  16.653  0.00  0.00            
ATOM   4502  H2  WAT X 315      18.656  11.733  17.964  0.00  0.00            
ATOM   4503  O   WAT X 316      51.847   4.780  47.914  0.00  0.00            
ATOM   4504  H1  WAT X 316      52.592   5.327  47.665  0.00  0.00            
ATOM   4505  H2  WAT X 316      51.127   5.091  47.366  0.00  0.00            
ATOM   4506  O   WAT X 317       5.456  -0.251  14.284  0.00  0.00            
ATOM   4507  H1  WAT X 317       5.062  -0.362  15.149  0.00  0.00            
ATOM   4508  H2  WAT X 317       5.684   0.678  14.243  0.00  0.00            
ATOM   4509  O   WAT X 318      76.075   2.080  14.865  0.00  0.00            
ATOM   4510  H1  WAT X 318      76.997   1.870  14.720  0.00  0.00            
ATOM   4511  H2  WAT X 318      75.742   1.348  15.384  0.00  0.00            
ATOM   4512  O   WAT X 319      26.338  10.116  12.760  0.00  0.00            
ATOM   4513  H1  WAT X 319      26.732  10.020  13.627  0.00  0.00            
ATOM   4514  H2  WAT X 319      27.075  10.051  12.153  0.00  0.00            
ATOM   4515  O   WAT X 320      52.654  54.624  22.427  0.00  0.00            
ATOM   4516  H1  WAT X 320      52.620  53.698  22.667  0.00  0.00            
ATOM   4517  H2  WAT X 320      52.763  55.083  23.260  0.00  0.00            
ATOM   4518  O   WAT X 321       9.965   8.010  58.207  0.00  0.00            
ATOM   4519  H1  WAT X 321      10.824   8.414  58.334  0.00  0.00            
ATOM   4520  H2  WAT X 321      10.119   7.074  58.333  0.00  0.00            
ATOM   4521  O   WAT X 322       2.301  43.825  11.570  0.00  0.00            
ATOM   4522  H1  WAT X 322       1.890  43.910  10.710  0.00  0.00            
ATOM   4523  H2  WAT X 322       3.237  43.932  11.400  0.00  0.00            
ATOM   4524  O   WAT X 323      57.223  13.869  10.694  0.00  0.00            
ATOM   4525  H1  WAT X 323      56.932  14.408  11.431  0.00  0.00            
ATOM   4526  H2  WAT X 323      57.459  13.030  11.089  0.00  0.00            
ATOM   4527  O   WAT X 324       6.069   7.131  45.726  0.00  0.00            
ATOM   4528  H1  WAT X 324       6.449   6.632  46.450  0.00  0.00            
ATOM   4529  H2  WAT X 324       5.271   6.654  45.499  0.00  0.00            
ATOM   4530  O   WAT X 325      26.511  37.156   8.574  0.00  0.00            
ATOM   4531  H1  WAT X 325      27.259  37.642   8.225  0.00  0.00            
ATOM   4532  H2  WAT X 325      26.401  37.493   9.463  0.00  0.00            
ATOM   4533  O   WAT X 326       7.428  46.653  17.931  0.00  0.00            
ATOM   4534  H1  WAT X 326       6.737  46.119  17.541  0.00  0.00            
ATOM   4535  H2  WAT X 326       7.025  47.512  18.059  0.00  0.00            
ATOM   4536  O   WAT X 327      71.015  45.666  32.444  0.00  0.00            
ATOM   4537  H1  WAT X 327      70.712  46.132  33.224  0.00  0.00            
ATOM   4538  H2  WAT X 327      71.261  46.360  31.832  0.00  0.00            
ATOM   4539  O   WAT X 328      55.819   0.996   5.439  0.00  0.00            
ATOM   4540  H1  WAT X 328      55.147   0.706   4.823  0.00  0.00            
ATOM   4541  H2  WAT X 328      55.617   0.530   6.251  0.00  0.00            
ATOM   4542  O   WAT X 329       2.384   9.626  63.231  0.00  0.00            
ATOM   4543  H1  WAT X 329       2.634  10.497  63.540  0.00  0.00            
ATOM   4544  H2  WAT X 329       1.704   9.790  62.578  0.00  0.00            
ATOM   4545  O   WAT X 330       7.608  10.431  45.068  0.00  0.00            
ATOM   4546  H1  WAT X 330       6.901  10.218  45.677  0.00  0.00            
ATOM   4547  H2  WAT X 330       7.774   9.613  44.599  0.00  0.00            
ATOM   4548  O   WAT X 331      24.169  54.958  13.295  0.00  0.00            
ATOM   4549  H1  WAT X 331      23.276  54.802  13.601  0.00  0.00            
ATOM   4550  H2  WAT X 331      24.725  54.557  13.964  0.00  0.00            
ATOM   4551  O   WAT X 332      33.336  61.979  30.233  0.00  0.00            
ATOM   4552  H1  WAT X 332      32.957  61.205  30.650  0.00  0.00            
ATOM   4553  H2  WAT X 332      33.371  62.633  30.931  0.00  0.00            
ATOM   4554  O   WAT X 333       6.165  50.201  27.203  0.00  0.00            
ATOM   4555  H1  WAT X 333       6.869  50.525  27.765  0.00  0.00            
ATOM   4556  H2  WAT X 333       5.995  49.314  27.519  0.00  0.00            
ATOM   4557  O   WAT X 334      37.724  32.085  17.508  0.00  0.00            
ATOM   4558  H1  WAT X 334      38.267  32.644  18.064  0.00  0.00            
ATOM   4559  H2  WAT X 334      37.413  32.666  16.814  0.00  0.00            
ATOM   4560  O   WAT X 335      66.860   2.837  52.316  0.00  0.00            
ATOM   4561  H1  WAT X 335      66.076   3.327  52.067  0.00  0.00            
ATOM   4562  H2  WAT X 335      66.525   2.019  52.683  0.00  0.00            
ATOM   4563  O   WAT X 336      20.953  44.492  47.066  0.00  0.00            
ATOM   4564  H1  WAT X 336      21.769  44.009  47.202  0.00  0.00            
ATOM   4565  H2  WAT X 336      21.235  45.370  46.807  0.00  0.00            
ATOM   4566  O   WAT X 337       5.867   3.843  31.346  0.00  0.00            
ATOM   4567  H1  WAT X 337       5.818   4.243  32.214  0.00  0.00            
ATOM   4568  H2  WAT X 337       5.230   4.330  30.822  0.00  0.00            
ATOM   4569  O   WAT X 338      41.068  57.586  31.784  0.00  0.00            
ATOM   4570  H1  WAT X 338      41.361  57.234  32.625  0.00  0.00            
ATOM   4571  H2  WAT X 338      40.802  56.815  31.282  0.00  0.00            
ATOM   4572  O   WAT X 339       2.075  27.744  22.276  0.00  0.00            
ATOM   4573  H1  WAT X 339       2.954  27.432  22.493  0.00  0.00            
ATOM   4574  H2  WAT X 339       1.506  26.994  22.446  0.00  0.00            
ATOM   4575  O   WAT X 340       0.849   1.537  53.175  0.00  0.00            
ATOM   4576  H1  WAT X 340       0.116   1.448  52.566  0.00  0.00            
ATOM   4577  H2  WAT X 340       1.139   2.443  53.070  0.00  0.00            
ATOM   4578  O   WAT X 341      22.998  22.839   1.025  0.00  0.00            
ATOM   4579  H1  WAT X 341      23.395  23.086   1.860  0.00  0.00            
ATOM   4580  H2  WAT X 341      23.742  22.672   0.446  0.00  0.00            
ATOM   4581  O   WAT X 342      20.642  55.128   8.550  0.00  0.00            
ATOM   4582  H1  WAT X 342      19.754  54.772   8.542  0.00  0.00            
ATOM   4583  H2  WAT X 342      21.205  54.364   8.676  0.00  0.00            
ATOM   4584  O   WAT X 343      21.586  41.071   8.949  0.00  0.00            
ATOM   4585  H1  WAT X 343      21.956  41.568   8.218  0.00  0.00            
ATOM   4586  H2  WAT X 343      21.545  40.170   8.630  0.00  0.00            
ATOM   4587  O   WAT X 344       9.583  28.043  13.011  0.00  0.00            
ATOM   4588  H1  WAT X 344      10.306  27.615  13.469  0.00  0.00            
ATOM   4589  H2  WAT X 344       9.019  28.375  13.710  0.00  0.00            
ATOM   4590  O   WAT X 345       3.182  32.392  30.001  0.00  0.00            
ATOM   4591  H1  WAT X 345       2.748  31.749  29.440  0.00  0.00            
ATOM   4592  H2  WAT X 345       4.117  32.229  29.873  0.00  0.00            
ATOM   4593  O   WAT X 346       7.135  35.445  30.930  0.00  0.00            
ATOM   4594  H1  WAT X 346       7.077  34.803  31.638  0.00  0.00            
ATOM   4595  H2  WAT X 346       8.074  35.582  30.807  0.00  0.00            
ATOM   4596  O   WAT X 347      68.330   7.074  26.441  0.00  0.00            
ATOM   4597  H1  WAT X 347      68.810   7.901  26.490  0.00  0.00            
ATOM   4598  H2  WAT X 347      67.506   7.247  26.896  0.00  0.00            
ATOM   4599  O   WAT X 348      16.758  53.408  27.111  0.00  0.00            
ATOM   4600  H1  WAT X 348      17.533  53.859  26.778  0.00  0.00            
ATOM   4601  H2  WAT X 348      16.654  53.739  28.003  0.00  0.00            
ATOM   4602  O   WAT X 349      41.194  52.261  22.912  0.00  0.00            
ATOM   4603  H1  WAT X 349      41.220  51.405  23.340  0.00  0.00            
ATOM   4604  H2  WAT X 349      42.036  52.330  22.462  0.00  0.00            
ATOM   4605  O   WAT X 350      32.242  10.127  54.890  0.00  0.00            
ATOM   4606  H1  WAT X 350      31.980   9.363  55.404  0.00  0.00            
ATOM   4607  H2  WAT X 350      31.578  10.193  54.203  0.00  0.00            
ATOM   4608  O   WAT X 351       8.307  34.322  33.574  0.00  0.00            
ATOM   4609  H1  WAT X 351       8.183  34.036  34.479  0.00  0.00            
ATOM   4610  H2  WAT X 351       8.930  33.695  33.208  0.00  0.00            
ATOM   4611  O   WAT X 352      76.293  12.807  38.847  0.00  0.00            
ATOM   4612  H1  WAT X 352      77.237  12.824  39.003  0.00  0.00            
ATOM   4613  H2  WAT X 352      75.939  12.301  39.578  0.00  0.00            
ATOM   4614  O   WAT X 353      64.056  18.091  59.562  0.00  0.00            
ATOM   4615  H1  WAT X 353      63.457  17.885  60.280  0.00  0.00            
ATOM   4616  H2  WAT X 353      64.398  17.242  59.284  0.00  0.00            
ATOM   4617  O   WAT X 354      45.644  22.969  51.530  0.00  0.00            
ATOM   4618  H1  WAT X 354      46.552  23.264  51.595  0.00  0.00            
ATOM   4619  H2  WAT X 354      45.128  23.774  51.572  0.00  0.00            
ATOM   4620  O   WAT X 355      33.313  47.861  20.188  0.00  0.00            
ATOM   4621  H1  WAT X 355      33.428  48.502  20.890  0.00  0.00            
ATOM   4622  H2  WAT X 355      32.486  47.425  20.394  0.00  0.00            
ATOM   4623  O   WAT X 356      65.856  46.703  29.142  0.00  0.00            
ATOM   4624  H1  WAT X 356      66.541  46.036  29.182  0.00  0.00            
ATOM   4625  H2  WAT X 356      66.326  47.534  29.206  0.00  0.00            
ATOM   4626  O   WAT X 357      46.124  51.671  27.394  0.00  0.00            
ATOM   4627  H1  WAT X 357      46.763  51.731  26.684  0.00  0.00            
ATOM   4628  H2  WAT X 357      45.309  51.993  27.009  0.00  0.00            
ATOM   4629  O   WAT X 358      75.228  53.395   7.900  0.00  0.00            
ATOM   4630  H1  WAT X 358      75.357  52.587   8.396  0.00  0.00            
ATOM   4631  H2  WAT X 358      75.792  54.035   8.333  0.00  0.00            
ATOM   4632  O   WAT X 359      53.025  57.690  56.815  0.00  0.00            
ATOM   4633  H1  WAT X 359      52.383  58.399  56.779  0.00  0.00            
ATOM   4634  H2  WAT X 359      53.479  57.820  57.648  0.00  0.00            
ATOM   4635  O   WAT X 360      11.372   6.183  13.953  0.00  0.00            
ATOM   4636  H1  WAT X 360      10.782   5.429  13.953  0.00  0.00            
ATOM   4637  H2  WAT X 360      11.697   6.233  13.054  0.00  0.00            
ATOM   4638  O   WAT X 361      36.619  17.646  17.974  0.00  0.00            
ATOM   4639  H1  WAT X 361      37.196  17.143  18.549  0.00  0.00            
ATOM   4640  H2  WAT X 361      36.760  18.557  18.232  0.00  0.00            
ATOM   4641  O   WAT X 362      25.665  53.497  15.716  0.00  0.00            
ATOM   4642  H1  WAT X 362      26.003  52.674  15.363  0.00  0.00            
ATOM   4643  H2  WAT X 362      26.066  53.569  16.582  0.00  0.00            
ATOM   4644  O   WAT X 363       3.237  22.717  47.390  0.00  0.00            
ATOM   4645  H1  WAT X 363       3.103  22.176  48.168  0.00  0.00            
ATOM   4646  H2  WAT X 363       3.778  22.179  46.814  0.00  0.00            
ATOM   4647  O   WAT X 364      75.067  43.461   9.809  0.00  0.00            
ATOM   4648  H1  WAT X 364      75.631  43.315   9.049  0.00  0.00            
ATOM   4649  H2  WAT X 364      75.459  42.932  10.503  0.00  0.00            
ATOM   4650  O   WAT X 365       7.579  42.462  21.720  0.00  0.00            
ATOM   4651  H1  WAT X 365       7.638  43.352  21.373  0.00  0.00            
ATOM   4652  H2  WAT X 365       7.464  42.580  22.663  0.00  0.00            
ATOM   4653  O   WAT X 366      44.933  53.677  19.622  0.00  0.00            
ATOM   4654  H1  WAT X 366      45.726  53.614  20.155  0.00  0.00            
ATOM   4655  H2  WAT X 366      45.220  54.104  18.815  0.00  0.00            
ATOM   4656  O   WAT X 367       7.772  45.422   7.508  0.00  0.00            
ATOM   4657  H1  WAT X 367       7.309  46.147   7.086  0.00  0.00            
ATOM   4658  H2  WAT X 367       8.691  45.691   7.504  0.00  0.00            
ATOM   4659  O   WAT X 368      61.496  59.016  52.469  0.00  0.00            
ATOM   4660  H1  WAT X 368      60.651  59.146  52.039  0.00  0.00            
ATOM   4661  H2  WAT X 368      61.685  59.859  52.883  0.00  0.00            
ATOM   4662  O   WAT X 369      17.283  47.951  53.632  0.00  0.00            
ATOM   4663  H1  WAT X 369      17.151  48.830  53.275  0.00  0.00            
ATOM   4664  H2  WAT X 369      16.599  47.421  53.223  0.00  0.00            
ATOM   4665  O   WAT X 370      61.832  18.418  54.444  0.00  0.00            
ATOM   4666  H1  WAT X 370      62.589  18.455  55.027  0.00  0.00            
ATOM   4667  H2  WAT X 370      62.123  17.881  53.706  0.00  0.00            
ATOM   4668  O   WAT X 371      10.423  23.198  35.471  0.00  0.00            
ATOM   4669  H1  WAT X 371       9.625  23.655  35.738  0.00  0.00            
ATOM   4670  H2  WAT X 371      10.692  23.637  34.665  0.00  0.00            
ATOM   4671  O   WAT X 372      47.699  61.288  16.648  0.00  0.00            
ATOM   4672  H1  WAT X 372      48.082  62.153  16.797  0.00  0.00            
ATOM   4673  H2  WAT X 372      48.043  60.748  17.359  0.00  0.00            
ATOM   4674  O   WAT X 373      44.569  50.508  29.397  0.00  0.00            
ATOM   4675  H1  WAT X 373      44.105  49.674  29.325  0.00  0.00            
ATOM   4676  H2  WAT X 373      45.340  50.402  28.838  0.00  0.00            
ATOM   4677  O   WAT X 374      73.265  28.866  38.280  0.00  0.00            
ATOM   4678  H1  WAT X 374      74.093  29.334  38.381  0.00  0.00            
ATOM   4679  H2  WAT X 374      73.278  28.545  37.379  0.00  0.00            
ATOM   4680  O   WAT X 375      13.402  60.353  46.545  0.00  0.00            
ATOM   4681  H1  WAT X 375      13.767  59.719  47.162  0.00  0.00            
ATOM   4682  H2  WAT X 375      13.155  59.831  45.783  0.00  0.00            
ATOM   4683  O   WAT X 376      61.745  62.206  30.380  0.00  0.00            
ATOM   4684  H1  WAT X 376      61.217  62.377  29.601  0.00  0.00            
ATOM   4685  H2  WAT X 376      62.635  62.448  30.125  0.00  0.00            
ATOM   4686  O   WAT X 377      75.936  51.314  12.290  0.00  0.00            
ATOM   4687  H1  WAT X 377      75.116  51.475  11.824  0.00  0.00            
ATOM   4688  H2  WAT X 377      76.613  51.391  11.618  0.00  0.00            
ATOM   4689  O   WAT X 378      61.868   6.764  47.818  0.00  0.00            
ATOM   4690  H1  WAT X 378      61.157   7.289  48.182  0.00  0.00            
ATOM   4691  H2  WAT X 378      62.663   7.147  48.188  0.00  0.00            
ATOM   4692  O   WAT X 379      37.048  58.381  14.563  0.00  0.00            
ATOM   4693  H1  WAT X 379      36.322  58.742  14.054  0.00  0.00            
ATOM   4694  H2  WAT X 379      37.408  59.133  15.033  0.00  0.00            
ATOM   4695  O   WAT X 380      58.580  26.641  22.255  0.00  0.00            
ATOM   4696  H1  WAT X 380      57.955  26.737  21.537  0.00  0.00            
ATOM   4697  H2  WAT X 380      59.426  26.524  21.823  0.00  0.00            
ATOM   4698  O   WAT X 381      22.534   1.893  13.272  0.00  0.00            
ATOM   4699  H1  WAT X 381      22.150   2.770  13.245  0.00  0.00            
ATOM   4700  H2  WAT X 381      21.801   1.305  13.092  0.00  0.00            
ATOM   4701  O   WAT X 382      21.461  44.891  63.473  0.00  0.00            
ATOM   4702  H1  WAT X 382      22.393  44.676  63.506  0.00  0.00            
ATOM   4703  H2  WAT X 382      21.273  44.997  62.540  0.00  0.00            
ATOM   4704  O   WAT X 383      20.936  33.733  40.268  0.00  0.00            
ATOM   4705  H1  WAT X 383      21.000  32.935  39.743  0.00  0.00            
ATOM   4706  H2  WAT X 383      20.410  34.329  39.734  0.00  0.00            
ATOM   4707  O   WAT X 384      74.186  59.402  28.052  0.00  0.00            
ATOM   4708  H1  WAT X 384      75.095  59.191  28.266  0.00  0.00            
ATOM   4709  H2  WAT X 384      73.965  58.809  27.334  0.00  0.00            
ATOM   4710  O   WAT X 385      19.165  42.747  48.059  0.00  0.00            
ATOM   4711  H1  WAT X 385      18.273  43.094  48.029  0.00  0.00            
ATOM   4712  H2  WAT X 385      19.701  43.430  47.656  0.00  0.00            
ATOM   4713  O   WAT X 386      29.028  63.616  30.025  0.00  0.00            
ATOM   4714  H1  WAT X 386      28.910  64.566  30.033  0.00  0.00            
ATOM   4715  H2  WAT X 386      28.880  63.348  30.932  0.00  0.00            
ATOM   4716  O   WAT X 387      35.280  62.797  25.954  0.00  0.00            
ATOM   4717  H1  WAT X 387      35.295  62.865  26.909  0.00  0.00            
ATOM   4718  H2  WAT X 387      34.407  62.462  25.751  0.00  0.00            
ATOM   4719  O   WAT X 388      42.104   0.460  57.537  0.00  0.00            
ATOM   4720  H1  WAT X 388      42.966   0.164  57.244  0.00  0.00            
ATOM   4721  H2  WAT X 388      42.290   1.160  58.162  0.00  0.00            
ATOM   4722  O   WAT X 389      60.026  10.780   0.438  0.00  0.00            
ATOM   4723  H1  WAT X 389      59.228  11.244   0.184  0.00  0.00            
ATOM   4724  H2  WAT X 389      60.644  10.962  -0.269  0.00  0.00            
ATOM   4725  O   WAT X 390      67.645  54.794   0.576  0.00  0.00            
ATOM   4726  H1  WAT X 390      66.796  54.617   0.981  0.00  0.00            
ATOM   4727  H2  WAT X 390      67.939  55.610   0.980  0.00  0.00            
ATOM   4728  O   WAT X 391      73.511  55.466  13.291  0.00  0.00            
ATOM   4729  H1  WAT X 391      73.015  55.058  14.001  0.00  0.00            
ATOM   4730  H2  WAT X 391      74.388  55.091  13.366  0.00  0.00            
ATOM   4731  O   WAT X 392       8.310  57.636  54.483  0.00  0.00            
ATOM   4732  H1  WAT X 392       7.597  57.001  54.412  0.00  0.00            
ATOM   4733  H2  WAT X 392       9.094  57.144  54.239  0.00  0.00            
ATOM   4734  O   WAT X 393      55.951  58.948  54.735  0.00  0.00            
ATOM   4735  H1  WAT X 393      55.723  59.604  54.076  0.00  0.00            
ATOM   4736  H2  WAT X 393      55.419  58.185  54.508  0.00  0.00            
ATOM   4737  O   WAT X 394      67.578  42.667   6.809  0.00  0.00            
ATOM   4738  H1  WAT X 394      67.482  41.967   6.163  0.00  0.00            
ATOM   4739  H2  WAT X 394      67.022  42.397   7.540  0.00  0.00            
ATOM   4740  O   WAT X 395      16.532   6.323  23.411  0.00  0.00            
ATOM   4741  H1  WAT X 395      17.333   6.781  23.155  0.00  0.00            
ATOM   4742  H2  WAT X 395      16.766   5.866  24.219  0.00  0.00            
ATOM   4743  O   WAT X 396       9.210   4.150  34.354  0.00  0.00            
ATOM   4744  H1  WAT X 396       9.406   4.398  35.258  0.00  0.00            
ATOM   4745  H2  WAT X 396       9.164   3.195  34.372  0.00  0.00            
ATOM   4746  O   WAT X 397      20.214  21.546  15.849  0.00  0.00            
ATOM   4747  H1  WAT X 397      20.240  20.606  16.029  0.00  0.00            
ATOM   4748  H2  WAT X 397      19.360  21.829  16.177  0.00  0.00            
ATOM   4749  O   WAT X 398      40.386  10.397  27.412  0.00  0.00            
ATOM   4750  H1  WAT X 398      40.297  10.069  28.307  0.00  0.00            
ATOM   4751  H2  WAT X 398      39.486  10.479  27.097  0.00  0.00            
ATOM   4752  O   WAT X 399      63.807  63.335  14.918  0.00  0.00            
ATOM   4753  H1  WAT X 399      64.016  63.826  15.712  0.00  0.00            
ATOM   4754  H2  WAT X 399      64.037  63.928  14.202  0.00  0.00            
ATOM   4755  O   WAT X 400      53.277   6.218  18.308  0.00  0.00            
ATOM   4756  H1  WAT X 400      54.103   6.322  17.836  0.00  0.00            
ATOM   4757  H2  WAT X 400      53.486   5.622  19.027  0.00  0.00            
ATOM   4758  O   WAT X 401      20.871  54.986   4.051  0.00  0.00            
ATOM   4759  H1  WAT X 401      20.450  54.846   3.203  0.00  0.00            
ATOM   4760  H2  WAT X 401      20.405  55.731   4.431  0.00  0.00            
ATOM   4761  O   WAT X 402      57.923  21.546  44.895  0.00  0.00            
ATOM   4762  H1  WAT X 402      57.749  22.487  44.920  0.00  0.00            
ATOM   4763  H2  WAT X 402      58.464  21.423  44.115  0.00  0.00            
ATOM   4764  O   WAT X 403      56.979  31.488  51.505  0.00  0.00            
ATOM   4765  H1  WAT X 403      57.736  31.353  50.934  0.00  0.00            
ATOM   4766  H2  WAT X 403      57.073  30.824  52.188  0.00  0.00            
ATOM   4767  O   WAT X 404      17.242  24.719  29.483  0.00  0.00            
ATOM   4768  H1  WAT X 404      16.569  24.696  30.164  0.00  0.00            
ATOM   4769  H2  WAT X 404      17.038  25.502  28.971  0.00  0.00            
ATOM   4770  O   WAT X 405      22.222  37.521  51.729  0.00  0.00            
ATOM   4771  H1  WAT X 405      21.375  37.128  51.515  0.00  0.00            
ATOM   4772  H2  WAT X 405      22.272  38.298  51.174  0.00  0.00            
ATOM   4773  O   WAT X 406      11.488  14.213  55.868  0.00  0.00            
ATOM   4774  H1  WAT X 406      12.270  14.584  56.277  0.00  0.00            
ATOM   4775  H2  WAT X 406      11.711  13.296  55.712  0.00  0.00            
ATOM   4776  O   WAT X 407      22.080  28.508   3.942  0.00  0.00            
ATOM   4777  H1  WAT X 407      22.667  27.865   4.339  0.00  0.00            
ATOM   4778  H2  WAT X 407      22.033  28.253   3.021  0.00  0.00            
ATOM   4779  O   WAT X 408      70.809  36.453  24.365  0.00  0.00            
ATOM   4780  H1  WAT X 408      70.670  36.471  25.312  0.00  0.00            
ATOM   4781  H2  WAT X 408      70.128  37.025  24.012  0.00  0.00            
ATOM   4782  O   WAT X 409      40.392  34.004  58.292  0.00  0.00            
ATOM   4783  H1  WAT X 409      41.070  33.995  57.616  0.00  0.00            
ATOM   4784  H2  WAT X 409      40.080  34.909  58.306  0.00  0.00            
ATOM   4785  O   WAT X 410      47.524   6.842   8.904  0.00  0.00            
ATOM   4786  H1  WAT X 410      48.458   6.768   9.098  0.00  0.00            
ATOM   4787  H2  WAT X 410      47.441   7.675   8.440  0.00  0.00            
ATOM   4788  O   WAT X 411      14.415  22.430   0.982  0.00  0.00            
ATOM   4789  H1  WAT X 411      15.254  21.973   0.928  0.00  0.00            
ATOM   4790  H2  WAT X 411      13.994  22.259   0.140  0.00  0.00            
ATOM   4791  O   WAT X 412      57.339  43.352  27.102  0.00  0.00            
ATOM   4792  H1  WAT X 412      56.863  43.063  27.880  0.00  0.00            
ATOM   4793  H2  WAT X 412      58.045  42.714  27.002  0.00  0.00            
ATOM   4794  O   WAT X 413      22.320   7.338  43.129  0.00  0.00            
ATOM   4795  H1  WAT X 413      21.603   7.522  43.737  0.00  0.00            
ATOM   4796  H2  WAT X 413      21.978   7.591  42.272  0.00  0.00            
ATOM   4797  O   WAT X 414      20.396  33.546   6.305  0.00  0.00            
ATOM   4798  H1  WAT X 414      20.302  33.698   5.364  0.00  0.00            
ATOM   4799  H2  WAT X 414      19.500  33.429   6.619  0.00  0.00            
ATOM   4800  O   WAT X 415      70.018  43.796   7.829  0.00  0.00            
ATOM   4801  H1  WAT X 415      70.253  44.551   7.290  0.00  0.00            
ATOM   4802  H2  WAT X 415      69.190  43.488   7.462  0.00  0.00            
ATOM   4803  O   WAT X 416      68.824  16.759   5.011  0.00  0.00            
ATOM   4804  H1  WAT X 416      68.775  17.678   5.274  0.00  0.00            
ATOM   4805  H2  WAT X 416      68.808  16.782   4.054  0.00  0.00            
ATOM   4806  O   WAT X 417      59.164  58.308  12.358  0.00  0.00            
ATOM   4807  H1  WAT X 417      58.773  58.979  11.799  0.00  0.00            
ATOM   4808  H2  WAT X 417      58.445  57.704  12.546  0.00  0.00            
ATOM   4809  O   WAT X 418      70.743  56.165  57.056  0.00  0.00            
ATOM   4810  H1  WAT X 418      70.561  56.410  56.149  0.00  0.00            
ATOM   4811  H2  WAT X 418      70.290  56.827  57.579  0.00  0.00            
ATOM   4812  O   WAT X 419      43.045  33.106  14.739  0.00  0.00            
ATOM   4813  H1  WAT X 419      43.736  32.684  14.227  0.00  0.00            
ATOM   4814  H2  WAT X 419      43.124  32.719  15.611  0.00  0.00            
ATOM   4815  O   WAT X 420       5.186  39.036  35.388  0.00  0.00            
ATOM   4816  H1  WAT X 420       5.433  38.274  34.864  0.00  0.00            
ATOM   4817  H2  WAT X 420       4.659  38.676  36.102  0.00  0.00            
ATOM   4818  O   WAT X 421      40.563  53.311  30.772  0.00  0.00            
ATOM   4819  H1  WAT X 421      41.498  53.194  30.605  0.00  0.00            
ATOM   4820  H2  WAT X 421      40.230  52.423  30.904  0.00  0.00            
ATOM   4821  O   WAT X 422      70.173  54.665  37.532  0.00  0.00            
ATOM   4822  H1  WAT X 422      69.874  53.845  37.924  0.00  0.00            
ATOM   4823  H2  WAT X 422      70.576  54.402  36.704  0.00  0.00            
ATOM   4824  O   WAT X 423      11.305  53.176  41.678  0.00  0.00            
ATOM   4825  H1  WAT X 423      11.348  52.629  40.894  0.00  0.00            
ATOM   4826  H2  WAT X 423      12.144  53.636  41.696  0.00  0.00            
ATOM   4827  O   WAT X 424       4.621   6.010  26.652  0.00  0.00            
ATOM   4828  H1  WAT X 424       4.309   6.897  26.472  0.00  0.00            
ATOM   4829  H2  WAT X 424       5.140   6.096  27.451  0.00  0.00            
ATOM   4830  O   WAT X 425      14.082  45.282  26.335  0.00  0.00            
ATOM   4831  H1  WAT X 425      13.851  45.658  25.485  0.00  0.00            
ATOM   4832  H2  WAT X 425      13.684  44.411  26.327  0.00  0.00            
ATOM   4833  O   WAT X 426      31.872  60.879  45.982  0.00  0.00            
ATOM   4834  H1  WAT X 426      32.416  60.396  46.604  0.00  0.00            
ATOM   4835  H2  WAT X 426      31.764  61.743  46.379  0.00  0.00            
ATOM   4836  O   WAT X 427      68.087   7.196   5.067  0.00  0.00            
ATOM   4837  H1  WAT X 427      67.374   6.613   4.806  0.00  0.00            
ATOM   4838  H2  WAT X 427      67.816   7.538   5.919  0.00  0.00            
ATOM   4839  O   WAT X 428       9.541   4.192  39.498  0.00  0.00            
ATOM   4840  H1  WAT X 428       9.594   3.250  39.661  0.00  0.00            
ATOM   4841  H2  WAT X 428      10.215   4.571  40.062  0.00  0.00            
ATOM   4842  O   WAT X 429      28.329  41.245  56.131  0.00  0.00            
ATOM   4843  H1  WAT X 429      27.653  41.574  56.725  0.00  0.00            
ATOM   4844  H2  WAT X 429      28.896  40.710  56.687  0.00  0.00            
ATOM   4845  O   WAT X 430      60.296  35.824  56.105  0.00  0.00            
ATOM   4846  H1  WAT X 430      59.751  35.354  55.474  0.00  0.00            
ATOM   4847  H2  WAT X 430      60.366  35.229  56.852  0.00  0.00            
ATOM   4848  O   WAT X 431      40.962  30.989  11.982  0.00  0.00            
ATOM   4849  H1  WAT X 431      40.777  31.242  12.887  0.00  0.00            
ATOM   4850  H2  WAT X 431      40.937  31.812  11.494  0.00  0.00            
ATOM   4851  O   WAT X 432       2.697  41.483  42.458  0.00  0.00            
ATOM   4852  H1  WAT X 432       2.223  41.135  43.214  0.00  0.00            
ATOM   4853  H2  WAT X 432       3.428  41.970  42.838  0.00  0.00            
ATOM   4854  O   WAT X 433      12.866   8.643  44.921  0.00  0.00            
ATOM   4855  H1  WAT X 433      12.975   7.752  44.588  0.00  0.00            
ATOM   4856  H2  WAT X 433      13.091   8.581  45.849  0.00  0.00            
ATOM   4857  O   WAT X 434      26.067  62.005  49.270  0.00  0.00            
ATOM   4858  H1  WAT X 434      26.734  62.520  49.724  0.00  0.00            
ATOM   4859  H2  WAT X 434      25.261  62.175  49.756  0.00  0.00            
ATOM   4860  O   WAT X 435      40.948  19.291  56.778  0.00  0.00            
ATOM   4861  H1  WAT X 435      40.881  18.353  56.599  0.00  0.00            
ATOM   4862  H2  WAT X 435      41.508  19.348  57.552  0.00  0.00            
ATOM   4863  O   WAT X 436      57.873  64.424   3.623  0.00  0.00            
ATOM   4864  H1  WAT X 436      57.171  64.961   3.990  0.00  0.00            
ATOM   4865  H2  WAT X 436      58.484  64.300   4.350  0.00  0.00            
ATOM   4866  O   WAT X 437      17.797   6.275  64.000  0.00  0.00            
ATOM   4867  H1  WAT X 437      17.132   6.613  64.600  0.00  0.00            
ATOM   4868  H2  WAT X 437      17.340   6.182  63.164  0.00  0.00            
ATOM   4869  O   WAT X 438      25.953  14.707   8.466  0.00  0.00            
ATOM   4870  H1  WAT X 438      25.574  15.027   9.284  0.00  0.00            
ATOM   4871  H2  WAT X 438      25.199  14.426   7.947  0.00  0.00            
ATOM   4872  O   WAT X 439      43.198   6.682  29.662  0.00  0.00            
ATOM   4873  H1  WAT X 439      42.568   7.099  30.249  0.00  0.00            
ATOM   4874  H2  WAT X 439      43.232   7.258  28.898  0.00  0.00            
ATOM   4875  O   WAT X 440      56.415  21.246  54.924  0.00  0.00            
ATOM   4876  H1  WAT X 440      56.338  20.338  55.217  0.00  0.00            
ATOM   4877  H2  WAT X 440      55.960  21.754  55.595  0.00  0.00            
ATOM   4878  O   WAT X 441      59.530  60.465  33.881  0.00  0.00            
ATOM   4879  H1  WAT X 441      59.415  60.167  32.978  0.00  0.00            
ATOM   4880  H2  WAT X 441      59.533  61.420  33.819  0.00  0.00            
ATOM   4881  O   WAT X 442       5.512  49.254   8.323  0.00  0.00            
ATOM   4882  H1  WAT X 442       5.455  50.075   7.834  0.00  0.00            
ATOM   4883  H2  WAT X 442       5.902  49.501   9.162  0.00  0.00            
ATOM   4884  O   WAT X 443      65.403  38.787  59.807  0.00  0.00            
ATOM   4885  H1  WAT X 443      64.739  38.303  59.316  0.00  0.00            
ATOM   4886  H2  WAT X 443      66.148  38.189  59.856  0.00  0.00            
ATOM   4887  O   WAT X 444      54.272  48.240   6.691  0.00  0.00            
ATOM   4888  H1  WAT X 444      53.386  47.876   6.690  0.00  0.00            
ATOM   4889  H2  WAT X 444      54.383  48.602   5.812  0.00  0.00            
ATOM   4890  O   WAT X 445      13.793  51.612  35.231  0.00  0.00            
ATOM   4891  H1  WAT X 445      14.388  52.325  35.464  0.00  0.00            
ATOM   4892  H2  WAT X 445      14.225  51.167  34.503  0.00  0.00            
ATOM   4893  O   WAT X 446       3.572   2.113  20.668  0.00  0.00            
ATOM   4894  H1  WAT X 446       2.784   1.985  21.197  0.00  0.00            
ATOM   4895  H2  WAT X 446       4.278   2.204  21.309  0.00  0.00            
ATOM   4896  O   WAT X 447      41.624  52.884  13.847  0.00  0.00            
ATOM   4897  H1  WAT X 447      41.452  52.307  13.102  0.00  0.00            
ATOM   4898  H2  WAT X 447      40.884  53.490  13.856  0.00  0.00            
ATOM   4899  O   WAT X 448      11.920  61.435   3.530  0.00  0.00            
ATOM   4900  H1  WAT X 448      12.591  62.117   3.509  0.00  0.00            
ATOM   4901  H2  WAT X 448      12.036  61.011   4.381  0.00  0.00            
ATOM   4902  O   WAT X 449      48.448   0.824  48.174  0.00  0.00            
ATOM   4903  H1  WAT X 449      47.866   0.102  47.940  0.00  0.00            
ATOM   4904  H2  WAT X 449      49.324   0.438  48.167  0.00  0.00            
ATOM   4905  O   WAT X 450      69.171   6.518  17.436  0.00  0.00            
ATOM   4906  H1  WAT X 450      69.796   6.697  16.733  0.00  0.00            
ATOM   4907  H2  WAT X 450      69.266   7.259  18.035  0.00  0.00            
ATOM   4908  O   WAT X 451      10.215  55.394   8.099  0.00  0.00            
ATOM   4909  H1  WAT X 451       9.818  54.523   8.116  0.00  0.00            
ATOM   4910  H2  WAT X 451      10.414  55.548   7.175  0.00  0.00            
ATOM   4911  O   WAT X 452      10.064  27.177  36.017  0.00  0.00            
ATOM   4912  H1  WAT X 452       9.113  27.171  36.121  0.00  0.00            
ATOM   4913  H2  WAT X 452      10.212  26.815  35.143  0.00  0.00            
ATOM   4914  O   WAT X 453      23.289  49.450  59.690  0.00  0.00            
ATOM   4915  H1  WAT X 453      22.859  48.876  59.056  0.00  0.00            
ATOM   4916  H2  WAT X 453      23.121  49.039  60.538  0.00  0.00            
ATOM   4917  O   WAT X 454      10.015  60.688   8.758  0.00  0.00            
ATOM   4918  H1  WAT X 454       9.960  60.107   8.000  0.00  0.00            
ATOM   4919  H2  WAT X 454      10.943  60.911   8.823  0.00  0.00            
ATOM   4920  O   WAT X 455      12.586  28.504  37.553  0.00  0.00            
ATOM   4921  H1  WAT X 455      11.901  27.837  37.599  0.00  0.00            
ATOM   4922  H2  WAT X 455      12.309  29.175  38.176  0.00  0.00            
ATOM   4923  O   WAT X 456      69.737  32.148  32.661  0.00  0.00            
ATOM   4924  H1  WAT X 456      69.882  31.205  32.738  0.00  0.00            
ATOM   4925  H2  WAT X 456      69.871  32.484  33.548  0.00  0.00            
ATOM   4926  O   WAT X 457      69.478  39.042  12.153  0.00  0.00            
ATOM   4927  H1  WAT X 457      68.773  39.179  12.785  0.00  0.00            
ATOM   4928  H2  WAT X 457      69.032  38.758  11.355  0.00  0.00            
ATOM   4929  O   WAT X 458      24.881   4.732  46.942  0.00  0.00            
ATOM   4930  H1  WAT X 458      24.374   5.507  46.700  0.00  0.00            
ATOM   4931  H2  WAT X 458      25.642   5.080  47.407  0.00  0.00            
ATOM   4932  O   WAT X 459      28.057   1.124  33.777  0.00  0.00            
ATOM   4933  H1  WAT X 459      27.702   1.210  34.662  0.00  0.00            
ATOM   4934  H2  WAT X 459      27.315   1.313  33.202  0.00  0.00            
ATOM   4935  O   WAT X 460      59.113  63.078  61.981  0.00  0.00            
ATOM   4936  H1  WAT X 460      59.669  62.686  61.307  0.00  0.00            
ATOM   4937  H2  WAT X 460      58.592  62.348  62.315  0.00  0.00            
ATOM   4938  O   WAT X 461      72.271  31.682  18.002  0.00  0.00            
ATOM   4939  H1  WAT X 461      71.447  31.205  17.904  0.00  0.00            
ATOM   4940  H2  WAT X 461      72.703  31.590  17.153  0.00  0.00            
ATOM   4941  O   WAT X 462      31.012  12.607  31.582  0.00  0.00            
ATOM   4942  H1  WAT X 462      31.236  12.265  32.447  0.00  0.00            
ATOM   4943  H2  WAT X 462      31.823  12.531  31.078  0.00  0.00            
ATOM   4944  O   WAT X 463      16.355  47.027  49.204  0.00  0.00            
ATOM   4945  H1  WAT X 463      16.520  46.130  49.496  0.00  0.00            
ATOM   4946  H2  WAT X 463      15.473  47.000  48.834  0.00  0.00            
ATOM   4947  O   WAT X 464      33.012  26.085   0.482  0.00  0.00            
ATOM   4948  H1  WAT X 464      33.598  26.535   1.091  0.00  0.00            
ATOM   4949  H2  WAT X 464      32.231  25.892   1.000  0.00  0.00            
ATOM   4950  O   WAT X 465      26.731   1.280  36.472  0.00  0.00            
ATOM   4951  H1  WAT X 465      25.850   1.430  36.128  0.00  0.00            
ATOM   4952  H2  WAT X 465      26.868   0.338  36.377  0.00  0.00            
ATOM   4953  O   WAT X 466      15.833   3.589  31.107  0.00  0.00            
ATOM   4954  H1  WAT X 466      15.341   3.154  30.411  0.00  0.00            
ATOM   4955  H2  WAT X 466      15.828   2.963  31.831  0.00  0.00            
ATOM   4956  O   WAT X 467      51.911  32.311  54.910  0.00  0.00            
ATOM   4957  H1  WAT X 467      51.652  32.815  55.681  0.00  0.00            
ATOM   4958  H2  WAT X 467      51.803  32.919  54.179  0.00  0.00            
ATOM   4959  O   WAT X 468      30.605  63.102  51.130  0.00  0.00            
ATOM   4960  H1  WAT X 468      30.856  63.364  52.016  0.00  0.00            
ATOM   4961  H2  WAT X 468      29.974  63.767  50.853  0.00  0.00            
ATOM   4962  O   WAT X 469       9.966   6.013  46.978  0.00  0.00            
ATOM   4963  H1  WAT X 469       9.188   5.492  46.779  0.00  0.00            
ATOM   4964  H2  WAT X 469      10.479   5.996  46.170  0.00  0.00            
ATOM   4965  O   WAT X 470      70.121  50.229  48.434  0.00  0.00            
ATOM   4966  H1  WAT X 470      70.091  49.314  48.711  0.00  0.00            
ATOM   4967  H2  WAT X 470      71.048  50.398  48.264  0.00  0.00            
ATOM   4968  O   WAT X 471      49.867  15.584  59.941  0.00  0.00            
ATOM   4969  H1  WAT X 471      50.159  14.673  59.953  0.00  0.00            
ATOM   4970  H2  WAT X 471      49.452  15.713  60.794  0.00  0.00            
ATOM   4971  O   WAT X 472      50.940  58.043  48.233  0.00  0.00            
ATOM   4972  H1  WAT X 472      49.990  58.124  48.313  0.00  0.00            
ATOM   4973  H2  WAT X 472      51.090  57.892  47.300  0.00  0.00            
ATOM   4974  O   WAT X 473      63.390  33.539  61.649  0.00  0.00            
ATOM   4975  H1  WAT X 473      62.904  33.076  60.966  0.00  0.00            
ATOM   4976  H2  WAT X 473      63.376  32.944  62.398  0.00  0.00            
ATOM   4977  O   WAT X 474      58.709  30.189  10.485  0.00  0.00            
ATOM   4978  H1  WAT X 474      58.603  29.425   9.919  0.00  0.00            
ATOM   4979  H2  WAT X 474      58.789  30.926   9.880  0.00  0.00            
ATOM   4980  O   WAT X 475      42.044  61.858  50.440  0.00  0.00            
ATOM   4981  H1  WAT X 475      41.210  61.815  49.973  0.00  0.00            
ATOM   4982  H2  WAT X 475      41.977  62.646  50.979  0.00  0.00            
ATOM   4983  O   WAT X 476      46.721  47.416   6.938  0.00  0.00            
ATOM   4984  H1  WAT X 476      46.780  46.498   7.201  0.00  0.00            
ATOM   4985  H2  WAT X 476      47.513  47.819   7.294  0.00  0.00            
ATOM   4986  O   WAT X 477      46.692  50.681  19.005  0.00  0.00            
ATOM   4987  H1  WAT X 477      46.907  49.846  18.589  0.00  0.00            
ATOM   4988  H2  WAT X 477      47.336  51.296  18.654  0.00  0.00            
ATOM   4989  O   WAT X 478       4.386   1.662  60.328  0.00  0.00            
ATOM   4990  H1  WAT X 478       3.890   2.355  60.765  0.00  0.00            
ATOM   4991  H2  WAT X 478       5.203   2.084  60.062  0.00  0.00            
ATOM   4992  O   WAT X 479      29.708  23.461  50.913  0.00  0.00            
ATOM   4993  H1  WAT X 479      29.009  22.848  51.140  0.00  0.00            
ATOM   4994  H2  WAT X 479      30.363  22.923  50.468  0.00  0.00            
ATOM   4995  O   WAT X 480      46.167  57.846  21.169  0.00  0.00            
ATOM   4996  H1  WAT X 480      46.164  57.890  20.212  0.00  0.00            
ATOM   4997  H2  WAT X 480      45.241  57.822  21.410  0.00  0.00            
ATOM   4998  O   WAT X 481      38.837  43.291   4.707  0.00  0.00            
ATOM   4999  H1  WAT X 481      39.693  42.864   4.748  0.00  0.00            
ATOM   5000  H2  WAT X 481      38.305  42.709   4.165  0.00  0.00            
ATOM   5001  O   WAT X 482      35.781  34.634  55.443  0.00  0.00            
ATOM   5002  H1  WAT X 482      36.417  35.003  56.056  0.00  0.00            
ATOM   5003  H2  WAT X 482      36.023  35.005  54.595  0.00  0.00            
ATOM   5004  O   WAT X 483      19.121  24.355  43.737  0.00  0.00            
ATOM   5005  H1  WAT X 483      18.513  24.588  43.035  0.00  0.00            
ATOM   5006  H2  WAT X 483      18.680  23.651  44.212  0.00  0.00            
ATOM   5007  O   WAT X 484      20.908   2.241  22.270  0.00  0.00            
ATOM   5008  H1  WAT X 484      20.313   1.985  21.565  0.00  0.00            
ATOM   5009  H2  WAT X 484      20.943   3.196  22.219  0.00  0.00            
ATOM   5010  O   WAT X 485      16.165  36.139  55.720  0.00  0.00            
ATOM   5011  H1  WAT X 485      15.951  35.289  56.103  0.00  0.00            
ATOM   5012  H2  WAT X 485      15.524  36.253  55.017  0.00  0.00            
ATOM   5013  O   WAT X 486      76.893  47.731  55.937  0.00  0.00            
ATOM   5014  H1  WAT X 486      77.046  48.351  56.650  0.00  0.00            
ATOM   5015  H2  WAT X 486      76.665  46.912  56.377  0.00  0.00            
ATOM   5016  O   WAT X 487      63.458   6.081  20.553  0.00  0.00            
ATOM   5017  H1  WAT X 487      62.893   5.350  20.303  0.00  0.00            
ATOM   5018  H2  WAT X 487      64.345   5.770  20.371  0.00  0.00            
ATOM   5019  O   WAT X 488      42.782  52.617  29.689  0.00  0.00            
ATOM   5020  H1  WAT X 488      43.222  53.253  29.125  0.00  0.00            
ATOM   5021  H2  WAT X 488      43.332  51.835  29.643  0.00  0.00            
ATOM   5022  O   WAT X 489      17.849   2.163  37.967  0.00  0.00            
ATOM   5023  H1  WAT X 489      17.114   2.169  37.353  0.00  0.00            
ATOM   5024  H2  WAT X 489      17.801   1.307  38.391  0.00  0.00            
ATOM   5025  O   WAT X 490      61.801  63.195  24.606  0.00  0.00            
ATOM   5026  H1  WAT X 490      61.364  63.689  25.299  0.00  0.00            
ATOM   5027  H2  WAT X 490      62.319  62.538  25.070  0.00  0.00            
ATOM   5028  O   WAT X 491      63.013  42.114  19.776  0.00  0.00            
ATOM   5029  H1  WAT X 491      62.231  42.647  19.919  0.00  0.00            
ATOM   5030  H2  WAT X 491      63.658  42.465  20.389  0.00  0.00            
ATOM   5031  O   WAT X 492      59.672  16.309  61.014  0.00  0.00            
ATOM   5032  H1  WAT X 492      59.281  15.550  61.447  0.00  0.00            
ATOM   5033  H2  WAT X 492      59.112  16.465  60.253  0.00  0.00            
ATOM   5034  O   WAT X 493       0.310  34.921  17.565  0.00  0.00            
ATOM   5035  H1  WAT X 493       0.439  35.814  17.246  0.00  0.00            
ATOM   5036  H2  WAT X 493       0.214  35.016  18.512  0.00  0.00            
ATOM   5037  O   WAT X 494      40.216  32.902  54.371  0.00  0.00            
ATOM   5038  H1  WAT X 494      40.083  32.461  55.210  0.00  0.00            
ATOM   5039  H2  WAT X 494      39.364  32.855  53.938  0.00  0.00            
ATOM   5040  O   WAT X 495      13.081  25.038  28.759  0.00  0.00            
ATOM   5041  H1  WAT X 495      13.807  25.458  28.297  0.00  0.00            
ATOM   5042  H2  WAT X 495      12.676  24.471  28.103  0.00  0.00            
ATOM   5043  O   WAT X 496      33.237  50.947   9.234  0.00  0.00            
ATOM   5044  H1  WAT X 496      33.585  51.010  10.124  0.00  0.00            
ATOM   5045  H2  WAT X 496      33.839  50.355   8.783  0.00  0.00            
ATOM   5046  O   WAT X 497      49.604   0.620  18.620  0.00  0.00            
ATOM   5047  H1  WAT X 497      50.274   1.289  18.478  0.00  0.00            
ATOM   5048  H2  WAT X 497      49.553   0.530  19.572  0.00  0.00            
ATOM   5049  O   WAT X 498      30.712  17.291  20.406  0.00  0.00            
ATOM   5050  H1  WAT X 498      30.523  16.422  20.053  0.00  0.00            
ATOM   5051  H2  WAT X 498      31.544  17.186  20.868  0.00  0.00            
ATOM   5052  O   WAT X 499      40.316   9.375  30.045  0.00  0.00            
ATOM   5053  H1  WAT X 499      41.046   8.765  29.938  0.00  0.00            
ATOM   5054  H2  WAT X 499      39.924   9.133  30.884  0.00  0.00            
ATOM   5055  O   WAT X 500      77.001  35.258   2.252  0.00  0.00            
ATOM   5056  H1  WAT X 500      76.880  35.127   3.192  0.00  0.00            
ATOM   5057  H2  WAT X 500      76.347  35.916   2.015  0.00  0.00            
ATOM   5058  O   WAT X 501      21.558  34.855  57.933  0.00  0.00            
ATOM   5059  H1  WAT X 501      21.259  35.158  57.075  0.00  0.00            
ATOM   5060  H2  WAT X 501      22.481  35.106  57.967  0.00  0.00            
ATOM   5061  O   WAT X 502       1.049  31.260  12.225  0.00  0.00            
ATOM   5062  H1  WAT X 502       0.479  31.561  12.932  0.00  0.00
[truncated: 2,156,310 more chars]
