# Supplementary material for: Mechanistic Modeling of Monoglyceride Lipase Covalent Modification Elucidates the Role of Leaving Group Expulsion and Discriminates Inhibitors with High and Low Potency
Source: J Chem Inf Model. 2022 May 17;62(11):2771–87. doi: 10.1021/acs.jcim.2c00140 (PMC9198976; doi:10.1021/acs.jcim.2c00140)
Supplement: Supplementary file 4 — ci2c00140_si_004.zip [file ci2c00140_si_004.zip › geometries/cpd1_confIV.pdb]

CRYST1   77.075   64.983   64.054  90.00  90.00  90.00 P 1           1
ATOM      1 HH31 ACE X   1      32.554  55.296  31.955  0.00  0.00            
ATOM      2  CH3 ACE X   1      32.528  55.970  31.099  0.00  0.00            
ATOM      3 HH32 ACE X   1      33.470  55.912  30.554  0.00  0.00            
ATOM      4 HH33 ACE X   1      32.300  56.966  31.479  0.00  0.00            
ATOM      5  C   ACE X   1      31.364  55.631  30.125  0.00  0.00            
ATOM      6  O   ACE X   1      30.279  55.274  30.601  0.00  0.00            
ATOM      7  N   ASP X   2      31.489  55.769  28.775  0.00  0.00            
ATOM      8  H   ASP X   2      32.312  56.279  28.275  0.00  0.00            
ATOM      9  CA  ASP X   2      30.365  55.322  27.931  0.00  0.00            
ATOM     10  HA  ASP X   2      29.473  55.741  28.396  0.00  0.00            
ATOM     11  CB  ASP X   2      30.392  56.092  26.540  0.00  0.00            
ATOM     12  HB2 ASP X   2      30.385  57.170  26.701  0.00  0.00            
ATOM     13  HB3 ASP X   2      31.271  55.904  25.924  0.00  0.00            
ATOM     14  CG  ASP X   2      29.209  55.883  25.727  0.00  0.00            
ATOM     15  OD1 ASP X   2      29.341  55.708  24.465  0.00  0.00            
ATOM     16  OD2 ASP X   2      28.062  55.810  26.260  0.00  0.00            
ATOM     17  C   ASP X   2      30.217  53.788  27.752  0.00  0.00            
ATOM     18  O   ASP X   2      29.083  53.263  27.658  0.00  0.00            
ATOM     19  N   LEU X   3      31.366  53.078  27.679  0.00  0.00            
ATOM     20  H   LEU X   3      32.220  53.595  27.531  0.00  0.00            
ATOM     21  CA  LEU X   3      31.306  51.662  27.786  0.00  0.00            
ATOM     22  HA  LEU X   3      30.607  51.409  27.002  0.00  0.00            
ATOM     23  CB  LEU X   3      32.736  51.053  27.606  0.00  0.00            
ATOM     24  HB2 LEU X   3      33.406  51.521  28.312  0.00  0.00            
ATOM     25  HB3 LEU X   3      32.621  49.983  27.774  0.00  0.00            
ATOM     26  CG  LEU X   3      33.266  51.288  26.160  0.00  0.00            
ATOM     27  HG  LEU X   3      33.266  52.310  25.782  0.00  0.00            
ATOM     28  CD1 LEU X   3      34.639  50.800  26.083  0.00  0.00            
ATOM     29 HD11 LEU X   3      34.737  49.720  26.196  0.00  0.00            
ATOM     30 HD12 LEU X   3      35.174  51.137  25.196  0.00  0.00            
ATOM     31 HD13 LEU X   3      35.113  51.145  27.002  0.00  0.00            
ATOM     32  CD2 LEU X   3      32.441  50.532  25.089  0.00  0.00            
ATOM     33 HD21 LEU X   3      32.432  49.470  25.335  0.00  0.00            
ATOM     34 HD22 LEU X   3      31.453  50.966  24.935  0.00  0.00            
ATOM     35 HD23 LEU X   3      32.834  50.586  24.160  0.00  0.00            
ATOM     36  C   LEU X   3      30.627  51.171  29.060  0.00  0.00            
ATOM     37  O   LEU X   3      30.614  51.900  30.063  0.00  0.00            
ATOM     38  N   PRO X   4      30.096  49.879  29.067  0.00  0.00            
ATOM     39  CD  PRO X   4      29.987  48.976  27.938  0.00  0.00            
ATOM     40  HD2 PRO X   4      30.901  48.832  27.362  0.00  0.00            
ATOM     41  HD3 PRO X   4      29.306  49.407  27.205  0.00  0.00            
ATOM     42  CG  PRO X   4      29.337  47.704  28.490  0.00  0.00            
ATOM     43  HG2 PRO X   4      30.153  47.034  28.764  0.00  0.00            
ATOM     44  HG3 PRO X   4      28.810  47.223  27.776  0.00  0.00            
ATOM     45  CB  PRO X   4      28.523  48.270  29.633  0.00  0.00            
ATOM     46  HB2 PRO X   4      28.470  47.441  30.339  0.00  0.00            
ATOM     47  HB3 PRO X   4      27.537  48.600  29.307  0.00  0.00            
ATOM     48  CA  PRO X   4      29.316  49.425  30.199  0.00  0.00            
ATOM     49  HA  PRO X   4      28.643  50.214  30.536  0.00  0.00            
ATOM     50  C   PRO X   4      30.323  49.045  31.325  0.00  0.00            
ATOM     51  O   PRO X   4      31.433  48.507  31.107  0.00  0.00            
ATOM     52  N   HID X   5      29.941  49.356  32.576  0.00  0.00            
ATOM     53  H   HID X   5      28.899  49.474  32.870  0.00  0.00            
ATOM     54  CA  HID X   5      30.893  49.457  33.701  0.00  0.00            
ATOM     55  HA  HID X   5      31.587  48.620  33.624  0.00  0.00            
ATOM     56  CB  HID X   5      31.573  50.854  33.631  0.00  0.00            
ATOM     57  HB2 HID X   5      32.367  51.000  34.363  0.00  0.00            
ATOM     58  HB3 HID X   5      31.939  51.008  32.616  0.00  0.00            
ATOM     59  CG  HID X   5      30.548  51.942  33.845  0.00  0.00            
ATOM     60  ND1 HID X   5      30.109  52.743  32.841  0.00  0.00            
ATOM     61  HD1 HID X   5      30.453  52.643  31.811  0.00  0.00            
ATOM     62  CE1 HID X   5      29.322  53.692  33.293  0.00  0.00            
ATOM     63  HE1 HID X   5      28.774  54.486  32.785  0.00  0.00            
ATOM     64  NE2 HID X   5      29.181  53.493  34.595  0.00  0.00            
ATOM     65  CD2 HID X   5      29.989  52.422  34.980  0.00  0.00            
ATOM     66  HD2 HID X   5      30.083  51.932  35.949  0.00  0.00            
ATOM     67  C   HID X   5      30.167  49.175  35.069  0.00  0.00            
ATOM     68  O   HID X   5      28.905  48.976  35.137  0.00  0.00            
ATOM     69  N   LEU X   6      31.025  49.181  36.082  0.00  0.00            
ATOM     70  H   LEU X   6      32.010  49.163  35.859  0.00  0.00            
ATOM     71  CA  LEU X   6      30.607  49.257  37.506  0.00  0.00            
ATOM     72  HA  LEU X   6      29.677  49.652  37.525  0.00  0.00            
ATOM     73  CB  LEU X   6      30.515  47.773  37.955  0.00  0.00            
ATOM     74  HB2 LEU X   6      29.898  47.773  38.853  0.00  0.00            
ATOM     75  HB3 LEU X   6      29.844  47.359  37.202  0.00  0.00            
ATOM     76  CG  LEU X   6      31.794  47.021  38.261  0.00  0.00            
ATOM     77  HG  LEU X   6      32.474  47.229  37.435  0.00  0.00            
ATOM     78  CD1 LEU X   6      32.536  47.330  39.637  0.00  0.00            
ATOM     79 HD11 LEU X   6      33.433  46.718  39.722  0.00  0.00            
ATOM     80 HD12 LEU X   6      32.871  48.366  39.678  0.00  0.00            
ATOM     81 HD13 LEU X   6      31.927  47.177  40.528  0.00  0.00            
ATOM     82  CD2 LEU X   6      31.391  45.579  38.310  0.00  0.00            
ATOM     83 HD21 LEU X   6      30.632  45.488  39.087  0.00  0.00            
ATOM     84 HD22 LEU X   6      30.983  45.044  37.453  0.00  0.00            
ATOM     85 HD23 LEU X   6      32.208  45.025  38.525  0.00  0.00            
ATOM     86  C   LEU X   6      31.655  50.011  38.284  0.00  0.00            
ATOM     87  O   LEU X   6      32.651  50.381  37.714  0.00  0.00            
ATOM     88  N   VAL X   7      31.404  50.370  39.528  0.00  0.00            
ATOM     89  H   VAL X   7      30.501  50.014  40.024  0.00  0.00            
ATOM     90  CA  VAL X   7      32.373  51.092  40.377  0.00  0.00            
ATOM     91  HA  VAL X   7      33.368  51.048  39.934  0.00  0.00            
ATOM     92  CB  VAL X   7      31.947  52.570  40.539  0.00  0.00            
ATOM     93  HB  VAL X   7      30.938  52.647  40.942  0.00  0.00            
ATOM     94  CG1 VAL X   7      32.812  53.252  41.533  0.00  0.00            
ATOM     95 HG11 VAL X   7      32.387  52.988  42.501  0.00  0.00            
ATOM     96 HG12 VAL X   7      33.774  52.952  41.467  0.00  0.00            
ATOM     97 HG13 VAL X   7      32.777  54.338  41.445  0.00  0.00            
ATOM     98  CG2 VAL X   7      32.163  53.380  39.240  0.00  0.00            
ATOM     99 HG21 VAL X   7      33.216  53.599  39.067  0.00  0.00            
ATOM    100 HG22 VAL X   7      31.714  52.840  38.407  0.00  0.00            
ATOM    101 HG23 VAL X   7      31.709  54.277  39.337  0.00  0.00            
ATOM    102  C   VAL X   7      32.454  50.358  41.798  0.00  0.00            
ATOM    103  O   VAL X   7      31.481  50.165  42.520  0.00  0.00            
ATOM    104  N   ASN X   8      33.679  49.956  42.068  0.00  0.00            
ATOM    105  H   ASN X   8      34.491  50.406  41.497  0.00  0.00            
ATOM    106  CA  ASN X   8      34.059  49.087  43.154  0.00  0.00            
ATOM    107  HA  ASN X   8      33.418  48.319  43.295  0.00  0.00            
ATOM    108  CB  ASN X   8      35.445  48.396  42.906  0.00  0.00            
ATOM    109  HB2 ASN X   8      35.601  47.620  43.655  0.00  0.00            
ATOM    110  HB3 ASN X   8      35.328  47.754  42.033  0.00  0.00            
ATOM    111  CG  ASN X   8      36.721  49.156  42.795  0.00  0.00            
ATOM    112  OD1 ASN X   8      36.788  50.288  43.170  0.00  0.00            
ATOM    113  ND2 ASN X   8      37.754  48.533  42.301  0.00  0.00            
ATOM    114 HD21 ASN X   8      37.750  47.443  42.325  0.00  0.00            
ATOM    115 HD22 ASN X   8      38.607  49.075  42.295  0.00  0.00            
ATOM    116  C   ASN X   8      34.173  49.800  44.509  0.00  0.00            
ATOM    117  O   ASN X   8      34.018  51.032  44.570  0.00  0.00            
ATOM    118  N   ALA X   9      34.442  49.082  45.615  0.00  0.00            
ATOM    119  H   ALA X   9      34.455  47.993  45.574  0.00  0.00            
ATOM    120  CA  ALA X   9      34.407  49.672  46.920  0.00  0.00            
ATOM    121  HA  ALA X   9      33.551  50.197  47.029  0.00  0.00            
ATOM    122  CB  ALA X   9      34.541  48.627  48.046  0.00  0.00            
ATOM    123  HB1 ALA X   9      35.425  48.145  47.981  0.00  0.00            
ATOM    124  HB2 ALA X   9      34.509  49.018  48.977  0.00  0.00            
ATOM    125  HB3 ALA X   9      33.598  48.081  48.087  0.00  0.00            
ATOM    126  C   ALA X   9      35.455  50.821  47.158  0.00  0.00            
ATOM    127  O   ALA X   9      35.175  51.797  47.869  0.00  0.00            
ATOM    128  N   ASP X  10      36.571  50.770  46.445  0.00  0.00            
ATOM    129  H   ASP X  10      36.815  49.931  45.793  0.00  0.00            
ATOM    130  CA  ASP X  10      37.599  51.857  46.374  0.00  0.00            
ATOM    131  HA  ASP X  10      37.779  52.241  47.379  0.00  0.00            
ATOM    132  CB  ASP X  10      38.836  51.188  45.796  0.00  0.00            
ATOM    133  HB2 ASP X  10      38.636  50.712  44.836  0.00  0.00            
ATOM    134  HB3 ASP X  10      39.532  51.933  45.410  0.00  0.00            
ATOM    135  CG  ASP X  10      39.521  50.109  46.714  0.00  0.00            
ATOM    136  OD1 ASP X  10      40.054  49.079  46.215  0.00  0.00            
ATOM    137  OD2 ASP X  10      39.346  50.240  47.933  0.00  0.00            
ATOM    138  C   ASP X  10      37.214  53.046  45.434  0.00  0.00            
ATOM    139  O   ASP X  10      37.873  54.099  45.496  0.00  0.00            
ATOM    140  N   GLY X  11      36.176  53.003  44.613  0.00  0.00            
ATOM    141  H   GLY X  11      35.570  52.120  44.470  0.00  0.00            
ATOM    142  CA  GLY X  11      35.765  54.163  43.814  0.00  0.00            
ATOM    143  HA2 GLY X  11      34.687  54.230  43.820  0.00  0.00            
ATOM    144  HA3 GLY X  11      36.162  54.984  44.248  0.00  0.00            
ATOM    145  C   GLY X  11      36.376  54.129  42.396  0.00  0.00            
ATOM    146  O   GLY X  11      36.152  55.114  41.711  0.00  0.00            
ATOM    147  N   GLN X  12      36.816  52.927  41.966  0.00  0.00            
ATOM    148  H   GLN X  12      37.046  52.190  42.736  0.00  0.00            
ATOM    149  CA  GLN X  12      37.470  52.686  40.694  0.00  0.00            
ATOM    150  HA  GLN X  12      37.847  53.563  40.363  0.00  0.00            
ATOM    151  CB  GLN X  12      38.632  51.616  40.755  0.00  0.00            
ATOM    152  HB2 GLN X  12      38.147  50.688  41.058  0.00  0.00            
ATOM    153  HB3 GLN X  12      38.911  51.332  39.741  0.00  0.00            
ATOM    154  CG  GLN X  12      39.751  52.102  41.686  0.00  0.00            
ATOM    155  HG2 GLN X  12      40.275  53.016  41.407  0.00  0.00            
ATOM    156  HG3 GLN X  12      39.342  52.187  42.681  0.00  0.00            
ATOM    157  CD  GLN X  12      40.813  51.105  41.707  0.00  0.00            
ATOM    158  OE1 GLN X  12      40.497  50.024  42.233  0.00  0.00            
ATOM    159  NE2 GLN X  12      42.074  51.307  41.351  0.00  0.00            
ATOM    160 HE21 GLN X  12      42.772  50.486  41.425  0.00  0.00            
ATOM    161 HE22 GLN X  12      42.353  52.214  41.205  0.00  0.00            
ATOM    162  C   GLN X  12      36.381  52.182  39.710  0.00  0.00            
ATOM    163  O   GLN X  12      35.518  51.433  40.032  0.00  0.00            
ATOM    164  N   TYR X  13      36.484  52.701  38.417  0.00  0.00            
ATOM    165  H   TYR X  13      37.171  53.518  38.196  0.00  0.00            
ATOM    166  CA  TYR X  13      35.685  52.116  37.360  0.00  0.00            
ATOM    167  HA  TYR X  13      34.696  51.924  37.778  0.00  0.00            
ATOM    168  CB  TYR X  13      35.568  53.034  36.127  0.00  0.00            
ATOM    169  HB2 TYR X  13      36.521  53.514  35.903  0.00  0.00            
ATOM    170  HB3 TYR X  13      35.309  52.395  35.283  0.00  0.00            
ATOM    171  CG  TYR X  13      34.554  54.167  36.293  0.00  0.00            
ATOM    172  CD1 TYR X  13      35.054  55.441  36.600  0.00  0.00            
ATOM    173  HD1 TYR X  13      36.126  55.636  36.634  0.00  0.00            
ATOM    174  CE1 TYR X  13      34.201  56.585  36.774  0.00  0.00            
ATOM    175  HE1 TYR X  13      34.516  57.526  37.226  0.00  0.00            
ATOM    176  CZ  TYR X  13      32.831  56.348  36.694  0.00  0.00            
ATOM    177  OH  TYR X  13      32.027  57.345  37.022  0.00  0.00            
ATOM    178  HH  TYR X  13      32.463  58.260  37.423  0.00  0.00            
ATOM    179  CE2 TYR X  13      32.279  55.138  36.242  0.00  0.00            
ATOM    180  HE2 TYR X  13      31.207  55.029  36.080  0.00  0.00            
ATOM    181  CD2 TYR X  13      33.141  54.021  36.117  0.00  0.00            
ATOM    182  HD2 TYR X  13      32.727  53.042  35.875  0.00  0.00            
ATOM    183  C   TYR X  13      36.317  50.727  36.898  0.00  0.00            
ATOM    184  O   TYR X  13      37.493  50.638  36.438  0.00  0.00            
ATOM    185  N   LEU X  14      35.565  49.617  37.082  0.00  0.00            
ATOM    186  H   LEU X  14      34.321  49.879  37.494  0.00  0.00            
ATOM    187  CA  LEU X  14      35.786  48.337  36.393  0.00  0.00            
ATOM    188  HA  LEU X  14      36.708  48.329  35.981  0.00  0.00            
ATOM    189  CB  LEU X  14      35.686  47.020  37.335  0.00  0.00            
ATOM    190  HB2 LEU X  14      34.615  46.970  37.533  0.00  0.00            
ATOM    191  HB3 LEU X  14      35.797  46.133  36.711  0.00  0.00            
ATOM    192  CG  LEU X  14      36.599  47.009  38.604  0.00  0.00            
ATOM    193  HG  LEU X  14      36.212  47.754  39.299  0.00  0.00            
ATOM    194  CD1 LEU X  14      36.343  45.703  39.311  0.00  0.00            
ATOM    195 HD11 LEU X  14      36.287  44.861  38.637  0.00  0.00            
ATOM    196 HD12 LEU X  14      37.034  45.631  40.138  0.00  0.00            
ATOM    197 HD13 LEU X  14      35.358  45.696  39.753  0.00  0.00            
ATOM    198  CD2 LEU X  14      38.079  47.183  38.240  0.00  0.00            
ATOM    199 HD21 LEU X  14      38.264  48.152  37.800  0.00  0.00            
ATOM    200 HD22 LEU X  14      38.656  47.076  39.147  0.00  0.00            
ATOM    201 HD23 LEU X  14      38.399  46.434  37.643  0.00  0.00            
ATOM    202  C   LEU X  14      34.748  48.191  35.210  0.00  0.00            
ATOM    203  O   LEU X  14      33.565  48.497  35.358  0.00  0.00            
ATOM    204  N   PHE X  15      35.335  48.065  34.046  0.00  0.00            
ATOM    205  H   PHE X  15      36.261  47.663  34.031  0.00  0.00            
ATOM    206  CA  PHE X  15      34.593  47.958  32.817  0.00  0.00            
ATOM    207  HA  PHE X  15      33.725  48.441  32.999  0.00  0.00            
ATOM    208  CB  PHE X  15      35.361  48.595  31.667  0.00  0.00            
ATOM    209  HB2 PHE X  15      36.362  48.486  31.751  0.00  0.00            
ATOM    210  HB3 PHE X  15      35.054  48.294  30.753  0.00  0.00            
ATOM    211  CG  PHE X  15      35.270  50.107  31.692  0.00  0.00            
ATOM    212  CD1 PHE X  15      36.102  50.910  32.496  0.00  0.00            
ATOM    213  HD1 PHE X  15      36.805  50.512  33.103  0.00  0.00            
ATOM    214  CE1 PHE X  15      35.961  52.292  32.582  0.00  0.00            
ATOM    215  HE1 PHE X  15      36.433  52.806  33.312  0.00  0.00            
ATOM    216  CZ  PHE X  15      34.953  52.849  31.756  0.00  0.00            
ATOM    217  HZ  PHE X  15      34.726  53.912  31.838  0.00  0.00            
ATOM    218  CE2 PHE X  15      34.132  52.155  30.901  0.00  0.00            
ATOM    219  HE2 PHE X  15      33.418  52.669  30.258  0.00  0.00            
ATOM    220  CD2 PHE X  15      34.279  50.746  30.845  0.00  0.00            
ATOM    221  HD2 PHE X  15      33.663  50.200  30.132  0.00  0.00            
ATOM    222  C   PHE X  15      34.298  46.500  32.467  0.00  0.00            
ATOM    223  O   PHE X  15      35.079  45.589  32.540  0.00  0.00            
ATOM    224  N   CYS X  16      33.005  46.326  32.268  0.00  0.00            
ATOM    225  H   CYS X  16      32.398  47.211  32.075  0.00  0.00            
ATOM    226  CA  CYS X  16      32.373  45.009  32.151  0.00  0.00            
ATOM    227  HA  CYS X  16      32.917  44.240  32.700  0.00  0.00            
ATOM    228  CB  CYS X  16      30.925  45.098  32.790  0.00  0.00            
ATOM    229  HB2 CYS X  16      30.328  45.786  32.191  0.00  0.00            
ATOM    230  HB3 CYS X  16      30.435  44.125  32.778  0.00  0.00            
ATOM    231  SG  CYS X  16      30.974  45.871  34.455  0.00  0.00            
ATOM    232  HG  CYS X  16      30.123  45.249  34.734  0.00  0.00            
ATOM    233  C   CYS X  16      32.249  44.470  30.705  0.00  0.00            
ATOM    234  O   CYS X  16      32.313  45.211  29.752  0.00  0.00            
ATOM    235  N   ARG X  17      32.002  43.164  30.554  0.00  0.00            
ATOM    236  H   ARG X  17      32.021  42.470  31.382  0.00  0.00            
ATOM    237  CA  ARG X  17      31.602  42.447  29.368  0.00  0.00            
ATOM    238  HA  ARG X  17      31.346  43.034  28.587  0.00  0.00            
ATOM    239  CB  ARG X  17      32.706  41.488  28.973  0.00  0.00            
ATOM    240  HB2 ARG X  17      33.041  40.827  29.772  0.00  0.00            
ATOM    241  HB3 ARG X  17      32.285  40.888  28.167  0.00  0.00            
ATOM    242  CG  ARG X  17      34.015  42.166  28.526  0.00  0.00            
ATOM    243  HG2 ARG X  17      34.606  42.568  29.349  0.00  0.00            
ATOM    244  HG3 ARG X  17      34.659  41.453  28.033  0.00  0.00            
ATOM    245  CD  ARG X  17      33.964  43.240  27.517  0.00  0.00            
ATOM    246  HD2 ARG X  17      33.496  44.053  28.053  0.00  0.00            
ATOM    247  HD3 ARG X  17      34.830  43.541  27.233  0.00  0.00            
ATOM    248  NE  ARG X  17      33.185  42.932  26.308  0.00  0.00            
ATOM    249  HE  ARG X  17      32.174  42.585  26.468  0.00  0.00            
ATOM    250  CZ  ARG X  17      33.633  42.298  25.227  0.00  0.00            
ATOM    251  NH1 ARG X  17      34.907  42.412  24.940  0.00  0.00            
ATOM    252 HH11 ARG X  17      35.608  42.939  25.569  0.00  0.00            
ATOM    253 HH12 ARG X  17      35.182  42.172  23.998  0.00  0.00            
ATOM    254  NH2 ARG X  17      32.849  41.668  24.369  0.00  0.00            
ATOM    255 HH21 ARG X  17      31.766  41.768  24.450  0.00  0.00            
ATOM    256 HH22 ARG X  17      33.284  41.438  23.397  0.00  0.00            
ATOM    257  C   ARG X  17      30.282  41.634  29.790  0.00  0.00            
ATOM    258  O   ARG X  17      30.332  40.949  30.786  0.00  0.00            
ATOM    259  N   TYR X  18      29.353  41.656  28.827  0.00  0.00            
ATOM    260  H   TYR X  18      29.467  42.204  27.987  0.00  0.00            
ATOM    261  CA  TYR X  18      28.119  40.941  28.909  0.00  0.00            
ATOM    262  HA  TYR X  18      28.226  40.185  29.687  0.00  0.00            
ATOM    263  CB  TYR X  18      26.952  41.928  29.142  0.00  0.00            
ATOM    264  HB2 TYR X  18      27.051  42.710  28.389  0.00  0.00            
ATOM    265  HB3 TYR X  18      26.062  41.299  29.135  0.00  0.00            
ATOM    266  CG  TYR X  18      27.044  42.547  30.459  0.00  0.00            
ATOM    267  CD1 TYR X  18      26.934  41.700  31.581  0.00  0.00            
ATOM    268  HD1 TYR X  18      26.596  40.678  31.499  0.00  0.00            
ATOM    269  CE1 TYR X  18      27.179  42.185  32.843  0.00  0.00            
ATOM    270  HE1 TYR X  18      27.011  41.618  33.661  0.00  0.00            
ATOM    271  CZ  TYR X  18      27.418  43.575  32.964  0.00  0.00            
ATOM    272  OH  TYR X  18      27.630  44.048  34.179  0.00  0.00            
ATOM    273  HH  TYR X  18      28.261  43.439  34.810  0.00  0.00            
ATOM    274  CE2 TYR X  18      27.698  44.439  31.906  0.00  0.00            
ATOM    275  HE2 TYR X  18      27.953  45.451  32.184  0.00  0.00            
ATOM    276  CD2 TYR X  18      27.538  43.894  30.623  0.00  0.00            
ATOM    277  HD2 TYR X  18      27.713  44.484  29.736  0.00  0.00            
ATOM    278  C   TYR X  18      27.856  40.191  27.616  0.00  0.00            
ATOM    279  O   TYR X  18      27.704  40.873  26.619  0.00  0.00            
ATOM    280  N   TRP X  19      27.790  38.896  27.605  0.00  0.00            
ATOM    281  H   TRP X  19      27.997  38.275  28.477  0.00  0.00            
ATOM    282  CA  TRP X  19      27.305  38.042  26.473  0.00  0.00            
ATOM    283  HA  TRP X  19      27.201  38.754  25.655  0.00  0.00            
ATOM    284  CB  TRP X  19      28.382  36.980  26.144  0.00  0.00            
ATOM    285  HB2 TRP X  19      28.485  36.195  26.892  0.00  0.00            
ATOM    286  HB3 TRP X  19      28.052  36.527  25.209  0.00  0.00            
ATOM    287  CG  TRP X  19      29.767  37.560  25.861  0.00  0.00            
ATOM    288  CD1 TRP X  19      30.225  37.871  24.608  0.00  0.00            
ATOM    289  HD1 TRP X  19      29.578  37.784  23.734  0.00  0.00            
ATOM    290  NE1 TRP X  19      31.515  38.424  24.737  0.00  0.00            
ATOM    291  HE1 TRP X  19      32.167  38.776  23.937  0.00  0.00            
ATOM    292  CE2 TRP X  19      31.953  38.317  25.998  0.00  0.00            
ATOM    293  CZ2 TRP X  19      33.220  38.631  26.494  0.00  0.00            
ATOM    294  HZ2 TRP X  19      33.986  38.987  25.805  0.00  0.00            
ATOM    295  CH2 TRP X  19      33.490  38.293  27.823  0.00  0.00            
ATOM    296  HH2 TRP X  19      34.434  38.368  28.173  0.00  0.00            
ATOM    297  CZ3 TRP X  19      32.509  37.734  28.573  0.00  0.00            
ATOM    298  HZ3 TRP X  19      32.691  37.477  29.533  0.00  0.00            
ATOM    299  CE3 TRP X  19      31.227  37.435  28.055  0.00  0.00            
ATOM    300  HE3 TRP X  19      30.482  37.018  28.595  0.00  0.00            
ATOM    301  CD2 TRP X  19      30.899  37.799  26.736  0.00  0.00            
ATOM    302  C   TRP X  19      25.967  37.444  26.910  0.00  0.00            
ATOM    303  O   TRP X  19      25.877  36.669  27.871  0.00  0.00            
ATOM    304  N   LYS X  20      24.904  37.941  26.227  0.00  0.00            
ATOM    305  H   LYS X  20      25.016  38.565  25.341  0.00  0.00            
ATOM    306  CA  LYS X  20      23.512  37.796  26.707  0.00  0.00            
ATOM    307  HA  LYS X  20      23.522  37.302  27.678  0.00  0.00            
ATOM    308  CB  LYS X  20      22.940  39.220  26.892  0.00  0.00            
ATOM    309  HB2 LYS X  20      23.167  39.694  26.088  0.00  0.00            
ATOM    310  HB3 LYS X  20      21.855  39.117  26.890  0.00  0.00            
ATOM    311  CG  LYS X  20      23.347  39.985  28.238  0.00  0.00            
ATOM    312  HG2 LYS X  20      24.274  39.612  28.674  0.00  0.00            
ATOM    313  HG3 LYS X  20      23.526  41.045  28.057  0.00  0.00            
ATOM    314  CD  LYS X  20      22.250  39.797  29.367  0.00  0.00            
ATOM    315  HD2 LYS X  20      21.746  38.844  29.202  0.00  0.00            
ATOM    316  HD3 LYS X  20      22.760  39.853  30.328  0.00  0.00            
ATOM    317  CE  LYS X  20      21.278  40.978  29.388  0.00  0.00            
ATOM    318  HE2 LYS X  20      20.731  40.955  30.330  0.00  0.00            
ATOM    319  HE3 LYS X  20      21.948  41.838  29.376  0.00  0.00            
ATOM    320  NZ  LYS X  20      20.315  40.970  28.232  0.00  0.00            
ATOM    321  HZ1 LYS X  20      19.914  40.078  27.981  0.00  0.00            
ATOM    322  HZ2 LYS X  20      19.550  41.737  28.353  0.00  0.00            
ATOM    323  HZ3 LYS X  20      20.885  41.366  27.391  0.00  0.00            
ATOM    324  C   LYS X  20      22.792  36.942  25.642  0.00  0.00            
ATOM    325  O   LYS X  20      22.698  37.328  24.458  0.00  0.00            
ATOM    326  N   PRO X  21      22.225  35.777  26.029  0.00  0.00            
ATOM    327  CD  PRO X  21      22.330  35.167  27.350  0.00  0.00            
ATOM    328  HD2 PRO X  21      21.954  35.854  27.988  0.00  0.00            
ATOM    329  HD3 PRO X  21      23.312  34.781  27.627  0.00  0.00            
ATOM    330  CG  PRO X  21      21.358  33.989  27.152  0.00  0.00            
ATOM    331  HG2 PRO X  21      20.377  34.442  27.301  0.00  0.00            
ATOM    332  HG3 PRO X  21      21.519  33.220  27.786  0.00  0.00            
ATOM    333  CB  PRO X  21      21.478  33.547  25.736  0.00  0.00            
ATOM    334  HB2 PRO X  21      20.554  33.073  25.405  0.00  0.00            
ATOM    335  HB3 PRO X  21      22.411  33.024  25.524  0.00  0.00            
ATOM    336  CA  PRO X  21      21.517  34.926  25.043  0.00  0.00            
ATOM    337  HA  PRO X  21      22.080  34.806  24.118  0.00  0.00            
ATOM    338  C   PRO X  21      20.126  35.411  24.742  0.00  0.00            
ATOM    339  O   PRO X  21      19.619  36.304  25.485  0.00  0.00            
ATOM    340  N   THR X  22      19.614  34.991  23.545  0.00  0.00            
ATOM    341  H   THR X  22      20.179  34.368  22.987  0.00  0.00            
ATOM    342  CA  THR X  22      18.305  35.434  23.147  0.00  0.00            
ATOM    343  HA  THR X  22      18.363  36.513  23.290  0.00  0.00            
ATOM    344  CB  THR X  22      17.980  35.161  21.716  0.00  0.00            
ATOM    345  HB  THR X  22      17.964  34.097  21.481  0.00  0.00            
ATOM    346  CG2 THR X  22      16.595  35.738  21.357  0.00  0.00            
ATOM    347 HG21 THR X  22      15.747  35.281  21.865  0.00  0.00            
ATOM    348 HG22 THR X  22      16.637  36.819  21.489  0.00  0.00            
ATOM    349 HG23 THR X  22      16.355  35.450  20.333  0.00  0.00            
ATOM    350  OG1 THR X  22      18.933  35.812  20.898  0.00  0.00            
ATOM    351  HG1 THR X  22      19.129  36.686  21.245  0.00  0.00            
ATOM    352  C   THR X  22      17.361  34.853  24.130  0.00  0.00            
ATOM    353  O   THR X  22      16.662  35.531  24.886  0.00  0.00            
ATOM    354  N   GLY X  23      17.425  33.541  24.279  0.00  0.00            
ATOM    355  H   GLY X  23      18.219  33.034  23.732  0.00  0.00            
ATOM    356  CA  GLY X  23      16.523  32.791  25.187  0.00  0.00            
ATOM    357  HA2 GLY X  23      15.509  32.913  24.807  0.00  0.00            
ATOM    358  HA3 GLY X  23      16.770  31.745  25.002  0.00  0.00            
ATOM    359  C   GLY X  23      16.712  33.035  26.671  0.00  0.00            
ATOM    360  O   GLY X  23      17.686  33.719  27.030  0.00  0.00            
ATOM    361  N   THR X  24      15.730  32.526  27.391  0.00  0.00            
ATOM    362  H   THR X  24      15.118  31.828  26.993  0.00  0.00            
ATOM    363  CA  THR X  24      15.782  32.671  28.851  0.00  0.00            
ATOM    364  HA  THR X  24      15.742  33.649  29.100  0.00  0.00            
ATOM    365  CB  THR X  24      14.550  32.034  29.530  0.00  0.00            
ATOM    366  HB  THR X  24      14.559  32.253  30.516  0.00  0.00            
ATOM    367  CG2 THR X  24      13.222  32.577  29.020  0.00  0.00            
ATOM    368 HG21 THR X  24      13.325  33.662  29.029  0.00  0.00            
ATOM    369 HG22 THR X  24      13.146  32.222  27.992  0.00  0.00            
ATOM    370 HG23 THR X  24      12.310  32.251  29.520  0.00  0.00            
ATOM    371  OG1 THR X  24      14.530  30.602  29.293  0.00  0.00            
ATOM    372  HG1 THR X  24      15.429  30.096  29.645  0.00  0.00            
ATOM    373  C   THR X  24      17.087  31.993  29.280  0.00  0.00            
ATOM    374  O   THR X  24      17.280  30.776  28.978  0.00  0.00            
ATOM    375  N   PRO X  25      17.947  32.591  30.105  0.00  0.00            
ATOM    376  CD  PRO X  25      17.946  33.997  30.453  0.00  0.00            
ATOM    377  HD2 PRO X  25      17.240  34.204  31.257  0.00  0.00            
ATOM    378  HD3 PRO X  25      17.527  34.562  29.620  0.00  0.00            
ATOM    379  CG  PRO X  25      19.471  34.307  30.632  0.00  0.00            
ATOM    380  HG2 PRO X  25      19.554  35.230  31.205  0.00  0.00            
ATOM    381  HG3 PRO X  25      19.831  34.365  29.605  0.00  0.00            
ATOM    382  CB  PRO X  25      20.006  32.992  31.219  0.00  0.00            
ATOM    383  HB2 PRO X  25      19.741  32.871  32.270  0.00  0.00            
ATOM    384  HB3 PRO X  25      21.083  32.857  31.118  0.00  0.00            
ATOM    385  CA  PRO X  25      19.215  31.976  30.450  0.00  0.00            
ATOM    386  HA  PRO X  25      19.733  31.649  29.549  0.00  0.00            
ATOM    387  C   PRO X  25      19.017  30.712  31.315  0.00  0.00            
ATOM    388  O   PRO X  25      18.193  30.829  32.211  0.00  0.00            
ATOM    389  N   LYS X  26      19.700  29.561  31.127  0.00  0.00            
ATOM    390  H   LYS X  26      20.434  29.388  30.339  0.00  0.00            
ATOM    391  CA  LYS X  26      19.591  28.435  32.112  0.00  0.00            
ATOM    392  HA  LYS X  26      18.629  28.564  32.606  0.00  0.00            
ATOM    393  CB  LYS X  26      19.389  27.073  31.380  0.00  0.00            
ATOM    394  HB2 LYS X  26      19.338  26.259  32.103  0.00  0.00            
ATOM    395  HB3 LYS X  26      18.503  27.170  30.753  0.00  0.00            
ATOM    396  CG  LYS X  26      20.505  26.858  30.370  0.00  0.00            
ATOM    397  HG2 LYS X  26      20.138  26.234  29.555  0.00  0.00            
ATOM    398  HG3 LYS X  26      20.689  27.672  29.800  0.00  0.00            
ATOM    399  CD  LYS X  26      21.816  26.314  30.903  0.00  0.00            
ATOM    400  HD2 LYS X  26      22.355  27.122  31.398  0.00  0.00            
ATOM    401  HD3 LYS X  26      21.480  25.613  31.667  0.00  0.00            
ATOM    402  CE  LYS X  26      22.769  25.658  29.966  0.00  0.00            
ATOM    403  HE2 LYS X  26      23.142  26.485  29.363  0.00  0.00            
ATOM    404  HE3 LYS X  26      23.653  25.331  30.514  0.00  0.00            
ATOM    405  NZ  LYS X  26      22.190  24.622  29.097  0.00  0.00            
ATOM    406  HZ1 LYS X  26      21.754  23.907  29.663  0.00  0.00            
ATOM    407  HZ2 LYS X  26      21.482  24.992  28.355  0.00  0.00            
ATOM    408  HZ3 LYS X  26      22.940  24.061  28.539  0.00  0.00            
ATOM    409  C   LYS X  26      20.580  28.479  33.224  0.00  0.00            
ATOM    410  O   LYS X  26      20.238  27.713  34.144  0.00  0.00            
ATOM    411  N   ALA X  27      21.691  29.188  33.141  0.00  0.00            
ATOM    412  H   ALA X  27      21.881  29.731  32.216  0.00  0.00            
ATOM    413  CA  ALA X  27      22.770  29.276  34.108  0.00  0.00            
ATOM    414  HA  ALA X  27      22.299  29.320  35.090  0.00  0.00            
ATOM    415  CB  ALA X  27      23.698  28.076  34.033  0.00  0.00            
ATOM    416  HB1 ALA X  27      24.543  28.197  34.711  0.00  0.00            
ATOM    417  HB2 ALA X  27      23.217  27.142  34.323  0.00  0.00            
ATOM    418  HB3 ALA X  27      24.168  27.912  33.063  0.00  0.00            
ATOM    419  C   ALA X  27      23.486  30.652  33.883  0.00  0.00            
ATOM    420  O   ALA X  27      23.373  31.300  32.855  0.00  0.00            
ATOM    421  N   LEU X  28      24.261  31.076  34.858  0.00  0.00            
ATOM    422  H   LEU X  28      24.397  30.368  35.676  0.00  0.00            
ATOM    423  CA  LEU X  28      25.178  32.233  34.753  0.00  0.00            
ATOM    424  HA  LEU X  28      25.108  32.667  33.756  0.00  0.00            
ATOM    425  CB  LEU X  28      24.734  33.374  35.749  0.00  0.00            
ATOM    426  HB2 LEU X  28      24.618  32.867  36.708  0.00  0.00            
ATOM    427  HB3 LEU X  28      25.584  34.046  35.860  0.00  0.00            
ATOM    428  CG  LEU X  28      23.517  34.260  35.503  0.00  0.00            
ATOM    429  HG  LEU X  28      23.599  34.615  34.476  0.00  0.00            
ATOM    430  CD1 LEU X  28      22.192  33.565  35.586  0.00  0.00            
ATOM    431 HD11 LEU X  28      22.015  32.768  34.863  0.00  0.00            
ATOM    432 HD12 LEU X  28      22.164  33.029  36.535  0.00  0.00            
ATOM    433 HD13 LEU X  28      21.408  34.320  35.544  0.00  0.00            
ATOM    434  CD2 LEU X  28      23.539  35.450  36.520  0.00  0.00            
ATOM    435 HD21 LEU X  28      23.034  36.346  36.160  0.00  0.00            
ATOM    436 HD22 LEU X  28      22.888  35.235  37.367  0.00  0.00            
ATOM    437 HD23 LEU X  28      24.451  35.706  36.870  0.00  0.00            
ATOM    438  C   LEU X  28      26.643  31.834  34.954  0.00  0.00            
ATOM    439  O   LEU X  28      26.961  30.977  35.710  0.00  0.00            
ATOM    440  N   ILE X  29      27.573  32.457  34.234  0.00  0.00            
ATOM    441  H   ILE X  29      27.285  33.252  33.547  0.00  0.00            
ATOM    442  CA  ILE X  29      29.016  32.178  34.399  0.00  0.00            
ATOM    443  HA  ILE X  29      29.057  31.743  35.309  0.00  0.00            
ATOM    444  CB  ILE X  29      29.408  31.064  33.309  0.00  0.00            
ATOM    445  HB  ILE X  29      28.894  30.165  33.650  0.00  0.00            
ATOM    446  CG2 ILE X  29      28.970  31.401  31.901  0.00  0.00            
ATOM    447 HG21 ILE X  29      29.613  32.080  31.343  0.00  0.00            
ATOM    448 HG22 ILE X  29      28.857  30.497  31.302  0.00  0.00            
ATOM    449 HG23 ILE X  29      27.975  31.811  31.810  0.00  0.00            
ATOM    450  CG1 ILE X  29      30.990  30.864  33.279  0.00  0.00            
ATOM    451 HG12 ILE X  29      31.449  31.672  32.729  0.00  0.00            
ATOM    452 HG13 ILE X  29      31.432  30.754  34.258  0.00  0.00            
ATOM    453  CD1 ILE X  29      31.170  29.463  32.706  0.00  0.00            
ATOM    454 HD11 ILE X  29      30.810  28.732  33.414  0.00  0.00            
ATOM    455 HD12 ILE X  29      30.740  29.411  31.716  0.00  0.00            
ATOM    456 HD13 ILE X  29      32.139  29.273  32.495  0.00  0.00            
ATOM    457  C   ILE X  29      29.850  33.464  34.397  0.00  0.00            
ATOM    458  O   ILE X  29      29.596  34.276  33.512  0.00  0.00            
ATOM    459  N   PHE X  30      30.776  33.584  35.354  0.00  0.00            
ATOM    460  H   PHE X  30      30.981  32.837  35.921  0.00  0.00            
ATOM    461  CA  PHE X  30      31.780  34.642  35.320  0.00  0.00            
ATOM    462  HA  PHE X  30      31.457  35.437  34.788  0.00  0.00            
ATOM    463  CB  PHE X  30      32.016  35.084  36.773  0.00  0.00            
ATOM    464  HB2 PHE X  30      31.026  35.366  37.133  0.00  0.00            
ATOM    465  HB3 PHE X  30      32.315  34.264  37.424  0.00  0.00            
ATOM    466  CG  PHE X  30      32.945  36.256  36.932  0.00  0.00            
ATOM    467  CD1 PHE X  30      32.449  37.579  36.721  0.00  0.00            
ATOM    468  HD1 PHE X  30      31.381  37.734  36.569  0.00  0.00            
ATOM    469  CE1 PHE X  30      33.320  38.684  36.750  0.00  0.00            
ATOM    470  HE1 PHE X  30      33.008  39.725  36.667  0.00  0.00            
ATOM    471  CZ  PHE X  30      34.704  38.411  36.914  0.00  0.00            
ATOM    472  HZ  PHE X  30      35.326  39.305  36.964  0.00  0.00            
ATOM    473  CE2 PHE X  30      35.197  37.133  36.966  0.00  0.00            
ATOM    474  HE2 PHE X  30      36.271  36.987  37.084  0.00  0.00            
ATOM    475  CD2 PHE X  30      34.341  36.059  36.946  0.00  0.00            
ATOM    476  HD2 PHE X  30      34.810  35.080  37.044  0.00  0.00            
ATOM    477  C   PHE X  30      33.068  34.141  34.662  0.00  0.00            
ATOM    478  O   PHE X  30      33.262  32.939  34.791  0.00  0.00            
ATOM    479  N   VAL X  31      33.946  35.022  34.025  0.00  0.00            
ATOM    480  H   VAL X  31      33.492  35.969  33.731  0.00  0.00            
ATOM    481  CA  VAL X  31      35.309  34.723  33.483  0.00  0.00            
ATOM    482  HA  VAL X  31      35.496  33.651  33.537  0.00  0.00            
ATOM    483  CB  VAL X  31      35.361  35.211  31.983  0.00  0.00            
ATOM    484  HB  VAL X  31      35.351  36.218  31.912  0.00  0.00            
ATOM    485  CG1 VAL X  31      36.581  34.559  31.337  0.00  0.00            
ATOM    486 HG11 VAL X  31      36.554  34.623  30.259  0.00  0.00            
ATOM    487 HG12 VAL X  31      37.441  35.112  31.686  0.00  0.00            
ATOM    488 HG13 VAL X  31      36.698  33.600  31.629  0.00  0.00            
ATOM    489  CG2 VAL X  31      34.205  34.551  31.177  0.00  0.00            
ATOM    490 HG21 VAL X  31      34.297  34.852  30.133  0.00  0.00            
ATOM    491 HG22 VAL X  31      34.131  33.468  31.276  0.00  0.00            
ATOM    492 HG23 VAL X  31      33.293  35.002  31.569  0.00  0.00            
ATOM    493  C   VAL X  31      36.361  35.585  34.226  0.00  0.00            
ATOM    494  O   VAL X  31      36.576  36.749  33.897  0.00  0.00            
ATOM    495  N   SER X  32      36.978  34.979  35.199  0.00  0.00            
ATOM    496  H   SER X  32      36.709  34.011  35.302  0.00  0.00            
ATOM    497  CA  SER X  32      38.159  35.484  35.870  0.00  0.00            
ATOM    498  HA  SER X  32      38.118  36.554  36.077  0.00  0.00            
ATOM    499  CB  SER X  32      38.217  34.721  37.210  0.00  0.00            
ATOM    500  HB2 SER X  32      37.227  34.522  37.620  0.00  0.00            
ATOM    501  HB3 SER X  32      38.488  33.770  37.003  0.00  0.00            
ATOM    502  OG  SER X  32      39.094  35.320  38.129  0.00  0.00            
ATOM    503  HG  SER X  32      39.555  34.431  38.557  0.00  0.00            
ATOM    504  C   SER X  32      39.420  35.266  35.010  0.00  0.00            
ATOM    505  O   SER X  32      39.951  34.144  34.914  0.00  0.00            
ATOM    506  N   HID X  33      39.810  36.322  34.334  0.00  0.00            
ATOM    507  H   HID X  33      39.402  37.281  34.652  0.00  0.00            
ATOM    508  CA  HID X  33      41.051  36.384  33.499  0.00  0.00            
ATOM    509  HA  HID X  33      41.099  35.449  32.942  0.00  0.00            
ATOM    510  CB  HID X  33      41.030  37.563  32.522  0.00  0.00            
ATOM    511  HB2 HID X  33      41.923  37.694  32.069  0.00  0.00            
ATOM    512  HB3 HID X  33      40.432  37.389  31.627  0.00  0.00            
ATOM    513  CG  HID X  33      40.637  38.853  33.058  0.00  0.00            
ATOM    514  ND1 HID X  33      39.403  39.156  33.673  0.00  0.00            
ATOM    515  HD1 HID X  33      38.472  38.589  33.693  0.00  0.00            
ATOM    516  CE1 HID X  33      39.473  40.381  34.218  0.00  0.00            
ATOM    517  HE1 HID X  33      38.729  40.816  34.884  0.00  0.00            
ATOM    518  NE2 HID X  33      40.751  40.818  34.039  0.00  0.00            
ATOM    519  CD2 HID X  33      41.446  39.884  33.321  0.00  0.00            
ATOM    520  HD2 HID X  33      42.525  39.945  33.182  0.00  0.00            
ATOM    521  C   HID X  33      42.225  36.516  34.465  0.00  0.00            
ATOM    522  O   HID X  33      42.091  36.992  35.623  0.00  0.00            
ATOM    523  N   GLY X  34      43.433  36.240  33.940  0.00  0.00            
ATOM    524  H   GLY X  34      43.346  36.062  32.869  0.00  0.00            
ATOM    525  CA  GLY X  34      44.767  36.141  34.645  0.00  0.00            
ATOM    526  HA2 GLY X  34      44.659  36.018  35.723  0.00  0.00            
ATOM    527  HA3 GLY X  34      45.279  35.349  34.285  0.00  0.00            
ATOM    528  C   GLY X  34      45.627  37.440  34.455  0.00  0.00            
ATOM    529  O   GLY X  34      45.243  38.526  34.029  0.00  0.00            
ATOM    530  N   ALA X  35      46.893  37.235  34.916  0.00  0.00            
ATOM    531  H   ALA X  35      47.183  36.294  35.360  0.00  0.00            
ATOM    532  CA  ALA X  35      47.939  38.245  35.023  0.00  0.00            
ATOM    533  HA  ALA X  35      47.630  38.943  35.684  0.00  0.00            
ATOM    534  CB  ALA X  35      49.141  37.666  35.713  0.00  0.00            
ATOM    535  HB1 ALA X  35      49.741  36.992  35.101  0.00  0.00            
ATOM    536  HB2 ALA X  35      49.752  38.471  36.121  0.00  0.00            
ATOM    537  HB3 ALA X  35      48.745  36.980  36.462  0.00  0.00            
ATOM    538  C   ALA X  35      48.288  38.814  33.623  0.00  0.00            
ATOM    539  O   ALA X  35      48.673  37.990  32.736  0.00  0.00            
ATOM    540  N   GLY X  36      48.095  40.115  33.571  0.00  0.00            
ATOM    541  H   GLY X  36      47.741  40.571  34.495  0.00  0.00            
ATOM    542  CA  GLY X  36      48.360  41.113  32.554  0.00  0.00            
ATOM    543  HA2 GLY X  36      48.437  42.107  32.968  0.00  0.00            
ATOM    544  HA3 GLY X  36      49.269  40.882  32.181  0.00  0.00            
ATOM    545  C   GLY X  36      47.435  41.245  31.384  0.00  0.00            
ATOM    546  O   GLY X  36      47.649  42.154  30.529  0.00  0.00            
ATOM    547  N   GLU X  37      46.490  40.338  31.236  0.00  0.00            
ATOM    548  H   GLU X  37      46.277  39.613  32.021  0.00  0.00            
ATOM    549  CA  GLU X  37      45.541  40.272  30.128  0.00  0.00            
ATOM    550  HA  GLU X  37      45.817  40.679  29.155  0.00  0.00            
ATOM    551  CB  GLU X  37      45.375  38.799  29.719  0.00  0.00            
ATOM    552  HB2 GLU X  37      44.688  38.869  29.052  0.00  0.00            
ATOM    553  HB3 GLU X  37      46.146  38.415  29.191  0.00  0.00            
ATOM    554  CG  GLU X  37      44.976  37.804  30.774  0.00  0.00            
ATOM    555  HG2 GLU X  37      45.868  37.424  31.271  0.00  0.00            
ATOM    556  HG3 GLU X  37      44.332  38.317  31.488  0.00  0.00            
ATOM    557  CD  GLU X  37      44.232  36.532  30.331  0.00  0.00            
ATOM    558  OE1 GLU X  37      44.384  36.179  29.115  0.00  0.00            
ATOM    559  OE2 GLU X  37      43.442  35.966  31.076  0.00  0.00            
ATOM    560  C   GLU X  37      44.243  40.960  30.567  0.00  0.00            
ATOM    561  O   GLU X  37      44.335  41.900  31.313  0.00  0.00            
ATOM    562  N   HIE X  38      43.137  40.485  30.060  0.00  0.00            
ATOM    563  H   HIE X  38      43.180  39.671  29.464  0.00  0.00            
ATOM    564  CA  HIE X  38      41.823  41.193  30.083  0.00  0.00            
ATOM    565  HA  HIE X  38      41.601  41.258  31.066  0.00  0.00            
ATOM    566  CB  HIE X  38      41.865  42.527  29.292  0.00  0.00            
ATOM    567  HB2 HIE X  38      40.938  42.925  29.332  0.00  0.00            
ATOM    568  HB3 HIE X  38      42.528  43.236  29.789  0.00  0.00            
ATOM    569  CG  HIE X  38      42.322  42.348  27.890  0.00  0.00            
ATOM    570  ND1 HIE X  38      41.485  41.969  26.857  0.00  0.00            
ATOM    571  CE1 HIE X  38      42.189  41.975  25.716  0.00  0.00            
ATOM    572  HE1 HIE X  38      41.780  41.643  24.762  0.00  0.00            
ATOM    573  NE2 HIE X  38      43.495  42.252  26.056  0.00  0.00            
ATOM    574  HE2 HIE X  38      44.160  42.514  25.343  0.00  0.00            
ATOM    575  CD2 HIE X  38      43.629  42.524  27.491  0.00  0.00            
ATOM    576  HD2 HIE X  38      44.484  42.902  28.050  0.00  0.00            
ATOM    577  C   HIE X  38      40.850  40.165  29.524  0.00  0.00            
ATOM    578  O   HIE X  38      41.151  39.249  28.766  0.00  0.00            
ATOM    579  N   SER X  39      39.576  40.492  29.826  0.00  0.00            
ATOM    580  H   SER X  39      39.485  41.440  30.357  0.00  0.00            
ATOM    581  CA  SER X  39      38.443  39.665  29.456  0.00  0.00            
ATOM    582  HA  SER X  39      38.661  38.671  29.845  0.00  0.00            
ATOM    583  CB  SER X  39      37.215  40.111  30.359  0.00  0.00            
ATOM    584  HB2 SER X  39      36.411  39.532  30.162  0.00  0.00            
ATOM    585  HB3 SER X  39      37.502  39.958  31.315  0.00  0.00            
ATOM    586  OG  SER X  39      36.893  41.480  30.179  0.00  0.00            
ATOM    587  HG  SER X  39      37.710  42.048  30.351  0.00  0.00            
ATOM    588  C   SER X  39      38.080  39.740  27.985  0.00  0.00            
ATOM    589  O   SER X  39      37.356  38.830  27.524  0.00  0.00            
ATOM    590  N   GLY X  40      38.608  40.743  27.238  0.00  0.00            
ATOM    591  H   GLY X  40      39.163  41.533  27.745  0.00  0.00            
ATOM    592  CA  GLY X  40      38.270  40.907  25.848  0.00  0.00            
ATOM    593  HA2 GLY X  40      37.193  41.018  25.727  0.00  0.00            
ATOM    594  HA3 GLY X  40      38.723  41.857  25.564  0.00  0.00            
ATOM    595  C   GLY X  40      38.895  39.815  24.947  0.00  0.00            
ATOM    596  O   GLY X  40      38.447  39.623  23.814  0.00  0.00            
ATOM    597  N   ARG X  41      39.887  39.062  25.507  0.00  0.00            
ATOM    598  H   ARG X  41      40.246  39.486  26.444  0.00  0.00            
ATOM    599  CA  ARG X  41      40.509  37.878  24.842  0.00  0.00            
ATOM    600  HA  ARG X  41      40.932  38.177  23.975  0.00  0.00            
ATOM    601  CB  ARG X  41      41.720  37.472  25.767  0.00  0.00            
ATOM    602  HB2 ARG X  41      41.343  37.097  26.718  0.00  0.00            
ATOM    603  HB3 ARG X  41      42.305  36.674  25.309  0.00  0.00            
ATOM    604  CG  ARG X  41      42.696  38.662  25.956  0.00  0.00            
ATOM    605  HG2 ARG X  41      42.852  39.205  25.024  0.00  0.00            
ATOM    606  HG3 ARG X  41      42.406  39.409  26.681  0.00  0.00            
ATOM    607  CD  ARG X  41      44.077  38.096  26.373  0.00  0.00            
ATOM    608  HD2 ARG X  41      44.667  38.941  26.697  0.00  0.00            
ATOM    609  HD3 ARG X  41      43.967  37.403  27.028  0.00  0.00            
ATOM    610  NE  ARG X  41      44.711  37.459  25.228  0.00  0.00            
ATOM    611  HE  ARG X  41      44.519  37.753  24.207  0.00  0.00            
ATOM    612  CZ  ARG X  41      45.677  36.571  25.321  0.00  0.00            
ATOM    613  NH1 ARG X  41      45.965  36.064  26.499  0.00  0.00            
ATOM    614 HH11 ARG X  41      45.494  36.499  27.369  0.00  0.00            
ATOM    615 HH12 ARG X  41      46.750  35.438  26.613  0.00  0.00            
ATOM    616  NH2 ARG X  41      46.406  36.103  24.305  0.00  0.00            
ATOM    617 HH21 ARG X  41      46.013  36.239  23.298  0.00  0.00            
ATOM    618 HH22 ARG X  41      46.924  35.166  24.505  0.00  0.00            
ATOM    619  C   ARG X  41      39.534  36.735  24.783  0.00  0.00            
ATOM    620  O   ARG X  41      39.709  35.974  23.865  0.00  0.00            
ATOM    621  N   TYR X  42      38.524  36.651  25.650  0.00  0.00            
ATOM    622  H   TYR X  42      38.286  37.480  26.317  0.00  0.00            
ATOM    623  CA  TYR X  42      37.635  35.515  25.891  0.00  0.00            
ATOM    624  HA  TYR X  42      38.116  34.562  25.668  0.00  0.00            
ATOM    625  CB  TYR X  42      37.294  35.466  27.380  0.00  0.00            
ATOM    626  HB2 TYR X  42      36.928  36.390  27.828  0.00  0.00            
ATOM    627  HB3 TYR X  42      36.513  34.718  27.522  0.00  0.00            
ATOM    628  CG  TYR X  42      38.461  34.994  28.254  0.00  0.00            
ATOM    629  CD1 TYR X  42      38.567  33.712  28.805  0.00  0.00            
ATOM    630  HD1 TYR X  42      37.942  32.962  28.547  0.00  0.00            
ATOM    631  CE1 TYR X  42      39.645  33.457  29.681  0.00  0.00            
ATOM    632  HE1 TYR X  42      39.866  32.449  30.031  0.00  0.00            
ATOM    633  CZ  TYR X  42      40.688  34.406  29.968  0.00  0.00            
ATOM    634  OH  TYR X  42      41.803  34.047  30.661  0.00  0.00            
ATOM    635  HH  TYR X  42      42.598  34.789  30.596  0.00  0.00            
ATOM    636  CE2 TYR X  42      40.544  35.655  29.402  0.00  0.00            
ATOM    637  HE2 TYR X  42      41.269  36.438  29.622  0.00  0.00            
ATOM    638  CD2 TYR X  42      39.402  35.986  28.680  0.00  0.00            
ATOM    639  HD2 TYR X  42      39.241  37.041  28.458  0.00  0.00            
ATOM    640  C   TYR X  42      36.345  35.476  25.004  0.00  0.00            
ATOM    641  O   TYR X  42      35.281  34.972  25.436  0.00  0.00            
ATOM    642  N   GLU X  43      36.539  35.909  23.768  0.00  0.00            
ATOM    643  H   GLU X  43      37.558  36.183  23.494  0.00  0.00            
ATOM    644  CA  GLU X  43      35.363  36.288  22.970  0.00  0.00            
ATOM    645  HA  GLU X  43      34.610  36.680  23.653  0.00  0.00            
ATOM    646  CB  GLU X  43      35.639  37.365  21.992  0.00  0.00            
ATOM    647  HB2 GLU X  43      36.617  37.089  21.599  0.00  0.00            
ATOM    648  HB3 GLU X  43      34.983  37.292  21.125  0.00  0.00            
ATOM    649  CG  GLU X  43      35.680  38.813  22.440  0.00  0.00            
ATOM    650  HG2 GLU X  43      35.825  38.802  23.440  0.00  0.00            
ATOM    651  HG3 GLU X  43      36.481  39.359  21.942  0.00  0.00            
ATOM    652  CD  GLU X  43      34.347  39.529  22.215  0.00  0.00            
ATOM    653  OE1 GLU X  43      34.456  40.753  22.006  0.00  0.00            
ATOM    654  OE2 GLU X  43      33.277  38.899  22.222  0.00  0.00            
ATOM    655  C   GLU X  43      34.704  35.029  22.297  0.00  0.00            
ATOM    656  O   GLU X  43      33.472  34.873  22.322  0.00  0.00            
ATOM    657  N   GLU X  44      35.457  34.044  21.902  0.00  0.00            
ATOM    658  H   GLU X  44      36.537  34.188  21.885  0.00  0.00            
ATOM    659  CA  GLU X  44      35.003  32.924  21.177  0.00  0.00            
ATOM    660  HA  GLU X  44      34.156  33.176  20.539  0.00  0.00            
ATOM    661  CB  GLU X  44      36.086  32.477  20.108  0.00  0.00            
ATOM    662  HB2 GLU X  44      35.615  31.858  19.343  0.00  0.00            
ATOM    663  HB3 GLU X  44      36.462  33.359  19.591  0.00  0.00            
ATOM    664  CG  GLU X  44      37.458  31.838  20.452  0.00  0.00            
ATOM    665  HG2 GLU X  44      37.260  30.932  21.026  0.00  0.00            
ATOM    666  HG3 GLU X  44      38.059  31.599  19.575  0.00  0.00            
ATOM    667  CD  GLU X  44      38.428  32.726  21.313  0.00  0.00            
ATOM    668  OE1 GLU X  44      38.333  33.981  21.425  0.00  0.00            
ATOM    669  OE2 GLU X  44      39.242  32.073  21.986  0.00  0.00            
ATOM    670  C   GLU X  44      34.608  31.792  22.137  0.00  0.00            
ATOM    671  O   GLU X  44      33.643  30.994  21.835  0.00  0.00            
ATOM    672  N   LEU X  45      35.186  31.841  23.379  0.00  0.00            
ATOM    673  H   LEU X  45      35.976  32.456  23.517  0.00  0.00            
ATOM    674  CA  LEU X  45      34.682  30.993  24.534  0.00  0.00            
ATOM    675  HA  LEU X  45      34.462  30.076  24.173  0.00  0.00            
ATOM    676  CB  LEU X  45      35.830  30.846  25.570  0.00  0.00            
ATOM    677  HB2 LEU X  45      36.578  30.407  25.052  0.00  0.00            
ATOM    678  HB3 LEU X  45      36.085  31.771  25.885  0.00  0.00            
ATOM    679  CG  LEU X  45      35.614  29.933  26.763  0.00  0.00            
ATOM    680  HG  LEU X  45      34.841  30.161  27.372  0.00  0.00            
ATOM    681  CD1 LEU X  45      35.239  28.529  26.340  0.00  0.00            
ATOM    682 HD11 LEU X  45      35.164  27.937  27.155  0.00  0.00            
ATOM    683 HD12 LEU X  45      34.281  28.522  25.819  0.00  0.00            
ATOM    684 HD13 LEU X  45      35.985  28.214  25.611  0.00  0.00            
ATOM    685  CD2 LEU X  45      36.875  29.955  27.652  0.00  0.00            
ATOM    686 HD21 LEU X  45      36.813  29.140  28.372  0.00  0.00            
ATOM    687 HD22 LEU X  45      37.753  29.965  27.005  0.00  0.00            
ATOM    688 HD23 LEU X  45      36.810  30.772  28.242  0.00  0.00            
ATOM    689  C   LEU X  45      33.396  31.594  25.137  0.00  0.00            
ATOM    690  O   LEU X  45      32.549  30.752  25.540  0.00  0.00            
ATOM    691  N   ALA X  46      33.280  32.908  25.206  0.00  0.00            
ATOM    692  H   ALA X  46      34.179  33.515  25.107  0.00  0.00            
ATOM    693  CA  ALA X  46      32.135  33.463  25.773  0.00  0.00            
ATOM    694  HA  ALA X  46      31.852  32.918  26.673  0.00  0.00            
ATOM    695  CB  ALA X  46      32.278  34.921  26.065  0.00  0.00            
ATOM    696  HB1 ALA X  46      32.841  35.107  26.979  0.00  0.00            
ATOM    697  HB2 ALA X  46      32.676  35.430  25.187  0.00  0.00            
ATOM    698  HB3 ALA X  46      31.243  35.234  26.205  0.00  0.00            
ATOM    699  C   ALA X  46      30.972  33.311  24.741  0.00  0.00            
ATOM    700  O   ALA X  46      29.805  33.136  25.227  0.00  0.00            
ATOM    701  N   ARG X  47      31.275  33.248  23.428  0.00  0.00            
ATOM    702  H   ARG X  47      32.275  33.478  23.060  0.00  0.00            
ATOM    703  CA  ARG X  47      30.253  32.976  22.419  0.00  0.00            
ATOM    704  HA  ARG X  47      29.449  33.583  22.496  0.00  0.00            
ATOM    705  CB  ARG X  47      30.803  33.301  21.017  0.00  0.00            
ATOM    706  HB2 ARG X  47      31.264  34.289  21.028  0.00  0.00            
ATOM    707  HB3 ARG X  47      31.584  32.601  20.719  0.00  0.00            
ATOM    708  CG  ARG X  47      29.905  33.291  19.777  0.00  0.00            
ATOM    709  HG2 ARG X  47      29.630  32.243  19.657  0.00  0.00            
ATOM    710  HG3 ARG X  47      30.414  33.636  18.877  0.00  0.00            
ATOM    711  CD  ARG X  47      28.695  34.155  20.025  0.00  0.00            
ATOM    712  HD2 ARG X  47      28.030  33.998  19.176  0.00  0.00            
ATOM    713  HD3 ARG X  47      28.158  33.828  20.916  0.00  0.00            
ATOM    714  NE  ARG X  47      29.064  35.581  20.272  0.00  0.00            
ATOM    715  HE  ARG X  47      30.115  35.787  20.476  0.00  0.00            
ATOM    716  CZ  ARG X  47      28.177  36.549  20.533  0.00  0.00            
ATOM    717  NH1 ARG X  47      26.924  36.322  20.240  0.00  0.00            
ATOM    718 HH11 ARG X  47      26.574  35.374  19.832  0.00  0.00            
ATOM    719 HH12 ARG X  47      26.147  36.898  20.532  0.00  0.00            
ATOM    720  NH2 ARG X  47      28.535  37.721  21.003  0.00  0.00            
ATOM    721 HH21 ARG X  47      29.540  38.141  21.013  0.00  0.00            
ATOM    722 HH22 ARG X  47      27.763  38.486  21.074  0.00  0.00            
ATOM    723  C   ARG X  47      29.780  31.569  22.689  0.00  0.00            
ATOM    724  O   ARG X  47      28.596  31.340  22.519  0.00  0.00            
ATOM    725  N   MET X  48      30.693  30.626  22.933  0.00  0.00            
ATOM    726  H   MET X  48      31.746  30.909  22.942  0.00  0.00            
ATOM    727  CA  MET X  48      30.264  29.227  22.967  0.00  0.00            
ATOM    728  HA  MET X  48      29.657  29.150  22.065  0.00  0.00            
ATOM    729  CB  MET X  48      31.431  28.255  22.741  0.00  0.00            
ATOM    730  HB2 MET X  48      31.820  28.342  21.727  0.00  0.00            
ATOM    731  HB3 MET X  48      32.317  28.521  23.317  0.00  0.00            
ATOM    732  CG  MET X  48      31.196  26.806  23.071  0.00  0.00            
ATOM    733  HG2 MET X  48      30.262  26.584  22.554  0.00  0.00            
ATOM    734  HG3 MET X  48      31.966  26.262  22.524  0.00  0.00            
ATOM    735  SD  MET X  48      31.115  26.264  24.774  0.00  0.00            
ATOM    736  CE  MET X  48      32.866  26.057  25.149  0.00  0.00            
ATOM    737  HE1 MET X  48      33.416  26.912  24.755  0.00  0.00            
ATOM    738  HE2 MET X  48      33.060  26.072  26.222  0.00  0.00            
ATOM    739  HE3 MET X  48      33.243  25.207  24.580  0.00  0.00            
ATOM    740  C   MET X  48      29.424  28.861  24.231  0.00  0.00            
ATOM    741  O   MET X  48      28.466  28.105  24.093  0.00  0.00            
ATOM    742  N   LEU X  49      29.682  29.468  25.431  0.00  0.00            
ATOM    743  H   LEU X  49      30.640  29.986  25.369  0.00  0.00            
ATOM    744  CA  LEU X  49      28.863  29.304  26.661  0.00  0.00            
ATOM    745  HA  LEU X  49      28.618  28.343  26.855  0.00  0.00            
ATOM    746  CB  LEU X  49      29.694  29.943  27.804  0.00  0.00            
ATOM    747  HB2 LEU X  49      29.904  30.951  27.449  0.00  0.00            
ATOM    748  HB3 LEU X  49      28.963  30.001  28.611  0.00  0.00            
ATOM    749  CG  LEU X  49      31.006  29.302  28.240  0.00  0.00            
ATOM    750  HG  LEU X  49      31.648  29.098  27.383  0.00  0.00            
ATOM    751  CD1 LEU X  49      31.721  30.302  29.275  0.00  0.00            
ATOM    752 HD11 LEU X  49      32.491  29.741  29.805  0.00  0.00            
ATOM    753 HD12 LEU X  49      32.180  31.147  28.763  0.00  0.00            
ATOM    754 HD13 LEU X  49      30.994  30.747  29.955  0.00  0.00            
ATOM    755  CD2 LEU X  49      30.588  27.984  28.923  0.00  0.00            
ATOM    756 HD21 LEU X  49      31.501  27.511  29.283  0.00  0.00            
ATOM    757 HD22 LEU X  49      29.971  28.282  29.771  0.00  0.00            
ATOM    758 HD23 LEU X  49      30.126  27.378  28.260  0.00  0.00            
ATOM    759  C   LEU X  49      27.503  30.062  26.307  0.00  0.00            
ATOM    760  O   LEU X  49      26.488  29.528  26.827  0.00  0.00            
ATOM    761  N   MET X  50      27.464  31.073  25.424  0.00  0.00            
ATOM    762  H   MET X  50      28.402  31.463  25.028  0.00  0.00            
ATOM    763  CA  MET X  50      26.214  31.773  25.068  0.00  0.00            
ATOM    764  HA  MET X  50      25.718  32.045  25.999  0.00  0.00            
ATOM    765  CB  MET X  50      26.571  33.128  24.355  0.00  0.00            
ATOM    766  HB2 MET X  50      27.393  33.681  24.810  0.00  0.00            
ATOM    767  HB3 MET X  50      26.850  32.995  23.309  0.00  0.00            
ATOM    768  CG  MET X  50      25.361  33.985  24.387  0.00  0.00            
ATOM    769  HG2 MET X  50      24.525  33.454  23.934  0.00  0.00            
ATOM    770  HG3 MET X  50      25.069  34.286  25.393  0.00  0.00            
ATOM    771  SD  MET X  50      25.701  35.557  23.631  0.00  0.00            
ATOM    772  CE  MET X  50      24.529  35.417  22.160  0.00  0.00            
ATOM    773  HE1 MET X  50      24.475  36.283  21.500  0.00  0.00            
ATOM    774  HE2 MET X  50      24.665  34.600  21.583  0.00  0.00            
ATOM    775  HE3 MET X  50      23.533  35.359  22.600  0.00  0.00            
ATOM    776  C   MET X  50      25.295  30.980  24.166  0.00  0.00            
ATOM    777  O   MET X  50      24.086  31.112  24.382  0.00  0.00            
ATOM    778  N   GLY X  51      25.902  30.216  23.306  0.00  0.00            
ATOM    779  H   GLY X  51      26.990  30.281  23.279  0.00  0.00            
ATOM    780  CA  GLY X  51      25.196  29.234  22.486  0.00  0.00            
ATOM    781  HA2 GLY X  51      24.396  29.802  22.011  0.00  0.00            
ATOM    782  HA3 GLY X  51      25.813  28.913  21.647  0.00  0.00            
ATOM    783  C   GLY X  51      24.531  27.999  23.156  0.00  0.00            
ATOM    784  O   GLY X  51      23.613  27.397  22.584  0.00  0.00            
ATOM    785  N   LEU X  52      24.988  27.755  24.400  0.00  0.00            
ATOM    786  H   LEU X  52      25.827  28.382  24.702  0.00  0.00            
ATOM    787  CA  LEU X  52      24.346  26.797  25.333  0.00  0.00            
ATOM    788  HA  LEU X  52      23.824  26.004  24.797  0.00  0.00            
ATOM    789  CB  LEU X  52      25.376  26.112  26.270  0.00  0.00            
ATOM    790  HB2 LEU X  52      25.687  26.801  27.055  0.00  0.00            
ATOM    791  HB3 LEU X  52      24.727  25.420  26.806  0.00  0.00            
ATOM    792  CG  LEU X  52      26.613  25.428  25.675  0.00  0.00            
ATOM    793  HG  LEU X  52      27.261  26.133  25.154  0.00  0.00            
ATOM    794  CD1 LEU X  52      27.392  24.854  26.908  0.00  0.00            
ATOM    795 HD11 LEU X  52      26.646  24.282  27.460  0.00  0.00            
ATOM    796 HD12 LEU X  52      28.093  24.196  26.599  0.00  0.00            
ATOM    797 HD13 LEU X  52      27.816  25.677  27.482  0.00  0.00            
ATOM    798  CD2 LEU X  52      26.078  24.250  24.812  0.00  0.00            
ATOM    799 HD21 LEU X  52      25.234  23.791  25.326  0.00  0.00            
ATOM    800 HD22 LEU X  52      25.751  24.650  23.852  0.00  0.00            
ATOM    801 HD23 LEU X  52      26.808  23.597  24.563  0.00  0.00            
ATOM    802  C   LEU X  52      23.333  27.562  26.222  0.00  0.00            
ATOM    803  O   LEU X  52      22.875  26.954  27.163  0.00  0.00            
ATOM    804  N   ASP X  53      23.023  28.861  26.034  0.00  0.00            
ATOM    805  H   ASP X  53      23.522  29.479  25.288  0.00  0.00            
ATOM    806  CA  ASP X  53      22.027  29.629  26.806  0.00  0.00            
ATOM    807  HA  ASP X  53      21.829  30.570  26.292  0.00  0.00            
ATOM    808  CB  ASP X  53      20.651  29.009  26.766  0.00  0.00            
ATOM    809  HB2 ASP X  53      20.407  28.319  27.573  0.00  0.00            
ATOM    810  HB3 ASP X  53      19.901  29.763  27.005  0.00  0.00            
ATOM    811  CG  ASP X  53      20.331  28.541  25.369  0.00  0.00            
ATOM    812  OD1 ASP X  53      20.384  29.338  24.376  0.00  0.00            
ATOM    813  OD2 ASP X  53      20.044  27.364  25.162  0.00  0.00            
ATOM    814  C   ASP X  53      22.534  29.948  28.226  0.00  0.00            
ATOM    815  O   ASP X  53      21.705  30.205  29.158  0.00  0.00            
ATOM    816  N   LEU X  54      23.862  30.018  28.426  0.00  0.00            
ATOM    817  H   LEU X  54      24.572  29.955  27.601  0.00  0.00            
ATOM    818  CA  LEU X  54      24.296  30.642  29.700  0.00  0.00            
ATOM    819  HA  LEU X  54      23.555  30.593  30.497  0.00  0.00            
ATOM    820  CB  LEU X  54      25.709  30.088  30.160  0.00  0.00            
ATOM    821  HB2 LEU X  54      26.343  30.138  29.275  0.00  0.00            
ATOM    822  HB3 LEU X  54      26.098  30.786  30.902  0.00  0.00            
ATOM    823  CG  LEU X  54      25.707  28.625  30.665  0.00  0.00            
ATOM    824  HG  LEU X  54      24.715  28.462  31.086  0.00  0.00            
ATOM    825  CD1 LEU X  54      26.013  27.619  29.537  0.00  0.00            
ATOM    826 HD11 LEU X  54      27.003  27.832  29.135  0.00  0.00            
ATOM    827 HD12 LEU X  54      25.948  26.570  29.829  0.00  0.00            
ATOM    828 HD13 LEU X  54      25.223  27.750  28.798  0.00  0.00            
ATOM    829  CD2 LEU X  54      26.681  28.551  31.824  0.00  0.00            
ATOM    830 HD21 LEU X  54      26.513  29.406  32.480  0.00  0.00            
ATOM    831 HD22 LEU X  54      26.680  27.601  32.359  0.00  0.00            
ATOM    832 HD23 LEU X  54      27.617  28.683  31.468  0.00  0.00            
ATOM    833  C   LEU X  54      24.541  32.118  29.420  0.00  0.00            
ATOM    834  O   LEU X  54      25.155  32.484  28.404  0.00  0.00            
ATOM    835  N   LEU X  55      24.019  32.975  30.294  0.00  0.00            
ATOM    836  H   LEU X  55      23.557  32.604  31.197  0.00  0.00            
ATOM    837  CA  LEU X  55      24.435  34.378  30.394  0.00  0.00            
ATOM    838  HA  LEU X  55      24.430  34.787  29.470  0.00  0.00            
ATOM    839  CB  LEU X  55      23.439  35.134  31.364  0.00  0.00            
ATOM    840  HB2 LEU X  55      22.456  34.920  30.946  0.00  0.00            
ATOM    841  HB3 LEU X  55      23.531  34.719  32.368  0.00  0.00            
ATOM    842  CG  LEU X  55      23.550  36.710  31.354  0.00  0.00            
ATOM    843  HG  LEU X  55      23.362  37.045  30.334  0.00  0.00            
ATOM    844  CD1 LEU X  55      22.464  37.332  32.223  0.00  0.00            
ATOM    845 HD11 LEU X  55      22.514  38.420  32.258  0.00  0.00            
ATOM    846 HD12 LEU X  55      21.555  36.972  31.740  0.00  0.00            
ATOM    847 HD13 LEU X  55      22.555  36.991  33.254  0.00  0.00            
ATOM    848  CD2 LEU X  55      24.880  37.389  31.794  0.00  0.00            
ATOM    849 HD21 LEU X  55      25.622  37.139  31.035  0.00  0.00            
ATOM    850 HD22 LEU X  55      24.753  38.471  31.805  0.00  0.00            
ATOM    851 HD23 LEU X  55      25.228  37.180  32.718  0.00  0.00            
ATOM    852  C   LEU X  55      25.864  34.481  30.955  0.00  0.00            
ATOM    853  O   LEU X  55      26.117  34.255  32.114  0.00  0.00            
ATOM    854  N   VAL X  56      26.794  34.791  30.034  0.00  0.00            
ATOM    855  H   VAL X  56      26.357  35.374  29.223  0.00  0.00            
ATOM    856  CA  VAL X  56      28.231  34.892  30.380  0.00  0.00            
ATOM    857  HA  VAL X  56      28.511  34.349  31.185  0.00  0.00            
ATOM    858  CB  VAL X  56      28.985  34.319  29.139  0.00  0.00            
ATOM    859  HB  VAL X  56      29.015  35.141  28.423  0.00  0.00            
ATOM    860  CG1 VAL X  56      30.513  34.047  29.473  0.00  0.00            
ATOM    861 HG11 VAL X  56      30.664  34.086  30.552  0.00  0.00            
ATOM    862 HG12 VAL X  56      30.827  33.029  29.244  0.00  0.00            
ATOM    863 HG13 VAL X  56      31.139  34.817  29.047  0.00  0.00            
ATOM    864  CG2 VAL X  56      28.302  33.121  28.414  0.00  0.00            
ATOM    865 HG21 VAL X  56      27.361  33.336  27.931  0.00  0.00            
ATOM    866 HG22 VAL X  56      28.917  32.769  27.599  0.00  0.00            
ATOM    867 HG23 VAL X  56      28.263  32.364  29.183  0.00  0.00            
ATOM    868  C   VAL X  56      28.676  36.324  30.639  0.00  0.00            
ATOM    869  O   VAL X  56      28.295  37.223  29.925  0.00  0.00            
ATOM    870  N   PHE X  57      29.502  36.598  31.618  0.00  0.00            
ATOM    871  H   PHE X  57      29.835  35.862  32.350  0.00  0.00            
ATOM    872  CA  PHE X  57      29.821  37.939  32.034  0.00  0.00            
ATOM    873  HA  PHE X  57      29.901  38.535  31.124  0.00  0.00            
ATOM    874  CB  PHE X  57      28.700  38.501  32.924  0.00  0.00            
ATOM    875  HB2 PHE X  57      28.919  39.558  32.970  0.00  0.00            
ATOM    876  HB3 PHE X  57      27.782  38.406  32.514  0.00  0.00            
ATOM    877  CG  PHE X  57      28.638  38.062  34.352  0.00  0.00            
ATOM    878  CD1 PHE X  57      29.140  38.887  35.392  0.00  0.00            
ATOM    879  HD1 PHE X  57      29.658  39.819  35.220  0.00  0.00            
ATOM    880  CE1 PHE X  57      28.851  38.480  36.730  0.00  0.00            
ATOM    881  HE1 PHE X  57      29.169  39.085  37.474  0.00  0.00            
ATOM    882  CZ  PHE X  57      28.182  37.275  37.019  0.00  0.00            
ATOM    883  HZ  PHE X  57      28.099  37.010  38.073  0.00  0.00            
ATOM    884  CE2 PHE X  57      27.889  36.404  35.956  0.00  0.00            
ATOM    885  HE2 PHE X  57      27.357  35.462  36.098  0.00  0.00            
ATOM    886  CD2 PHE X  57      28.062  36.808  34.632  0.00  0.00            
ATOM    887  HD2 PHE X  57      27.685  36.173  33.830  0.00  0.00            
ATOM    888  C   PHE X  57      31.185  37.931  32.725  0.00  0.00            
ATOM    889  O   PHE X  57      31.715  36.924  33.185  0.00  0.00            
ATOM    890  N   ALA X  58      31.784  39.072  32.613  0.00  0.00            
ATOM    891  H   ALA X  58      31.177  39.794  32.068  0.00  0.00            
ATOM    892  CA  ALA X  58      33.085  39.341  33.112  0.00  0.00            
ATOM    893  HA  ALA X  58      33.099  38.886  34.102  0.00  0.00            
ATOM    894  CB  ALA X  58      34.136  38.886  32.156  0.00  0.00            
ATOM    895  HB1 ALA X  58      35.101  39.042  32.640  0.00  0.00            
ATOM    896  HB2 ALA X  58      33.969  37.910  31.956  0.00  0.00            
ATOM    897  HB3 ALA X  58      34.102  39.361  31.176  0.00  0.00            
ATOM    898  C   ALA X  58      33.254  40.833  33.425  0.00  0.00            
ATOM    899  O   ALA X  58      32.439  41.676  33.071  0.00  0.00            
ATOM    900  N   HIE X  59      34.347  41.192  34.107  0.00  0.00            
ATOM    901  H   HIE X  59      34.939  40.307  34.339  0.00  0.00            
ATOM    902  CA  HIE X  59      34.955  42.480  34.004  0.00  0.00            
ATOM    903  HA  HIE X  59      34.552  43.082  33.190  0.00  0.00            
ATOM    904  CB  HIE X  59      34.689  43.214  35.338  0.00  0.00            
ATOM    905  HB2 HIE X  59      34.930  44.273  35.242  0.00  0.00            
ATOM    906  HB3 HIE X  59      33.610  43.235  35.378  0.00  0.00            
ATOM    907  CG  HIE X  59      35.226  42.605  36.638  0.00  0.00            
ATOM    908  ND1 HIE X  59      34.635  42.577  37.904  0.00  0.00            
ATOM    909  CE1 HIE X  59      35.570  42.099  38.707  0.00  0.00            
ATOM    910  HE1 HIE X  59      35.597  42.158  39.714  0.00  0.00            
ATOM    911  NE2 HIE X  59      36.609  41.637  38.077  0.00  0.00            
ATOM    912  HE2 HIE X  59      37.545  41.303  38.501  0.00  0.00            
ATOM    913  CD2 HIE X  59      36.423  41.925  36.732  0.00  0.00            
ATOM    914  HD2 HIE X  59      37.092  41.781  35.989  0.00  0.00            
ATOM    915  C   HIE X  59      36.408  42.253  33.580  0.00  0.00            
ATOM    916  O   HIE X  59      36.920  41.117  33.493  0.00  0.00            
ATOM    917  N   ASP X  60      37.047  43.359  33.306  0.00  0.00            
ATOM    918  H   ASP X  60      36.435  44.260  33.300  0.00  0.00            
ATOM    919  CA  ASP X  60      38.519  43.512  33.429  0.00  0.00            
ATOM    920  HA  ASP X  60      39.020  42.589  33.135  0.00  0.00            
ATOM    921  CB  ASP X  60      39.196  44.578  32.494  0.00  0.00            
ATOM    922  HB2 ASP X  60      38.721  45.542  32.678  0.00  0.00            
ATOM    923  HB3 ASP X  60      40.181  44.544  32.715  0.00  0.00            
ATOM    924  CG  ASP X  60      38.916  44.203  31.077  0.00  0.00            
ATOM    925  OD1 ASP X  60      38.696  43.056  30.651  0.00  0.00            
ATOM    926  OD2 ASP X  60      39.089  45.170  30.298  0.00  0.00            
ATOM    927  C   ASP X  60      38.852  43.797  34.941  0.00  0.00            
ATOM    928  O   ASP X  60      38.025  44.464  35.570  0.00  0.00            
ATOM    929  N   HIE X  61      39.977  43.237  35.495  0.00  0.00            
ATOM    930  H   HIE X  61      40.677  42.720  34.840  0.00  0.00            
ATOM    931  CA  HIE X  61      40.339  43.418  36.929  0.00  0.00            
ATOM    932  HA  HIE X  61      39.548  43.573  37.538  0.00  0.00            
ATOM    933  CB  HIE X  61      41.298  42.244  37.465  0.00  0.00            
ATOM    934  HB2 HIE X  61      42.103  42.224  36.729  0.00  0.00            
ATOM    935  HB3 HIE X  61      41.729  42.489  38.436  0.00  0.00            
ATOM    936  CG  HIE X  61      40.727  40.828  37.496  0.00  0.00            
ATOM    937  ND1 HIE X  61      39.544  40.606  38.157  0.00  0.00            
ATOM    938  CE1 HIE X  61      39.375  39.244  37.995  0.00  0.00            
ATOM    939  HE1 HIE X  61      38.433  38.730  38.182  0.00  0.00            
ATOM    940  NE2 HIE X  61      40.398  38.721  37.330  0.00  0.00            
ATOM    941  HE2 HIE X  61      40.517  37.747  36.856  0.00  0.00            
ATOM    942  CD2 HIE X  61      41.233  39.741  36.930  0.00  0.00            
ATOM    943  HD2 HIE X  61      42.094  39.667  36.265  0.00  0.00            
ATOM    944  C   HIE X  61      40.987  44.782  37.132  0.00  0.00            
ATOM    945  O   HIE X  61      41.188  45.479  36.228  0.00  0.00            
ATOM    946  N   VAL X  62      41.125  45.102  38.425  0.00  0.00            
ATOM    947  H   VAL X  62      41.007  44.408  39.151  0.00  0.00            
ATOM    948  CA  VAL X  62      41.837  46.393  38.792  0.00  0.00            
ATOM    949  HA  VAL X  62      41.279  47.219  38.352  0.00  0.00            
ATOM    950  CB  VAL X  62      41.980  46.539  40.305  0.00  0.00            
ATOM    951  HB  VAL X  62      42.387  45.587  40.646  0.00  0.00            
ATOM    952  CG1 VAL X  62      42.760  47.689  40.727  0.00  0.00            
ATOM    953 HG11 VAL X  62      42.591  47.604  41.801  0.00  0.00            
ATOM    954 HG12 VAL X  62      43.742  47.587  40.516  0.00  0.00            
ATOM    955 HG13 VAL X  62      42.287  48.557  40.292  0.00  0.00            
ATOM    956  CG2 VAL X  62      40.555  46.638  40.849  0.00  0.00            
ATOM    957 HG21 VAL X  62      40.091  47.614  40.842  0.00  0.00            
ATOM    958 HG22 VAL X  62      39.924  45.916  40.530  0.00  0.00            
ATOM    959 HG23 VAL X  62      40.675  46.379  41.901  0.00  0.00            
ATOM    960  C   VAL X  62      43.282  46.369  38.142  0.00  0.00            
ATOM    961  O   VAL X  62      44.033  45.393  38.237  0.00  0.00            
ATOM    962  N   GLY X  63      43.671  47.456  37.538  0.00  0.00            
ATOM    963  H   GLY X  63      43.026  48.228  37.442  0.00  0.00            
ATOM    964  CA  GLY X  63      45.013  47.562  36.991  0.00  0.00            
ATOM    965  HA2 GLY X  63      45.091  48.603  36.677  0.00  0.00            
ATOM    966  HA3 GLY X  63      45.809  47.425  37.723  0.00  0.00            
ATOM    967  C   GLY X  63      45.240  46.699  35.762  0.00  0.00            
ATOM    968  O   GLY X  63      46.442  46.489  35.378  0.00  0.00            
ATOM    969  N   HID X  64      44.149  46.289  35.061  0.00  0.00            
ATOM    970  H   HID X  64      43.166  46.534  35.463  0.00  0.00            
ATOM    971  CA  HID X  64      44.164  45.483  33.841  0.00  0.00            
ATOM    972  HA  HID X  64      45.165  45.613  33.430  0.00  0.00            
ATOM    973  CB  HID X  64      43.844  43.992  34.177  0.00  0.00            
ATOM    974  HB2 HID X  64      42.935  43.920  34.775  0.00  0.00            
ATOM    975  HB3 HID X  64      43.693  43.513  33.210  0.00  0.00            
ATOM    976  CG  HID X  64      44.878  43.225  34.983  0.00  0.00            
ATOM    977  ND1 HID X  64      45.415  43.675  36.169  0.00  0.00            
ATOM    978  HD1 HID X  64      44.862  44.322  36.850  0.00  0.00            
ATOM    979  CE1 HID X  64      46.346  42.724  36.496  0.00  0.00            
ATOM    980  HE1 HID X  64      46.889  42.784  37.345  0.00  0.00            
ATOM    981  NE2 HID X  64      46.554  41.828  35.471  0.00  0.00            
ATOM    982  CD2 HID X  64      45.638  42.179  34.519  0.00  0.00            
ATOM    983  HD2 HID X  64      45.517  41.848  33.572  0.00  0.00            
ATOM    984  C   HID X  64      43.215  46.028  32.837  0.00  0.00            
ATOM    985  O   HID X  64      42.167  46.508  33.177  0.00  0.00            
ATOM    986  N   GLY X  65      43.541  45.765  31.577  0.00  0.00            
ATOM    987  H   GLY X  65      44.552  45.393  31.412  0.00  0.00            
ATOM    988  CA  GLY X  65      42.584  46.019  30.530  0.00  0.00            
ATOM    989  HA2 GLY X  65      42.993  45.836  29.681  0.00  0.00            
ATOM    990  HA3 GLY X  65      41.801  45.397  30.671  0.00  0.00            
ATOM    991  C   GLY X  65      42.027  47.396  30.365  0.00  0.00            
ATOM    992  O   GLY X  65      42.751  48.370  30.419  0.00  0.00            
ATOM    993  N   GLN X  66      40.706  47.447  30.333  0.00  0.00            
ATOM    994  H   GLN X  66      40.151  46.525  30.164  0.00  0.00            
ATOM    995  CA  GLN X  66      39.929  48.720  30.159  0.00  0.00            
ATOM    996  HA  GLN X  66      40.559  49.461  29.666  0.00  0.00            
ATOM    997  CB  GLN X  66      38.608  48.503  29.434  0.00  0.00            
ATOM    998  HB2 GLN X  66      38.118  47.607  29.813  0.00  0.00            
ATOM    999  HB3 GLN X  66      37.997  49.398  29.550  0.00  0.00            
ATOM   1000  CG  GLN X  66      38.669  48.310  27.890  0.00  0.00            
ATOM   1001  HG2 GLN X  66      39.526  47.704  27.595  0.00  0.00            
ATOM   1002  HG3 GLN X  66      37.853  47.821  27.553  0.00  0.00            
ATOM   1003  CD  GLN X  66      38.799  49.545  26.917  0.00  0.00            
ATOM   1004  OE1 GLN X  66      38.523  50.671  27.272  0.00  0.00            
ATOM   1005  NE2 GLN X  66      39.072  49.385  25.606  0.00  0.00            
ATOM   1006 HE21 GLN X  66      38.978  50.223  24.916  0.00  0.00            
ATOM   1007 HE22 GLN X  66      39.292  48.387  25.226  0.00  0.00            
ATOM   1008  C   GLN X  66      39.631  49.423  31.441  0.00  0.00            
ATOM   1009  O   GLN X  66      39.209  50.583  31.425  0.00  0.00            
ATOM   1010  N   SER X  67      39.709  48.664  32.571  0.00  0.00            
ATOM   1011  H   SER X  67      40.229  47.712  32.463  0.00  0.00            
ATOM   1012  CA  SER X  67      39.460  49.015  33.950  0.00  0.00            
ATOM   1013  HA  SER X  67      38.593  49.530  34.010  0.00  0.00            
ATOM   1014  CB  SER X  67      39.410  47.718  34.809  0.00  0.00            
ATOM   1015  HB2 SER X  67      40.184  47.030  34.468  0.00  0.00            
ATOM   1016  HB3 SER X  67      39.310  47.928  35.874  0.00  0.00            
ATOM   1017  OG  SER X  67      38.197  47.117  34.565  0.00  0.00            
ATOM   1018  HG  SER X  67      38.251  46.244  35.069  0.00  0.00            
ATOM   1019  C   SER X  67      40.512  50.015  34.538  0.00  0.00            
ATOM   1020  O   SER X  67      41.592  50.239  34.001  0.00  0.00            
ATOM   1021  N   GLU X  68      40.225  50.618  35.655  0.00  0.00            
ATOM   1022  H   GLU X  68      39.324  50.438  36.074  0.00  0.00            
ATOM   1023  CA  GLU X  68      41.059  51.639  36.358  0.00  0.00            
ATOM   1024  HA  GLU X  68      41.306  52.336  35.670  0.00  0.00            
ATOM   1025  CB  GLU X  68      40.153  52.376  37.333  0.00  0.00            
ATOM   1026  HB2 GLU X  68      39.192  52.578  36.860  0.00  0.00            
ATOM   1027  HB3 GLU X  68      39.969  51.598  38.074  0.00  0.00            
ATOM   1028  CG  GLU X  68      40.535  53.668  37.996  0.00  0.00            
ATOM   1029  HG2 GLU X  68      39.775  54.120  38.633  0.00  0.00            
ATOM   1030  HG3 GLU X  68      41.341  53.419  38.686  0.00  0.00            
ATOM   1031  CD  GLU X  68      41.001  54.655  36.916  0.00  0.00            
ATOM   1032  OE1 GLU X  68      40.142  55.317  36.344  0.00  0.00            
ATOM   1033  OE2 GLU X  68      42.159  54.551  36.469  0.00  0.00            
ATOM   1034  C   GLU X  68      42.339  51.067  36.985  0.00  0.00            
ATOM   1035  O   GLU X  68      42.393  49.893  37.304  0.00  0.00            
ATOM   1036  N   GLY X  69      43.321  51.892  37.268  0.00  0.00            
ATOM   1037  H   GLY X  69      43.191  52.848  36.970  0.00  0.00            
ATOM   1038  CA  GLY X  69      44.399  51.571  38.221  0.00  0.00            
ATOM   1039  HA2 GLY X  69      44.619  52.408  38.741  0.00  0.00            
ATOM   1040  HA3 GLY X  69      44.182  50.764  38.788  0.00  0.00            
ATOM   1041  C   GLY X  69      45.732  51.148  37.524  0.00  0.00            
ATOM   1042  O   GLY X  69      45.762  50.735  36.363  0.00  0.00            
ATOM   1043  N   GLU X  70      46.741  51.341  38.362  0.00  0.00            
ATOM   1044  H   GLU X  70      46.688  51.904  39.293  0.00  0.00            
ATOM   1045  CA  GLU X  70      48.114  51.174  37.788  0.00  0.00            
ATOM   1046  HA  GLU X  70      48.189  51.801  36.900  0.00  0.00            
ATOM   1047  CB  GLU X  70      49.177  51.540  38.780  0.00  0.00            
ATOM   1048  HB2 GLU X  70      48.851  51.202  39.764  0.00  0.00            
ATOM   1049  HB3 GLU X  70      50.106  51.030  38.525  0.00  0.00            
ATOM   1050  CG  GLU X  70      49.393  53.050  38.950  0.00  0.00            
ATOM   1051  HG2 GLU X  70      48.502  53.412  39.463  0.00  0.00            
ATOM   1052  HG3 GLU X  70      50.218  53.234  39.503  0.00  0.00            
ATOM   1053  CD  GLU X  70      49.540  53.819  37.591  0.00  0.00            
ATOM   1054  OE1 GLU X  70      48.567  54.578  37.244  0.00  0.00            
ATOM   1055  OE2 GLU X  70      50.485  53.439  36.862  0.00  0.00            
ATOM   1056  C   GLU X  70      48.351  49.740  37.324  0.00  0.00            
ATOM   1057  O   GLU X  70      47.914  48.795  37.954  0.00  0.00            
ATOM   1058  N   ARG X  71      49.037  49.561  36.179  0.00  0.00            
ATOM   1059  H   ARG X  71      49.625  50.356  35.722  0.00  0.00            
ATOM   1060  CA  ARG X  71      49.107  48.296  35.428  0.00  0.00            
ATOM   1061  HA  ARG X  71      48.161  48.016  35.212  0.00  0.00            
ATOM   1062  CB  ARG X  71      49.903  48.623  34.127  0.00  0.00            
ATOM   1063  HB2 ARG X  71      50.909  48.990  34.333  0.00  0.00            
ATOM   1064  HB3 ARG X  71      50.001  47.799  33.420  0.00  0.00            
ATOM   1065  CG  ARG X  71      49.114  49.600  33.306  0.00  0.00            
ATOM   1066  HG2 ARG X  71      48.884  50.516  33.850  0.00  0.00            
ATOM   1067  HG3 ARG X  71      49.621  49.876  32.382  0.00  0.00            
ATOM   1068  CD  ARG X  71      47.784  48.995  32.734  0.00  0.00            
ATOM   1069  HD2 ARG X  71      47.555  49.401  31.749  0.00  0.00            
ATOM   1070  HD3 ARG X  71      47.826  47.907  32.678  0.00  0.00            
ATOM   1071  NE  ARG X  71      46.660  49.246  33.642  0.00  0.00            
ATOM   1072  HE  ARG X  71      46.937  49.527  34.658  0.00  0.00            
ATOM   1073  CZ  ARG X  71      45.351  49.339  33.341  0.00  0.00            
ATOM   1074  NH1 ARG X  71      44.998  48.853  32.222  0.00  0.00            
ATOM   1075 HH11 ARG X  71      45.768  48.267  31.720  0.00  0.00            
ATOM   1076 HH12 ARG X  71      44.057  48.595  31.963  0.00  0.00            
ATOM   1077  NH2 ARG X  71      44.423  49.781  34.107  0.00  0.00            
ATOM   1078 HH21 ARG X  71      44.648  50.380  34.989  0.00  0.00            
ATOM   1079 HH22 ARG X  71      43.373  49.746  33.819  0.00  0.00            
ATOM   1080  C   ARG X  71      49.823  47.191  36.219  0.00  0.00            
ATOM   1081  O   ARG X  71      50.995  47.314  36.580  0.00  0.00            
ATOM   1082  N   MET X  72      49.169  46.077  36.461  0.00  0.00            
ATOM   1083  H   MET X  72      48.125  46.109  36.149  0.00  0.00            
ATOM   1084  CA  MET X  72      49.565  45.016  37.388  0.00  0.00            
ATOM   1085  HA  MET X  72      48.671  44.623  37.646  0.00  0.00            
ATOM   1086  CB  MET X  72      50.514  44.038  36.747  0.00  0.00            
ATOM   1087  HB2 MET X  72      51.432  44.545  36.451  0.00  0.00            
ATOM   1088  HB3 MET X  72      50.913  43.374  37.514  0.00  0.00            
ATOM   1089  CG  MET X  72      49.963  43.340  35.536  0.00  0.00            
ATOM   1090  HG2 MET X  72      49.114  42.699  35.775  0.00  0.00            
ATOM   1091  HG3 MET X  72      49.530  44.088  34.872  0.00  0.00            
ATOM   1092  SD  MET X  72      51.124  42.344  34.635  0.00  0.00            
ATOM   1093  CE  MET X  72      51.653  41.003  35.701  0.00  0.00            
ATOM   1094  HE1 MET X  72      52.676  41.159  36.042  0.00  0.00            
ATOM   1095  HE2 MET X  72      51.042  40.922  36.600  0.00  0.00            
ATOM   1096  HE3 MET X  72      51.573  40.078  35.130  0.00  0.00            
ATOM   1097  C   MET X  72      50.037  45.545  38.687  0.00  0.00            
ATOM   1098  O   MET X  72      51.238  45.590  38.945  0.00  0.00            
ATOM   1099  N   VAL X  73      49.162  46.069  39.513  0.00  0.00            
ATOM   1100  H   VAL X  73      48.244  46.005  39.240  0.00  0.00            
ATOM   1101  CA  VAL X  73      49.458  46.526  40.959  0.00  0.00            
ATOM   1102  HA  VAL X  73      50.165  45.888  41.293  0.00  0.00            
ATOM   1103  CB  VAL X  73      49.754  48.001  41.100  0.00  0.00            
ATOM   1104  HB  VAL X  73      48.901  48.641  40.878  0.00  0.00            
ATOM   1105  CG1 VAL X  73      50.171  48.319  42.503  0.00  0.00            
ATOM   1106 HG11 VAL X  73      50.997  47.648  42.739  0.00  0.00            
ATOM   1107 HG12 VAL X  73      50.472  49.366  42.540  0.00  0.00            
ATOM   1108 HG13 VAL X  73      49.365  48.117  43.209  0.00  0.00            
ATOM   1109  CG2 VAL X  73      50.976  48.429  40.197  0.00  0.00            
ATOM   1110 HG21 VAL X  73      50.770  48.025  39.205  0.00  0.00            
ATOM   1111 HG22 VAL X  73      51.006  49.513  40.092  0.00  0.00            
ATOM   1112 HG23 VAL X  73      51.896  48.110  40.687  0.00  0.00            
ATOM   1113  C   VAL X  73      48.187  46.131  41.695  0.00  0.00            
ATOM   1114  O   VAL X  73      47.119  46.220  41.149  0.00  0.00            
ATOM   1115  N   VAL X  74      48.299  45.738  42.953  0.00  0.00            
ATOM   1116  H   VAL X  74      49.232  45.513  43.447  0.00  0.00            
ATOM   1117  CA  VAL X  74      47.083  45.567  43.808  0.00  0.00            
ATOM   1118  HA  VAL X  74      46.469  46.354  43.653  0.00  0.00            
ATOM   1119  CB  VAL X  74      46.232  44.377  43.533  0.00  0.00            
ATOM   1120  HB  VAL X  74      46.136  44.257  42.454  0.00  0.00            
ATOM   1121  CG1 VAL X  74      46.935  43.148  44.024  0.00  0.00            
ATOM   1122 HG11 VAL X  74      46.640  42.233  43.512  0.00  0.00            
ATOM   1123 HG12 VAL X  74      48.012  43.191  43.861  0.00  0.00            
ATOM   1124 HG13 VAL X  74      46.733  43.085  45.012  0.00  0.00            
ATOM   1125  CG2 VAL X  74      44.872  44.578  44.165  0.00  0.00            
ATOM   1126 HG21 VAL X  74      44.243  43.699  44.025  0.00  0.00            
ATOM   1127 HG22 VAL X  74      44.955  44.849  45.218  0.00  0.00            
ATOM   1128 HG23 VAL X  74      44.248  45.394  43.801  0.00  0.00            
ATOM   1129  C   VAL X  74      47.342  45.764  45.308  0.00  0.00            
ATOM   1130  O   VAL X  74      48.402  45.291  45.753  0.00  0.00            
ATOM   1131  N   SER X  75      46.570  46.660  45.947  0.00  0.00            
ATOM   1132  H   SER X  75      45.697  47.168  45.537  0.00  0.00            
ATOM   1133  CA  SER X  75      46.765  47.098  47.342  0.00  0.00            
ATOM   1134  HA  SER X  75      47.714  47.614  47.338  0.00  0.00            
ATOM   1135  CB  SER X  75      45.750  48.094  47.772  0.00  0.00            
ATOM   1136  HB2 SER X  75      45.853  48.496  48.769  0.00  0.00            
ATOM   1137  HB3 SER X  75      45.917  48.889  47.060  0.00  0.00            
ATOM   1138  OG  SER X  75      44.469  47.475  47.631  0.00  0.00            
ATOM   1139  HG  SER X  75      43.685  48.216  47.577  0.00  0.00            
ATOM   1140  C   SER X  75      46.811  45.884  48.265  0.00  0.00            
ATOM   1141  O   SER X  75      47.730  45.754  49.049  0.00  0.00            
ATOM   1142  N   ASP X  76      45.880  44.913  48.086  0.00  0.00            
ATOM   1143  H   ASP X  76      45.054  45.042  47.403  0.00  0.00            
ATOM   1144  CA  ASP X  76      45.954  43.582  48.663  0.00  0.00            
ATOM   1145  HA  ASP X  76      46.913  43.281  48.752  0.00  0.00            
ATOM   1146  CB  ASP X  76      45.274  43.652  50.068  0.00  0.00            
ATOM   1147  HB2 ASP X  76      45.761  44.402  50.691  0.00  0.00            
ATOM   1148  HB3 ASP X  76      44.246  43.957  49.870  0.00  0.00            
ATOM   1149  CG  ASP X  76      45.396  42.348  50.792  0.00  0.00            
ATOM   1150  OD1 ASP X  76      46.093  42.176  51.830  0.00  0.00            
ATOM   1151  OD2 ASP X  76      44.714  41.403  50.433  0.00  0.00            
ATOM   1152  C   ASP X  76      45.294  42.607  47.690  0.00  0.00            
ATOM   1153  O   ASP X  76      44.388  43.001  46.997  0.00  0.00            
ATOM   1154  N   PHE X  77      45.686  41.316  47.589  0.00  0.00            
ATOM   1155  H   PHE X  77      46.493  40.894  48.188  0.00  0.00            
ATOM   1156  CA  PHE X  77      45.145  40.380  46.512  0.00  0.00            
ATOM   1157  HA  PHE X  77      45.211  40.936  45.577  0.00  0.00            
ATOM   1158  CB  PHE X  77      46.003  39.088  46.593  0.00  0.00            
ATOM   1159  HB2 PHE X  77      47.050  39.377  46.502  0.00  0.00            
ATOM   1160  HB3 PHE X  77      45.842  38.675  47.501  0.00  0.00            
ATOM   1161  CG  PHE X  77      45.733  38.089  45.465  0.00  0.00            
ATOM   1162  CD1 PHE X  77      46.411  38.281  44.279  0.00  0.00            
ATOM   1163  HD1 PHE X  77      47.215  39.012  44.206  0.00  0.00            
ATOM   1164  CE1 PHE X  77      46.065  37.558  43.123  0.00  0.00            
ATOM   1165  HE1 PHE X  77      46.634  37.815  42.230  0.00  0.00            
ATOM   1166  CZ  PHE X  77      45.134  36.510  43.231  0.00  0.00            
ATOM   1167  HZ  PHE X  77      45.113  35.732  42.467  0.00  0.00            
ATOM   1168  CE2 PHE X  77      44.408  36.307  44.416  0.00  0.00            
ATOM   1169  HE2 PHE X  77      43.719  35.475  44.431  0.00  0.00            
ATOM   1170  CD2 PHE X  77      44.721  37.077  45.570  0.00  0.00            
ATOM   1171  HD2 PHE X  77      44.354  36.822  46.476  0.00  0.00            
ATOM   1172  C   PHE X  77      43.642  40.088  46.775  0.00  0.00            
ATOM   1173  O   PHE X  77      42.956  39.783  45.828  0.00  0.00            
ATOM   1174  N   HIE X  78      43.160  40.415  47.986  0.00  0.00            
ATOM   1175  H   HIE X  78      43.790  40.812  48.767  0.00  0.00            
ATOM   1176  CA  HIE X  78      41.768  40.097  48.301  0.00  0.00            
ATOM   1177  HA  HIE X  78      41.577  39.120  48.128  0.00  0.00            
ATOM   1178  CB  HIE X  78      41.518  40.506  49.743  0.00  0.00            
ATOM   1179  HB2 HIE X  78      42.323  40.145  50.383  0.00  0.00            
ATOM   1180  HB3 HIE X  78      41.402  41.582  49.874  0.00  0.00            
ATOM   1181  CG  HIE X  78      40.255  39.864  50.227  0.00  0.00            
ATOM   1182  ND1 HIE X  78      40.206  38.492  50.610  0.00  0.00            
ATOM   1183  CE1 HIE X  78      38.935  38.212  50.775  0.00  0.00            
ATOM   1184  HE1 HIE X  78      38.524  37.205  50.832  0.00  0.00            
ATOM   1185  NE2 HIE X  78      38.128  39.201  50.413  0.00  0.00            
ATOM   1186  HE2 HIE X  78      37.054  39.032  50.334  0.00  0.00            
ATOM   1187  CD2 HIE X  78      38.976  40.306  50.035  0.00  0.00            
ATOM   1188  HD2 HIE X  78      38.594  41.313  49.866  0.00  0.00            
ATOM   1189  C   HIE X  78      40.824  41.002  47.438  0.00  0.00            
ATOM   1190  O   HIE X  78      39.700  40.646  47.201  0.00  0.00            
ATOM   1191  N   VAL X  79      41.295  42.205  46.988  0.00  0.00            
ATOM   1192  H   VAL X  79      42.319  42.400  47.306  0.00  0.00            
ATOM   1193  CA  VAL X  79      40.502  43.231  46.267  0.00  0.00            
ATOM   1194  HA  VAL X  79      39.720  43.545  46.824  0.00  0.00            
ATOM   1195  CB  VAL X  79      41.553  44.375  45.993  0.00  0.00            
ATOM   1196  HB  VAL X  79      42.404  44.029  45.406  0.00  0.00            
ATOM   1197  CG1 VAL X  79      40.817  45.419  45.183  0.00  0.00            
ATOM   1198 HG11 VAL X  79      41.330  46.348  44.934  0.00  0.00            
ATOM   1199 HG12 VAL X  79      40.447  45.039  44.231  0.00  0.00            
ATOM   1200 HG13 VAL X  79      39.904  45.638  45.716  0.00  0.00            
ATOM   1201  CG2 VAL X  79      42.098  45.126  47.215  0.00  0.00            
ATOM   1202 HG21 VAL X  79      43.022  45.662  47.061  0.00  0.00            
ATOM   1203 HG22 VAL X  79      41.408  45.829  47.658  0.00  0.00            
ATOM   1204 HG23 VAL X  79      42.194  44.396  48.005  0.00  0.00            
ATOM   1205  C   VAL X  79      39.853  42.652  44.986  0.00  0.00            
ATOM   1206  O   VAL X  79      38.748  43.052  44.655  0.00  0.00            
ATOM   1207  N   PHE X  80      40.554  41.750  44.313  0.00  0.00            
ATOM   1208  H   PHE X  80      41.456  41.468  44.670  0.00  0.00            
ATOM   1209  CA  PHE X  80      40.033  40.948  43.216  0.00  0.00            
ATOM   1210  HA  PHE X  80      39.603  41.611  42.586  0.00  0.00            
ATOM   1211  CB  PHE X  80      41.174  40.205  42.461  0.00  0.00            
ATOM   1212  HB2 PHE X  80      41.625  39.485  43.145  0.00  0.00            
ATOM   1213  HB3 PHE X  80      40.839  39.883  41.475  0.00  0.00            
ATOM   1214  CG  PHE X  80      42.391  40.948  42.048  0.00  0.00            
ATOM   1215  CD1 PHE X  80      43.613  40.419  42.470  0.00  0.00            
ATOM   1216  HD1 PHE X  80      43.655  39.589  43.176  0.00  0.00            
ATOM   1217  CE1 PHE X  80      44.806  40.951  41.944  0.00  0.00            
ATOM   1218  HE1 PHE X  80      45.726  40.430  42.211  0.00  0.00            
ATOM   1219  CZ  PHE X  80      44.826  42.171  41.212  0.00  0.00            
ATOM   1220  HZ  PHE X  80      45.778  42.630  40.943  0.00  0.00            
ATOM   1221  CE2 PHE X  80      43.579  42.669  40.814  0.00  0.00            
ATOM   1222  HE2 PHE X  80      43.582  43.598  40.244  0.00  0.00            
ATOM   1223  CD2 PHE X  80      42.375  42.048  41.195  0.00  0.00            
ATOM   1224  HD2 PHE X  80      41.423  42.533  40.978  0.00  0.00            
ATOM   1225  C   PHE X  80      38.959  39.939  43.645  0.00  0.00            
ATOM   1226  O   PHE X  80      37.959  39.793  42.954  0.00  0.00            
ATOM   1227  N   VAL X  81      39.179  39.248  44.779  0.00  0.00            
ATOM   1228  H   VAL X  81      40.018  39.513  45.422  0.00  0.00            
ATOM   1229  CA  VAL X  81      38.147  38.323  45.338  0.00  0.00            
ATOM   1230  HA  VAL X  81      37.866  37.587  44.585  0.00  0.00            
ATOM   1231  CB  VAL X  81      38.671  37.702  46.680  0.00  0.00            
ATOM   1232  HB  VAL X  81      38.755  38.468  47.450  0.00  0.00            
ATOM   1233  CG1 VAL X  81      37.696  36.604  47.078  0.00  0.00            
ATOM   1234 HG11 VAL X  81      37.480  35.890  46.283  0.00  0.00            
ATOM   1235 HG12 VAL X  81      38.004  36.191  48.039  0.00  0.00            
ATOM   1236 HG13 VAL X  81      36.770  36.926  47.317  0.00  0.00            
ATOM   1237  CG2 VAL X  81      39.989  36.930  46.522  0.00  0.00            
ATOM   1238 HG21 VAL X  81      40.780  37.527  46.326  0.00  0.00            
ATOM   1239 HG22 VAL X  81      40.313  36.450  47.350  0.00  0.00            
ATOM   1240 HG23 VAL X  81      39.788  36.314  45.747  0.00  0.00            
ATOM   1241  C   VAL X  81      36.902  39.113  45.615  0.00  0.00            
ATOM   1242  O   VAL X  81      35.800  38.756  45.190  0.00  0.00            
ATOM   1243  N   ARG X  82      37.115  40.286  46.296  0.00  0.00            
ATOM   1244  H   ARG X  82      38.093  40.513  46.720  0.00  0.00            
ATOM   1245  CA  ARG X  82      36.028  41.188  46.735  0.00  0.00            
ATOM   1246  HA  ARG X  82      35.391  40.704  47.475  0.00  0.00            
ATOM   1247  CB  ARG X  82      36.669  42.468  47.525  0.00  0.00            
ATOM   1248  HB2 ARG X  82      37.213  42.141  48.411  0.00  0.00            
ATOM   1249  HB3 ARG X  82      37.475  42.890  46.925  0.00  0.00            
ATOM   1250  CG  ARG X  82      35.690  43.591  47.905  0.00  0.00            
ATOM   1251  HG2 ARG X  82      35.081  43.853  47.039  0.00  0.00            
ATOM   1252  HG3 ARG X  82      35.075  43.327  48.765  0.00  0.00            
ATOM   1253  CD  ARG X  82      36.521  44.898  48.199  0.00  0.00            
ATOM   1254  HD2 ARG X  82      35.886  45.514  48.687  0.00  0.00            
ATOM   1255  HD3 ARG X  82      37.402  44.569  48.750  0.00  0.00            
ATOM   1256  NE  ARG X  82      36.864  45.657  46.973  0.00  0.00            
ATOM   1257  HE  ARG X  82      36.430  45.334  46.026  0.00  0.00            
ATOM   1258  CZ  ARG X  82      37.670  46.727  46.914  0.00  0.00            
ATOM   1259  NH1 ARG X  82      38.110  47.388  47.922  0.00  0.00            
ATOM   1260 HH11 ARG X  82      37.960  47.034  48.942  0.00  0.00            
ATOM   1261 HH12 ARG X  82      38.786  48.128  47.795  0.00  0.00            
ATOM   1262  NH2 ARG X  82      37.989  47.143  45.764  0.00  0.00            
ATOM   1263 HH21 ARG X  82      37.635  46.595  44.891  0.00  0.00            
ATOM   1264 HH22 ARG X  82      38.843  47.804  45.619  0.00  0.00            
ATOM   1265  C   ARG X  82      35.303  41.622  45.500  0.00  0.00            
ATOM   1266  O   ARG X  82      34.073  41.521  45.470  0.00  0.00            
ATOM   1267  N   ASP X  83      36.001  42.181  44.521  0.00  0.00            
ATOM   1268  H   ASP X  83      37.088  42.189  44.611  0.00  0.00            
ATOM   1269  CA  ASP X  83      35.347  42.709  43.314  0.00  0.00            
ATOM   1270  HA  ASP X  83      34.583  43.298  43.611  0.00  0.00            
ATOM   1271  CB  ASP X  83      36.360  43.609  42.488  0.00  0.00            
ATOM   1272  HB2 ASP X  83      37.244  43.087  42.121  0.00  0.00            
ATOM   1273  HB3 ASP X  83      35.873  44.014  41.601  0.00  0.00            
ATOM   1274  CG  ASP X  83      36.662  44.851  43.325  0.00  0.00            
ATOM   1275  OD1 ASP X  83      35.990  45.161  44.300  0.00  0.00            
ATOM   1276  OD2 ASP X  83      37.580  45.613  43.009  0.00  0.00            
ATOM   1277  C   ASP X  83      34.637  41.634  42.441  0.00  0.00            
ATOM   1278  O   ASP X  83      33.610  41.984  41.989  0.00  0.00            
ATOM   1279  N   VAL X  84      35.189  40.435  42.215  0.00  0.00            
ATOM   1280  H   VAL X  84      36.121  40.181  42.720  0.00  0.00            
ATOM   1281  CA  VAL X  84      34.482  39.413  41.425  0.00  0.00            
ATOM   1282  HA  VAL X  84      34.152  39.860  40.487  0.00  0.00            
ATOM   1283  CB  VAL X  84      35.449  38.198  41.296  0.00  0.00            
ATOM   1284  HB  VAL X  84      35.982  37.899  42.198  0.00  0.00            
ATOM   1285  CG1 VAL X  84      34.834  36.958  40.673  0.00  0.00            
ATOM   1286 HG11 VAL X  84      34.474  37.175  39.667  0.00  0.00            
ATOM   1287 HG12 VAL X  84      35.547  36.136  40.613  0.00  0.00            
ATOM   1288 HG13 VAL X  84      33.992  36.730  41.326  0.00  0.00            
ATOM   1289  CG2 VAL X  84      36.676  38.573  40.328  0.00  0.00            
ATOM   1290 HG21 VAL X  84      37.264  39.311  40.874  0.00  0.00            
ATOM   1291 HG22 VAL X  84      37.401  37.813  40.037  0.00  0.00            
ATOM   1292 HG23 VAL X  84      36.253  39.100  39.474  0.00  0.00            
ATOM   1293  C   VAL X  84      33.213  39.014  42.257  0.00  0.00            
ATOM   1294  O   VAL X  84      32.156  38.885  41.664  0.00  0.00            
ATOM   1295  N   LEU X  85      33.277  38.895  43.615  0.00  0.00            
ATOM   1296  H   LEU X  85      34.212  38.998  44.145  0.00  0.00            
ATOM   1297  CA  LEU X  85      32.118  38.598  44.501  0.00  0.00            
ATOM   1298  HA  LEU X  85      31.625  37.699  44.161  0.00  0.00            
ATOM   1299  CB  LEU X  85      32.583  38.554  45.995  0.00  0.00            
ATOM   1300  HB2 LEU X  85      33.224  39.301  46.221  0.00  0.00            
ATOM   1301  HB3 LEU X  85      31.691  38.621  46.619  0.00  0.00            
ATOM   1302  CG  LEU X  85      33.237  37.240  46.418  0.00  0.00            
ATOM   1303  HG  LEU X  85      33.963  36.890  45.685  0.00  0.00            
ATOM   1304  CD1 LEU X  85      33.793  37.368  47.832  0.00  0.00            
ATOM   1305 HD11 LEU X  85      34.478  38.213  47.895  0.00  0.00            
ATOM   1306 HD12 LEU X  85      32.937  37.440  48.504  0.00  0.00            
ATOM   1307 HD13 LEU X  85      34.459  36.510  47.925  0.00  0.00            
ATOM   1308  CD2 LEU X  85      32.230  36.101  46.585  0.00  0.00            
ATOM   1309 HD21 LEU X  85      32.763  35.310  46.918  0.00  0.00            
ATOM   1310 HD22 LEU X  85      31.498  36.355  47.232  0.00  0.00            
ATOM   1311 HD23 LEU X  85      31.758  35.898  45.715  0.00  0.00            
ATOM   1312  C   LEU X  85      31.036  39.669  44.301  0.00  0.00            
ATOM   1313  O   LEU X  85      29.809  39.449  44.177  0.00  0.00            
ATOM   1314  N   GLN X  86      31.536  40.886  44.043  0.00  0.00            
ATOM   1315  H   GLN X  86      32.624  40.945  44.025  0.00  0.00            
ATOM   1316  CA  GLN X  86      30.742  42.087  44.005  0.00  0.00            
ATOM   1317  HA  GLN X  86      30.016  41.956  44.806  0.00  0.00            
ATOM   1318  CB  GLN X  86      31.640  43.319  44.241  0.00  0.00            
ATOM   1319  HB2 GLN X  86      31.960  43.250  45.281  0.00  0.00            
ATOM   1320  HB3 GLN X  86      32.450  43.362  43.639  0.00  0.00            
ATOM   1321  CG  GLN X  86      30.906  44.625  44.146  0.00  0.00            
ATOM   1322  HG2 GLN X  86      31.691  45.355  44.346  0.00  0.00            
ATOM   1323  HG3 GLN X  86      30.614  44.819  43.114  0.00  0.00            
ATOM   1324  CD  GLN X  86      29.720  44.765  45.094  0.00  0.00            
ATOM   1325  OE1 GLN X  86      29.607  44.284  46.242  0.00  0.00            
ATOM   1326  NE2 GLN X  86      28.768  45.596  44.651  0.00  0.00            
ATOM   1327 HE21 GLN X  86      27.864  45.717  45.248  0.00  0.00            
ATOM   1328 HE22 GLN X  86      28.845  46.137  43.801  0.00  0.00            
ATOM   1329  C   GLN X  86      29.944  42.099  42.663  0.00  0.00            
ATOM   1330  O   GLN X  86      28.771  42.430  42.693  0.00  0.00            
ATOM   1331  N   HID X  87      30.592  41.681  41.513  0.00  0.00            
ATOM   1332  H   HID X  87      31.575  41.291  41.774  0.00  0.00            
ATOM   1333  CA  HID X  87      29.890  41.444  40.198  0.00  0.00            
ATOM   1334  HA  HID X  87      29.236  42.179  39.969  0.00  0.00            
ATOM   1335  CB  HID X  87      30.969  41.379  39.081  0.00  0.00            
ATOM   1336  HB2 HID X  87      31.761  42.093  39.306  0.00  0.00            
ATOM   1337  HB3 HID X  87      31.437  40.394  39.086  0.00  0.00            
ATOM   1338  CG  HID X  87      30.444  41.766  37.740  0.00  0.00            
ATOM   1339  ND1 HID X  87      31.342  41.836  36.718  0.00  0.00            
ATOM   1340  HD1 HID X  87      32.426  41.879  36.823  0.00  0.00            
ATOM   1341  CE1 HID X  87      30.613  42.337  35.648  0.00  0.00            
ATOM   1342  HE1 HID X  87      31.096  42.626  34.714  0.00  0.00            
ATOM   1343  NE2 HID X  87      29.334  42.589  35.972  0.00  0.00            
ATOM   1344  CD2 HID X  87      29.193  42.170  37.312  0.00  0.00            
ATOM   1345  HD2 HID X  87      28.331  42.353  37.954  0.00  0.00            
ATOM   1346  C   HID X  87      28.929  40.184  40.275  0.00  0.00            
ATOM   1347  O   HID X  87      27.845  40.331  39.665  0.00  0.00            
ATOM   1348  N   VAL X  88      29.225  39.062  40.925  0.00  0.00            
ATOM   1349  H   VAL X  88      30.252  38.938  41.267  0.00  0.00            
ATOM   1350  CA  VAL X  88      28.293  37.912  40.952  0.00  0.00            
ATOM   1351  HA  VAL X  88      28.127  37.646  39.992  0.00  0.00            
ATOM   1352  CB  VAL X  88      28.967  36.689  41.732  0.00  0.00            
ATOM   1353  HB  VAL X  88      29.237  36.983  42.747  0.00  0.00            
ATOM   1354  CG1 VAL X  88      28.030  35.481  41.678  0.00  0.00            
ATOM   1355 HG11 VAL X  88      27.216  35.668  42.378  0.00  0.00            
ATOM   1356 HG12 VAL X  88      27.510  35.323  40.733  0.00  0.00            
ATOM   1357 HG13 VAL X  88      28.465  34.680  41.980  0.00  0.00            
ATOM   1358  CG2 VAL X  88      30.234  36.263  40.864  0.00  0.00            
ATOM   1359 HG21 VAL X  88      29.918  35.728  40.068  0.00  0.00            
ATOM   1360 HG22 VAL X  88      30.866  37.086  40.530  0.00  0.00            
ATOM   1361 HG23 VAL X  88      30.880  35.543  41.366  0.00  0.00            
ATOM   1362  C   VAL X  88      27.007  38.380  41.659  0.00  0.00            
ATOM   1363  O   VAL X  88      25.950  37.867  41.409  0.00  0.00            
ATOM   1364  N   ASP X  89      27.172  39.155  42.747  0.00  0.00            
ATOM   1365  H   ASP X  89      28.192  39.360  43.072  0.00  0.00            
ATOM   1366  CA  ASP X  89      26.112  39.676  43.629  0.00  0.00            
ATOM   1367  HA  ASP X  89      25.475  38.828  43.879  0.00  0.00            
ATOM   1368  CB  ASP X  89      26.760  40.219  44.919  0.00  0.00            
ATOM   1369  HB2 ASP X  89      27.291  39.364  45.340  0.00  0.00            
ATOM   1370  HB3 ASP X  89      27.482  40.998  44.675  0.00  0.00            
ATOM   1371  CG  ASP X  89      25.703  40.599  45.895  0.00  0.00            
ATOM   1372  OD1 ASP X  89      25.694  41.766  46.325  0.00  0.00            
ATOM   1373  OD2 ASP X  89      24.785  39.757  46.124  0.00  0.00            
ATOM   1374  C   ASP X  89      25.280  40.758  42.937  0.00  0.00            
ATOM   1375  O   ASP X  89      24.140  40.957  43.347  0.00  0.00            
ATOM   1376  N   SER X  90      25.751  41.311  41.887  0.00  0.00            
ATOM   1377  H   SER X  90      26.689  41.123  41.562  0.00  0.00            
ATOM   1378  CA  SER X  90      24.906  42.289  41.099  0.00  0.00            
ATOM   1379  HA  SER X  90      24.360  42.795  41.781  0.00  0.00            
ATOM   1380  CB  SER X  90      25.825  43.255  40.312  0.00  0.00            
ATOM   1381  HB2 SER X  90      26.556  43.662  41.010  0.00  0.00            
ATOM   1382  HB3 SER X  90      26.304  42.826  39.432  0.00  0.00            
ATOM   1383  OG  SER X  90      25.081  44.319  39.894  0.00  0.00            
ATOM   1384  HG  SER X  90      24.520  44.027  39.006  0.00  0.00            
ATOM   1385  C   SER X  90      24.043  41.410  40.211  0.00  0.00            
ATOM   1386  O   SER X  90      22.819  41.564  40.254  0.00  0.00            
ATOM   1387  N   MET X  91      24.620  40.501  39.439  0.00  0.00            
ATOM   1388  H   MET X  91      25.618  40.344  39.462  0.00  0.00            
ATOM   1389  CA  MET X  91      23.916  39.887  38.380  0.00  0.00            
ATOM   1390  HA  MET X  91      23.329  40.576  37.931  0.00  0.00            
ATOM   1391  CB  MET X  91      24.803  39.295  37.254  0.00  0.00            
ATOM   1392  HB2 MET X  91      25.451  38.667  37.707  0.00  0.00            
ATOM   1393  HB3 MET X  91      24.195  38.717  36.558  0.00  0.00            
ATOM   1394  CG  MET X  91      25.513  40.401  36.438  0.00  0.00            
ATOM   1395  HG2 MET X  91      26.231  39.821  35.858  0.00  0.00            
ATOM   1396  HG3 MET X  91      26.032  40.920  37.243  0.00  0.00            
ATOM   1397  SD  MET X  91      24.678  41.605  35.416  0.00  0.00            
ATOM   1398  CE  MET X  91      24.155  40.405  34.183  0.00  0.00            
ATOM   1399  HE1 MET X  91      25.029  39.821  33.897  0.00  0.00            
ATOM   1400  HE2 MET X  91      23.396  39.766  34.635  0.00  0.00            
ATOM   1401  HE3 MET X  91      23.766  40.938  33.418  0.00  0.00            
ATOM   1402  C   MET X  91      22.881  38.940  38.953  0.00  0.00            
ATOM   1403  O   MET X  91      21.796  38.832  38.417  0.00  0.00            
ATOM   1404  N   GLN X  92      23.142  38.263  40.130  0.00  0.00            
ATOM   1405  H   GLN X  92      24.155  38.370  40.518  0.00  0.00            
ATOM   1406  CA  GLN X  92      22.131  37.432  40.800  0.00  0.00            
ATOM   1407  HA  GLN X  92      21.891  36.626  40.106  0.00  0.00            
ATOM   1408  CB  GLN X  92      22.724  36.794  42.069  0.00  0.00            
ATOM   1409  HB2 GLN X  92      21.967  36.115  42.459  0.00  0.00            
ATOM   1410  HB3 GLN X  92      23.594  36.169  41.869  0.00  0.00            
ATOM   1411  CG  GLN X  92      23.137  37.761  43.175  0.00  0.00            
ATOM   1412  HG2 GLN X  92      23.928  37.173  43.640  0.00  0.00            
ATOM   1413  HG3 GLN X  92      23.624  38.632  42.736  0.00  0.00            
ATOM   1414  CD  GLN X  92      22.048  38.077  44.227  0.00  0.00            
ATOM   1415  OE1 GLN X  92      21.207  37.184  44.575  0.00  0.00            
ATOM   1416  NE2 GLN X  92      22.280  39.137  45.016  0.00  0.00            
ATOM   1417 HE21 GLN X  92      23.165  39.770  44.958  0.00  0.00            
ATOM   1418 HE22 GLN X  92      21.569  39.302  45.715  0.00  0.00            
ATOM   1419  C   GLN X  92      20.779  38.136  41.086  0.00  0.00            
ATOM   1420  O   GLN X  92      19.707  37.561  41.233  0.00  0.00            
ATOM   1421  N   LYS X  93      20.897  39.434  41.404  0.00  0.00            
ATOM   1422  H   LYS X  93      21.866  39.919  41.280  0.00  0.00            
ATOM   1423  CA  LYS X  93      19.777  40.323  41.816  0.00  0.00            
ATOM   1424  HA  LYS X  93      19.174  39.811  42.552  0.00  0.00            
ATOM   1425  CB  LYS X  93      20.396  41.570  42.502  0.00  0.00            
ATOM   1426  HB2 LYS X  93      21.149  41.235  43.200  0.00  0.00            
ATOM   1427  HB3 LYS X  93      20.909  42.075  41.867  0.00  0.00            
ATOM   1428  CG  LYS X  93      19.339  42.522  42.957  0.00  0.00            
ATOM   1429  HG2 LYS X  93      19.799  43.328  43.509  0.00  0.00            
ATOM   1430  HG3 LYS X  93      18.796  42.965  42.136  0.00  0.00            
ATOM   1431  CD  LYS X  93      18.374  41.925  43.869  0.00  0.00            
ATOM   1432  HD2 LYS X  93      17.807  42.732  44.089  0.00  0.00            
ATOM   1433  HD3 LYS X  93      17.824  41.191  43.281  0.00  0.00            
ATOM   1434  CE  LYS X  93      18.878  41.180  45.142  0.00  0.00            
ATOM   1435  HE2 LYS X  93      18.020  40.731  45.643  0.00  0.00            
ATOM   1436  HE3 LYS X  93      19.509  40.352  44.820  0.00  0.00            
ATOM   1437  NZ  LYS X  93      19.631  42.052  46.096  0.00  0.00            
ATOM   1438  HZ1 LYS X  93      19.959  41.479  46.860  0.00  0.00            
ATOM   1439  HZ2 LYS X  93      20.535  42.381  45.584  0.00  0.00            
ATOM   1440  HZ3 LYS X  93      19.036  42.823  46.586  0.00  0.00            
ATOM   1441  C   LYS X  93      18.913  40.643  40.618  0.00  0.00            
ATOM   1442  O   LYS X  93      17.722  41.030  40.768  0.00  0.00            
ATOM   1443  N   ASP X  94      19.492  40.678  39.448  0.00  0.00            
ATOM   1444  H   ASP X  94      20.564  40.874  39.416  0.00  0.00            
ATOM   1445  CA  ASP X  94      18.775  40.845  38.136  0.00  0.00            
ATOM   1446  HA  ASP X  94      17.943  41.395  38.294  0.00  0.00            
ATOM   1447  CB  ASP X  94      19.504  41.555  36.906  0.00  0.00            
ATOM   1448  HB2 ASP X  94      20.400  41.020  36.588  0.00  0.00            
ATOM   1449  HB3 ASP X  94      18.845  41.548  36.038  0.00  0.00            
ATOM   1450  CG  ASP X  94      19.874  42.927  37.251  0.00  0.00            
ATOM   1451  OD1 ASP X  94      19.179  43.497  38.139  0.00  0.00            
ATOM   1452  OD2 ASP X  94      20.934  43.395  36.839  0.00  0.00            
ATOM   1453  C   ASP X  94      18.168  39.429  37.782  0.00  0.00            
ATOM   1454  O   ASP X  94      17.071  39.356  37.252  0.00  0.00            
ATOM   1455  N   TYR X  95      18.977  38.367  38.074  0.00  0.00            
ATOM   1456  H   TYR X  95      19.845  38.504  38.572  0.00  0.00            
ATOM   1457  CA  TYR X  95      18.591  37.019  37.643  0.00  0.00            
ATOM   1458  HA  TYR X  95      17.592  36.951  37.212  0.00  0.00            
ATOM   1459  CB  TYR X  95      19.637  36.413  36.654  0.00  0.00            
ATOM   1460  HB2 TYR X  95      20.581  36.365  37.198  0.00  0.00            
ATOM   1461  HB3 TYR X  95      19.416  35.379  36.389  0.00  0.00            
ATOM   1462  CG  TYR X  95      19.795  37.125  35.350  0.00  0.00            
ATOM   1463  CD1 TYR X  95      20.455  38.360  35.277  0.00  0.00            
ATOM   1464  HD1 TYR X  95      20.956  38.743  36.165  0.00  0.00            
ATOM   1465  CE1 TYR X  95      20.324  39.108  34.140  0.00  0.00            
ATOM   1466  HE1 TYR X  95      20.801  40.088  34.126  0.00  0.00            
ATOM   1467  CZ  TYR X  95      19.685  38.622  32.920  0.00  0.00            
ATOM   1468  OH  TYR X  95      19.502  39.389  31.822  0.00  0.00            
ATOM   1469  HH  TYR X  95      18.833  38.828  31.169  0.00  0.00            
ATOM   1470  CE2 TYR X  95      19.221  37.294  32.993  0.00  0.00            
ATOM   1471  HE2 TYR X  95      18.658  36.940  32.130  0.00  0.00            
ATOM   1472  CD2 TYR X  95      19.306  36.499  34.144  0.00  0.00            
ATOM   1473  HD2 TYR X  95      18.868  35.501  34.184  0.00  0.00            
ATOM   1474  C   TYR X  95      18.562  36.086  38.915  0.00  0.00            
ATOM   1475  O   TYR X  95      19.528  35.427  39.218  0.00  0.00            
ATOM   1476  N   PRO X  96      17.455  36.004  39.750  0.00  0.00            
ATOM   1477  CD  PRO X  96      16.276  36.866  39.601  0.00  0.00            
ATOM   1478  HD2 PRO X  96      15.953  36.713  38.571  0.00  0.00            
ATOM   1479  HD3 PRO X  96      16.478  37.902  39.873  0.00  0.00            
ATOM   1480  CG  PRO X  96      15.238  36.284  40.595  0.00  0.00            
ATOM   1481  HG2 PRO X  96      14.686  35.461  40.142  0.00  0.00            
ATOM   1482  HG3 PRO X  96      14.571  37.041  41.008  0.00  0.00            
ATOM   1483  CB  PRO X  96      16.135  35.850  41.682  0.00  0.00            
ATOM   1484  HB2 PRO X  96      15.682  35.187  42.418  0.00  0.00            
ATOM   1485  HB3 PRO X  96      16.620  36.605  42.301  0.00  0.00            
ATOM   1486  CA  PRO X  96      17.338  35.128  40.951  0.00  0.00            
ATOM   1487  HA  PRO X  96      18.172  35.169  41.651  0.00  0.00            
ATOM   1488  C   PRO X  96      17.020  33.634  40.710  0.00  0.00            
ATOM   1489  O   PRO X  96      16.623  33.312  39.619  0.00  0.00            
ATOM   1490  N   GLY X  97      17.361  32.753  41.689  0.00  0.00            
ATOM   1491  H   GLY X  97      17.656  33.231  42.623  0.00  0.00            
ATOM   1492  CA  GLY X  97      17.296  31.299  41.647  0.00  0.00            
ATOM   1493  HA2 GLY X  97      17.161  30.855  42.633  0.00  0.00            
ATOM   1494  HA3 GLY X  97      16.342  31.073  41.170  0.00  0.00            
ATOM   1495  C   GLY X  97      18.410  30.569  40.863  0.00  0.00            
ATOM   1496  O   GLY X  97      18.820  29.481  41.248  0.00  0.00            
ATOM   1497  N   LEU X  98      18.824  31.201  39.745  0.00  0.00            
ATOM   1498  H   LEU X  98      18.320  32.143  39.528  0.00  0.00            
ATOM   1499  CA  LEU X  98      19.569  30.649  38.586  0.00  0.00            
ATOM   1500  HA  LEU X  98      19.157  29.717  38.199  0.00  0.00            
ATOM   1501  CB  LEU X  98      19.638  31.626  37.431  0.00  0.00            
ATOM   1502  HB2 LEU X  98      19.835  32.657  37.724  0.00  0.00            
ATOM   1503  HB3 LEU X  98      20.479  31.281  36.830  0.00  0.00            
ATOM   1504  CG  LEU X  98      18.484  31.556  36.447  0.00  0.00            
ATOM   1505  HG  LEU X  98      17.559  31.550  37.023  0.00  0.00            
ATOM   1506  CD1 LEU X  98      18.550  32.615  35.342  0.00  0.00            
ATOM   1507 HD11 LEU X  98      18.386  33.609  35.759  0.00  0.00            
ATOM   1508 HD12 LEU X  98      19.563  32.494  34.959  0.00  0.00            
ATOM   1509 HD13 LEU X  98      17.777  32.478  34.587  0.00  0.00            
ATOM   1510  CD2 LEU X  98      18.406  30.211  35.644  0.00  0.00            
ATOM   1511 HD21 LEU X  98      19.295  30.175  35.015  0.00  0.00            
ATOM   1512 HD22 LEU X  98      18.341  29.376  36.341  0.00  0.00            
ATOM   1513 HD23 LEU X  98      17.559  30.302  35.102  0.00  0.00            
ATOM   1514  C   LEU X  98      21.040  30.391  38.964  0.00  0.00            
ATOM   1515  O   LEU X  98      21.695  31.299  39.491  0.00  0.00            
ATOM   1516  N   PRO X  99      21.577  29.180  38.679  0.00  0.00            
ATOM   1517  CD  PRO X  99      20.998  28.172  37.790  0.00  0.00            
ATOM   1518  HD2 PRO X  99      20.610  28.508  36.840  0.00  0.00            
ATOM   1519  HD3 PRO X  99      20.208  27.829  38.318  0.00  0.00            
ATOM   1520  CG  PRO X  99      22.007  27.018  37.674  0.00  0.00            
ATOM   1521  HG2 PRO X  99      22.695  27.091  36.832  0.00  0.00            
ATOM   1522  HG3 PRO X  99      21.463  26.081  37.551  0.00  0.00            
ATOM   1523  CB  PRO X  99      22.721  27.174  39.024  0.00  0.00            
ATOM   1524  HB2 PRO X  99      23.703  26.732  38.850  0.00  0.00            
ATOM   1525  HB3 PRO X  99      22.193  26.672  39.834  0.00  0.00            
ATOM   1526  CA  PRO X  99      22.789  28.680  39.368  0.00  0.00            
ATOM   1527  HA  PRO X  99      22.787  28.876  40.440  0.00  0.00            
ATOM   1528  C   PRO X  99      24.033  29.396  38.813  0.00  0.00            
ATOM   1529  O   PRO X  99      24.086  29.524  37.587  0.00  0.00            
ATOM   1530  N   VAL X 100      24.902  29.958  39.671  0.00  0.00            
ATOM   1531  H   VAL X 100      24.773  29.791  40.740  0.00  0.00            
ATOM   1532  CA  VAL X 100      26.057  30.755  39.211  0.00  0.00            
ATOM   1533  HA  VAL X 100      25.954  31.029  38.244  0.00  0.00            
ATOM   1534  CB  VAL X 100      26.256  32.086  40.031  0.00  0.00            
ATOM   1535  HB  VAL X 100      27.004  32.663  39.487  0.00  0.00            
ATOM   1536  CG1 VAL X 100      25.046  32.968  40.077  0.00  0.00            
ATOM   1537 HG11 VAL X 100      24.230  32.378  40.495  0.00  0.00            
ATOM   1538 HG12 VAL X 100      25.167  33.816  40.750  0.00  0.00            
ATOM   1539 HG13 VAL X 100      24.797  33.282  39.074  0.00  0.00            
ATOM   1540  CG2 VAL X 100      26.743  31.882  41.491  0.00  0.00            
ATOM   1541 HG21 VAL X 100      27.652  31.298  41.502  0.00  0.00            
ATOM   1542 HG22 VAL X 100      26.930  32.805  42.019  0.00  0.00            
ATOM   1543 HG23 VAL X 100      26.072  31.284  42.090  0.00  0.00            
ATOM   1544  C   VAL X 100      27.324  29.863  39.291  0.00  0.00            
ATOM   1545  O   VAL X 100      27.525  29.111  40.257  0.00  0.00            
ATOM   1546  N   PHE X 101      28.091  30.023  38.243  0.00  0.00            
ATOM   1547  H   PHE X 101      27.606  30.543  37.417  0.00  0.00            
ATOM   1548  CA  PHE X 101      29.399  29.392  37.942  0.00  0.00            
ATOM   1549  HA  PHE X 101      29.532  28.720  38.790  0.00  0.00            
ATOM   1550  CB  PHE X 101      29.301  28.514  36.661  0.00  0.00            
ATOM   1551  HB2 PHE X 101      28.843  29.101  35.865  0.00  0.00            
ATOM   1552  HB3 PHE X 101      30.253  28.102  36.327  0.00  0.00            
ATOM   1553  CG  PHE X 101      28.323  27.314  36.839  0.00  0.00            
ATOM   1554  CD1 PHE X 101      28.812  26.021  37.082  0.00  0.00            
ATOM   1555  HD1 PHE X 101      29.883  25.920  37.258  0.00  0.00            
ATOM   1556  CE1 PHE X 101      27.950  24.922  36.964  0.00  0.00            
ATOM   1557  HE1 PHE X 101      28.211  23.916  37.293  0.00  0.00            
ATOM   1558  CZ  PHE X 101      26.605  25.058  36.607  0.00  0.00            
ATOM   1559  HZ  PHE X 101      25.926  24.209  36.678  0.00  0.00            
ATOM   1560  CE2 PHE X 101      26.091  26.378  36.497  0.00  0.00            
ATOM   1561  HE2 PHE X 101      25.025  26.556  36.359  0.00  0.00            
ATOM   1562  CD2 PHE X 101      26.962  27.494  36.512  0.00  0.00            
ATOM   1563  HD2 PHE X 101      26.530  28.471  36.294  0.00  0.00            
ATOM   1564  C   PHE X 101      30.499  30.404  37.834  0.00  0.00            
ATOM   1565  O   PHE X 101      30.308  31.573  37.404  0.00  0.00            
ATOM   1566  N   LEU X 102      31.646  29.891  38.237  0.00  0.00            
ATOM   1567  H   LEU X 102      31.571  28.873  38.618  0.00  0.00            
ATOM   1568  CA  LEU X 102      32.854  30.551  38.049  0.00  0.00            
ATOM   1569  HA  LEU X 102      32.682  31.609  37.849  0.00  0.00            
ATOM   1570  CB  LEU X 102      33.732  30.483  39.272  0.00  0.00            
ATOM   1571  HB2 LEU X 102      33.697  29.456  39.635  0.00  0.00            
ATOM   1572  HB3 LEU X 102      34.783  30.614  39.014  0.00  0.00            
ATOM   1573  CG  LEU X 102      33.411  31.392  40.437  0.00  0.00            
ATOM   1574  HG  LEU X 102      32.333  31.341  40.587  0.00  0.00            
ATOM   1575  CD1 LEU X 102      34.192  31.036  41.731  0.00  0.00            
ATOM   1576 HD11 LEU X 102      33.803  31.525  42.624  0.00  0.00            
ATOM   1577 HD12 LEU X 102      33.985  29.969  41.817  0.00  0.00            
ATOM   1578 HD13 LEU X 102      35.244  31.226  41.516  0.00  0.00            
ATOM   1579  CD2 LEU X 102      33.839  32.865  40.075  0.00  0.00            
ATOM   1580 HD21 LEU X 102      33.256  33.162  39.203  0.00  0.00            
ATOM   1581 HD22 LEU X 102      33.496  33.592  40.811  0.00  0.00            
ATOM   1582 HD23 LEU X 102      34.809  33.020  39.842  0.00  0.00            
ATOM   1583  C   LEU X 102      33.539  29.885  36.846  0.00  0.00            
ATOM   1584  O   LEU X 102      33.342  28.671  36.575  0.00  0.00            
ATOM   1585  N   LEU X 103      34.408  30.651  36.218  0.00  0.00            
ATOM   1586  H   LEU X 103      34.344  31.658  36.256  0.00  0.00            
ATOM   1587  CA  LEU X 103      35.563  30.136  35.436  0.00  0.00            
ATOM   1588  HA  LEU X 103      35.826  29.126  35.750  0.00  0.00            
ATOM   1589  CB  LEU X 103      35.127  30.173  33.975  0.00  0.00            
ATOM   1590  HB2 LEU X 103      34.325  29.451  33.818  0.00  0.00            
ATOM   1591  HB3 LEU X 103      34.703  31.146  33.729  0.00  0.00            
ATOM   1592  CG  LEU X 103      36.276  29.906  32.994  0.00  0.00            
ATOM   1593  HG  LEU X 103      36.773  29.147  33.439  0.00  0.00            
ATOM   1594  CD1 LEU X 103      35.661  29.610  31.665  0.00  0.00            
ATOM   1595 HD11 LEU X 103      34.959  28.794  31.748  0.00  0.00            
ATOM   1596 HD12 LEU X 103      35.104  30.414  31.206  0.00  0.00            
ATOM   1597 HD13 LEU X 103      36.360  29.286  31.012  0.00  0.00            
ATOM   1598  CD2 LEU X 103      37.261  31.067  32.711  0.00  0.00            
ATOM   1599 HD21 LEU X 103      38.232  30.704  33.046  0.00  0.00            
ATOM   1600 HD22 LEU X 103      37.324  31.292  31.647  0.00  0.00            
ATOM   1601 HD23 LEU X 103      36.909  31.916  33.132  0.00  0.00            
ATOM   1602  C   LEU X 103      36.784  31.007  35.828  0.00  0.00            
ATOM   1603  O   LEU X 103      36.679  32.173  36.151  0.00  0.00            
ATOM   1604  N   GLY X 104      37.973  30.409  35.727  0.00  0.00            
ATOM   1605  H   GLY X 104      38.131  29.331  35.692  0.00  0.00            
ATOM   1606  CA  GLY X 104      39.119  31.220  36.032  0.00  0.00            
ATOM   1607  HA2 GLY X 104      39.078  32.168  35.496  0.00  0.00            
ATOM   1608  HA3 GLY X 104      39.061  31.398  36.973  0.00  0.00            
ATOM   1609  C   GLY X 104      40.509  30.723  35.616  0.00  0.00            
ATOM   1610  O   GLY X 104      40.840  29.548  35.702  0.00  0.00            
ATOM   1611  N   HID X 105      41.326  31.640  35.148  0.00  0.00            
ATOM   1612  H   HID X 105      41.023  32.684  35.065  0.00  0.00            
ATOM   1613  CA  HID X 105      42.578  31.288  34.398  0.00  0.00            
ATOM   1614  HA  HID X 105      42.705  30.206  34.402  0.00  0.00            
ATOM   1615  CB  HID X 105      42.527  31.846  32.974  0.00  0.00            
ATOM   1616  HB2 HID X 105      41.710  31.291  32.512  0.00  0.00            
ATOM   1617  HB3 HID X 105      42.178  32.877  33.021  0.00  0.00            
ATOM   1618  CG  HID X 105      43.811  31.691  32.152  0.00  0.00            
ATOM   1619  ND1 HID X 105      44.593  30.579  31.833  0.00  0.00            
ATOM   1620  HD1 HID X 105      44.402  29.568  32.193  0.00  0.00            
ATOM   1621  CE1 HID X 105      45.608  30.872  31.062  0.00  0.00            
ATOM   1622  HE1 HID X 105      46.337  30.235  30.773  0.00  0.00            
ATOM   1623  NE2 HID X 105      45.552  32.173  30.793  0.00  0.00            
ATOM   1624  CD2 HID X 105      44.464  32.669  31.512  0.00  0.00            
ATOM   1625  HD2 HID X 105      44.090  33.687  31.407  0.00  0.00            
ATOM   1626  C   HID X 105      43.786  31.931  35.181  0.00  0.00            
ATOM   1627  O   HID X 105      43.798  33.176  35.253  0.00  0.00            
ATOM   1628  N   SER X 106      44.721  31.051  35.441  0.00  0.00            
ATOM   1629  H   SER X 106      44.712  30.060  34.987  0.00  0.00            
ATOM   1630  CA  SER X 106      46.044  31.423  36.049  0.00  0.00            
ATOM   1631  HA  SER X 106      46.534  30.552  36.483  0.00  0.00            
ATOM   1632  CB  SER X 106      46.975  32.202  34.982  0.00  0.00            
ATOM   1633  HB2 SER X 106      47.183  31.546  34.149  0.00  0.00            
ATOM   1634  HB3 SER X 106      46.522  33.106  34.536  0.00  0.00            
ATOM   1635  OG  SER X 106      48.206  32.511  35.584  0.00  0.00            
ATOM   1636  HG  SER X 106      49.168  32.116  32.819  0.00  0.00            
ATOM   1637  C   SER X 106      45.820  32.287  37.312  0.00  0.00            
ATOM   1638  O   SER X 106      45.288  31.756  38.276  0.00  0.00            
ATOM   1639  N   MET X 107      46.141  33.618  37.384  0.00  0.00            
ATOM   1640  H   MET X 107      46.744  34.008  36.564  0.00  0.00            
ATOM   1641  CA  MET X 107      45.841  34.355  38.664  0.00  0.00            
ATOM   1642  HA  MET X 107      46.186  33.844  39.464  0.00  0.00            
ATOM   1643  CB  MET X 107      46.479  35.755  38.605  0.00  0.00            
ATOM   1644  HB2 MET X 107      47.568  35.712  38.602  0.00  0.00            
ATOM   1645  HB3 MET X 107      46.111  36.178  37.670  0.00  0.00            
ATOM   1646  CG  MET X 107      46.089  36.694  39.692  0.00  0.00            
ATOM   1647  HG2 MET X 107      45.134  36.625  40.013  0.00  0.00            
ATOM   1648  HG3 MET X 107      46.806  36.508  40.492  0.00  0.00            
ATOM   1649  SD  MET X 107      46.300  38.420  39.160  0.00  0.00            
ATOM   1650  CE  MET X 107      44.928  38.749  38.035  0.00  0.00            
ATOM   1651  HE1 MET X 107      45.212  39.262  37.116  0.00  0.00            
ATOM   1652  HE2 MET X 107      44.478  37.877  37.796  0.00  0.00            
ATOM   1653  HE3 MET X 107      44.216  39.370  38.578  0.00  0.00            
ATOM   1654  C   MET X 107      44.321  34.394  38.860  0.00  0.00            
ATOM   1655  O   MET X 107      43.817  34.223  40.005  0.00  0.00            
ATOM   1656  N   GLY X 108      43.580  34.457  37.716  0.00  0.00            
ATOM   1657  H   GLY X 108      44.046  34.285  36.745  0.00  0.00            
ATOM   1658  CA  GLY X 108      42.103  34.403  37.855  0.00  0.00            
ATOM   1659  HA2 GLY X 108      41.748  35.173  38.539  0.00  0.00            
ATOM   1660  HA3 GLY X 108      41.668  34.698  36.900  0.00  0.00            
ATOM   1661  C   GLY X 108      41.561  33.042  38.271  0.00  0.00            
ATOM   1662  O   GLY X 108      40.352  32.903  38.564  0.00  0.00            
ATOM   1663  N   GLY X 109      42.444  32.024  38.249  0.00  0.00            
ATOM   1664  H   GLY X 109      43.496  32.134  37.985  0.00  0.00            
ATOM   1665  CA  GLY X 109      42.066  30.778  38.922  0.00  0.00            
ATOM   1666  HA2 GLY X 109      41.102  30.488  38.504  0.00  0.00            
ATOM   1667  HA3 GLY X 109      42.795  30.098  38.756  0.00  0.00            
ATOM   1668  C   GLY X 109      42.046  30.950  40.468  0.00  0.00            
ATOM   1669  O   GLY X 109      41.184  30.465  41.118  0.00  0.00            
ATOM   1670  N   ALA X 110      43.092  31.560  41.008  0.00  0.00            
ATOM   1671  H   ALA X 110      43.733  32.097  40.309  0.00  0.00            
ATOM   1672  CA  ALA X 110      43.200  31.806  42.440  0.00  0.00            
ATOM   1673  HA  ALA X 110      43.113  30.804  42.860  0.00  0.00            
ATOM   1674  CB  ALA X 110      44.603  32.365  42.781  0.00  0.00            
ATOM   1675  HB1 ALA X 110      45.279  31.535  42.989  0.00  0.00            
ATOM   1676  HB2 ALA X 110      44.953  32.997  41.965  0.00  0.00            
ATOM   1677  HB3 ALA X 110      44.537  32.922  43.715  0.00  0.00            
ATOM   1678  C   ALA X 110      42.089  32.689  43.003  0.00  0.00            
ATOM   1679  O   ALA X 110      41.417  32.322  43.943  0.00  0.00            
ATOM   1680  N   ILE X 111      41.866  33.756  42.336  0.00  0.00            
ATOM   1681  H   ILE X 111      42.629  34.127  41.653  0.00  0.00            
ATOM   1682  CA  ILE X 111      40.767  34.712  42.489  0.00  0.00            
ATOM   1683  HA  ILE X 111      40.937  35.213  43.442  0.00  0.00            
ATOM   1684  CB  ILE X 111      40.851  35.833  41.353  0.00  0.00            
ATOM   1685  HB  ILE X 111      40.879  35.260  40.522  0.00  0.00            
ATOM   1686  CG2 ILE X 111      39.668  36.742  41.466  0.00  0.00            
ATOM   1687 HG21 ILE X 111      39.679  37.515  40.698  0.00  0.00            
ATOM   1688 HG22 ILE X 111      38.690  36.284  41.315  0.00  0.00            
ATOM   1689 HG23 ILE X 111      39.618  37.227  42.441  0.00  0.00            
ATOM   1690  CG1 ILE X 111      42.164  36.557  41.581  0.00  0.00            
ATOM   1691 HG12 ILE X 111      42.072  37.092  42.527  0.00  0.00            
ATOM   1692 HG13 ILE X 111      42.931  35.906  41.668  0.00  0.00            
ATOM   1693  CD1 ILE X 111      42.601  37.658  40.571  0.00  0.00            
ATOM   1694 HD11 ILE X 111      42.919  37.206  39.632  0.00  0.00            
ATOM   1695 HD12 ILE X 111      41.840  38.399  40.325  0.00  0.00            
ATOM   1696 HD13 ILE X 111      43.548  38.075  40.914  0.00  0.00            
ATOM   1697  C   ILE X 111      39.461  33.956  42.547  0.00  0.00            
ATOM   1698  O   ILE X 111      38.635  34.119  43.437  0.00  0.00            
ATOM   1699  N   ALA X 112      39.317  33.033  41.562  0.00  0.00            
ATOM   1700  H   ALA X 112      40.060  32.851  40.785  0.00  0.00            
ATOM   1701  CA  ALA X 112      38.167  32.110  41.580  0.00  0.00            
ATOM   1702  HA  ALA X 112      37.290  32.750  41.680  0.00  0.00            
ATOM   1703  CB  ALA X 112      37.995  31.351  40.279  0.00  0.00            
ATOM   1704  HB1 ALA X 112      37.067  30.786  40.361  0.00  0.00            
ATOM   1705  HB2 ALA X 112      37.830  32.066  39.472  0.00  0.00            
ATOM   1706  HB3 ALA X 112      38.853  30.704  40.096  0.00  0.00            
ATOM   1707  C   ALA X 112      38.096  31.140  42.792  0.00  0.00            
ATOM   1708  O   ALA X 112      37.155  31.126  43.524  0.00  0.00            
ATOM   1709  N   ILE X 113      39.156  30.376  43.053  0.00  0.00            
ATOM   1710  H   ILE X 113      39.934  30.287  42.295  0.00  0.00            
ATOM   1711  CA  ILE X 113      39.230  29.527  44.219  0.00  0.00            
ATOM   1712  HA  ILE X 113      38.499  28.726  44.112  0.00  0.00            
ATOM   1713  CB  ILE X 113      40.630  28.891  44.415  0.00  0.00            
ATOM   1714  HB  ILE X 113      41.387  29.645  44.198  0.00  0.00            
ATOM   1715  CG2 ILE X 113      40.973  28.417  45.875  0.00  0.00            
ATOM   1716 HG21 ILE X 113      41.157  29.177  46.634  0.00  0.00            
ATOM   1717 HG22 ILE X 113      40.135  27.773  46.141  0.00  0.00            
ATOM   1718 HG23 ILE X 113      41.888  27.832  45.789  0.00  0.00            
ATOM   1719  CG1 ILE X 113      40.891  27.789  43.376  0.00  0.00            
ATOM   1720 HG12 ILE X 113      40.239  26.931  43.541  0.00  0.00            
ATOM   1721 HG13 ILE X 113      40.518  28.145  42.508  0.00  0.00            
ATOM   1722  CD1 ILE X 113      42.407  27.407  43.213  0.00  0.00            
ATOM   1723 HD11 ILE X 113      42.529  26.826  42.299  0.00  0.00            
ATOM   1724 HD12 ILE X 113      43.020  28.306  43.144  0.00  0.00            
ATOM   1725 HD13 ILE X 113      42.691  26.684  43.978  0.00  0.00            
ATOM   1726  C   ILE X 113      38.865  30.294  45.556  0.00  0.00            
ATOM   1727  O   ILE X 113      38.075  29.730  46.312  0.00  0.00            
ATOM   1728  N   LEU X 114      39.440  31.471  45.762  0.00  0.00            
ATOM   1729  H   LEU X 114      40.009  31.911  45.053  0.00  0.00            
ATOM   1730  CA  LEU X 114      39.258  32.262  46.968  0.00  0.00            
ATOM   1731  HA  LEU X 114      39.213  31.528  47.773  0.00  0.00            
ATOM   1732  CB  LEU X 114      40.362  33.372  47.085  0.00  0.00            
ATOM   1733  HB2 LEU X 114      40.307  33.975  46.179  0.00  0.00            
ATOM   1734  HB3 LEU X 114      40.239  34.053  47.927  0.00  0.00            
ATOM   1735  CG  LEU X 114      41.801  32.803  47.096  0.00  0.00            
ATOM   1736  HG  LEU X 114      42.046  32.133  46.272  0.00  0.00            
ATOM   1737  CD1 LEU X 114      42.852  33.889  47.099  0.00  0.00            
ATOM   1738 HD11 LEU X 114      43.849  33.450  47.134  0.00  0.00            
ATOM   1739 HD12 LEU X 114      42.642  34.532  46.418  0.00  0.00            
ATOM   1740 HD13 LEU X 114      42.765  34.481  47.913  0.00  0.00            
ATOM   1741  CD2 LEU X 114      41.918  31.935  48.422  0.00  0.00            
ATOM   1742 HD21 LEU X 114      41.080  31.248  48.537  0.00  0.00            
ATOM   1743 HD22 LEU X 114      42.729  31.241  48.203  0.00  0.00            
ATOM   1744 HD23 LEU X 114      42.084  32.546  49.309  0.00  0.00            
ATOM   1745  C   LEU X 114      37.850  32.966  47.044  0.00  0.00            
ATOM   1746  O   LEU X 114      37.463  33.115  48.189  0.00  0.00            
ATOM   1747  N   THR X 115      37.249  33.192  45.894  0.00  0.00            
ATOM   1748  H   THR X 115      37.839  33.077  44.985  0.00  0.00            
ATOM   1749  CA  THR X 115      35.869  33.636  45.788  0.00  0.00            
ATOM   1750  HA  THR X 115      35.772  34.528  46.408  0.00  0.00            
ATOM   1751  CB  THR X 115      35.683  33.950  44.305  0.00  0.00            
ATOM   1752  HB  THR X 115      36.217  33.332  43.711  0.00  0.00            
ATOM   1753  CG2 THR X 115      34.219  34.207  44.014  0.00  0.00            
ATOM   1754 HG21 THR X 115      33.749  35.037  44.541  0.00  0.00            
ATOM   1755 HG22 THR X 115      34.104  34.539  42.982  0.00  0.00            
ATOM   1756 HG23 THR X 115      33.651  33.326  44.312  0.00  0.00            
ATOM   1757  OG1 THR X 115      36.357  35.178  44.091  0.00  0.00            
ATOM   1758  HG1 THR X 115      37.319  34.773  43.777  0.00  0.00            
ATOM   1759  C   THR X 115      34.943  32.467  46.260  0.00  0.00            
ATOM   1760  O   THR X 115      34.037  32.609  47.146  0.00  0.00            
ATOM   1761  N   ALA X 116      35.184  31.245  45.760  0.00  0.00            
ATOM   1762  H   ALA X 116      36.104  31.066  45.203  0.00  0.00            
ATOM   1763  CA  ALA X 116      34.349  30.096  46.157  0.00  0.00            
ATOM   1764  HA  ALA X 116      33.308  30.357  45.970  0.00  0.00            
ATOM   1765  CB  ALA X 116      34.508  28.928  45.179  0.00  0.00            
ATOM   1766  HB1 ALA X 116      33.914  28.212  45.573  0.00  0.00            
ATOM   1767  HB2 ALA X 116      34.137  29.223  44.197  0.00  0.00            
ATOM   1768  HB3 ALA X 116      35.521  28.527  45.160  0.00  0.00            
ATOM   1769  C   ALA X 116      34.468  29.698  47.653  0.00  0.00            
ATOM   1770  O   ALA X 116      33.440  29.566  48.285  0.00  0.00            
ATOM   1771  N   ALA X 117      35.763  29.725  48.154  0.00  0.00            
ATOM   1772  H   ALA X 117      36.502  29.927  47.496  0.00  0.00            
ATOM   1773  CA  ALA X 117      36.075  29.475  49.582  0.00  0.00            
ATOM   1774  HA  ALA X 117      35.648  28.619  49.905  0.00  0.00            
ATOM   1775  CB  ALA X 117      37.627  29.438  49.959  0.00  0.00            
ATOM   1776  HB1 ALA X 117      38.128  28.625  49.433  0.00  0.00            
ATOM   1777  HB2 ALA X 117      38.181  30.348  49.726  0.00  0.00            
ATOM   1778  HB3 ALA X 117      37.702  29.225  51.025  0.00  0.00            
ATOM   1779  C   ALA X 117      35.315  30.512  50.535  0.00  0.00            
ATOM   1780  O   ALA X 117      35.273  30.294  51.724  0.00  0.00            
ATOM   1781  N   GLU X 118      34.836  31.678  50.067  0.00  0.00            
ATOM   1782  H   GLU X 118      34.873  31.894  48.999  0.00  0.00            
ATOM   1783  CA  GLU X 118      34.015  32.640  50.900  0.00  0.00            
ATOM   1784  HA  GLU X 118      34.376  32.753  51.922  0.00  0.00            
ATOM   1785  CB  GLU X 118      34.042  34.017  50.245  0.00  0.00            
ATOM   1786  HB2 GLU X 118      33.699  34.017  49.295  0.00  0.00            
ATOM   1787  HB3 GLU X 118      33.354  34.634  50.654  0.00  0.00            
ATOM   1788  CG  GLU X 118      35.351  34.713  50.476  0.00  0.00            
ATOM   1789  HG2 GLU X 118      36.053  34.238  49.927  0.00  0.00            
ATOM   1790  HG3 GLU X 118      35.234  35.634  50.077  0.00  0.00            
ATOM   1791  CD  GLU X 118      35.826  34.873  51.904  0.00  0.00            
ATOM   1792  OE1 GLU X 118      35.104  35.477  52.792  0.00  0.00            
ATOM   1793  OE2 GLU X 118      36.846  34.242  52.294  0.00  0.00            
ATOM   1794  C   GLU X 118      32.486  32.207  50.910  0.00  0.00            
ATOM   1795  O   GLU X 118      31.769  32.806  51.733  0.00  0.00            
ATOM   1796  N   ARG X 119      32.045  31.356  49.949  0.00  0.00            
ATOM   1797  H   ARG X 119      32.679  30.651  49.411  0.00  0.00            
ATOM   1798  CA  ARG X 119      30.668  31.274  49.502  0.00  0.00            
ATOM   1799  HA  ARG X 119      30.078  31.855  50.211  0.00  0.00            
ATOM   1800  CB  ARG X 119      30.465  31.907  48.111  0.00  0.00            
ATOM   1801  HB2 ARG X 119      31.230  31.568  47.413  0.00  0.00            
ATOM   1802  HB3 ARG X 119      29.465  31.750  47.708  0.00  0.00            
ATOM   1803  CG  ARG X 119      30.541  33.464  48.099  0.00  0.00            
ATOM   1804  HG2 ARG X 119      31.414  33.789  48.664  0.00  0.00            
ATOM   1805  HG3 ARG X 119      30.750  33.679  47.052  0.00  0.00            
ATOM   1806  CD  ARG X 119      29.377  34.244  48.653  0.00  0.00            
ATOM   1807  HD2 ARG X 119      29.112  33.832  49.627  0.00  0.00            
ATOM   1808  HD3 ARG X 119      29.590  35.208  48.864  0.00  0.00            
ATOM   1809  NE  ARG X 119      28.189  34.136  47.688  0.00  0.00            
ATOM   1810  HE  ARG X 119      28.544  33.965  46.672  0.00  0.00            
ATOM   1811  CZ  ARG X 119      26.949  34.156  47.952  0.00  0.00            
ATOM   1812  NH1 ARG X 119      26.504  34.221  49.207  0.00  0.00            
ATOM   1813 HH11 ARG X 119      27.182  34.048  50.043  0.00  0.00            
ATOM   1814 HH12 ARG X 119      25.427  34.273  49.365  0.00  0.00            
ATOM   1815  NH2 ARG X 119      26.197  33.956  46.953  0.00  0.00            
ATOM   1816 HH21 ARG X 119      26.595  33.810  45.949  0.00  0.00            
ATOM   1817 HH22 ARG X 119      25.121  33.916  47.125  0.00  0.00            
ATOM   1818  C   ARG X 119      30.137  29.797  49.591  0.00  0.00            
ATOM   1819  O   ARG X 119      29.932  29.132  48.547  0.00  0.00            
ATOM   1820  N   PRO X 120      29.985  29.255  50.813  0.00  0.00            
ATOM   1821  CD  PRO X 120      29.856  29.972  52.101  0.00  0.00            
ATOM   1822  HD2 PRO X 120      29.347  30.920  51.925  0.00  0.00            
ATOM   1823  HD3 PRO X 120      30.759  30.144  52.518  0.00  0.00            
ATOM   1824  CG  PRO X 120      29.049  29.073  53.014  0.00  0.00            
ATOM   1825  HG2 PRO X 120      28.021  29.136  52.689  0.00  0.00            
ATOM   1826  HG3 PRO X 120      29.219  29.341  54.046  0.00  0.00            
ATOM   1827  CB  PRO X 120      29.519  27.741  52.527  0.00  0.00            
ATOM   1828  HB2 PRO X 120      28.956  26.986  52.890  0.00  0.00            
ATOM   1829  HB3 PRO X 120      30.563  27.627  52.817  0.00  0.00            
ATOM   1830  CA  PRO X 120      29.614  27.807  50.998  0.00  0.00            
ATOM   1831  HA  PRO X 120      30.423  27.144  50.692  0.00  0.00            
ATOM   1832  C   PRO X 120      28.350  27.315  50.247  0.00  0.00            
ATOM   1833  O   PRO X 120      27.231  27.629  50.620  0.00  0.00            
ATOM   1834  N   GLY X 121      28.662  26.499  49.268  0.00  0.00            
ATOM   1835  H   GLY X 121      29.639  26.399  49.032  0.00  0.00            
ATOM   1836  CA  GLY X 121      27.613  25.842  48.484  0.00  0.00            
ATOM   1837  HA2 GLY X 121      28.023  25.049  47.859  0.00  0.00            
ATOM   1838  HA3 GLY X 121      26.941  25.355  49.191  0.00  0.00            
ATOM   1839  C   GLY X 121      26.731  26.759  47.578  0.00  0.00            
ATOM   1840  O   GLY X 121      25.614  26.444  47.212  0.00  0.00            
ATOM   1841  N   HID X 122      27.362  27.896  47.249  0.00  0.00            
ATOM   1842  H   HID X 122      28.360  28.125  47.622  0.00  0.00            
ATOM   1843  CA  HID X 122      26.781  29.010  46.475  0.00  0.00            
ATOM   1844  HA  HID X 122      25.726  28.785  46.320  0.00  0.00            
ATOM   1845  CB  HID X 122      26.863  30.275  47.281  0.00  0.00            
ATOM   1846  HB2 HID X 122      27.877  30.442  47.613  0.00  0.00            
ATOM   1847  HB3 HID X 122      26.758  31.160  46.670  0.00  0.00            
ATOM   1848  CG  HID X 122      25.886  30.398  48.378  0.00  0.00            
ATOM   1849  ND1 HID X 122      25.939  29.830  49.581  0.00  0.00            
ATOM   1850  HD1 HID X 122      26.739  29.221  49.978  0.00  0.00            
ATOM   1851  CE1 HID X 122      24.903  30.185  50.272  0.00  0.00            
ATOM   1852  HE1 HID X 122      24.747  29.814  51.274  0.00  0.00            
ATOM   1853  NE2 HID X 122      24.096  31.024  49.549  0.00  0.00            
ATOM   1854  CD2 HID X 122      24.769  31.183  48.292  0.00  0.00            
ATOM   1855  HD2 HID X 122      24.486  31.849  47.489  0.00  0.00            
ATOM   1856  C   HID X 122      27.307  29.150  45.076  0.00  0.00            
ATOM   1857  O   HID X 122      26.865  30.094  44.402  0.00  0.00            
ATOM   1858  N   PHE X 123      28.135  28.256  44.706  0.00  0.00            
ATOM   1859  H   PHE X 123      28.765  27.751  45.438  0.00  0.00            
ATOM   1860  CA  PHE X 123      28.498  28.066  43.285  0.00  0.00            
ATOM   1861  HA  PHE X 123      27.898  28.658  42.594  0.00  0.00            
ATOM   1862  CB  PHE X 123      30.051  28.313  43.018  0.00  0.00            
ATOM   1863  HB2 PHE X 123      30.548  27.775  43.713  0.00  0.00            
ATOM   1864  HB3 PHE X 123      30.253  27.977  42.001  0.00  0.00            
ATOM   1865  CG  PHE X 123      30.373  29.799  43.135  0.00  0.00            
ATOM   1866  CD1 PHE X 123      30.075  30.689  42.082  0.00  0.00            
ATOM   1867  HD1 PHE X 123      29.740  30.263  41.136  0.00  0.00            
ATOM   1868  CE1 PHE X 123      30.287  32.083  42.181  0.00  0.00            
ATOM   1869  HE1 PHE X 123      29.960  32.763  41.394  0.00  0.00            
ATOM   1870  CZ  PHE X 123      30.912  32.555  43.390  0.00  0.00            
ATOM   1871  HZ  PHE X 123      31.297  33.574  43.451  0.00  0.00            
ATOM   1872  CE2 PHE X 123      31.275  31.681  44.415  0.00  0.00            
ATOM   1873  HE2 PHE X 123      31.805  32.047  45.193  0.00  0.00            
ATOM   1874  CD2 PHE X 123      30.828  30.366  44.359  0.00  0.00            
ATOM   1875  HD2 PHE X 123      31.113  29.718  45.189  0.00  0.00            
ATOM   1876  C   PHE X 123      28.229  26.664  42.769  0.00  0.00            
ATOM   1877  O   PHE X 123      28.814  25.733  43.326  0.00  0.00            
ATOM   1878  N   ALA X 124      27.368  26.540  41.774  0.00  0.00            
ATOM   1879  H   ALA X 124      26.899  27.452  41.405  0.00  0.00            
ATOM   1880  CA  ALA X 124      27.035  25.249  41.123  0.00  0.00            
ATOM   1881  HA  ALA X 124      26.565  24.649  41.903  0.00  0.00            
ATOM   1882  CB  ALA X 124      25.934  25.501  40.078  0.00  0.00            
ATOM   1883  HB1 ALA X 124      25.588  24.558  39.656  0.00  0.00            
ATOM   1884  HB2 ALA X 124      25.082  26.033  40.501  0.00  0.00            
ATOM   1885  HB3 ALA X 124      26.386  26.127  39.426  0.00  0.00            
ATOM   1886  C   ALA X 124      28.381  24.552  40.565  0.00  0.00            
ATOM   1887  O   ALA X 124      28.460  23.337  40.351  0.00  0.00            
ATOM   1888  N   GLY X 125      29.354  25.415  40.264  0.00  0.00            
ATOM   1889  H   GLY X 125      29.296  26.488  40.451  0.00  0.00            
ATOM   1890  CA  GLY X 125      30.643  24.876  39.841  0.00  0.00            
ATOM   1891  HA2 GLY X 125      31.127  24.488  40.737  0.00  0.00            
ATOM   1892  HA3 GLY X 125      30.425  24.202  39.012  0.00  0.00            
ATOM   1893  C   GLY X 125      31.648  25.900  39.388  0.00  0.00            
ATOM   1894  O   GLY X 125      31.275  27.053  39.118  0.00  0.00            
ATOM   1895  N   MET X 126      32.854  25.390  39.181  0.00  0.00            
ATOM   1896  H   MET X 126      32.971  24.307  39.215  0.00  0.00            
ATOM   1897  CA  MET X 126      33.972  26.277  38.812  0.00  0.00            
ATOM   1898  HA  MET X 126      33.705  27.240  38.375  0.00  0.00            
ATOM   1899  CB  MET X 126      34.677  26.471  40.139  0.00  0.00            
ATOM   1900  HB2 MET X 126      34.146  27.115  40.839  0.00  0.00            
ATOM   1901  HB3 MET X 126      34.860  25.484  40.565  0.00  0.00            
ATOM   1902  CG  MET X 126      35.984  27.149  39.871  0.00  0.00            
ATOM   1903  HG2 MET X 126      36.742  26.531  39.388  0.00  0.00            
ATOM   1904  HG3 MET X 126      35.732  27.913  39.135  0.00  0.00            
ATOM   1905  SD  MET X 126      36.750  28.065  41.278  0.00  0.00            
ATOM   1906  CE  MET X 126      37.173  26.572  42.294  0.00  0.00            
ATOM   1907  HE1 MET X 126      37.479  26.874  43.296  0.00  0.00            
ATOM   1908  HE2 MET X 126      36.406  25.921  42.386  0.00  0.00            
ATOM   1909  HE3 MET X 126      37.909  26.020  41.709  0.00  0.00            
ATOM   1910  C   MET X 126      34.846  25.462  37.777  0.00  0.00            
ATOM   1911  O   MET X 126      35.303  24.319  37.998  0.00  0.00            
ATOM   1912  N   VAL X 127      35.049  26.083  36.643  0.00  0.00            
ATOM   1913  H   VAL X 127      34.511  27.026  36.547  0.00  0.00            
ATOM   1914  CA  VAL X 127      36.096  25.722  35.617  0.00  0.00            
ATOM   1915  HA  VAL X 127      36.391  24.674  35.574  0.00  0.00            
ATOM   1916  CB  VAL X 127      35.554  26.076  34.227  0.00  0.00            
ATOM   1917  HB  VAL X 127      35.393  27.149  34.333  0.00  0.00            
ATOM   1918  CG1 VAL X 127      36.654  26.007  33.145  0.00  0.00            
ATOM   1919 HG11 VAL X 127      37.267  26.907  33.188  0.00  0.00            
ATOM   1920 HG12 VAL X 127      37.236  25.089  33.216  0.00  0.00            
ATOM   1921 HG13 VAL X 127      36.181  26.076  32.166  0.00  0.00            
ATOM   1922  CG2 VAL X 127      34.334  25.392  33.737  0.00  0.00            
ATOM   1923 HG21 VAL X 127      33.983  26.026  32.922  0.00  0.00            
ATOM   1924 HG22 VAL X 127      34.522  24.478  33.350  0.00  0.00            
ATOM   1925 HG23 VAL X 127      33.566  25.327  34.508  0.00  0.00            
ATOM   1926  C   VAL X 127      37.356  26.444  35.952  0.00  0.00            
ATOM   1927  O   VAL X 127      37.425  27.656  35.993  0.00  0.00            
ATOM   1928  N   LEU X 128      38.491  25.721  36.069  0.00  0.00            
ATOM   1929  H   LEU X 128      38.322  24.644  36.042  0.00  0.00            
ATOM   1930  CA  LEU X 128      39.842  26.266  36.267  0.00  0.00            
ATOM   1931  HA  LEU X 128      39.759  27.351  36.330  0.00  0.00            
ATOM   1932  CB  LEU X 128      40.474  25.726  37.608  0.00  0.00            
ATOM   1933  HB2 LEU X 128      40.456  24.644  37.484  0.00  0.00            
ATOM   1934  HB3 LEU X 128      41.491  26.119  37.627  0.00  0.00            
ATOM   1935  CG  LEU X 128      39.930  26.011  38.998  0.00  0.00            
ATOM   1936  HG  LEU X 128      38.966  25.516  39.113  0.00  0.00            
ATOM   1937  CD1 LEU X 128      40.875  25.446  40.069  0.00  0.00            
ATOM   1938 HD11 LEU X 128      41.864  25.871  39.900  0.00  0.00            
ATOM   1939 HD12 LEU X 128      40.495  25.633  41.073  0.00  0.00            
ATOM   1940 HD13 LEU X 128      41.040  24.463  39.905  0.00  0.00            
ATOM   1941  CD2 LEU X 128      39.813  27.509  39.276  0.00  0.00            
ATOM   1942 HD21 LEU X 128      40.680  27.965  38.799  0.00  0.00            
ATOM   1943 HD22 LEU X 128      38.837  27.902  38.993  0.00  0.00            
ATOM   1944 HD23 LEU X 128      39.806  27.701  40.349  0.00  0.00            
ATOM   1945  C   LEU X 128      40.749  25.845  35.065  0.00  0.00            
ATOM   1946  O   LEU X 128      40.743  24.663  34.714  0.00  0.00            
ATOM   1947  N   ILE X 129      41.403  26.840  34.407  0.00  0.00            
ATOM   1948  H   ILE X 129      41.316  27.838  34.836  0.00  0.00            
ATOM   1949  CA  ILE X 129      42.220  26.711  33.206  0.00  0.00            
ATOM   1950  HA  ILE X 129      42.272  25.650  32.962  0.00  0.00            
ATOM   1951  CB  ILE X 129      41.738  27.553  31.950  0.00  0.00            
ATOM   1952  HB  ILE X 129      41.835  28.535  32.166  0.00  0.00            
ATOM   1953  CG2 ILE X 129      42.671  27.349  30.732  0.00  0.00            
ATOM   1954 HG21 ILE X 129      42.316  28.055  29.981  0.00  0.00            
ATOM   1955 HG22 ILE X 129      43.673  27.655  31.032  0.00  0.00            
ATOM   1956 HG23 ILE X 129      42.632  26.315  30.388  0.00  0.00            
ATOM   1957  CG1 ILE X 129      40.259  27.283  31.542  0.00  0.00            
ATOM   1958 HG12 ILE X 129      40.261  26.572  30.897  0.00  0.00            
ATOM   1959 HG13 ILE X 129      39.701  27.127  32.370  0.00  0.00            
ATOM   1960  CD1 ILE X 129      39.696  28.627  30.881  0.00  0.00            
ATOM   1961 HD11 ILE X 129      40.306  28.749  29.986  0.00  0.00            
ATOM   1962 HD12 ILE X 129      38.623  28.586  30.694  0.00  0.00            
ATOM   1963 HD13 ILE X 129      39.748  29.427  31.619  0.00  0.00            
ATOM   1964  C   ILE X 129      43.610  27.137  33.586  0.00  0.00            
ATOM   1965  O   ILE X 129      43.870  28.334  33.708  0.00  0.00            
ATOM   1966  N   SER X 130      44.482  26.122  33.734  0.00  0.00            
ATOM   1967  H   SER X 130      44.178  25.122  33.425  0.00  0.00            
ATOM   1968  CA  SER X 130      45.963  26.298  33.899  0.00  0.00            
ATOM   1969  HA  SER X 130      46.374  25.307  34.093  0.00  0.00            
ATOM   1970  CB  SER X 130      46.554  26.945  32.691  0.00  0.00            
ATOM   1971  HB2 SER X 130      46.102  27.912  32.467  0.00  0.00            
ATOM   1972  HB3 SER X 130      47.611  27.179  32.817  0.00  0.00            
ATOM   1973  OG  SER X 130      46.380  26.057  31.669  0.00  0.00            
ATOM   1974  HG  SER X 130      47.362  25.659  31.411  0.00  0.00            
ATOM   1975  C   SER X 130      46.227  27.192  35.219  0.00  0.00            
ATOM   1976  O   SER X 130      46.503  28.383  35.197  0.00  0.00            
ATOM   1977  N   PRO X 131      46.021  26.614  36.406  0.00  0.00            
ATOM   1978  CD  PRO X 131      45.705  25.210  36.658  0.00  0.00            
ATOM   1979  HD2 PRO X 131      46.596  24.593  36.540  0.00  0.00            
ATOM   1980  HD3 PRO X 131      45.009  24.877  35.889  0.00  0.00            
ATOM   1981  CG  PRO X 131      45.089  25.083  38.077  0.00  0.00            
ATOM   1982  HG2 PRO X 131      45.875  24.558  38.621  0.00  0.00            
ATOM   1983  HG3 PRO X 131      44.177  24.504  37.928  0.00  0.00            
ATOM   1984  CB  PRO X 131      44.879  26.558  38.512  0.00  0.00            
ATOM   1985  HB2 PRO X 131      45.026  26.622  39.590  0.00  0.00            
ATOM   1986  HB3 PRO X 131      43.856  26.835  38.259  0.00  0.00            
ATOM   1987  CA  PRO X 131      45.839  27.387  37.629  0.00  0.00            
ATOM   1988  HA  PRO X 131      45.373  28.336  37.364  0.00  0.00            
ATOM   1989  C   PRO X 131      47.099  27.691  38.332  0.00  0.00            
ATOM   1990  O   PRO X 131      47.982  26.800  38.423  0.00  0.00            
ATOM   1991  N   LEU X 132      47.164  28.923  38.856  0.00  0.00            
ATOM   1992  H   LEU X 132      46.304  29.583  38.744  0.00  0.00            
ATOM   1993  CA  LEU X 132      48.119  29.301  39.889  0.00  0.00            
ATOM   1994  HA  LEU X 132      49.102  29.026  39.506  0.00  0.00            
ATOM   1995  CB  LEU X 132      47.958  30.856  40.072  0.00  0.00            
ATOM   1996  HB2 LEU X 132      48.299  31.307  39.140  0.00  0.00            
ATOM   1997  HB3 LEU X 132      46.943  31.084  40.398  0.00  0.00            
ATOM   1998  CG  LEU X 132      48.975  31.379  41.097  0.00  0.00            
ATOM   1999  HG  LEU X 132      48.773  30.922  42.065  0.00  0.00            
ATOM   2000  CD1 LEU X 132      50.495  31.149  40.816  0.00  0.00            
ATOM   2001 HD11 LEU X 132      50.658  30.072  40.820  0.00  0.00            
ATOM   2002 HD12 LEU X 132      50.861  31.689  39.943  0.00  0.00            
ATOM   2003 HD13 LEU X 132      51.021  31.568  41.569  0.00  0.00            
ATOM   2004  CD2 LEU X 132      48.778  32.881  41.479  0.00  0.00            
ATOM   2005 HD21 LEU X 132      47.754  33.049  41.811  0.00  0.00            
ATOM   2006 HD22 LEU X 132      49.414  33.146  42.324  0.00  0.00            
ATOM   2007 HD23 LEU X 132      48.956  33.516  40.611  0.00  0.00            
ATOM   2008  C   LEU X 132      47.721  28.609  41.198  0.00  0.00            
ATOM   2009  O   LEU X 132      46.653  28.896  41.772  0.00  0.00            
ATOM   2010  N   VAL X 133      48.575  27.738  41.707  0.00  0.00            
ATOM   2011  H   VAL X 133      49.519  27.561  41.192  0.00  0.00            
ATOM   2012  CA  VAL X 133      48.360  27.037  42.978  0.00  0.00            
ATOM   2013  HA  VAL X 133      47.422  27.344  43.441  0.00  0.00            
ATOM   2014  CB  VAL X 133      48.092  25.574  42.765  0.00  0.00            
ATOM   2015  HB  VAL X 133      48.970  25.228  42.220  0.00  0.00            
ATOM   2016  CG1 VAL X 133      47.870  24.762  44.009  0.00  0.00            
ATOM   2017 HG11 VAL X 133      47.161  25.296  44.642  0.00  0.00            
ATOM   2018 HG12 VAL X 133      47.480  23.756  43.858  0.00  0.00            
ATOM   2019 HG13 VAL X 133      48.765  24.603  44.611  0.00  0.00            
ATOM   2020  CG2 VAL X 133      46.958  25.522  41.788  0.00  0.00            
ATOM   2021 HG21 VAL X 133      47.179  25.744  40.744  0.00  0.00            
ATOM   2022 HG22 VAL X 133      46.729  24.538  41.802  0.00  0.00            
ATOM   2023 HG23 VAL X 133      46.208  26.245  42.109  0.00  0.00            
ATOM   2024  C   VAL X 133      49.600  27.176  43.913  0.00  0.00            
ATOM   2025  O   VAL X 133      49.429  27.139  45.096  0.00  0.00            
ATOM   2026  N   LEU X 134      50.808  27.140  43.338  0.00  0.00            
ATOM   2027  H   LEU X 134      50.975  26.862  42.381  0.00  0.00            
ATOM   2028  CA  LEU X 134      52.119  27.054  44.034  0.00  0.00            
ATOM   2029  HA  LEU X 134      52.041  27.114  45.039  0.00  0.00            
ATOM   2030  CB  LEU X 134      52.830  25.683  43.779  0.00  0.00            
ATOM   2031  HB2 LEU X 134      52.808  25.496  42.787  0.00  0.00            
ATOM   2032  HB3 LEU X 134      53.879  25.687  44.075  0.00  0.00            
ATOM   2033  CG  LEU X 134      52.206  24.426  44.472  0.00  0.00            
ATOM   2034  HG  LEU X 134      51.131  24.346  44.314  0.00  0.00            
ATOM   2035  CD1 LEU X 134      52.867  23.126  43.930  0.00  0.00            
ATOM   2036 HD11 LEU X 134      52.654  22.238  44.524  0.00  0.00            
ATOM   2037 HD12 LEU X 134      52.364  23.058  42.966  0.00  0.00            
ATOM   2038 HD13 LEU X 134      53.870  23.193  43.837  0.00  0.00            
ATOM   2039  CD2 LEU X 134      52.548  24.496  45.946  0.00  0.00            
ATOM   2040 HD21 LEU X 134      52.115  25.361  46.449  0.00  0.00            
ATOM   2041 HD22 LEU X 134      52.048  23.616  46.350  0.00  0.00            
ATOM   2042 HD23 LEU X 134      53.635  24.452  46.000  0.00  0.00            
ATOM   2043  C   LEU X 134      53.131  28.169  43.564  0.00  0.00            
ATOM   2044  O   LEU X 134      53.307  28.482  42.372  0.00  0.00            
ATOM   2045  N   ALA X 135      53.834  28.740  44.508  0.00  0.00            
ATOM   2046  H   ALA X 135      53.663  28.458  45.547  0.00  0.00            
ATOM   2047  CA  ALA X 135      55.113  29.435  44.195  0.00  0.00            
ATOM   2048  HA  ALA X 135      54.909  30.166  43.529  0.00  0.00            
ATOM   2049  CB  ALA X 135      55.596  30.075  45.487  0.00  0.00            
ATOM   2050  HB1 ALA X 135      54.793  30.644  45.955  0.00  0.00            
ATOM   2051  HB2 ALA X 135      55.986  29.358  46.210  0.00  0.00            
ATOM   2052  HB3 ALA X 135      56.426  30.763  45.330  0.00  0.00            
ATOM   2053  C   ALA X 135      56.260  28.530  43.669  0.00  0.00            
ATOM   2054  O   ALA X 135      56.232  27.331  43.816  0.00  0.00            
ATOM   2055  N   ASN X 136      57.264  29.273  43.057  0.00  0.00            
ATOM   2056  H   ASN X 136      57.180  30.360  43.029  0.00  0.00            
ATOM   2057  CA  ASN X 136      58.542  28.647  42.745  0.00  0.00            
ATOM   2058  HA  ASN X 136      58.407  27.625  42.391  0.00  0.00            
ATOM   2059  CB  ASN X 136      59.360  29.359  41.650  0.00  0.00            
ATOM   2060  HB2 ASN X 136      58.823  29.327  40.702  0.00  0.00            
ATOM   2061  HB3 ASN X 136      59.563  30.399  41.909  0.00  0.00            
ATOM   2062  CG  ASN X 136      60.762  28.780  41.483  0.00  0.00            
ATOM   2063  OD1 ASN X 136      61.716  29.305  42.060  0.00  0.00            
ATOM   2064  ND2 ASN X 136      60.880  27.700  40.809  0.00  0.00            
ATOM   2065 HD21 ASN X 136      61.877  27.423  40.468  0.00  0.00            
ATOM   2066 HD22 ASN X 136      60.047  27.404  40.171  0.00  0.00            
ATOM   2067  C   ASN X 136      59.397  28.564  44.086  0.00  0.00            
ATOM   2068  O   ASN X 136      59.596  29.609  44.658  0.00  0.00            
ATOM   2069  N   PRO X 137      59.723  27.343  44.532  0.00  0.00            
ATOM   2070  CD  PRO X 137      59.521  26.076  43.888  0.00  0.00            
ATOM   2071  HD2 PRO X 137      59.897  26.034  43.005  0.00  0.00            
ATOM   2072  HD3 PRO X 137      58.528  25.909  43.808  0.00  0.00            
ATOM   2073  CG  PRO X 137      60.121  24.943  44.665  0.00  0.00            
ATOM   2074  HG2 PRO X 137      61.159  24.837  44.348  0.00  0.00            
ATOM   2075  HG3 PRO X 137      59.509  24.061  44.477  0.00  0.00            
ATOM   2076  CB  PRO X 137      60.035  25.583  46.045  0.00  0.00            
ATOM   2077  HB2 PRO X 137      60.646  25.185  46.854  0.00  0.00            
ATOM   2078  HB3 PRO X 137      58.982  25.440  46.289  0.00  0.00            
ATOM   2079  CA  PRO X 137      60.258  27.111  45.839  0.00  0.00            
ATOM   2080  HA  PRO X 137      59.704  27.747  46.529  0.00  0.00            
ATOM   2081  C   PRO X 137      61.691  27.618  45.978  0.00  0.00            
ATOM   2082  O   PRO X 137      61.988  28.261  47.005  0.00  0.00            
ATOM   2083  N   GLU X 138      62.577  27.475  44.969  0.00  0.00            
ATOM   2084  H   GLU X 138      62.405  26.991  44.008  0.00  0.00            
ATOM   2085  CA  GLU X 138      63.970  27.835  45.251  0.00  0.00            
ATOM   2086  HA  GLU X 138      64.270  27.496  46.243  0.00  0.00            
ATOM   2087  CB  GLU X 138      64.986  27.238  44.231  0.00  0.00            
ATOM   2088  HB2 GLU X 138      65.885  27.679  44.358  0.00  0.00            
ATOM   2089  HB3 GLU X 138      65.052  26.174  44.460  0.00  0.00            
ATOM   2090  CG  GLU X 138      64.722  27.346  42.759  0.00  0.00            
ATOM   2091  HG2 GLU X 138      64.526  28.386  42.501  0.00  0.00            
ATOM   2092  HG3 GLU X 138      65.664  27.025  42.313  0.00  0.00            
ATOM   2093  CD  GLU X 138      63.625  26.482  42.153  0.00  0.00            
ATOM   2094  OE1 GLU X 138      62.940  25.652  42.824  0.00  0.00            
ATOM   2095  OE2 GLU X 138      63.492  26.594  40.912  0.00  0.00            
ATOM   2096  C   GLU X 138      64.095  29.452  45.247  0.00  0.00            
ATOM   2097  O   GLU X 138      65.050  29.972  45.855  0.00  0.00            
ATOM   2098  N   SER X 139      63.214  30.168  44.509  0.00  0.00            
ATOM   2099  H   SER X 139      62.551  29.572  43.883  0.00  0.00            
ATOM   2100  CA  SER X 139      63.051  31.634  44.463  0.00  0.00            
ATOM   2101  HA  SER X 139      63.927  32.017  44.559  0.00  0.00            
ATOM   2102  CB  SER X 139      62.441  32.194  43.162  0.00  0.00            
ATOM   2103  HB2 SER X 139      61.456  31.984  43.086  0.00  0.00            
ATOM   2104  HB3 SER X 139      62.644  33.261  43.074  0.00  0.00            
ATOM   2105  OG  SER X 139      63.112  31.539  42.146  0.00  0.00            
ATOM   2106  HG  SER X 139      62.589  30.583  42.129  0.00  0.00            
ATOM   2107  C   SER X 139      62.255  32.118  45.634  0.00  0.00            
ATOM   2108  O   SER X 139      62.252  33.346  45.783  0.00  0.00            
ATOM   2109  N   ALA X 140      61.551  31.251  46.373  0.00  0.00            
ATOM   2110  H   ALA X 140      61.574  30.280  46.094  0.00  0.00            
ATOM   2111  CA  ALA X 140      60.706  31.664  47.497  0.00  0.00            
ATOM   2112  HA  ALA X 140      60.894  32.707  47.754  0.00  0.00            
ATOM   2113  CB  ALA X 140      59.215  31.703  47.079  0.00  0.00            
ATOM   2114  HB1 ALA X 140      58.719  32.408  47.746  0.00  0.00            
ATOM   2115  HB2 ALA X 140      59.107  32.142  46.087  0.00  0.00            
ATOM   2116  HB3 ALA X 140      58.682  30.752  47.110  0.00  0.00            
ATOM   2117  C   ALA X 140      60.965  30.862  48.771  0.00  0.00            
ATOM   2118  O   ALA X 140      60.090  30.550  49.580  0.00  0.00            
ATOM   2119  N   THR X 141      62.256  30.791  49.018  0.00  0.00            
ATOM   2120  H   THR X 141      62.955  31.146  48.381  0.00  0.00            
ATOM   2121  CA  THR X 141      62.750  30.509  50.368  0.00  0.00            
ATOM   2122  HA  THR X 141      62.141  29.704  50.780  0.00  0.00            
ATOM   2123  CB  THR X 141      64.225  30.208  50.379  0.00  0.00            
ATOM   2124  HB  THR X 141      64.507  30.085  51.425  0.00  0.00            
ATOM   2125  CG2 THR X 141      64.667  28.952  49.656  0.00  0.00            
ATOM   2126 HG21 THR X 141      64.531  29.057  48.580  0.00  0.00            
ATOM   2127 HG22 THR X 141      65.629  28.616  50.043  0.00  0.00            
ATOM   2128 HG23 THR X 141      63.996  28.148  49.957  0.00  0.00            
ATOM   2129  OG1 THR X 141      65.061  31.197  49.782  0.00  0.00            
ATOM   2130  HG1 THR X 141      65.843  30.887  49.320  0.00  0.00            
ATOM   2131  C   THR X 141      62.468  31.791  51.274  0.00  0.00            
ATOM   2132  O   THR X 141      62.392  32.941  50.818  0.00  0.00            
ATOM   2133  N   THR X 142      62.462  31.568  52.544  0.00  0.00            
ATOM   2134  H   THR X 142      62.291  30.518  52.783  0.00  0.00            
ATOM   2135  CA  THR X 142      62.463  32.728  53.533  0.00  0.00            
ATOM   2136  HA  THR X 142      61.468  33.160  53.433  0.00  0.00            
ATOM   2137  CB  THR X 142      62.763  32.214  54.943  0.00  0.00            
ATOM   2138  HB  THR X 142      62.648  33.100  55.551  0.00  0.00            
ATOM   2139  CG2 THR X 142      61.871  31.199  55.465  0.00  0.00            
ATOM   2140 HG21 THR X 142      62.223  30.807  56.407  0.00  0.00            
ATOM   2141 HG22 THR X 142      60.939  31.710  55.662  0.00  0.00            
ATOM   2142 HG23 THR X 142      61.756  30.336  54.827  0.00  0.00            
ATOM   2143  OG1 THR X 142      64.093  31.876  55.072  0.00  0.00            
ATOM   2144  HG1 THR X 142      64.299  30.864  54.756  0.00  0.00            
ATOM   2145  C   THR X 142      63.438  33.873  53.222  0.00  0.00            
ATOM   2146  O   THR X 142      63.092  35.062  53.271  0.00  0.00            
ATOM   2147  N   PHE X 143      64.618  33.517  52.686  0.00  0.00            
ATOM   2148  H   PHE X 143      64.865  32.456  52.678  0.00  0.00            
ATOM   2149  CA  PHE X 143      65.669  34.569  52.569  0.00  0.00            
ATOM   2150  HA  PHE X 143      65.340  35.271  53.335  0.00  0.00            
ATOM   2151  CB  PHE X 143      67.056  34.048  52.928  0.00  0.00            
ATOM   2152  HB2 PHE X 143      67.853  34.633  52.470  0.00  0.00            
ATOM   2153  HB3 PHE X 143      67.204  34.037  54.008  0.00  0.00            
ATOM   2154  CG  PHE X 143      67.255  32.578  52.545  0.00  0.00            
ATOM   2155  CD1 PHE X 143      66.948  31.482  53.386  0.00  0.00            
ATOM   2156  HD1 PHE X 143      66.504  31.667  54.274  0.00  0.00            
ATOM   2157  CE1 PHE X 143      67.085  30.172  52.889  0.00  0.00            
ATOM   2158  HE1 PHE X 143      66.800  29.365  53.425  0.00  0.00            
ATOM   2159  CZ  PHE X 143      67.702  29.939  51.688  0.00  0.00            
ATOM   2160  HZ  PHE X 143      67.866  28.997  51.362  0.00  0.00            
ATOM   2161  CE2 PHE X 143      68.028  30.988  50.766  0.00  0.00            
ATOM   2162  HE2 PHE X 143      68.389  30.862  49.831  0.00  0.00            
ATOM   2163  CD2 PHE X 143      67.756  32.303  51.245  0.00  0.00            
ATOM   2164  HD2 PHE X 143      67.904  33.179  50.615  0.00  0.00            
ATOM   2165  C   PHE X 143      65.521  35.379  51.232  0.00  0.00            
ATOM   2166  O   PHE X 143      66.040  36.505  51.090  0.00  0.00            
ATOM   2167  N   LYS X 144      64.704  34.786  50.264  0.00  0.00            
ATOM   2168  H   LYS X 144      64.295  33.787  50.418  0.00  0.00            
ATOM   2169  CA  LYS X 144      64.248  35.461  49.012  0.00  0.00            
ATOM   2170  HA  LYS X 144      65.009  36.111  48.580  0.00  0.00            
ATOM   2171  CB  LYS X 144      64.159  34.447  47.815  0.00  0.00            
ATOM   2172  HB2 LYS X 144      63.346  33.728  47.914  0.00  0.00            
ATOM   2173  HB3 LYS X 144      63.893  35.037  46.938  0.00  0.00            
ATOM   2174  CG  LYS X 144      65.529  33.665  47.580  0.00  0.00            
ATOM   2175  HG2 LYS X 144      66.140  33.890  48.455  0.00  0.00            
ATOM   2176  HG3 LYS X 144      65.401  32.589  47.470  0.00  0.00            
ATOM   2177  CD  LYS X 144      66.355  34.349  46.428  0.00  0.00            
ATOM   2178  HD2 LYS X 144      66.092  35.407  46.396  0.00  0.00            
ATOM   2179  HD3 LYS X 144      67.329  34.401  46.692  0.00  0.00            
ATOM   2180  CE  LYS X 144      66.276  33.677  45.062  0.00  0.00            
ATOM   2181  HE2 LYS X 144      65.277  33.816  44.650  0.00  0.00            
ATOM   2182  HE3 LYS X 144      66.921  34.217  44.369  0.00  0.00            
ATOM   2183  NZ  LYS X 144      66.548  32.232  45.098  0.00  0.00            
ATOM   2184  HZ1 LYS X 144      65.782  31.696  45.659  0.00  0.00            
ATOM   2185  HZ2 LYS X 144      66.479  31.840  44.084  0.00  0.00            
ATOM   2186  HZ3 LYS X 144      67.564  31.968  45.393  0.00  0.00            
ATOM   2187  C   LYS X 144      62.974  36.218  49.124  0.00  0.00            
ATOM   2188  O   LYS X 144      62.734  37.286  48.528  0.00  0.00            
ATOM   2189  N   VAL X 145      62.141  35.803  50.071  0.00  0.00            
ATOM   2190  H   VAL X 145      62.342  34.909  50.661  0.00  0.00            
ATOM   2191  CA  VAL X 145      60.950  36.634  50.355  0.00  0.00            
ATOM   2192  HA  VAL X 145      60.582  37.092  49.436  0.00  0.00            
ATOM   2193  CB  VAL X 145      59.887  35.821  51.102  0.00  0.00            
ATOM   2194  HB  VAL X 145      60.358  35.424  52.001  0.00  0.00            
ATOM   2195  CG1 VAL X 145      58.749  36.683  51.420  0.00  0.00            
ATOM   2196 HG11 VAL X 145      58.135  36.104  52.111  0.00  0.00            
ATOM   2197 HG12 VAL X 145      59.051  37.568  51.981  0.00  0.00            
ATOM   2198 HG13 VAL X 145      58.213  36.914  50.500  0.00  0.00            
ATOM   2199  CG2 VAL X 145      59.405  34.637  50.246  0.00  0.00            
ATOM   2200 HG21 VAL X 145      58.648  34.173  50.878  0.00  0.00            
ATOM   2201 HG22 VAL X 145      59.151  34.982  49.332  0.00  0.00            
ATOM   2202 HG23 VAL X 145      60.203  33.895  50.223  0.00  0.00            
ATOM   2203  C   VAL X 145      61.477  37.840  51.177  0.00  0.00            
ATOM   2204  O   VAL X 145      61.013  38.932  50.866  0.00  0.00            
ATOM   2205  N   LEU X 146      62.459  37.618  52.048  0.00  0.00            
ATOM   2206  H   LEU X 146      62.559  36.588  52.390  0.00  0.00            
ATOM   2207  CA  LEU X 146      63.109  38.692  52.834  0.00  0.00            
ATOM   2208  HA  LEU X 146      62.396  39.298  53.393  0.00  0.00            
ATOM   2209  CB  LEU X 146      64.148  38.073  53.787  0.00  0.00            
ATOM   2210  HB2 LEU X 146      63.658  37.407  54.367  0.00  0.00            
ATOM   2211  HB3 LEU X 146      64.885  37.608  53.133  0.00  0.00            
ATOM   2212  CG  LEU X 146      64.700  39.229  54.710  0.00  0.00            
ATOM   2213  HG  LEU X 146      64.977  40.048  54.046  0.00  0.00            
ATOM   2214  CD1 LEU X 146      63.729  39.702  55.782  0.00  0.00            
ATOM   2215 HD11 LEU X 146      63.513  38.883  56.467  0.00  0.00            
ATOM   2216 HD12 LEU X 146      64.011  40.547  56.411  0.00  0.00            
ATOM   2217 HD13 LEU X 146      62.857  39.915  55.319  0.00  0.00            
ATOM   2218  CD2 LEU X 146      66.042  38.784  55.369  0.00  0.00            
ATOM   2219 HD21 LEU X 146      66.563  39.612  55.850  0.00  0.00            
ATOM   2220 HD22 LEU X 146      65.773  38.009  56.087  0.00  0.00            
ATOM   2221 HD23 LEU X 146      66.763  38.383  54.656  0.00  0.00            
ATOM   2222  C   LEU X 146      63.650  39.732  51.839  0.00  0.00            
ATOM   2223  O   LEU X 146      63.428  40.922  52.024  0.00  0.00            
ATOM   2224  N   ALA X 147      64.351  39.303  50.808  0.00  0.00            
ATOM   2225  H   ALA X 147      64.417  38.298  50.735  0.00  0.00            
ATOM   2226  CA  ALA X 147      65.005  40.192  49.841  0.00  0.00            
ATOM   2227  HA  ALA X 147      65.542  40.872  50.360  0.00  0.00            
ATOM   2228  CB  ALA X 147      65.997  39.446  48.964  0.00  0.00            
ATOM   2229  HB1 ALA X 147      65.576  38.997  48.163  0.00  0.00            
ATOM   2230  HB2 ALA X 147      66.778  40.092  48.564  0.00  0.00            
ATOM   2231  HB3 ALA X 147      66.490  38.623  49.483  0.00  0.00            
ATOM   2232  C   ALA X 147      63.912  40.929  49.016  0.00  0.00            
ATOM   2233  O   ALA X 147      64.088  42.140  48.780  0.00  0.00            
ATOM   2234  N   ALA X 148      62.869  40.241  48.598  0.00  0.00            
ATOM   2235  H   ALA X 148      62.861  39.165  48.777  0.00  0.00            
ATOM   2236  CA  ALA X 148      61.871  40.851  47.735  0.00  0.00            
ATOM   2237  HA  ALA X 148      62.378  41.379  46.928  0.00  0.00            
ATOM   2238  CB  ALA X 148      60.899  39.721  47.237  0.00  0.00            
ATOM   2239  HB1 ALA X 148      60.480  39.176  48.083  0.00  0.00            
ATOM   2240  HB2 ALA X 148      60.105  40.196  46.661  0.00  0.00            
ATOM   2241  HB3 ALA X 148      61.434  39.140  46.607  0.00  0.00            
ATOM   2242  C   ALA X 148      61.049  41.913  48.459  0.00  0.00            
ATOM   2243  O   ALA X 148      60.687  42.957  47.876  0.00  0.00            
ATOM   2244  N   LYS X 149      60.873  41.802  49.829  0.00  0.00            
ATOM   2245  H   LYS X 149      61.094  40.823  50.253  0.00  0.00            
ATOM   2246  CA  LYS X 149      60.269  42.836  50.687  0.00  0.00            
ATOM   2247  HA  LYS X 149      59.367  43.174  50.176  0.00  0.00            
ATOM   2248  CB  LYS X 149      59.725  42.193  51.949  0.00  0.00            
ATOM   2249  HB2 LYS X 149      60.576  41.693  52.410  0.00  0.00            
ATOM   2250  HB3 LYS X 149      59.421  42.980  52.639  0.00  0.00            
ATOM   2251  CG  LYS X 149      58.641  41.211  51.680  0.00  0.00            
ATOM   2252  HG2 LYS X 149      57.871  41.878  51.291  0.00  0.00            
ATOM   2253  HG3 LYS X 149      58.918  40.407  50.999  0.00  0.00            
ATOM   2254  CD  LYS X 149      58.329  40.535  53.013  0.00  0.00            
ATOM   2255  HD2 LYS X 149      57.580  39.759  52.858  0.00  0.00            
ATOM   2256  HD3 LYS X 149      59.219  40.146  53.291  0.00  0.00            
ATOM   2257  CE  LYS X 149      57.779  41.515  54.089  0.00  0.00            
ATOM   2258  HE2 LYS X 149      57.477  40.855  54.903  0.00  0.00            
ATOM   2259  HE3 LYS X 149      58.608  42.103  54.483  0.00  0.00            
ATOM   2260  NZ  LYS X 149      56.577  42.282  53.645  0.00  0.00            
ATOM   2261  HZ1 LYS X 149      56.271  43.042  54.364  0.00  0.00            
ATOM   2262  HZ2 LYS X 149      56.746  42.646  52.632  0.00  0.00            
ATOM   2263  HZ3 LYS X 149      55.694  41.644  53.630  0.00  0.00            
ATOM   2264  C   LYS X 149      61.221  44.038  50.994  0.00  0.00            
ATOM   2265  O   LYS X 149      60.736  45.192  51.028  0.00  0.00            
ATOM   2266  N   VAL X 150      62.539  43.882  51.140  0.00  0.00            
ATOM   2267  H   VAL X 150      62.946  42.872  51.077  0.00  0.00            
ATOM   2268  CA  VAL X 150      63.451  44.943  51.381  0.00  0.00            
ATOM   2269  HA  VAL X 150      62.860  45.658  51.953  0.00  0.00            
ATOM   2270  CB  VAL X 150      64.803  44.565  52.002  0.00  0.00            
ATOM   2271  HB  VAL X 150      65.183  43.780  51.347  0.00  0.00            
ATOM   2272  CG1 VAL X 150      65.892  45.667  51.979  0.00  0.00            
ATOM   2273 HG11 VAL X 150      65.909  46.139  50.997  0.00  0.00            
ATOM   2274 HG12 VAL X 150      65.493  46.371  52.709  0.00  0.00            
ATOM   2275 HG13 VAL X 150      66.876  45.259  52.214  0.00  0.00            
ATOM   2276  CG2 VAL X 150      64.581  44.028  53.457  0.00  0.00            
ATOM   2277 HG21 VAL X 150      64.173  43.019  53.397  0.00  0.00            
ATOM   2278 HG22 VAL X 150      65.428  44.108  54.001  0.00  0.00            
ATOM   2279 HG23 VAL X 150      63.889  44.726  53.927  0.00  0.00            
ATOM   2280  C   VAL X 150      63.668  45.686  50.102  0.00  0.00            
ATOM   2281  O   VAL X 150      63.450  46.925  50.076  0.00  0.00            
ATOM   2282  N   LEU X 151      63.782  45.017  48.931  0.00  0.00            
ATOM   2283  H   LEU X 151      63.856  43.932  48.993  0.00  0.00            
ATOM   2284  CA  LEU X 151      63.784  45.612  47.582  0.00  0.00            
ATOM   2285  HA  LEU X 151      64.610  46.193  47.595  0.00  0.00            
ATOM   2286  CB  LEU X 151      63.935  44.542  46.534  0.00  0.00            
ATOM   2287  HB2 LEU X 151      64.928  44.127  46.707  0.00  0.00            
ATOM   2288  HB3 LEU X 151      63.149  43.791  46.608  0.00  0.00            
ATOM   2289  CG  LEU X 151      64.007  44.902  45.020  0.00  0.00            
ATOM   2290  HG  LEU X 151      63.067  45.411  44.808  0.00  0.00            
ATOM   2291  CD1 LEU X 151      65.095  45.859  44.704  0.00  0.00            
ATOM   2292 HD11 LEU X 151      65.018  46.748  45.178  0.00  0.00            
ATOM   2293 HD12 LEU X 151      66.012  45.551  44.994  0.00  0.00            
ATOM   2294 HD13 LEU X 151      65.153  45.936  43.698  0.00  0.00            
ATOM   2295  CD2 LEU X 151      64.008  43.588  44.177  0.00  0.00            
ATOM   2296 HD21 LEU X 151      64.195  43.830  43.131  0.00  0.00            
ATOM   2297 HD22 LEU X 151      64.766  42.869  44.489  0.00  0.00            
ATOM   2298 HD23 LEU X 151      63.043  43.083  44.185  0.00  0.00            
ATOM   2299  C   LEU X 151      62.500  46.471  47.358  0.00  0.00            
ATOM   2300  O   LEU X 151      62.597  47.648  46.929  0.00  0.00            
ATOM   2301  N   ASN X 152      61.321  46.008  47.723  0.00  0.00            
ATOM   2302  H   ASN X 152      61.299  44.997  48.130  0.00  0.00            
ATOM   2303  CA  ASN X 152      60.019  46.673  47.584  0.00  0.00            
ATOM   2304  HA  ASN X 152      59.965  47.042  46.560  0.00  0.00            
ATOM   2305  CB  ASN X 152      58.870  45.683  47.921  0.00  0.00            
ATOM   2306  HB2 ASN X 152      58.625  45.098  47.034  0.00  0.00            
ATOM   2307  HB3 ASN X 152      59.139  45.151  48.833  0.00  0.00            
ATOM   2308  CG  ASN X 152      57.553  46.443  48.185  0.00  0.00            
ATOM   2309  OD1 ASN X 152      56.606  46.530  47.395  0.00  0.00            
ATOM   2310  ND2 ASN X 152      57.292  46.991  49.361  0.00  0.00            
ATOM   2311 HD21 ASN X 152      56.303  47.424  49.508  0.00  0.00            
ATOM   2312 HD22 ASN X 152      57.966  46.738  50.180  0.00  0.00            
ATOM   2313  C   ASN X 152      59.960  48.027  48.332  0.00  0.00            
ATOM   2314  O   ASN X 152      59.290  48.951  47.890  0.00  0.00            
ATOM   2315  N   LEU X 153      60.760  48.146  49.439  0.00  0.00            
ATOM   2316  H   LEU X 153      61.306  47.249  49.729  0.00  0.00            
ATOM   2317  CA  LEU X 153      60.884  49.349  50.256  0.00  0.00            
ATOM   2318  HA  LEU X 153      59.944  49.890  50.368  0.00  0.00            
ATOM   2319  CB  LEU X 153      61.407  48.920  51.642  0.00  0.00            
ATOM   2320  HB2 LEU X 153      60.716  48.161  52.008  0.00  0.00            
ATOM   2321  HB3 LEU X 153      62.381  48.462  51.471  0.00  0.00            
ATOM   2322  CG  LEU X 153      61.470  50.002  52.731  0.00  0.00            
ATOM   2323  HG  LEU X 153      61.882  50.956  52.403  0.00  0.00            
ATOM   2324  CD1 LEU X 153      60.113  50.197  53.325  0.00  0.00            
ATOM   2325 HD11 LEU X 153      60.224  50.961  54.094  0.00  0.00            
ATOM   2326 HD12 LEU X 153      59.593  50.610  52.460  0.00  0.00            
ATOM   2327 HD13 LEU X 153      59.792  49.304  53.669  0.00  0.00            
ATOM   2328  CD2 LEU X 153      62.370  49.384  53.840  0.00  0.00            
ATOM   2329 HD21 LEU X 153      63.445  49.467  53.679  0.00  0.00            
ATOM   2330 HD22 LEU X 153      62.174  49.948  54.751  0.00  0.00            
ATOM   2331 HD23 LEU X 153      61.974  48.375  53.957  0.00  0.00            
ATOM   2332  C   LEU X 153      61.886  50.406  49.698  0.00  0.00            
ATOM   2333  O   LEU X 153      61.696  51.575  50.082  0.00  0.00            
ATOM   2334  N   VAL X 154      62.794  49.997  48.829  0.00  0.00            
ATOM   2335  H   VAL X 154      62.919  48.920  48.719  0.00  0.00            
ATOM   2336  CA  VAL X 154      63.734  50.931  48.198  0.00  0.00            
ATOM   2337  HA  VAL X 154      63.773  51.792  48.865  0.00  0.00            
ATOM   2338  CB  VAL X 154      65.216  50.433  48.203  0.00  0.00            
ATOM   2339  HB  VAL X 154      65.853  51.198  47.758  0.00  0.00            
ATOM   2340  CG1 VAL X 154      65.595  50.309  49.692  0.00  0.00            
ATOM   2341 HG11 VAL X 154      66.682  50.240  49.722  0.00  0.00            
ATOM   2342 HG12 VAL X 154      65.217  51.194  50.204  0.00  0.00            
ATOM   2343 HG13 VAL X 154      65.125  49.414  50.101  0.00  0.00            
ATOM   2344  CG2 VAL X 154      65.407  49.058  47.501  0.00  0.00            
ATOM   2345 HG21 VAL X 154      66.452  48.764  47.607  0.00  0.00            
ATOM   2346 HG22 VAL X 154      64.872  48.338  47.967  0.00  0.00            
ATOM   2347 HG23 VAL X 154      65.091  49.091  46.458  0.00  0.00            
ATOM   2348  C   VAL X 154      63.238  51.263  46.805  0.00  0.00            
ATOM   2349  O   VAL X 154      63.468  52.343  46.367  0.00  0.00            
ATOM   2350  N   LEU X 155      62.582  50.329  46.084  0.00  0.00            
ATOM   2351  H   LEU X 155      62.535  49.363  46.587  0.00  0.00            
ATOM   2352  CA  LEU X 155      62.330  50.304  44.681  0.00  0.00            
ATOM   2353  HA  LEU X 155      61.923  51.294  44.478  0.00  0.00            
ATOM   2354  CB  LEU X 155      63.608  50.047  43.899  0.00  0.00            
ATOM   2355  HB2 LEU X 155      64.395  50.696  44.283  0.00  0.00            
ATOM   2356  HB3 LEU X 155      63.906  49.008  44.047  0.00  0.00            
ATOM   2357  CG  LEU X 155      63.588  50.376  42.403  0.00  0.00            
ATOM   2358  HG  LEU X 155      62.842  49.721  41.953  0.00  0.00            
ATOM   2359  CD1 LEU X 155      63.286  51.775  42.016  0.00  0.00            
ATOM   2360 HD11 LEU X 155      62.352  52.070  42.495  0.00  0.00            
ATOM   2361 HD12 LEU X 155      64.118  52.419  42.301  0.00  0.00            
ATOM   2362 HD13 LEU X 155      63.125  51.822  41.020  0.00  0.00            
ATOM   2363  CD2 LEU X 155      65.014  50.095  41.865  0.00  0.00            
ATOM   2364 HD21 LEU X 155      65.180  49.050  42.128  0.00  0.00            
ATOM   2365 HD22 LEU X 155      65.152  50.281  40.800  0.00  0.00            
ATOM   2366 HD23 LEU X 155      65.803  50.638  42.385  0.00  0.00            
ATOM   2367  C   LEU X 155      61.170  49.253  44.275  0.00  0.00            
ATOM   2368  O   LEU X 155      61.469  48.239  43.613  0.00  0.00            
ATOM   2369  N   PRO X 156      59.872  49.462  44.674  0.00  0.00            
ATOM   2370  CD  PRO X 156      59.415  50.675  45.280  0.00  0.00            
ATOM   2371  HD2 PRO X 156      59.815  51.523  44.725  0.00  0.00            
ATOM   2372  HD3 PRO X 156      59.672  50.804  46.248  0.00  0.00            
ATOM   2373  CG  PRO X 156      57.926  50.671  45.067  0.00  0.00            
ATOM   2374  HG2 PRO X 156      57.693  51.024  44.062  0.00  0.00            
ATOM   2375  HG3 PRO X 156      57.390  51.261  45.809  0.00  0.00            
ATOM   2376  CB  PRO X 156      57.609  49.239  45.230  0.00  0.00            
ATOM   2377  HB2 PRO X 156      56.612  49.079  44.819  0.00  0.00            
ATOM   2378  HB3 PRO X 156      57.598  49.125  46.233  0.00  0.00            
ATOM   2379  CA  PRO X 156      58.747  48.461  44.500  0.00  0.00            
ATOM   2380  HA  PRO X 156      58.825  47.533  44.891  0.00  0.00            
ATOM   2381  C   PRO X 156      58.324  48.302  43.016  0.00  0.00            
ATOM   2382  O   PRO X 156      57.812  47.204  42.663  0.00  0.00            
ATOM   2383  N   ASN X 157      58.620  49.271  42.171  0.00  0.00            
ATOM   2384  H   ASN X 157      58.898  50.278  42.481  0.00  0.00            
ATOM   2385  CA  ASN X 157      58.333  49.167  40.817  0.00  0.00            
ATOM   2386  HA  ASN X 157      57.480  48.506  40.664  0.00  0.00            
ATOM   2387  CB  ASN X 157      57.976  50.535  40.335  0.00  0.00            
ATOM   2388  HB2 ASN X 157      57.451  50.535  39.379  0.00  0.00            
ATOM   2389  HB3 ASN X 157      57.366  51.033  41.089  0.00  0.00            
ATOM   2390  CG  ASN X 157      59.180  51.484  40.278  0.00  0.00            
ATOM   2391  OD1 ASN X 157      59.848  51.792  41.238  0.00  0.00            
ATOM   2392  ND2 ASN X 157      59.609  51.994  39.111  0.00  0.00            
ATOM   2393 HD21 ASN X 157      60.457  52.678  39.097  0.00  0.00            
ATOM   2394 HD22 ASN X 157      58.999  51.775  38.234  0.00  0.00            
ATOM   2395  C   ASN X 157      59.465  48.573  39.919  0.00  0.00            
ATOM   2396  O   ASN X 157      59.407  48.755  38.735  0.00  0.00            
ATOM   2397  N   LEU X 158      60.445  47.932  40.566  0.00  0.00            
ATOM   2398  H   LEU X 158      60.467  47.910  41.655  0.00  0.00            
ATOM   2399  CA  LEU X 158      61.392  47.123  39.851  0.00  0.00            
ATOM   2400  HA  LEU X 158      61.818  47.757  39.074  0.00  0.00            
ATOM   2401  CB  LEU X 158      62.438  46.705  40.915  0.00  0.00            
ATOM   2402  HB2 LEU X 158      62.827  47.564  41.274  0.00  0.00            
ATOM   2403  HB3 LEU X 158      62.051  46.110  41.742  0.00  0.00            
ATOM   2404  CG  LEU X 158      63.588  45.977  40.348  0.00  0.00            
ATOM   2405  HG  LEU X 158      64.366  45.998  41.112  0.00  0.00            
ATOM   2406  CD1 LEU X 158      63.397  44.459  40.092  0.00  0.00            
ATOM   2407 HD11 LEU X 158      63.093  43.990  41.027  0.00  0.00            
ATOM   2408 HD12 LEU X 158      62.812  44.366  39.336  0.00  0.00            
ATOM   2409 HD13 LEU X 158      64.289  44.014  39.933  0.00  0.00            
ATOM   2410  CD2 LEU X 158      64.248  46.642  39.152  0.00  0.00            
ATOM   2411 HD21 LEU X 158      64.330  47.703  39.388  0.00  0.00            
ATOM   2412 HD22 LEU X 158      65.160  46.062  39.009  0.00  0.00            
ATOM   2413 HD23 LEU X 158      63.636  46.529  38.257  0.00  0.00            
ATOM   2414  C   LEU X 158      60.669  45.944  39.165  0.00  0.00            
ATOM   2415  O   LEU X 158      60.112  45.118  39.874  0.00  0.00            
ATOM   2416  N   SER X 159      60.669  45.861  37.792  0.00  0.00            
ATOM   2417  H   SER X 159      61.189  46.686  37.306  0.00  0.00            
ATOM   2418  CA  SER X 159      60.120  44.726  37.102  0.00  0.00            
ATOM   2419  HA  SER X 159      59.197  44.360  37.551  0.00  0.00            
ATOM   2420  CB  SER X 159      59.756  45.160  35.668  0.00  0.00            
ATOM   2421  HB2 SER X 159      60.490  45.916  35.392  0.00  0.00            
ATOM   2422  HB3 SER X 159      59.691  44.299  35.002  0.00  0.00            
ATOM   2423  OG  SER X 159      58.399  45.732  35.732  0.00  0.00            
ATOM   2424  HG  SER X 159      57.734  44.921  35.436  0.00  0.00            
ATOM   2425  C   SER X 159      61.205  43.654  36.901  0.00  0.00            
ATOM   2426  O   SER X 159      62.393  43.995  36.541  0.00  0.00            
ATOM   2427  N   LEU X 160      60.800  42.427  37.117  0.00  0.00            
ATOM   2428  H   LEU X 160      59.729  42.335  37.296  0.00  0.00            
ATOM   2429  CA  LEU X 160      61.573  41.258  37.335  0.00  0.00            
ATOM   2430  HA  LEU X 160      62.439  41.600  37.901  0.00  0.00            
ATOM   2431  CB  LEU X 160      60.837  40.318  38.323  0.00  0.00            
ATOM   2432  HB2 LEU X 160      59.881  40.049  37.874  0.00  0.00            
ATOM   2433  HB3 LEU X 160      61.332  39.348  38.275  0.00  0.00            
ATOM   2434  CG  LEU X 160      60.628  40.739  39.781  0.00  0.00            
ATOM   2435  HG  LEU X 160      60.159  41.633  39.773  0.00  0.00            
ATOM   2436  CD1 LEU X 160      59.617  39.783  40.483  0.00  0.00            
ATOM   2437 HD11 LEU X 160      59.209  40.175  41.414  0.00  0.00            
ATOM   2438 HD12 LEU X 160      58.845  39.472  39.779  0.00  0.00            
ATOM   2439 HD13 LEU X 160      60.111  38.958  40.793  0.00  0.00            
ATOM   2440  CD2 LEU X 160      61.996  40.835  40.418  0.00  0.00            
ATOM   2441 HD21 LEU X 160      61.742  41.093  41.446  0.00  0.00            
ATOM   2442 HD22 LEU X 160      62.449  39.845  40.351  0.00  0.00            
ATOM   2443 HD23 LEU X 160      62.701  41.591  40.074  0.00  0.00            
ATOM   2444  C   LEU X 160      62.075  40.650  36.011  0.00  0.00            
ATOM   2445  O   LEU X 160      62.474  39.497  36.037  0.00  0.00            
ATOM   2446  N   GLY X 161      62.254  41.484  35.019  0.00  0.00            
ATOM   2447  H   GLY X 161      62.359  42.544  35.252  0.00  0.00            
ATOM   2448  CA  GLY X 161      62.408  41.182  33.589  0.00  0.00            
ATOM   2449  HA2 GLY X 161      62.752  42.064  33.050  0.00  0.00            
ATOM   2450  HA3 GLY X 161      63.099  40.345  33.485  0.00  0.00            
ATOM   2451  C   GLY X 161      61.161  40.605  32.936  0.00  0.00            
ATOM   2452  O   GLY X 161      60.268  40.101  33.634  0.00  0.00            
ATOM   2453  N   PRO X 162      61.018  40.803  31.630  0.00  0.00            
ATOM   2454  CD  PRO X 162      61.986  41.249  30.723  0.00  0.00            
ATOM   2455  HD2 PRO X 162      62.796  40.530  30.844  0.00  0.00            
ATOM   2456  HD3 PRO X 162      62.278  42.286  30.885  0.00  0.00            
ATOM   2457  CG  PRO X 162      61.415  41.216  29.306  0.00  0.00            
ATOM   2458  HG2 PRO X 162      61.805  40.366  28.745  0.00  0.00            
ATOM   2459  HG3 PRO X 162      61.612  42.159  28.796  0.00  0.00            
ATOM   2460  CB  PRO X 162      59.914  41.082  29.603  0.00  0.00            
ATOM   2461  HB2 PRO X 162      59.352  40.610  28.797  0.00  0.00            
ATOM   2462  HB3 PRO X 162      59.466  42.033  29.891  0.00  0.00            
ATOM   2463  CA  PRO X 162      59.856  40.222  30.886  0.00  0.00            
ATOM   2464  HA  PRO X 162      58.868  40.427  31.299  0.00  0.00            
ATOM   2465  C   PRO X 162      60.000  38.680  30.516  0.00  0.00            
ATOM   2466  O   PRO X 162      61.138  38.239  30.232  0.00  0.00            
ATOM   2467  N   ILE X 163      58.841  37.975  30.539  0.00  0.00            
ATOM   2468  H   ILE X 163      57.991  38.494  30.981  0.00  0.00            
ATOM   2469  CA  ILE X 163      58.778  36.585  30.036  0.00  0.00            
ATOM   2470  HA  ILE X 163      59.565  36.027  30.542  0.00  0.00            
ATOM   2471  CB  ILE X 163      57.538  35.800  30.502  0.00  0.00            
ATOM   2472  HB  ILE X 163      57.742  34.866  30.412  0.00  0.00            
ATOM   2473  CG2 ILE X 163      57.168  36.005  32.008  0.00  0.00            
ATOM   2474 HG21 ILE X 163      56.803  35.144  32.389  0.00  0.00            
ATOM   2475 HG22 ILE X 163      58.036  36.284  32.605  0.00  0.00            
ATOM   2476 HG23 ILE X 163      56.445  36.820  32.045  0.00  0.00            
ATOM   2477  CG1 ILE X 163      56.256  36.026  29.623  0.00  0.00            
ATOM   2478 HG12 ILE X 163      55.923  37.038  29.854  0.00  0.00            
ATOM   2479 HG13 ILE X 163      56.419  35.833  28.645  0.00  0.00            
ATOM   2480  CD1 ILE X 163      55.200  35.024  29.962  0.00  0.00            
ATOM   2481 HD11 ILE X 163      54.254  35.491  29.689  0.00  0.00            
ATOM   2482 HD12 ILE X 163      55.291  34.101  29.391  0.00  0.00            
ATOM   2483 HD13 ILE X 163      55.100  34.803  31.025  0.00  0.00            
ATOM   2484  C   ILE X 163      58.953  36.452  28.556  0.00  0.00            
ATOM   2485  O   ILE X 163      58.645  37.368  27.785  0.00  0.00            
ATOM   2486  N   ASP X 164      59.615  35.338  28.193  0.00  0.00            
ATOM   2487  H   ASP X 164      59.957  34.624  28.943  0.00  0.00            
ATOM   2488  CA  ASP X 164      59.624  34.912  26.849  0.00  0.00            
ATOM   2489  HA  ASP X 164      59.963  35.661  26.353  0.00  0.00            
ATOM   2490  CB  ASP X 164      60.723  33.915  26.649  0.00  0.00            
ATOM   2491  HB2 ASP X 164      61.586  34.369  26.912  0.00  0.00            
ATOM   2492  HB3 ASP X 164      60.619  33.058  27.315  0.00  0.00            
ATOM   2493  CG  ASP X 164      60.911  33.376  25.258  0.00  0.00            
ATOM   2494  OD1 ASP X 164      61.853  32.580  25.072  0.00  0.00            
ATOM   2495  OD2 ASP X 164      60.085  33.561  24.344  0.00  0.00            
ATOM   2496  C   ASP X 164      58.163  34.476  26.426  0.00  0.00            
ATOM   2497  O   ASP X 164      57.593  33.601  27.056  0.00  0.00            
ATOM   2498  N   SER X 165      57.592  35.102  25.408  0.00  0.00            
ATOM   2499  H   SER X 165      58.144  35.937  24.977  0.00  0.00            
ATOM   2500  CA  SER X 165      56.215  34.841  24.910  0.00  0.00            
ATOM   2501  HA  SER X 165      55.581  35.035  25.775  0.00  0.00            
ATOM   2502  CB  SER X 165      56.004  35.790  23.743  0.00  0.00            
ATOM   2503  HB2 SER X 165      55.101  35.584  23.340  0.00  0.00            
ATOM   2504  HB3 SER X 165      55.950  36.833  24.055  0.00  0.00            
ATOM   2505  OG  SER X 165      56.899  35.755  22.689  0.00  0.00            
ATOM   2506  HG  SER X 165      57.810  36.183  23.107  0.00  0.00            
ATOM   2507  C   SER X 165      56.057  33.340  24.534  0.00  0.00            
ATOM   2508  O   SER X 165      55.017  32.774  24.642  0.00  0.00            
ATOM   2509  N   SER X 166      57.174  32.712  24.160  0.00  0.00            
ATOM   2510  H   SER X 166      58.100  33.275  24.042  0.00  0.00            
ATOM   2511  CA  SER X 166      57.130  31.395  23.597  0.00  0.00            
ATOM   2512  HA  SER X 166      56.476  31.380  22.725  0.00  0.00            
ATOM   2513  CB  SER X 166      58.513  30.974  22.961  0.00  0.00            
ATOM   2514  HB2 SER X 166      58.478  30.023  22.428  0.00  0.00            
ATOM   2515  HB3 SER X 166      58.896  31.790  22.349  0.00  0.00            
ATOM   2516  OG  SER X 166      59.420  30.959  23.971  0.00  0.00            
ATOM   2517  HG  SER X 166      59.711  31.981  24.216  0.00  0.00            
ATOM   2518  C   SER X 166      56.674  30.324  24.562  0.00  0.00            
ATOM   2519  O   SER X 166      56.341  29.221  24.029  0.00  0.00            
ATOM   2520  N   VAL X 167      56.670  30.588  25.872  0.00  0.00            
ATOM   2521  H   VAL X 167      57.058  31.541  26.234  0.00  0.00            
ATOM   2522  CA  VAL X 167      56.152  29.631  26.858  0.00  0.00            
ATOM   2523  HA  VAL X 167      56.269  28.624  26.458  0.00  0.00            
ATOM   2524  CB  VAL X 167      56.981  29.610  28.238  0.00  0.00            
ATOM   2525  HB  VAL X 167      56.575  28.806  28.851  0.00  0.00            
ATOM   2526  CG1 VAL X 167      58.453  29.186  27.816  0.00  0.00            
ATOM   2527 HG11 VAL X 167      58.415  28.236  27.284  0.00  0.00            
ATOM   2528 HG12 VAL X 167      58.940  29.867  27.118  0.00  0.00            
ATOM   2529 HG13 VAL X 167      59.138  28.955  28.631  0.00  0.00            
ATOM   2530  CG2 VAL X 167      57.059  30.930  28.930  0.00  0.00            
ATOM   2531 HG21 VAL X 167      57.385  31.661  28.190  0.00  0.00            
ATOM   2532 HG22 VAL X 167      56.231  31.250  29.413  0.00  0.00            
ATOM   2533 HG23 VAL X 167      57.758  30.907  29.766  0.00  0.00            
ATOM   2534  C   VAL X 167      54.662  29.772  27.227  0.00  0.00            
ATOM   2535  O   VAL X 167      54.137  29.125  28.112  0.00  0.00            
ATOM   2536  N   LEU X 168      53.897  30.593  26.459  0.00  0.00            
ATOM   2537  H   LEU X 168      54.432  31.240  25.897  0.00  0.00            
ATOM   2538  CA  LEU X 168      52.444  30.795  26.502  0.00  0.00            
ATOM   2539  HA  LEU X 168      52.127  30.740  27.459  0.00  0.00            
ATOM   2540  CB  LEU X 168      52.040  32.262  26.026  0.00  0.00            
ATOM   2541  HB2 LEU X 168      52.469  32.407  25.123  0.00  0.00            
ATOM   2542  HB3 LEU X 168      50.955  32.362  26.027  0.00  0.00            
ATOM   2543  CG  LEU X 168      52.561  33.256  27.085  0.00  0.00            
ATOM   2544  HG  LEU X 168      53.647  33.311  27.015  0.00  0.00            
ATOM   2545  CD1 LEU X 168      52.030  34.584  26.741  0.00  0.00            
ATOM   2546 HD11 LEU X 168      52.196  35.295  27.549  0.00  0.00            
ATOM   2547 HD12 LEU X 168      52.526  34.878  25.973  0.00  0.00            
ATOM   2548 HD13 LEU X 168      51.035  34.572  26.567  0.00  0.00            
ATOM   2549  CD2 LEU X 168      52.075  32.988  28.552  0.00  0.00            
ATOM   2550 HD21 LEU X 168      52.444  33.638  29.346  0.00  0.00            
ATOM   2551 HD22 LEU X 168      50.997  33.128  28.636  0.00  0.00            
ATOM   2552 HD23 LEU X 168      52.332  31.996  28.923  0.00  0.00            
ATOM   2553  C   LEU X 168      51.745  29.747  25.733  0.00  0.00            
ATOM   2554  O   LEU X 168      50.866  29.142  26.298  0.00  0.00            
ATOM   2555  N   SER X 169      52.256  29.365  24.603  0.00  0.00            
ATOM   2556  H   SER X 169      53.214  29.787  24.299  0.00  0.00            
ATOM   2557  CA  SER X 169      51.541  28.441  23.704  0.00  0.00            
ATOM   2558  HA  SER X 169      51.237  27.547  24.247  0.00  0.00            
ATOM   2559  CB  SER X 169      50.308  29.256  23.205  0.00  0.00            
ATOM   2560  HB2 SER X 169      49.717  29.478  23.994  0.00  0.00            
ATOM   2561  HB3 SER X 169      50.570  30.121  22.755  0.00  0.00            
ATOM   2562  OG  SER X 169      49.645  28.554  22.151  0.00  0.00            
ATOM   2563  HG  SER X 169      48.754  29.009  22.015  0.00  0.00            
ATOM   2564  C   SER X 169      52.462  28.066  22.531  0.00  0.00            
ATOM   2565  O   SER X 169      53.236  28.879  22.030  0.00  0.00            
ATOM   2566  N   ARG X 170      52.292  26.842  22.026  0.00  0.00            
ATOM   2567  H   ARG X 170      51.702  26.200  22.535  0.00  0.00            
ATOM   2568  CA  ARG X 170      52.934  26.458  20.747  0.00  0.00            
ATOM   2569  HA  ARG X 170      53.898  26.739  20.853  0.00  0.00            
ATOM   2570  CB  ARG X 170      53.040  24.947  20.728  0.00  0.00            
ATOM   2571  HB2 ARG X 170      52.105  24.398  20.622  0.00  0.00            
ATOM   2572  HB3 ARG X 170      53.506  24.719  19.770  0.00  0.00            
ATOM   2573  CG  ARG X 170      53.850  24.246  21.870  0.00  0.00            
ATOM   2574  HG2 ARG X 170      54.923  24.291  21.686  0.00  0.00            
ATOM   2575  HG3 ARG X 170      53.626  24.667  22.760  0.00  0.00            
ATOM   2576  CD  ARG X 170      53.478  22.749  21.929  0.00  0.00            
ATOM   2577  HD2 ARG X 170      53.880  22.266  21.139  0.00  0.00            
ATOM   2578  HD3 ARG X 170      54.053  22.449  22.704  0.00  0.00            
ATOM   2579  NE  ARG X 170      52.033  22.435  22.168  0.00  0.00            
ATOM   2580  HE  ARG X 170      51.442  23.201  22.671  0.00  0.00            
ATOM   2581  CZ  ARG X 170      51.425  21.268  21.865  0.00  0.00            
ATOM   2582  NH1 ARG X 170      52.044  20.174  21.546  0.00  0.00            
ATOM   2583 HH11 ARG X 170      53.132  20.148  21.490  0.00  0.00            
ATOM   2584 HH12 ARG X 170      51.527  19.223  21.411  0.00  0.00            
ATOM   2585  NH2 ARG X 170      50.128  21.230  21.804  0.00  0.00            
ATOM   2586 HH21 ARG X 170      49.637  22.203  21.845  0.00  0.00            
ATOM   2587 HH22 ARG X 170      49.593  20.324  21.521  0.00  0.00            
ATOM   2588  C   ARG X 170      52.279  26.973  19.458  0.00  0.00            
ATOM   2589  O   ARG X 170      52.909  26.979  18.423  0.00  0.00            
ATOM   2590  N   ASN X 171      51.090  27.479  19.577  0.00  0.00            
ATOM   2591  H   ASN X 171      50.694  27.618  20.583  0.00  0.00            
ATOM   2592  CA  ASN X 171      50.352  28.068  18.464  0.00  0.00            
ATOM   2593  HA  ASN X 171      50.477  27.452  17.573  0.00  0.00            
ATOM   2594  CB  ASN X 171      48.901  28.325  18.912  0.00  0.00            
ATOM   2595  HB2 ASN X 171      48.540  27.369  19.292  0.00  0.00            
ATOM   2596  HB3 ASN X 171      48.809  28.965  19.790  0.00  0.00            
ATOM   2597  CG  ASN X 171      47.957  28.877  17.840  0.00  0.00            
ATOM   2598  OD1 ASN X 171      48.315  29.719  17.031  0.00  0.00            
ATOM   2599  ND2 ASN X 171      46.734  28.406  17.820  0.00  0.00            
ATOM   2600 HD21 ASN X 171      46.445  27.820  18.591  0.00  0.00            
ATOM   2601 HD22 ASN X 171      46.093  28.722  17.107  0.00  0.00            
ATOM   2602  C   ASN X 171      51.054  29.413  18.132  0.00  0.00            
ATOM   2603  O   ASN X 171      50.740  30.424  18.773  0.00  0.00            
ATOM   2604  N   LYS X 172      51.748  29.384  17.002  0.00  0.00            
ATOM   2605  H   LYS X 172      51.788  28.514  16.491  0.00  0.00            
ATOM   2606  CA  LYS X 172      52.563  30.622  16.574  0.00  0.00            
ATOM   2607  HA  LYS X 172      53.180  30.938  17.416  0.00  0.00            
ATOM   2608  CB  LYS X 172      53.456  30.361  15.378  0.00  0.00            
ATOM   2609  HB2 LYS X 172      52.859  30.174  14.486  0.00  0.00            
ATOM   2610  HB3 LYS X 172      54.035  31.239  15.092  0.00  0.00            
ATOM   2611  CG  LYS X 172      54.459  29.183  15.511  0.00  0.00            
ATOM   2612  HG2 LYS X 172      53.931  28.332  15.942  0.00  0.00            
ATOM   2613  HG3 LYS X 172      54.687  28.889  14.486  0.00  0.00            
ATOM   2614  CD  LYS X 172      55.628  29.454  16.419  0.00  0.00            
ATOM   2615  HD2 LYS X 172      56.136  30.117  15.945  0.00  0.00            
ATOM   2616  HD3 LYS X 172      55.338  29.991  17.225  0.00  0.00            
ATOM   2617  CE  LYS X 172      56.509  28.324  16.795  0.00  0.00            
ATOM   2618  HE2 LYS X 172      56.715  27.739  15.898  0.00  0.00            
ATOM   2619  HE3 LYS X 172      57.472  28.639  17.196  0.00  0.00            
ATOM   2620  NZ  LYS X 172      55.922  27.364  17.697  0.00  0.00            
ATOM   2621  HZ1 LYS X 172      55.630  27.907  18.597  0.00  0.00            
ATOM   2622  HZ2 LYS X 172      55.044  26.889  17.260  0.00  0.00            
ATOM   2623  HZ3 LYS X 172      56.674  26.644  18.020  0.00  0.00            
ATOM   2624  C   LYS X 172      51.647  31.795  16.181  0.00  0.00            
ATOM   2625  O   LYS X 172      51.982  32.920  16.621  0.00  0.00            
ATOM   2626  N   THR X 173      50.494  31.544  15.582  0.00  0.00            
ATOM   2627  H   THR X 173      50.238  30.606  15.090  0.00  0.00            
ATOM   2628  CA  THR X 173      49.581  32.718  15.374  0.00  0.00            
ATOM   2629  HA  THR X 173      50.138  33.439  14.938  0.00  0.00            
ATOM   2630  CB  THR X 173      48.350  32.367  14.444  0.00  0.00            
ATOM   2631  HB  THR X 173      47.833  33.293  14.196  0.00  0.00            
ATOM   2632  CG2 THR X 173      48.614  31.798  13.084  0.00  0.00            
ATOM   2633 HG21 THR X 173      49.088  30.817  13.094  0.00  0.00            
ATOM   2634 HG22 THR X 173      47.705  31.751  12.484  0.00  0.00            
ATOM   2635 HG23 THR X 173      49.324  32.504  12.653  0.00  0.00            
ATOM   2636  OG1 THR X 173      47.527  31.334  14.971  0.00  0.00            
ATOM   2637  HG1 THR X 173      48.063  30.905  15.818  0.00  0.00            
ATOM   2638  C   THR X 173      48.997  33.340  16.616  0.00  0.00            
ATOM   2639  O   THR X 173      48.818  34.548  16.663  0.00  0.00            
ATOM   2640  N   GLU X 174      48.753  32.512  17.658  0.00  0.00            
ATOM   2641  H   GLU X 174      48.929  31.439  17.586  0.00  0.00            
ATOM   2642  CA  GLU X 174      48.245  33.011  18.925  0.00  0.00            
ATOM   2643  HA  GLU X 174      47.514  33.768  18.643  0.00  0.00            
ATOM   2644  CB  GLU X 174      47.653  31.941  19.739  0.00  0.00            
ATOM   2645  HB2 GLU X 174      48.339  31.101  19.627  0.00  0.00            
ATOM   2646  HB3 GLU X 174      47.666  32.225  20.792  0.00  0.00            
ATOM   2647  CG  GLU X 174      46.255  31.402  19.276  0.00  0.00            
ATOM   2648  HG2 GLU X 174      46.363  31.273  18.199  0.00  0.00            
ATOM   2649  HG3 GLU X 174      46.098  30.463  19.805  0.00  0.00            
ATOM   2650  CD  GLU X 174      45.144  32.385  19.667  0.00  0.00            
ATOM   2651  OE1 GLU X 174      44.037  32.303  19.105  0.00  0.00            
ATOM   2652  OE2 GLU X 174      45.352  33.215  20.607  0.00  0.00            
ATOM   2653  C   GLU X 174      49.329  33.722  19.718  0.00  0.00            
ATOM   2654  O   GLU X 174      48.935  34.517  20.561  0.00  0.00            
ATOM   2655  N   VAL X 175      50.633  33.407  19.587  0.00  0.00            
ATOM   2656  H   VAL X 175      50.860  32.544  18.961  0.00  0.00            
ATOM   2657  CA  VAL X 175      51.810  34.067  20.280  0.00  0.00            
ATOM   2658  HA  VAL X 175      51.458  34.100  21.311  0.00  0.00            
ATOM   2659  CB  VAL X 175      53.119  33.197  20.340  0.00  0.00            
ATOM   2660  HB  VAL X 175      53.458  32.926  19.341  0.00  0.00            
ATOM   2661  CG1 VAL X 175      54.311  33.897  21.119  0.00  0.00            
ATOM   2662 HG11 VAL X 175      55.186  33.400  21.033  0.00  0.00            
ATOM   2663 HG12 VAL X 175      54.419  34.842  20.588  0.00  0.00            
ATOM   2664 HG13 VAL X 175      54.130  34.058  22.182  0.00  0.00            
ATOM   2665  CG2 VAL X 175      52.731  31.979  21.194  0.00  0.00            
ATOM   2666 HG21 VAL X 175      53.657  31.448  21.415  0.00  0.00            
ATOM   2667 HG22 VAL X 175      52.232  32.198  22.044  0.00  0.00            
ATOM   2668 HG23 VAL X 175      52.166  31.250  20.614  0.00  0.00            
ATOM   2669  C   VAL X 175      52.072  35.488  19.713  0.00  0.00            
ATOM   2670  O   VAL X 175      52.197  36.489  20.406  0.00  0.00            
ATOM   2671  N   ASP X 176      51.887  35.572  18.382  0.00  0.00            
ATOM   2672  H   ASP X 176      51.672  34.724  17.732  0.00  0.00            
ATOM   2673  CA  ASP X 176      51.852  36.785  17.599  0.00  0.00            
ATOM   2674  HA  ASP X 176      52.684  37.435  17.873  0.00  0.00            
ATOM   2675  CB  ASP X 176      51.982  36.489  16.127  0.00  0.00            
ATOM   2676  HB2 ASP X 176      52.896  35.927  15.936  0.00  0.00            
ATOM   2677  HB3 ASP X 176      51.249  35.811  15.690  0.00  0.00            
ATOM   2678  CG  ASP X 176      51.919  37.750  15.337  0.00  0.00            
ATOM   2679  OD1 ASP X 176      51.053  37.819  14.447  0.00  0.00            
ATOM   2680  OD2 ASP X 176      52.771  38.617  15.576  0.00  0.00            
ATOM   2681  C   ASP X 176      50.673  37.746  18.059  0.00  0.00            
ATOM   2682  O   ASP X 176      50.837  38.970  18.116  0.00  0.00            
ATOM   2683  N   ILE X 177      49.516  37.130  18.310  0.00  0.00            
ATOM   2684  H   ILE X 177      49.417  36.061  18.125  0.00  0.00            
ATOM   2685  CA  ILE X 177      48.298  37.822  18.772  0.00  0.00            
ATOM   2686  HA  ILE X 177      48.103  38.639  18.078  0.00  0.00            
ATOM   2687  CB  ILE X 177      46.931  37.004  18.844  0.00  0.00            
ATOM   2688  HB  ILE X 177      47.133  36.100  19.398  0.00  0.00            
ATOM   2689  CG2 ILE X 177      45.911  37.838  19.643  0.00  0.00            
ATOM   2690 HG21 ILE X 177      45.700  38.698  19.025  0.00  0.00            
ATOM   2691 HG22 ILE X 177      45.068  37.378  19.644  0.00  0.00            
ATOM   2692 HG23 ILE X 177      46.260  37.981  20.655  0.00  0.00            
ATOM   2693  CG1 ILE X 177      46.467  36.589  17.516  0.00  0.00            
ATOM   2694 HG12 ILE X 177      46.030  37.462  17.054  0.00  0.00            
ATOM   2695 HG13 ILE X 177      47.312  36.291  17.049  0.00  0.00            
ATOM   2696  CD1 ILE X 177      45.300  35.601  17.665  0.00  0.00            
ATOM   2697 HD11 ILE X 177      44.963  35.315  16.668  0.00  0.00            
ATOM   2698 HD12 ILE X 177      45.558  34.796  18.353  0.00  0.00            
ATOM   2699 HD13 ILE X 177      44.455  35.995  18.230  0.00  0.00            
ATOM   2700  C   ILE X 177      48.593  38.519  20.162  0.00  0.00            
ATOM   2701  O   ILE X 177      48.403  39.713  20.339  0.00  0.00            
ATOM   2702  N   TYR X 178      49.139  37.670  21.005  0.00  0.00            
ATOM   2703  H   TYR X 178      49.369  36.801  20.669  0.00  0.00            
ATOM   2704  CA  TYR X 178      49.479  38.117  22.352  0.00  0.00            
ATOM   2705  HA  TYR X 178      48.633  38.437  22.802  0.00  0.00            
ATOM   2706  CB  TYR X 178      50.140  36.910  23.099  0.00  0.00            
ATOM   2707  HB2 TYR X 178      49.308  36.258  23.364  0.00  0.00            
ATOM   2708  HB3 TYR X 178      50.731  36.403  22.336  0.00  0.00            
ATOM   2709  CG  TYR X 178      50.937  37.262  24.302  0.00  0.00            
ATOM   2710  CD1 TYR X 178      50.286  37.582  25.495  0.00  0.00            
ATOM   2711  HD1 TYR X 178      49.200  37.551  25.576  0.00  0.00            
ATOM   2712  CE1 TYR X 178      51.099  37.897  26.632  0.00  0.00            
ATOM   2713  HE1 TYR X 178      50.639  38.171  27.489  0.00  0.00            
ATOM   2714  CZ  TYR X 178      52.506  38.002  26.505  0.00  0.00            
ATOM   2715  OH  TYR X 178      53.293  38.408  27.521  0.00  0.00            
ATOM   2716  HH  TYR X 178      54.250  38.149  27.327  0.00  0.00            
ATOM   2717  CE2 TYR X 178      53.105  37.579  25.336  0.00  0.00            
ATOM   2718  HE2 TYR X 178      54.112  37.581  25.262  0.00  0.00            
ATOM   2719  CD2 TYR X 178      52.350  37.299  24.164  0.00  0.00            
ATOM   2720  HD2 TYR X 178      52.811  37.011  23.219  0.00  0.00            
ATOM   2721  C   TYR X 178      50.501  39.254  22.271  0.00  0.00            
ATOM   2722  O   TYR X 178      50.200  40.225  22.928  0.00  0.00            
ATOM   2723  N   ASN X 179      51.502  39.269  21.411  0.00  0.00            
ATOM   2724  H   ASN X 179      51.719  38.293  20.974  0.00  0.00            
ATOM   2725  CA  ASN X 179      52.472  40.334  21.182  0.00  0.00            
ATOM   2726  HA  ASN X 179      52.829  40.759  22.121  0.00  0.00            
ATOM   2727  CB  ASN X 179      53.705  39.747  20.420  0.00  0.00            
ATOM   2728  HB2 ASN X 179      53.444  39.126  19.668  0.00  0.00            
ATOM   2729  HB3 ASN X 179      54.309  40.529  19.959  0.00  0.00            
ATOM   2730  CG  ASN X 179      54.595  38.942  21.343  0.00  0.00            
ATOM   2731  OD1 ASN X 179      54.828  39.380  22.473  0.00  0.00            
ATOM   2732  ND2 ASN X 179      55.245  37.881  20.935  0.00  0.00            
ATOM   2733 HD21 ASN X 179      55.664  37.184  21.661  0.00  0.00            
ATOM   2734 HD22 ASN X 179      54.996  37.379  20.000  0.00  0.00            
ATOM   2735  C   ASN X 179      51.982  41.577  20.410  0.00  0.00            
ATOM   2736  O   ASN X 179      52.710  42.572  20.301  0.00  0.00            
ATOM   2737  N   SER X 180      50.697  41.650  20.104  0.00  0.00            
ATOM   2738  H   SER X 180      50.111  40.834  20.528  0.00  0.00            
ATOM   2739  CA  SER X 180      50.124  42.742  19.257  0.00  0.00            
ATOM   2740  HA  SER X 180      50.795  43.599  19.200  0.00  0.00            
ATOM   2741  CB  SER X 180      49.846  42.235  17.838  0.00  0.00            
ATOM   2742  HB2 SER X 180      49.312  43.049  17.347  0.00  0.00            
ATOM   2743  HB3 SER X 180      50.651  42.042  17.260  0.00  0.00            
ATOM   2744  OG  SER X 180      49.032  41.046  17.759  0.00  0.00            
ATOM   2745  HG  SER X 180      49.512  40.168  18.191  0.00  0.00            
ATOM   2746  C   SER X 180      48.893  43.368  19.865  0.00  0.00            
ATOM   2747  O   SER X 180      48.643  44.516  19.507  0.00  0.00            
ATOM   2748  N   ASP X 181      48.211  42.712  20.815  0.00  0.00            
ATOM   2749  H   ASP X 181      48.240  41.623  20.845  0.00  0.00            
ATOM   2750  CA  ASP X 181      46.953  43.197  21.481  0.00  0.00            
ATOM   2751  HA  ASP X 181      46.215  43.475  20.728  0.00  0.00            
ATOM   2752  CB  ASP X 181      46.456  42.104  22.451  0.00  0.00            
ATOM   2753  HB2 ASP X 181      46.400  41.174  21.885  0.00  0.00            
ATOM   2754  HB3 ASP X 181      47.205  41.934  23.224  0.00  0.00            
ATOM   2755  CG  ASP X 181      45.088  42.371  23.026  0.00  0.00            
ATOM   2756  OD1 ASP X 181      44.908  43.498  23.640  0.00  0.00            
ATOM   2757  OD2 ASP X 181      44.163  41.637  22.670  0.00  0.00            
ATOM   2758  C   ASP X 181      47.296  44.418  22.451  0.00  0.00            
ATOM   2759  O   ASP X 181      48.093  44.317  23.326  0.00  0.00            
ATOM   2760  N   PRO X 182      46.773  45.620  22.210  0.00  0.00            
ATOM   2761  CD  PRO X 182      45.634  45.843  21.304  0.00  0.00            
ATOM   2762  HD2 PRO X 182      44.876  45.078  21.469  0.00  0.00            
ATOM   2763  HD3 PRO X 182      45.919  45.923  20.255  0.00  0.00            
ATOM   2764  CG  PRO X 182      45.037  47.199  21.718  0.00  0.00            
ATOM   2765  HG2 PRO X 182      44.318  47.138  22.535  0.00  0.00            
ATOM   2766  HG3 PRO X 182      44.600  47.640  20.822  0.00  0.00            
ATOM   2767  CB  PRO X 182      46.274  47.880  22.215  0.00  0.00            
ATOM   2768  HB2 PRO X 182      45.978  48.760  22.785  0.00  0.00            
ATOM   2769  HB3 PRO X 182      46.870  48.221  21.368  0.00  0.00            
ATOM   2770  CA  PRO X 182      47.088  46.824  22.943  0.00  0.00            
ATOM   2771  HA  PRO X 182      48.116  47.124  22.742  0.00  0.00            
ATOM   2772  C   PRO X 182      46.784  46.811  24.430  0.00  0.00            
ATOM   2773  O   PRO X 182      47.218  47.761  25.020  0.00  0.00            
ATOM   2774  N   LEU X 183      45.882  45.960  24.916  0.00  0.00            
ATOM   2775  H   LEU X 183      45.621  45.141  24.245  0.00  0.00            
ATOM   2776  CA  LEU X 183      45.302  45.985  26.265  0.00  0.00            
ATOM   2777  HA  LEU X 183      45.541  46.969  26.668  0.00  0.00            
ATOM   2778  CB  LEU X 183      43.847  45.851  26.194  0.00  0.00            
ATOM   2779  HB2 LEU X 183      43.653  44.966  25.588  0.00  0.00            
ATOM   2780  HB3 LEU X 183      43.483  45.804  27.220  0.00  0.00            
ATOM   2781  CG  LEU X 183      43.119  47.103  25.478  0.00  0.00            
ATOM   2782  HG  LEU X 183      43.851  47.559  24.812  0.00  0.00            
ATOM   2783  CD1 LEU X 183      41.856  46.785  24.628  0.00  0.00            
ATOM   2784 HD11 LEU X 183      41.200  46.206  25.279  0.00  0.00            
ATOM   2785 HD12 LEU X 183      41.272  47.671  24.379  0.00  0.00            
ATOM   2786 HD13 LEU X 183      42.101  46.245  23.810  0.00  0.00            
ATOM   2787  CD2 LEU X 183      42.772  48.074  26.606  0.00  0.00            
ATOM   2788 HD21 LEU X 183      42.337  48.959  26.142  0.00  0.00            
ATOM   2789 HD22 LEU X 183      42.001  47.737  27.299  0.00  0.00            
ATOM   2790 HD23 LEU X 183      43.650  48.357  27.188  0.00  0.00            
ATOM   2791  C   LEU X 183      46.024  44.965  27.224  0.00  0.00            
ATOM   2792  O   LEU X 183      45.819  45.049  28.452  0.00  0.00            
ATOM   2793  N   ILE X 184      47.000  44.252  26.644  0.00  0.00            
ATOM   2794  H   ILE X 184      47.192  44.371  25.659  0.00  0.00            
ATOM   2795  CA  ILE X 184      47.850  43.350  27.406  0.00  0.00            
ATOM   2796  HA  ILE X 184      47.295  42.999  28.174  0.00  0.00            
ATOM   2797  CB  ILE X 184      48.325  42.083  26.557  0.00  0.00            
ATOM   2798  HB  ILE X 184      48.916  42.436  25.817  0.00  0.00            
ATOM   2799  CG2 ILE X 184      49.023  41.056  27.438  0.00  0.00            
ATOM   2800 HG21 ILE X 184      49.325  40.191  26.847  0.00  0.00            
ATOM   2801 HG22 ILE X 184      49.813  41.544  28.008  0.00  0.00            
ATOM   2802 HG23 ILE X 184      48.294  40.616  28.119  0.00  0.00            
ATOM   2803  CG1 ILE X 184      47.043  41.536  26.018  0.00  0.00            
ATOM   2804 HG12 ILE X 184      46.005  41.579  26.858  0.00  0.00            
ATOM   2805 HG13 ILE X 184      46.860  42.097  25.199  0.00  0.00            
ATOM   2806  CD1 ILE X 184      47.061  40.243  25.376  0.00  0.00            
ATOM   2807 HD11 ILE X 184      46.971  39.481  26.150  0.00  0.00            
ATOM   2808 HD12 ILE X 184      46.215  40.004  24.732  0.00  0.00            
ATOM   2809 HD13 ILE X 184      47.979  40.139  24.797  0.00  0.00            
ATOM   2810  C   ILE X 184      49.072  44.057  27.950  0.00  0.00            
ATOM   2811  O   ILE X 184      49.837  44.589  27.157  0.00  0.00            
ATOM   2812  N   CYS X 185      49.290  43.969  29.230  0.00  0.00            
ATOM   2813  H   CYS X 185      48.531  43.463  29.827  0.00  0.00            
ATOM   2814  CA  CYS X 185      50.564  44.463  29.865  0.00  0.00            
ATOM   2815  HA  CYS X 185      50.871  45.374  29.351  0.00  0.00            
ATOM   2816  CB  CYS X 185      50.426  44.723  31.354  0.00  0.00            
ATOM   2817  HB2 CYS X 185      49.682  45.385  31.523  0.00  0.00            
ATOM   2818  HB3 CYS X 185      50.048  43.883  31.769  0.00  0.00            
ATOM   2819  SG  CYS X 185      51.992  45.274  32.078  0.00  0.00            
ATOM   2820  HG  CYS X 185      51.806  46.266  32.057  0.00  0.00            
ATOM   2821  C   CYS X 185      51.606  43.376  29.770  0.00  0.00            
ATOM   2822  O   CYS X 185      51.388  42.344  30.383  0.00  0.00            
ATOM   2823  N   ARG X 186      52.673  43.710  29.013  0.00  0.00            
ATOM   2824  H   ARG X 186      52.849  44.773  28.849  0.00  0.00            
ATOM   2825  CA  ARG X 186      53.740  42.736  28.697  0.00  0.00            
ATOM   2826  HA  ARG X 186      53.563  41.763  29.155  0.00  0.00            
ATOM   2827  CB  ARG X 186      53.875  42.427  27.207  0.00  0.00            
ATOM   2828  HB2 ARG X 186      54.252  43.226  26.717  0.00  0.00            
ATOM   2829  HB3 ARG X 186      54.584  41.612  27.064  0.00  0.00            
ATOM   2830  CG  ARG X 186      52.556  41.940  26.518  0.00  0.00            
ATOM   2831  HG2 ARG X 186      52.236  41.050  27.061  0.00  0.00            
ATOM   2832  HG3 ARG X 186      51.835  42.725  26.744  0.00  0.00            
ATOM   2833  CD  ARG X 186      52.700  41.514  25.023  0.00  0.00            
ATOM   2834  HD2 ARG X 186      53.556  40.863  24.843  0.00  0.00            
ATOM   2835  HD3 ARG X 186      51.900  40.925  24.840  0.00  0.00            
ATOM   2836  NE  ARG X 186      52.893  42.684  24.174  0.00  0.00            
ATOM   2837  HE  ARG X 186      53.929  43.020  24.134  0.00  0.00            
ATOM   2838  CZ  ARG X 186      51.973  43.391  23.563  0.00  0.00            
ATOM   2839  NH1 ARG X 186      50.814  42.903  23.413  0.00  0.00            
ATOM   2840 HH11 ARG X 186      50.592  41.851  23.595  0.00  0.00            
ATOM   2841 HH12 ARG X 186      49.986  43.540  23.102  0.00  0.00            
ATOM   2842  NH2 ARG X 186      52.131  44.539  22.991  0.00  0.00            
ATOM   2843 HH21 ARG X 186      53.026  45.135  23.173  0.00  0.00            
ATOM   2844 HH22 ARG X 186      51.226  45.070  22.696  0.00  0.00            
ATOM   2845  C   ARG X 186      55.090  43.111  29.298  0.00  0.00            
ATOM   2846  O   ARG X 186      56.087  42.318  29.163  0.00  0.00            
ATOM   2847  N   ALA X 187      55.141  44.285  29.990  0.00  0.00            
ATOM   2848  H   ALA X 187      54.268  44.936  30.044  0.00  0.00            
ATOM   2849  CA  ALA X 187      56.331  44.589  30.822  0.00  0.00            
ATOM   2850  HA  ALA X 187      57.214  44.364  30.225  0.00  0.00            
ATOM   2851  CB  ALA X 187      56.334  45.984  31.367  0.00  0.00            
ATOM   2852  HB1 ALA X 187      56.159  46.668  30.536  0.00  0.00            
ATOM   2853  HB2 ALA X 187      55.590  46.223  32.127  0.00  0.00            
ATOM   2854  HB3 ALA X 187      57.223  46.305  31.721  0.00  0.00            
ATOM   2855  C   ALA X 187      56.399  43.613  32.031  0.00  0.00            
ATOM   2856  O   ALA X 187      55.405  43.203  32.628  0.00  0.00            
ATOM   2857  N   GLY X 188      57.647  43.111  32.388  0.00  0.00            
ATOM   2858  H   GLY X 188      58.483  43.427  31.764  0.00  0.00            
ATOM   2859  CA  GLY X 188      57.905  42.163  33.488  0.00  0.00            
ATOM   2860  HA2 GLY X 188      57.703  41.160  33.113  0.00  0.00            
ATOM   2861  HA3 GLY X 188      58.963  42.156  33.751  0.00  0.00            
ATOM   2862  C   GLY X 188      57.134  42.409  34.823  0.00  0.00            
ATOM   2863  O   GLY X 188      56.892  43.596  35.240  0.00  0.00            
ATOM   2864  N   LEU X 189      56.988  41.353  35.598  0.00  0.00            
ATOM   2865  H   LEU X 189      57.382  40.393  35.265  0.00  0.00            
ATOM   2866  CA  LEU X 189      56.292  41.453  36.830  0.00  0.00            
ATOM   2867  HA  LEU X 189      55.298  41.861  36.643  0.00  0.00            
ATOM   2868  CB  LEU X 189      56.173  39.953  37.363  0.00  0.00            
ATOM   2869  HB2 LEU X 189      55.626  39.408  36.593  0.00  0.00            
ATOM   2870  HB3 LEU X 189      57.196  39.578  37.410  0.00  0.00            
ATOM   2871  CG  LEU X 189      55.494  39.678  38.712  0.00  0.00            
ATOM   2872  HG  LEU X 189      56.117  40.081  39.398  0.00  0.00            
ATOM   2873  CD1 LEU X 189      54.172  40.267  38.806  0.00  0.00            
ATOM   2874 HD11 LEU X 189      53.527  39.689  38.288  0.00  0.00            
ATOM   2875 HD12 LEU X 189      53.920  40.263  39.784  0.00  0.00            
ATOM   2876 HD13 LEU X 189      54.172  41.192  38.400  0.00  0.00            
ATOM   2877  CD2 LEU X 189      55.454  38.160  38.958  0.00  0.00            
ATOM   2878 HD21 LEU X 189      54.777  37.607  38.307  0.00  0.00            
ATOM   2879 HD22 LEU X 189      56.492  37.857  38.822  0.00  0.00            
ATOM   2880 HD23 LEU X 189      55.137  37.903  39.969  0.00  0.00            
ATOM   2881  C   LEU X 189      57.058  42.263  37.837  0.00  0.00            
ATOM   2882  O   LEU X 189      58.228  42.011  38.087  0.00  0.00            
ATOM   2883  N   LYS X 190      56.362  43.270  38.357  0.00  0.00            
ATOM   2884  H   LYS X 190      55.274  43.281  38.297  0.00  0.00            
ATOM   2885  CA  LYS X 190      56.932  44.122  39.381  0.00  0.00            
ATOM   2886  HA  LYS X 190      57.932  44.483  39.138  0.00  0.00            
ATOM   2887  CB  LYS X 190      55.998  45.311  39.497  0.00  0.00            
ATOM   2888  HB2 LYS X 190      54.981  44.970  39.690  0.00  0.00            
ATOM   2889  HB3 LYS X 190      56.306  45.871  40.381  0.00  0.00            
ATOM   2890  CG  LYS X 190      56.212  46.162  38.218  0.00  0.00            
ATOM   2891  HG2 LYS X 190      57.273  46.406  38.262  0.00  0.00            
ATOM   2892  HG3 LYS X 190      56.002  45.641  37.284  0.00  0.00            
ATOM   2893  CD  LYS X 190      55.272  47.405  38.408  0.00  0.00            
ATOM   2894  HD2 LYS X 190      55.432  47.813  39.406  0.00  0.00            
ATOM   2895  HD3 LYS X 190      55.583  48.058  37.704  0.00  0.00            
ATOM   2896  CE  LYS X 190      53.803  47.088  38.080  0.00  0.00            
ATOM   2897  HE2 LYS X 190      53.507  46.340  38.815  0.00  0.00            
ATOM   2898  HE3 LYS X 190      53.208  48.002  38.064  0.00  0.00            
ATOM   2899  NZ  LYS X 190      53.723  46.578  36.701  0.00  0.00            
ATOM   2900  HZ1 LYS X 190      54.329  47.213  36.055  0.00  0.00            
ATOM   2901  HZ2 LYS X 190      54.028  45.535  36.626  0.00  0.00            
ATOM   2902  HZ3 LYS X 190      52.677  46.626  36.396  0.00  0.00            
ATOM   2903  C   LYS X 190      56.950  43.334  40.656  0.00  0.00            
ATOM   2904  O   LYS X 190      55.948  42.598  40.923  0.00  0.00            
ATOM   2905  N   VAL X 191      57.977  43.584  41.485  0.00  0.00            
ATOM   2906  H   VAL X 191      58.726  44.220  41.035  0.00  0.00            
ATOM   2907  CA  VAL X 191      58.187  42.962  42.788  0.00  0.00            
ATOM   2908  HA  VAL X 191      58.135  41.894  42.640  0.00  0.00            
ATOM   2909  CB  VAL X 191      59.530  43.350  43.454  0.00  0.00            
ATOM   2910  HB  VAL X 191      60.183  43.000  42.768  0.00  0.00            
ATOM   2911  CG1 VAL X 191      59.816  44.862  43.605  0.00  0.00            
ATOM   2912 HG11 VAL X 191      59.663  45.414  42.678  0.00  0.00            
ATOM   2913 HG12 VAL X 191      59.184  45.278  44.390  0.00  0.00            
ATOM   2914 HG13 VAL X 191      60.864  45.097  43.792  0.00  0.00            
ATOM   2915  CG2 VAL X 191      59.766  42.533  44.711  0.00  0.00            
ATOM   2916 HG21 VAL X 191      59.683  41.218  44.489  0.00  0.00            
ATOM   2917 HG22 VAL X 191      60.674  42.732  45.107  0.00  0.00            
ATOM   2918 HG23 VAL X 191      59.203  42.858  45.586  0.00  0.00            
ATOM   2919  C   VAL X 191      57.009  43.256  43.736  0.00  0.00            
ATOM   2920  O   VAL X 191      56.404  42.294  44.213  0.00  0.00            
ATOM   2921  N   CYS X 192      56.486  44.515  43.688  0.00  0.00            
ATOM   2922  H   CYS X 192      57.008  45.343  43.207  0.00  0.00            
ATOM   2923  CA  CYS X 192      55.269  44.811  44.406  0.00  0.00            
ATOM   2924  HA  CYS X 192      55.491  44.723  45.470  0.00  0.00            
ATOM   2925  CB  CYS X 192      54.854  46.313  44.127  0.00  0.00            
ATOM   2926  HB2 CYS X 192      53.958  46.457  44.713  0.00  0.00            
ATOM   2927  HB3 CYS X 192      55.535  46.967  44.651  0.00  0.00            
ATOM   2928  SG  CYS X 192      54.564  46.753  42.375  0.00  0.00            
ATOM   2929  HG  CYS X 192      55.412  47.417  42.294  0.00  0.00            
ATOM   2930  C   CYS X 192      54.097  43.871  44.115  0.00  0.00            
ATOM   2931  O   CYS X 192      53.308  43.539  44.939  0.00  0.00            
ATOM   2932  N   PHE X 193      53.926  43.401  42.882  0.00  0.00            
ATOM   2933  H   PHE X 193      54.718  43.542  42.146  0.00  0.00            
ATOM   2934  CA  PHE X 193      52.823  42.523  42.465  0.00  0.00            
ATOM   2935  HA  PHE X 193      51.920  42.727  43.040  0.00  0.00            
ATOM   2936  CB  PHE X 193      52.535  42.805  40.973  0.00  0.00            
ATOM   2937  HB2 PHE X 193      52.654  43.864  40.744  0.00  0.00            
ATOM   2938  HB3 PHE X 193      53.224  42.243  40.343  0.00  0.00            
ATOM   2939  CG  PHE X 193      51.075  42.559  40.534  0.00  0.00            
ATOM   2940  CD1 PHE X 193      50.014  42.995  41.258  0.00  0.00            
ATOM   2941  HD1 PHE X 193      50.128  43.539  42.101  0.00  0.00            
ATOM   2942  CE1 PHE X 193      48.747  42.758  40.738  0.00  0.00            
ATOM   2943  HE1 PHE X 193      47.885  43.140  41.283  0.00  0.00            
ATOM   2944  CZ  PHE X 193      48.534  42.042  39.573  0.00  0.00            
ATOM   2945  HZ  PHE X 193      47.535  41.943  39.149  0.00  0.00            
ATOM   2946  CE2 PHE X 193      49.677  41.530  38.915  0.00  0.00            
ATOM   2947  HE2 PHE X 193      49.530  41.020  38.056  0.00  0.00            
ATOM   2948  CD2 PHE X 193      50.906  41.775  39.388  0.00  0.00            
ATOM   2949  HD2 PHE X 193      51.701  41.375  38.758  0.00  0.00            
ATOM   2950  C   PHE X 193      53.302  41.031  42.557  0.00  0.00            
ATOM   2951  O   PHE X 193      52.474  40.165  42.860  0.00  0.00            
ATOM   2952  N   GLY X 194      54.555  40.689  42.349  0.00  0.00            
ATOM   2953  H   GLY X 194      55.267  41.454  42.039  0.00  0.00            
ATOM   2954  CA  GLY X 194      55.101  39.347  42.647  0.00  0.00            
ATOM   2955  HA2 GLY X 194      54.689  38.584  41.986  0.00  0.00            
ATOM   2956  HA3 GLY X 194      56.188  39.298  42.581  0.00  0.00            
ATOM   2957  C   GLY X 194      54.827  38.812  44.048  0.00  0.00            
ATOM   2958  O   GLY X 194      54.618  37.620  44.257  0.00  0.00            
ATOM   2959  N   ILE X 195      54.856  39.662  45.019  0.00  0.00            
ATOM   2960  H   ILE X 195      55.258  40.643  44.766  0.00  0.00            
ATOM   2961  CA  ILE X 195      54.566  39.326  46.429  0.00  0.00            
ATOM   2962  HA  ILE X 195      55.030  38.349  46.562  0.00  0.00            
ATOM   2963  CB  ILE X 195      55.216  40.384  47.380  0.00  0.00            
ATOM   2964  HB  ILE X 195      54.803  41.387  47.273  0.00  0.00            
ATOM   2965  CG2 ILE X 195      54.825  39.947  48.798  0.00  0.00            
ATOM   2966 HG21 ILE X 195      55.231  38.971  49.064  0.00  0.00            
ATOM   2967 HG22 ILE X 195      55.155  40.690  49.523  0.00  0.00            
ATOM   2968 HG23 ILE X 195      53.819  39.961  48.889  0.00  0.00            
ATOM   2969  CG1 ILE X 195      56.706  40.347  47.339  0.00  0.00            
ATOM   2970 HG12 ILE X 195      57.098  39.433  47.519  0.00  0.00            
ATOM   2971 HG13 ILE X 195      56.955  40.442  46.365  0.00  0.00            
ATOM   2972  CD1 ILE X 195      57.406  41.469  48.064  0.00  0.00            
ATOM   2973 HD11 ILE X 195      57.066  41.417  49.099  0.00  0.00            
ATOM   2974 HD12 ILE X 195      58.479  41.309  47.961  0.00  0.00            
ATOM   2975 HD13 ILE X 195      57.097  42.398  47.584  0.00  0.00            
ATOM   2976  C   ILE X 195      53.058  39.071  46.602  0.00  0.00            
ATOM   2977  O   ILE X 195      52.679  38.060  47.236  0.00  0.00            
ATOM   2978  N   GLN X 196      52.197  39.870  46.009  0.00  0.00            
ATOM   2979  H   GLN X 196      52.523  40.762  45.474  0.00  0.00            
ATOM   2980  CA  GLN X 196      50.730  39.541  46.086  0.00  0.00            
ATOM   2981  HA  GLN X 196      50.446  39.479  47.137  0.00  0.00            
ATOM   2982  CB  GLN X 196      49.943  40.560  45.384  0.00  0.00            
ATOM   2983  HB2 GLN X 196      50.339  40.515  44.369  0.00  0.00            
ATOM   2984  HB3 GLN X 196      48.874  40.348  45.420  0.00  0.00            
ATOM   2985  CG  GLN X 196      50.182  41.949  45.954  0.00  0.00            
ATOM   2986  HG2 GLN X 196      51.242  42.130  46.136  0.00  0.00            
ATOM   2987  HG3 GLN X 196      49.821  42.706  45.258  0.00  0.00            
ATOM   2988  CD  GLN X 196      49.451  42.285  47.216  0.00  0.00            
ATOM   2989  OE1 GLN X 196      48.586  41.537  47.719  0.00  0.00            
ATOM   2990  NE2 GLN X 196      49.707  43.441  47.744  0.00  0.00            
ATOM   2991 HE21 GLN X 196      49.141  43.775  48.613  0.00  0.00            
ATOM   2992 HE22 GLN X 196      50.089  44.136  47.118  0.00  0.00            
ATOM   2993  C   GLN X 196      50.348  38.237  45.408  0.00  0.00            
ATOM   2994  O   GLN X 196      49.406  37.632  45.880  0.00  0.00            
ATOM   2995  N   LEU X 197      51.064  37.824  44.351  0.00  0.00            
ATOM   2996  H   LEU X 197      51.714  38.547  43.858  0.00  0.00            
ATOM   2997  CA  LEU X 197      50.887  36.479  43.657  0.00  0.00            
ATOM   2998  HA  LEU X 197      49.839  36.305  43.415  0.00  0.00            
ATOM   2999  CB  LEU X 197      51.706  36.443  42.345  0.00  0.00            
ATOM   3000  HB2 LEU X 197      52.658  36.941  42.525  0.00  0.00            
ATOM   3001  HB3 LEU X 197      51.866  35.384  42.141  0.00  0.00            
ATOM   3002  CG  LEU X 197      51.004  37.148  41.131  0.00  0.00            
ATOM   3003  HG  LEU X 197      50.541  38.078  41.461  0.00  0.00            
ATOM   3004  CD1 LEU X 197      51.880  37.468  39.905  0.00  0.00            
ATOM   3005 HD11 LEU X 197      51.290  37.843  39.069  0.00  0.00            
ATOM   3006 HD12 LEU X 197      52.521  38.334  40.067  0.00  0.00            
ATOM   3007 HD13 LEU X 197      52.475  36.718  39.583  0.00  0.00            
ATOM   3008  CD2 LEU X 197      49.932  36.156  40.610  0.00  0.00            
ATOM   3009 HD21 LEU X 197      49.202  36.021  41.409  0.00  0.00            
ATOM   3010 HD22 LEU X 197      49.355  36.471  39.740  0.00  0.00            
ATOM   3011 HD23 LEU X 197      50.309  35.155  40.398  0.00  0.00            
ATOM   3012  C   LEU X 197      51.380  35.321  44.598  0.00  0.00            
ATOM   3013  O   LEU X 197      50.890  34.188  44.594  0.00  0.00            
ATOM   3014  N   LEU X 198      52.379  35.654  45.489  0.00  0.00            
ATOM   3015  H   LEU X 198      52.774  36.657  45.332  0.00  0.00            
ATOM   3016  CA  LEU X 198      52.913  34.770  46.580  0.00  0.00            
ATOM   3017  HA  LEU X 198      53.037  33.867  46.145  0.00  0.00            
ATOM   3018  CB  LEU X 198      54.178  35.324  47.136  0.00  0.00            
ATOM   3019  HB2 LEU X 198      54.926  35.598  46.393  0.00  0.00            
ATOM   3020  HB3 LEU X 198      53.953  36.119  47.847  0.00  0.00            
ATOM   3021  CG  LEU X 198      54.910  34.237  47.948  0.00  0.00            
ATOM   3022  HG  LEU X 198      54.176  33.756  48.594  0.00  0.00            
ATOM   3023  CD1 LEU X 198      55.629  33.258  46.985  0.00  0.00            
ATOM   3024 HD11 LEU X 198      54.931  32.836  46.389  0.00  0.00            
ATOM   3025 HD12 LEU X 198      56.232  33.781  46.367  0.00  0.00            
ATOM   3026 HD13 LEU X 198      56.259  32.601  47.422  0.00  0.00            
ATOM   3027  CD2 LEU X 198      56.015  34.843  48.838  0.00  0.00            
ATOM   3028 HD21 LEU X 198      55.576  35.520  49.570  0.00  0.00            
ATOM   3029 HD22 LEU X 198      56.589  34.075  49.356  0.00  0.00            
ATOM   3030 HD23 LEU X 198      56.790  35.342  48.255  0.00  0.00            
ATOM   3031  C   LEU X 198      51.734  34.650  47.657  0.00  0.00            
ATOM   3032  O   LEU X 198      51.384  33.575  48.146  0.00  0.00            
ATOM   3033  N   ASN X 199      51.068  35.759  47.928  0.00  0.00            
ATOM   3034  H   ASN X 199      51.412  36.652  47.406  0.00  0.00            
ATOM   3035  CA  ASN X 199      49.917  35.915  48.848  0.00  0.00            
ATOM   3036  HA  ASN X 199      50.201  35.283  49.689  0.00  0.00            
ATOM   3037  CB  ASN X 199      49.759  37.361  49.281  0.00  0.00            
ATOM   3038  HB2 ASN X 199      49.929  37.995  48.513  0.00  0.00            
ATOM   3039  HB3 ASN X 199      48.840  37.583  49.823  0.00  0.00            
ATOM   3040  CG  ASN X 199      50.825  37.587  50.381  0.00  0.00            
ATOM   3041  OD1 ASN X 199      50.553  37.430  51.539  0.00  0.00            
ATOM   3042  ND2 ASN X 199      52.096  37.780  50.083  0.00  0.00            
ATOM   3043 HD21 ASN X 199      52.628  38.062  50.992  0.00  0.00            
ATOM   3044 HD22 ASN X 199      52.459  37.917  49.065  0.00  0.00            
ATOM   3045  C   ASN X 199      48.641  35.188  48.331  0.00  0.00            
ATOM   3046  O   ASN X 199      48.054  34.468  49.076  0.00  0.00            
ATOM   3047  N   ALA X 200      48.437  35.240  47.044  0.00  0.00            
ATOM   3048  H   ALA X 200      49.081  35.929  46.498  0.00  0.00            
ATOM   3049  CA  ALA X 200      47.490  34.462  46.285  0.00  0.00            
ATOM   3050  HA  ALA X 200      46.524  34.726  46.715  0.00  0.00            
ATOM   3051  CB  ALA X 200      47.423  34.855  44.789  0.00  0.00            
ATOM   3052  HB1 ALA X 200      47.420  35.943  44.725  0.00  0.00            
ATOM   3053  HB2 ALA X 200      48.308  34.527  44.243  0.00  0.00            
ATOM   3054  HB3 ALA X 200      46.556  34.378  44.333  0.00  0.00            
ATOM   3055  C   ALA X 200      47.704  32.976  46.451  0.00  0.00            
ATOM   3056  O   ALA X 200      46.711  32.254  46.654  0.00  0.00            
ATOM   3057  N   VAL X 201      48.979  32.427  46.420  0.00  0.00            
ATOM   3058  H   VAL X 201      49.691  33.025  46.025  0.00  0.00            
ATOM   3059  CA  VAL X 201      49.197  31.004  46.600  0.00  0.00            
ATOM   3060  HA  VAL X 201      48.453  30.573  46.070  0.00  0.00            
ATOM   3061  CB  VAL X 201      50.446  30.354  45.976  0.00  0.00            
ATOM   3062  HB  VAL X 201      50.410  29.408  46.328  0.00  0.00            
ATOM   3063  CG1 VAL X 201      50.438  30.485  44.452  0.00  0.00            
ATOM   3064 HG11 VAL X 201      49.591  29.906  44.083  0.00  0.00            
ATOM   3065 HG12 VAL X 201      50.390  31.519  44.111  0.00  0.00            
ATOM   3066 HG13 VAL X 201      51.330  30.038  44.014  0.00  0.00            
ATOM   3067  CG2 VAL X 201      51.779  30.948  46.463  0.00  0.00            
ATOM   3068 HG21 VAL X 201      52.010  31.785  46.054  0.00  0.00            
ATOM   3069 HG22 VAL X 201      51.821  31.104  47.460  0.00  0.00            
ATOM   3070 HG23 VAL X 201      52.559  30.274  46.109  0.00  0.00            
ATOM   3071  C   VAL X 201      49.019  30.595  48.140  0.00  0.00            
ATOM   3072  O   VAL X 201      48.512  29.464  48.413  0.00  0.00            
ATOM   3073  N   SER X 202      49.543  31.397  49.057  0.00  0.00            
ATOM   3074  H   SER X 202      49.982  32.297  48.627  0.00  0.00            
ATOM   3075  CA  SER X 202      49.609  31.141  50.483  0.00  0.00            
ATOM   3076  HA  SER X 202      50.093  30.174  50.616  0.00  0.00            
ATOM   3077  CB  SER X 202      50.271  32.390  51.191  0.00  0.00            
ATOM   3078  HB2 SER X 202      51.233  32.459  50.890  0.00  0.00            
ATOM   3079  HB3 SER X 202      49.813  33.243  50.904  0.00  0.00            
ATOM   3080  OG  SER X 202      50.188  32.330  52.536  0.00  0.00            
ATOM   3081  HG  SER X 202      50.624  31.482  52.869  0.00  0.00            
ATOM   3082  C   SER X 202      48.172  31.057  50.977  0.00  0.00            
ATOM   3083  O   SER X 202      47.787  30.149  51.757  0.00  0.00            
ATOM   3084  N   ARG X 203      47.357  31.989  50.461  0.00  0.00            
ATOM   3085  H   ARG X 203      47.877  32.845  50.031  0.00  0.00            
ATOM   3086  CA  ARG X 203      45.848  31.985  50.651  0.00  0.00            
ATOM   3087  HA  ARG X 203      45.659  31.955  51.724  0.00  0.00            
ATOM   3088  CB  ARG X 203      45.210  33.256  50.110  0.00  0.00            
ATOM   3089  HB2 ARG X 203      45.314  33.421  49.037  0.00  0.00            
ATOM   3090  HB3 ARG X 203      44.126  33.159  50.054  0.00  0.00            
ATOM   3091  CG  ARG X 203      45.448  34.448  51.051  0.00  0.00            
ATOM   3092  HG2 ARG X 203      44.724  34.590  51.853  0.00  0.00            
ATOM   3093  HG3 ARG X 203      46.447  34.374  51.482  0.00  0.00            
ATOM   3094  CD  ARG X 203      45.445  35.758  50.227  0.00  0.00            
ATOM   3095  HD2 ARG X 203      45.961  35.619  49.277  0.00  0.00            
ATOM   3096  HD3 ARG X 203      44.483  35.945  49.982  0.00  0.00            
ATOM   3097  NE  ARG X 203      46.004  36.875  51.059  0.00  0.00            
ATOM   3098  HE  ARG X 203      46.714  36.678  51.862  0.00  0.00            
ATOM   3099  CZ  ARG X 203      45.710  38.142  50.892  0.00  0.00            
ATOM   3100  NH1 ARG X 203      44.714  38.512  50.052  0.00  0.00            
ATOM   3101 HH11 ARG X 203      44.095  37.679  49.717  0.00  0.00            
ATOM   3102 HH12 ARG X 203      44.447  39.568  50.061  0.00  0.00            
ATOM   3103  NH2 ARG X 203      46.318  39.066  51.528  0.00  0.00            
ATOM   3104 HH21 ARG X 203      47.292  38.943  51.999  0.00  0.00            
ATOM   3105 HH22 ARG X 203      45.950  40.092  51.485  0.00  0.00            
ATOM   3106  C   ARG X 203      45.167  30.730  50.115  0.00  0.00            
ATOM   3107  O   ARG X 203      44.164  30.264  50.672  0.00  0.00            
ATOM   3108  N   VAL X 204      45.632  30.253  49.005  0.00  0.00            
ATOM   3109  H   VAL X 204      46.090  30.977  48.471  0.00  0.00            
ATOM   3110  CA  VAL X 204      45.062  29.139  48.309  0.00  0.00            
ATOM   3111  HA  VAL X 204      44.069  29.322  48.311  0.00  0.00            
ATOM   3112  CB  VAL X 204      45.463  29.014  46.770  0.00  0.00            
ATOM   3113  HB  VAL X 204      46.515  29.248  46.608  0.00  0.00            
ATOM   3114  CG1 VAL X 204      45.271  27.601  46.270  0.00  0.00            
ATOM   3115 HG11 VAL X 204      46.003  26.910  46.688  0.00  0.00            
ATOM   3116 HG12 VAL X 204      44.247  27.280  46.464  0.00  0.00            
ATOM   3117 HG13 VAL X 204      45.425  27.667  45.193  0.00  0.00            
ATOM   3118  CG2 VAL X 204      44.676  29.917  45.837  0.00  0.00            
ATOM   3119 HG21 VAL X 204      43.603  29.777  45.970  0.00  0.00            
ATOM   3120 HG22 VAL X 204      44.738  30.844  46.233  0.00  0.00            
ATOM   3121 HG23 VAL X 204      44.875  29.948  44.765  0.00  0.00            
ATOM   3122  C   VAL X 204      45.376  27.869  49.113  0.00  0.00            
ATOM   3123  O   VAL X 204      44.482  27.109  49.408  0.00  0.00            
ATOM   3124  N   GLU X 205      46.609  27.690  49.601  0.00  0.00            
ATOM   3125  H   GLU X 205      47.379  28.296  49.125  0.00  0.00            
ATOM   3126  CA  GLU X 205      47.073  26.644  50.421  0.00  0.00            
ATOM   3127  HA  GLU X 205      47.275  25.797  49.765  0.00  0.00            
ATOM   3128  CB  GLU X 205      48.557  26.953  50.981  0.00  0.00            
ATOM   3129  HB2 GLU X 205      49.174  27.306  50.263  0.00  0.00            
ATOM   3130  HB3 GLU X 205      48.466  27.753  51.591  0.00  0.00            
ATOM   3131  CG  GLU X 205      49.420  25.961  51.724  0.00  0.00            
ATOM   3132  HG2 GLU X 205      49.806  25.233  51.139  0.00  0.00            
ATOM   3133  HG3 GLU X 205      50.146  26.557  52.095  0.00  0.00            
ATOM   3134  CD  GLU X 205      48.782  25.428  52.974  0.00  0.00            
ATOM   3135  OE1 GLU X 205      48.740  24.220  53.151  0.00  0.00            
ATOM   3136  OE2 GLU X 205      48.357  26.245  53.867  0.00  0.00            
ATOM   3137  C   GLU X 205      46.022  26.437  51.561  0.00  0.00            
ATOM   3138  O   GLU X 205      45.586  25.348  51.904  0.00  0.00            
ATOM   3139  N   ARG X 206      45.537  27.542  52.181  0.00  0.00            
ATOM   3140  H   ARG X 206      45.918  28.536  51.950  0.00  0.00            
ATOM   3141  CA  ARG X 206      44.775  27.417  53.442  0.00  0.00            
ATOM   3142  HA  ARG X 206      45.167  26.533  53.945  0.00  0.00            
ATOM   3143  CB  ARG X 206      44.974  28.618  54.383  0.00  0.00            
ATOM   3144  HB2 ARG X 206      45.961  28.813  54.290  0.00  0.00            
ATOM   3145  HB3 ARG X 206      44.408  29.459  53.981  0.00  0.00            
ATOM   3146  CG  ARG X 206      44.646  28.340  55.799  0.00  0.00            
ATOM   3147  HG2 ARG X 206      44.027  29.145  56.196  0.00  0.00            
ATOM   3148  HG3 ARG X 206      44.015  27.453  55.861  0.00  0.00            
ATOM   3149  CD  ARG X 206      45.811  27.973  56.739  0.00  0.00            
ATOM   3150  HD2 ARG X 206      46.524  28.790  56.846  0.00  0.00            
ATOM   3151  HD3 ARG X 206      45.371  27.815  57.635  0.00  0.00            
ATOM   3152  NE  ARG X 206      46.586  26.822  56.201  0.00  0.00            
ATOM   3153  HE  ARG X 206      47.275  27.028  55.382  0.00  0.00            
ATOM   3154  CZ  ARG X 206      46.266  25.578  56.430  0.00  0.00            
ATOM   3155  NH1 ARG X 206      45.539  25.197  57.386  0.00  0.00            
ATOM   3156 HH11 ARG X 206      45.158  25.955  58.071  0.00  0.00            
ATOM   3157 HH12 ARG X 206      45.549  24.164  57.734  0.00  0.00            
ATOM   3158  NH2 ARG X 206      46.891  24.625  55.735  0.00  0.00            
ATOM   3159 HH21 ARG X 206      47.499  24.922  54.881  0.00  0.00            
ATOM   3160 HH22 ARG X 206      46.459  23.624  55.711  0.00  0.00            
ATOM   3161  C   ARG X 206      43.277  27.197  53.149  0.00  0.00            
ATOM   3162  O   ARG X 206      42.499  26.731  53.993  0.00  0.00            
ATOM   3163  N   ALA X 207      42.834  27.551  51.948  0.00  0.00            
ATOM   3164  H   ALA X 207      43.592  27.854  51.225  0.00  0.00            
ATOM   3165  CA  ALA X 207      41.517  27.410  51.456  0.00  0.00            
ATOM   3166  HA  ALA X 207      40.772  27.609  52.227  0.00  0.00            
ATOM   3167  CB  ALA X 207      41.349  28.310  50.265  0.00  0.00            
ATOM   3168  HB1 ALA X 207      40.295  28.321  49.987  0.00  0.00            
ATOM   3169  HB2 ALA X 207      41.711  29.322  50.447  0.00  0.00            
ATOM   3170  HB3 ALA X 207      41.927  27.962  49.410  0.00  0.00            
ATOM   3171  C   ALA X 207      41.244  26.015  50.925  0.00  0.00            
ATOM   3172  O   ALA X 207      40.040  25.646  50.926  0.00  0.00            
ATOM   3173  N   LEU X 208      42.272  25.316  50.403  0.00  0.00            
ATOM   3174  H   LEU X 208      43.242  25.786  50.561  0.00  0.00            
ATOM   3175  CA  LEU X 208      42.165  23.911  50.009  0.00  0.00            
ATOM   3176  HA  LEU X 208      41.500  23.940  49.146  0.00  0.00            
ATOM   3177  CB  LEU X 208      43.573  23.180  49.752  0.00  0.00            
ATOM   3178  HB2 LEU X 208      44.248  23.312  50.598  0.00  0.00            
ATOM   3179  HB3 LEU X 208      43.501  22.117  49.520  0.00  0.00            
ATOM   3180  CG  LEU X 208      44.260  23.839  48.530  0.00  0.00            
ATOM   3181  HG  LEU X 208      44.133  24.920  48.475  0.00  0.00            
ATOM   3182  CD1 LEU X 208      45.757  23.555  48.657  0.00  0.00            
ATOM   3183 HD11 LEU X 208      46.092  24.146  49.510  0.00  0.00            
ATOM   3184 HD12 LEU X 208      46.178  22.553  48.737  0.00  0.00            
ATOM   3185 HD13 LEU X 208      46.218  23.913  47.833  0.00  0.00            
ATOM   3186  CD2 LEU X 208      43.612  23.197  47.286  0.00  0.00            
ATOM   3187 HD21 LEU X 208      44.050  23.776  46.473  0.00  0.00            
ATOM   3188 HD22 LEU X 208      43.852  22.150  47.101  0.00  0.00            
ATOM   3189 HD23 LEU X 208      42.529  23.318  47.304  0.00  0.00            
ATOM   3190  C   LEU X 208      41.410  23.033  51.045  0.00  0.00            
ATOM   3191  O   LEU X 208      40.479  22.377  50.604  0.00  0.00            
ATOM   3192  N   PRO X 209      41.771  22.956  52.367  0.00  0.00            
ATOM   3193  CD  PRO X 209      42.854  23.588  53.072  0.00  0.00            
ATOM   3194  HD2 PRO X 209      42.967  24.640  52.809  0.00  0.00            
ATOM   3195  HD3 PRO X 209      43.757  22.979  53.040  0.00  0.00            
ATOM   3196  CG  PRO X 209      42.329  23.526  54.514  0.00  0.00            
ATOM   3197  HG2 PRO X 209      41.558  24.281  54.665  0.00  0.00            
ATOM   3198  HG3 PRO X 209      43.170  23.734  55.176  0.00  0.00            
ATOM   3199  CB  PRO X 209      41.836  22.034  54.537  0.00  0.00            
ATOM   3200  HB2 PRO X 209      41.191  21.945  55.310  0.00  0.00            
ATOM   3201  HB3 PRO X 209      42.598  21.371  54.545  0.00  0.00            
ATOM   3202  CA  PRO X 209      40.946  22.082  53.201  0.00  0.00            
ATOM   3203  HA  PRO X 209      40.842  21.131  52.876  0.00  0.00            
ATOM   3204  C   PRO X 209      39.485  22.527  53.493  0.00  0.00            
ATOM   3205  O   PRO X 209      38.795  21.756  54.271  0.00  0.00            
ATOM   3206  N   LYS X 210      38.924  23.586  52.884  0.00  0.00            
ATOM   3207  H   LYS X 210      39.550  24.337  52.401  0.00  0.00            
ATOM   3208  CA  LYS X 210      37.511  23.998  52.962  0.00  0.00            
ATOM   3209  HA  LYS X 210      36.900  23.174  53.330  0.00  0.00            
ATOM   3210  CB  LYS X 210      37.447  25.250  53.845  0.00  0.00            
ATOM   3211  HB2 LYS X 210      36.382  25.297  54.072  0.00  0.00            
ATOM   3212  HB3 LYS X 210      38.023  25.057  54.751  0.00  0.00            
ATOM   3213  CG  LYS X 210      38.006  26.612  53.302  0.00  0.00            
ATOM   3214  HG2 LYS X 210      39.039  26.704  53.638  0.00  0.00            
ATOM   3215  HG3 LYS X 210      38.099  26.529  52.220  0.00  0.00            
ATOM   3216  CD  LYS X 210      37.154  27.891  53.602  0.00  0.00            
ATOM   3217  HD2 LYS X 210      37.815  28.746  53.454  0.00  0.00            
ATOM   3218  HD3 LYS X 210      36.296  27.901  53.069  0.00  0.00            
ATOM   3219  CE  LYS X 210      36.698  27.936  55.034  0.00  0.00            
ATOM   3220  HE2 LYS X 210      35.821  28.569  55.172  0.00  0.00            
ATOM   3221  HE3 LYS X 210      36.465  26.920  55.352  0.00  0.00            
ATOM   3222  NZ  LYS X 210      37.771  28.679  55.832  0.00  0.00            
ATOM   3223  HZ1 LYS X 210      37.953  29.716  55.552  0.00  0.00            
ATOM   3224  HZ2 LYS X 210      37.637  28.583  56.910  0.00  0.00            
ATOM   3225  HZ3 LYS X 210      38.795  28.317  55.741  0.00  0.00            
ATOM   3226  C   LYS X 210      37.040  24.172  51.497  0.00  0.00            
ATOM   3227  O   LYS X 210      36.045  24.812  51.169  0.00  0.00            
ATOM   3228  N   LEU X 211      37.735  23.594  50.536  0.00  0.00            
ATOM   3229  H   LEU X 211      38.598  23.127  50.776  0.00  0.00            
ATOM   3230  CA  LEU X 211      37.417  23.909  49.076  0.00  0.00            
ATOM   3231  HA  LEU X 211      36.865  24.848  49.035  0.00  0.00            
ATOM   3232  CB  LEU X 211      38.676  23.943  48.140  0.00  0.00            
ATOM   3233  HB2 LEU X 211      39.342  24.531  48.771  0.00  0.00            
ATOM   3234  HB3 LEU X 211      39.039  22.961  47.836  0.00  0.00            
ATOM   3235  CG  LEU X 211      38.442  24.732  46.815  0.00  0.00            
ATOM   3236  HG  LEU X 211      39.456  25.008  46.526  0.00  0.00            
ATOM   3237  CD1 LEU X 211      37.812  23.954  45.730  0.00  0.00            
ATOM   3238 HD11 LEU X 211      38.425  23.100  45.442  0.00  0.00            
ATOM   3239 HD12 LEU X 211      36.932  23.653  45.967  0.00  0.00            
ATOM   3240 HD13 LEU X 211      37.804  24.601  44.955  0.00  0.00            
ATOM   3241  CD2 LEU X 211      37.791  26.105  46.978  0.00  0.00            
ATOM   3242 HD21 LEU X 211      38.123  26.840  46.244  0.00  0.00            
ATOM   3243 HD22 LEU X 211      36.702  26.067  46.956  0.00  0.00            
ATOM   3244 HD23 LEU X 211      37.995  26.579  47.938  0.00  0.00            
ATOM   3245  C   LEU X 211      36.475  22.796  48.631  0.00  0.00            
ATOM   3246  O   LEU X 211      36.824  21.628  48.610  0.00  0.00            
ATOM   3247  N   THR X 212      35.279  23.113  48.268  0.00  0.00            
ATOM   3248  H   THR X 212      34.916  24.140  48.227  0.00  0.00            
ATOM   3249  CA  THR X 212      34.150  22.136  48.186  0.00  0.00            
ATOM   3250  HA  THR X 212      34.612  21.152  48.101  0.00  0.00            
ATOM   3251  CB  THR X 212      33.408  22.013  49.532  0.00  0.00            
ATOM   3252  HB  THR X 212      34.226  22.083  50.249  0.00  0.00            
ATOM   3253  CG2 THR X 212      32.663  20.738  49.794  0.00  0.00            
ATOM   3254 HG21 THR X 212      32.436  20.671  50.858  0.00  0.00            
ATOM   3255 HG22 THR X 212      31.793  20.620  49.148  0.00  0.00            
ATOM   3256 HG23 THR X 212      33.241  19.829  49.626  0.00  0.00            
ATOM   3257  OG1 THR X 212      32.564  23.141  49.642  0.00  0.00            
ATOM   3258  HG1 THR X 212      32.914  23.827  50.413  0.00  0.00            
ATOM   3259  C   THR X 212      33.187  22.285  47.006  0.00  0.00            
ATOM   3260  O   THR X 212      32.414  21.428  46.642  0.00  0.00            
ATOM   3261  N   VAL X 213      33.365  23.339  46.248  0.00  0.00            
ATOM   3262  H   VAL X 213      34.294  23.868  46.461  0.00  0.00            
ATOM   3263  CA  VAL X 213      32.761  23.658  44.946  0.00  0.00            
ATOM   3264  HA  VAL X 213      31.696  23.521  45.130  0.00  0.00            
ATOM   3265  CB  VAL X 213      33.038  25.068  44.490  0.00  0.00            
ATOM   3266  HB  VAL X 213      32.450  25.686  45.169  0.00  0.00            
ATOM   3267  CG1 VAL X 213      34.513  25.504  44.536  0.00  0.00            
ATOM   3268 HG11 VAL X 213      34.892  25.486  45.558  0.00  0.00            
ATOM   3269 HG12 VAL X 213      34.967  24.737  43.909  0.00  0.00            
ATOM   3270 HG13 VAL X 213      34.604  26.445  43.993  0.00  0.00            
ATOM   3271  CG2 VAL X 213      32.378  25.204  43.107  0.00  0.00            
ATOM   3272 HG21 VAL X 213      32.933  24.666  42.338  0.00  0.00            
ATOM   3273 HG22 VAL X 213      31.408  24.921  43.130  0.00  0.00            
ATOM   3274 HG23 VAL X 213      32.422  26.282  42.948  0.00  0.00            
ATOM   3275  C   VAL X 213      33.237  22.598  43.928  0.00  0.00            
ATOM   3276  O   VAL X 213      34.441  22.351  43.768  0.00  0.00            
ATOM   3277  N   PRO X 214      32.316  21.984  43.106  0.00  0.00            
ATOM   3278  CD  PRO X 214      30.922  22.056  43.281  0.00  0.00            
ATOM   3279  HD2 PRO X 214      30.612  23.008  42.849  0.00  0.00            
ATOM   3280  HD3 PRO X 214      30.634  21.965  44.328  0.00  0.00            
ATOM   3281  CG  PRO X 214      30.293  20.849  42.543  0.00  0.00            
ATOM   3282  HG2 PRO X 214      29.286  20.861  42.155  0.00  0.00            
ATOM   3283  HG3 PRO X 214      30.301  20.016  43.231  0.00  0.00            
ATOM   3284  CB  PRO X 214      31.247  20.579  41.450  0.00  0.00            
ATOM   3285  HB2 PRO X 214      30.917  21.155  40.598  0.00  0.00            
ATOM   3286  HB3 PRO X 214      31.279  19.517  41.256  0.00  0.00            
ATOM   3287  CA  PRO X 214      32.626  21.027  42.009  0.00  0.00            
ATOM   3288  HA  PRO X 214      33.216  20.162  42.274  0.00  0.00            
ATOM   3289  C   PRO X 214      33.470  21.703  40.918  0.00  0.00            
ATOM   3290  O   PRO X 214      33.152  22.772  40.484  0.00  0.00            
ATOM   3291  N   PHE X 215      34.480  21.019  40.363  0.00  0.00            
ATOM   3292  H   PHE X 215      34.604  19.963  40.603  0.00  0.00            
ATOM   3293  CA  PHE X 215      35.343  21.600  39.285  0.00  0.00            
ATOM   3294  HA  PHE X 215      34.738  22.356  38.784  0.00  0.00            
ATOM   3295  CB  PHE X 215      36.462  22.470  39.914  0.00  0.00            
ATOM   3296  HB2 PHE X 215      37.131  22.737  39.095  0.00  0.00            
ATOM   3297  HB3 PHE X 215      36.058  23.341  40.430  0.00  0.00            
ATOM   3298  CG  PHE X 215      37.487  21.746  40.776  0.00  0.00            
ATOM   3299  CD1 PHE X 215      37.505  21.917  42.171  0.00  0.00            
ATOM   3300  HD1 PHE X 215      36.866  22.694  42.592  0.00  0.00            
ATOM   3301  CE1 PHE X 215      38.331  21.119  42.973  0.00  0.00            
ATOM   3302  HE1 PHE X 215      38.245  21.230  44.054  0.00  0.00            
ATOM   3303  CZ  PHE X 215      39.289  20.259  42.387  0.00  0.00            
ATOM   3304  HZ  PHE X 215      40.011  19.730  43.010  0.00  0.00            
ATOM   3305  CE2 PHE X 215      39.302  20.092  41.026  0.00  0.00            
ATOM   3306  HE2 PHE X 215      39.988  19.483  40.605  0.00  0.00            
ATOM   3307  CD2 PHE X 215      38.342  20.812  40.241  0.00  0.00            
ATOM   3308  HD2 PHE X 215      38.297  20.643  39.165  0.00  0.00            
ATOM   3309  C   PHE X 215      35.796  20.662  38.192  0.00  0.00            
ATOM   3310  O   PHE X 215      36.093  19.484  38.507  0.00  0.00            
ATOM   3311  N   LEU X 216      35.996  21.348  37.049  0.00  0.00            
ATOM   3312  H   LEU X 216      35.737  22.407  37.070  0.00  0.00            
ATOM   3313  CA  LEU X 216      36.910  20.912  36.075  0.00  0.00            
ATOM   3314  HA  LEU X 216      37.156  19.859  36.213  0.00  0.00            
ATOM   3315  CB  LEU X 216      36.316  21.068  34.689  0.00  0.00            
ATOM   3316  HB2 LEU X 216      35.419  20.458  34.584  0.00  0.00            
ATOM   3317  HB3 LEU X 216      35.952  22.089  34.574  0.00  0.00            
ATOM   3318  CG  LEU X 216      37.142  20.649  33.445  0.00  0.00            
ATOM   3319  HG  LEU X 216      38.061  21.231  33.372  0.00  0.00            
ATOM   3320  CD1 LEU X 216      37.397  19.188  33.451  0.00  0.00            
ATOM   3321 HD11 LEU X 216      37.958  18.766  34.285  0.00  0.00            
ATOM   3322 HD12 LEU X 216      36.555  18.498  33.476  0.00  0.00            
ATOM   3323 HD13 LEU X 216      37.933  19.100  32.599  0.00  0.00            
ATOM   3324  CD2 LEU X 216      36.290  20.989  32.238  0.00  0.00            
ATOM   3325 HD21 LEU X 216      35.319  20.498  32.299  0.00  0.00            
ATOM   3326 HD22 LEU X 216      35.942  22.020  32.292  0.00  0.00            
ATOM   3327 HD23 LEU X 216      36.668  20.775  31.238  0.00  0.00            
ATOM   3328  C   LEU X 216      38.254  21.616  36.201  0.00  0.00            
ATOM   3329  O   LEU X 216      38.248  22.819  36.333  0.00  0.00            
ATOM   3330  N   LEU X 217      39.377  20.890  36.068  0.00  0.00            
ATOM   3331  H   LEU X 217      39.168  19.837  35.881  0.00  0.00            
ATOM   3332  CA  LEU X 217      40.760  21.363  36.142  0.00  0.00            
ATOM   3333  HA  LEU X 217      40.631  22.445  36.138  0.00  0.00            
ATOM   3334  CB  LEU X 217      41.575  20.872  37.371  0.00  0.00            
ATOM   3335  HB2 LEU X 217      40.895  20.962  38.218  0.00  0.00            
ATOM   3336  HB3 LEU X 217      41.764  19.818  37.167  0.00  0.00            
ATOM   3337  CG  LEU X 217      42.830  21.600  37.870  0.00  0.00            
ATOM   3338  HG  LEU X 217      42.623  22.535  38.391  0.00  0.00            
ATOM   3339  CD1 LEU X 217      43.648  20.824  38.917  0.00  0.00            
ATOM   3340 HD11 LEU X 217      43.026  20.423  39.718  0.00  0.00            
ATOM   3341 HD12 LEU X 217      44.109  19.919  38.521  0.00  0.00            
ATOM   3342 HD13 LEU X 217      44.354  21.431  39.308  0.00  0.00            
ATOM   3343  CD2 LEU X 217      43.784  21.910  36.702  0.00  0.00            
ATOM   3344 HD21 LEU X 217      44.083  21.030  36.131  0.00  0.00            
ATOM   3345 HD22 LEU X 217      43.428  22.760  36.120  0.00  0.00            
ATOM   3346 HD23 LEU X 217      44.741  22.169  37.155  0.00  0.00            
ATOM   3347  C   LEU X 217      41.446  20.921  34.843  0.00  0.00            
ATOM   3348  O   LEU X 217      41.694  19.786  34.569  0.00  0.00            
ATOM   3349  N   LEU X 218      41.708  21.918  33.981  0.00  0.00            
ATOM   3350  H   LEU X 218      41.351  22.909  34.261  0.00  0.00            
ATOM   3351  CA  LEU X 218      42.429  21.791  32.674  0.00  0.00            
ATOM   3352  HA  LEU X 218      42.462  20.746  32.365  0.00  0.00            
ATOM   3353  CB  LEU X 218      41.682  22.663  31.663  0.00  0.00            
ATOM   3354  HB2 LEU X 218      41.982  23.698  31.826  0.00  0.00            
ATOM   3355  HB3 LEU X 218      42.154  22.369  30.725  0.00  0.00            
ATOM   3356  CG  LEU X 218      40.154  22.365  31.424  0.00  0.00            
ATOM   3357  HG  LEU X 218      39.757  21.694  32.185  0.00  0.00            
ATOM   3358  CD1 LEU X 218      39.461  23.677  31.586  0.00  0.00            
ATOM   3359 HD11 LEU X 218      39.634  24.107  32.484  0.00  0.00            
ATOM   3360 HD12 LEU X 218      39.834  24.335  30.917  0.00  0.00            
ATOM   3361 HD13 LEU X 218      38.467  23.541  31.468  0.00  0.00            
ATOM   3362  CD2 LEU X 218      39.849  21.774  30.096  0.00  0.00            
ATOM   3363 HD21 LEU X 218      40.118  22.361  29.217  0.00  0.00            
ATOM   3364 HD22 LEU X 218      40.424  20.848  30.069  0.00  0.00            
ATOM   3365 HD23 LEU X 218      38.794  21.511  30.016  0.00  0.00            
ATOM   3366  C   LEU X 218      43.867  22.322  32.906  0.00  0.00            
ATOM   3367  O   LEU X 218      44.033  23.447  33.327  0.00  0.00            
ATOM   3368  N   GLN X 219      44.880  21.628  32.424  0.00  0.00            
ATOM   3369  H   GLN X 219      44.647  20.700  31.901  0.00  0.00            
ATOM   3370  CA  GLN X 219      46.351  21.934  32.571  0.00  0.00            
ATOM   3371  HA  GLN X 219      46.473  23.016  32.539  0.00  0.00            
ATOM   3372  CB  GLN X 219      46.858  21.330  33.887  0.00  0.00            
ATOM   3373  HB2 GLN X 219      45.985  21.157  34.516  0.00  0.00            
ATOM   3374  HB3 GLN X 219      47.344  20.529  33.678  0.00  0.00            
ATOM   3375  CG  GLN X 219      47.819  22.300  34.534  0.00  0.00            
ATOM   3376  HG2 GLN X 219      47.659  23.236  34.190  0.00  0.00            
ATOM   3377  HG3 GLN X 219      47.733  22.389  35.617  0.00  0.00            
ATOM   3378  CD  GLN X 219      49.285  22.030  34.237  0.00  0.00            
ATOM   3379  OE1 GLN X 219      49.673  20.934  33.977  0.00  0.00            
ATOM   3380  NE2 GLN X 219      50.133  23.028  34.116  0.00  0.00            
ATOM   3381 HE21 GLN X 219      51.103  22.719  33.728  0.00  0.00            
ATOM   3382 HE22 GLN X 219      49.868  23.993  34.253  0.00  0.00            
ATOM   3383  C   GLN X 219      47.169  21.331  31.433  0.00  0.00            
ATOM   3384  O   GLN X 219      46.821  20.284  30.896  0.00  0.00            
ATOM   3385  N   GLY X 220      48.356  21.864  31.222  0.00  0.00            
ATOM   3386  H   GLY X 220      48.603  22.772  31.771  0.00  0.00            
ATOM   3387  CA  GLY X 220      49.368  21.396  30.266  0.00  0.00            
ATOM   3388  HA2 GLY X 220      48.964  20.528  29.745  0.00  0.00            
ATOM   3389  HA3 GLY X 220      49.461  22.151  29.601  0.00  0.00            
ATOM   3390  C   GLY X 220      50.710  21.088  30.837  0.00  0.00            
ATOM   3391  O   GLY X 220      51.352  21.982  31.372  0.00  0.00            
ATOM   3392  N   SER X 221      51.182  19.926  30.601  0.00  0.00            
ATOM   3393  H   SER X 221      50.649  19.382  29.821  0.00  0.00            
ATOM   3394  CA  SER X 221      52.422  19.381  31.173  0.00  0.00            
ATOM   3395  HA  SER X 221      52.375  19.659  32.226  0.00  0.00            
ATOM   3396  CB  SER X 221      52.287  17.859  31.094  0.00  0.00            
ATOM   3397  HB2 SER X 221      53.104  17.360  31.415  0.00  0.00            
ATOM   3398  HB3 SER X 221      51.474  17.564  31.757  0.00  0.00            
ATOM   3399  OG  SER X 221      51.974  17.513  29.769  0.00  0.00            
ATOM   3400  HG  SER X 221      52.003  16.439  29.584  0.00  0.00            
ATOM   3401  C   SER X 221      53.758  19.856  30.629  0.00  0.00            
ATOM   3402  O   SER X 221      54.749  19.469  31.202  0.00  0.00            
ATOM   3403  N   ALA X 222      53.783  20.775  29.698  0.00  0.00            
ATOM   3404  H   ALA X 222      52.902  20.970  29.245  0.00  0.00            
ATOM   3405  CA  ALA X 222      54.984  21.510  29.312  0.00  0.00            
ATOM   3406  HA  ALA X 222      55.787  21.043  29.710  0.00  0.00            
ATOM   3407  CB  ALA X 222      55.191  21.624  27.800  0.00  0.00            
ATOM   3408  HB1 ALA X 222      55.314  20.735  27.336  0.00  0.00            
ATOM   3409  HB2 ALA X 222      54.385  22.184  27.562  0.00  0.00            
ATOM   3410  HB3 ALA X 222      56.114  22.178  27.627  0.00  0.00            
ATOM   3411  C   ALA X 222      55.115  22.936  29.999  0.00  0.00            
ATOM   3412  O   ALA X 222      56.129  23.608  29.943  0.00  0.00            
ATOM   3413  N   ASP X 223      53.985  23.393  30.622  0.00  0.00            
ATOM   3414  H   ASP X 223      53.134  22.875  30.456  0.00  0.00            
ATOM   3415  CA  ASP X 223      53.807  24.761  31.192  0.00  0.00            
ATOM   3416  HA  ASP X 223      54.003  25.435  30.465  0.00  0.00            
ATOM   3417  CB  ASP X 223      52.322  24.966  31.680  0.00  0.00            
ATOM   3418  HB2 ASP X 223      51.733  24.708  30.789  0.00  0.00            
ATOM   3419  HB3 ASP X 223      52.021  24.213  32.394  0.00  0.00            
ATOM   3420  CG  ASP X 223      51.886  26.302  32.252  0.00  0.00            
ATOM   3421  OD1 ASP X 223      50.622  26.348  32.627  0.00  0.00            
ATOM   3422  OD2 ASP X 223      52.610  27.330  32.377  0.00  0.00            
ATOM   3423  C   ASP X 223      54.860  24.992  32.311  0.00  0.00            
ATOM   3424  O   ASP X 223      55.177  24.062  33.113  0.00  0.00            
ATOM   3425  N   ARG X 224      55.459  26.135  32.378  0.00  0.00            
ATOM   3426  H   ARG X 224      55.154  26.959  31.732  0.00  0.00            
ATOM   3427  CA  ARG X 224      56.588  26.513  33.354  0.00  0.00            
ATOM   3428  HA  ARG X 224      56.601  25.735  34.117  0.00  0.00            
ATOM   3429  CB  ARG X 224      57.883  26.496  32.539  0.00  0.00            
ATOM   3430  HB2 ARG X 224      57.672  27.097  31.654  0.00  0.00            
ATOM   3431  HB3 ARG X 224      58.693  27.004  33.060  0.00  0.00            
ATOM   3432  CG  ARG X 224      58.585  25.108  32.196  0.00  0.00            
ATOM   3433  HG2 ARG X 224      57.938  24.517  31.547  0.00  0.00            
ATOM   3434  HG3 ARG X 224      59.536  25.221  31.874  0.00  0.00            
ATOM   3435  CD  ARG X 224      58.653  24.110  33.361  0.00  0.00            
ATOM   3436  HD2 ARG X 224      59.283  24.555  34.131  0.00  0.00            
ATOM   3437  HD3 ARG X 224      57.699  24.022  33.880  0.00  0.00            
ATOM   3438  NE  ARG X 224      59.139  22.827  32.824  0.00  0.00            
ATOM   3439  HE  ARG X 224      60.078  22.721  32.281  0.00  0.00            
ATOM   3440  CZ  ARG X 224      58.416  21.716  32.612  0.00  0.00            
ATOM   3441  NH1 ARG X 224      57.105  21.644  32.824  0.00  0.00            
ATOM   3442 HH11 ARG X 224      56.499  22.539  32.682  0.00  0.00            
ATOM   3443 HH12 ARG X 224      56.601  20.692  32.993  0.00  0.00            
ATOM   3444  NH2 ARG X 224      59.059  20.629  32.284  0.00  0.00            
ATOM   3445 HH21 ARG X 224      60.148  20.659  32.262  0.00  0.00            
ATOM   3446 HH22 ARG X 224      58.645  19.621  32.322  0.00  0.00            
ATOM   3447  C   ARG X 224      56.315  27.822  34.091  0.00  0.00            
ATOM   3448  O   ARG X 224      57.182  28.385  34.674  0.00  0.00            
ATOM   3449  N   LEU X 225      55.117  28.333  33.964  0.00  0.00            
ATOM   3450  H   LEU X 225      54.455  27.905  33.333  0.00  0.00            
ATOM   3451  CA  LEU X 225      54.638  29.432  34.831  0.00  0.00            
ATOM   3452  HA  LEU X 225      55.499  30.054  35.073  0.00  0.00            
ATOM   3453  CB  LEU X 225      53.661  30.404  34.088  0.00  0.00            
ATOM   3454  HB2 LEU X 225      52.883  29.774  33.657  0.00  0.00            
ATOM   3455  HB3 LEU X 225      53.148  31.027  34.821  0.00  0.00            
ATOM   3456  CG  LEU X 225      54.270  31.423  33.067  0.00  0.00            
ATOM   3457  HG  LEU X 225      55.276  30.748  32.503  0.00  0.00            
ATOM   3458  CD1 LEU X 225      53.449  31.938  31.895  0.00  0.00            
ATOM   3459 HD11 LEU X 225      52.624  32.425  32.214  0.00  0.00            
ATOM   3460 HD12 LEU X 225      54.138  32.483  31.249  0.00  0.00            
ATOM   3461 HD13 LEU X 225      53.097  31.149  31.230  0.00  0.00            
ATOM   3462  CD2 LEU X 225      54.822  32.635  33.891  0.00  0.00            
ATOM   3463 HD21 LEU X 225      53.956  33.185  34.259  0.00  0.00            
ATOM   3464 HD22 LEU X 225      55.544  32.351  34.657  0.00  0.00            
ATOM   3465 HD23 LEU X 225      55.382  33.329  33.263  0.00  0.00            
ATOM   3466  C   LEU X 225      53.860  28.894  36.099  0.00  0.00            
ATOM   3467  O   LEU X 225      53.796  29.640  37.098  0.00  0.00            
ATOM   3468  N   CYS X 226      53.173  27.742  35.903  0.00  0.00            
ATOM   3469  H   CYS X 226      53.292  27.314  35.052  0.00  0.00            
ATOM   3470  CA  CYS X 226      52.183  27.265  36.807  0.00  0.00            
ATOM   3471  HA  CYS X 226      52.410  27.479  37.767  0.00  0.00            
ATOM   3472  CB  CYS X 226      50.823  27.904  36.468  0.00  0.00            
ATOM   3473  HB2 CYS X 226      50.662  27.775  35.398  0.00  0.00            
ATOM   3474  HB3 CYS X 226      49.956  27.392  36.886  0.00  0.00            
ATOM   3475  SG  CYS X 226      50.504  29.638  37.021  0.00  0.00            
ATOM   3476  HG  CYS X 226      51.444  30.019  36.622  0.00  0.00            
ATOM   3477  C   CYS X 226      52.050  25.777  36.543  0.00  0.00            
ATOM   3478  O   CYS X 226      50.979  25.283  36.171  0.00  0.00            
ATOM   3479  N   ASP X 227      53.151  25.038  36.727  0.00  0.00            
ATOM   3480  H   ASP X 227      53.991  25.512  37.026  0.00  0.00            
ATOM   3481  CA  ASP X 227      53.353  23.719  36.094  0.00  0.00            
ATOM   3482  HA  ASP X 227      53.038  23.787  35.053  0.00  0.00            
ATOM   3483  CB  ASP X 227      54.858  23.419  36.147  0.00  0.00            
ATOM   3484  HB2 ASP X 227      55.057  22.563  35.501  0.00  0.00            
ATOM   3485  HB3 ASP X 227      55.399  24.244  35.684  0.00  0.00            
ATOM   3486  CG  ASP X 227      55.531  22.954  37.417  0.00  0.00            
ATOM   3487  OD1 ASP X 227      55.315  21.742  37.749  0.00  0.00            
ATOM   3488  OD2 ASP X 227      56.342  23.744  37.995  0.00  0.00            
ATOM   3489  C   ASP X 227      52.468  22.585  36.796  0.00  0.00            
ATOM   3490  O   ASP X 227      51.899  22.861  37.879  0.00  0.00            
ATOM   3491  N   SER X 228      52.369  21.372  36.283  0.00  0.00            
ATOM   3492  H   SER X 228      52.970  21.136  35.405  0.00  0.00            
ATOM   3493  CA  SER X 228      51.383  20.306  36.726  0.00  0.00            
ATOM   3494  HA  SER X 228      50.334  20.600  36.691  0.00  0.00            
ATOM   3495  CB  SER X 228      51.589  19.094  35.895  0.00  0.00            
ATOM   3496  HB2 SER X 228      52.449  18.605  36.103  0.00  0.00            
ATOM   3497  HB3 SER X 228      50.784  18.525  36.116  0.00  0.00            
ATOM   3498  OG  SER X 228      51.776  19.358  34.565  0.00  0.00            
ATOM   3499  HG  SER X 228      50.963  19.890  34.286  0.00  0.00            
ATOM   3500  C   SER X 228      51.471  19.797  38.187  0.00  0.00            
ATOM   3501  O   SER X 228      50.556  19.102  38.657  0.00  0.00            
ATOM   3502  N   LYS X 229      52.608  20.089  38.827  0.00  0.00            
ATOM   3503  H   LYS X 229      53.364  20.666  38.293  0.00  0.00            
ATOM   3504  CA  LYS X 229      52.730  19.752  40.251  0.00  0.00            
ATOM   3505  HA  LYS X 229      52.527  18.690  40.390  0.00  0.00            
ATOM   3506  CB  LYS X 229      54.191  19.958  40.837  0.00  0.00            
ATOM   3507  HB2 LYS X 229      54.330  19.405  41.671  0.00  0.00            
ATOM   3508  HB3 LYS X 229      54.827  19.463  40.103  0.00  0.00            
ATOM   3509  CG  LYS X 229      54.516  21.473  40.981  0.00  0.00            
ATOM   3510  HG2 LYS X 229      54.474  22.038  40.050  0.00  0.00            
ATOM   3511  HG3 LYS X 229      53.845  21.963  41.556  0.00  0.00            
ATOM   3512  CD  LYS X 229      55.912  21.673  41.518  0.00  0.00            
ATOM   3513  HD2 LYS X 229      56.097  22.745  41.439  0.00  0.00            
ATOM   3514  HD3 LYS X 229      55.794  21.421  42.572  0.00  0.00            
ATOM   3515  CE  LYS X 229      57.054  20.903  40.856  0.00  0.00            
ATOM   3516  HE2 LYS X 229      57.960  20.928  41.461  0.00  0.00            
ATOM   3517  HE3 LYS X 229      56.910  19.823  40.819  0.00  0.00            
ATOM   3518  NZ  LYS X 229      57.314  21.364  39.407  0.00  0.00            
ATOM   3519  HZ1 LYS X 229      57.056  22.415  39.276  0.00  0.00            
ATOM   3520  HZ2 LYS X 229      58.253  21.102  38.921  0.00  0.00            
ATOM   3521  HZ3 LYS X 229      56.627  20.832  38.749  0.00  0.00            
ATOM   3522  C   LYS X 229      51.601  20.488  41.089  0.00  0.00            
ATOM   3523  O   LYS X 229      51.098  19.968  42.108  0.00  0.00            
ATOM   3524  N   GLY X 230      51.138  21.572  40.594  0.00  0.00            
ATOM   3525  H   GLY X 230      51.746  21.920  39.867  0.00  0.00            
ATOM   3526  CA  GLY X 230      50.039  22.416  41.105  0.00  0.00            
ATOM   3527  HA2 GLY X 230      50.122  22.600  42.176  0.00  0.00            
ATOM   3528  HA3 GLY X 230      50.010  23.414  40.667  0.00  0.00            
ATOM   3529  C   GLY X 230      48.614  21.794  40.823  0.00  0.00            
ATOM   3530  O   GLY X 230      47.802  21.712  41.697  0.00  0.00            
ATOM   3531  N   ALA X 231      48.406  21.306  39.599  0.00  0.00            
ATOM   3532  H   ALA X 231      49.014  21.600  38.756  0.00  0.00            
ATOM   3533  CA  ALA X 231      47.238  20.448  39.304  0.00  0.00            
ATOM   3534  HA  ALA X 231      46.383  21.044  39.586  0.00  0.00            
ATOM   3535  CB  ALA X 231      47.198  20.006  37.845  0.00  0.00            
ATOM   3536  HB1 ALA X 231      46.564  19.294  37.729  0.00  0.00            
ATOM   3537  HB2 ALA X 231      47.044  20.864  37.206  0.00  0.00            
ATOM   3538  HB3 ALA X 231      48.177  19.622  37.599  0.00  0.00            
ATOM   3539  C   ALA X 231      47.141  19.251  40.270  0.00  0.00            
ATOM   3540  O   ALA X 231      46.112  19.116  40.929  0.00  0.00            
ATOM   3541  N   TYR X 232      48.211  18.491  40.295  0.00  0.00            
ATOM   3542  H   TYR X 232      48.909  18.608  39.466  0.00  0.00            
ATOM   3543  CA  TYR X 232      48.195  17.265  41.008  0.00  0.00            
ATOM   3544  HA  TYR X 232      47.339  16.672  40.686  0.00  0.00            
ATOM   3545  CB  TYR X 232      49.483  16.468  40.746  0.00  0.00            
ATOM   3546  HB2 TYR X 232      50.343  17.136  40.793  0.00  0.00            
ATOM   3547  HB3 TYR X 232      49.394  15.720  41.533  0.00  0.00            
ATOM   3548  CG  TYR X 232      49.417  15.756  39.321  0.00  0.00            
ATOM   3549  CD1 TYR X 232      48.344  14.937  38.937  0.00  0.00            
ATOM   3550  HD1 TYR X 232      47.493  14.735  39.587  0.00  0.00            
ATOM   3551  CE1 TYR X 232      48.384  14.159  37.769  0.00  0.00            
ATOM   3552  HE1 TYR X 232      47.664  13.465  37.626  0.00  0.00            
ATOM   3553  CZ  TYR X 232      49.510  14.269  36.950  0.00  0.00            
ATOM   3554  OH  TYR X 232      49.619  13.543  35.782  0.00  0.00            
ATOM   3555  HH  TYR X 232      50.338  14.048  35.137  0.00  0.00            
ATOM   3556  CE2 TYR X 232      50.582  15.185  37.255  0.00  0.00            
ATOM   3557  HE2 TYR X 232      51.464  15.150  36.615  0.00  0.00            
ATOM   3558  CD2 TYR X 232      50.527  15.856  38.490  0.00  0.00            
ATOM   3559  HD2 TYR X 232      51.421  16.439  38.711  0.00  0.00            
ATOM   3560  C   TYR X 232      48.022  17.518  42.496  0.00  0.00            
ATOM   3561  O   TYR X 232      47.440  16.618  43.159  0.00  0.00            
ATOM   3562  N   LEU X 233      48.309  18.748  43.029  0.00  0.00            
ATOM   3563  H   LEU X 233      48.826  19.478  42.406  0.00  0.00            
ATOM   3564  CA  LEU X 233      48.137  19.127  44.476  0.00  0.00            
ATOM   3565  HA  LEU X 233      48.360  18.262  45.101  0.00  0.00            
ATOM   3566  CB  LEU X 233      49.164  20.242  44.866  0.00  0.00            
ATOM   3567  HB2 LEU X 233      50.130  19.925  44.472  0.00  0.00            
ATOM   3568  HB3 LEU X 233      48.922  21.180  44.366  0.00  0.00            
ATOM   3569  CG  LEU X 233      49.225  20.390  46.388  0.00  0.00            
ATOM   3570  HG  LEU X 233      48.210  20.507  46.768  0.00  0.00            
ATOM   3571  CD1 LEU X 233      50.002  19.361  47.114  0.00  0.00            
ATOM   3572 HD11 LEU X 233      49.610  18.434  47.027  0.00  0.00            
ATOM   3573 HD12 LEU X 233      50.970  19.391  46.613  0.00  0.00            
ATOM   3574 HD13 LEU X 233      50.025  19.708  48.147  0.00  0.00            
ATOM   3575  CD2 LEU X 233      49.773  21.775  46.761  0.00  0.00            
ATOM   3576 HD21 LEU X 233      49.790  21.979  47.831  0.00  0.00            
ATOM   3577 HD22 LEU X 233      50.809  21.831  46.428  0.00  0.00            
ATOM   3578 HD23 LEU X 233      49.202  22.533  46.224  0.00  0.00            
ATOM   3579  C   LEU X 233      46.744  19.559  44.695  0.00  0.00            
ATOM   3580  O   LEU X 233      46.135  19.144  45.695  0.00  0.00            
ATOM   3581  N   LEU X 234      46.173  20.350  43.739  0.00  0.00            
ATOM   3582  H   LEU X 234      46.716  20.801  42.908  0.00  0.00            
ATOM   3583  CA  LEU X 234      44.854  20.899  43.986  0.00  0.00            
ATOM   3584  HA  LEU X 234      44.892  21.289  45.003  0.00  0.00            
ATOM   3585  CB  LEU X 234      44.615  22.068  43.046  0.00  0.00            
ATOM   3586  HB2 LEU X 234      45.309  22.879  43.268  0.00  0.00            
ATOM   3587  HB3 LEU X 234      44.900  21.831  42.020  0.00  0.00            
ATOM   3588  CG  LEU X 234      43.237  22.663  42.943  0.00  0.00            
ATOM   3589  HG  LEU X 234      42.614  22.302  43.761  0.00  0.00            
ATOM   3590  CD1 LEU X 234      43.334  24.187  42.899  0.00  0.00            
ATOM   3591 HD11 LEU X 234      43.746  24.511  42.036  0.00  0.00            
ATOM   3592 HD12 LEU X 234      42.320  24.534  43.096  0.00  0.00            
ATOM   3593 HD13 LEU X 234      43.864  24.605  43.755  0.00  0.00            
ATOM   3594  CD2 LEU X 234      42.496  22.372  41.586  0.00  0.00            
ATOM   3595 HD21 LEU X 234      43.159  22.638  40.762  0.00  0.00            
ATOM   3596 HD22 LEU X 234      42.216  21.318  41.607  0.00  0.00            
ATOM   3597 HD23 LEU X 234      41.599  22.989  41.535  0.00  0.00            
ATOM   3598  C   LEU X 234      43.886  19.762  43.895  0.00  0.00            
ATOM   3599  O   LEU X 234      42.911  19.897  44.611  0.00  0.00            
ATOM   3600  N   MET X 235      44.084  18.760  43.053  0.00  0.00            
ATOM   3601  H   MET X 235      44.943  18.979  42.419  0.00  0.00            
ATOM   3602  CA  MET X 235      43.199  17.596  42.914  0.00  0.00            
ATOM   3603  HA  MET X 235      42.144  17.852  42.813  0.00  0.00            
ATOM   3604  CB  MET X 235      43.659  16.932  41.644  0.00  0.00            
ATOM   3605  HB2 MET X 235      43.893  17.604  40.818  0.00  0.00            
ATOM   3606  HB3 MET X 235      44.618  16.490  41.915  0.00  0.00            
ATOM   3607  CG  MET X 235      42.771  15.789  41.165  0.00  0.00            
ATOM   3608  HG2 MET X 235      43.284  15.282  40.348  0.00  0.00            
ATOM   3609  HG3 MET X 235      42.584  15.172  41.943  0.00  0.00            
ATOM   3610  SD  MET X 235      41.153  16.301  40.586  0.00  0.00            
ATOM   3611  CE  MET X 235      40.435  14.703  40.317  0.00  0.00            
ATOM   3612  HE1 MET X 235      39.375  14.862  40.121  0.00  0.00            
ATOM   3613  HE2 MET X 235      40.782  14.137  39.452  0.00  0.00            
ATOM   3614  HE3 MET X 235      40.658  14.200  41.258  0.00  0.00            
ATOM   3615  C   MET X 235      43.364  16.681  44.182  0.00  0.00            
ATOM   3616  O   MET X 235      42.400  16.139  44.685  0.00  0.00            
ATOM   3617  N   GLU X 236      44.520  16.773  44.842  0.00  0.00            
ATOM   3618  H   GLU X 236      45.335  17.477  44.673  0.00  0.00            
ATOM   3619  CA  GLU X 236      44.594  15.953  46.065  0.00  0.00            
ATOM   3620  HA  GLU X 236      44.205  14.945  45.924  0.00  0.00            
ATOM   3621  CB  GLU X 236      46.090  15.674  46.335  0.00  0.00            
ATOM   3622  HB2 GLU X 236      46.556  15.487  45.367  0.00  0.00            
ATOM   3623  HB3 GLU X 236      46.579  16.572  46.712  0.00  0.00            
ATOM   3624  CG  GLU X 236      46.330  14.478  47.364  0.00  0.00            
ATOM   3625  HG2 GLU X 236      47.387  14.304  47.567  0.00  0.00            
ATOM   3626  HG3 GLU X 236      45.949  14.772  48.251  0.00  0.00            
ATOM   3627  CD  GLU X 236      45.625  13.214  46.775  0.00  0.00            
ATOM   3628  OE1 GLU X 236      44.965  12.598  47.560  0.00  0.00            
ATOM   3629  OE2 GLU X 236      45.643  12.949  45.521  0.00  0.00            
ATOM   3630  C   GLU X 236      43.966  16.600  47.319  0.00  0.00            
ATOM   3631  O   GLU X 236      43.430  15.813  48.130  0.00  0.00            
ATOM   3632  N   LEU X 237      44.149  17.906  47.456  0.00  0.00            
ATOM   3633  H   LEU X 237      44.624  18.435  46.739  0.00  0.00            
ATOM   3634  CA  LEU X 237      43.914  18.554  48.716  0.00  0.00            
ATOM   3635  HA  LEU X 237      43.798  17.778  49.473  0.00  0.00            
ATOM   3636  CB  LEU X 237      45.177  19.375  49.094  0.00  0.00            
ATOM   3637  HB2 LEU X 237      45.439  20.045  48.276  0.00  0.00            
ATOM   3638  HB3 LEU X 237      44.938  19.963  49.981  0.00  0.00            
ATOM   3639  CG  LEU X 237      46.463  18.631  49.371  0.00  0.00            
ATOM   3640  HG  LEU X 237      46.931  18.251  48.464  0.00  0.00            
ATOM   3641  CD1 LEU X 237      47.611  19.403  49.888  0.00  0.00            
ATOM   3642 HD11 LEU X 237      48.348  18.721  49.995  0.00  0.00            
ATOM   3643 HD12 LEU X 237      47.861  20.275  49.285  0.00  0.00            
ATOM   3644 HD13 LEU X 237      47.280  19.733  50.873  0.00  0.00            
ATOM   3645  CD2 LEU X 237      46.238  17.492  50.307  0.00  0.00            
ATOM   3646 HD21 LEU X 237      45.522  16.774  49.906  0.00  0.00            
ATOM   3647 HD22 LEU X 237      47.091  16.861  50.555  0.00  0.00            
ATOM   3648 HD23 LEU X 237      45.764  17.842  51.224  0.00  0.00            
ATOM   3649  C   LEU X 237      42.578  19.385  48.859  0.00  0.00            
ATOM   3650  O   LEU X 237      42.228  19.757  50.027  0.00  0.00            
ATOM   3651  N   ALA X 238      41.935  19.614  47.729  0.00  0.00            
ATOM   3652  H   ALA X 238      42.288  19.246  46.766  0.00  0.00            
ATOM   3653  CA  ALA X 238      40.584  20.141  47.658  0.00  0.00            
ATOM   3654  HA  ALA X 238      40.632  21.020  48.300  0.00  0.00            
ATOM   3655  CB  ALA X 238      40.180  20.537  46.279  0.00  0.00            
ATOM   3656  HB1 ALA X 238      40.200  19.738  45.660  0.00  0.00            
ATOM   3657  HB2 ALA X 238      39.211  20.815  46.228  0.00  0.00            
ATOM   3658  HB3 ALA X 238      40.726  21.317  45.942  0.00  0.00            
ATOM   3659  C   ALA X 238      39.578  19.049  48.183  0.00  0.00            
ATOM   3660  O   ALA X 238      39.703  17.855  47.772  0.00  0.00            
ATOM   3661  N   LYS X 239      38.483  19.467  48.836  0.00  0.00            
ATOM   3662  H   LYS X 239      38.344  20.422  49.133  0.00  0.00            
ATOM   3663  CA  LYS X 239      37.568  18.406  49.365  0.00  0.00            
ATOM   3664  HA  LYS X 239      38.045  17.426  49.385  0.00  0.00            
ATOM   3665  CB  LYS X 239      37.282  18.759  50.835  0.00  0.00            
ATOM   3666  HB2 LYS X 239      36.602  19.611  50.835  0.00  0.00            
ATOM   3667  HB3 LYS X 239      36.736  17.938  51.299  0.00  0.00            
ATOM   3668  CG  LYS X 239      38.378  19.336  51.637  0.00  0.00            
ATOM   3669  HG2 LYS X 239      38.625  20.168  51.225  0.00  0.00            
ATOM   3670  HG3 LYS X 239      38.015  19.581  52.548  0.00  0.00            
ATOM   3671  CD  LYS X 239      39.595  18.324  51.781  0.00  0.00            
ATOM   3672  HD2 LYS X 239      40.081  18.256  50.808  0.00  0.00            
ATOM   3673  HD3 LYS X 239      40.291  18.919  52.373  0.00  0.00            
ATOM   3674  CE  LYS X 239      39.377  17.015  52.463  0.00  0.00            
ATOM   3675  HE2 LYS X 239      38.487  16.605  51.987  0.00  0.00            
ATOM   3676  HE3 LYS X 239      40.224  16.345  52.315  0.00  0.00            
ATOM   3677  NZ  LYS X 239      39.188  17.251  53.912  0.00  0.00            
ATOM   3678  HZ1 LYS X 239      40.150  17.576  54.307  0.00  0.00            
ATOM   3679  HZ2 LYS X 239      38.454  18.032  54.110  0.00  0.00            
ATOM   3680  HZ3 LYS X 239      38.840  16.354  54.424  0.00  0.00            
ATOM   3681  C   LYS X 239      36.180  18.308  48.596  0.00  0.00            
ATOM   3682  O   LYS X 239      35.366  17.478  49.056  0.00  0.00            
ATOM   3683  N   SER X 240      35.860  19.107  47.592  0.00  0.00            
ATOM   3684  H   SER X 240      36.450  20.007  47.418  0.00  0.00            
ATOM   3685  CA  SER X 240      34.980  18.801  46.480  0.00  0.00            
ATOM   3686  HA  SER X 240      34.010  19.173  46.809  0.00  0.00            
ATOM   3687  CB  SER X 240      35.373  19.593  45.225  0.00  0.00            
ATOM   3688  HB2 SER X 240      36.144  18.981  44.757  0.00  0.00            
ATOM   3689  HB3 SER X 240      34.587  19.713  44.601  0.00  0.00            
ATOM   3690  OG  SER X 240      35.914  20.906  45.529  0.00  0.00            
ATOM   3691  HG  SER X 240      35.360  21.472  44.902  0.00  0.00            
ATOM   3692  C   SER X 240      34.877  17.292  46.278  0.00  0.00            
ATOM   3693  O   SER X 240      35.784  16.574  45.862  0.00  0.00            
ATOM   3694  N   GLN X 241      33.621  16.871  46.171  0.00  0.00            
ATOM   3695  H   GLN X 241      32.878  17.549  46.264  0.00  0.00            
ATOM   3696  CA  GLN X 241      33.173  15.519  45.895  0.00  0.00            
ATOM   3697  HA  GLN X 241      33.953  14.915  46.110  0.00  0.00            
ATOM   3698  CB  GLN X 241      32.073  15.117  46.902  0.00  0.00            
ATOM   3699  HB2 GLN X 241      31.247  15.804  46.722  0.00  0.00            
ATOM   3700  HB3 GLN X 241      31.678  14.118  46.716  0.00  0.00            
ATOM   3701  CG  GLN X 241      32.465  15.107  48.404  0.00  0.00            
ATOM   3702  HG2 GLN X 241      32.656  16.145  48.676  0.00  0.00            
ATOM   3703  HG3 GLN X 241      31.614  14.785  48.843  0.00  0.00            
ATOM   3704  CD  GLN X 241      33.643  14.163  48.658  0.00  0.00            
ATOM   3705  OE1 GLN X 241      33.533  12.918  48.479  0.00  0.00            
ATOM   3706  NE2 GLN X 241      34.745  14.713  49.210  0.00  0.00            
ATOM   3707 HE21 GLN X 241      35.552  14.020  49.446  0.00  0.00            
ATOM   3708 HE22 GLN X 241      34.865  15.793  49.297  0.00  0.00            
ATOM   3709  C   GLN X 241      32.674  15.187  44.488  0.00  0.00            
ATOM   3710  O   GLN X 241      32.467  14.053  44.083  0.00  0.00            
ATOM   3711  N   ASP X 242      32.656  16.238  43.652  0.00  0.00            
ATOM   3712  H   ASP X 242      32.725  17.201  44.157  0.00  0.00            
ATOM   3713  CA  ASP X 242      32.673  16.139  42.211  0.00  0.00            
ATOM   3714  HA  ASP X 242      32.691  15.108  41.857  0.00  0.00            
ATOM   3715  CB  ASP X 242      31.317  16.681  41.843  0.00  0.00            
ATOM   3716  HB2 ASP X 242      30.600  16.073  42.213  0.00  0.00            
ATOM   3717  HB3 ASP X 242      31.130  17.599  42.219  0.00  0.00            
ATOM   3718  CG  ASP X 242      31.091  16.865  40.396  0.00  0.00            
ATOM   3719  OD1 ASP X 242      31.874  16.364  39.585  0.00  0.00            
ATOM   3720  OD2 ASP X 242      30.084  17.464  39.957  0.00  0.00            
ATOM   3721  C   ASP X 242      33.911  16.997  41.532  0.00  0.00            
ATOM   3722  O   ASP X 242      33.855  18.205  41.226  0.00  0.00            
ATOM   3723  N   LYS X 243      35.051  16.328  41.342  0.00  0.00            
ATOM   3724  H   LYS X 243      35.208  15.275  41.574  0.00  0.00            
ATOM   3725  CA  LYS X 243      36.292  16.990  40.802  0.00  0.00            
ATOM   3726  HA  LYS X 243      36.038  18.021  40.558  0.00  0.00            
ATOM   3727  CB  LYS X 243      37.281  17.058  41.977  0.00  0.00            
ATOM   3728  HB2 LYS X 243      38.186  17.493  41.554  0.00  0.00            
ATOM   3729  HB3 LYS X 243      36.934  17.709  42.779  0.00  0.00            
ATOM   3730  CG  LYS X 243      37.627  15.686  42.539  0.00  0.00            
ATOM   3731  HG2 LYS X 243      36.923  15.281  43.051  0.00  0.00            
ATOM   3732  HG3 LYS X 243      37.818  15.068  41.763  0.00  0.00            
ATOM   3733  CD  LYS X 243      38.876  15.650  43.365  0.00  0.00            
ATOM   3734  HD2 LYS X 243      39.154  14.655  43.712  0.00  0.00            
ATOM   3735  HD3 LYS X 243      39.691  15.999  42.731  0.00  0.00            
ATOM   3736  CE  LYS X 243      38.812  16.620  44.552  0.00  0.00            
ATOM   3737  HE2 LYS X 243      39.821  16.894  44.859  0.00  0.00            
ATOM   3738  HE3 LYS X 243      38.206  17.519  44.436  0.00  0.00            
ATOM   3739  NZ  LYS X 243      38.360  15.842  45.739  0.00  0.00            
ATOM   3740  HZ1 LYS X 243      39.099  15.133  46.111  0.00  0.00            
ATOM   3741  HZ2 LYS X 243      38.172  16.500  46.587  0.00  0.00            
ATOM   3742  HZ3 LYS X 243      37.414  15.302  45.713  0.00  0.00            
ATOM   3743  C   LYS X 243      36.701  16.135  39.586  0.00  0.00            
ATOM   3744  O   LYS X 243      36.622  14.922  39.573  0.00  0.00            
ATOM   3745  N   THR X 244      37.304  16.860  38.653  0.00  0.00            
ATOM   3746  H   THR X 244      37.321  17.946  38.738  0.00  0.00            
ATOM   3747  CA  THR X 244      37.818  16.286  37.339  0.00  0.00            
ATOM   3748  HA  THR X 244      38.125  15.255  37.517  0.00  0.00            
ATOM   3749  CB  THR X 244      36.639  16.325  36.326  0.00  0.00            
ATOM   3750  HB  THR X 244      36.542  17.379  36.066  0.00  0.00            
ATOM   3751  CG2 THR X 244      36.901  15.551  35.053  0.00  0.00            
ATOM   3752 HG21 THR X 244      35.986  15.619  34.465  0.00  0.00            
ATOM   3753 HG22 THR X 244      37.737  16.006  34.522  0.00  0.00            
ATOM   3754 HG23 THR X 244      37.066  14.590  35.319  0.00  0.00            
ATOM   3755  OG1 THR X 244      35.419  15.800  36.730  0.00  0.00            
ATOM   3756  HG1 THR X 244      34.957  16.445  37.477  0.00  0.00            
ATOM   3757  C   THR X 244      39.046  16.990  36.858  0.00  0.00            
ATOM   3758  O   THR X 244      39.185  18.169  37.146  0.00  0.00            
ATOM   3759  N   LEU X 245      39.945  16.252  36.313  0.00  0.00            
ATOM   3760  H   LEU X 245      39.837  15.171  36.400  0.00  0.00            
ATOM   3761  CA  LEU X 245      41.236  16.745  35.859  0.00  0.00            
ATOM   3762  HA  LEU X 245      41.195  17.834  35.868  0.00  0.00            
ATOM   3763  CB  LEU X 245      42.260  16.334  36.822  0.00  0.00            
ATOM   3764  HB2 LEU X 245      42.176  16.837  37.694  0.00  0.00            
ATOM   3765  HB3 LEU X 245      42.052  15.391  37.118  0.00  0.00            
ATOM   3766  CG  LEU X 245      43.734  16.282  36.416  0.00  0.00            
ATOM   3767  HG  LEU X 245      43.937  15.628  35.674  0.00  0.00            
ATOM   3768  CD1 LEU X 245      44.324  17.647  35.922  0.00  0.00            
ATOM   3769 HD11 LEU X 245      45.209  17.461  35.474  0.00  0.00            
ATOM   3770 HD12 LEU X 245      43.638  18.204  35.283  0.00  0.00            
ATOM   3771 HD13 LEU X 245      44.470  18.281  36.796  0.00  0.00            
ATOM   3772  CD2 LEU X 245      44.531  15.710  37.493  0.00  0.00            
ATOM   3773 HD21 LEU X 245      44.358  16.247  38.426  0.00  0.00            
ATOM   3774 HD22 LEU X 245      44.381  14.640  37.634  0.00  0.00            
ATOM   3775 HD23 LEU X 245      45.551  16.008  37.248  0.00  0.00            
ATOM   3776  C   LEU X 245      41.435  16.242  34.387  0.00  0.00            
ATOM   3777  O   LEU X 245      40.894  15.180  33.928  0.00  0.00            
ATOM   3778  N   LYS X 246      41.964  17.157  33.554  0.00  0.00            
ATOM   3779  H   LYS X 246      42.363  18.075  33.985  0.00  0.00            
ATOM   3780  CA  LYS X 246      42.351  16.959  32.114  0.00  0.00            
ATOM   3781  HA  LYS X 246      42.348  15.895  31.878  0.00  0.00            
ATOM   3782  CB  LYS X 246      41.237  17.557  31.196  0.00  0.00            
ATOM   3783  HB2 LYS X 246      40.313  17.013  31.389  0.00  0.00            
ATOM   3784  HB3 LYS X 246      41.067  18.617  31.382  0.00  0.00            
ATOM   3785  CG  LYS X 246      41.488  17.470  29.640  0.00  0.00            
ATOM   3786  HG2 LYS X 246      40.720  18.087  29.174  0.00  0.00            
ATOM   3787  HG3 LYS X 246      42.401  17.847  29.429  0.00  0.00            
ATOM   3788  CD  LYS X 246      41.503  16.067  29.098  0.00  0.00            
ATOM   3789  HD2 LYS X 246      42.072  15.437  29.781  0.00  0.00            
ATOM   3790  HD3 LYS X 246      40.512  15.626  28.995  0.00  0.00            
ATOM   3791  CE  LYS X 246      42.279  15.972  27.809  0.00  0.00            
ATOM   3792  HE2 LYS X 246      41.732  16.160  26.885  0.00  0.00            
ATOM   3793  HE3 LYS X 246      43.112  16.658  27.965  0.00  0.00            
ATOM   3794  NZ  LYS X 246      42.915  14.661  27.661  0.00  0.00            
ATOM   3795  HZ1 LYS X 246      42.188  13.849  27.695  0.00  0.00            
ATOM   3796  HZ2 LYS X 246      43.330  14.504  26.665  0.00  0.00            
ATOM   3797  HZ3 LYS X 246      43.730  14.485  28.364  0.00  0.00            
ATOM   3798  C   LYS X 246      43.733  17.499  31.817  0.00  0.00            
ATOM   3799  O   LYS X 246      43.979  18.695  31.737  0.00  0.00            
ATOM   3800  N   ILE X 247      44.701  16.631  31.576  0.00  0.00            
ATOM   3801  H   ILE X 247      44.531  15.566  31.509  0.00  0.00            
ATOM   3802  CA  ILE X 247      46.014  16.974  31.053  0.00  0.00            
ATOM   3803  HA  ILE X 247      46.261  17.997  31.294  0.00  0.00            
ATOM   3804  CB  ILE X 247      47.046  16.107  31.807  0.00  0.00            
ATOM   3805  HB  ILE X 247      46.796  15.211  31.567  0.00  0.00            
ATOM   3806  CG2 ILE X 247      48.431  16.287  31.239  0.00  0.00            
ATOM   3807 HG21 ILE X 247      49.151  16.012  31.996  0.00  0.00            
ATOM   3808 HG22 ILE X 247      48.511  15.510  30.493  0.00  0.00            
ATOM   3809 HG23 ILE X 247      48.539  17.226  30.883  0.00  0.00            
ATOM   3810  CG1 ILE X 247      47.114  16.363  33.356  0.00  0.00            
ATOM   3811 HG12 ILE X 247      46.130  16.120  33.757  0.00  0.00            
ATOM   3812 HG13 ILE X 247      47.816  15.698  33.860  0.00  0.00            
ATOM   3813  CD1 ILE X 247      47.326  17.870  33.740  0.00  0.00            
ATOM   3814 HD11 ILE X 247      47.452  17.955  34.819  0.00  0.00            
ATOM   3815 HD12 ILE X 247      48.237  18.272  33.297  0.00  0.00            
ATOM   3816 HD13 ILE X 247      46.416  18.460  33.631  0.00  0.00            
ATOM   3817  C   ILE X 247      46.070  16.881  29.572  0.00  0.00            
ATOM   3818  O   ILE X 247      45.606  15.899  28.972  0.00  0.00            
ATOM   3819  N   TYR X 248      46.664  17.923  28.984  0.00  0.00            
ATOM   3820  H   TYR X 248      46.878  18.778  29.625  0.00  0.00            
ATOM   3821  CA  TYR X 248      46.994  18.074  27.593  0.00  0.00            
ATOM   3822  HA  TYR X 248      46.645  17.177  27.081  0.00  0.00            
ATOM   3823  CB  TYR X 248      46.437  19.291  26.968  0.00  0.00            
ATOM   3824  HB2 TYR X 248      46.888  20.179  27.411  0.00  0.00            
ATOM   3825  HB3 TYR X 248      46.830  19.145  25.961  0.00  0.00            
ATOM   3826  CG  TYR X 248      44.966  19.397  26.961  0.00  0.00            
ATOM   3827  CD1 TYR X 248      44.164  18.627  26.142  0.00  0.00            
ATOM   3828  HD1 TYR X 248      44.714  18.039  25.408  0.00  0.00            
ATOM   3829  CE1 TYR X 248      42.752  18.611  26.143  0.00  0.00            
ATOM   3830  HE1 TYR X 248      42.216  18.008  25.536  0.00  0.00            
ATOM   3831  CZ  TYR X 248      42.142  19.494  27.094  0.00  0.00            
ATOM   3832  OH  TYR X 248      40.809  19.642  27.040  0.00  0.00            
ATOM   3833  HH  TYR X 248      40.230  18.812  26.633  0.00  0.00            
ATOM   3834  CE2 TYR X 248      42.919  20.312  27.906  0.00  0.00            
ATOM   3835  HE2 TYR X 248      42.347  21.018  28.508  0.00  0.00            
ATOM   3836  CD2 TYR X 248      44.345  20.212  27.889  0.00  0.00            
ATOM   3837  HD2 TYR X 248      44.865  20.690  28.719  0.00  0.00            
ATOM   3838  C   TYR X 248      48.519  17.921  27.504  0.00  0.00            
ATOM   3839  O   TYR X 248      49.257  18.883  27.859  0.00  0.00            
ATOM   3840  N   GLU X 249      49.060  16.842  26.959  0.00  0.00            
ATOM   3841  H   GLU X 249      48.328  16.194  26.476  0.00  0.00            
ATOM   3842  CA  GLU X 249      50.462  16.473  26.979  0.00  0.00            
ATOM   3843  HA  GLU X 249      50.812  16.597  28.003  0.00  0.00            
ATOM   3844  CB  GLU X 249      50.664  14.968  26.852  0.00  0.00            
ATOM   3845  HB2 GLU X 249      50.011  14.531  27.486  0.00  0.00            
ATOM   3846  HB3 GLU X 249      50.224  14.657  25.904  0.00  0.00            
ATOM   3847  CG  GLU X 249      52.170  14.519  27.077  0.00  0.00            
ATOM   3848  HG2 GLU X 249      52.322  13.518  26.673  0.00  0.00            
ATOM   3849  HG3 GLU X 249      52.787  15.145  26.579  0.00  0.00            
ATOM   3850  CD  GLU X 249      52.577  14.323  28.518  0.00  0.00            
ATOM   3851  OE1 GLU X 249      52.099  15.113  29.365  0.00  0.00            
ATOM   3852  OE2 GLU X 249      53.424  13.457  28.797  0.00  0.00            
ATOM   3853  C   GLU X 249      51.262  17.439  26.014  0.00  0.00            
ATOM   3854  O   GLU X 249      50.881  17.623  24.834  0.00  0.00            
ATOM   3855  N   GLY X 250      52.295  18.033  26.571  0.00  0.00            
ATOM   3856  H   GLY X 250      52.612  17.742  27.485  0.00  0.00            
ATOM   3857  CA  GLY X 250      53.127  18.962  25.758  0.00  0.00            
ATOM   3858  HA2 GLY X 250      54.146  18.950  26.147  0.00  0.00            
ATOM   3859  HA3 GLY X 250      53.275  18.541  24.764  0.00  0.00            
ATOM   3860  C   GLY X 250      52.627  20.434  25.597  0.00  0.00            
ATOM   3861  O   GLY X 250      53.358  21.233  25.030  0.00  0.00            
ATOM   3862  N   ALA X 251      51.360  20.622  25.912  0.00  0.00            
ATOM   3863  H   ALA X 251      50.813  19.835  26.410  0.00  0.00            
ATOM   3864  CA  ALA X 251      50.707  21.895  25.888  0.00  0.00            
ATOM   3865  HA  ALA X 251      50.966  22.413  24.977  0.00  0.00            
ATOM   3866  CB  ALA X 251      49.240  21.712  26.007  0.00  0.00            
ATOM   3867  HB1 ALA X 251      49.053  21.531  26.931  0.00  0.00            
ATOM   3868  HB2 ALA X 251      48.784  22.640  25.694  0.00  0.00            
ATOM   3869  HB3 ALA X 251      48.871  20.913  25.381  0.00  0.00            
ATOM   3870  C   ALA X 251      51.209  22.763  26.996  0.00  0.00            
ATOM   3871  O   ALA X 251      51.788  22.280  28.007  0.00  0.00            
ATOM   3872  N   TYR X 252      51.157  24.080  26.657  0.00  0.00            
ATOM   3873  H   TYR X 252      50.954  24.428  25.644  0.00  0.00            
ATOM   3874  CA  TYR X 252      51.768  25.127  27.542  0.00  0.00            
ATOM   3875  HA  TYR X 252      52.334  24.626  28.327  0.00  0.00            
ATOM   3876  CB  TYR X 252      52.669  26.163  26.873  0.00  0.00            
ATOM   3877  HB2 TYR X 252      52.242  26.464  26.009  0.00  0.00            
ATOM   3878  HB3 TYR X 252      52.731  27.003  27.549  0.00  0.00            
ATOM   3879  CG  TYR X 252      54.090  25.762  26.523  0.00  0.00            
ATOM   3880  CD1 TYR X 252      54.294  24.693  25.593  0.00  0.00            
ATOM   3881  HD1 TYR X 252      53.400  24.227  25.206  0.00  0.00            
ATOM   3882  CE1 TYR X 252      55.581  24.304  25.219  0.00  0.00            
ATOM   3883  HE1 TYR X 252      55.696  23.621  24.484  0.00  0.00            
ATOM   3884  CZ  TYR X 252      56.690  24.883  25.880  0.00  0.00            
ATOM   3885  OH  TYR X 252      57.934  24.557  25.513  0.00  0.00            
ATOM   3886  HH  TYR X 252      58.692  25.100  26.078  0.00  0.00            
ATOM   3887  CE2 TYR X 252      56.500  25.838  26.907  0.00  0.00            
ATOM   3888  HE2 TYR X 252      57.350  26.170  27.503  0.00  0.00            
ATOM   3889  CD2 TYR X 252      55.247  26.301  27.194  0.00  0.00            
ATOM   3890  HD2 TYR X 252      55.225  26.981  28.046  0.00  0.00            
ATOM   3891  C   TYR X 252      50.542  25.801  28.340  0.00  0.00            
ATOM   3892  O   TYR X 252      49.733  25.105  28.942  0.00  0.00            
ATOM   3893  N   HID X 253      50.567  27.172  28.441  0.00  0.00            
ATOM   3894  H   HID X 253      51.207  27.765  27.933  0.00  0.00            
ATOM   3895  CA  HID X 253      50.050  27.959  29.535  0.00  0.00            
ATOM   3896  HA  HID X 253      49.948  27.205  30.315  0.00  0.00            
ATOM   3897  CB  HID X 253      51.119  29.002  29.964  0.00  0.00            
ATOM   3898  HB2 HID X 253      52.075  28.467  30.127  0.00  0.00            
ATOM   3899  HB3 HID X 253      51.280  29.769  29.137  0.00  0.00            
ATOM   3900  CG  HID X 253      50.670  29.745  31.191  0.00  0.00            
ATOM   3901  ND1 HID X 253      50.343  29.131  32.380  0.00  0.00            
ATOM   3902  HD1 HID X 253      50.510  28.092  32.592  0.00  0.00            
ATOM   3903  CE1 HID X 253      49.674  29.979  33.136  0.00  0.00            
ATOM   3904  HE1 HID X 253      49.095  29.791  34.040  0.00  0.00            
ATOM   3905  NE2 HID X 253      49.454  31.124  32.453  0.00  0.00            
ATOM   3906  CD2 HID X 253      50.088  31.021  31.211  0.00  0.00            
ATOM   3907  HD2 HID X 253      50.107  31.739  30.440  0.00  0.00            
ATOM   3908  C   HID X 253      48.689  28.579  29.285  0.00  0.00            
ATOM   3909  O   HID X 253      48.032  28.974  30.221  0.00  0.00            
ATOM   3910  N   VAL X 254      48.363  28.771  28.038  0.00  0.00            
ATOM   3911  H   VAL X 254      49.082  28.769  27.328  0.00  0.00            
ATOM   3912  CA  VAL X 254      47.068  29.394  27.602  0.00  0.00            
ATOM   3913  HA  VAL X 254      46.515  29.587  28.522  0.00  0.00            
ATOM   3914  CB  VAL X 254      47.279  30.778  26.926  0.00  0.00            
ATOM   3915  HB  VAL X 254      47.671  30.609  25.923  0.00  0.00            
ATOM   3916  CG1 VAL X 254      45.877  31.406  26.794  0.00  0.00            
ATOM   3917 HG11 VAL X 254      45.413  31.458  27.779  0.00  0.00            
ATOM   3918 HG12 VAL X 254      45.876  32.452  26.488  0.00  0.00            
ATOM   3919 HG13 VAL X 254      45.304  30.705  26.187  0.00  0.00            
ATOM   3920  CG2 VAL X 254      48.146  31.732  27.829  0.00  0.00            
ATOM   3921 HG21 VAL X 254      48.291  32.715  27.382  0.00  0.00            
ATOM   3922 HG22 VAL X 254      47.510  32.023  28.665  0.00  0.00            
ATOM   3923 HG23 VAL X 254      49.043  31.247  28.214  0.00  0.00            
ATOM   3924  C   VAL X 254      46.341  28.432  26.705  0.00  0.00            
ATOM   3925  O   VAL X 254      46.283  28.562  25.477  0.00  0.00            
ATOM   3926  N   LEU X 255      45.905  27.356  27.409  0.00  0.00            
ATOM   3927  H   LEU X 255      46.096  27.351  28.401  0.00  0.00            
ATOM   3928  CA  LEU X 255      45.320  26.157  26.693  0.00  0.00            
ATOM   3929  HA  LEU X 255      46.089  25.659  26.102  0.00  0.00            
ATOM   3930  CB  LEU X 255      44.703  25.184  27.757  0.00  0.00            
ATOM   3931  HB2 LEU X 255      44.079  25.819  28.385  0.00  0.00            
ATOM   3932  HB3 LEU X 255      44.166  24.365  27.278  0.00  0.00            
ATOM   3933  CG  LEU X 255      45.733  24.489  28.664  0.00  0.00            
ATOM   3934  HG  LEU X 255      46.481  25.161  29.085  0.00  0.00            
ATOM   3935  CD1 LEU X 255      44.850  23.794  29.771  0.00  0.00            
ATOM   3936 HD11 LEU X 255      44.320  24.624  30.239  0.00  0.00            
ATOM   3937 HD12 LEU X 255      44.211  23.118  29.202  0.00  0.00            
ATOM   3938 HD13 LEU X 255      45.556  23.385  30.493  0.00  0.00            
ATOM   3939  CD2 LEU X 255      46.501  23.408  27.936  0.00  0.00            
ATOM   3940 HD21 LEU X 255      45.884  22.561  27.638  0.00  0.00            
ATOM   3941 HD22 LEU X 255      46.920  23.766  26.996  0.00  0.00            
ATOM   3942 HD23 LEU X 255      47.304  23.024  28.564  0.00  0.00            
ATOM   3943  C   LEU X 255      44.116  26.490  25.760  0.00  0.00            
ATOM   3944  O   LEU X 255      43.980  26.003  24.653  0.00  0.00            
ATOM   3945  N   HIE X 256      43.317  27.492  26.221  0.00  0.00            
ATOM   3946  H   HIE X 256      43.446  27.788  27.177  0.00  0.00            
ATOM   3947  CA  HIE X 256      42.232  28.068  25.428  0.00  0.00            
ATOM   3948  HA  HIE X 256      41.770  27.142  25.085  0.00  0.00            
ATOM   3949  CB  HIE X 256      41.186  28.928  26.180  0.00  0.00            
ATOM   3950  HB2 HIE X 256      40.548  29.382  25.422  0.00  0.00            
ATOM   3951  HB3 HIE X 256      40.399  28.365  26.681  0.00  0.00            
ATOM   3952  CG  HIE X 256      41.776  29.891  27.124  0.00  0.00            
ATOM   3953  ND1 HIE X 256      42.811  29.588  27.994  0.00  0.00            
ATOM   3954  CE1 HIE X 256      43.032  30.773  28.570  0.00  0.00            
ATOM   3955  HE1 HIE X 256      43.947  30.935  29.121  0.00  0.00            
ATOM   3956  NE2 HIE X 256      42.168  31.779  28.279  0.00  0.00            
ATOM   3957  HE2 HIE X 256      42.378  32.756  28.428  0.00  0.00            
ATOM   3958  CD2 HIE X 256      41.398  31.235  27.266  0.00  0.00            
ATOM   3959  HD2 HIE X 256      40.622  31.842  26.822  0.00  0.00            
ATOM   3960  C   HIE X 256      42.675  28.889  24.129  0.00  0.00            
ATOM   3961  O   HIE X 256      41.799  29.121  23.263  0.00  0.00            
ATOM   3962  N   LYS X 257      43.964  29.064  24.007  0.00  0.00            
ATOM   3963  H   LYS X 257      44.578  28.822  24.773  0.00  0.00            
ATOM   3964  CA  LYS X 257      44.702  29.535  22.851  0.00  0.00            
ATOM   3965  HA  LYS X 257      44.078  29.608  21.961  0.00  0.00            
ATOM   3966  CB  LYS X 257      45.252  30.984  23.221  0.00  0.00            
ATOM   3967  HB2 LYS X 257      45.974  30.884  24.032  0.00  0.00            
ATOM   3968  HB3 LYS X 257      45.749  31.442  22.366  0.00  0.00            
ATOM   3969  CG  LYS X 257      44.275  31.988  23.826  0.00  0.00            
ATOM   3970  HG2 LYS X 257      43.895  31.661  24.794  0.00  0.00            
ATOM   3971  HG3 LYS X 257      44.827  32.924  23.912  0.00  0.00            
ATOM   3972  CD  LYS X 257      43.037  32.205  22.859  0.00  0.00            
ATOM   3973  HD2 LYS X 257      43.473  32.391  21.877  0.00  0.00            
ATOM   3974  HD3 LYS X 257      42.366  31.346  22.863  0.00  0.00            
ATOM   3975  CE  LYS X 257      42.296  33.442  23.307  0.00  0.00            
ATOM   3976  HE2 LYS X 257      41.613  33.202  24.122  0.00  0.00            
ATOM   3977  HE3 LYS X 257      43.014  34.223  23.558  0.00  0.00            
ATOM   3978  NZ  LYS X 257      41.299  34.079  22.365  0.00  0.00            
ATOM   3979  HZ1 LYS X 257      41.767  34.474  21.561  0.00  0.00            
ATOM   3980  HZ2 LYS X 257      40.673  33.368  22.014  0.00  0.00            
ATOM   3981  HZ3 LYS X 257      40.702  34.754  22.820  0.00  0.00            
ATOM   3982  C   LYS X 257      45.873  28.600  22.455  0.00  0.00            
ATOM   3983  O   LYS X 257      46.927  29.170  22.061  0.00  0.00            
ATOM   3984  N   GLU X 258      45.850  27.280  22.636  0.00  0.00            
ATOM   3985  H   GLU X 258      44.981  26.783  22.768  0.00  0.00            
ATOM   3986  CA  GLU X 258      47.016  26.444  22.304  0.00  0.00            
ATOM   3987  HA  GLU X 258      47.902  27.055  22.477  0.00  0.00            
ATOM   3988  CB  GLU X 258      47.070  25.292  23.357  0.00  0.00            
ATOM   3989  HB2 GLU X 258      46.217  25.479  24.008  0.00  0.00            
ATOM   3990  HB3 GLU X 258      46.957  24.311  22.896  0.00  0.00            
ATOM   3991  CG  GLU X 258      48.426  25.353  24.124  0.00  0.00            
ATOM   3992  HG2 GLU X 258      48.787  26.366  24.302  0.00  0.00            
ATOM   3993  HG3 GLU X 258      48.324  25.017  25.156  0.00  0.00            
ATOM   3994  CD  GLU X 258      49.483  24.599  23.397  0.00  0.00            
ATOM   3995  OE1 GLU X 258      50.698  24.556  23.827  0.00  0.00            
ATOM   3996  OE2 GLU X 258      49.347  24.089  22.263  0.00  0.00            
ATOM   3997  C   GLU X 258      46.862  26.037  20.775  0.00  0.00            
ATOM   3998  O   GLU X 258      46.219  26.838  20.051  0.00  0.00            
ATOM   3999  N   LEU X 259      47.455  24.904  20.350  0.00  0.00            
ATOM   4000  H   LEU X 259      48.013  24.348  20.983  0.00  0.00            
ATOM   4001  CA  LEU X 259      47.322  24.453  18.943  0.00  0.00            
ATOM   4002  HA  LEU X 259      47.588  25.335  18.361  0.00  0.00            
ATOM   4003  CB  LEU X 259      48.230  23.119  18.696  0.00  0.00            
ATOM   4004  HB2 LEU X 259      47.968  22.576  17.788  0.00  0.00            
ATOM   4005  HB3 LEU X 259      47.918  22.436  19.486  0.00  0.00            
ATOM   4006  CG  LEU X 259      49.778  23.373  18.699  0.00  0.00            
ATOM   4007  HG  LEU X 259      50.078  23.474  19.742  0.00  0.00            
ATOM   4008  CD1 LEU X 259      50.372  22.031  18.317  0.00  0.00            
ATOM   4009 HD11 LEU X 259      51.450  22.136  18.436  0.00  0.00            
ATOM   4010 HD12 LEU X 259      49.921  21.231  18.904  0.00  0.00            
ATOM   4011 HD13 LEU X 259      49.995  21.828  17.314  0.00  0.00            
ATOM   4012  CD2 LEU X 259      50.244  24.556  17.852  0.00  0.00            
ATOM   4013 HD21 LEU X 259      49.840  24.454  16.845  0.00  0.00            
ATOM   4014 HD22 LEU X 259      49.870  25.414  18.410  0.00  0.00            
ATOM   4015 HD23 LEU X 259      51.321  24.385  17.874  0.00  0.00            
ATOM   4016  C   LEU X 259      45.852  23.987  18.768  0.00  0.00            
ATOM   4017  O   LEU X 259      45.154  23.715  19.743  0.00  0.00            
ATOM   4018  N   PRO X 260      45.365  24.071  17.531  0.00  0.00            
ATOM   4019  CD  PRO X 260      46.209  24.132  16.309  0.00  0.00            
ATOM   4020  HD2 PRO X 260      46.922  23.324  16.145  0.00  0.00            
ATOM   4021  HD3 PRO X 260      46.689  25.110  16.356  0.00  0.00            
ATOM   4022  CG  PRO X 260      45.184  24.049  15.193  0.00  0.00            
ATOM   4023  HG2 PRO X 260      45.162  23.002  14.890  0.00  0.00            
ATOM   4024  HG3 PRO X 260      45.608  24.503  14.297  0.00  0.00            
ATOM   4025  CB  PRO X 260      43.931  24.678  15.755  0.00  0.00            
ATOM   4026  HB2 PRO X 260      42.975  24.512  15.259  0.00  0.00            
ATOM   4027  HB3 PRO X 260      44.112  25.746  15.632  0.00  0.00            
ATOM   4028  CA  PRO X 260      43.900  24.110  17.253  0.00  0.00            
ATOM   4029  HA  PRO X 260      43.449  24.856  17.907  0.00  0.00            
ATOM   4030  C   PRO X 260      43.071  22.881  17.664  0.00  0.00            
ATOM   4031  O   PRO X 260      42.006  23.047  18.173  0.00  0.00            
ATOM   4032  N   GLU X 261      43.666  21.726  17.623  0.00  0.00            
ATOM   4033  H   GLU X 261      44.576  21.687  17.186  0.00  0.00            
ATOM   4034  CA  GLU X 261      43.237  20.481  18.223  0.00  0.00            
ATOM   4035  HA  GLU X 261      42.229  20.291  17.855  0.00  0.00            
ATOM   4036  CB  GLU X 261      43.927  19.250  17.683  0.00  0.00            
ATOM   4037  HB2 GLU X 261      43.376  18.343  17.930  0.00  0.00            
ATOM   4038  HB3 GLU X 261      43.804  19.355  16.606  0.00  0.00            
ATOM   4039  CG  GLU X 261      45.333  19.015  18.175  0.00  0.00            
ATOM   4040  HG2 GLU X 261      45.355  18.998  19.264  0.00  0.00            
ATOM   4041  HG3 GLU X 261      45.641  18.023  17.844  0.00  0.00            
ATOM   4042  CD  GLU X 261      46.449  19.929  17.701  0.00  0.00            
ATOM   4043  OE1 GLU X 261      47.550  19.632  18.085  0.00  0.00            
ATOM   4044  OE2 GLU X 261      46.222  20.806  16.865  0.00  0.00            
ATOM   4045  C   GLU X 261      43.137  20.585  19.742  0.00  0.00            
ATOM   4046  O   GLU X 261      42.142  20.129  20.318  0.00  0.00            
ATOM   4047  N   VAL X 262      44.160  21.136  20.379  0.00  0.00            
ATOM   4048  H   VAL X 262      44.884  21.539  19.802  0.00  0.00            
ATOM   4049  CA  VAL X 262      44.212  21.179  21.860  0.00  0.00            
ATOM   4050  HA  VAL X 262      44.053  20.162  22.218  0.00  0.00            
ATOM   4051  CB  VAL X 262      45.594  21.723  22.394  0.00  0.00            
ATOM   4052  HB  VAL X 262      45.683  22.682  21.884  0.00  0.00            
ATOM   4053  CG1 VAL X 262      45.537  21.854  23.950  0.00  0.00            
ATOM   4054 HG11 VAL X 262      45.160  20.941  24.410  0.00  0.00            
ATOM   4055 HG12 VAL X 262      46.476  22.145  24.422  0.00  0.00            
ATOM   4056 HG13 VAL X 262      44.876  22.694  24.163  0.00  0.00            
ATOM   4057  CG2 VAL X 262      46.738  20.937  21.894  0.00  0.00            
ATOM   4058 HG21 VAL X 262      46.837  19.961  22.368  0.00  0.00            
ATOM   4059 HG22 VAL X 262      46.702  20.974  20.805  0.00  0.00            
ATOM   4060 HG23 VAL X 262      47.570  21.455  22.372  0.00  0.00            
ATOM   4061  C   VAL X 262      43.022  22.155  22.255  0.00  0.00            
ATOM   4062  O   VAL X 262      42.214  21.789  23.126  0.00  0.00            
ATOM   4063  N   THR X 263      43.042  23.334  21.627  0.00  0.00            
ATOM   4064  H   THR X 263      43.621  23.465  20.810  0.00  0.00            
ATOM   4065  CA  THR X 263      41.996  24.358  21.823  0.00  0.00            
ATOM   4066  HA  THR X 263      42.089  24.768  22.829  0.00  0.00            
ATOM   4067  CB  THR X 263      42.092  25.488  20.734  0.00  0.00            
ATOM   4068  HB  THR X 263      41.481  25.215  19.873  0.00  0.00            
ATOM   4069  CG2 THR X 263      41.366  26.774  21.256  0.00  0.00            
ATOM   4070 HG21 THR X 263      41.259  27.568  20.517  0.00  0.00            
ATOM   4071 HG22 THR X 263      40.396  26.592  21.719  0.00  0.00            
ATOM   4072 HG23 THR X 263      41.967  27.149  22.085  0.00  0.00            
ATOM   4073  OG1 THR X 263      43.425  25.867  20.394  0.00  0.00            
ATOM   4074  HG1 THR X 263      43.829  25.055  20.080  0.00  0.00            
ATOM   4075  C   THR X 263      40.538  23.733  21.670  0.00  0.00            
ATOM   4076  O   THR X 263      39.611  23.949  22.484  0.00  0.00            
ATOM   4077  N   ASN X 264      40.318  22.991  20.610  0.00  0.00            
ATOM   4078  H   ASN X 264      41.005  22.950  19.871  0.00  0.00            
ATOM   4079  CA  ASN X 264      38.985  22.383  20.343  0.00  0.00            
ATOM   4080  HA  ASN X 264      38.183  23.118  20.418  0.00  0.00            
ATOM   4081  CB  ASN X 264      38.975  21.829  18.957  0.00  0.00            
ATOM   4082  HB2 ASN X 264      39.044  22.612  18.201  0.00  0.00            
ATOM   4083  HB3 ASN X 264      39.783  21.116  18.792  0.00  0.00            
ATOM   4084  CG  ASN X 264      37.657  21.177  18.569  0.00  0.00            
ATOM   4085  OD1 ASN X 264      36.559  21.691  18.669  0.00  0.00            
ATOM   4086  ND2 ASN X 264      37.667  20.043  18.027  0.00  0.00            
ATOM   4087 HD21 ASN X 264      36.805  19.623  17.707  0.00  0.00            
ATOM   4088 HD22 ASN X 264      38.501  19.475  17.985  0.00  0.00            
ATOM   4089  C   ASN X 264      38.555  21.339  21.413  0.00  0.00            
ATOM   4090  O   ASN X 264      37.370  21.351  21.812  0.00  0.00            
ATOM   4091  N   SER X 265      39.596  20.641  21.826  0.00  0.00            
ATOM   4092  H   SER X 265      40.542  20.729  21.484  0.00  0.00            
ATOM   4093  CA  SER X 265      39.407  19.676  22.896  0.00  0.00            
ATOM   4094  HA  SER X 265      38.517  19.055  22.804  0.00  0.00            
ATOM   4095  CB  SER X 265      40.674  18.722  23.058  0.00  0.00            
ATOM   4096  HB2 SER X 265      41.540  19.206  23.509  0.00  0.00            
ATOM   4097  HB3 SER X 265      40.425  17.999  23.834  0.00  0.00            
ATOM   4098  OG  SER X 265      41.075  18.066  21.889  0.00  0.00            
ATOM   4099  HG  SER X 265      41.552  18.698  21.346  0.00  0.00            
ATOM   4100  C   SER X 265      39.193  20.408  24.225  0.00  0.00            
ATOM   4101  O   SER X 265      38.320  19.889  24.918  0.00  0.00            
ATOM   4102  N   VAL X 266      39.825  21.560  24.459  0.00  0.00            
ATOM   4103  H   VAL X 266      40.678  21.739  23.949  0.00  0.00            
ATOM   4104  CA  VAL X 266      39.621  22.356  25.698  0.00  0.00            
ATOM   4105  HA  VAL X 266      39.723  21.709  26.570  0.00  0.00            
ATOM   4106  CB  VAL X 266      40.740  23.437  25.756  0.00  0.00            
ATOM   4107  HB  VAL X 266      40.729  23.830  24.739  0.00  0.00            
ATOM   4108  CG1 VAL X 266      40.546  24.525  26.777  0.00  0.00            
ATOM   4109 HG11 VAL X 266      39.691  25.157  26.537  0.00  0.00            
ATOM   4110 HG12 VAL X 266      40.396  24.040  27.742  0.00  0.00            
ATOM   4111 HG13 VAL X 266      41.447  25.132  26.863  0.00  0.00            
ATOM   4112  CG2 VAL X 266      42.114  22.928  26.133  0.00  0.00            
ATOM   4113 HG21 VAL X 266      42.215  22.866  27.216  0.00  0.00            
ATOM   4114 HG22 VAL X 266      42.279  21.966  25.646  0.00  0.00            
ATOM   4115 HG23 VAL X 266      42.829  23.623  25.693  0.00  0.00            
ATOM   4116  C   VAL X 266      38.173  22.868  25.711  0.00  0.00            
ATOM   4117  O   VAL X 266      37.476  22.726  26.712  0.00  0.00            
ATOM   4118  N   PHE X 267      37.671  23.296  24.577  0.00  0.00            
ATOM   4119  H   PHE X 267      38.299  23.302  23.787  0.00  0.00            
ATOM   4120  CA  PHE X 267      36.404  24.010  24.431  0.00  0.00            
ATOM   4121  HA  PHE X 267      36.249  24.785  25.182  0.00  0.00            
ATOM   4122  CB  PHE X 267      36.293  24.650  23.051  0.00  0.00            
ATOM   4123  HB2 PHE X 267      36.741  23.962  22.334  0.00  0.00            
ATOM   4124  HB3 PHE X 267      35.233  24.795  22.845  0.00  0.00            
ATOM   4125  CG  PHE X 267      36.865  26.091  22.970  0.00  0.00            
ATOM   4126  CD1 PHE X 267      36.122  27.135  22.395  0.00  0.00            
ATOM   4127  HD1 PHE X 267      35.180  26.924  21.910  0.00  0.00            
ATOM   4128  CE1 PHE X 267      36.578  28.468  22.458  0.00  0.00            
ATOM   4129  HE1 PHE X 267      35.949  29.238  22.036  0.00  0.00            
ATOM   4130  CZ  PHE X 267      37.801  28.725  22.965  0.00  0.00            
ATOM   4131  HZ  PHE X 267      38.223  29.715  22.878  0.00  0.00            
ATOM   4132  CE2 PHE X 267      38.606  27.688  23.554  0.00  0.00            
ATOM   4133  HE2 PHE X 267      39.638  27.840  23.835  0.00  0.00            
ATOM   4134  CD2 PHE X 267      38.071  26.385  23.578  0.00  0.00            
ATOM   4135  HD2 PHE X 267      38.732  25.650  24.014  0.00  0.00            
ATOM   4136  C   PHE X 267      35.268  23.034  24.761  0.00  0.00            
ATOM   4137  O   PHE X 267      34.495  23.290  25.666  0.00  0.00            
ATOM   4138  N   HID X 268      35.337  21.843  24.149  0.00  0.00            
ATOM   4139  H   HID X 268      36.112  21.631  23.538  0.00  0.00            
ATOM   4140  CA  HID X 268      34.432  20.678  24.266  0.00  0.00            
ATOM   4141  HA  HID X 268      33.430  20.907  23.901  0.00  0.00            
ATOM   4142  CB  HID X 268      35.082  19.484  23.486  0.00  0.00            
ATOM   4143  HB2 HID X 268      36.148  19.553  23.703  0.00  0.00            
ATOM   4144  HB3 HID X 268      34.712  18.609  24.020  0.00  0.00            
ATOM   4145  CG  HID X 268      34.684  19.292  22.026  0.00  0.00            
ATOM   4146  ND1 HID X 268      35.115  20.011  20.974  0.00  0.00            
ATOM   4147  HD1 HID X 268      35.770  20.769  21.096  0.00  0.00            
ATOM   4148  CE1 HID X 268      34.462  19.560  19.804  0.00  0.00            
ATOM   4149  HE1 HID X 268      34.635  19.996  18.831  0.00  0.00            
ATOM   4150  NE2 HID X 268      33.584  18.562  20.158  0.00  0.00            
ATOM   4151  CD2 HID X 268      33.806  18.390  21.571  0.00  0.00            
ATOM   4152  HD2 HID X 268      33.188  17.806  22.237  0.00  0.00            
ATOM   4153  C   HID X 268      34.246  20.346  25.794  0.00  0.00            
ATOM   4154  O   HID X 268      33.149  20.296  26.308  0.00  0.00            
ATOM   4155  N   GLU X 269      35.422  20.132  26.408  0.00  0.00            
ATOM   4156  H   GLU X 269      36.334  20.138  25.974  0.00  0.00            
ATOM   4157  CA  GLU X 269      35.503  19.761  27.854  0.00  0.00            
ATOM   4158  HA  GLU X 269      34.975  18.807  27.835  0.00  0.00            
ATOM   4159  CB  GLU X 269      36.975  19.603  28.203  0.00  0.00            
ATOM   4160  HB2 GLU X 269      37.565  19.362  27.320  0.00  0.00            
ATOM   4161  HB3 GLU X 269      37.305  20.523  28.687  0.00  0.00            
ATOM   4162  CG  GLU X 269      37.314  18.570  29.225  0.00  0.00            
ATOM   4163  HG2 GLU X 269      38.339  18.845  29.476  0.00  0.00            
ATOM   4164  HG3 GLU X 269      36.793  18.620  30.181  0.00  0.00            
ATOM   4165  CD  GLU X 269      37.157  17.145  28.723  0.00  0.00            
ATOM   4166  OE1 GLU X 269      37.768  16.828  27.713  0.00  0.00            
ATOM   4167  OE2 GLU X 269      36.574  16.325  29.411  0.00  0.00            
ATOM   4168  C   GLU X 269      34.793  20.806  28.779  0.00  0.00            
ATOM   4169  O   GLU X 269      34.310  20.465  29.890  0.00  0.00            
ATOM   4170  N   ILE X 270      34.908  22.135  28.467  0.00  0.00            
ATOM   4171  H   ILE X 270      35.478  22.462  27.700  0.00  0.00            
ATOM   4172  CA  ILE X 270      33.986  23.105  29.058  0.00  0.00            
ATOM   4173  HA  ILE X 270      34.136  22.845  30.106  0.00  0.00            
ATOM   4174  CB  ILE X 270      34.576  24.517  28.892  0.00  0.00            
ATOM   4175  HB  ILE X 270      34.659  24.757  27.832  0.00  0.00            
ATOM   4176  CG2 ILE X 270      33.524  25.468  29.550  0.00  0.00            
ATOM   4177 HG21 ILE X 270      33.419  25.188  30.599  0.00  0.00            
ATOM   4178 HG22 ILE X 270      33.799  26.519  29.456  0.00  0.00            
ATOM   4179 HG23 ILE X 270      32.625  25.307  28.955  0.00  0.00            
ATOM   4180  CG1 ILE X 270      35.990  24.636  29.563  0.00  0.00            
ATOM   4181 HG12 ILE X 270      35.889  24.456  30.633  0.00  0.00            
ATOM   4182 HG13 ILE X 270      36.602  23.837  29.143  0.00  0.00            
ATOM   4183  CD1 ILE X 270      36.734  25.875  29.197  0.00  0.00            
ATOM   4184 HD11 ILE X 270      36.520  26.720  29.851  0.00  0.00            
ATOM   4185 HD12 ILE X 270      37.806  25.714  29.305  0.00  0.00            
ATOM   4186 HD13 ILE X 270      36.462  26.155  28.180  0.00  0.00            
ATOM   4187  C   ILE X 270      32.475  22.906  28.702  0.00  0.00            
ATOM   4188  O   ILE X 270      31.626  22.880  29.628  0.00  0.00            
ATOM   4189  N   ASN X 271      32.285  22.717  27.428  0.00  0.00            
ATOM   4190  H   ASN X 271      33.084  22.551  26.834  0.00  0.00            
ATOM   4191  CA  ASN X 271      30.922  22.619  26.801  0.00  0.00            
ATOM   4192  HA  ASN X 271      30.411  23.566  26.977  0.00  0.00            
ATOM   4193  CB  ASN X 271      31.125  22.308  25.307  0.00  0.00            
ATOM   4194  HB2 ASN X 271      31.969  22.892  24.940  0.00  0.00            
ATOM   4195  HB3 ASN X 271      31.428  21.270  25.171  0.00  0.00            
ATOM   4196  CG  ASN X 271      29.823  22.540  24.567  0.00  0.00            
ATOM   4197  OD1 ASN X 271      28.913  21.731  24.598  0.00  0.00            
ATOM   4198  ND2 ASN X 271      29.631  23.671  23.926  0.00  0.00            
ATOM   4199 HD21 ASN X 271      28.801  23.734  23.353  0.00  0.00            
ATOM   4200 HD22 ASN X 271      30.392  24.306  23.736  0.00  0.00            
ATOM   4201  C   ASN X 271      30.100  21.454  27.492  0.00  0.00            
ATOM   4202  O   ASN X 271      28.967  21.636  27.935  0.00  0.00            
ATOM   4203  N   MET X 272      30.691  20.269  27.660  0.00  0.00            
ATOM   4204  H   MET X 272      31.650  20.136  27.373  0.00  0.00            
ATOM   4205  CA  MET X 272      29.944  19.064  28.206  0.00  0.00            
ATOM   4206  HA  MET X 272      28.911  19.147  27.869  0.00  0.00            
ATOM   4207  CB  MET X 272      30.454  17.787  27.506  0.00  0.00            
ATOM   4208  HB2 MET X 272      29.743  16.966  27.598  0.00  0.00            
ATOM   4209  HB3 MET X 272      30.418  18.029  26.444  0.00  0.00            
ATOM   4210  CG  MET X 272      31.880  17.225  27.914  0.00  0.00            
ATOM   4211  HG2 MET X 272      32.044  16.367  27.261  0.00  0.00            
ATOM   4212  HG3 MET X 272      32.622  17.979  27.649  0.00  0.00            
ATOM   4213  SD  MET X 272      32.203  16.723  29.693  0.00  0.00            
ATOM   4214  CE  MET X 272      30.917  15.475  29.969  0.00  0.00            
ATOM   4215  HE1 MET X 272      29.946  15.912  29.733  0.00  0.00            
ATOM   4216  HE2 MET X 272      31.054  14.760  29.157  0.00  0.00            
ATOM   4217  HE3 MET X 272      30.897  14.980  30.940  0.00  0.00            
ATOM   4218  C   MET X 272      29.911  19.049  29.747  0.00  0.00            
ATOM   4219  O   MET X 272      28.972  18.436  30.309  0.00  0.00            
ATOM   4220  N   TRP X 273      30.928  19.579  30.456  0.00  0.00            
ATOM   4221  H   TRP X 273      31.603  19.936  29.795  0.00  0.00            
ATOM   4222  CA  TRP X 273      30.943  19.559  31.940  0.00  0.00            
ATOM   4223  HA  TRP X 273      30.582  18.595  32.301  0.00  0.00            
ATOM   4224  CB  TRP X 273      32.414  19.807  32.306  0.00  0.00            
ATOM   4225  HB2 TRP X 273      33.032  18.992  31.930  0.00  0.00            
ATOM   4226  HB3 TRP X 273      32.729  20.747  31.854  0.00  0.00            
ATOM   4227  CG  TRP X 273      32.775  19.739  33.727  0.00  0.00            
ATOM   4228  CD1 TRP X 273      33.238  18.603  34.389  0.00  0.00            
ATOM   4229  HD1 TRP X 273      33.426  17.647  33.922  0.00  0.00            
ATOM   4230  NE1 TRP X 273      33.358  18.807  35.751  0.00  0.00            
ATOM   4231  HE1 TRP X 273      33.739  18.169  36.435  0.00  0.00            
ATOM   4232  CE2 TRP X 273      32.931  20.077  36.035  0.00  0.00            
ATOM   4233  CZ2 TRP X 273      32.621  20.699  37.265  0.00  0.00            
ATOM   4234  HZ2 TRP X 273      32.882  20.109  38.131  0.00  0.00            
ATOM   4235  CH2 TRP X 273      32.224  21.984  37.294  0.00  0.00            
ATOM   4236  HH2 TRP X 273      32.124  22.571  38.195  0.00  0.00            
ATOM   4237  CZ3 TRP X 273      32.068  22.708  36.117  0.00  0.00            
ATOM   4238  HZ3 TRP X 273      31.680  23.716  36.142  0.00  0.00            
ATOM   4239  CE3 TRP X 273      32.180  22.082  34.870  0.00  0.00            
ATOM   4240  HE3 TRP X 273      31.831  22.631  34.008  0.00  0.00            
ATOM   4241  CD2 TRP X 273      32.660  20.727  34.798  0.00  0.00            
ATOM   4242  C   TRP X 273      30.006  20.657  32.479  0.00  0.00            
ATOM   4243  O   TRP X 273      29.447  20.399  33.572  0.00  0.00            
ATOM   4244  N   VAL X 274      29.782  21.681  31.713  0.00  0.00            
ATOM   4245  H   VAL X 274      30.443  21.876  30.975  0.00  0.00            
ATOM   4246  CA  VAL X 274      28.769  22.775  31.931  0.00  0.00            
ATOM   4247  HA  VAL X 274      28.719  23.078  32.977  0.00  0.00            
ATOM   4248  CB  VAL X 274      29.103  24.048  31.171  0.00  0.00            
ATOM   4249  HB  VAL X 274      29.346  23.790  30.141  0.00  0.00            
ATOM   4250  CG1 VAL X 274      27.984  25.065  31.200  0.00  0.00            
ATOM   4251 HG11 VAL X 274      27.620  25.287  32.203  0.00  0.00            
ATOM   4252 HG12 VAL X 274      28.301  25.996  30.729  0.00  0.00            
ATOM   4253 HG13 VAL X 274      26.984  24.791  30.861  0.00  0.00            
ATOM   4254  CG2 VAL X 274      30.267  24.768  31.933  0.00  0.00            
ATOM   4255 HG21 VAL X 274      30.489  25.780  31.594  0.00  0.00            
ATOM   4256 HG22 VAL X 274      29.944  24.924  32.962  0.00  0.00            
ATOM   4257 HG23 VAL X 274      31.185  24.187  31.850  0.00  0.00            
ATOM   4258  C   VAL X 274      27.378  22.246  31.594  0.00  0.00            
ATOM   4259  O   VAL X 274      26.474  22.364  32.385  0.00  0.00            
ATOM   4260  N   SER X 275      27.240  21.576  30.426  0.00  0.00            
ATOM   4261  H   SER X 275      28.082  21.495  29.873  0.00  0.00            
ATOM   4262  CA  SER X 275      25.928  21.017  29.985  0.00  0.00            
ATOM   4263  HA  SER X 275      25.246  21.867  29.998  0.00  0.00            
ATOM   4264  CB  SER X 275      25.875  20.502  28.542  0.00  0.00            
ATOM   4265  HB2 SER X 275      26.569  19.684  28.350  0.00  0.00            
ATOM   4266  HB3 SER X 275      24.836  20.237  28.349  0.00  0.00            
ATOM   4267  OG  SER X 275      26.173  21.620  27.683  0.00  0.00            
ATOM   4268  HG  SER X 275      27.125  21.736  27.714  0.00  0.00            
ATOM   4269  C   SER X 275      25.462  19.909  30.874  0.00  0.00            
ATOM   4270  O   SER X 275      24.277  19.912  31.116  0.00  0.00            
ATOM   4271  N   GLN X 276      26.386  19.129  31.465  0.00  0.00            
ATOM   4272  H   GLN X 276      27.309  19.330  31.107  0.00  0.00            
ATOM   4273  CA  GLN X 276      26.038  18.094  32.406  0.00  0.00            
ATOM   4274  HA  GLN X 276      25.221  17.568  31.910  0.00  0.00            
ATOM   4275  CB  GLN X 276      27.158  17.150  32.652  0.00  0.00            
ATOM   4276  HB2 GLN X 276      28.089  17.691  32.824  0.00  0.00            
ATOM   4277  HB3 GLN X 276      26.999  16.601  33.581  0.00  0.00            
ATOM   4278  CG  GLN X 276      27.352  16.105  31.602  0.00  0.00            
ATOM   4279  HG2 GLN X 276      27.151  16.496  30.604  0.00  0.00            
ATOM   4280  HG3 GLN X 276      28.374  15.740  31.501  0.00  0.00            
ATOM   4281  CD  GLN X 276      26.394  14.922  31.933  0.00  0.00            
ATOM   4282  OE1 GLN X 276      26.665  14.150  32.859  0.00  0.00            
ATOM   4283  NE2 GLN X 276      25.256  14.797  31.304  0.00  0.00            
ATOM   4284 HE21 GLN X 276      24.768  13.972  31.624  0.00  0.00            
ATOM   4285 HE22 GLN X 276      24.910  15.437  30.604  0.00  0.00            
ATOM   4286  C   GLN X 276      25.525  18.620  33.800  0.00  0.00            
ATOM   4287  O   GLN X 276      24.975  17.852  34.599  0.00  0.00            
ATOM   4288  N   ARG X 277      25.853  19.893  34.045  0.00  0.00            
ATOM   4289  H   ARG X 277      26.327  20.472  33.366  0.00  0.00            
ATOM   4290  CA  ARG X 277      25.684  20.608  35.356  0.00  0.00            
ATOM   4291  HA  ARG X 277      25.309  19.784  35.963  0.00  0.00            
ATOM   4292  CB  ARG X 277      27.103  20.979  35.865  0.00  0.00            
ATOM   4293  HB2 ARG X 277      27.789  21.306  35.083  0.00  0.00            
ATOM   4294  HB3 ARG X 277      26.990  21.816  36.554  0.00  0.00            
ATOM   4295  CG  ARG X 277      27.709  19.858  36.632  0.00  0.00            
ATOM   4296  HG2 ARG X 277      27.213  19.803  37.601  0.00  0.00            
ATOM   4297  HG3 ARG X 277      27.572  18.905  36.120  0.00  0.00            
ATOM   4298  CD  ARG X 277      29.173  20.143  36.921  0.00  0.00            
ATOM   4299  HD2 ARG X 277      29.616  20.549  36.012  0.00  0.00            
ATOM   4300  HD3 ARG X 277      29.250  20.902  37.700  0.00  0.00            
ATOM   4301  NE  ARG X 277      29.832  18.927  37.319  0.00  0.00            
ATOM   4302  HE  ARG X 277      30.294  18.952  38.217  0.00  0.00            
ATOM   4303  CZ  ARG X 277      30.122  17.905  36.494  0.00  0.00            
ATOM   4304  NH1 ARG X 277      29.907  17.871  35.250  0.00  0.00            
ATOM   4305 HH11 ARG X 277      29.521  18.662  34.755  0.00  0.00            
ATOM   4306 HH12 ARG X 277      30.306  17.054  34.810  0.00  0.00            
ATOM   4307  NH2 ARG X 277      30.551  16.767  36.975  0.00  0.00            
ATOM   4308 HH21 ARG X 277      30.820  16.787  37.949  0.00  0.00            
ATOM   4309 HH22 ARG X 277      30.787  15.960  36.415  0.00  0.00            
ATOM   4310  C   ARG X 277      24.619  21.660  35.443  0.00  0.00            
ATOM   4311  O   ARG X 277      24.341  22.260  36.498  0.00  0.00            
ATOM   4312  N   THR X 278      23.985  21.824  34.284  0.00  0.00            
ATOM   4313  H   THR X 278      24.428  21.245  33.586  0.00  0.00            
ATOM   4314  CA  THR X 278      22.857  22.701  34.029  0.00  0.00            
ATOM   4315  HA  THR X 278      22.448  23.142  34.938  0.00  0.00            
ATOM   4316  CB  THR X 278      23.334  23.864  33.136  0.00  0.00            
ATOM   4317  HB  THR X 278      22.479  24.525  32.996  0.00  0.00            
ATOM   4318  CG2 THR X 278      24.420  24.686  33.797  0.00  0.00            
ATOM   4319 HG21 THR X 278      24.513  25.529  33.112  0.00  0.00            
ATOM   4320 HG22 THR X 278      24.039  25.044  34.753  0.00  0.00            
ATOM   4321 HG23 THR X 278      25.279  24.030  33.935  0.00  0.00            
ATOM   4322  OG1 THR X 278      23.803  23.392  31.886  0.00  0.00            
ATOM   4323  HG1 THR X 278      24.722  23.118  31.909  0.00  0.00            
ATOM   4324  C   THR X 278      21.768  21.890  33.283  0.00  0.00            
ATOM   4325  O   THR X 278      22.003  20.911  32.575  0.00  0.00            
ATOM   4326  N   ALA X 279      20.595  22.462  33.431  0.00  0.00            
ATOM   4327  H   ALA X 279      20.452  23.256  34.039  0.00  0.00            
ATOM   4328  CA  ALA X 279      19.395  22.063  32.704  0.00  0.00            
ATOM   4329  HA  ALA X 279      19.351  20.987  32.876  0.00  0.00            
ATOM   4330  CB  ALA X 279      18.177  22.789  33.275  0.00  0.00            
ATOM   4331  HB1 ALA X 279      18.422  23.846  33.166  0.00  0.00            
ATOM   4332  HB2 ALA X 279      17.430  22.616  32.500  0.00  0.00            
ATOM   4333  HB3 ALA X 279      17.852  22.491  34.272  0.00  0.00            
ATOM   4334  C   ALA X 279      19.597  22.332  31.179  0.00  0.00            
ATOM   4335  O   ALA X 279      20.521  23.008  30.675  0.00  0.00            
ATOM   4336  N   NME X 280      18.672  21.882  30.388  0.00  0.00            
ATOM   4337  H   NME X 280      18.039  21.217  30.809  0.00  0.00            
ATOM   4338  CH3 NME X 280      18.576  22.139  28.918  0.00  0.00            
ATOM   4339 HH31 NME X 280      17.833  21.514  28.422  0.00  0.00            
ATOM   4340 HH32 NME X 280      18.060  23.083  28.744  0.00  0.00            
ATOM   4341 HH33 NME X 280      19.547  21.957  28.458  0.00  0.00            
ATOM   4342  C20 2AG X 281      59.769  35.810  46.438  0.00  0.00            
ATOM   4343  H29 2AG X 281      60.566  35.545  45.743  0.00  0.00            
ATOM   4344  H30 2AG X 281      59.080  34.986  46.620  0.00  0.00            
ATOM   4345  H31 2AG X 281      60.292  36.042  47.366  0.00  0.00            
ATOM   4346  C19 2AG X 281      58.970  36.963  45.980  0.00  0.00            
ATOM   4347  H27 2AG X 281      59.509  37.758  45.667  0.00  0.00            
ATOM   4348  H28 2AG X 281      58.510  37.334  46.896  0.00  0.00            
ATOM   4349  C18 2AG X 281      57.886  36.654  44.905  0.00  0.00            
ATOM   4350  H25 2AG X 281      57.136  37.443  44.970  0.00  0.00            
ATOM   4351  H26 2AG X 281      57.289  35.764  45.103  0.00  0.00            
ATOM   4352  C17 2AG X 281      58.375  36.638  43.435  0.00  0.00            
ATOM   4353  H23 2AG X 281      59.282  36.057  43.267  0.00  0.00            
ATOM   4354  H24 2AG X 281      58.490  37.650  43.046  0.00  0.00            
ATOM   4355  C16 2AG X 281      57.331  35.938  42.540  0.00  0.00            
ATOM   4356  H21 2AG X 281      57.704  36.070  41.525  0.00  0.00            
ATOM   4357  H22 2AG X 281      56.354  36.433  42.605  0.00  0.00            
ATOM   4358  C15 2AG X 281      57.349  34.482  42.903  0.00  0.00            
ATOM   4359  H20 2AG X 281      58.340  34.024  42.802  0.00  0.00            
ATOM   4360  C14 2AG X 281      56.322  33.730  43.231  0.00  0.00            
ATOM   4361  H19 2AG X 281      56.351  32.680  43.547  0.00  0.00            
ATOM   4362  C13 2AG X 281      54.841  34.141  43.354  0.00  0.00            
ATOM   4363  H17 2AG X 281      54.711  35.202  43.109  0.00  0.00            
ATOM   4364  H18 2AG X 281      54.476  33.830  44.340  0.00  0.00            
ATOM   4365  C12 2AG X 281      53.910  33.419  42.454  0.00  0.00            
ATOM   4366  H16 2AG X 281      53.415  32.529  42.862  0.00  0.00            
ATOM   4367  C11 2AG X 281      53.823  33.684  41.119  0.00  0.00            
ATOM   4368  H15 2AG X 281      53.139  33.107  40.485  0.00  0.00            
ATOM   4369  C10 2AG X 281      54.507  34.724  40.229  0.00  0.00            
ATOM   4370  H13 2AG X 281      54.892  35.507  40.893  0.00  0.00            
ATOM   4371  H14 2AG X 281      53.820  35.219  39.531  0.00  0.00            
ATOM   4372  C9  2AG X 281      55.670  34.185  39.463  0.00  0.00            
ATOM   4373  H12 2AG X 281      56.543  33.866  40.045  0.00  0.00            
ATOM   4374  C8  2AG X 281      55.797  33.986  38.121  0.00  0.00            
ATOM   4375  H11 2AG X 281      56.727  33.617  37.671  0.00  0.00            
ATOM   4376  C7  2AG X 281      54.688  34.305  37.125  0.00  0.00            
ATOM   4377  H9  2AG X 281      55.168  34.538  36.177  0.00  0.00            
ATOM   4378  H10 2AG X 281      54.142  35.217  37.360  0.00  0.00            
ATOM   4379  C6  2AG X 281      53.735  33.132  37.017  0.00  0.00            
ATOM   4380  H8  2AG X 281      54.332  32.261  36.719  0.00  0.00            
ATOM   4381  C5  2AG X 281      52.453  33.008  37.326  0.00  0.00            
ATOM   4382  H7  2AG X 281      51.895  32.067  37.250  0.00  0.00            
ATOM   4383  C4  2AG X 281      51.518  34.119  37.797  0.00  0.00            
ATOM   4384  H5  2AG X 281      51.998  35.073  37.589  0.00  0.00            
ATOM   4385  H6  2AG X 281      51.493  33.912  38.865  0.00  0.00            
ATOM   4386  C3  2AG X 281      50.135  33.958  37.128  0.00  0.00            
ATOM   4387  H3  2AG X 281      49.532  34.754  37.424  0.00  0.00            
ATOM   4388  H4  2AG X 281      49.627  33.074  37.543  0.00  0.00            
ATOM   4389  C2  2AG X 281      50.199  33.839  35.598  0.00  0.00            
ATOM   4390  H1  2AG X 281      50.697  32.910  35.263  0.00  0.00            
ATOM   4391  H2  2AG X 281      50.675  34.630  35.126  0.00  0.00            
ATOM   4392  C1  2AG X 281      48.691  33.736  35.213  0.00  0.00            
ATOM   4393  O1  2AG X 281      47.897  34.717  35.312  0.00  0.00            
ATOM   4394  O2  2AG X 281      48.828  33.450  33.396  0.00  0.00            
ATOM   4395  C22 2AG X 281      48.752  34.741  32.699  0.00  0.00            
ATOM   4396  C23 2AG X 281      50.110  34.991  32.031  0.00  0.00            
ATOM   4397  O3  2AG X 281      50.400  36.345  31.879  0.00  0.00            
ATOM   4398  H37 2AG X 281      49.675  36.942  32.272  0.00  0.00            
ATOM   4399  H35 2AG X 281      50.821  34.561  32.751  0.00  0.00            
ATOM   4400  H36 2AG X 281      50.271  34.382  31.144  0.00  0.00            
ATOM   4401  H34 2AG X 281      48.657  35.540  33.500  0.00  0.00            
ATOM   4402  C21 2AG X 281      47.583  34.705  31.722  0.00  0.00            
ATOM   4403  H32 2AG X 281      46.656  34.469  32.307  0.00  0.00            
ATOM   4404  H33 2AG X 281      47.539  35.660  31.176  0.00  0.00            
ATOM   4405  O4  2AG X 281      47.830  33.690  30.740  0.00  0.00            
ATOM   4406  H38 2AG X 281      47.081  33.026  30.703  0.00  0.00            
ATOM   4407  Na+ Na+ X 282      15.332  25.107  20.174  0.00  0.00            
ATOM   4408  Na+ Na+ X 283      34.820  58.704  59.038  0.00  0.00            
ATOM   4409  Na+ Na+ X 284       0.780  43.621   3.802  0.00  0.00            
ATOM   4410  O   WAT X 285      44.447  52.185  60.681  0.00  0.00            
ATOM   4411  H1  WAT X 285      45.354  52.114  60.979  0.00  0.00            
ATOM   4412  H2  WAT X 285      44.274  53.127  60.662  0.00  0.00            
ATOM   4413  O   WAT X 286      32.897  39.138  19.379  0.00  0.00            
ATOM   4414  H1  WAT X 286      31.971  39.270  19.176  0.00  0.00            
ATOM   4415  H2  WAT X 286      32.973  39.367  20.305  0.00  0.00            
ATOM   4416  O   WAT X 287      21.358  55.993   0.689  0.00  0.00            
ATOM   4417  H1  WAT X 287      20.946  55.155   0.481  0.00  0.00            
ATOM   4418  H2  WAT X 287      22.061  56.081   0.046  0.00  0.00            
ATOM   4419  O   WAT X 288      31.444   4.240  41.834  0.00  0.00            
ATOM   4420  H1  WAT X 288      30.959   3.435  42.011  0.00  0.00            
ATOM   4421  H2  WAT X 288      31.593   4.624  42.698  0.00  0.00            
ATOM   4422  O   WAT X 289      48.448  59.899  15.746  0.00  0.00            
ATOM   4423  H1  WAT X 289      47.683  60.002  15.179  0.00  0.00            
ATOM   4424  H2  WAT X 289      48.541  58.952  15.853  0.00  0.00            
ATOM   4425  O   WAT X 290      58.294  16.993   8.571  0.00  0.00            
ATOM   4426  H1  WAT X 290      57.828  16.158   8.613  0.00  0.00            
ATOM   4427  H2  WAT X 290      58.804  16.942   7.762  0.00  0.00            
ATOM   4428  O   WAT X 291      51.944  15.551  48.195  0.00  0.00            
ATOM   4429  H1  WAT X 291      51.025  15.791  48.317  0.00  0.00            
ATOM   4430  H2  WAT X 291      52.414  16.064  48.852  0.00  0.00            
ATOM   4431  O   WAT X 292      10.958  61.735  23.420  0.00  0.00            
ATOM   4432  H1  WAT X 292      10.226  61.750  24.037  0.00  0.00            
ATOM   4433  H2  WAT X 292      11.463  60.960  23.666  0.00  0.00            
ATOM   4434  O   WAT X 293      68.837  19.749  54.506  0.00  0.00            
ATOM   4435  H1  WAT X 293      68.190  19.082  54.279  0.00  0.00            
ATOM   4436  H2  WAT X 293      69.282  19.942  53.681  0.00  0.00            
ATOM   4437  O   WAT X 294      44.913  50.651  15.983  0.00  0.00            
ATOM   4438  H1  WAT X 294      44.180  50.336  15.454  0.00  0.00            
ATOM   4439  H2  WAT X 294      44.831  50.179  16.812  0.00  0.00            
ATOM   4440  O   WAT X 295      57.432  35.363  12.186  0.00  0.00            
ATOM   4441  H1  WAT X 295      57.832  35.642  13.010  0.00  0.00            
ATOM   4442  H2  WAT X 295      57.617  34.425  12.135  0.00  0.00            
ATOM   4443  O   WAT X 296      37.387  12.684  25.229  0.00  0.00            
ATOM   4444  H1  WAT X 296      38.005  12.029  24.905  0.00  0.00            
ATOM   4445  H2  WAT X 296      36.904  12.235  25.922  0.00  0.00            
ATOM   4446  O   WAT X 297      71.472  32.224   9.847  0.00  0.00            
ATOM   4447  H1  WAT X 297      72.138  31.537   9.816  0.00  0.00            
ATOM   4448  H2  WAT X 297      70.793  31.927   9.241  0.00  0.00            
ATOM   4449  O   WAT X 298      66.256  40.948  16.971  0.00  0.00            
ATOM   4450  H1  WAT X 298      67.096  41.102  17.403  0.00  0.00            
ATOM   4451  H2  WAT X 298      65.663  40.702  17.682  0.00  0.00            
ATOM   4452  O   WAT X 299      55.561   1.039  42.879  0.00  0.00            
ATOM   4453  H1  WAT X 299      55.915   0.289  43.357  0.00  0.00            
ATOM   4454  H2  WAT X 299      56.190   1.743  43.039  0.00  0.00            
ATOM   4455  O   WAT X 300      16.073  42.134  27.348  0.00  0.00            
ATOM   4456  H1  WAT X 300      15.725  41.628  28.082  0.00  0.00            
ATOM   4457  H2  WAT X 300      15.411  42.807  27.186  0.00  0.00            
ATOM   4458  O   WAT X 301      61.950  27.680  61.222  0.00  0.00            
ATOM   4459  H1  WAT X 301      61.985  27.209  62.054  0.00  0.00            
ATOM   4460  H2  WAT X 301      62.077  27.003  60.557  0.00  0.00            
ATOM   4461  O   WAT X 302      66.579  63.612  28.302  0.00  0.00            
ATOM   4462  H1  WAT X 302      65.911  63.401  28.955  0.00  0.00            
ATOM   4463  H2  WAT X 302      66.971  62.767  28.079  0.00  0.00            
ATOM   4464  O   WAT X 303      55.108  45.440  57.512  0.00  0.00            
ATOM   4465  H1  WAT X 303      55.772  45.977  57.944  0.00  0.00            
ATOM   4466  H2  WAT X 303      54.378  45.418  58.131  0.00  0.00            
ATOM   4467  O   WAT X 304      70.836  37.008  39.992  0.00  0.00            
ATOM   4468  H1  WAT X 304      71.179  37.776  40.450  0.00  0.00            
ATOM   4469  H2  WAT X 304      69.948  36.903  40.336  0.00  0.00            
ATOM   4470  O   WAT X 305      58.345  26.780   4.254  0.00  0.00            
ATOM   4471  H1  WAT X 305      58.078  26.187   4.956  0.00  0.00            
ATOM   4472  H2  WAT X 305      59.078  27.274   4.624  0.00  0.00            
ATOM   4473  O   WAT X 306      22.572  51.012  30.719  0.00  0.00            
ATOM   4474  H1  WAT X 306      22.804  51.203  31.628  0.00  0.00            
ATOM   4475  H2  WAT X 306      23.393  50.728  30.317  0.00  0.00            
ATOM   4476  O   WAT X 307      50.980  27.500  63.049  0.00  0.00            
ATOM   4477  H1  WAT X 307      51.907  27.729  63.117  0.00  0.00            
ATOM   4478  H2  WAT X 307      50.760  27.665  62.132  0.00  0.00            
ATOM   4479  O   WAT X 308      55.974  60.183  43.572  0.00  0.00            
ATOM   4480  H1  WAT X 308      56.673  60.047  44.211  0.00  0.00            
ATOM   4481  H2  WAT X 308      55.331  60.722  44.033  0.00  0.00            
ATOM   4482  O   WAT X 309      37.561  64.215   6.352  0.00  0.00            
ATOM   4483  H1  WAT X 309      37.797  64.928   6.944  0.00  0.00            
ATOM   4484  H2  WAT X 309      37.905  64.485   5.501  0.00  0.00            
ATOM   4485  O   WAT X 310      72.888  57.064   4.463  0.00  0.00            
ATOM   4486  H1  WAT X 310      72.777  57.059   3.513  0.00  0.00            
ATOM   4487  H2  WAT X 310      72.597  57.934   4.734  0.00  0.00            
ATOM   4488  O   WAT X 311       8.806   9.727   7.463  0.00  0.00            
ATOM   4489  H1  WAT X 311       8.114  10.358   7.660  0.00  0.00            
ATOM   4490  H2  WAT X 311       8.464   8.891   7.779  0.00  0.00            
ATOM   4491  O   WAT X 312      56.344  43.961  51.393  0.00  0.00            
ATOM   4492  H1  WAT X 312      55.932  43.995  50.530  0.00  0.00            
ATOM   4493  H2  WAT X 312      56.886  44.748  51.430  0.00  0.00            
ATOM   4494  O   WAT X 313      56.399  28.324  62.606  0.00  0.00            
ATOM   4495  H1  WAT X 313      57.303  28.011  62.624  0.00  0.00            
ATOM   4496  H2  WAT X 313      56.439  29.147  62.120  0.00  0.00            
ATOM   4497  O   WAT X 314      71.582   6.449  10.560  0.00  0.00            
ATOM   4498  H1  WAT X 314      72.466   6.197  10.828  0.00  0.00            
ATOM   4499  H2  WAT X 314      71.693   7.300  10.137  0.00  0.00            
ATOM   4500  O   WAT X 315      15.237  45.617  40.523  0.00  0.00            
ATOM   4501  H1  WAT X 315      15.929  45.086  40.128  0.00  0.00            
ATOM   4502  H2  WAT X 315      15.119  45.245  41.396  0.00  0.00            
ATOM   4503  O   WAT X 316      60.255  46.359  58.864  0.00  0.00            
ATOM   4504  H1  WAT X 316      61.086  46.648  58.486  0.00  0.00            
ATOM   4505  H2  WAT X 316      60.134  46.918  59.632  0.00  0.00            
ATOM   4506  O   WAT X 317      35.893  44.109   2.161  0.00  0.00            
ATOM   4507  H1  WAT X 317      36.542  44.721   2.509  0.00  0.00            
ATOM   4508  H2  WAT X 317      35.631  44.489   1.322  0.00  0.00            
ATOM   4509  O   WAT X 318       1.735  41.828  46.228  0.00  0.00            
ATOM   4510  H1  WAT X 318       0.861  41.711  45.855  0.00  0.00            
ATOM   4511  H2  WAT X 318       1.782  41.184  46.934  0.00  0.00            
ATOM   4512  O   WAT X 319      71.479  57.134  39.133  0.00  0.00            
ATOM   4513  H1  WAT X 319      71.010  56.404  39.537  0.00  0.00            
ATOM   4514  H2  WAT X 319      71.013  57.294  38.313  0.00  0.00            
ATOM   4515  O   WAT X 320      41.844  55.907  27.957  0.00  0.00            
ATOM   4516  H1  WAT X 320      42.750  55.598  27.974  0.00  0.00            
ATOM   4517  H2  WAT X 320      41.507  55.614  27.111  0.00  0.00            
ATOM   4518  O   WAT X 321      19.942  57.558  41.692  0.00  0.00            
ATOM   4519  H1  WAT X 321      20.513  57.122  42.324  0.00  0.00            
ATOM   4520  H2  WAT X 321      20.531  57.838  40.991  0.00  0.00            
ATOM   4521  O   WAT X 322      48.456  60.688  47.741  0.00  0.00            
ATOM   4522  H1  WAT X 322      48.139  60.507  46.856  0.00  0.00            
ATOM   4523  H2  WAT X 322      47.729  60.439  48.311  0.00  0.00            
ATOM   4524  O   WAT X 323      13.198  31.999   7.881  0.00  0.00            
ATOM   4525  H1  WAT X 323      13.754  32.208   7.130  0.00  0.00            
ATOM   4526  H2  WAT X 323      13.483  31.127   8.155  0.00  0.00            
ATOM   4527  O   WAT X 324      75.610  23.941  55.094  0.00  0.00            
ATOM   4528  H1  WAT X 324      76.454  24.342  55.303  0.00  0.00            
ATOM   4529  H2  WAT X 324      75.612  23.114  55.576  0.00  0.00            
ATOM   4530  O   WAT X 325      46.480  26.012   9.735  0.00  0.00            
ATOM   4531  H1  WAT X 325      45.646  26.440   9.927  0.00  0.00            
ATOM   4532  H2  WAT X 325      46.439  25.818   8.798  0.00  0.00            
ATOM   4533  O   WAT X 326      62.787  26.145  21.478  0.00  0.00            
ATOM   4534  H1  WAT X 326      63.601  26.641  21.391  0.00  0.00            
ATOM   4535  H2  WAT X 326      62.100  26.811  21.484  0.00  0.00            
ATOM   4536  O   WAT X 327      26.238  59.841   8.545  0.00  0.00            
ATOM   4537  H1  WAT X 327      25.813  59.435   7.790  0.00  0.00            
ATOM   4538  H2  WAT X 327      25.638  59.680   9.273  0.00  0.00            
ATOM   4539  O   WAT X 328      64.358  50.605  16.536  0.00  0.00            
ATOM   4540  H1  WAT X 328      64.799  49.758  16.476  0.00  0.00            
ATOM   4541  H2  WAT X 328      64.595  51.057  15.726  0.00  0.00            
ATOM   4542  O   WAT X 329      10.082  63.257  51.364  0.00  0.00            
ATOM   4543  H1  WAT X 329       9.184  62.925  51.376  0.00  0.00            
ATOM   4544  H2  WAT X 329      10.628  62.477  51.463  0.00  0.00            
ATOM   4545  O   WAT X 330      31.969  38.218  59.116  0.00  0.00            
ATOM   4546  H1  WAT X 330      32.285  38.926  58.555  0.00  0.00            
ATOM   4547  H2  WAT X 330      32.353  37.426  58.741  0.00  0.00            
ATOM   4548  O   WAT X 331      30.725  28.964   9.626  0.00  0.00            
ATOM   4549  H1  WAT X 331      31.566  28.506   9.612  0.00  0.00            
ATOM   4550  H2  WAT X 331      30.212  28.543   8.935  0.00  0.00            
ATOM   4551  O   WAT X 332      33.989  55.173  56.921  0.00  0.00            
ATOM   4552  H1  WAT X 332      33.313  54.499  56.997  0.00  0.00            
ATOM   4553  H2  WAT X 332      34.298  55.303  57.818  0.00  0.00            
ATOM   4554  O   WAT X 333      65.270  35.739   4.796  0.00  0.00            
ATOM   4555  H1  WAT X 333      65.118  34.980   4.233  0.00  0.00            
ATOM   4556  H2  WAT X 333      64.644  36.395   4.488  0.00  0.00            
ATOM   4557  O   WAT X 334      20.995  25.453  55.225  0.00  0.00            
ATOM   4558  H1  WAT X 334      20.487  25.357  54.420  0.00  0.00            
ATOM   4559  H2  WAT X 334      20.353  25.349  55.927  0.00  0.00            
ATOM   4560  O   WAT X 335      19.839  12.585  48.805  0.00  0.00            
ATOM   4561  H1  WAT X 335      19.542  12.326  47.933  0.00  0.00            
ATOM   4562  H2  WAT X 335      19.056  12.525  49.352  0.00  0.00            
ATOM   4563  O   WAT X 336      57.455  57.709  63.219  0.00  0.00            
ATOM   4564  H1  WAT X 336      57.879  58.210  63.915  0.00  0.00            
ATOM   4565  H2  WAT X 336      57.010  56.994  63.675  0.00  0.00            
ATOM   4566  O   WAT X 337      59.652   7.992  49.307  0.00  0.00            
ATOM   4567  H1  WAT X 337      59.479   8.856  49.680  0.00  0.00            
ATOM   4568  H2  WAT X 337      59.078   7.942  48.542  0.00  0.00            
ATOM   4569  O   WAT X 338      55.363  45.818  11.683  0.00  0.00            
ATOM   4570  H1  WAT X 338      55.544  44.901  11.479  0.00  0.00            
ATOM   4571  H2  WAT X 338      54.899  45.790  12.520  0.00  0.00            
ATOM   4572  O   WAT X 339      41.585  13.944   1.292  0.00  0.00            
ATOM   4573  H1  WAT X 339      40.688  14.242   1.142  0.00  0.00            
ATOM   4574  H2  WAT X 339      41.728  13.271   0.626  0.00  0.00            
ATOM   4575  O   WAT X 340      38.368  60.246  45.535  0.00  0.00            
ATOM   4576  H1  WAT X 340      38.425  60.839  44.785  0.00  0.00            
ATOM   4577  H2  WAT X 340      37.623  59.679  45.336  0.00  0.00            
ATOM   4578  O   WAT X 341      12.502  57.724  52.270  0.00  0.00            
ATOM   4579  H1  WAT X 341      11.646  57.952  51.908  0.00  0.00            
ATOM   4580  H2  WAT X 341      13.125  58.232  51.751  0.00  0.00            
ATOM   4581  O   WAT X 342      27.127   3.941  32.118  0.00  0.00            
ATOM   4582  H1  WAT X 342      27.066   3.376  32.888  0.00  0.00            
ATOM   4583  H2  WAT X 342      26.221   4.055  31.831  0.00  0.00            
ATOM   4584  O   WAT X 343      53.970  58.499   5.919  0.00  0.00            
ATOM   4585  H1  WAT X 343      53.138  58.790   6.292  0.00  0.00            
ATOM   4586  H2  WAT X 343      54.349  59.288   5.532  0.00  0.00            
ATOM   4587  O   WAT X 344      19.668  57.740   7.013  0.00  0.00            
ATOM   4588  H1  WAT X 344      18.919  57.164   7.163  0.00  0.00            
ATOM   4589  H2  WAT X 344      19.423  58.566   7.430  0.00  0.00            
ATOM   4590  O   WAT X 345      71.762   5.931  18.803  0.00  0.00            
ATOM   4591  H1  WAT X 345      72.307   5.743  18.038  0.00  0.00            
ATOM   4592  H2  WAT X 345      71.825   6.879  18.914  0.00  0.00            
ATOM   4593  O   WAT X 346      20.829  47.495  49.391  0.00  0.00            
ATOM   4594  H1  WAT X 346      20.378  48.093  48.796  0.00  0.00            
ATOM   4595  H2  WAT X 346      20.596  46.622  49.074  0.00  0.00            
ATOM   4596  O   WAT X 347      29.239  19.921  48.537  0.00  0.00            
ATOM   4597  H1  WAT X 347      28.485  19.604  48.038  0.00  0.00            
ATOM   4598  H2  WAT X 347      29.261  19.365  49.316  0.00  0.00            
ATOM   4599  O   WAT X 348      25.113  24.927  10.031  0.00  0.00            
ATOM   4600  H1  WAT X 348      24.716  25.364  10.784  0.00  0.00            
ATOM   4601  H2  WAT X 348      26.045  25.135  10.096  0.00  0.00            
ATOM   4602  O   WAT X 349      27.076  53.453   7.102  0.00  0.00            
ATOM   4603  H1  WAT X 349      27.702  52.921   7.593  0.00  0.00            
ATOM   4604  H2  WAT X 349      27.069  53.067   6.226  0.00  0.00            
ATOM   4605  O   WAT X 350      54.909  15.083  52.817  0.00  0.00            
ATOM   4606  H1  WAT X 350      54.889  14.441  52.107  0.00  0.00            
ATOM   4607  H2  WAT X 350      55.469  15.787  52.487  0.00  0.00            
ATOM   4608  O   WAT X 351      31.383  49.434  15.874  0.00  0.00            
ATOM   4609  H1  WAT X 351      32.338  49.446  15.812  0.00  0.00            
ATOM   4610  H2  WAT X 351      31.119  50.334  15.686  0.00  0.00            
ATOM   4611  O   WAT X 352      17.545   7.652  37.142  0.00  0.00            
ATOM   4612  H1  WAT X 352      17.931   6.781  37.056  0.00  0.00            
ATOM   4613  H2  WAT X 352      17.627   7.860  38.073  0.00  0.00            
ATOM   4614  O   WAT X 353      48.195  32.826  61.021  0.00  0.00            
ATOM   4615  H1  WAT X 353      47.285  33.060  61.209  0.00  0.00            
ATOM   4616  H2  WAT X 353      48.135  32.173  60.324  0.00  0.00            
ATOM   4617  O   WAT X 354      22.563  57.136  39.752  0.00  0.00            
ATOM   4618  H1  WAT X 354      22.947  57.833  40.284  0.00  0.00            
ATOM   4619  H2  WAT X 354      23.208  56.977  39.063  0.00  0.00            
ATOM   4620  O   WAT X 355      25.101  36.665  12.746  0.00  0.00            
ATOM   4621  H1  WAT X 355      25.750  36.048  12.408  0.00  0.00            
ATOM   4622  H2  WAT X 355      24.450  36.734  12.048  0.00  0.00            
ATOM   4623  O   WAT X 356      12.494  18.680  59.437  0.00  0.00            
ATOM   4624  H1  WAT X 356      13.441  18.692  59.302  0.00  0.00            
ATOM   4625  H2  WAT X 356      12.127  18.619  58.555  0.00  0.00            
ATOM   4626  O   WAT X 357       7.575  41.653  27.806  0.00  0.00            
ATOM   4627  H1  WAT X 357       8.112  40.868  27.910  0.00  0.00            
ATOM   4628  H2  WAT X 357       8.005  42.146  27.107  0.00  0.00            
ATOM   4629  O   WAT X 358      73.729  62.931  11.355  0.00  0.00            
ATOM   4630  H1  WAT X 358      73.399  63.535  10.690  0.00  0.00            
ATOM   4631  H2  WAT X 358      74.681  63.025  11.313  0.00  0.00            
ATOM   4632  O   WAT X 359      29.462  64.177  48.680  0.00  0.00            
ATOM   4633  H1  WAT X 359      29.069  63.552  48.071  0.00  0.00            
ATOM   4634  H2  WAT X 359      29.749  63.643  49.420  0.00  0.00            
ATOM   4635  O   WAT X 360      15.064  27.765  57.876  0.00  0.00            
ATOM   4636  H1  WAT X 360      15.103  27.788  56.920  0.00  0.00            
ATOM   4637  H2  WAT X 360      14.755  28.637  58.123  0.00  0.00            
ATOM   4638  O   WAT X 361      14.338  55.827  13.697  0.00  0.00            
ATOM   4639  H1  WAT X 361      15.253  56.032  13.506  0.00  0.00            
ATOM   4640  H2  WAT X 361      14.380  55.186  14.408  0.00  0.00            
ATOM   4641  O   WAT X 362      68.321   7.441  52.106  0.00  0.00            
ATOM   4642  H1  WAT X 362      68.149   8.377  52.209  0.00  0.00            
ATOM   4643  H2  WAT X 362      67.705   7.158  51.430  0.00  0.00            
ATOM   4644  O   WAT X 363      47.521  27.667  63.094  0.00  0.00            
ATOM   4645  H1  WAT X 363      47.879  26.804  63.299  0.00  0.00            
ATOM   4646  H2  WAT X 363      48.244  28.132  62.670  0.00  0.00            
ATOM   4647  O   WAT X 364      26.248  25.270  62.810  0.00  0.00            
ATOM   4648  H1  WAT X 364      25.444  24.944  62.407  0.00  0.00            
ATOM   4649  H2  WAT X 364      26.554  25.955  62.215  0.00  0.00            
ATOM   4650  O   WAT X 365      32.112  64.396  30.221  0.00  0.00            
ATOM   4651  H1  WAT X 365      31.895  63.837  29.475  0.00  0.00            
ATOM   4652  H2  WAT X 365      31.923  65.284  29.919  0.00  0.00            
ATOM   4653  O   WAT X 366      61.715   8.711  20.617  0.00  0.00            
ATOM   4654  H1  WAT X 366      60.911   9.211  20.760  0.00  0.00            
ATOM   4655  H2  WAT X 366      62.396   9.375  20.513  0.00  0.00            
ATOM   4656  O   WAT X 367      14.658  12.195  41.347  0.00  0.00            
ATOM   4657  H1  WAT X 367      14.927  11.613  40.636  0.00  0.00            
ATOM   4658  H2  WAT X 367      13.795  11.873  41.606  0.00  0.00            
ATOM   4659  O   WAT X 368       4.261  14.663  16.658  0.00  0.00            
ATOM   4660  H1  WAT X 368       4.789  15.370  17.028  0.00  0.00            
ATOM   4661  H2  WAT X 368       3.360  14.892  16.886  0.00  0.00            
ATOM   4662  O   WAT X 369      66.551  38.651  11.355  0.00  0.00            
ATOM   4663  H1  WAT X 369      66.700  37.895  10.788  0.00  0.00            
ATOM   4664  H2  WAT X 369      65.606  38.799  11.315  0.00  0.00            
ATOM   4665  O   WAT X 370      21.320  40.621  54.604  0.00  0.00            
ATOM   4666  H1  WAT X 370      21.766  40.375  53.794  0.00  0.00            
ATOM   4667  H2  WAT X 370      21.626  41.510  54.786  0.00  0.00            
ATOM   4668  O   WAT X 371      15.856   3.391  49.678  0.00  0.00            
ATOM   4669  H1  WAT X 371      16.339   4.213  49.592  0.00  0.00            
ATOM   4670  H2  WAT X 371      15.980   3.135  50.592  0.00  0.00            
ATOM   4671  O   WAT X 372      30.340  60.156  28.135  0.00  0.00            
ATOM   4672  H1  WAT X 372      29.982  59.760  28.930  0.00  0.00            
ATOM   4673  H2  WAT X 372      31.211  60.458  28.389  0.00  0.00            
ATOM   4674  O   WAT X 373      65.104  52.993  25.927  0.00  0.00            
ATOM   4675  H1  WAT X 373      64.670  52.681  26.721  0.00  0.00            
ATOM   4676  H2  WAT X 373      64.871  52.350  25.257  0.00  0.00            
ATOM   4677  O   WAT X 374      55.569  60.318  50.386  0.00  0.00            
ATOM   4678  H1  WAT X 374      56.523  60.385  50.352  0.00  0.00            
ATOM   4679  H2  WAT X 374      55.352  60.449  51.309  0.00  0.00            
ATOM   4680  O   WAT X 375      61.664  18.493   7.351  0.00  0.00            
ATOM   4681  H1  WAT X 375      60.714  18.577   7.431  0.00  0.00            
ATOM   4682  H2  WAT X 375      61.883  18.985   6.560  0.00  0.00            
ATOM   4683  O   WAT X 376      71.801  32.713  57.599  0.00  0.00            
ATOM   4684  H1  WAT X 376      72.188  33.416  57.078  0.00  0.00            
ATOM   4685  H2  WAT X 376      71.976  31.917  57.096  0.00  0.00            
ATOM   4686  O   WAT X 377      17.585  51.198  59.331  0.00  0.00            
ATOM   4687  H1  WAT X 377      17.501  51.506  60.233  0.00  0.00            
ATOM   4688  H2  WAT X 377      17.966  50.324  59.410  0.00  0.00            
ATOM   4689  O   WAT X 378      38.013   3.770  16.929  0.00  0.00            
ATOM   4690  H1  WAT X 378      37.407   3.689  17.666  0.00  0.00            
ATOM   4691  H2  WAT X 378      38.293   2.872  16.751  0.00  0.00            
ATOM   4692  O   WAT X 379      30.554  22.092   8.350  0.00  0.00            
ATOM   4693  H1  WAT X 379      30.501  22.617   9.149  0.00  0.00            
ATOM   4694  H2  WAT X 379      29.642  21.958   8.090  0.00  0.00            
ATOM   4695  O   WAT X 380      67.253  10.984  55.482  0.00  0.00            
ATOM   4696  H1  WAT X 380      67.917  10.883  54.800  0.00  0.00            
ATOM   4697  H2  WAT X 380      66.726  10.186  55.424  0.00  0.00            
ATOM   4698  O   WAT X 381      13.469  21.619  53.128  0.00  0.00            
ATOM   4699  H1  WAT X 381      13.134  22.427  52.740  0.00  0.00            
ATOM   4700  H2  WAT X 381      13.784  21.881  53.993  0.00  0.00            
ATOM   4701  O   WAT X 382      42.619  27.295  63.782  0.00  0.00            
ATOM   4702  H1  WAT X 382      43.371  26.879  63.361  0.00  0.00            
ATOM   4703  H2  WAT X 382      42.999  27.813  64.492  0.00  0.00            
ATOM   4704  O   WAT X 383       8.296  39.672   3.844  0.00  0.00            
ATOM   4705  H1  WAT X 383       8.254  39.291   2.967  0.00  0.00            
ATOM   4706  H2  WAT X 383       9.201  39.534   4.123  0.00  0.00            
ATOM   4707  O   WAT X 384      71.844  11.370  26.960  0.00  0.00            
ATOM   4708  H1  WAT X 384      71.518  10.948  27.755  0.00  0.00            
ATOM   4709  H2  WAT X 384      71.220  11.115  26.281  0.00  0.00            
ATOM   4710  O   WAT X 385      28.204   3.809  35.453  0.00  0.00            
ATOM   4711  H1  WAT X 385      27.783   3.216  34.830  0.00  0.00            
ATOM   4712  H2  WAT X 385      27.981   3.451  36.312  0.00  0.00            
ATOM   4713  O   WAT X 386      61.601  46.703  32.973  0.00  0.00            
ATOM   4714  H1  WAT X 386      62.519  46.616  33.228  0.00  0.00            
ATOM   4715  H2  WAT X 386      61.554  47.552  32.532  0.00  0.00            
ATOM   4716  O   WAT X 387      51.528  16.296   2.717  0.00  0.00            
ATOM   4717  H1  WAT X 387      52.396  16.689   2.619  0.00  0.00            
ATOM   4718  H2  WAT X 387      50.926  17.040   2.704  0.00  0.00            
ATOM   4719  O   WAT X 388      46.519  37.531  54.976  0.00  0.00            
ATOM   4720  H1  WAT X 388      47.377  37.855  54.700  0.00  0.00            
ATOM   4721  H2  WAT X 388      46.393  37.901  55.849  0.00  0.00            
ATOM   4722  O   WAT X 389      41.022  54.580  60.909  0.00  0.00            
ATOM   4723  H1  WAT X 389      41.969  54.450  60.958  0.00  0.00            
ATOM   4724  H2  WAT X 389      40.759  54.127  60.108  0.00  0.00            
ATOM   4725  O   WAT X 390      14.925  36.746  32.153  0.00  0.00            
ATOM   4726  H1  WAT X 390      14.775  36.976  33.070  0.00  0.00            
ATOM   4727  H2  WAT X 390      15.115  35.808  32.169  0.00  0.00            
ATOM   4728  O   WAT X 391      36.215   1.808   5.316  0.00  0.00            
ATOM   4729  H1  WAT X 391      35.666   2.590   5.369  0.00  0.00            
ATOM   4730  H2  WAT X 391      36.856   1.917   6.018  0.00  0.00            
ATOM   4731  O   WAT X 392      21.613  36.788  63.878  0.00  0.00            
ATOM   4732  H1  WAT X 392      21.047  37.490  64.198  0.00  0.00            
ATOM   4733  H2  WAT X 392      22.153  37.203  63.205  0.00  0.00            
ATOM   4734  O   WAT X 393      69.669  54.818  35.036  0.00  0.00            
ATOM   4735  H1  WAT X 393      69.420  55.508  34.421  0.00  0.00            
ATOM   4736  H2  WAT X 393      69.042  54.114  34.873  0.00  0.00            
ATOM   4737  O   WAT X 394       7.259  20.162  28.960  0.00  0.00            
ATOM   4738  H1  WAT X 394       6.921  19.644  29.691  0.00  0.00            
ATOM   4739  H2  WAT X 394       8.096  19.751  28.743  0.00  0.00            
ATOM   4740  O   WAT X 395      22.192   4.548  44.301  0.00  0.00            
ATOM   4741  H1  WAT X 395      23.085   4.843  44.478  0.00  0.00            
ATOM   4742  H2  WAT X 395      22.302   3.715  43.841  0.00  0.00            
ATOM   4743  O   WAT X 396       1.811  54.310  61.205  0.00  0.00            
ATOM   4744  H1  WAT X 396       0.966  54.380  61.649  0.00  0.00            
ATOM   4745  H2  WAT X 396       2.066  55.216  61.031  0.00  0.00            
ATOM   4746  O   WAT X 397      63.443  49.807  61.197  0.00  0.00            
ATOM   4747  H1  WAT X 397      63.011  50.204  61.953  0.00  0.00            
ATOM   4748  H2  WAT X 397      63.320  48.866  61.319  0.00  0.00            
ATOM   4749  O   WAT X 398       1.729  61.462  42.639  0.00  0.00            
ATOM   4750  H1  WAT X 398       0.889  61.159  42.293  0.00  0.00            
ATOM   4751  H2  WAT X 398       2.373  60.859  42.267  0.00  0.00            
ATOM   4752  O   WAT X 399      31.692  36.819  21.998  0.00  0.00            
ATOM   4753  H1  WAT X 399      32.332  36.129  22.172  0.00  0.00            
ATOM   4754  H2  WAT X 399      32.217  37.614  21.898  0.00  0.00            
ATOM   4755  O   WAT X 400      36.594  37.594  15.572  0.00  0.00            
ATOM   4756  H1  WAT X 400      37.255  36.911  15.460  0.00  0.00            
ATOM   4757  H2  WAT X 400      36.964  38.178  16.234  0.00  0.00            
ATOM   4758  O   WAT X 401       8.969  30.078  48.061  0.00  0.00            
ATOM   4759  H1  WAT X 401       9.716  29.904  47.488  0.00  0.00            
ATOM   4760  H2  WAT X 401       9.236  29.735  48.913  0.00  0.00            
ATOM   4761  O   WAT X 402      33.313  62.666  50.681  0.00  0.00            
ATOM   4762  H1  WAT X 402      33.880  62.728  49.912  0.00  0.00            
ATOM   4763  H2  WAT X 402      33.861  62.963  51.407  0.00  0.00            
ATOM   4764  O   WAT X 403      67.165  47.729  54.814  0.00  0.00            
ATOM   4765  H1  WAT X 403      66.369  48.109  55.185  0.00  0.00            
ATOM   4766  H2  WAT X 403      67.213  46.853  55.195  0.00  0.00            
ATOM   4767  O   WAT X 404      12.239  39.055  43.219  0.00  0.00            
ATOM   4768  H1  WAT X 404      11.400  39.495  43.354  0.00  0.00            
ATOM   4769  H2  WAT X 404      12.490  39.287  42.325  0.00  0.00            
ATOM   4770  O   WAT X 405      38.936  40.326  12.532  0.00  0.00            
ATOM   4771  H1  WAT X 405      38.337  39.596  12.688  0.00  0.00            
ATOM   4772  H2  WAT X 405      39.337  40.493  13.385  0.00  0.00            
ATOM   4773  O   WAT X 406       0.481  26.979  41.909  0.00  0.00            
ATOM   4774  H1  WAT X 406       1.283  27.437  41.657  0.00  0.00            
ATOM   4775  H2  WAT X 406      -0.183  27.306  41.302  0.00  0.00            
ATOM   4776  O   WAT X 407      36.578  41.280  -0.265  0.00  0.00            
ATOM   4777  H1  WAT X 407      37.437  41.600   0.010  0.00  0.00            
ATOM   4778  H2  WAT X 407      36.030  41.362   0.516  0.00  0.00            
ATOM   4779  O   WAT X 408      61.673  38.759  10.768  0.00  0.00            
ATOM   4780  H1  WAT X 408      61.474  38.719   9.833  0.00  0.00            
ATOM   4781  H2  WAT X 408      60.850  38.529  11.198  0.00  0.00            
ATOM   4782  O   WAT X 409      67.463  19.267  31.718  0.00  0.00            
ATOM   4783  H1  WAT X 409      67.767  19.701  30.921  0.00  0.00            
ATOM   4784  H2  WAT X 409      67.977  19.666  32.420  0.00  0.00            
ATOM   4785  O   WAT X 410      22.510  18.406  11.781  0.00  0.00            
ATOM   4786  H1  WAT X 410      22.756  17.486  11.883  0.00  0.00            
ATOM   4787  H2  WAT X 410      22.915  18.672  10.955  0.00  0.00            
ATOM   4788  O   WAT X 411      37.923   7.326  28.990  0.00  0.00            
ATOM   4789  H1  WAT X 411      38.045   7.902  29.744  0.00  0.00            
ATOM   4790  H2  WAT X 411      37.213   7.730  28.492  0.00  0.00            
ATOM   4791  O   WAT X 412      49.478  26.613   2.483  0.00  0.00            
ATOM   4792  H1  WAT X 412      50.290  27.090   2.651  0.00  0.00            
ATOM   4793  H2  WAT X 412      49.595  25.775   2.930  0.00  0.00            
ATOM   4794  O   WAT X 413      10.359  56.164  60.684  0.00  0.00            
ATOM   4795  H1  WAT X 413      10.251  55.701  61.515  0.00  0.00            
ATOM   4796  H2  WAT X 413      11.304  56.291  60.602  0.00  0.00            
ATOM   4797  O   WAT X 414      42.833  52.841   9.511  0.00  0.00            
ATOM   4798  H1  WAT X 414      42.087  52.528   9.000  0.00  0.00            
ATOM   4799  H2  WAT X 414      43.276  52.043   9.801  0.00  0.00            
ATOM   4800  O   WAT X 415      35.828  11.183  56.613  0.00  0.00            
ATOM   4801  H1  WAT X 415      35.171  10.590  56.250  0.00  0.00            
ATOM   4802  H2  WAT X 415      36.378  10.625  57.162  0.00  0.00            
ATOM   4803  O   WAT X 416      18.463   6.717  13.035  0.00  0.00            
ATOM   4804  H1  WAT X 416      17.866   6.464  12.331  0.00  0.00            
ATOM   4805  H2  WAT X 416      19.334   6.502  12.700  0.00  0.00            
ATOM   4806  O   WAT X 417      16.066  62.787   8.372  0.00  0.00            
ATOM   4807  H1  WAT X 417      17.005  62.647   8.488  0.00  0.00            
ATOM   4808  H2  WAT X 417      15.693  61.906   8.350  0.00  0.00            
ATOM   4809  O   WAT X 418      46.908   0.070  30.147  0.00  0.00            
ATOM   4810  H1  WAT X 418      47.302   0.874  30.485  0.00  0.00            
ATOM   4811  H2  WAT X 418      45.969   0.255  30.125  0.00  0.00            
ATOM   4812  O   WAT X 419      38.886  38.947   4.364  0.00  0.00            
ATOM   4813  H1  WAT X 419      38.982  39.126   5.299  0.00  0.00            
ATOM   4814  H2  WAT X 419      37.981  38.652   4.268  0.00  0.00            
ATOM   4815  O   WAT X 420      41.020   9.384  61.614  0.00  0.00            
ATOM   4816  H1  WAT X 420      41.788   9.310  61.049  0.00  0.00            
ATOM   4817  H2  WAT X 420      41.343   9.165  62.488  0.00  0.00            
ATOM   4818  O   WAT X 421      23.629  56.052  54.846  0.00  0.00            
ATOM   4819  H1  WAT X 421      22.911  56.676  54.959  0.00  0.00            
ATOM   4820  H2  WAT X 421      24.311  56.361  55.442  0.00  0.00            
ATOM   4821  O   WAT X 422      64.966  56.242  14.741  0.00  0.00            
ATOM   4822  H1  WAT X 422      64.752  55.866  13.886  0.00  0.00            
ATOM   4823  H2  WAT X 422      65.921  56.208  14.785  0.00  0.00            
ATOM   4824  O   WAT X 423       2.496  38.672  26.930  0.00  0.00            
ATOM   4825  H1  WAT X 423       2.948  39.342  26.418  0.00  0.00            
ATOM   4826  H2  WAT X 423       2.569  38.973  27.836  0.00  0.00            
ATOM   4827  O   WAT X 424      72.360  27.998  20.484  0.00  0.00            
ATOM   4828  H1  WAT X 424      72.816  28.513  19.818  0.00  0.00            
ATOM   4829  H2  WAT X 424      71.861  28.643  20.985  0.00  0.00            
ATOM   4830  O   WAT X 425      71.825  34.052  12.052  0.00  0.00            
ATOM   4831  H1  WAT X 425      71.465  34.909  11.823  0.00  0.00            
ATOM   4832  H2  WAT X 425      71.604  33.494  11.306  0.00  0.00            
ATOM   4833  O   WAT X 426      35.762  59.798  51.591  0.00  0.00            
ATOM   4834  H1  WAT X 426      35.116  60.251  51.049  0.00  0.00            
ATOM   4835  H2  WAT X 426      36.325  59.345  50.964  0.00  0.00            
ATOM   4836  O   WAT X 427      64.054  43.209  10.452  0.00  0.00            
ATOM   4837  H1  WAT X 427      63.327  42.599  10.577  0.00  0.00            
ATOM   4838  H2  WAT X 427      64.267  43.511  11.336  0.00  0.00            
ATOM   4839  O   WAT X 428      37.819   9.484  20.203  0.00  0.00            
ATOM   4840  H1  WAT X 428      37.932   8.903  19.451  0.00  0.00            
ATOM   4841  H2  WAT X 428      38.540   9.260  20.791  0.00  0.00            
ATOM   4842  O   WAT X 429       1.386  42.890  51.211  0.00  0.00            
ATOM   4843  H1  WAT X 429       1.323  41.941  51.317  0.00  0.00            
ATOM   4844  H2  WAT X 429       1.468  43.021  50.266  0.00  0.00            
ATOM   4845  O   WAT X 430      59.227  40.070  24.117  0.00  0.00            
ATOM   4846  H1  WAT X 430      58.623  40.695  23.715  0.00  0.00            
ATOM   4847  H2  WAT X 430      60.088  40.322  23.784  0.00  0.00            
ATOM   4848  O   WAT X 431      62.821  63.643  34.342  0.00  0.00            
ATOM   4849  H1  WAT X 431      62.216  64.225  34.801  0.00  0.00            
ATOM   4850  H2  WAT X 431      63.604  64.175  34.199  0.00  0.00            
ATOM   4851  O   WAT X 432       0.964  47.344  33.495  0.00  0.00            
ATOM   4852  H1  WAT X 432       0.499  48.067  33.074  0.00  0.00            
ATOM   4853  H2  WAT X 432       0.421  47.118  34.251  0.00  0.00            
ATOM   4854  O   WAT X 433       4.419  41.861  59.074  0.00  0.00            
ATOM   4855  H1  WAT X 433       3.613  42.378  59.049  0.00  0.00            
ATOM   4856  H2  WAT X 433       4.883  42.104  58.273  0.00  0.00            
ATOM   4857  O   WAT X 434      55.966  48.024  53.385  0.00  0.00            
ATOM   4858  H1  WAT X 434      55.945  48.665  54.096  0.00  0.00            
ATOM   4859  H2  WAT X 434      56.225  48.529  52.614  0.00  0.00            
ATOM   4860  O   WAT X 435      60.965  19.948  29.774  0.00  0.00            
ATOM   4861  H1  WAT X 435      60.450  20.543  29.230  0.00  0.00            
ATOM   4862  H2  WAT X 435      61.415  19.380  29.149  0.00  0.00            
ATOM   4863  O   WAT X 436      55.186   5.783  10.512  0.00  0.00            
ATOM   4864  H1  WAT X 436      55.739   6.376  10.003  0.00  0.00            
ATOM   4865  H2  WAT X 436      54.435   6.317  10.769  0.00  0.00            
ATOM   4866  O   WAT X 437      37.590  10.336  54.303  0.00  0.00            
ATOM   4867  H1  WAT X 437      37.020  10.917  53.799  0.00  0.00            
ATOM   4868  H2  WAT X 437      37.218   9.464  54.172  0.00  0.00            
ATOM   4869  O   WAT X 438      16.912   5.891  48.562  0.00  0.00            
ATOM   4870  H1  WAT X 438      17.859   6.029  48.540  0.00  0.00            
ATOM   4871  H2  WAT X 438      16.560   6.703  48.928  0.00  0.00            
ATOM   4872  O   WAT X 439      36.524  62.403  48.346  0.00  0.00            
ATOM   4873  H1  WAT X 439      35.840  61.736  48.406  0.00  0.00            
ATOM   4874  H2  WAT X 439      36.214  63.114  48.906  0.00  0.00            
ATOM   4875  O   WAT X 440      69.750  28.476  44.792  0.00  0.00            
ATOM   4876  H1  WAT X 440      70.529  28.492  44.236  0.00  0.00            
ATOM   4877  H2  WAT X 440      69.017  28.441  44.178  0.00  0.00            
ATOM   4878  O   WAT X 441      65.468   6.440  22.561  0.00  0.00            
ATOM   4879  H1  WAT X 441      66.189   6.327  23.180  0.00  0.00            
ATOM   4880  H2  WAT X 441      65.820   6.134  21.725  0.00  0.00            
ATOM   4881  O   WAT X 442      14.684  52.173  35.474  0.00  0.00            
ATOM   4882  H1  WAT X 442      14.795  53.075  35.173  0.00  0.00            
ATOM   4883  H2  WAT X 442      13.736  52.047  35.511  0.00  0.00            
ATOM   4884  O   WAT X 443       2.331  34.871  42.614  0.00  0.00            
ATOM   4885  H1  WAT X 443       3.031  35.253  42.085  0.00  0.00            
ATOM   4886  H2  WAT X 443       2.764  34.187  43.126  0.00  0.00            
ATOM   4887  O   WAT X 444      33.555  63.454  35.868  0.00  0.00            
ATOM   4888  H1  WAT X 444      34.078  63.902  36.534  0.00  0.00            
ATOM   4889  H2  WAT X 444      33.628  64.010  35.093  0.00  0.00            
ATOM   4890  O   WAT X 445      47.466  57.656  56.286  0.00  0.00            
ATOM   4891  H1  WAT X 445      48.286  57.855  56.739  0.00  0.00            
ATOM   4892  H2  WAT X 445      47.194  56.810  56.643  0.00  0.00            
ATOM   4893  O   WAT X 446      17.362  34.235  14.843  0.00  0.00            
ATOM   4894  H1  WAT X 446      18.192  33.805  14.640  0.00  0.00            
ATOM   4895  H2  WAT X 446      17.604  35.137  15.050  0.00  0.00            
ATOM   4896  O   WAT X 447      38.183  60.586  18.201  0.00  0.00            
ATOM   4897  H1  WAT X 447      37.285  60.404  18.476  0.00  0.00            
ATOM   4898  H2  WAT X 447      38.728  60.174  18.871  0.00  0.00            
ATOM   4899  O   WAT X 448      25.110   9.548  36.849  0.00  0.00            
ATOM   4900  H1  WAT X 448      25.336  10.434  36.565  0.00  0.00            
ATOM   4901  H2  WAT X 448      25.847   9.009  36.563  0.00  0.00            
ATOM   4902  O   WAT X 449      48.722   0.428   7.467  0.00  0.00            
ATOM   4903  H1  WAT X 449      48.675   0.216   8.399  0.00  0.00            
ATOM   4904  H2  WAT X 449      49.368  -0.184   7.114  0.00  0.00            
ATOM   4905  O   WAT X 450      55.367  21.565   3.853  0.00  0.00            
ATOM   4906  H1  WAT X 450      54.732  21.062   3.343  0.00  0.00            
ATOM   4907  H2  WAT X 450      55.359  22.435   3.455  0.00  0.00            
ATOM   4908  O   WAT X 451      59.704  59.901   6.974  0.00  0.00            
ATOM   4909  H1  WAT X 451      59.455  60.241   7.833  0.00  0.00            
ATOM   4910  H2  WAT X 451      60.646  59.744   7.043  0.00  0.00            
ATOM   4911  O   WAT X 452       4.410  23.312   0.292  0.00  0.00            
ATOM   4912  H1  WAT X 452       4.625  22.484   0.721  0.00  0.00            
ATOM   4913  H2  WAT X 452       5.259  23.706   0.092  0.00  0.00            
ATOM   4914  O   WAT X 453      26.797  24.611  13.970  0.00  0.00            
ATOM   4915  H1  WAT X 453      25.893  24.497  14.263  0.00  0.00            
ATOM   4916  H2  WAT X 453      27.310  24.047  14.549  0.00  0.00            
ATOM   4917  O   WAT X 454       9.405  45.938  19.455  0.00  0.00            
ATOM   4918  H1  WAT X 454       8.840  45.225  19.157  0.00  0.00            
ATOM   4919  H2  WAT X 454      10.150  45.920  18.854  0.00  0.00            
ATOM   4920  O   WAT X 455      64.204   1.014  29.810  0.00  0.00            
ATOM   4921  H1  WAT X 455      64.266   1.317  28.905  0.00  0.00            
ATOM   4922  H2  WAT X 455      64.649   0.166  29.810  0.00  0.00            
ATOM   4923  O   WAT X 456      69.264  12.765  59.073  0.00  0.00            
ATOM   4924  H1  WAT X 456      70.080  12.341  59.339  0.00  0.00            
ATOM   4925  H2  WAT X 456      69.499  13.270  58.295  0.00  0.00            
ATOM   4926  O   WAT X 457      28.524  17.859  12.930  0.00  0.00            
ATOM   4927  H1  WAT X 457      27.772  17.890  13.521  0.00  0.00            
ATOM   4928  H2  WAT X 457      28.165  18.086  12.072  0.00  0.00            
ATOM   4929  O   WAT X 458      35.200  57.270  62.656  0.00  0.00            
ATOM   4930  H1  WAT X 458      34.650  56.656  62.169  0.00  0.00            
ATOM   4931  H2  WAT X 458      36.044  57.247  62.205  0.00  0.00            
ATOM   4932  O   WAT X 459      76.560  10.009  42.139  0.00  0.00            
ATOM   4933  H1  WAT X 459      76.169  10.828  41.834  0.00  0.00            
ATOM   4934  H2  WAT X 459      76.480  10.046  43.092  0.00  0.00            
ATOM   4935  O   WAT X 460      67.585  50.153  53.579  0.00  0.00            
ATOM   4936  H1  WAT X 460      68.012  50.065  52.727  0.00  0.00            
ATOM   4937  H2  WAT X 460      67.491  49.253  53.893  0.00  0.00            
ATOM   4938  O   WAT X 461      61.488  17.429  14.091  0.00  0.00            
ATOM   4939  H1  WAT X 461      61.474  18.324  14.429  0.00  0.00            
ATOM   4940  H2  WAT X 461      62.277  17.389  13.550  0.00  0.00            
ATOM   4941  O   WAT X 462      15.154   2.341  24.466  0.00  0.00            
ATOM   4942  H1  WAT X 462      14.706   1.935  25.209  0.00  0.00            
ATOM   4943  H2  WAT X 462      14.764   3.212  24.398  0.00  0.00            
ATOM   4944  O   WAT X 463      41.465  53.057  56.558  0.00  0.00            
ATOM   4945  H1  WAT X 463      41.482  53.063  55.601  0.00  0.00            
ATOM   4946  H2  WAT X 463      40.557  53.260  56.783  0.00  0.00            
ATOM   4947  O   WAT X 464       8.375  23.582  56.556  0.00  0.00            
ATOM   4948  H1  WAT X 464       9.147  23.313  56.059  0.00  0.00            
ATOM   4949  H2  WAT X 464       7.719  22.913  56.361  0.00  0.00            
ATOM   4950  O   WAT X 465       7.467   6.228  19.168  0.00  0.00            
ATOM   4951  H1  WAT X 465       7.455   7.182  19.244  0.00  0.00            
ATOM   4952  H2  WAT X 465       8.212   5.954  19.703  0.00  0.00            
ATOM   4953  O   WAT X 466      56.467  15.129  35.252  0.00  0.00            
ATOM   4954  H1  WAT X 466      56.594  14.181  35.289  0.00  0.00            
ATOM   4955  H2  WAT X 466      57.300  15.470  34.926  0.00  0.00            
ATOM   4956  O   WAT X 467      33.456  53.686  50.018  0.00  0.00            
ATOM   4957  H1  WAT X 467      33.503  53.553  49.072  0.00  0.00            
ATOM   4958  H2  WAT X 467      34.061  54.408  50.189  0.00  0.00            
ATOM   4959  O   WAT X 468       6.260  43.656  29.765  0.00  0.00            
ATOM   4960  H1  WAT X 468       5.325  43.836  29.660  0.00  0.00            
ATOM   4961  H2  WAT X 468       6.429  42.918  29.180  0.00  0.00            
ATOM   4962  O   WAT X 469       8.657  10.604  10.258  0.00  0.00            
ATOM   4963  H1  WAT X 469       8.553  11.447   9.817  0.00  0.00            
ATOM   4964  H2  WAT X 469       9.234  10.102   9.682  0.00  0.00            
ATOM   4965  O   WAT X 470      66.168  61.738  55.953  0.00  0.00            
ATOM   4966  H1  WAT X 470      66.374  61.176  55.206  0.00  0.00            
ATOM   4967  H2  WAT X 470      65.961  61.129  56.662  0.00  0.00            
ATOM   4968  O   WAT X 471      63.038  11.091  20.089  0.00  0.00            
ATOM   4969  H1  WAT X 471      63.765  11.698  20.223  0.00  0.00            
ATOM   4970  H2  WAT X 471      62.513  11.495  19.398  0.00  0.00            
ATOM   4971  O   WAT X 472      55.901   5.483  28.201  0.00  0.00            
ATOM   4972  H1  WAT X 472      56.355   4.679  27.947  0.00  0.00            
ATOM   4973  H2  WAT X 472      55.504   5.276  29.048  0.00  0.00            
ATOM   4974  O   WAT X 473      36.797  38.784  13.180  0.00  0.00            
ATOM   4975  H1  WAT X 473      36.739  38.264  13.981  0.00  0.00            
ATOM   4976  H2  WAT X 473      36.266  39.560  13.359  0.00  0.00            
ATOM   4977  O   WAT X 474      73.417  56.369  20.742  0.00  0.00            
ATOM   4978  H1  WAT X 474      72.926  57.101  21.116  0.00  0.00            
ATOM   4979  H2  WAT X 474      73.512  55.750  21.466  0.00  0.00            
ATOM   4980  O   WAT X 475      16.275  57.928   6.797  0.00  0.00            
ATOM   4981  H1  WAT X 475      15.628  57.615   6.164  0.00  0.00            
ATOM   4982  H2  WAT X 475      16.339  57.224   7.442  0.00  0.00            
ATOM   4983  O   WAT X 476      11.846  60.153  48.913  0.00  0.00            
ATOM   4984  H1  WAT X 476      11.292  60.826  48.517  0.00  0.00            
ATOM   4985  H2  WAT X 476      12.740  60.458  48.760  0.00  0.00            
ATOM   4986  O   WAT X 477      37.964  62.818  36.490  0.00  0.00            
ATOM   4987  H1  WAT X 477      37.770  61.916  36.746  0.00  0.00            
ATOM   4988  H2  WAT X 477      38.033  62.786  35.536  0.00  0.00            
ATOM   4989  O   WAT X 478       0.122  37.058  60.461  0.00  0.00            
ATOM   4990  H1  WAT X 478       0.436  36.848  59.581  0.00  0.00            
ATOM   4991  H2  WAT X 478       0.399  36.316  60.998  0.00  0.00            
ATOM   4992  O   WAT X 479      16.157  48.075  44.867  0.00  0.00            
ATOM   4993  H1  WAT X 479      16.658  47.630  45.550  0.00  0.00            
ATOM   4994  H2  WAT X 479      15.323  48.291  45.283  0.00  0.00            
ATOM   4995  O   WAT X 480      11.864   6.389  42.540  0.00  0.00            
ATOM   4996  H1  WAT X 480      12.498   7.040  42.240  0.00  0.00            
ATOM   4997  H2  WAT X 480      12.264   5.547  42.322  0.00  0.00            
ATOM   4998  O   WAT X 481      33.990  29.764   9.790  0.00  0.00            
ATOM   4999  H1  WAT X 481      33.879  28.952  10.283  0.00  0.00            
ATOM   5000  H2  WAT X 481      34.109  30.437  10.460  0.00  0.00            
ATOM   5001  O   WAT X 482      61.197  53.720  48.422  0.00  0.00            
ATOM   5002  H1  WAT X 482      61.449  53.350  47.576  0.00  0.00            
ATOM   5003  H2  WAT X 482      61.165  52.967  49.013  0.00  0.00            
ATOM   5004  O   WAT X 483       6.729  13.834  13.324  0.00  0.00            
ATOM   5005  H1  WAT X 483       6.885  14.775  13.404  0.00  0.00            
ATOM   5006  H2  WAT X 483       7.605  13.447  13.309  0.00  0.00            
ATOM   5007  O   WAT X 484      25.106  62.414  42.628  0.00  0.00            
ATOM   5008  H1  WAT X 484      24.883  61.662  43.177  0.00  0.00            
ATOM   5009  H2  WAT X 484      24.283  62.892  42.530  0.00  0.00            
ATOM   5010  O   WAT X 485      40.749  35.807  62.864  0.00  0.00            
ATOM   5011  H1  WAT X 485      39.935  35.449  63.219  0.00  0.00            
ATOM   5012  H2  WAT X 485      41.373  35.745  63.586  0.00  0.00            
ATOM   5013  O   WAT X 486      32.604   7.348  61.796  0.00  0.00            
ATOM   5014  H1  WAT X 486      32.191   8.175  62.042  0.00  0.00            
ATOM   5015  H2  WAT X 486      33.444   7.604  61.414  0.00  0.00            
ATOM   5016  O   WAT X 487      33.973  24.332  20.175  0.00  0.00            
ATOM   5017  H1  WAT X 487      34.820  24.408  19.736  0.00  0.00            
ATOM   5018  H2  WAT X 487      33.538  25.167  20.003  0.00  0.00            
ATOM   5019  O   WAT X 488      61.495  61.756  32.886  0.00  0.00            
ATOM   5020  H1  WAT X 488      61.959  62.279  33.540  0.00  0.00            
ATOM   5021  H2  WAT X 488      60.667  62.219  32.754  0.00  0.00            
ATOM   5022  O   WAT X 489       8.187  58.671  41.713  0.00  0.00            
ATOM   5023  H1  WAT X 489       8.261  58.081  40.964  0.00  0.00            
ATOM   5024  H2  WAT X 489       7.451  59.244  41.495  0.00  0.00            
ATOM   5025  O   WAT X 490      41.367  43.452  63.149  0.00  0.00            
ATOM   5026  H1  WAT X 490      40.628  44.044  63.287  0.00  0.00            
ATOM   5027  H2  WAT X 490      41.077  42.616  63.512  0.00  0.00            
ATOM   5028  O   WAT X 491      29.147  50.131   5.746  0.00  0.00            
ATOM   5029  H1  WAT X 491      28.625  50.533   6.441  0.00  0.00            
ATOM   5030  H2  WAT X 491      29.662  50.853   5.386  0.00  0.00            
ATOM   5031  O   WAT X 492      16.778  34.682  48.757  0.00  0.00            
ATOM   5032  H1  WAT X 492      16.655  35.151  47.932  0.00  0.00            
ATOM   5033  H2  WAT X 492      17.678  34.359  48.717  0.00  0.00            
ATOM   5034  O   WAT X 493      71.718  20.643  35.034  0.00  0.00            
ATOM   5035  H1  WAT X 493      72.616  20.971  35.081  0.00  0.00            
ATOM   5036  H2  WAT X 493      71.338  20.862  35.886  0.00  0.00            
ATOM   5037  O   WAT X 494      36.021  32.597   5.158  0.00  0.00            
ATOM   5038  H1  WAT X 494      35.356  32.075   5.605  0.00  0.00            
ATOM   5039  H2  WAT X 494      36.428  33.113   5.853  0.00  0.00            
ATOM   5040  O   WAT X 495      21.437  45.651  42.222  0.00  0.00            
ATOM   5041  H1  WAT X 495      22.218  45.327  42.670  0.00  0.00            
ATOM   5042  H2  WAT X 495      21.261  44.997  41.546  0.00  0.00            
ATOM   5043  O   WAT X 496       6.815  58.552   2.401  0.00  0.00            
ATOM   5044  H1  WAT X 496       7.384  58.448   3.164  0.00  0.00            
ATOM   5045  H2  WAT X 496       6.120  57.907   2.532  0.00  0.00            
ATOM   5046  O   WAT X 497       5.925  51.511  16.624  0.00  0.00            
ATOM   5047  H1  WAT X 497       5.021  51.221  16.504  0.00  0.00            
ATOM   5048  H2  WAT X 497       5.875  52.467  16.597  0.00  0.00            
ATOM   5049  O   WAT X 498      43.529  61.589  51.493  0.00  0.00            
ATOM   5050  H1  WAT X 498      43.978  62.390  51.224  0.00  0.00            
ATOM   5051  H2  WAT X 498      42.605  61.757  51.306  0.00  0.00            
ATOM   5052  O   WAT X 499      41.936  34.177  12.933  0.00  0.00            
ATOM   5053  H1  WAT X 499      42.833  34.074  12.616  0.00  0.00            
ATOM   5054  H2  WAT X 499      42.034  34.527  13.819  0.00  0.00            
ATOM   5055  O   WAT X 500      53.036  31.086  11.265  0.00  0.00            
ATOM   5056  H1  WAT X 500      52.383  30.409  11.090  0.00  0.00            
ATOM   5057  H2  WAT X 500      52.606  31.680  11.881  0.00  0.00            
ATOM   5058  O   WAT X 501      76.315  59.770  42.881  0.00  0.00            
ATOM   5059  H1  WAT X 501      76.380  59.587  41.943  0.00  0.00            
ATOM   5060  H2  WAT X 501      76.159  58.915  43.282  0.00  0.00            
ATOM   5061  O   WAT X 502      27.686  39.973  54.140  0.00  0.00            
ATOM   5062  H1  WAT X 502      28.251  39.239  53.896  0.00  0.00
[truncated: 2,156,310 more chars]
