# Supplementary material for: Mechanistic Modeling of Monoglyceride Lipase Covalent Modification Elucidates the Role of Leaving Group Expulsion and Discriminates Inhibitors with High and Low Potency
Source: J Chem Inf Model. 2022 May 17;62(11):2771–87. doi: 10.1021/acs.jcim.2c00140 (PMC9198976; doi:10.1021/acs.jcim.2c00140)
Supplement: Supplementary file 4 — ci2c00140_si_004.zip [file ci2c00140_si_004.zip › geometries/cpd7_prod.pdb]

CRYST1   77.174   65.067   64.137  90.00  90.00  90.00               1
ATOM      1 HH31 ACE     1      31.080  56.797  33.031  1.00  0.00           H  
ATOM      2  CH3 ACE     1      31.361  56.950  31.988  1.00  0.00           C  
ATOM      3 HH32 ACE     1      32.393  56.609  31.914  1.00  0.00           H  
ATOM      4 HH33 ACE     1      31.416  58.032  31.869  1.00  0.00           H  
ATOM      5  C   ACE     1      30.329  56.430  31.024  1.00  0.00           C  
ATOM      6  O   ACE     1      29.161  56.302  31.400  1.00  0.00           O  
ATOM      7  N   ASP     2      30.676  56.262  29.787  1.00  0.00           N  
ATOM      8  H   ASP     2      31.704  56.503  29.518  1.00  0.00           H  
ATOM      9  CA  ASP     2      29.953  55.975  28.499  1.00  0.00           C  
ATOM     10  HA  ASP     2      28.910  56.268  28.618  1.00  0.00           H  
ATOM     11  CB  ASP     2      30.500  56.909  27.367  1.00  0.00           C  
ATOM     12  HB2 ASP     2      29.957  56.677  26.451  1.00  0.00           H  
ATOM     13  HB3 ASP     2      30.160  57.890  27.699  1.00  0.00           H  
ATOM     14  CG  ASP     2      31.996  56.996  27.023  1.00  0.00           C  
ATOM     15  OD1 ASP     2      32.746  56.446  27.811  1.00  0.00           O  
ATOM     16  OD2 ASP     2      32.278  57.354  25.835  1.00  0.00           O  
ATOM     17  C   ASP     2      29.880  54.490  28.137  1.00  0.00           C  
ATOM     18  O   ASP     2      29.017  54.049  27.319  1.00  0.00           O  
ATOM     19  N   LEU     3      30.877  53.724  28.533  1.00  0.00           N  
ATOM     20  H   LEU     3      31.675  54.295  28.773  1.00  0.00           H  
ATOM     21  CA  LEU     3      31.083  52.305  28.227  1.00  0.00           C  
ATOM     22  HA  LEU     3      30.691  52.146  27.233  1.00  0.00           H  
ATOM     23  CB  LEU     3      32.601  51.923  28.140  1.00  0.00           C  
ATOM     24  HB2 LEU     3      33.079  52.211  29.065  1.00  0.00           H  
ATOM     25  HB3 LEU     3      32.696  50.848  27.987  1.00  0.00           H  
ATOM     26  CG  LEU     3      33.278  52.667  26.971  1.00  0.00           C  
ATOM     27  HG  LEU     3      33.018  53.725  27.000  1.00  0.00           H  
ATOM     28  CD1 LEU     3      34.805  52.505  27.137  1.00  0.00           C  
ATOM     29 HD11 LEU     3      35.274  52.831  26.208  1.00  0.00           H  
ATOM     30 HD12 LEU     3      35.292  52.987  27.984  1.00  0.00           H  
ATOM     31 HD13 LEU     3      35.042  51.446  27.243  1.00  0.00           H  
ATOM     32  CD2 LEU     3      32.783  52.082  25.641  1.00  0.00           C  
ATOM     33 HD21 LEU     3      32.959  51.021  25.462  1.00  0.00           H  
ATOM     34 HD22 LEU     3      31.727  52.236  25.420  1.00  0.00           H  
ATOM     35 HD23 LEU     3      33.223  52.630  24.916  1.00  0.00           H  
ATOM     36  C   LEU     3      30.332  51.435  29.363  1.00  0.00           C  
ATOM     37  O   LEU     3      29.899  51.943  30.393  1.00  0.00           O  
ATOM     38  N   PRO     4      30.168  50.096  29.173  1.00  0.00           N  
ATOM     39  CD  PRO     4      30.175  49.386  27.940  1.00  0.00           C  
ATOM     40  HD2 PRO     4      31.087  48.852  27.676  1.00  0.00           H  
ATOM     41  HD3 PRO     4      29.991  50.040  27.087  1.00  0.00           H  
ATOM     42  CG  PRO     4      29.029  48.350  28.078  1.00  0.00           C  
ATOM     43  HG2 PRO     4      29.163  47.543  27.358  1.00  0.00           H  
ATOM     44  HG3 PRO     4      28.159  48.858  28.010  1.00  0.00           H  
ATOM     45  CB  PRO     4      29.369  47.907  29.489  1.00  0.00           C  
ATOM     46  HB2 PRO     4      30.125  47.128  29.586  1.00  0.00           H  
ATOM     47  HB3 PRO     4      28.458  47.479  29.906  1.00  0.00           H  
ATOM     48  CA  PRO     4      29.628  49.219  30.183  1.00  0.00           C  
ATOM     49  HA  PRO     4      28.721  49.599  30.653  1.00  0.00           H  
ATOM     50  C   PRO     4      30.620  49.096  31.296  1.00  0.00           C  
ATOM     51  O   PRO     4      31.747  48.537  31.167  1.00  0.00           O  
ATOM     52  N   HID     5      30.187  49.559  32.450  1.00  0.00           N  
ATOM     53  H   HID     5      29.140  49.782  32.653  1.00  0.00           H  
ATOM     54  CA  HID     5      31.105  49.575  33.630  1.00  0.00           C  
ATOM     55  HA  HID     5      31.661  48.641  33.546  1.00  0.00           H  
ATOM     56  CB  HID     5      31.987  50.846  33.602  1.00  0.00           C  
ATOM     57  HB2 HID     5      32.802  50.677  34.306  1.00  0.00           H  
ATOM     58  HB3 HID     5      32.248  50.919  32.547  1.00  0.00           H  
ATOM     59  CG  HID     5      31.269  52.190  33.924  1.00  0.00           C  
ATOM     60  ND1 HID     5      30.310  52.829  33.230  1.00  0.00           N  
ATOM     61  HD1 HID     5      29.858  52.528  32.285  1.00  0.00           H  
ATOM     62  CE1 HID     5      29.944  53.926  33.923  1.00  0.00           C  
ATOM     63  HE1 HID     5      29.342  54.700  33.448  1.00  0.00           H  
ATOM     64  NE2 HID     5      30.583  53.967  35.078  1.00  0.00           N  
ATOM     65  CD2 HID     5      31.496  52.880  35.059  1.00  0.00           C  
ATOM     66  HD2 HID     5      32.204  52.551  35.820  1.00  0.00           H  
ATOM     67  C   HID     5      30.390  49.564  34.990  1.00  0.00           C  
ATOM     68  O   HID     5      29.296  49.987  35.177  1.00  0.00           O  
ATOM     69  N   LEU     6      31.188  49.125  35.922  1.00  0.00           N  
ATOM     70  H   LEU     6      32.127  48.816  35.714  1.00  0.00           H  
ATOM     71  CA  LEU     6      30.811  49.019  37.445  1.00  0.00           C  
ATOM     72  HA  LEU     6      29.891  49.392  37.633  1.00  0.00           H  
ATOM     73  CB  LEU     6      30.877  47.526  37.773  1.00  0.00           C  
ATOM     74  HB2 LEU     6      31.753  47.086  37.297  1.00  0.00           H  
ATOM     75  HB3 LEU     6      30.930  47.344  38.847  1.00  0.00           H  
ATOM     76  CG  LEU     6      29.646  46.721  37.293  1.00  0.00           C  
ATOM     77  HG  LEU     6      29.643  45.859  37.960  1.00  0.00           H  
ATOM     78  CD1 LEU     6      28.282  47.494  37.470  1.00  0.00           C  
ATOM     79 HD11 LEU     6      27.429  46.815  37.455  1.00  0.00           H  
ATOM     80 HD12 LEU     6      28.365  48.031  38.414  1.00  0.00           H  
ATOM     81 HD13 LEU     6      28.159  48.204  36.652  1.00  0.00           H  
ATOM     82  CD2 LEU     6      29.655  46.229  35.824  1.00  0.00           C  
ATOM     83 HD21 LEU     6      30.490  45.550  35.650  1.00  0.00           H  
ATOM     84 HD22 LEU     6      28.695  45.820  35.508  1.00  0.00           H  
ATOM     85 HD23 LEU     6      29.729  46.926  35.098  1.00  0.00           H  
ATOM     86  C   LEU     6      31.716  49.866  38.250  1.00  0.00           C  
ATOM     87  O   LEU     6      32.710  50.316  37.717  1.00  0.00           O  
ATOM     88  N   VAL     7      31.429  50.230  39.516  1.00  0.00           N  
ATOM     89  H   VAL     7      30.685  49.654  40.067  1.00  0.00           H  
ATOM     90  CA  VAL     7      32.378  51.003  40.337  1.00  0.00           C  
ATOM     91  HA  VAL     7      33.239  51.319  39.748  1.00  0.00           H  
ATOM     92  CB  VAL     7      31.601  52.163  40.984  1.00  0.00           C  
ATOM     93  HB  VAL     7      30.526  51.980  40.963  1.00  0.00           H  
ATOM     94  CG1 VAL     7      31.895  52.542  42.421  1.00  0.00           C  
ATOM     95 HG11 VAL     7      32.964  52.533  42.635  1.00  0.00           H  
ATOM     96 HG12 VAL     7      31.543  53.458  42.664  1.00  0.00           H  
ATOM     97 HG13 VAL     7      31.418  51.871  43.135  1.00  0.00           H  
ATOM     98  CG2 VAL     7      31.759  53.354  40.104  1.00  0.00           C  
ATOM     99 HG21 VAL     7      31.553  53.099  39.065  1.00  0.00           H  
ATOM    100 HG22 VAL     7      31.061  54.152  40.357  1.00  0.00           H  
ATOM    101 HG23 VAL     7      32.702  53.717  40.116  1.00  0.00           H  
ATOM    102  C   VAL     7      32.820  50.040  41.506  1.00  0.00           C  
ATOM    103  O   VAL     7      31.893  49.390  42.126  1.00  0.00           O  
ATOM    104  N   ASN     8      34.123  49.964  41.839  1.00  0.00           N  
ATOM    105  H   ASN     8      34.875  50.606  41.381  1.00  0.00           H  
ATOM    106  CA  ASN     8      34.465  49.148  42.990  1.00  0.00           C  
ATOM    107  HA  ASN     8      33.700  48.494  43.084  1.00  0.00           H  
ATOM    108  CB  ASN     8      35.766  48.388  42.720  1.00  0.00           C  
ATOM    109  HB2 ASN     8      35.966  47.700  43.541  1.00  0.00           H  
ATOM    110  HB3 ASN     8      35.721  47.794  41.806  1.00  0.00           H  
ATOM    111  CG  ASN     8      37.042  49.242  42.715  1.00  0.00           C  
ATOM    112  OD1 ASN     8      37.164  50.369  43.136  1.00  0.00           O  
ATOM    113  ND2 ASN     8      38.149  48.601  42.459  1.00  0.00           N  
ATOM    114 HD21 ASN     8      39.105  49.120  42.523  1.00  0.00           H  
ATOM    115 HD22 ASN     8      38.159  47.591  42.490  1.00  0.00           H  
ATOM    116  C   ASN     8      34.483  49.930  44.297  1.00  0.00           C  
ATOM    117  O   ASN     8      34.215  51.126  44.453  1.00  0.00           O  
ATOM    118  N   ALA     9      34.836  49.213  45.336  1.00  0.00           N  
ATOM    119  H   ALA     9      34.882  48.166  45.035  1.00  0.00           H  
ATOM    120  CA  ALA     9      34.677  49.601  46.790  1.00  0.00           C  
ATOM    121  HA  ALA     9      33.743  49.928  46.993  1.00  0.00           H  
ATOM    122  CB  ALA     9      34.881  48.405  47.665  1.00  0.00           C  
ATOM    123  HB1 ALA     9      33.989  47.967  47.488  1.00  0.00           H  
ATOM    124  HB2 ALA     9      35.719  47.931  47.359  1.00  0.00           H  
ATOM    125  HB3 ALA     9      35.004  48.728  48.699  1.00  0.00           H  
ATOM    126  C   ALA     9      35.795  50.683  47.242  1.00  0.00           C  
ATOM    127  O   ALA     9      35.722  51.283  48.378  1.00  0.00           O  
ATOM    128  N   ASP    10      36.643  50.947  46.254  1.00  0.00           N  
ATOM    129  H   ASP    10      36.505  50.383  45.331  1.00  0.00           H  
ATOM    130  CA  ASP    10      37.736  51.886  46.302  1.00  0.00           C  
ATOM    131  HA  ASP    10      37.813  52.312  47.302  1.00  0.00           H  
ATOM    132  CB  ASP    10      39.080  51.347  45.910  1.00  0.00           C  
ATOM    133  HB2 ASP    10      39.149  51.125  44.845  1.00  0.00           H  
ATOM    134  HB3 ASP    10      39.945  51.976  46.118  1.00  0.00           H  
ATOM    135  CG  ASP    10      39.479  50.073  46.668  1.00  0.00           C  
ATOM    136  OD1 ASP    10      39.927  49.165  45.948  1.00  0.00           O  
ATOM    137  OD2 ASP    10      39.211  49.947  47.850  1.00  0.00           O  
ATOM    138  C   ASP    10      37.385  53.135  45.341  1.00  0.00           C  
ATOM    139  O   ASP    10      38.134  54.133  45.400  1.00  0.00           O  
ATOM    140  N   GLY    11      36.194  53.219  44.720  1.00  0.00           N  
ATOM    141  H   GLY    11      35.383  52.510  44.801  1.00  0.00           H  
ATOM    142  CA  GLY    11      35.897  54.339  43.772  1.00  0.00           C  
ATOM    143  HA2 GLY    11      34.824  54.357  43.653  1.00  0.00           H  
ATOM    144  HA3 GLY    11      36.030  55.230  44.228  1.00  0.00           H  
ATOM    145  C   GLY    11      36.579  54.270  42.369  1.00  0.00           C  
ATOM    146  O   GLY    11      36.608  55.211  41.596  1.00  0.00           O  
ATOM    147  N   GLN    12      37.107  53.101  42.063  1.00  0.00           N  
ATOM    148  H   GLN    12      36.925  52.269  42.743  1.00  0.00           H  
ATOM    149  CA  GLN    12      37.733  52.794  40.752  1.00  0.00           C  
ATOM    150  HA  GLN    12      38.070  53.680  40.404  1.00  0.00           H  
ATOM    151  CB  GLN    12      38.900  51.836  40.962  1.00  0.00           C  
ATOM    152  HB2 GLN    12      38.620  50.783  40.928  1.00  0.00           H  
ATOM    153  HB3 GLN    12      39.559  51.943  40.101  1.00  0.00           H  
ATOM    154  CG  GLN    12      39.866  52.224  42.147  1.00  0.00           C  
ATOM    155  HG2 GLN    12      39.319  52.137  43.086  1.00  0.00           H  
ATOM    156  HG3 GLN    12      40.686  51.521  42.153  1.00  0.00           H  
ATOM    157  CD  GLN    12      40.538  53.617  41.989  1.00  0.00           C  
ATOM    158  OE1 GLN    12      40.659  54.157  40.870  1.00  0.00           O  
ATOM    159  NE2 GLN    12      41.010  54.236  43.068  1.00  0.00           N  
ATOM    160 HE21 GLN    12      41.641  55.062  42.775  1.00  0.00           H  
ATOM    161 HE22 GLN    12      41.009  53.798  43.922  1.00  0.00           H  
ATOM    162  C   GLN    12      36.662  52.294  39.694  1.00  0.00           C  
ATOM    163  O   GLN    12      35.702  51.683  40.113  1.00  0.00           O  
ATOM    164  N   TYR    13      36.794  52.729  38.428  1.00  0.00           N  
ATOM    165  H   TYR    13      37.638  53.366  38.164  1.00  0.00           H  
ATOM    166  CA  TYR    13      36.050  52.214  37.269  1.00  0.00           C  
ATOM    167  HA  TYR    13      35.070  52.017  37.705  1.00  0.00           H  
ATOM    168  CB  TYR    13      36.055  53.341  36.240  1.00  0.00           C  
ATOM    169  HB2 TYR    13      35.363  54.098  36.607  1.00  0.00           H  
ATOM    170  HB3 TYR    13      36.998  53.876  36.132  1.00  0.00           H  
ATOM    171  CG  TYR    13      35.644  52.917  34.884  1.00  0.00           C  
ATOM    172  CD1 TYR    13      34.555  53.543  34.221  1.00  0.00           C  
ATOM    173  HD1 TYR    13      33.933  54.141  34.888  1.00  0.00           H  
ATOM    174  CE1 TYR    13      34.254  53.389  32.855  1.00  0.00           C  
ATOM    175  HE1 TYR    13      33.414  53.859  32.344  1.00  0.00           H  
ATOM    176  CZ  TYR    13      35.132  52.594  32.067  1.00  0.00           C  
ATOM    177  OH  TYR    13      35.005  52.560  30.706  1.00  0.00           O  
ATOM    178  HH  TYR    13      34.346  53.336  30.317  1.00  0.00           H  
ATOM    179  CE2 TYR    13      36.181  51.866  32.650  1.00  0.00           C  
ATOM    180  HE2 TYR    13      36.707  51.146  32.022  1.00  0.00           H  
ATOM    181  CD2 TYR    13      36.496  52.074  34.040  1.00  0.00           C  
ATOM    182  HD2 TYR    13      37.351  51.569  34.490  1.00  0.00           H  
ATOM    183  C   TYR    13      36.619  50.890  36.882  1.00  0.00           C  
ATOM    184  O   TYR    13      37.850  50.685  36.897  1.00  0.00           O  
ATOM    185  N   LEU    14      35.676  49.998  36.606  1.00  0.00           N  
ATOM    186  H   LEU    14      34.402  50.355  36.789  1.00  0.00           H  
ATOM    187  CA  LEU    14      35.946  48.654  35.953  1.00  0.00           C  
ATOM    188  HA  LEU    14      36.944  48.538  35.855  1.00  0.00           H  
ATOM    189  CB  LEU    14      35.594  47.543  36.974  1.00  0.00           C  
ATOM    190  HB2 LEU    14      34.552  47.631  37.282  1.00  0.00           H  
ATOM    191  HB3 LEU    14      35.628  46.598  36.433  1.00  0.00           H  
ATOM    192  CG  LEU    14      36.544  47.432  38.185  1.00  0.00           C  
ATOM    193  HG  LEU    14      36.743  48.410  38.623  1.00  0.00           H  
ATOM    194  CD1 LEU    14      36.084  46.540  39.349  1.00  0.00           C  
ATOM    195 HD11 LEU    14      35.181  46.916  39.807  1.00  0.00           H  
ATOM    196 HD12 LEU    14      35.838  45.565  38.955  1.00  0.00           H  
ATOM    197 HD13 LEU    14      36.883  46.397  40.062  1.00  0.00           H  
ATOM    198  CD2 LEU    14      37.942  46.956  37.952  1.00  0.00           C  
ATOM    199 HD21 LEU    14      38.426  47.584  37.218  1.00  0.00           H  
ATOM    200 HD22 LEU    14      38.662  47.062  38.750  1.00  0.00           H  
ATOM    201 HD23 LEU    14      37.842  45.990  37.674  1.00  0.00           H  
ATOM    202  C   LEU    14      34.984  48.456  34.804  1.00  0.00           C  
ATOM    203  O   LEU    14      33.798  48.455  34.947  1.00  0.00           O  
ATOM    204  N   PHE    15      35.597  48.368  33.644  1.00  0.00           N  
ATOM    205  H   PHE    15      36.571  48.134  33.772  1.00  0.00           H  
ATOM    206  CA  PHE    15      34.938  47.969  32.382  1.00  0.00           C  
ATOM    207  HA  PHE    15      34.086  48.455  32.140  1.00  0.00           H  
ATOM    208  CB  PHE    15      35.895  48.254  31.145  1.00  0.00           C  
ATOM    209  HB2 PHE    15      36.143  49.228  31.046  1.00  0.00           H  
ATOM    210  HB3 PHE    15      36.782  47.815  31.349  1.00  0.00           H  
ATOM    211  CG  PHE    15      35.460  47.824  29.702  1.00  0.00           C  
ATOM    212  CD1 PHE    15      34.531  48.531  28.917  1.00  0.00           C  
ATOM    213  HD1 PHE    15      34.179  49.418  29.249  1.00  0.00           H  
ATOM    214  CE1 PHE    15      34.145  48.028  27.623  1.00  0.00           C  
ATOM    215  HE1 PHE    15      33.522  48.460  26.955  1.00  0.00           H  
ATOM    216  CZ  PHE    15      34.687  46.816  27.116  1.00  0.00           C  
ATOM    217  HZ  PHE    15      34.413  46.489  26.113  1.00  0.00           H  
ATOM    218  CE2 PHE    15      35.565  46.132  27.944  1.00  0.00           C  
ATOM    219  HE2 PHE    15      35.959  45.164  27.635  1.00  0.00           H  
ATOM    220  CD2 PHE    15      35.932  46.604  29.246  1.00  0.00           C  
ATOM    221  HD2 PHE    15      36.639  46.054  29.866  1.00  0.00           H  
ATOM    222  C   PHE    15      34.574  46.507  32.392  1.00  0.00           C  
ATOM    223  O   PHE    15      35.357  45.679  32.886  1.00  0.00           O  
ATOM    224  N   CYS    16      33.464  46.202  31.721  1.00  0.00           N  
ATOM    225  H   CYS    16      32.858  47.030  31.354  1.00  0.00           H  
ATOM    226  CA  CYS    16      32.848  44.869  31.655  1.00  0.00           C  
ATOM    227  HA  CYS    16      33.727  44.234  31.767  1.00  0.00           H  
ATOM    228  CB  CYS    16      31.852  44.738  32.766  1.00  0.00           C  
ATOM    229  HB2 CYS    16      31.433  43.750  32.959  1.00  0.00           H  
ATOM    230  HB3 CYS    16      32.349  45.162  33.639  1.00  0.00           H  
ATOM    231  SG  CYS    16      30.310  45.587  32.246  1.00  0.00           S  
ATOM    232  HG  CYS    16      30.769  46.007  31.351  1.00  0.00           H  
ATOM    233  C   CYS    16      32.305  44.566  30.258  1.00  0.00           C  
ATOM    234  O   CYS    16      32.167  45.383  29.319  1.00  0.00           O  
ATOM    235  N   ARG    17      31.959  43.304  30.138  1.00  0.00           N  
ATOM    236  H   ARG    17      32.121  42.636  30.971  1.00  0.00           H  
ATOM    237  CA  ARG    17      31.468  42.678  28.973  1.00  0.00           C  
ATOM    238  HA  ARG    17      31.178  43.418  28.350  1.00  0.00           H  
ATOM    239  CB  ARG    17      32.645  41.923  28.314  1.00  0.00           C  
ATOM    240  HB2 ARG    17      33.078  41.294  29.091  1.00  0.00           H  
ATOM    241  HB3 ARG    17      32.252  41.257  27.546  1.00  0.00           H  
ATOM    242  CG  ARG    17      33.785  42.809  27.800  1.00  0.00           C  
ATOM    243  HG2 ARG    17      34.202  43.523  28.511  1.00  0.00           H  
ATOM    244  HG3 ARG    17      34.548  42.068  27.618  1.00  0.00           H  
ATOM    245  CD  ARG    17      33.447  43.528  26.479  1.00  0.00           C  
ATOM    246  HD2 ARG    17      32.673  44.254  26.684  1.00  0.00           H  
ATOM    247  HD3 ARG    17      34.178  44.027  26.108  1.00  0.00           H  
ATOM    248  NE  ARG    17      32.857  42.677  25.495  1.00  0.00           N  
ATOM    249  HE  ARG    17      31.821  42.410  25.644  1.00  0.00           H  
ATOM    250  CZ  ARG    17      33.372  41.908  24.566  1.00  0.00           C  
ATOM    251  NH1 ARG    17      34.648  41.750  24.416  1.00  0.00           N  
ATOM    252 HH11 ARG    17      35.314  42.342  25.027  1.00  0.00           H  
ATOM    253 HH12 ARG    17      34.960  41.311  23.561  1.00  0.00           H  
ATOM    254  NH2 ARG    17      32.634  41.261  23.757  1.00  0.00           N  
ATOM    255 HH21 ARG    17      31.563  41.465  23.747  1.00  0.00           H  
ATOM    256 HH22 ARG    17      33.111  40.413  23.266  1.00  0.00           H  
ATOM    257  C   ARG    17      30.391  41.706  29.351  1.00  0.00           C  
ATOM    258  O   ARG    17      30.644  40.909  30.267  1.00  0.00           O  
ATOM    259  N   TYR    18      29.216  41.760  28.730  1.00  0.00           N  
ATOM    260  H   TYR    18      29.143  42.484  28.029  1.00  0.00           H  
ATOM    261  CA  TYR    18      28.254  40.714  28.828  1.00  0.00           C  
ATOM    262  HA  TYR    18      28.728  39.872  29.333  1.00  0.00           H  
ATOM    263  CB  TYR    18      26.962  41.177  29.589  1.00  0.00           C  
ATOM    264  HB2 TYR    18      26.146  40.460  29.499  1.00  0.00           H  
ATOM    265  HB3 TYR    18      27.317  41.265  30.616  1.00  0.00           H  
ATOM    266  CG  TYR    18      26.347  42.483  29.143  1.00  0.00           C  
ATOM    267  CD1 TYR    18      26.739  43.675  29.759  1.00  0.00           C  
ATOM    268  HD1 TYR    18      27.616  43.609  30.385  1.00  0.00           H  
ATOM    269  CE1 TYR    18      26.066  44.878  29.496  1.00  0.00           C  
ATOM    270  HE1 TYR    18      26.384  45.742  29.911  1.00  0.00           H  
ATOM    271  CZ  TYR    18      25.057  44.931  28.487  1.00  0.00           C  
ATOM    272  OH  TYR    18      24.617  46.157  28.119  1.00  0.00           O  
ATOM    273  HH  TYR    18      23.764  45.936  27.495  1.00  0.00           H  
ATOM    274  CE2 TYR    18      24.818  43.744  27.743  1.00  0.00           C  
ATOM    275  HE2 TYR    18      24.167  43.690  26.883  1.00  0.00           H  
ATOM    276  CD2 TYR    18      25.353  42.512  28.182  1.00  0.00           C  
ATOM    277  HD2 TYR    18      25.075  41.602  27.672  1.00  0.00           H  
ATOM    278  C   TYR    18      27.859  40.159  27.426  1.00  0.00           C  
ATOM    279  O   TYR    18      27.452  40.853  26.487  1.00  0.00           O  
ATOM    280  N   TRP    19      27.966  38.847  27.368  1.00  0.00           N  
ATOM    281  H   TRP    19      28.134  38.371  28.334  1.00  0.00           H  
ATOM    282  CA  TRP    19      27.479  38.034  26.236  1.00  0.00           C  
ATOM    283  HA  TRP    19      27.291  38.715  25.406  1.00  0.00           H  
ATOM    284  CB  TRP    19      28.511  36.969  25.855  1.00  0.00           C  
ATOM    285  HB2 TRP    19      28.508  36.302  26.717  1.00  0.00           H  
ATOM    286  HB3 TRP    19      28.105  36.460  24.981  1.00  0.00           H  
ATOM    287  CG  TRP    19      29.891  37.476  25.549  1.00  0.00           C  
ATOM    288  CD1 TRP    19      30.271  37.660  24.289  1.00  0.00           C  
ATOM    289  HD1 TRP    19      29.642  37.657  23.399  1.00  0.00           H  
ATOM    290  NE1 TRP    19      31.580  38.149  24.298  1.00  0.00           N  
ATOM    291  HE1 TRP    19      32.069  38.619  23.445  1.00  0.00           H  
ATOM    292  CE2 TRP    19      32.111  38.220  25.582  1.00  0.00           C  
ATOM    293  CZ2 TRP    19      33.349  38.604  26.021  1.00  0.00           C  
ATOM    294  HZ2 TRP    19      34.122  39.057  25.400  1.00  0.00           H  
ATOM    295  CH2 TRP    19      33.530  38.514  27.428  1.00  0.00           C  
ATOM    296  HH2 TRP    19      34.447  38.822  27.720  1.00  0.00           H  
ATOM    297  CZ3 TRP    19      32.500  38.144  28.317  1.00  0.00           C  
ATOM    298  HZ3 TRP    19      32.686  37.945  29.289  1.00  0.00           H  
ATOM    299  CE3 TRP    19      31.208  37.861  27.777  1.00  0.00           C  
ATOM    300  HE3 TRP    19      30.411  37.647  28.360  1.00  0.00           H  
ATOM    301  CD2 TRP    19      31.033  37.767  26.398  1.00  0.00           C  
ATOM    302  C   TRP    19      26.164  37.324  26.681  1.00  0.00           C  
ATOM    303  O   TRP    19      26.227  36.314  27.408  1.00  0.00           O  
ATOM    304  N   LYS    20      25.035  37.945  26.244  1.00  0.00           N  
ATOM    305  H   LYS    20      25.180  38.721  25.493  1.00  0.00           H  
ATOM    306  CA  LYS    20      23.734  37.624  26.855  1.00  0.00           C  
ATOM    307  HA  LYS    20      23.869  36.998  27.737  1.00  0.00           H  
ATOM    308  CB  LYS    20      23.050  38.961  27.448  1.00  0.00           C  
ATOM    309  HB2 LYS    20      23.602  39.411  28.092  1.00  0.00           H  
ATOM    310  HB3 LYS    20      23.029  39.729  26.675  1.00  0.00           H  
ATOM    311  CG  LYS    20      21.595  38.667  27.882  1.00  0.00           C  
ATOM    312  HG2 LYS    20      20.869  38.781  27.077  1.00  0.00           H  
ATOM    313  HG3 LYS    20      21.492  37.637  28.224  1.00  0.00           H  
ATOM    314  CD  LYS    20      21.065  39.466  29.069  1.00  0.00           C  
ATOM    315  HD2 LYS    20      20.126  39.045  29.427  1.00  0.00           H  
ATOM    316  HD3 LYS    20      21.822  39.519  29.852  1.00  0.00           H  
ATOM    317  CE  LYS    20      20.841  40.886  28.689  1.00  0.00           C  
ATOM    318  HE2 LYS    20      20.758  41.241  29.716  1.00  0.00           H  
ATOM    319  HE3 LYS    20      21.690  41.328  28.167  1.00  0.00           H  
ATOM    320  NZ  LYS    20      19.492  41.150  28.026  1.00  0.00           N  
ATOM    321  HZ1 LYS    20      19.427  42.103  27.699  1.00  0.00           H  
ATOM    322  HZ2 LYS    20      19.282  40.535  27.151  1.00  0.00           H  
ATOM    323  HZ3 LYS    20      18.737  41.033  28.804  1.00  0.00           H  
ATOM    324  C   LYS    20      22.863  36.899  25.786  1.00  0.00           C  
ATOM    325  O   LYS    20      22.751  37.365  24.709  1.00  0.00           O  
ATOM    326  N   PRO    21      22.260  35.691  26.088  1.00  0.00           N  
ATOM    327  CD  PRO    21      22.398  34.839  27.294  1.00  0.00           C  
ATOM    328  HD2 PRO    21      21.657  35.046  27.949  1.00  0.00           H  
ATOM    329  HD3 PRO    21      23.385  34.999  27.728  1.00  0.00           H  
ATOM    330  CG  PRO    21      22.178  33.378  26.830  1.00  0.00           C  
ATOM    331  HG2 PRO    21      21.641  32.824  27.600  1.00  0.00           H  
ATOM    332  HG3 PRO    21      23.029  32.877  26.619  1.00  0.00           H  
ATOM    333  CB  PRO    21      21.263  33.616  25.617  1.00  0.00           C  
ATOM    334  HB2 PRO    21      20.213  33.566  25.905  1.00  0.00           H  
ATOM    335  HB3 PRO    21      21.416  32.900  24.810  1.00  0.00           H  
ATOM    336  CA  PRO    21      21.560  34.972  25.062  1.00  0.00           C  
ATOM    337  HA  PRO    21      22.240  34.895  24.213  1.00  0.00           H  
ATOM    338  C   PRO    21      20.218  35.619  24.721  1.00  0.00           C  
ATOM    339  O   PRO    21      19.646  36.397  25.533  1.00  0.00           O  
ATOM    340  N   THR    22      19.631  35.243  23.585  1.00  0.00           N  
ATOM    341  H   THR    22      20.054  34.605  22.926  1.00  0.00           H  
ATOM    342  CA  THR    22      18.380  35.900  23.209  1.00  0.00           C  
ATOM    343  HA  THR    22      18.509  36.940  23.507  1.00  0.00           H  
ATOM    344  CB  THR    22      18.015  35.843  21.711  1.00  0.00           C  
ATOM    345  HB  THR    22      17.052  36.345  21.619  1.00  0.00           H  
ATOM    346  CG2 THR    22      18.935  36.590  20.789  1.00  0.00           C  
ATOM    347 HG21 THR    22      18.561  36.429  19.777  1.00  0.00           H  
ATOM    348 HG22 THR    22      18.895  37.645  21.062  1.00  0.00           H  
ATOM    349 HG23 THR    22      19.975  36.273  20.863  1.00  0.00           H  
ATOM    350  OG1 THR    22      17.785  34.562  21.274  1.00  0.00           O  
ATOM    351  HG1 THR    22      18.357  34.473  20.509  1.00  0.00           H  
ATOM    352  C   THR    22      17.177  35.271  23.959  1.00  0.00           C  
ATOM    353  O   THR    22      16.282  35.983  24.341  1.00  0.00           O  
ATOM    354  N   GLY    23      17.204  33.930  24.109  1.00  0.00           N  
ATOM    355  H   GLY    23      18.073  33.441  23.669  1.00  0.00           H  
ATOM    356  CA  GLY    23      16.217  33.221  24.983  1.00  0.00           C  
ATOM    357  HA2 GLY    23      15.191  33.545  24.808  1.00  0.00           H  
ATOM    358  HA3 GLY    23      16.371  32.185  24.681  1.00  0.00           H  
ATOM    359  C   GLY    23      16.586  33.340  26.444  1.00  0.00           C  
ATOM    360  O   GLY    23      17.630  33.943  26.844  1.00  0.00           O  
ATOM    361  N   THR    24      15.656  32.881  27.233  1.00  0.00           N  
ATOM    362  H   THR    24      14.864  32.433  26.794  1.00  0.00           H  
ATOM    363  CA  THR    24      15.700  32.806  28.739  1.00  0.00           C  
ATOM    364  HA  THR    24      15.740  33.678  29.248  1.00  0.00           H  
ATOM    365  CB  THR    24      14.546  31.916  29.280  1.00  0.00           C  
ATOM    366  HB  THR    24      14.607  31.779  30.278  1.00  0.00           H  
ATOM    367  CG2 THR    24      13.220  32.533  28.945  1.00  0.00           C  
ATOM    368 HG21 THR    24      12.452  31.932  29.432  1.00  0.00           H  
ATOM    369 HG22 THR    24      13.234  33.499  29.449  1.00  0.00           H  
ATOM    370 HG23 THR    24      13.020  32.681  27.884  1.00  0.00           H  
ATOM    371  OG1 THR    24      14.497  30.654  28.677  1.00  0.00           O  
ATOM    372  HG1 THR    24      14.126  30.897  27.682  1.00  0.00           H  
ATOM    373  C   THR    24      17.055  32.098  29.125  1.00  0.00           C  
ATOM    374  O   THR    24      17.302  30.995  28.598  1.00  0.00           O  
ATOM    375  N   PRO    25      17.785  32.676  30.132  1.00  0.00           N  
ATOM    376  CD  PRO    25      17.603  33.898  30.975  1.00  0.00           C  
ATOM    377  HD2 PRO    25      16.780  33.769  31.678  1.00  0.00           H  
ATOM    378  HD3 PRO    25      17.298  34.735  30.347  1.00  0.00           H  
ATOM    379  CG  PRO    25      18.902  34.237  31.620  1.00  0.00           C  
ATOM    380  HG2 PRO    25      18.958  33.843  32.635  1.00  0.00           H  
ATOM    381  HG3 PRO    25      19.184  35.288  31.689  1.00  0.00           H  
ATOM    382  CB  PRO    25      19.872  33.350  30.853  1.00  0.00           C  
ATOM    383  HB2 PRO    25      20.758  33.195  31.468  1.00  0.00           H  
ATOM    384  HB3 PRO    25      20.178  34.013  30.044  1.00  0.00           H  
ATOM    385  CA  PRO    25      19.133  32.097  30.331  1.00  0.00           C  
ATOM    386  HA  PRO    25      19.541  31.725  29.391  1.00  0.00           H  
ATOM    387  C   PRO    25      19.034  30.957  31.320  1.00  0.00           C  
ATOM    388  O   PRO    25      18.151  30.905  32.197  1.00  0.00           O  
ATOM    389  N   LYS    26      19.915  29.937  31.158  1.00  0.00           N  
ATOM    390  H   LYS    26      20.298  29.849  30.141  1.00  0.00           H  
ATOM    391  CA  LYS    26      19.953  28.730  32.100  1.00  0.00           C  
ATOM    392  HA  LYS    26      18.948  28.614  32.505  1.00  0.00           H  
ATOM    393  CB  LYS    26      20.170  27.430  31.258  1.00  0.00           C  
ATOM    394  HB2 LYS    26      21.202  27.412  30.907  1.00  0.00           H  
ATOM    395  HB3 LYS    26      20.114  26.595  31.957  1.00  0.00           H  
ATOM    396  CG  LYS    26      19.210  27.219  30.038  1.00  0.00           C  
ATOM    397  HG2 LYS    26      19.157  28.133  29.446  1.00  0.00           H  
ATOM    398  HG3 LYS    26      19.645  26.577  29.391  1.00  0.00           H  
ATOM    399  CD  LYS    26      17.778  26.741  30.405  1.00  0.00           C  
ATOM    400  HD2 LYS    26      17.452  25.974  29.701  1.00  0.00           H  
ATOM    401  HD3 LYS    26      17.800  26.282  31.393  1.00  0.00           H  
ATOM    402  CE  LYS    26      16.840  27.913  30.410  1.00  0.00           C  
ATOM    403  HE2 LYS    26      15.954  27.589  30.956  1.00  0.00           H  
ATOM    404  HE3 LYS    26      17.279  28.677  31.051  1.00  0.00           H  
ATOM    405  NZ  LYS    26      16.462  28.321  29.020  1.00  0.00           N  
ATOM    406  HZ1 LYS    26      15.600  27.874  28.742  1.00  0.00           H  
ATOM    407  HZ2 LYS    26      16.236  29.384  28.940  1.00  0.00           H  
ATOM    408  HZ3 LYS    26      17.199  28.144  28.237  1.00  0.00           H  
ATOM    409  C   LYS    26      21.004  28.791  33.229  1.00  0.00           C  
ATOM    410  O   LYS    26      20.874  28.044  34.208  1.00  0.00           O  
ATOM    411  N   ALA    27      21.990  29.700  33.055  1.00  0.00           N  
ATOM    412  H   ALA    27      21.968  30.349  32.180  1.00  0.00           H  
ATOM    413  CA  ALA    27      23.055  29.777  34.051  1.00  0.00           C  
ATOM    414  HA  ALA    27      22.618  29.657  35.042  1.00  0.00           H  
ATOM    415  CB  ALA    27      24.084  28.729  33.658  1.00  0.00           C  
ATOM    416  HB1 ALA    27      24.919  28.744  34.358  1.00  0.00           H  
ATOM    417  HB2 ALA    27      23.806  27.701  33.892  1.00  0.00           H  
ATOM    418  HB3 ALA    27      24.344  28.770  32.600  1.00  0.00           H  
ATOM    419  C   ALA    27      23.632  31.228  33.969  1.00  0.00           C  
ATOM    420  O   ALA    27      23.386  31.992  33.047  1.00  0.00           O  
ATOM    421  N   LEU    28      24.320  31.520  35.082  1.00  0.00           N  
ATOM    422  H   LEU    28      24.361  30.752  35.855  1.00  0.00           H  
ATOM    423  CA  LEU    28      25.039  32.704  35.257  1.00  0.00           C  
ATOM    424  HA  LEU    28      24.822  33.311  34.378  1.00  0.00           H  
ATOM    425  CB  LEU    28      24.684  33.414  36.504  1.00  0.00           C  
ATOM    426  HB2 LEU    28      24.796  32.773  37.378  1.00  0.00           H  
ATOM    427  HB3 LEU    28      25.305  34.296  36.663  1.00  0.00           H  
ATOM    428  CG  LEU    28      23.172  33.890  36.597  1.00  0.00           C  
ATOM    429  HG  LEU    28      22.512  33.037  36.760  1.00  0.00           H  
ATOM    430  CD1 LEU    28      22.866  34.710  37.868  1.00  0.00           C  
ATOM    431 HD11 LEU    28      23.525  35.571  37.976  1.00  0.00           H  
ATOM    432 HD12 LEU    28      21.860  35.107  37.999  1.00  0.00           H  
ATOM    433 HD13 LEU    28      23.128  34.078  38.716  1.00  0.00           H  
ATOM    434  CD2 LEU    28      22.758  34.772  35.344  1.00  0.00           C  
ATOM    435 HD21 LEU    28      21.732  35.136  35.416  1.00  0.00           H  
ATOM    436 HD22 LEU    28      23.426  35.609  35.141  1.00  0.00           H  
ATOM    437 HD23 LEU    28      22.758  34.177  34.528  1.00  0.00           H  
ATOM    438  C   LEU    28      26.493  32.182  35.219  1.00  0.00           C  
ATOM    439  O   LEU    28      26.818  31.211  35.897  1.00  0.00           O  
ATOM    440  N   ILE    29      27.316  32.710  34.266  1.00  0.00           N  
ATOM    441  H   ILE    29      26.957  33.587  33.727  1.00  0.00           H  
ATOM    442  CA  ILE    29      28.738  32.251  34.128  1.00  0.00           C  
ATOM    443  HA  ILE    29      28.900  31.554  34.841  1.00  0.00           H  
ATOM    444  CB  ILE    29      29.072  31.712  32.730  1.00  0.00           C  
ATOM    445  HB  ILE    29      29.141  32.559  32.047  1.00  0.00           H  
ATOM    446  CG2 ILE    29      30.506  31.124  32.833  1.00  0.00           C  
ATOM    447 HG21 ILE    29      30.592  30.622  33.796  1.00  0.00           H  
ATOM    448 HG22 ILE    29      30.738  30.466  31.995  1.00  0.00           H  
ATOM    449 HG23 ILE    29      31.156  31.972  32.679  1.00  0.00           H  
ATOM    450  CG1 ILE    29      28.022  30.670  32.195  1.00  0.00           C  
ATOM    451 HG12 ILE    29      27.048  31.035  32.485  1.00  0.00           H  
ATOM    452 HG13 ILE    29      28.077  30.700  31.117  1.00  0.00           H  
ATOM    453  CD1 ILE    29      28.053  29.253  32.701  1.00  0.00           C  
ATOM    454 HD11 ILE    29      27.016  28.954  32.663  1.00  0.00           H  
ATOM    455 HD12 ILE    29      28.570  28.649  31.971  1.00  0.00           H  
ATOM    456 HD13 ILE    29      28.399  29.181  33.647  1.00  0.00           H  
ATOM    457  C   ILE    29      29.549  33.507  34.403  1.00  0.00           C  
ATOM    458  O   ILE    29      29.500  34.551  33.655  1.00  0.00           O  
ATOM    459  N   PHE    30      30.545  33.354  35.321  1.00  0.00           N  
ATOM    460  H   PHE    30      30.537  32.561  35.862  1.00  0.00           H  
ATOM    461  CA  PHE    30      31.591  34.339  35.556  1.00  0.00           C  
ATOM    462  HA  PHE    30      31.428  35.177  35.017  1.00  0.00           H  
ATOM    463  CB  PHE    30      31.585  34.834  37.052  1.00  0.00           C  
ATOM    464  HB2 PHE    30      31.463  34.043  37.792  1.00  0.00           H  
ATOM    465  HB3 PHE    30      32.507  35.407  37.140  1.00  0.00           H  
ATOM    466  CG  PHE    30      30.500  35.945  37.221  1.00  0.00           C  
ATOM    467  CD1 PHE    30      29.134  35.560  37.308  1.00  0.00           C  
ATOM    468  HD1 PHE    30      28.868  34.516  37.139  1.00  0.00           H  
ATOM    469  CE1 PHE    30      28.139  36.546  37.468  1.00  0.00           C  
ATOM    470  HE1 PHE    30      27.084  36.272  37.473  1.00  0.00           H  
ATOM    471  CZ  PHE    30      28.565  37.909  37.579  1.00  0.00           C  
ATOM    472  HZ  PHE    30      27.795  38.680  37.616  1.00  0.00           H  
ATOM    473  CE2 PHE    30      29.924  38.232  37.499  1.00  0.00           C  
ATOM    474  HE2 PHE    30      30.181  39.289  37.550  1.00  0.00           H  
ATOM    475  CD2 PHE    30      30.906  37.249  37.313  1.00  0.00           C  
ATOM    476  HD2 PHE    30      31.953  37.510  37.156  1.00  0.00           H  
ATOM    477  C   PHE    30      33.045  33.839  35.201  1.00  0.00           C  
ATOM    478  O   PHE    30      33.498  32.897  35.871  1.00  0.00           O  
ATOM    479  N   VAL    31      33.616  34.597  34.254  1.00  0.00           N  
ATOM    480  H   VAL    31      33.062  35.374  33.727  1.00  0.00           H  
ATOM    481  CA  VAL    31      35.061  34.580  33.803  1.00  0.00           C  
ATOM    482  HA  VAL    31      35.444  33.565  33.913  1.00  0.00           H  
ATOM    483  CB  VAL    31      34.989  34.901  32.300  1.00  0.00           C  
ATOM    484  HB  VAL    31      34.573  35.802  32.112  1.00  0.00           H  
ATOM    485  CG1 VAL    31      36.345  34.862  31.579  1.00  0.00           C  
ATOM    486 HG11 VAL    31      36.690  33.839  31.587  1.00  0.00           H  
ATOM    487 HG12 VAL    31      36.233  35.230  30.570  1.00  0.00           H  
ATOM    488 HG13 VAL    31      36.929  35.520  32.076  1.00  0.00           H  
ATOM    489  CG2 VAL    31      33.995  33.979  31.577  1.00  0.00           C  
ATOM    490 HG21 VAL    31      32.968  34.316  31.717  1.00  0.00           H  
ATOM    491 HG22 VAL    31      34.089  33.916  30.493  1.00  0.00           H  
ATOM    492 HG23 VAL    31      34.155  32.975  31.972  1.00  0.00           H  
ATOM    493  C   VAL    31      35.911  35.547  34.559  1.00  0.00           C  
ATOM    494  O   VAL    31      35.482  36.609  34.924  1.00  0.00           O  
ATOM    495  N   SER    32      37.101  35.106  34.862  1.00  0.00           N  
ATOM    496  H   SER    32      37.459  34.232  34.504  1.00  0.00           H  
ATOM    497  CA  SER    32      38.040  35.648  35.766  1.00  0.00           C  
ATOM    498  HA  SER    32      37.839  36.715  35.668  1.00  0.00           H  
ATOM    499  CB  SER    32      37.840  34.907  37.095  1.00  0.00           C  
ATOM    500  HB2 SER    32      36.867  35.216  37.479  1.00  0.00           H  
ATOM    501  HB3 SER    32      37.686  33.917  36.965  1.00  0.00           H  
ATOM    502  OG  SER    32      39.000  35.158  37.867  1.00  0.00           O  
ATOM    503  HG  SER    32      39.318  34.206  38.293  1.00  0.00           H  
ATOM    504  C   SER    32      39.432  35.385  35.142  1.00  0.00           C  
ATOM    505  O   SER    32      39.804  34.270  34.793  1.00  0.00           O  
ATOM    506  N   HID    33      40.226  36.479  34.951  1.00  0.00           N  
ATOM    507  H   HID    33      39.835  37.412  35.358  1.00  0.00           H  
ATOM    508  CA  HID    33      41.242  36.498  33.843  1.00  0.00           C  
ATOM    509  HA  HID    33      40.968  35.671  33.189  1.00  0.00           H  
ATOM    510  CB  HID    33      41.238  37.839  33.076  1.00  0.00           C  
ATOM    511  HB2 HID    33      41.640  38.557  33.662  1.00  0.00           H  
ATOM    512  HB3 HID    33      41.888  37.710  32.210  1.00  0.00           H  
ATOM    513  CG  HID    33      39.856  38.294  32.682  1.00  0.00           C  
ATOM    514  ND1 HID    33      39.088  39.307  33.120  1.00  0.00           N  
ATOM    515  HD1 HID    33      39.374  40.103  33.807  1.00  0.00           H  
ATOM    516  CE1 HID    33      37.824  39.202  32.725  1.00  0.00           C  
ATOM    517  HE1 HID    33      36.989  39.853  32.984  1.00  0.00           H  
ATOM    518  NE2 HID    33      37.757  38.091  32.009  1.00  0.00           N  
ATOM    519  CD2 HID    33      39.004  37.484  32.014  1.00  0.00           C  
ATOM    520  HD2 HID    33      39.207  36.554  31.482  1.00  0.00           H  
ATOM    521  C   HID    33      42.630  36.262  34.415  1.00  0.00           C  
ATOM    522  O   HID    33      42.823  36.517  35.626  1.00  0.00           O  
ATOM    523  N   GLY    34      43.605  35.764  33.545  1.00  0.00           N  
ATOM    524  H   GLY    34      43.423  36.020  32.501  1.00  0.00           H  
ATOM    525  CA  GLY    34      44.974  35.719  34.034  1.00  0.00           C  
ATOM    526  HA2 GLY    34      44.989  35.238  35.012  1.00  0.00           H  
ATOM    527  HA3 GLY    34      45.555  35.189  33.402  1.00  0.00           H  
ATOM    528  C   GLY    34      45.528  37.099  34.163  1.00  0.00           C  
ATOM    529  O   GLY    34      44.882  38.168  33.971  1.00  0.00           O  
ATOM    530  N   ALA    35      46.750  37.058  34.739  1.00  0.00           N  
ATOM    531  H   ALA    35      47.276  36.131  34.914  1.00  0.00           H  
ATOM    532  CA  ALA    35      47.523  38.278  34.966  1.00  0.00           C  
ATOM    533  HA  ALA    35      46.933  38.911  35.487  1.00  0.00           H  
ATOM    534  CB  ALA    35      48.748  38.025  35.867  1.00  0.00           C  
ATOM    535  HB1 ALA    35      48.444  37.837  36.897  1.00  0.00           H  
ATOM    536  HB2 ALA    35      49.431  37.285  35.450  1.00  0.00           H  
ATOM    537  HB3 ALA    35      49.263  38.979  35.974  1.00  0.00           H  
ATOM    538  C   ALA    35      47.955  38.810  33.613  1.00  0.00           C  
ATOM    539  O   ALA    35      48.344  38.096  32.731  1.00  0.00           O  
ATOM    540  N   GLY    36      47.776  40.106  33.463  1.00  0.00           N  
ATOM    541  H   GLY    36      47.415  40.633  34.346  1.00  0.00           H  
ATOM    542  CA  GLY    36      48.289  40.986  32.385  1.00  0.00           C  
ATOM    543  HA2 GLY    36      48.396  42.004  32.729  1.00  0.00           H  
ATOM    544  HA3 GLY    36      49.104  40.575  31.951  1.00  0.00           H  
ATOM    545  C   GLY    36      47.270  41.120  31.238  1.00  0.00           C  
ATOM    546  O   GLY    36      47.270  42.126  30.589  1.00  0.00           O  
ATOM    547  N   GLU    37      46.447  40.088  31.011  1.00  0.00           N  
ATOM    548  H   GLU    37      46.521  39.165  31.586  1.00  0.00           H  
ATOM    549  CA  GLU    37      45.421  40.055  29.893  1.00  0.00           C  
ATOM    550  HA  GLU    37      45.912  40.556  29.059  1.00  0.00           H  
ATOM    551  CB  GLU    37      45.182  38.648  29.499  1.00  0.00           C  
ATOM    552  HB2 GLU    37      44.789  38.785  28.634  1.00  0.00           H  
ATOM    553  HB3 GLU    37      46.050  38.149  29.368  1.00  0.00           H  
ATOM    554  CG  GLU    37      44.366  37.727  30.438  1.00  0.00           C  
ATOM    555  HG2 GLU    37      45.063  37.420  31.217  1.00  0.00           H  
ATOM    556  HG3 GLU    37      43.495  38.293  30.771  1.00  0.00           H  
ATOM    557  CD  GLU    37      43.858  36.428  29.733  1.00  0.00           C  
ATOM    558  OE1 GLU    37      44.251  36.122  28.551  1.00  0.00           O  
ATOM    559  OE2 GLU    37      43.270  35.645  30.517  1.00  0.00           O  
ATOM    560  C   GLU    37      44.157  40.820  30.301  1.00  0.00           C  
ATOM    561  O   GLU    37      44.185  41.635  31.214  1.00  0.00           O  
ATOM    562  N   HIE    38      43.034  40.525  29.619  1.00  0.00           N  
ATOM    563  H   HIE    38      43.100  39.955  28.788  1.00  0.00           H  
ATOM    564  CA  HIE    38      41.751  41.135  29.818  1.00  0.00           C  
ATOM    565  HA  HIE    38      41.643  41.256  30.814  1.00  0.00           H  
ATOM    566  CB  HIE    38      41.756  42.493  29.081  1.00  0.00           C  
ATOM    567  HB2 HIE    38      40.996  43.129  29.274  1.00  0.00           H  
ATOM    568  HB3 HIE    38      42.553  43.033  29.591  1.00  0.00           H  
ATOM    569  CG  HIE    38      41.851  42.490  27.618  1.00  0.00           C  
ATOM    570  ND1 HIE    38      40.766  42.662  26.780  1.00  0.00           N  
ATOM    571  CE1 HIE    38      41.304  42.468  25.534  1.00  0.00           C  
ATOM    572  HE1 HIE    38      40.734  42.659  24.624  1.00  0.00           H  
ATOM    573  NE2 HIE    38      42.607  42.296  25.608  1.00  0.00           N  
ATOM    574  HE2 HIE    38      43.314  42.201  24.892  1.00  0.00           H  
ATOM    575  CD2 HIE    38      42.965  42.262  26.937  1.00  0.00           C  
ATOM    576  HD2 HIE    38      43.964  42.045  27.316  1.00  0.00           H  
ATOM    577  C   HIE    38      40.647  40.213  29.250  1.00  0.00           C  
ATOM    578  O   HIE    38      40.999  39.130  28.743  1.00  0.00           O  
ATOM    579  N   SER    39      39.406  40.719  29.392  1.00  0.00           N  
ATOM    580  H   SER    39      39.315  41.743  29.755  1.00  0.00           H  
ATOM    581  CA  SER    39      38.117  40.036  29.044  1.00  0.00           C  
ATOM    582  HA  SER    39      38.153  39.002  29.388  1.00  0.00           H  
ATOM    583  CB  SER    39      36.885  40.728  29.568  1.00  0.00           C  
ATOM    584  HB2 SER    39      36.003  40.292  29.342  1.00  0.00           H  
ATOM    585  HB3 SER    39      36.967  40.750  30.574  1.00  0.00           H  
ATOM    586  OG  SER    39      36.909  42.077  29.182  1.00  0.00           O  
ATOM    587  HG  SER    39      37.572  42.461  29.841  1.00  0.00           H  
ATOM    588  C   SER    39      38.021  39.879  27.471  1.00  0.00           C  
ATOM    589  O   SER    39      37.486  38.851  27.034  1.00  0.00           O  
ATOM    590  N   GLY    40      38.566  40.828  26.736  1.00  0.00           N  
ATOM    591  H   GLY    40      39.169  41.609  27.199  1.00  0.00           H  
ATOM    592  CA  GLY    40      38.384  40.727  25.286  1.00  0.00           C  
ATOM    593  HA2 GLY    40      37.340  40.477  25.099  1.00  0.00           H  
ATOM    594  HA3 GLY    40      38.569  41.669  24.770  1.00  0.00           H  
ATOM    595  C   GLY    40      39.392  39.724  24.556  1.00  0.00           C  
ATOM    596  O   GLY    40      39.875  39.925  23.459  1.00  0.00           O  
ATOM    597  N   ARG    41      39.744  38.665  25.283  1.00  0.00           N  
ATOM    598  H   ARG    41      39.329  38.598  26.289  1.00  0.00           H  
ATOM    599  CA  ARG    41      40.571  37.491  24.896  1.00  0.00           C  
ATOM    600  HA  ARG    41      40.926  37.595  23.956  1.00  0.00           H  
ATOM    601  CB  ARG    41      41.852  37.477  25.762  1.00  0.00           C  
ATOM    602  HB2 ARG    41      41.652  37.093  26.762  1.00  0.00           H  
ATOM    603  HB3 ARG    41      42.504  36.675  25.417  1.00  0.00           H  
ATOM    604  CG  ARG    41      42.647  38.805  25.826  1.00  0.00           C  
ATOM    605  HG2 ARG    41      42.033  39.696  25.951  1.00  0.00           H  
ATOM    606  HG3 ARG    41      43.151  38.862  26.780  1.00  0.00           H  
ATOM    607  CD  ARG    41      43.657  38.911  24.706  1.00  0.00           C  
ATOM    608  HD2 ARG    41      43.118  38.830  23.773  1.00  0.00           H  
ATOM    609  HD3 ARG    41      44.050  39.786  24.680  1.00  0.00           H  
ATOM    610  NE  ARG    41      44.649  37.821  24.841  1.00  0.00           N  
ATOM    611  HE  ARG    41      45.108  37.535  25.776  1.00  0.00           H  
ATOM    612  CZ  ARG    41      45.183  37.148  23.858  1.00  0.00           C  
ATOM    613  NH1 ARG    41      44.885  37.389  22.638  1.00  0.00           N  
ATOM    614 HH11 ARG    41      44.318  38.239  22.287  1.00  0.00           H  
ATOM    615 HH12 ARG    41      45.344  36.803  21.955  1.00  0.00           H  
ATOM    616  NH2 ARG    41      46.134  36.340  24.195  1.00  0.00           N  
ATOM    617 HH21 ARG    41      46.232  36.146  25.263  1.00  0.00           H  
ATOM    618 HH22 ARG    41      46.626  35.686  23.474  1.00  0.00           H  
ATOM    619  C   ARG    41      39.765  36.151  24.973  1.00  0.00           C  
ATOM    620  O   ARG    41      40.258  35.124  24.488  1.00  0.00           O  
ATOM    621  N   TYR    42      38.639  36.167  25.691  1.00  0.00           N  
ATOM    622  H   TYR    42      38.340  36.962  26.375  1.00  0.00           H  
ATOM    623  CA  TYR    42      37.737  35.018  25.822  1.00  0.00           C  
ATOM    624  HA  TYR    42      38.175  34.032  25.665  1.00  0.00           H  
ATOM    625  CB  TYR    42      37.248  35.070  27.303  1.00  0.00           C  
ATOM    626  HB2 TYR    42      36.868  36.077  27.476  1.00  0.00           H  
ATOM    627  HB3 TYR    42      36.341  34.478  27.422  1.00  0.00           H  
ATOM    628  CG  TYR    42      38.371  34.684  28.277  1.00  0.00           C  
ATOM    629  CD1 TYR    42      38.712  33.326  28.349  1.00  0.00           C  
ATOM    630  HD1 TYR    42      38.200  32.631  27.826  1.00  0.00           H  
ATOM    631  CE1 TYR    42      39.879  32.954  29.087  1.00  0.00           C  
ATOM    632  HE1 TYR    42      40.175  31.914  29.229  1.00  0.00           H  
ATOM    633  CZ  TYR    42      40.708  33.952  29.560  1.00  0.00           C  
ATOM    634  OH  TYR    42      41.935  33.657  30.059  1.00  0.00           O  
ATOM    635  HH  TYR    42      42.466  34.526  30.448  1.00  0.00           H  
ATOM    636  CE2 TYR    42      40.320  35.290  29.554  1.00  0.00           C  
ATOM    637  HE2 TYR    42      40.982  36.044  29.979  1.00  0.00           H  
ATOM    638  CD2 TYR    42      39.182  35.713  28.823  1.00  0.00           C  
ATOM    639  HD2 TYR    42      38.952  36.774  28.725  1.00  0.00           H  
ATOM    640  C   TYR    42      36.485  35.114  24.893  1.00  0.00           C  
ATOM    641  O   TYR    42      35.568  34.383  25.009  1.00  0.00           O  
ATOM    642  N   GLU    43      36.576  35.937  23.835  1.00  0.00           N  
ATOM    643  H   GLU    43      37.476  36.526  23.661  1.00  0.00           H  
ATOM    644  CA  GLU    43      35.462  36.253  22.941  1.00  0.00           C  
ATOM    645  HA  GLU    43      34.685  36.832  23.442  1.00  0.00           H  
ATOM    646  CB  GLU    43      35.952  37.069  21.763  1.00  0.00           C  
ATOM    647  HB2 GLU    43      36.665  37.857  22.002  1.00  0.00           H  
ATOM    648  HB3 GLU    43      36.599  36.502  21.094  1.00  0.00           H  
ATOM    649  CG  GLU    43      34.865  37.781  20.953  1.00  0.00           C  
ATOM    650  HG2 GLU    43      35.315  38.287  20.204  1.00  0.00           H  
ATOM    651  HG3 GLU    43      34.266  37.061  20.396  1.00  0.00           H  
ATOM    652  CD  GLU    43      34.062  38.857  21.754  1.00  0.00           C  
ATOM    653  OE1 GLU    43      32.799  38.826  21.827  1.00  0.00           O  
ATOM    654  OE2 GLU    43      34.660  39.760  22.357  1.00  0.00           O  
ATOM    655  C   GLU    43      34.680  35.046  22.412  1.00  0.00           C  
ATOM    656  O   GLU    43      33.484  34.891  22.685  1.00  0.00           O  
ATOM    657  N   GLU    44      35.459  34.179  21.746  1.00  0.00           N  
ATOM    658  H   GLU    44      36.474  34.484  21.492  1.00  0.00           H  
ATOM    659  CA  GLU    44      35.042  32.957  21.163  1.00  0.00           C  
ATOM    660  HA  GLU    44      34.205  33.225  20.519  1.00  0.00           H  
ATOM    661  CB  GLU    44      36.055  32.274  20.237  1.00  0.00           C  
ATOM    662  HB2 GLU    44      35.705  31.318  19.848  1.00  0.00           H  
ATOM    663  HB3 GLU    44      36.190  32.885  19.344  1.00  0.00           H  
ATOM    664  CG  GLU    44      37.435  31.981  20.932  1.00  0.00           C  
ATOM    665  HG2 GLU    44      37.331  31.624  21.957  1.00  0.00           H  
ATOM    666  HG3 GLU    44      37.911  31.218  20.316  1.00  0.00           H  
ATOM    667  CD  GLU    44      38.333  33.204  20.987  1.00  0.00           C  
ATOM    668  OE1 GLU    44      37.998  34.264  20.461  1.00  0.00           O  
ATOM    669  OE2 GLU    44      39.493  33.015  21.403  1.00  0.00           O  
ATOM    670  C   GLU    44      34.419  31.989  22.181  1.00  0.00           C  
ATOM    671  O   GLU    44      33.334  31.492  21.885  1.00  0.00           O  
ATOM    672  N   LEU    45      35.157  31.608  23.232  1.00  0.00           N  
ATOM    673  H   LEU    45      35.989  32.169  23.340  1.00  0.00           H  
ATOM    674  CA  LEU    45      34.716  30.811  24.372  1.00  0.00           C  
ATOM    675  HA  LEU    45      34.622  29.853  24.068  1.00  0.00           H  
ATOM    676  CB  LEU    45      35.779  30.783  25.444  1.00  0.00           C  
ATOM    677  HB2 LEU    45      36.700  30.597  25.072  1.00  0.00           H  
ATOM    678  HB3 LEU    45      35.760  31.703  25.861  1.00  0.00           H  
ATOM    679  CG  LEU    45      35.739  29.701  26.587  1.00  0.00           C  
ATOM    680  HG  LEU    45      34.784  29.646  26.911  1.00  0.00           H  
ATOM    681  CD1 LEU    45      36.066  28.312  26.027  1.00  0.00           C  
ATOM    682 HD11 LEU    45      37.059  28.261  25.850  1.00  0.00           H  
ATOM    683 HD12 LEU    45      35.925  27.627  26.864  1.00  0.00           H  
ATOM    684 HD13 LEU    45      35.372  27.983  25.254  1.00  0.00           H  
ATOM    685  CD2 LEU    45      36.706  30.054  27.756  1.00  0.00           C  
ATOM    686 HD21 LEU    45      36.586  29.388  28.611  1.00  0.00           H  
ATOM    687 HD22 LEU    45      37.768  30.077  27.511  1.00  0.00           H  
ATOM    688 HD23 LEU    45      36.395  30.987  27.985  1.00  0.00           H  
ATOM    689  C   LEU    45      33.362  31.345  24.893  1.00  0.00           C  
ATOM    690  O   LEU    45      32.538  30.518  25.332  1.00  0.00           O  
ATOM    691  N   ALA    46      33.178  32.649  24.915  1.00  0.00           N  
ATOM    692  H   ALA    46      33.986  33.355  24.728  1.00  0.00           H  
ATOM    693  CA  ALA    46      32.041  33.321  25.549  1.00  0.00           C  
ATOM    694  HA  ALA    46      31.887  32.880  26.534  1.00  0.00           H  
ATOM    695  CB  ALA    46      32.308  34.833  25.718  1.00  0.00           C  
ATOM    696  HB1 ALA    46      33.210  35.076  26.280  1.00  0.00           H  
ATOM    697  HB2 ALA    46      32.327  35.325  24.746  1.00  0.00           H  
ATOM    698  HB3 ALA    46      31.476  35.209  26.314  1.00  0.00           H  
ATOM    699  C   ALA    46      30.756  33.089  24.744  1.00  0.00           C  
ATOM    700  O   ALA    46      29.739  32.543  25.270  1.00  0.00           O  
ATOM    701  N   ARG    47      30.861  33.478  23.436  1.00  0.00           N  
ATOM    702  H   ARG    47      31.846  33.828  23.126  1.00  0.00           H  
ATOM    703  CA  ARG    47      29.929  33.134  22.327  1.00  0.00           C  
ATOM    704  HA  ARG    47      29.144  33.749  22.489  1.00  0.00           H  
ATOM    705  CB  ARG    47      30.481  33.356  20.880  1.00  0.00           C  
ATOM    706  HB2 ARG    47      31.321  32.706  20.638  1.00  0.00           H  
ATOM    707  HB3 ARG    47      29.712  33.080  20.158  1.00  0.00           H  
ATOM    708  CG  ARG    47      30.862  34.776  20.566  1.00  0.00           C  
ATOM    709  HG2 ARG    47      30.007  35.421  20.367  1.00  0.00           H  
ATOM    710  HG3 ARG    47      31.309  35.278  21.424  1.00  0.00           H  
ATOM    711  CD  ARG    47      31.868  35.068  19.369  1.00  0.00           C  
ATOM    712  HD2 ARG    47      31.636  36.032  18.917  1.00  0.00           H  
ATOM    713  HD3 ARG    47      32.875  35.049  19.786  1.00  0.00           H  
ATOM    714  NE  ARG    47      31.869  34.007  18.361  1.00  0.00           N  
ATOM    715  HE  ARG    47      30.892  33.595  18.108  1.00  0.00           H  
ATOM    716  CZ  ARG    47      32.970  33.553  17.810  1.00  0.00           C  
ATOM    717  NH1 ARG    47      34.120  34.162  17.917  1.00  0.00           N  
ATOM    718 HH11 ARG    47      34.050  35.181  18.297  1.00  0.00           H  
ATOM    719 HH12 ARG    47      34.883  33.795  17.366  1.00  0.00           H  
ATOM    720  NH2 ARG    47      32.968  32.409  17.183  1.00  0.00           N  
ATOM    721 HH21 ARG    47      32.119  31.729  17.239  1.00  0.00           H  
ATOM    722 HH22 ARG    47      33.876  31.881  16.892  1.00  0.00           H  
ATOM    723  C   ARG    47      29.485  31.649  22.451  1.00  0.00           C  
ATOM    724  O   ARG    47      28.308  31.328  22.365  1.00  0.00           O  
ATOM    725  N   MET    48      30.458  30.773  22.669  1.00  0.00           N  
ATOM    726  H   MET    48      31.444  31.235  22.731  1.00  0.00           H  
ATOM    727  CA  MET    48      30.314  29.318  22.820  1.00  0.00           C  
ATOM    728  HA  MET    48      29.797  29.004  21.913  1.00  0.00           H  
ATOM    729  CB  MET    48      31.649  28.520  22.899  1.00  0.00           C  
ATOM    730  HB2 MET    48      32.174  28.641  21.951  1.00  0.00           H  
ATOM    731  HB3 MET    48      32.272  28.850  23.730  1.00  0.00           H  
ATOM    732  CG  MET    48      31.423  27.001  23.092  1.00  0.00           C  
ATOM    733  HG2 MET    48      30.589  26.708  22.454  1.00  0.00           H  
ATOM    734  HG3 MET    48      32.234  26.396  22.687  1.00  0.00           H  
ATOM    735  SD  MET    48      31.098  26.445  24.794  1.00  0.00           S  
ATOM    736  CE  MET    48      32.754  26.629  25.432  1.00  0.00           C  
ATOM    737  HE1 MET    48      32.830  26.580  26.518  1.00  0.00           H  
ATOM    738  HE2 MET    48      33.248  25.736  25.049  1.00  0.00           H  
ATOM    739  HE3 MET    48      33.219  27.558  25.102  1.00  0.00           H  
ATOM    740  C   MET    48      29.337  28.964  23.981  1.00  0.00           C  
ATOM    741  O   MET    48      28.296  28.354  23.705  1.00  0.00           O  
ATOM    742  N   LEU    49      29.673  29.449  25.199  1.00  0.00           N  
ATOM    743  H   LEU    49      30.733  29.693  25.273  1.00  0.00           H  
ATOM    744  CA  LEU    49      28.743  29.318  26.324  1.00  0.00           C  
ATOM    745  HA  LEU    49      28.501  28.346  26.448  1.00  0.00           H  
ATOM    746  CB  LEU    49      29.390  29.758  27.725  1.00  0.00           C  
ATOM    747  HB2 LEU    49      29.719  30.779  27.533  1.00  0.00           H  
ATOM    748  HB3 LEU    49      28.612  29.729  28.488  1.00  0.00           H  
ATOM    749  CG  LEU    49      30.580  28.909  28.228  1.00  0.00           C  
ATOM    750  HG  LEU    49      30.891  28.400  27.317  1.00  0.00           H  
ATOM    751  CD1 LEU    49      31.771  29.775  28.746  1.00  0.00           C  
ATOM    752 HD11 LEU    49      31.489  30.152  29.729  1.00  0.00           H  
ATOM    753 HD12 LEU    49      32.604  29.080  28.852  1.00  0.00           H  
ATOM    754 HD13 LEU    49      32.012  30.543  28.011  1.00  0.00           H  
ATOM    755  CD2 LEU    49      30.225  27.812  29.170  1.00  0.00           C  
ATOM    756 HD21 LEU    49      29.589  27.035  28.747  1.00  0.00           H  
ATOM    757 HD22 LEU    49      31.101  27.298  29.566  1.00  0.00           H  
ATOM    758 HD23 LEU    49      29.698  28.162  29.958  1.00  0.00           H  
ATOM    759  C   LEU    49      27.422  30.063  26.210  1.00  0.00           C  
ATOM    760  O   LEU    49      26.413  29.622  26.740  1.00  0.00           O  
ATOM    761  N   MET    50      27.401  31.072  25.366  1.00  0.00           N  
ATOM    762  H   MET    50      28.265  31.415  24.796  1.00  0.00           H  
ATOM    763  CA  MET    50      26.137  31.815  25.127  1.00  0.00           C  
ATOM    764  HA  MET    50      25.638  31.937  26.088  1.00  0.00           H  
ATOM    765  CB  MET    50      26.565  33.268  24.817  1.00  0.00           C  
ATOM    766  HB2 MET    50      27.130  33.727  25.628  1.00  0.00           H  
ATOM    767  HB3 MET    50      27.226  33.346  23.954  1.00  0.00           H  
ATOM    768  CG  MET    50      25.395  34.118  24.632  1.00  0.00           C  
ATOM    769  HG2 MET    50      24.527  33.646  25.092  1.00  0.00           H  
ATOM    770  HG3 MET    50      25.585  35.016  25.220  1.00  0.00           H  
ATOM    771  SD  MET    50      24.940  34.698  22.930  1.00  0.00           S  
ATOM    772  CE  MET    50      26.309  35.805  22.425  1.00  0.00           C  
ATOM    773  HE1 MET    50      26.455  36.576  23.181  1.00  0.00           H  
ATOM    774  HE2 MET    50      27.150  35.248  22.379  1.00  0.00           H  
ATOM    775  HE3 MET    50      26.097  36.230  21.444  1.00  0.00           H  
ATOM    776  C   MET    50      25.222  31.073  24.143  1.00  0.00           C  
ATOM    777  O   MET    50      24.010  31.109  24.385  1.00  0.00           O  
ATOM    778  N   GLY    51      25.792  30.207  23.273  1.00  0.00           N  
ATOM    779  H   GLY    51      26.872  30.213  23.127  1.00  0.00           H  
ATOM    780  CA  GLY    51      25.024  29.346  22.395  1.00  0.00           C  
ATOM    781  HA2 GLY    51      24.215  29.817  21.836  1.00  0.00           H  
ATOM    782  HA3 GLY    51      25.643  28.875  21.631  1.00  0.00           H  
ATOM    783  C   GLY    51      24.228  28.204  23.095  1.00  0.00           C  
ATOM    784  O   GLY    51      23.164  27.764  22.656  1.00  0.00           O  
ATOM    785  N   LEU    52      24.772  27.868  24.218  1.00  0.00           N  
ATOM    786  H   LEU    52      25.795  28.222  24.346  1.00  0.00           H  
ATOM    787  CA  LEU    52      24.351  26.949  25.280  1.00  0.00           C  
ATOM    788  HA  LEU    52      23.845  26.116  24.789  1.00  0.00           H  
ATOM    789  CB  LEU    52      25.573  26.464  26.095  1.00  0.00           C  
ATOM    790  HB2 LEU    52      26.212  27.250  26.497  1.00  0.00           H  
ATOM    791  HB3 LEU    52      25.133  25.911  26.924  1.00  0.00           H  
ATOM    792  CG  LEU    52      26.451  25.442  25.388  1.00  0.00           C  
ATOM    793  HG  LEU    52      26.913  25.853  24.490  1.00  0.00           H  
ATOM    794  CD1 LEU    52      27.649  25.212  26.378  1.00  0.00           C  
ATOM    795 HD11 LEU    52      28.278  24.384  26.052  1.00  0.00           H  
ATOM    796 HD12 LEU    52      28.168  26.077  26.434  1.00  0.00           H  
ATOM    797 HD13 LEU    52      27.220  24.948  27.345  1.00  0.00           H  
ATOM    798  CD2 LEU    52      25.731  24.132  25.143  1.00  0.00           C  
ATOM    799 HD21 LEU    52      26.435  23.353  24.851  1.00  0.00           H  
ATOM    800 HD22 LEU    52      25.073  23.935  25.989  1.00  0.00           H  
ATOM    801 HD23 LEU    52      25.067  24.104  24.383  1.00  0.00           H  
ATOM    802  C   LEU    52      23.334  27.596  26.223  1.00  0.00           C  
ATOM    803  O   LEU    52      22.756  26.853  27.028  1.00  0.00           O  
ATOM    804  N   ASP    53      23.044  28.888  25.998  1.00  0.00           N  
ATOM    805  H   ASP    53      23.582  29.402  25.202  1.00  0.00           H  
ATOM    806  CA  ASP    53      21.999  29.804  26.686  1.00  0.00           C  
ATOM    807  HA  ASP    53      21.970  30.808  26.264  1.00  0.00           H  
ATOM    808  CB  ASP    53      20.572  29.248  26.503  1.00  0.00           C  
ATOM    809  HB2 ASP    53      20.584  28.346  27.114  1.00  0.00           H  
ATOM    810  HB3 ASP    53      19.803  29.876  26.954  1.00  0.00           H  
ATOM    811  CG  ASP    53      20.258  29.010  24.992  1.00  0.00           C  
ATOM    812  OD1 ASP    53      19.512  28.037  24.729  1.00  0.00           O  
ATOM    813  OD2 ASP    53      20.630  29.794  24.111  1.00  0.00           O  
ATOM    814  C   ASP    53      22.419  30.077  28.135  1.00  0.00           C  
ATOM    815  O   ASP    53      21.565  30.241  29.032  1.00  0.00           O  
ATOM    816  N   LEU    54      23.707  30.403  28.236  1.00  0.00           N  
ATOM    817  H   LEU    54      24.446  30.408  27.435  1.00  0.00           H  
ATOM    818  CA  LEU    54      24.256  30.775  29.552  1.00  0.00           C  
ATOM    819  HA  LEU    54      23.486  30.874  30.316  1.00  0.00           H  
ATOM    820  CB  LEU    54      25.322  29.728  29.908  1.00  0.00           C  
ATOM    821  HB2 LEU    54      26.255  30.110  29.493  1.00  0.00           H  
ATOM    822  HB3 LEU    54      25.523  29.787  30.978  1.00  0.00           H  
ATOM    823  CG  LEU    54      25.173  28.212  29.359  1.00  0.00           C  
ATOM    824  HG  LEU    54      24.969  28.141  28.291  1.00  0.00           H  
ATOM    825  CD1 LEU    54      26.501  27.504  29.766  1.00  0.00           C  
ATOM    826 HD11 LEU    54      27.188  27.526  28.920  1.00  0.00           H  
ATOM    827 HD12 LEU    54      27.027  27.875  30.646  1.00  0.00           H  
ATOM    828 HD13 LEU    54      26.345  26.437  29.931  1.00  0.00           H  
ATOM    829  CD2 LEU    54      23.910  27.561  29.999  1.00  0.00           C  
ATOM    830 HD21 LEU    54      24.072  27.328  31.052  1.00  0.00           H  
ATOM    831 HD22 LEU    54      23.070  28.253  29.928  1.00  0.00           H  
ATOM    832 HD23 LEU    54      23.711  26.709  29.495  1.00  0.00           H  
ATOM    833  C   LEU    54      24.817  32.187  29.414  1.00  0.00           C  
ATOM    834  O   LEU    54      25.495  32.490  28.403  1.00  0.00           O  
ATOM    835  N   LEU    55      24.462  33.068  30.401  1.00  0.00           N  
ATOM    836  H   LEU    55      23.942  32.712  31.278  1.00  0.00           H  
ATOM    837  CA  LEU    55      24.743  34.525  30.316  1.00  0.00           C  
ATOM    838  HA  LEU    55      24.652  34.891  29.379  1.00  0.00           H  
ATOM    839  CB  LEU    55      23.620  35.220  31.111  1.00  0.00           C  
ATOM    840  HB2 LEU    55      22.621  34.999  30.734  1.00  0.00           H  
ATOM    841  HB3 LEU    55      23.587  35.006  32.179  1.00  0.00           H  
ATOM    842  CG  LEU    55      23.788  36.763  30.932  1.00  0.00           C  
ATOM    843  HG  LEU    55      23.630  37.032  29.888  1.00  0.00           H  
ATOM    844  CD1 LEU    55      22.757  37.330  31.861  1.00  0.00           C  
ATOM    845 HD11 LEU    55      22.687  38.416  31.792  1.00  0.00           H  
ATOM    846 HD12 LEU    55      21.766  36.974  31.582  1.00  0.00           H  
ATOM    847 HD13 LEU    55      22.998  37.126  32.904  1.00  0.00           H  
ATOM    848  CD2 LEU    55      25.045  37.535  31.250  1.00  0.00           C  
ATOM    849 HD21 LEU    55      25.716  37.413  30.400  1.00  0.00           H  
ATOM    850 HD22 LEU    55      24.914  38.610  31.370  1.00  0.00           H  
ATOM    851 HD23 LEU    55      25.329  37.256  32.179  1.00  0.00           H  
ATOM    852  C   LEU    55      26.108  34.683  30.914  1.00  0.00           C  
ATOM    853  O   LEU    55      26.353  34.418  32.094  1.00  0.00           O  
ATOM    854  N   VAL    56      27.069  35.014  30.053  1.00  0.00           N  
ATOM    855  H   VAL    56      26.785  34.997  29.001  1.00  0.00           H  
ATOM    856  CA  VAL    56      28.494  35.247  30.464  1.00  0.00           C  
ATOM    857  HA  VAL    56      28.648  34.730  31.317  1.00  0.00           H  
ATOM    858  CB  VAL    56      29.466  34.910  29.316  1.00  0.00           C  
ATOM    859  HB  VAL    56      29.291  35.627  28.514  1.00  0.00           H  
ATOM    860  CG1 VAL    56      30.949  34.899  29.752  1.00  0.00           C  
ATOM    861 HG11 VAL    56      31.327  35.891  30.001  1.00  0.00           H  
ATOM    862 HG12 VAL    56      31.146  34.292  30.636  1.00  0.00           H  
ATOM    863 HG13 VAL    56      31.536  34.549  28.916  1.00  0.00           H  
ATOM    864  CG2 VAL    56      29.244  33.497  28.748  1.00  0.00           C  
ATOM    865 HG21 VAL    56      29.352  32.752  29.522  1.00  0.00           H  
ATOM    866 HG22 VAL    56      28.228  33.446  28.386  1.00  0.00           H  
ATOM    867 HG23 VAL    56      30.047  33.258  28.066  1.00  0.00           H  
ATOM    868  C   VAL    56      28.665  36.694  30.886  1.00  0.00           C  
ATOM    869  O   VAL    56      28.229  37.569  30.093  1.00  0.00           O  
ATOM    870  N   PHE    57      29.441  36.939  31.917  1.00  0.00           N  
ATOM    871  H   PHE    57      29.986  36.159  32.448  1.00  0.00           H  
ATOM    872  CA  PHE    57      29.917  38.252  32.262  1.00  0.00           C  
ATOM    873  HA  PHE    57      29.750  38.911  31.411  1.00  0.00           H  
ATOM    874  CB  PHE    57      29.048  38.787  33.485  1.00  0.00           C  
ATOM    875  HB2 PHE    57      28.078  38.933  33.033  1.00  0.00           H  
ATOM    876  HB3 PHE    57      29.068  38.087  34.213  1.00  0.00           H  
ATOM    877  CG  PHE    57      29.513  40.100  34.133  1.00  0.00           C  
ATOM    878  CD1 PHE    57      30.641  40.045  34.980  1.00  0.00           C  
ATOM    879  HD1 PHE    57      31.037  39.070  35.224  1.00  0.00           H  
ATOM    880  CE1 PHE    57      31.207  41.217  35.457  1.00  0.00           C  
ATOM    881  HE1 PHE    57      32.046  41.245  36.018  1.00  0.00           H  
ATOM    882  CZ  PHE    57      30.531  42.461  35.214  1.00  0.00           C  
ATOM    883  HZ  PHE    57      30.941  43.358  35.678  1.00  0.00           H  
ATOM    884  CE2 PHE    57      29.423  42.519  34.301  1.00  0.00           C  
ATOM    885  HE2 PHE    57      28.930  43.473  34.112  1.00  0.00           H  
ATOM    886  CD2 PHE    57      28.939  41.318  33.731  1.00  0.00           C  
ATOM    887  HD2 PHE    57      28.124  41.380  33.011  1.00  0.00           H  
ATOM    888  C   PHE    57      31.395  38.124  32.627  1.00  0.00           C  
ATOM    889  O   PHE    57      31.876  37.078  33.151  1.00  0.00           O  
ATOM    890  N   ALA    58      32.028  39.248  32.282  1.00  0.00           N  
ATOM    891  H   ALA    58      31.442  40.086  31.905  1.00  0.00           H  
ATOM    892  CA  ALA    58      33.414  39.500  32.649  1.00  0.00           C  
ATOM    893  HA  ALA    58      33.765  38.929  33.508  1.00  0.00           H  
ATOM    894  CB  ALA    58      34.258  39.013  31.427  1.00  0.00           C  
ATOM    895  HB1 ALA    58      33.994  39.560  30.522  1.00  0.00           H  
ATOM    896  HB2 ALA    58      35.205  39.251  31.688  1.00  0.00           H  
ATOM    897  HB3 ALA    58      34.266  37.937  31.254  1.00  0.00           H  
ATOM    898  C   ALA    58      33.674  41.002  32.894  1.00  0.00           C  
ATOM    899  O   ALA    58      33.208  41.815  32.198  1.00  0.00           O  
ATOM    900  N   HIE    59      34.586  41.259  33.778  1.00  0.00           N  
ATOM    901  H   HIE    59      34.756  40.549  34.587  1.00  0.00           H  
ATOM    902  CA  HIE    59      35.248  42.528  33.944  1.00  0.00           C  
ATOM    903  HA  HIE    59      34.871  43.213  33.185  1.00  0.00           H  
ATOM    904  CB  HIE    59      34.776  43.228  35.250  1.00  0.00           C  
ATOM    905  HB2 HIE    59      35.284  44.191  35.305  1.00  0.00           H  
ATOM    906  HB3 HIE    59      33.707  43.383  35.234  1.00  0.00           H  
ATOM    907  CG  HIE    59      35.087  42.391  36.467  1.00  0.00           C  
ATOM    908  ND1 HIE    59      34.471  41.193  36.704  1.00  0.00           N  
ATOM    909  CE1 HIE    59      35.019  40.682  37.841  1.00  0.00           C  
ATOM    910  HE1 HIE    59      34.785  39.733  38.093  1.00  0.00           H  
ATOM    911  NE2 HIE    59      35.859  41.615  38.320  1.00  0.00           N  
ATOM    912  HE2 HIE    59      36.374  41.511  39.264  1.00  0.00           H  
ATOM    913  CD2 HIE    59      35.938  42.707  37.480  1.00  0.00           C  
ATOM    914  HD2 HIE    59      36.496  43.539  37.609  1.00  0.00           H  
ATOM    915  C   HIE    59      36.772  42.519  33.971  1.00  0.00           C  
ATOM    916  O   HIE    59      37.448  41.607  34.495  1.00  0.00           O  
ATOM    917  N   ASP    60      37.331  43.609  33.389  1.00  0.00           N  
ATOM    918  H   ASP    60      36.728  44.478  33.128  1.00  0.00           H  
ATOM    919  CA  ASP    60      38.778  43.790  33.468  1.00  0.00           C  
ATOM    920  HA  ASP    60      39.250  42.849  33.184  1.00  0.00           H  
ATOM    921  CB  ASP    60      39.276  44.780  32.435  1.00  0.00           C  
ATOM    922  HB2 ASP    60      38.934  45.798  32.621  1.00  0.00           H  
ATOM    923  HB3 ASP    60      40.275  44.826  32.581  1.00  0.00           H  
ATOM    924  CG  ASP    60      39.156  44.327  30.993  1.00  0.00           C  
ATOM    925  OD1 ASP    60      38.901  43.144  30.828  1.00  0.00           O  
ATOM    926  OD2 ASP    60      39.272  45.159  30.060  1.00  0.00           O  
ATOM    927  C   ASP    60      39.175  44.221  34.919  1.00  0.00           C  
ATOM    928  O   ASP    60      38.468  44.995  35.521  1.00  0.00           O  
ATOM    929  N   HIE    61      40.136  43.488  35.503  1.00  0.00           N  
ATOM    930  H   HIE    61      40.653  42.730  34.915  1.00  0.00           H  
ATOM    931  CA  HIE    61      40.452  43.754  36.897  1.00  0.00           C  
ATOM    932  HA  HIE    61      39.540  43.744  37.330  1.00  0.00           H  
ATOM    933  CB  HIE    61      41.461  42.698  37.431  1.00  0.00           C  
ATOM    934  HB2 HIE    61      42.352  42.848  36.820  1.00  0.00           H  
ATOM    935  HB3 HIE    61      41.801  42.849  38.455  1.00  0.00           H  
ATOM    936  CG  HIE    61      41.183  41.234  37.428  1.00  0.00           C  
ATOM    937  ND1 HIE    61      40.137  40.554  38.113  1.00  0.00           N  
ATOM    938  CE1 HIE    61      40.255  39.263  37.705  1.00  0.00           C  
ATOM    939  HE1 HIE    61      39.722  38.499  38.271  1.00  0.00           H  
ATOM    940  NE2 HIE    61      41.296  39.187  36.843  1.00  0.00           N  
ATOM    941  HE2 HIE    61      41.659  38.264  36.390  1.00  0.00           H  
ATOM    942  CD2 HIE    61      41.881  40.399  36.670  1.00  0.00           C  
ATOM    943  HD2 HIE    61      42.820  40.647  36.176  1.00  0.00           H  
ATOM    944  C   HIE    61      41.069  45.177  37.112  1.00  0.00           C  
ATOM    945  O   HIE    61      41.617  45.863  36.233  1.00  0.00           O  
ATOM    946  N   VAL    62      41.123  45.501  38.445  1.00  0.00           N  
ATOM    947  H   VAL    62      40.824  44.856  39.163  1.00  0.00           H  
ATOM    948  CA  VAL    62      41.955  46.649  38.882  1.00  0.00           C  
ATOM    949  HA  VAL    62      41.410  47.532  38.549  1.00  0.00           H  
ATOM    950  CB  VAL    62      42.084  46.707  40.399  1.00  0.00           C  
ATOM    951  HB  VAL    62      42.189  45.679  40.748  1.00  0.00           H  
ATOM    952  CG1 VAL    62      43.150  47.706  40.964  1.00  0.00           C  
ATOM    953 HG11 VAL    62      43.115  47.836  42.046  1.00  0.00           H  
ATOM    954 HG12 VAL    62      44.078  47.402  40.708  1.00  0.00           H  
ATOM    955 HG13 VAL    62      42.957  48.673  40.524  1.00  0.00           H  
ATOM    956  CG2 VAL    62      40.770  47.257  40.889  1.00  0.00           C  
ATOM    957 HG21 VAL    62      39.948  46.600  40.644  1.00  0.00           H  
ATOM    958 HG22 VAL    62      40.840  47.269  41.897  1.00  0.00           H  
ATOM    959 HG23 VAL    62      40.641  48.326  40.721  1.00  0.00           H  
ATOM    960  C   VAL    62      43.364  46.562  38.251  1.00  0.00           C  
ATOM    961  O   VAL    62      44.022  45.512  38.351  1.00  0.00           O  
ATOM    962  N   GLY    63      43.773  47.698  37.678  1.00  0.00           N  
ATOM    963  H   GLY    63      43.065  48.411  37.575  1.00  0.00           H  
ATOM    964  CA  GLY    63      44.990  47.912  36.955  1.00  0.00           C  
ATOM    965  HA2 GLY    63      44.891  48.919  36.550  1.00  0.00           H  
ATOM    966  HA3 GLY    63      45.841  47.952  37.635  1.00  0.00           H  
ATOM    967  C   GLY    63      45.212  46.948  35.754  1.00  0.00           C  
ATOM    968  O   GLY    63      46.362  46.450  35.545  1.00  0.00           O  
ATOM    969  N   HID    64      44.231  46.643  34.969  1.00  0.00           N  
ATOM    970  H   HID    64      43.222  46.919  35.277  1.00  0.00           H  
ATOM    971  CA  HID    64      44.320  45.790  33.731  1.00  0.00           C  
ATOM    972  HA  HID    64      45.321  45.577  33.355  1.00  0.00           H  
ATOM    973  CB  HID    64      43.747  44.385  34.053  1.00  0.00           C  
ATOM    974  HB2 HID    64      42.709  44.429  34.382  1.00  0.00           H  
ATOM    975  HB3 HID    64      43.614  43.841  33.118  1.00  0.00           H  
ATOM    976  CG  HID    64      44.602  43.396  34.796  1.00  0.00           C  
ATOM    977  ND1 HID    64      45.075  43.468  36.154  1.00  0.00           N  
ATOM    978  HD1 HID    64      44.710  44.176  36.898  1.00  0.00           H  
ATOM    979  CE1 HID    64      45.977  42.478  36.356  1.00  0.00           C  
ATOM    980  HE1 HID    64      46.407  42.255  37.242  1.00  0.00           H  
ATOM    981  NE2 HID    64      46.194  41.789  35.255  1.00  0.00           N  
ATOM    982  CD2 HID    64      45.394  42.344  34.239  1.00  0.00           C  
ATOM    983  HD2 HID    64      45.469  42.184  33.245  1.00  0.00           H  
ATOM    984  C   HID    64      43.526  46.434  32.637  1.00  0.00           C  
ATOM    985  O   HID    64      42.651  47.227  32.983  1.00  0.00           O  
ATOM    986  N   GLY    65      43.752  45.924  31.441  1.00  0.00           N  
ATOM    987  H   GLY    65      44.468  45.102  31.432  1.00  0.00           H  
ATOM    988  CA  GLY    65      42.847  46.038  30.321  1.00  0.00           C  
ATOM    989  HA2 GLY    65      43.228  45.661  29.524  1.00  0.00           H  
ATOM    990  HA3 GLY    65      42.070  45.445  30.575  1.00  0.00           H  
ATOM    991  C   GLY    65      42.296  47.399  30.160  1.00  0.00           C  
ATOM    992  O   GLY    65      43.050  48.350  30.026  1.00  0.00           O  
ATOM    993  N   GLN    66      40.941  47.449  30.075  1.00  0.00           N  
ATOM    994  H   GLN    66      40.441  46.512  30.320  1.00  0.00           H  
ATOM    995  CA  GLN    66      40.175  48.665  29.955  1.00  0.00           C  
ATOM    996  HA  GLN    66      40.884  49.415  29.604  1.00  0.00           H  
ATOM    997  CB  GLN    66      38.983  48.410  28.965  1.00  0.00           C  
ATOM    998  HB2 GLN    66      38.528  47.438  29.159  1.00  0.00           H  
ATOM    999  HB3 GLN    66      38.306  49.262  28.915  1.00  0.00           H  
ATOM   1000  CG  GLN    66      39.633  48.301  27.575  1.00  0.00           C  
ATOM   1001  HG2 GLN    66      40.285  49.170  27.490  1.00  0.00           H  
ATOM   1002  HG3 GLN    66      40.262  47.521  27.450  1.00  0.00           H  
ATOM   1003  CD  GLN    66      38.473  48.194  26.511  1.00  0.00           C  
ATOM   1004  OE1 GLN    66      38.076  49.227  25.908  1.00  0.00           O  
ATOM   1005  NE2 GLN    66      37.977  46.991  26.299  1.00  0.00           N  
ATOM   1006 HE21 GLN    66      37.029  47.070  25.765  1.00  0.00           H  
ATOM   1007 HE22 GLN    66      38.341  46.065  26.744  1.00  0.00           H  
ATOM   1008  C   GLN    66      39.583  49.139  31.270  1.00  0.00           C  
ATOM   1009  O   GLN    66      38.682  49.997  31.304  1.00  0.00           O  
ATOM   1010  N   SER    67      40.178  48.784  32.407  1.00  0.00           N  
ATOM   1011  H   SER    67      41.106  48.216  32.335  1.00  0.00           H  
ATOM   1012  CA  SER    67      39.732  49.290  33.698  1.00  0.00           C  
ATOM   1013  HA  SER    67      38.852  49.783  33.634  1.00  0.00           H  
ATOM   1014  CB  SER    67      39.593  48.115  34.656  1.00  0.00           C  
ATOM   1015  HB2 SER    67      40.445  47.434  34.654  1.00  0.00           H  
ATOM   1016  HB3 SER    67      39.455  48.578  35.633  1.00  0.00           H  
ATOM   1017  OG  SER    67      38.407  47.399  34.428  1.00  0.00           O  
ATOM   1018  HG  SER    67      38.429  46.566  34.999  1.00  0.00           H  
ATOM   1019  C   SER    67      40.734  50.351  34.256  1.00  0.00           C  
ATOM   1020  O   SER    67      41.736  50.614  33.643  1.00  0.00           O  
ATOM   1021  N   GLU    68      40.434  50.996  35.382  1.00  0.00           N  
ATOM   1022  H   GLU    68      39.644  50.684  35.927  1.00  0.00           H  
ATOM   1023  CA  GLU    68      41.239  51.988  36.150  1.00  0.00           C  
ATOM   1024  HA  GLU    68      41.672  52.646  35.518  1.00  0.00           H  
ATOM   1025  CB  GLU    68      40.372  52.762  37.083  1.00  0.00           C  
ATOM   1026  HB2 GLU    68      39.492  52.182  37.360  1.00  0.00           H  
ATOM   1027  HB3 GLU    68      40.846  52.996  38.036  1.00  0.00           H  
ATOM   1028  CG  GLU    68      39.820  54.031  36.441  1.00  0.00           C  
ATOM   1029  HG2 GLU    68      39.141  53.842  35.610  1.00  0.00           H  
ATOM   1030  HG3 GLU    68      39.094  54.483  37.117  1.00  0.00           H  
ATOM   1031  CD  GLU    68      40.905  55.066  36.064  1.00  0.00           C  
ATOM   1032  OE1 GLU    68      40.532  56.100  35.518  1.00  0.00           O  
ATOM   1033  OE2 GLU    68      42.103  54.870  36.339  1.00  0.00           O  
ATOM   1034  C   GLU    68      42.482  51.320  36.836  1.00  0.00           C  
ATOM   1035  O   GLU    68      42.554  50.053  36.860  1.00  0.00           O  
ATOM   1036  N   GLY    69      43.464  52.132  37.204  1.00  0.00           N  
ATOM   1037  H   GLY    69      43.433  53.129  37.043  1.00  0.00           H  
ATOM   1038  CA  GLY    69      44.557  51.719  38.094  1.00  0.00           C  
ATOM   1039  HA2 GLY    69      44.498  52.403  38.834  1.00  0.00           H  
ATOM   1040  HA3 GLY    69      44.304  50.809  38.450  1.00  0.00           H  
ATOM   1041  C   GLY    69      45.909  51.637  37.311  1.00  0.00           C  
ATOM   1042  O   GLY    69      46.025  51.355  36.108  1.00  0.00           O  
ATOM   1043  N   GLU    70      46.947  51.884  38.050  1.00  0.00           N  
ATOM   1044  H   GLU    70      46.683  52.175  39.066  1.00  0.00           H  
ATOM   1045  CA  GLU    70      48.357  51.703  37.743  1.00  0.00           C  
ATOM   1046  HA  GLU    70      48.575  52.364  36.904  1.00  0.00           H  
ATOM   1047  CB  GLU    70      49.181  52.240  38.866  1.00  0.00           C  
ATOM   1048  HB2 GLU    70      50.231  52.070  38.631  1.00  0.00           H  
ATOM   1049  HB3 GLU    70      49.061  53.315  39.001  1.00  0.00           H  
ATOM   1050  CG  GLU    70      48.898  51.705  40.279  1.00  0.00           C  
ATOM   1051  HG2 GLU    70      48.561  50.670  40.209  1.00  0.00           H  
ATOM   1052  HG3 GLU    70      49.792  51.629  40.742  1.00  0.00           H  
ATOM   1053  CD  GLU    70      47.962  52.478  41.127  1.00  0.00           C  
ATOM   1054  OE1 GLU    70      48.406  53.194  41.998  1.00  0.00           O  
ATOM   1055  OE2 GLU    70      46.763  52.487  40.781  1.00  0.00           O  
ATOM   1056  C   GLU    70      48.647  50.176  37.459  1.00  0.00           C  
ATOM   1057  O   GLU    70      48.160  49.312  38.137  1.00  0.00           O  
ATOM   1058  N   ARG    71      49.396  49.979  36.389  1.00  0.00           N  
ATOM   1059  H   ARG    71      49.993  50.755  35.909  1.00  0.00           H  
ATOM   1060  CA  ARG    71      49.204  48.818  35.548  1.00  0.00           C  
ATOM   1061  HA  ARG    71      48.238  48.570  35.385  1.00  0.00           H  
ATOM   1062  CB  ARG    71      49.818  49.238  34.161  1.00  0.00           C  
ATOM   1063  HB2 ARG    71      50.870  49.464  34.333  1.00  0.00           H  
ATOM   1064  HB3 ARG    71      49.905  48.382  33.492  1.00  0.00           H  
ATOM   1065  CG  ARG    71      49.225  50.359  33.338  1.00  0.00           C  
ATOM   1066  HG2 ARG    71      48.990  51.286  33.862  1.00  0.00           H  
ATOM   1067  HG3 ARG    71      49.997  50.601  32.607  1.00  0.00           H  
ATOM   1068  CD  ARG    71      47.915  49.969  32.659  1.00  0.00           C  
ATOM   1069  HD2 ARG    71      47.652  50.603  31.813  1.00  0.00           H  
ATOM   1070  HD3 ARG    71      47.993  49.031  32.109  1.00  0.00           H  
ATOM   1071  NE  ARG    71      46.680  49.974  33.533  1.00  0.00           N  
ATOM   1072  HE  ARG    71      46.612  50.586  34.433  1.00  0.00           H  
ATOM   1073  CZ  ARG    71      45.500  49.534  33.183  1.00  0.00           C  
ATOM   1074  NH1 ARG    71      45.193  48.932  32.089  1.00  0.00           N  
ATOM   1075 HH11 ARG    71      45.892  49.097  31.268  1.00  0.00           H  
ATOM   1076 HH12 ARG    71      44.255  48.688  31.803  1.00  0.00           H  
ATOM   1077  NH2 ARG    71      44.533  49.651  34.087  1.00  0.00           N  
ATOM   1078 HH21 ARG    71      44.692  50.356  34.903  1.00  0.00           H  
ATOM   1079 HH22 ARG    71      43.540  49.254  33.877  1.00  0.00           H  
ATOM   1080  C   ARG    71      49.975  47.735  36.238  1.00  0.00           C  
ATOM   1081  O   ARG    71      51.205  47.847  36.463  1.00  0.00           O  
ATOM   1082  N   MET    72      49.244  46.667  36.526  1.00  0.00           N  
ATOM   1083  H   MET    72      48.211  46.700  36.178  1.00  0.00           H  
ATOM   1084  CA  MET    72      49.627  45.438  37.228  1.00  0.00           C  
ATOM   1085  HA  MET    72      48.776  44.931  37.429  1.00  0.00           H  
ATOM   1086  CB  MET    72      50.581  44.574  36.412  1.00  0.00           C  
ATOM   1087  HB2 MET    72      51.392  45.193  36.030  1.00  0.00           H  
ATOM   1088  HB3 MET    72      50.921  43.735  37.019  1.00  0.00           H  
ATOM   1089  CG  MET    72      49.844  43.933  35.192  1.00  0.00           C  
ATOM   1090  HG2 MET    72      48.968  43.457  35.632  1.00  0.00           H  
ATOM   1091  HG3 MET    72      49.411  44.730  34.587  1.00  0.00           H  
ATOM   1092  SD  MET    72      50.632  42.566  34.247  1.00  0.00           S  
ATOM   1093  CE  MET    72      50.704  41.167  35.391  1.00  0.00           C  
ATOM   1094  HE1 MET    72      49.779  41.181  35.969  1.00  0.00           H  
ATOM   1095  HE2 MET    72      50.790  40.196  34.902  1.00  0.00           H  
ATOM   1096  HE3 MET    72      51.468  41.330  36.151  1.00  0.00           H  
ATOM   1097  C   MET    72      50.146  45.624  38.645  1.00  0.00           C  
ATOM   1098  O   MET    72      51.284  45.168  38.976  1.00  0.00           O  
ATOM   1099  N   VAL    73      49.413  46.474  39.454  1.00  0.00           N  
ATOM   1100  H   VAL    73      48.716  46.996  39.050  1.00  0.00           H  
ATOM   1101  CA  VAL    73      49.716  46.890  40.799  1.00  0.00           C  
ATOM   1102  HA  VAL    73      50.370  46.232  41.199  1.00  0.00           H  
ATOM   1103  CB  VAL    73      50.515  48.227  40.892  1.00  0.00           C  
ATOM   1104  HB  VAL    73      49.990  48.910  40.224  1.00  0.00           H  
ATOM   1105  CG1 VAL    73      50.686  48.823  42.249  1.00  0.00           C  
ATOM   1106 HG11 VAL    73      49.714  48.939  42.728  1.00  0.00           H  
ATOM   1107 HG12 VAL    73      51.361  48.241  42.877  1.00  0.00           H  
ATOM   1108 HG13 VAL    73      51.167  49.800  42.301  1.00  0.00           H  
ATOM   1109  CG2 VAL    73      51.819  48.016  40.256  1.00  0.00           C  
ATOM   1110 HG21 VAL    73      51.670  47.764  39.206  1.00  0.00           H  
ATOM   1111 HG22 VAL    73      52.357  48.963  40.293  1.00  0.00           H  
ATOM   1112 HG23 VAL    73      52.429  47.270  40.766  1.00  0.00           H  
ATOM   1113  C   VAL    73      48.452  46.939  41.652  1.00  0.00           C  
ATOM   1114  O   VAL    73      47.592  47.784  41.559  1.00  0.00           O  
ATOM   1115  N   VAL    74      48.430  46.054  42.694  1.00  0.00           N  
ATOM   1116  H   VAL    74      49.399  45.782  43.085  1.00  0.00           H  
ATOM   1117  CA  VAL    74      47.209  45.778  43.543  1.00  0.00           C  
ATOM   1118  HA  VAL    74      46.417  46.372  43.340  1.00  0.00           H  
ATOM   1119  CB  VAL    74      46.755  44.282  43.343  1.00  0.00           C  
ATOM   1120  HB  VAL    74      46.776  44.005  42.289  1.00  0.00           H  
ATOM   1121  CG1 VAL    74      47.555  43.168  44.104  1.00  0.00           C  
ATOM   1122 HG11 VAL    74      48.621  43.397  44.135  1.00  0.00           H  
ATOM   1123 HG12 VAL    74      47.152  43.044  45.109  1.00  0.00           H  
ATOM   1124 HG13 VAL    74      47.392  42.321  43.578  1.00  0.00           H  
ATOM   1125  CG2 VAL    74      45.297  44.238  43.737  1.00  0.00           C  
ATOM   1126 HG21 VAL    74      45.278  44.599  44.765  1.00  0.00           H  
ATOM   1127 HG22 VAL    74      44.715  44.911  43.107  1.00  0.00           H  
ATOM   1128 HG23 VAL    74      44.830  43.257  43.654  1.00  0.00           H  
ATOM   1129  C   VAL    74      47.625  46.045  44.964  1.00  0.00           C  
ATOM   1130  O   VAL    74      48.749  45.728  45.436  1.00  0.00           O  
ATOM   1131  N   SER    75      46.725  46.685  45.716  1.00  0.00           N  
ATOM   1132  H   SER    75      45.893  47.125  45.166  1.00  0.00           H  
ATOM   1133  CA  SER    75      46.991  47.095  47.133  1.00  0.00           C  
ATOM   1134  HA  SER    75      47.941  47.602  47.216  1.00  0.00           H  
ATOM   1135  CB  SER    75      45.983  48.143  47.636  1.00  0.00           C  
ATOM   1136  HB2 SER    75      46.011  48.249  48.710  1.00  0.00           H  
ATOM   1137  HB3 SER    75      46.212  49.113  47.221  1.00  0.00           H  
ATOM   1138  OG  SER    75      44.677  47.717  47.340  1.00  0.00           O  
ATOM   1139  HG  SER    75      44.056  48.547  47.037  1.00  0.00           H  
ATOM   1140  C   SER    75      47.028  45.929  48.095  1.00  0.00           C  
ATOM   1141  O   SER    75      47.663  45.876  49.119  1.00  0.00           O  
ATOM   1142  N   ASP    76      46.135  44.994  47.802  1.00  0.00           N  
ATOM   1143  H   ASP    76      45.457  45.257  47.003  1.00  0.00           H  
ATOM   1144  CA  ASP    76      45.947  43.670  48.408  1.00  0.00           C  
ATOM   1145  HA  ASP    76      46.879  43.369  48.653  1.00  0.00           H  
ATOM   1146  CB  ASP    76      45.203  43.895  49.693  1.00  0.00           C  
ATOM   1147  HB2 ASP    76      45.621  44.750  50.224  1.00  0.00           H  
ATOM   1148  HB3 ASP    76      44.188  44.241  49.498  1.00  0.00           H  
ATOM   1149  CG  ASP    76      44.924  42.687  50.571  1.00  0.00           C  
ATOM   1150  OD1 ASP    76      44.904  41.522  50.082  1.00  0.00           O  
ATOM   1151  OD2 ASP    76      44.814  42.899  51.819  1.00  0.00           O  
ATOM   1152  C   ASP    76      45.208  42.748  47.401  1.00  0.00           C  
ATOM   1153  O   ASP    76      44.254  43.332  46.777  1.00  0.00           O  
ATOM   1154  N   PHE    77      45.667  41.473  47.216  1.00  0.00           N  
ATOM   1155  H   PHE    77      46.270  41.033  48.010  1.00  0.00           H  
ATOM   1156  CA  PHE    77      45.084  40.588  46.173  1.00  0.00           C  
ATOM   1157  HA  PHE    77      45.104  41.077  45.199  1.00  0.00           H  
ATOM   1158  CB  PHE    77      45.827  39.190  46.034  1.00  0.00           C  
ATOM   1159  HB2 PHE    77      46.875  39.484  45.965  1.00  0.00           H  
ATOM   1160  HB3 PHE    77      45.604  38.724  46.902  1.00  0.00           H  
ATOM   1161  CG  PHE    77      45.428  38.357  44.784  1.00  0.00           C  
ATOM   1162  CD1 PHE    77      46.238  38.428  43.611  1.00  0.00           C  
ATOM   1163  HD1 PHE    77      47.021  39.183  43.686  1.00  0.00           H  
ATOM   1164  CE1 PHE    77      45.967  37.697  42.392  1.00  0.00           C  
ATOM   1165  HE1 PHE    77      46.598  37.741  41.505  1.00  0.00           H  
ATOM   1166  CZ  PHE    77      44.950  36.710  42.485  1.00  0.00           C  
ATOM   1167  HZ  PHE    77      44.778  36.096  41.601  1.00  0.00           H  
ATOM   1168  CE2 PHE    77      44.152  36.598  43.664  1.00  0.00           C  
ATOM   1169  HE2 PHE    77      43.355  35.869  43.648  1.00  0.00           H  
ATOM   1170  CD2 PHE    77      44.419  37.372  44.785  1.00  0.00           C  
ATOM   1171  HD2 PHE    77      43.822  37.220  45.585  1.00  0.00           H  
ATOM   1172  C   PHE    77      43.512  40.419  46.374  1.00  0.00           C  
ATOM   1173  O   PHE    77      42.659  40.325  45.516  1.00  0.00           O  
ATOM   1174  N   HIE    78      43.106  40.582  47.647  1.00  0.00           N  
ATOM   1175  H   HIE    78      43.886  40.791  48.364  1.00  0.00           H  
ATOM   1176  CA  HIE    78      41.720  40.475  48.104  1.00  0.00           C  
ATOM   1177  HA  HIE    78      41.377  39.588  47.764  1.00  0.00           H  
ATOM   1178  CB  HIE    78      41.721  40.612  49.690  1.00  0.00           C  
ATOM   1179  HB2 HIE    78      42.538  40.005  50.079  1.00  0.00           H  
ATOM   1180  HB3 HIE    78      41.741  41.683  49.894  1.00  0.00           H  
ATOM   1181  CG  HIE    78      40.438  40.011  50.188  1.00  0.00           C  
ATOM   1182  ND1 HIE    78      40.316  38.653  50.450  1.00  0.00           N  
ATOM   1183  CE1 HIE    78      39.013  38.374  50.696  1.00  0.00           C  
ATOM   1184  HE1 HIE    78      38.699  37.409  51.093  1.00  0.00           H  
ATOM   1185  NE2 HIE    78      38.343  39.573  50.685  1.00  0.00           N  
ATOM   1186  HE2 HIE    78      37.303  39.783  50.935  1.00  0.00           H  
ATOM   1187  CD2 HIE    78      39.240  40.593  50.353  1.00  0.00           C  
ATOM   1188  HD2 HIE    78      38.986  41.632  50.141  1.00  0.00           H  
ATOM   1189  C   HIE    78      40.823  41.549  47.426  1.00  0.00           C  
ATOM   1190  O   HIE    78      39.570  41.364  47.434  1.00  0.00           O  
ATOM   1191  N   VAL    79      41.300  42.636  46.869  1.00  0.00           N  
ATOM   1192  H   VAL    79      42.369  42.811  46.987  1.00  0.00           H  
ATOM   1193  CA  VAL    79      40.616  43.678  46.092  1.00  0.00           C  
ATOM   1194  HA  VAL    79      39.932  44.101  46.703  1.00  0.00           H  
ATOM   1195  CB  VAL    79      41.621  44.723  45.623  1.00  0.00           C  
ATOM   1196  HB  VAL    79      42.524  44.195  45.315  1.00  0.00           H  
ATOM   1197  CG1 VAL    79      41.078  45.531  44.449  1.00  0.00           C  
ATOM   1198 HG11 VAL    79      40.010  45.747  44.489  1.00  0.00           H  
ATOM   1199 HG12 VAL    79      41.569  46.504  44.420  1.00  0.00           H  
ATOM   1200 HG13 VAL    79      41.281  44.988  43.538  1.00  0.00           H  
ATOM   1201  CG2 VAL    79      42.079  45.680  46.642  1.00  0.00           C  
ATOM   1202 HG21 VAL    79      42.672  45.046  47.284  1.00  0.00           H  
ATOM   1203 HG22 VAL    79      42.738  46.419  46.211  1.00  0.00           H  
ATOM   1204 HG23 VAL    79      41.275  46.224  47.117  1.00  0.00           H  
ATOM   1205  C   VAL    79      39.846  42.938  44.929  1.00  0.00           C  
ATOM   1206  O   VAL    79      38.680  43.119  44.626  1.00  0.00           O  
ATOM   1207  N   PHE    80      40.609  42.003  44.373  1.00  0.00           N  
ATOM   1208  H   PHE    80      41.510  41.760  44.761  1.00  0.00           H  
ATOM   1209  CA  PHE    80      40.184  41.255  43.163  1.00  0.00           C  
ATOM   1210  HA  PHE    80      39.941  41.909  42.433  1.00  0.00           H  
ATOM   1211  CB  PHE    80      41.319  40.425  42.643  1.00  0.00           C  
ATOM   1212  HB2 PHE    80      41.565  39.648  43.367  1.00  0.00           H  
ATOM   1213  HB3 PHE    80      40.850  39.977  41.767  1.00  0.00           H  
ATOM   1214  CG  PHE    80      42.573  41.129  42.063  1.00  0.00           C  
ATOM   1215  CD1 PHE    80      42.430  42.332  41.279  1.00  0.00           C  
ATOM   1216  HD1 PHE    80      41.483  42.871  41.263  1.00  0.00           H  
ATOM   1217  CE1 PHE    80      43.633  42.879  40.756  1.00  0.00           C  
ATOM   1218  HE1 PHE    80      43.605  43.861  40.284  1.00  0.00           H  
ATOM   1219  CZ  PHE    80      44.843  42.184  40.813  1.00  0.00           C  
ATOM   1220  HZ  PHE    80      45.718  42.533  40.264  1.00  0.00           H  
ATOM   1221  CE2 PHE    80      44.951  40.936  41.453  1.00  0.00           C  
ATOM   1222  HE2 PHE    80      45.908  40.418  41.515  1.00  0.00           H  
ATOM   1223  CD2 PHE    80      43.821  40.425  42.091  1.00  0.00           C  
ATOM   1224  HD2 PHE    80      43.947  39.497  42.649  1.00  0.00           H  
ATOM   1225  C   PHE    80      39.049  40.280  43.507  1.00  0.00           C  
ATOM   1226  O   PHE    80      38.119  40.202  42.710  1.00  0.00           O  
ATOM   1227  N   VAL    81      39.089  39.604  44.655  1.00  0.00           N  
ATOM   1228  H   VAL    81      39.949  39.742  45.310  1.00  0.00           H  
ATOM   1229  CA  VAL    81      38.126  38.712  45.279  1.00  0.00           C  
ATOM   1230  HA  VAL    81      37.825  37.989  44.522  1.00  0.00           H  
ATOM   1231  CB  VAL    81      38.842  38.041  46.414  1.00  0.00           C  
ATOM   1232  HB  VAL    81      39.451  38.615  47.112  1.00  0.00           H  
ATOM   1233  CG1 VAL    81      37.968  37.200  47.344  1.00  0.00           C  
ATOM   1234 HG11 VAL    81      37.204  36.613  46.834  1.00  0.00           H  
ATOM   1235 HG12 VAL    81      38.523  36.601  48.066  1.00  0.00           H  
ATOM   1236 HG13 VAL    81      37.437  37.904  47.837  1.00  0.00           H  
ATOM   1237  CG2 VAL    81      39.791  36.957  45.891  1.00  0.00           C  
ATOM   1238 HG21 VAL    81      39.259  36.325  45.311  1.00  0.00           H  
ATOM   1239 HG22 VAL    81      40.496  37.381  45.304  1.00  0.00           H  
ATOM   1240 HG23 VAL    81      40.190  36.454  46.671  1.00  0.00           H  
ATOM   1241  C   VAL    81      36.880  39.477  45.666  1.00  0.00           C  
ATOM   1242  O   VAL    81      35.800  39.157  45.241  1.00  0.00           O  
ATOM   1243  N   ARG    82      37.066  40.608  46.388  1.00  0.00           N  
ATOM   1244  H   ARG    82      38.041  40.928  46.754  1.00  0.00           H  
ATOM   1245  CA  ARG    82      35.931  41.527  46.819  1.00  0.00           C  
ATOM   1246  HA  ARG    82      35.219  40.994  47.449  1.00  0.00           H  
ATOM   1247  CB  ARG    82      36.421  42.570  47.870  1.00  0.00           C  
ATOM   1248  HB2 ARG    82      36.598  42.073  48.824  1.00  0.00           H  
ATOM   1249  HB3 ARG    82      37.462  42.783  47.625  1.00  0.00           H  
ATOM   1250  CG  ARG    82      35.524  43.795  48.129  1.00  0.00           C  
ATOM   1251  HG2 ARG    82      34.847  43.905  47.283  1.00  0.00           H  
ATOM   1252  HG3 ARG    82      34.817  43.669  48.949  1.00  0.00           H  
ATOM   1253  CD  ARG    82      36.381  45.043  48.379  1.00  0.00           C  
ATOM   1254  HD2 ARG    82      35.752  45.809  48.571  1.00  0.00           H  
ATOM   1255  HD3 ARG    82      37.072  44.823  49.193  1.00  0.00           H  
ATOM   1256  NE  ARG    82      37.122  45.435  47.128  1.00  0.00           N  
ATOM   1257  HE  ARG    82      36.719  45.017  46.206  1.00  0.00           H  
ATOM   1258  CZ  ARG    82      37.957  46.412  46.908  1.00  0.00           C  
ATOM   1259  NH1 ARG    82      38.377  47.127  47.864  1.00  0.00           N  
ATOM   1260 HH11 ARG    82      39.040  47.974  47.688  1.00  0.00           H  
ATOM   1261 HH12 ARG    82      38.160  46.804  48.796  1.00  0.00           H  
ATOM   1262  NH2 ARG    82      38.231  46.873  45.688  1.00  0.00           N  
ATOM   1263 HH21 ARG    82      37.954  46.216  44.864  1.00  0.00           H  
ATOM   1264 HH22 ARG    82      39.031  47.610  45.610  1.00  0.00           H  
ATOM   1265  C   ARG    82      35.189  42.102  45.518  1.00  0.00           C  
ATOM   1266  O   ARG    82      33.990  42.202  45.638  1.00  0.00           O  
ATOM   1267  N   ASP    83      35.875  42.293  44.369  1.00  0.00           N  
ATOM   1268  H   ASP    83      36.965  42.295  44.388  1.00  0.00           H  
ATOM   1269  CA  ASP    83      35.264  42.987  43.218  1.00  0.00           C  
ATOM   1270  HA  ASP    83      34.599  43.590  43.681  1.00  0.00           H  
ATOM   1271  CB  ASP    83      36.273  43.799  42.443  1.00  0.00           C  
ATOM   1272  HB2 ASP    83      37.162  43.207  42.229  1.00  0.00           H  
ATOM   1273  HB3 ASP    83      35.718  44.125  41.563  1.00  0.00           H  
ATOM   1274  CG  ASP    83      36.813  45.016  43.258  1.00  0.00           C  
ATOM   1275  OD1 ASP    83      37.811  45.682  42.967  1.00  0.00           O  
ATOM   1276  OD2 ASP    83      36.202  45.265  44.292  1.00  0.00           O  
ATOM   1277  C   ASP    83      34.519  41.982  42.299  1.00  0.00           C  
ATOM   1278  O   ASP    83      33.566  42.360  41.695  1.00  0.00           O  
ATOM   1279  N   VAL    84      35.024  40.737  42.288  1.00  0.00           N  
ATOM   1280  H   VAL    84      35.964  40.543  42.805  1.00  0.00           H  
ATOM   1281  CA  VAL    84      34.279  39.611  41.633  1.00  0.00           C  
ATOM   1282  HA  VAL    84      34.207  40.055  40.640  1.00  0.00           H  
ATOM   1283  CB  VAL    84      35.077  38.305  41.666  1.00  0.00           C  
ATOM   1284  HB  VAL    84      35.280  38.196  42.732  1.00  0.00           H  
ATOM   1285  CG1 VAL    84      34.287  37.133  41.198  1.00  0.00           C  
ATOM   1286 HG11 VAL    84      34.823  36.184  41.218  1.00  0.00           H  
ATOM   1287 HG12 VAL    84      33.380  37.067  41.798  1.00  0.00           H  
ATOM   1288 HG13 VAL    84      34.024  37.202  40.142  1.00  0.00           H  
ATOM   1289  CG2 VAL    84      36.305  38.461  40.760  1.00  0.00           C  
ATOM   1290 HG21 VAL    84      37.056  37.721  41.037  1.00  0.00           H  
ATOM   1291 HG22 VAL    84      36.038  38.215  39.732  1.00  0.00           H  
ATOM   1292 HG23 VAL    84      36.713  39.471  40.792  1.00  0.00           H  
ATOM   1293  C   VAL    84      32.918  39.429  42.458  1.00  0.00           C  
ATOM   1294  O   VAL    84      31.870  39.441  41.806  1.00  0.00           O  
ATOM   1295  N   LEU    85      32.943  39.478  43.844  1.00  0.00           N  
ATOM   1296  H   LEU    85      33.910  39.511  44.325  1.00  0.00           H  
ATOM   1297  CA  LEU    85      31.810  39.229  44.703  1.00  0.00           C  
ATOM   1298  HA  LEU    85      31.342  38.336  44.315  1.00  0.00           H  
ATOM   1299  CB  LEU    85      32.369  38.996  46.135  1.00  0.00           C  
ATOM   1300  HB2 LEU    85      33.074  39.680  46.370  1.00  0.00           H  
ATOM   1301  HB3 LEU    85      31.638  39.188  46.920  1.00  0.00           H  
ATOM   1302  CG  LEU    85      33.023  37.649  46.412  1.00  0.00           C  
ATOM   1303  HG  LEU    85      33.717  37.433  45.599  1.00  0.00           H  
ATOM   1304  CD1 LEU    85      33.999  37.671  47.534  1.00  0.00           C  
ATOM   1305 HD11 LEU    85      34.702  36.842  47.454  1.00  0.00           H  
ATOM   1306 HD12 LEU    85      34.597  38.572  47.673  1.00  0.00           H  
ATOM   1307 HD13 LEU    85      33.517  37.439  48.483  1.00  0.00           H  
ATOM   1308  CD2 LEU    85      31.906  36.564  46.503  1.00  0.00           C  
ATOM   1309 HD21 LEU    85      31.345  36.663  47.337  1.00  0.00           H  
ATOM   1310 HD22 LEU    85      31.362  36.597  45.653  1.00  0.00           H  
ATOM   1311 HD23 LEU    85      32.323  35.645  46.532  1.00  0.00           H  
ATOM   1312  C   LEU    85      30.756  40.372  44.676  1.00  0.00           C  
ATOM   1313  O   LEU    85      29.619  40.063  44.971  1.00  0.00           O  
ATOM   1314  N   GLN    86      31.132  41.568  44.132  1.00  0.00           N  
ATOM   1315  H   GLN    86      32.187  41.670  43.880  1.00  0.00           H  
ATOM   1316  CA  GLN    86      30.220  42.703  43.829  1.00  0.00           C  
ATOM   1317  HA  GLN    86      29.533  42.848  44.662  1.00  0.00           H  
ATOM   1318  CB  GLN    86      31.078  43.913  43.508  1.00  0.00           C  
ATOM   1319  HB2 GLN    86      31.814  44.050  44.300  1.00  0.00           H  
ATOM   1320  HB3 GLN    86      31.617  43.685  42.685  1.00  0.00           H  
ATOM   1321  CG  GLN    86      30.456  45.249  43.094  1.00  0.00           C  
ATOM   1322  HG2 GLN    86      31.325  45.889  42.936  1.00  0.00           H  
ATOM   1323  HG3 GLN    86      29.912  45.232  42.150  1.00  0.00           H  
ATOM   1324  CD  GLN    86      29.581  45.911  44.145  1.00  0.00           C  
ATOM   1325  OE1 GLN    86      29.724  45.664  45.323  1.00  0.00           O  
ATOM   1326  NE2 GLN    86      28.712  46.802  43.773  1.00  0.00           N  
ATOM   1327 HE21 GLN    86      28.250  47.302  44.625  1.00  0.00           H  
ATOM   1328 HE22 GLN    86      28.361  46.769  42.827  1.00  0.00           H  
ATOM   1329  C   GLN    86      29.298  42.385  42.573  1.00  0.00           C  
ATOM   1330  O   GLN    86      28.046  42.453  42.548  1.00  0.00           O  
ATOM   1331  N   HID    87      29.940  41.972  41.504  1.00  0.00           N  
ATOM   1332  H   HID    87      31.023  41.848  41.488  1.00  0.00           H  
ATOM   1333  CA  HID    87      29.266  41.764  40.253  1.00  0.00           C  
ATOM   1334  HA  HID    87      28.544  42.437  40.041  1.00  0.00           H  
ATOM   1335  CB  HID    87      30.305  41.611  39.182  1.00  0.00           C  
ATOM   1336  HB2 HID    87      30.897  40.707  39.322  1.00  0.00           H  
ATOM   1337  HB3 HID    87      29.741  41.481  38.258  1.00  0.00           H  
ATOM   1338  CG  HID    87      31.213  42.777  39.072  1.00  0.00           C  
ATOM   1339  ND1 HID    87      32.462  42.783  38.516  1.00  0.00           N  
ATOM   1340  HD1 HID    87      32.855  41.943  37.944  1.00  0.00           H  
ATOM   1341  CE1 HID    87      32.944  44.038  38.561  1.00  0.00           C  
ATOM   1342  HE1 HID    87      33.832  44.394  38.039  1.00  0.00           H  
ATOM   1343  NE2 HID    87      32.110  44.852  39.203  1.00  0.00           N  
ATOM   1344  CD2 HID    87      30.958  44.080  39.497  1.00  0.00           C  
ATOM   1345  HD2 HID    87      30.029  44.424  39.952  1.00  0.00           H  
ATOM   1346  C   HID    87      28.454  40.450  40.277  1.00  0.00           C  
ATOM   1347  O   HID    87      27.390  40.405  39.648  1.00  0.00           O  
ATOM   1348  N   VAL    88      29.017  39.366  40.865  1.00  0.00           N  
ATOM   1349  H   VAL    88      30.000  39.393  41.334  1.00  0.00           H  
ATOM   1350  CA  VAL    88      28.276  38.056  41.038  1.00  0.00           C  
ATOM   1351  HA  VAL    88      28.123  37.724  40.097  1.00  0.00           H  
ATOM   1352  CB  VAL    88      29.147  37.086  41.895  1.00  0.00           C  
ATOM   1353  HB  VAL    88      29.509  37.638  42.762  1.00  0.00           H  
ATOM   1354  CG1 VAL    88      28.436  35.776  42.352  1.00  0.00           C  
ATOM   1355 HG11 VAL    88      27.592  35.978  43.011  1.00  0.00           H  
ATOM   1356 HG12 VAL    88      28.152  35.204  41.469  1.00  0.00           H  
ATOM   1357 HG13 VAL    88      29.063  35.257  42.861  1.00  0.00           H  
ATOM   1358  CG2 VAL    88      30.404  36.679  41.010  1.00  0.00           C  
ATOM   1359 HG21 VAL    88      30.119  36.001  40.318  1.00  0.00           H  
ATOM   1360 HG22 VAL    88      30.938  37.468  40.481  1.00  0.00           H  
ATOM   1361 HG23 VAL    88      31.092  36.107  41.632  1.00  0.00           H  
ATOM   1362  C   VAL    88      26.956  38.263  41.732  1.00  0.00           C  
ATOM   1363  O   VAL    88      25.964  37.759  41.293  1.00  0.00           O  
ATOM   1364  N   ASP    89      26.989  39.060  42.774  1.00  0.00           N  
ATOM   1365  H   ASP    89      27.937  39.387  43.201  1.00  0.00           H  
ATOM   1366  CA  ASP    89      25.775  39.327  43.612  1.00  0.00           C  
ATOM   1367  HA  ASP    89      25.300  38.401  43.934  1.00  0.00           H  
ATOM   1368  CB  ASP    89      26.186  40.072  44.789  1.00  0.00           C  
ATOM   1369  HB2 ASP    89      26.696  39.382  45.461  1.00  0.00           H  
ATOM   1370  HB3 ASP    89      26.847  40.936  44.721  1.00  0.00           H  
ATOM   1371  CG  ASP    89      24.951  40.492  45.531  1.00  0.00           C  
ATOM   1372  OD1 ASP    89      24.126  39.551  45.727  1.00  0.00           O  
ATOM   1373  OD2 ASP    89      24.557  41.694  45.620  1.00  0.00           O  
ATOM   1374  C   ASP    89      24.748  40.188  42.764  1.00  0.00           C  
ATOM   1375  O   ASP    89      23.557  39.829  42.724  1.00  0.00           O  
ATOM   1376  N   SER    90      25.278  41.254  42.124  1.00  0.00           N  
ATOM   1377  H   SER    90      26.274  41.214  41.958  1.00  0.00           H  
ATOM   1378  CA  SER    90      24.451  42.297  41.408  1.00  0.00           C  
ATOM   1379  HA  SER    90      23.812  42.687  42.087  1.00  0.00           H  
ATOM   1380  CB  SER    90      25.338  43.526  40.993  1.00  0.00           C  
ATOM   1381  HB2 SER    90      25.601  44.154  41.844  1.00  0.00           H  
ATOM   1382  HB3 SER    90      26.283  43.174  40.579  1.00  0.00           H  
ATOM   1383  OG  SER    90      24.768  44.331  39.974  1.00  0.00           O  
ATOM   1384  HG  SER    90      24.015  44.971  40.435  1.00  0.00           H  
ATOM   1385  C   SER    90      23.781  41.651  40.137  1.00  0.00           C  
ATOM   1386  O   SER    90      22.603  41.943  39.909  1.00  0.00           O  
ATOM   1387  N   MET    91      24.450  40.801  39.404  1.00  0.00           N  
ATOM   1388  H   MET    91      25.433  40.691  39.610  1.00  0.00           H  
ATOM   1389  CA  MET    91      23.778  40.016  38.364  1.00  0.00           C  
ATOM   1390  HA  MET    91      23.344  40.670  37.727  1.00  0.00           H  
ATOM   1391  CB  MET    91      24.933  39.205  37.617  1.00  0.00           C  
ATOM   1392  HB2 MET    91      25.598  39.905  37.321  1.00  0.00           H  
ATOM   1393  HB3 MET    91      25.480  38.555  38.301  1.00  0.00           H  
ATOM   1394  CG  MET    91      24.481  38.436  36.423  1.00  0.00           C  
ATOM   1395  HG2 MET    91      25.309  37.843  36.034  1.00  0.00           H  
ATOM   1396  HG3 MET    91      23.679  37.764  36.728  1.00  0.00           H  
ATOM   1397  SD  MET    91      23.786  39.450  35.005  1.00  0.00           S  
ATOM   1398  CE  MET    91      25.076  40.563  34.332  1.00  0.00           C  
ATOM   1399  HE1 MET    91      24.674  41.101  33.473  1.00  0.00           H  
ATOM   1400  HE2 MET    91      25.332  41.191  35.186  1.00  0.00           H  
ATOM   1401  HE3 MET    91      25.822  39.969  33.999  1.00  0.00           H  
ATOM   1402  C   MET    91      22.763  39.058  38.928  1.00  0.00           C  
ATOM   1403  O   MET    91      21.649  38.987  38.452  1.00  0.00           O  
ATOM   1404  N   GLN    92      23.105  38.300  39.966  1.00  0.00           N  
ATOM   1405  H   GLN    92      23.994  38.462  40.576  1.00  0.00           H  
ATOM   1406  CA  GLN    92      22.077  37.360  40.560  1.00  0.00           C  
ATOM   1407  HA  GLN    92      21.609  36.990  39.648  1.00  0.00           H  
ATOM   1408  CB  GLN    92      22.757  36.105  41.186  1.00  0.00           C  
ATOM   1409  HB2 GLN    92      22.015  35.337  41.405  1.00  0.00           H  
ATOM   1410  HB3 GLN    92      23.433  35.590  40.504  1.00  0.00           H  
ATOM   1411  CG  GLN    92      23.432  36.266  42.524  1.00  0.00           C  
ATOM   1412  HG2 GLN    92      24.064  35.417  42.783  1.00  0.00           H  
ATOM   1413  HG3 GLN    92      24.191  37.047  42.478  1.00  0.00           H  
ATOM   1414  CD  GLN    92      22.500  36.415  43.731  1.00  0.00           C  
ATOM   1415  OE1 GLN    92      21.705  35.530  44.112  1.00  0.00           O  
ATOM   1416  NE2 GLN    92      22.499  37.608  44.266  1.00  0.00           N  
ATOM   1417 HE21 GLN    92      21.942  37.787  45.185  1.00  0.00           H  
ATOM   1418 HE22 GLN    92      23.053  38.372  43.906  1.00  0.00           H  
ATOM   1419  C   GLN    92      20.927  38.004  41.338  1.00  0.00           C  
ATOM   1420  O   GLN    92      19.936  37.396  41.619  1.00  0.00           O  
ATOM   1421  N   LYS    93      21.051  39.379  41.496  1.00  0.00           N  
ATOM   1422  H   LYS    93      21.975  39.819  41.871  1.00  0.00           H  
ATOM   1423  CA  LYS    93      19.950  40.251  41.915  1.00  0.00           C  
ATOM   1424  HA  LYS    93      19.305  39.721  42.600  1.00  0.00           H  
ATOM   1425  CB  LYS    93      20.577  41.496  42.566  1.00  0.00           C  
ATOM   1426  HB2 LYS    93      21.172  41.100  43.375  1.00  0.00           H  
ATOM   1427  HB3 LYS    93      20.925  41.975  41.810  1.00  0.00           H  
ATOM   1428  CG  LYS    93      19.536  42.347  43.318  1.00  0.00           C  
ATOM   1429  HG2 LYS    93      18.821  41.639  43.710  1.00  0.00           H  
ATOM   1430  HG3 LYS    93      19.951  42.853  44.177  1.00  0.00           H  
ATOM   1431  CD  LYS    93      18.787  43.399  42.483  1.00  0.00           C  
ATOM   1432  HD2 LYS    93      18.872  43.221  41.493  1.00  0.00           H  
ATOM   1433  HD3 LYS    93      17.739  43.267  42.752  1.00  0.00           H  
ATOM   1434  CE  LYS    93      19.162  44.847  42.860  1.00  0.00           C  
ATOM   1435  HE2 LYS    93      18.768  45.415  42.017  1.00  0.00           H  
ATOM   1436  HE3 LYS    93      18.684  45.158  43.788  1.00  0.00           H  
ATOM   1437  NZ  LYS    93      20.614  45.074  43.016  1.00  0.00           N  
ATOM   1438  HZ1 LYS    93      21.133  44.945  42.158  1.00  0.00           H  
ATOM   1439  HZ2 LYS    93      20.794  46.084  43.384  1.00  0.00           H  
ATOM   1440  HZ3 LYS    93      21.067  44.475  43.806  1.00  0.00           H  
ATOM   1441  C   LYS    93      18.921  40.535  40.839  1.00  0.00           C  
ATOM   1442  O   LYS    93      17.771  40.871  41.118  1.00  0.00           O  
ATOM   1443  N   ASP    94      19.375  40.345  39.573  1.00  0.00           N  
ATOM   1444  H   ASP    94      20.418  40.053  39.453  1.00  0.00           H  
ATOM   1445  CA  ASP    94      18.523  40.413  38.394  1.00  0.00           C  
ATOM   1446  HA  ASP    94      17.699  40.971  38.568  1.00  0.00           H  
ATOM   1447  CB  ASP    94      19.232  41.091  37.223  1.00  0.00           C  
ATOM   1448  HB2 ASP    94      20.090  40.506  36.893  1.00  0.00           H  
ATOM   1449  HB3 ASP    94      18.560  41.236  36.377  1.00  0.00           H  
ATOM   1450  CG  ASP    94      19.750  42.540  37.424  1.00  0.00           C  
ATOM   1451  OD1 ASP    94      19.263  43.252  38.286  1.00  0.00           O  
ATOM   1452  OD2 ASP    94      20.659  42.897  36.671  1.00  0.00           O  
ATOM   1453  C   ASP    94      17.946  39.078  38.029  1.00  0.00           C  
ATOM   1454  O   ASP    94      16.806  38.976  37.523  1.00  0.00           O  
ATOM   1455  N   TYR    95      18.676  37.938  38.266  1.00  0.00           N  
ATOM   1456  H   TYR    95      19.547  38.046  38.766  1.00  0.00           H  
ATOM   1457  CA  TYR    95      18.337  36.566  37.855  1.00  0.00           C  
ATOM   1458  HA  TYR    95      17.320  36.492  37.470  1.00  0.00           H  
ATOM   1459  CB  TYR    95      19.386  36.077  36.860  1.00  0.00           C  
ATOM   1460  HB2 TYR    95      20.323  36.467  37.258  1.00  0.00           H  
ATOM   1461  HB3 TYR    95      19.343  34.990  36.795  1.00  0.00           H  
ATOM   1462  CG  TYR    95      18.960  36.589  35.503  1.00  0.00           C  
ATOM   1463  CD1 TYR    95      17.822  36.127  34.820  1.00  0.00           C  
ATOM   1464  HD1 TYR    95      17.293  35.329  35.342  1.00  0.00           H  
ATOM   1465  CE1 TYR    95      17.484  36.548  33.584  1.00  0.00           C  
ATOM   1466  HE1 TYR    95      16.661  36.057  33.064  1.00  0.00           H  
ATOM   1467  CZ  TYR    95      18.254  37.606  33.038  1.00  0.00           C  
ATOM   1468  OH  TYR    95      17.913  38.070  31.806  1.00  0.00           O  
ATOM   1469  HH  TYR    95      17.116  37.525  31.300  1.00  0.00           H  
ATOM   1470  CE2 TYR    95      19.348  38.178  33.754  1.00  0.00           C  
ATOM   1471  HE2 TYR    95      19.985  38.895  33.236  1.00  0.00           H  
ATOM   1472  CD2 TYR    95      19.735  37.639  34.955  1.00  0.00           C  
ATOM   1473  HD2 TYR    95      20.528  38.137  35.512  1.00  0.00           H  
ATOM   1474  C   TYR    95      18.315  35.752  39.170  1.00  0.00           C  
ATOM   1475  O   TYR    95      19.085  34.840  39.375  1.00  0.00           O  
ATOM   1476  N   PRO    96      17.407  36.038  40.113  1.00  0.00           N  
ATOM   1477  CD  PRO    96      16.307  36.971  39.900  1.00  0.00           C  
ATOM   1478  HD2 PRO    96      15.828  36.916  38.923  1.00  0.00           H  
ATOM   1479  HD3 PRO    96      16.567  38.020  40.045  1.00  0.00           H  
ATOM   1480  CG  PRO    96      15.317  36.610  40.929  1.00  0.00           C  
ATOM   1481  HG2 PRO    96      14.666  35.805  40.588  1.00  0.00           H  
ATOM   1482  HG3 PRO    96      14.694  37.493  41.079  1.00  0.00           H  
ATOM   1483  CB  PRO    96      16.101  36.189  42.118  1.00  0.00           C  
ATOM   1484  HB2 PRO    96      15.478  35.551  42.745  1.00  0.00           H  
ATOM   1485  HB3 PRO    96      16.421  37.078  42.663  1.00  0.00           H  
ATOM   1486  CA  PRO    96      17.276  35.374  41.471  1.00  0.00           C  
ATOM   1487  HA  PRO    96      18.178  35.460  42.076  1.00  0.00           H  
ATOM   1488  C   PRO    96      16.940  33.833  41.299  1.00  0.00           C  
ATOM   1489  O   PRO    96      16.080  33.483  40.487  1.00  0.00           O  
ATOM   1490  N   GLY    97      17.730  32.906  41.838  1.00  0.00           N  
ATOM   1491  H   GLY    97      18.469  33.231  42.571  1.00  0.00           H  
ATOM   1492  CA  GLY    97      17.340  31.551  41.658  1.00  0.00           C  
ATOM   1493  HA2 GLY    97      18.006  30.980  42.305  1.00  0.00           H  
ATOM   1494  HA3 GLY    97      16.302  31.355  41.924  1.00  0.00           H  
ATOM   1495  C   GLY    97      17.632  30.945  40.304  1.00  0.00           C  
ATOM   1496  O   GLY    97      16.818  30.277  39.663  1.00  0.00           O  
ATOM   1497  N   LEU    98      18.889  31.174  39.828  1.00  0.00           N  
ATOM   1498  H   LEU    98      19.459  32.010  40.234  1.00  0.00           H  
ATOM   1499  CA  LEU    98      19.438  30.703  38.551  1.00  0.00           C  
ATOM   1500  HA  LEU    98      18.938  29.756  38.351  1.00  0.00           H  
ATOM   1501  CB  LEU    98      19.202  31.761  37.452  1.00  0.00           C  
ATOM   1502  HB2 LEU    98      18.207  32.185  37.582  1.00  0.00           H  
ATOM   1503  HB3 LEU    98      19.856  32.618  37.619  1.00  0.00           H  
ATOM   1504  CG  LEU    98      19.417  31.239  36.020  1.00  0.00           C  
ATOM   1505  HG  LEU    98      20.227  30.510  36.021  1.00  0.00           H  
ATOM   1506  CD1 LEU    98      18.092  30.590  35.563  1.00  0.00           C  
ATOM   1507 HD11 LEU    98      17.740  29.935  36.359  1.00  0.00           H  
ATOM   1508 HD12 LEU    98      17.321  31.302  35.267  1.00  0.00           H  
ATOM   1509 HD13 LEU    98      18.337  29.892  34.763  1.00  0.00           H  
ATOM   1510  CD2 LEU    98      19.853  32.420  35.073  1.00  0.00           C  
ATOM   1511 HD21 LEU    98      19.315  33.351  35.248  1.00  0.00           H  
ATOM   1512 HD22 LEU    98      20.881  32.696  35.309  1.00  0.00           H  
ATOM   1513 HD23 LEU    98      19.784  32.291  34.074  1.00  0.00           H  
ATOM   1514  C   LEU    98      20.931  30.314  38.787  1.00  0.00           C  
ATOM   1515  O   LEU    98      21.657  31.207  39.179  1.00  0.00           O  
ATOM   1516  N   PRO    99      21.388  29.040  38.671  1.00  0.00           N  
ATOM   1517  CD  PRO    99      20.712  27.922  37.982  1.00  0.00           C  
ATOM   1518  HD2 PRO    99      20.096  28.344  37.201  1.00  0.00           H  
ATOM   1519  HD3 PRO    99      20.066  27.412  38.567  1.00  0.00           H  
ATOM   1520  CG  PRO    99      21.871  27.096  37.517  1.00  0.00           C  
ATOM   1521  HG2 PRO    99      22.328  27.590  36.659  1.00  0.00           H  
ATOM   1522  HG3 PRO    99      21.647  26.044  37.345  1.00  0.00           H  
ATOM   1523  CB  PRO    99      22.864  27.220  38.700  1.00  0.00           C  
ATOM   1524  HB2 PRO    99      23.829  26.972  38.258  1.00  0.00           H  
ATOM   1525  HB3 PRO    99      22.514  26.494  39.434  1.00  0.00           H  
ATOM   1526  CA  PRO    99      22.734  28.631  39.163  1.00  0.00           C  
ATOM   1527  HA  PRO    99      22.888  28.761  40.234  1.00  0.00           H  
ATOM   1528  C   PRO    99      23.889  29.442  38.506  1.00  0.00           C  
ATOM   1529  O   PRO    99      23.910  29.687  37.270  1.00  0.00           O  
ATOM   1530  N   VAL   100      24.849  29.771  39.393  1.00  0.00           N  
ATOM   1531  H   VAL   100      24.781  29.517  40.451  1.00  0.00           H  
ATOM   1532  CA  VAL   100      26.051  30.520  39.016  1.00  0.00           C  
ATOM   1533  HA  VAL   100      25.873  30.895  38.095  1.00  0.00           H  
ATOM   1534  CB  VAL   100      26.186  31.702  40.026  1.00  0.00           C  
ATOM   1535  HB  VAL   100      26.728  31.308  40.886  1.00  0.00           H  
ATOM   1536  CG1 VAL   100      26.978  32.859  39.396  1.00  0.00           C  
ATOM   1537 HG11 VAL   100      27.913  32.663  38.871  1.00  0.00           H  
ATOM   1538 HG12 VAL   100      26.390  33.362  38.629  1.00  0.00           H  
ATOM   1539 HG13 VAL   100      27.060  33.680  40.093  1.00  0.00           H  
ATOM   1540  CG2 VAL   100      24.839  32.368  40.557  1.00  0.00           C  
ATOM   1541 HG21 VAL   100      25.028  33.016  41.400  1.00  0.00           H  
ATOM   1542 HG22 VAL   100      24.454  32.961  39.740  1.00  0.00           H  
ATOM   1543 HG23 VAL   100      24.173  31.542  40.755  1.00  0.00           H  
ATOM   1544  C   VAL   100      27.273  29.615  39.037  1.00  0.00           C  
ATOM   1545  O   VAL   100      27.491  28.933  40.046  1.00  0.00           O  
ATOM   1546  N   PHE   101      28.064  29.714  37.966  1.00  0.00           N  
ATOM   1547  H   PHE   101      27.787  30.528  37.296  1.00  0.00           H  
ATOM   1548  CA  PHE   101      29.322  29.019  37.637  1.00  0.00           C  
ATOM   1549  HA  PHE   101      29.571  28.312  38.428  1.00  0.00           H  
ATOM   1550  CB  PHE   101      29.334  28.269  36.378  1.00  0.00           C  
ATOM   1551  HB2 PHE   101      29.393  28.903  35.493  1.00  0.00           H  
ATOM   1552  HB3 PHE   101      30.328  27.825  36.409  1.00  0.00           H  
ATOM   1553  CG  PHE   101      28.363  27.101  36.324  1.00  0.00           C  
ATOM   1554  CD1 PHE   101      28.870  25.753  36.515  1.00  0.00           C  
ATOM   1555  HD1 PHE   101      29.933  25.533  36.613  1.00  0.00           H  
ATOM   1556  CE1 PHE   101      27.985  24.698  36.493  1.00  0.00           C  
ATOM   1557  HE1 PHE   101      28.288  23.651  36.508  1.00  0.00           H  
ATOM   1558  CZ  PHE   101      26.608  24.973  36.340  1.00  0.00           C  
ATOM   1559  HZ  PHE   101      25.889  24.154  36.375  1.00  0.00           H  
ATOM   1560  CE2 PHE   101      26.165  26.221  36.016  1.00  0.00           C  
ATOM   1561  HE2 PHE   101      25.135  26.377  35.694  1.00  0.00           H  
ATOM   1562  CD2 PHE   101      27.052  27.307  36.019  1.00  0.00           C  
ATOM   1563  HD2 PHE   101      26.576  28.265  35.807  1.00  0.00           H  
ATOM   1564  C   PHE   101      30.507  30.092  37.628  1.00  0.00           C  
ATOM   1565  O   PHE   101      30.354  31.285  37.287  1.00  0.00           O  
ATOM   1566  N   LEU   102      31.711  29.599  37.895  1.00  0.00           N  
ATOM   1567  H   LEU   102      31.754  28.534  38.121  1.00  0.00           H  
ATOM   1568  CA  LEU   102      32.993  30.247  37.849  1.00  0.00           C  
ATOM   1569  HA  LEU   102      32.843  31.314  37.683  1.00  0.00           H  
ATOM   1570  CB  LEU   102      33.705  30.107  39.241  1.00  0.00           C  
ATOM   1571  HB2 LEU   102      33.586  29.082  39.594  1.00  0.00           H  
ATOM   1572  HB3 LEU   102      34.753  30.400  39.174  1.00  0.00           H  
ATOM   1573  CG  LEU   102      33.086  31.045  40.356  1.00  0.00           C  
ATOM   1574  HG  LEU   102      32.226  30.511  40.759  1.00  0.00           H  
ATOM   1575  CD1 LEU   102      34.040  31.082  41.561  1.00  0.00           C  
ATOM   1576 HD11 LEU   102      33.429  31.459  42.381  1.00  0.00           H  
ATOM   1577 HD12 LEU   102      34.331  30.057  41.793  1.00  0.00           H  
ATOM   1578 HD13 LEU   102      34.943  31.661  41.368  1.00  0.00           H  
ATOM   1579  CD2 LEU   102      32.789  32.595  40.041  1.00  0.00           C  
ATOM   1580 HD21 LEU   102      31.881  32.765  39.463  1.00  0.00           H  
ATOM   1581 HD22 LEU   102      32.811  33.248  40.913  1.00  0.00           H  
ATOM   1582 HD23 LEU   102      33.444  33.038  39.411  1.00  0.00           H  
ATOM   1583  C   LEU   102      33.854  29.671  36.771  1.00  0.00           C  
ATOM   1584  O   LEU   102      33.675  28.495  36.366  1.00  0.00           O  
ATOM   1585  N   LEU   103      34.822  30.466  36.326  1.00  0.00           N  
ATOM   1586  H   LEU   103      34.727  31.463  36.462  1.00  0.00           H  
ATOM   1587  CA  LEU   103      35.793  30.156  35.231  1.00  0.00           C  
ATOM   1588  HA  LEU   103      36.092  29.109  35.287  1.00  0.00           H  
ATOM   1589  CB  LEU   103      35.156  30.413  33.821  1.00  0.00           C  
ATOM   1590  HB2 LEU   103      34.136  30.028  33.805  1.00  0.00           H  
ATOM   1591  HB3 LEU   103      34.984  31.462  33.579  1.00  0.00           H  
ATOM   1592  CG  LEU   103      36.038  29.822  32.758  1.00  0.00           C  
ATOM   1593  HG  LEU   103      36.514  29.008  33.120  1.00  0.00           H  
ATOM   1594  CD1 LEU   103      35.133  29.191  31.668  1.00  0.00           C  
ATOM   1595 HD11 LEU   103      34.371  28.555  32.093  1.00  0.00           H  
ATOM   1596 HD12 LEU   103      34.682  29.954  31.051  1.00  0.00           H  
ATOM   1597 HD13 LEU   103      35.745  28.635  31.088  1.00  0.00           H  
ATOM   1598  CD2 LEU   103      37.019  30.798  32.054  1.00  0.00           C  
ATOM   1599 HD21 LEU   103      37.591  30.307  31.266  1.00  0.00           H  
ATOM   1600 HD22 LEU   103      36.393  31.498  31.501  1.00  0.00           H  
ATOM   1601 HD23 LEU   103      37.644  31.281  32.684  1.00  0.00           H  
ATOM   1602  C   LEU   103      37.064  31.011  35.380  1.00  0.00           C  
ATOM   1603  O   LEU   103      37.108  32.155  35.011  1.00  0.00           O  
ATOM   1604  N   GLY   104      38.102  30.356  35.952  1.00  0.00           N  
ATOM   1605  H   GLY   104      38.060  29.343  36.353  1.00  0.00           H  
ATOM   1606  CA  GLY   104      39.329  31.138  36.248  1.00  0.00           C  
ATOM   1607  HA2 GLY   104      39.140  32.204  36.127  1.00  0.00           H  
ATOM   1608  HA3 GLY   104      39.544  30.978  37.170  1.00  0.00           H  
ATOM   1609  C   GLY   104      40.607  30.591  35.486  1.00  0.00           C  
ATOM   1610  O   GLY   104      40.894  29.390  35.634  1.00  0.00           O  
ATOM   1611  N   HID   105      41.294  31.527  34.878  1.00  0.00           N  
ATOM   1612  H   HID   105      40.985  32.571  34.828  1.00  0.00           H  
ATOM   1613  CA  HID   105      42.580  31.219  34.199  1.00  0.00           C  
ATOM   1614  HA  HID   105      42.731  30.141  34.155  1.00  0.00           H  
ATOM   1615  CB  HID   105      42.480  31.679  32.744  1.00  0.00           C  
ATOM   1616  HB2 HID   105      41.701  31.193  32.157  1.00  0.00           H  
ATOM   1617  HB3 HID   105      42.139  32.715  32.726  1.00  0.00           H  
ATOM   1618  CG  HID   105      43.764  31.705  32.007  1.00  0.00           C  
ATOM   1619  ND1 HID   105      44.547  30.630  31.782  1.00  0.00           N  
ATOM   1620  HD1 HID   105      44.322  29.589  32.017  1.00  0.00           H  
ATOM   1621  CE1 HID   105      45.700  31.059  31.262  1.00  0.00           C  
ATOM   1622  HE1 HID   105      46.488  30.482  31.001  1.00  0.00           H  
ATOM   1623  NE2 HID   105      45.710  32.392  31.103  1.00  0.00           N  
ATOM   1624  CD2 HID   105      44.469  32.833  31.683  1.00  0.00           C  
ATOM   1625  HD2 HID   105      44.080  33.851  31.703  1.00  0.00           H  
ATOM   1626  C   HID   105      43.765  31.820  34.955  1.00  0.00           C  
ATOM   1627  O   HID   105      43.771  33.002  35.251  1.00  0.00           O  
ATOM   1628  N   SER   106      44.734  30.984  35.270  1.00  0.00           N  
ATOM   1629  H   SER   106      44.695  29.947  34.938  1.00  0.00           H  
ATOM   1630  CA  SER   106      45.978  31.414  35.748  1.00  0.00           C  
ATOM   1631  HA  SER   106      46.670  30.586  35.905  1.00  0.00           H  
ATOM   1632  CB  SER   106      46.739  32.281  34.711  1.00  0.00           C  
ATOM   1633  HB2 SER   106      46.671  31.828  33.735  1.00  0.00           H  
ATOM   1634  HB3 SER   106      46.397  33.299  34.612  1.00  0.00           H  
ATOM   1635  OG  SER   106      48.106  32.300  34.995  1.00  0.00           O  
ATOM   1636  HG  SER   106      50.271  33.326  33.290  1.00  0.00           H  
ATOM   1637  C   SER   106      45.762  32.083  37.079  1.00  0.00           C  
ATOM   1638  O   SER   106      45.112  31.542  37.936  1.00  0.00           O  
ATOM   1639  N   MET   107      46.141  33.305  37.221  1.00  0.00           N  
ATOM   1640  H   MET   107      46.858  33.782  36.552  1.00  0.00           H  
ATOM   1641  CA  MET   107      45.817  34.217  38.338  1.00  0.00           C  
ATOM   1642  HA  MET   107      46.310  33.864  39.145  1.00  0.00           H  
ATOM   1643  CB  MET   107      46.185  35.677  37.942  1.00  0.00           C  
ATOM   1644  HB2 MET   107      47.274  35.682  37.893  1.00  0.00           H  
ATOM   1645  HB3 MET   107      45.585  35.920  37.065  1.00  0.00           H  
ATOM   1646  CG  MET   107      45.843  36.713  39.086  1.00  0.00           C  
ATOM   1647  HG2 MET   107      44.889  36.701  39.417  1.00  0.00           H  
ATOM   1648  HG3 MET   107      46.473  36.507  39.951  1.00  0.00           H  
ATOM   1649  SD  MET   107      46.339  38.427  38.625  1.00  0.00           S  
ATOM   1650  CE  MET   107      44.734  38.916  38.028  1.00  0.00           C  
ATOM   1651  HE1 MET   107      44.390  38.159  37.323  1.00  0.00           H  
ATOM   1652  HE2 MET   107      44.049  38.875  38.769  1.00  0.00           H  
ATOM   1653  HE3 MET   107      44.718  39.900  37.560  1.00  0.00           H  
ATOM   1654  C   MET   107      44.305  34.223  38.632  1.00  0.00           C  
ATOM   1655  O   MET   107      43.876  33.998  39.791  1.00  0.00           O  
ATOM   1656  N   GLY   108      43.509  34.354  37.586  1.00  0.00           N  
ATOM   1657  H   GLY   108      44.017  34.389  36.623  1.00  0.00           H  
ATOM   1658  CA  GLY   108      42.017  34.220  37.811  1.00  0.00           C  
ATOM   1659  HA2 GLY   108      41.679  35.025  38.463  1.00  0.00           H  
ATOM   1660  HA3 GLY   108      41.504  34.327  36.855  1.00  0.00           H  
ATOM   1661  C   GLY   108      41.480  32.880  38.413  1.00  0.00           C  
ATOM   1662  O   GLY   108      40.416  32.859  38.974  1.00  0.00           O  
ATOM   1663  N   GLY   109      42.296  31.852  38.174  1.00  0.00           N  
ATOM   1664  H   GLY   109      43.277  32.034  37.737  1.00  0.00           H  
ATOM   1665  CA  GLY   109      42.050  30.513  38.854  1.00  0.00           C  
ATOM   1666  HA2 GLY   109      41.007  30.306  38.614  1.00  0.00           H  
ATOM   1667  HA3 GLY   109      42.716  29.812  38.563  1.00  0.00           H  
ATOM   1668  C   GLY   109      42.166  30.685  40.345  1.00  0.00           C  
ATOM   1669  O   GLY   109      41.297  30.216  41.102  1.00  0.00           O  
ATOM   1670  N   ALA   110      43.249  31.336  40.792  1.00  0.00           N  
ATOM   1671  H   ALA   110      43.978  31.742  40.092  1.00  0.00           H  
ATOM   1672  CA  ALA   110      43.339  31.605  42.261  1.00  0.00           C  
ATOM   1673  HA  ALA   110      43.227  30.682  42.829  1.00  0.00           H  
ATOM   1674  CB  ALA   110      44.769  32.160  42.481  1.00  0.00           C  
ATOM   1675  HB1 ALA   110      44.843  33.191  42.135  1.00  0.00           H  
ATOM   1676  HB2 ALA   110      44.965  32.120  43.553  1.00  0.00           H  
ATOM   1677  HB3 ALA   110      45.490  31.492  42.011  1.00  0.00           H  
ATOM   1678  C   ALA   110      42.292  32.602  42.765  1.00  0.00           C  
ATOM   1679  O   ALA   110      41.787  32.392  43.849  1.00  0.00           O  
ATOM   1680  N   ILE   111      41.967  33.628  42.020  1.00  0.00           N  
ATOM   1681  H   ILE   111      42.615  33.852  41.173  1.00  0.00           H  
ATOM   1682  CA  ILE   111      40.751  34.494  42.327  1.00  0.00           C  
ATOM   1683  HA  ILE   111      40.885  34.721  43.385  1.00  0.00           H  
ATOM   1684  CB  ILE   111      40.504  35.788  41.516  1.00  0.00           C  
ATOM   1685  HB  ILE   111      40.313  35.525  40.560  1.00  0.00           H  
ATOM   1686  CG2 ILE   111      39.226  36.550  41.973  1.00  0.00           C  
ATOM   1687 HG21 ILE   111      39.100  37.551  41.560  1.00  0.00           H  
ATOM   1688 HG22 ILE   111      38.361  35.936  41.721  1.00  0.00           H  
ATOM   1689 HG23 ILE   111      39.227  36.681  43.055  1.00  0.00           H  
ATOM   1690  CG1 ILE   111      41.699  36.756  41.482  1.00  0.00           C  
ATOM   1691 HG12 ILE   111      41.794  37.311  42.415  1.00  0.00           H  
ATOM   1692 HG13 ILE   111      42.519  36.229  41.217  1.00  0.00           H  
ATOM   1693  CD1 ILE   111      41.718  37.803  40.343  1.00  0.00           C  
ATOM   1694 HD11 ILE   111      41.770  37.219  39.424  1.00  0.00           H  
ATOM   1695 HD12 ILE   111      40.801  38.389  40.267  1.00  0.00           H  
ATOM   1696 HD13 ILE   111      42.508  38.534  40.517  1.00  0.00           H  
ATOM   1697  C   ILE   111      39.434  33.617  42.358  1.00  0.00           C  
ATOM   1698  O   ILE   111      38.662  33.762  43.233  1.00  0.00           O  
ATOM   1699  N   ALA   112      39.206  32.669  41.420  1.00  0.00           N  
ATOM   1700  H   ALA   112      40.067  32.401  40.808  1.00  0.00           H  
ATOM   1701  CA  ALA   112      38.038  31.729  41.380  1.00  0.00           C  
ATOM   1702  HA  ALA   112      37.184  32.406  41.344  1.00  0.00           H  
ATOM   1703  CB  ALA   112      38.068  30.899  40.150  1.00  0.00           C  
ATOM   1704  HB1 ALA   112      39.016  30.361  40.149  1.00  0.00           H  
ATOM   1705  HB2 ALA   112      37.235  30.210  40.008  1.00  0.00           H  
ATOM   1706  HB3 ALA   112      38.047  31.592  39.309  1.00  0.00           H  
ATOM   1707  C   ALA   112      37.905  30.833  42.631  1.00  0.00           C  
ATOM   1708  O   ALA   112      36.889  30.811  43.274  1.00  0.00           O  
ATOM   1709  N   ILE   113      38.982  30.167  43.052  1.00  0.00           N  
ATOM   1710  H   ILE   113      39.823  30.064  42.367  1.00  0.00           H  
ATOM   1711  CA  ILE   113      39.122  29.313  44.292  1.00  0.00           C  
ATOM   1712  HA  ILE   113      38.327  28.594  44.094  1.00  0.00           H  
ATOM   1713  CB  ILE   113      40.534  28.671  44.313  1.00  0.00           C  
ATOM   1714  HB  ILE   113      41.243  29.450  44.030  1.00  0.00           H  
ATOM   1715  CG2 ILE   113      40.957  28.263  45.732  1.00  0.00           C  
ATOM   1716 HG21 ILE   113      40.088  27.840  46.237  1.00  0.00           H  
ATOM   1717 HG22 ILE   113      41.745  27.510  45.742  1.00  0.00           H  
ATOM   1718 HG23 ILE   113      41.357  29.174  46.177  1.00  0.00           H  
ATOM   1719  CG1 ILE   113      40.611  27.549  43.214  1.00  0.00           C  
ATOM   1720 HG12 ILE   113      39.909  26.736  43.399  1.00  0.00           H  
ATOM   1721 HG13 ILE   113      40.392  27.955  42.316  1.00  0.00           H  
ATOM   1722  CD1 ILE   113      41.984  27.002  43.141  1.00  0.00           C  
ATOM   1723 HD11 ILE   113      42.703  27.820  43.096  1.00  0.00           H  
ATOM   1724 HD12 ILE   113      42.248  26.343  43.968  1.00  0.00           H  
ATOM   1725 HD13 ILE   113      42.184  26.376  42.272  1.00  0.00           H  
ATOM   1726  C   ILE   113      38.805  30.153  45.495  1.00  0.00           C  
ATOM   1727  O   ILE   113      38.005  29.723  46.389  1.00  0.00           O  
ATOM   1728  N   LEU   114      39.562  31.269  45.668  1.00  0.00           N  
ATOM   1729  H   LEU   114      40.240  31.545  44.972  1.00  0.00           H  
ATOM   1730  CA  LEU   114      39.315  32.277  46.802  1.00  0.00           C  
ATOM   1731  HA  LEU   114      39.446  31.699  47.716  1.00  0.00           H  
ATOM   1732  CB  LEU   114      40.230  33.434  46.642  1.00  0.00           C  
ATOM   1733  HB2 LEU   114      40.216  33.688  45.582  1.00  0.00           H  
ATOM   1734  HB3 LEU   114      39.941  34.276  47.270  1.00  0.00           H  
ATOM   1735  CG  LEU   114      41.665  33.135  47.073  1.00  0.00           C  
ATOM   1736  HG  LEU   114      41.967  32.228  46.549  1.00  0.00           H  
ATOM   1737  CD1 LEU   114      42.756  34.140  46.617  1.00  0.00           C  
ATOM   1738 HD11 LEU   114      43.723  33.961  47.089  1.00  0.00           H  
ATOM   1739 HD12 LEU   114      42.838  34.207  45.663  1.00  0.00           H  
ATOM   1740 HD13 LEU   114      42.484  35.063  46.921  1.00  0.00           H  
ATOM   1741  CD2 LEU   114      41.724  32.958  48.605  1.00  0.00           C  
ATOM   1742 HD21 LEU   114      41.031  32.194  48.956  1.00  0.00           H  
ATOM   1743 HD22 LEU   114      42.723  32.806  49.012  1.00  0.00           H  
ATOM   1744 HD23 LEU   114      41.417  33.877  49.105  1.00  0.00           H  
ATOM   1745  C   LEU   114      37.844  32.697  46.753  1.00  0.00           C  
ATOM   1746  O   LEU   114      37.197  32.674  47.826  1.00  0.00           O  
ATOM   1747  N   THR   115      37.202  32.944  45.629  1.00  0.00           N  
ATOM   1748  H   THR   115      37.788  33.005  44.712  1.00  0.00           H  
ATOM   1749  CA  THR   115      35.812  33.410  45.651  1.00  0.00           C  
ATOM   1750  HA  THR   115      35.635  34.294  46.264  1.00  0.00           H  
ATOM   1751  CB  THR   115      35.385  33.898  44.165  1.00  0.00           C  
ATOM   1752  HB  THR   115      35.469  33.161  43.479  1.00  0.00           H  
ATOM   1753  CG2 THR   115      34.062  34.462  44.097  1.00  0.00           C  
ATOM   1754 HG21 THR   115      33.757  34.709  43.080  1.00  0.00           H  
ATOM   1755 HG22 THR   115      33.332  33.773  44.522  1.00  0.00           H  
ATOM   1756 HG23 THR   115      34.060  35.391  44.667  1.00  0.00           H  
ATOM   1757  OG1 THR   115      36.231  34.959  43.965  1.00  0.00           O  
ATOM   1758  HG1 THR   115      37.172  34.481  43.692  1.00  0.00           H  
ATOM   1759  C   THR   115      34.886  32.232  46.096  1.00  0.00           C  
ATOM   1760  O   THR   115      33.946  32.456  46.915  1.00  0.00           O  
ATOM   1761  N   ALA   116      35.175  31.013  45.669  1.00  0.00           N  
ATOM   1762  H   ALA   116      36.121  30.800  45.171  1.00  0.00           H  
ATOM   1763  CA  ALA   116      34.430  29.835  46.111  1.00  0.00           C  
ATOM   1764  HA  ALA   116      33.393  30.155  46.011  1.00  0.00           H  
ATOM   1765  CB  ALA   116      34.687  28.634  45.219  1.00  0.00           C  
ATOM   1766  HB1 ALA   116      33.990  27.947  45.470  1.00  0.00           H  
ATOM   1767  HB2 ALA   116      34.408  28.877  44.194  1.00  0.00           H  
ATOM   1768  HB3 ALA   116      35.705  28.245  45.248  1.00  0.00           H  
ATOM   1769  C   ALA   116      34.604  29.359  47.590  1.00  0.00           C  
ATOM   1770  O   ALA   116      33.695  28.758  48.116  1.00  0.00           O  
ATOM   1771  N   ALA   117      35.786  29.667  48.186  1.00  0.00           N  
ATOM   1772  H   ALA   117      36.507  30.054  47.594  1.00  0.00           H  
ATOM   1773  CA  ALA   117      35.974  29.494  49.591  1.00  0.00           C  
ATOM   1774  HA  ALA   117      35.563  28.625  49.900  1.00  0.00           H  
ATOM   1775  CB  ALA   117      37.503  29.345  49.935  1.00  0.00           C  
ATOM   1776  HB1 ALA   117      37.599  29.024  50.972  1.00  0.00           H  
ATOM   1777  HB2 ALA   117      37.805  28.604  49.195  1.00  0.00           H  
ATOM   1778  HB3 ALA   117      38.022  30.303  49.923  1.00  0.00           H  
ATOM   1779  C   ALA   117      35.280  30.720  50.319  1.00  0.00           C  
ATOM   1780  O   ALA   117      34.882  30.547  51.502  1.00  0.00           O  
ATOM   1781  N   GLU   118      35.218  31.884  49.746  1.00  0.00           N  
ATOM   1782  H   GLU   118      35.777  32.029  48.821  1.00  0.00           H  
ATOM   1783  CA  GLU   118      34.578  33.048  50.321  1.00  0.00           C  
ATOM   1784  HA  GLU   118      35.041  33.224  51.292  1.00  0.00           H  
ATOM   1785  CB  GLU   118      34.979  34.248  49.434  1.00  0.00           C  
ATOM   1786  HB2 GLU   118      35.901  34.164  49.030  1.00  0.00           H  
ATOM   1787  HB3 GLU   118      34.307  34.351  48.687  1.00  0.00           H  
ATOM   1788  CG  GLU   118      34.895  35.638  50.115  1.00  0.00           C  
ATOM   1789  HG2 GLU   118      35.252  36.369  49.517  1.00  0.00           H  
ATOM   1790  HG3 GLU   118      33.925  35.899  50.220  1.00  0.00           H  
ATOM   1791  CD  GLU   118      35.627  35.835  51.469  1.00  0.00           C  
ATOM   1792  OE1 GLU   118      36.695  35.198  51.639  1.00  0.00           O  
ATOM   1793  OE2 GLU   118      35.135  36.528  52.364  1.00  0.00           O  
ATOM   1794  C   GLU   118      33.027  32.752  50.471  1.00  0.00           C  
ATOM   1795  O   GLU   118      32.464  32.838  51.553  1.00  0.00           O  
ATOM   1796  N   ARG   119      32.358  32.320  49.372  1.00  0.00           N  
ATOM   1797  H   ARG   119      32.743  32.240  48.355  1.00  0.00           H  
ATOM   1798  CA  ARG   119      30.933  31.930  49.527  1.00  0.00           C  
ATOM   1799  HA  ARG   119      30.604  32.334  50.485  1.00  0.00           H  
ATOM   1800  CB  ARG   119      30.137  32.684  48.425  1.00  0.00           C  
ATOM   1801  HB2 ARG   119      30.628  32.485  47.472  1.00  0.00           H  
ATOM   1802  HB3 ARG   119      29.139  32.250  48.356  1.00  0.00           H  
ATOM   1803  CG  ARG   119      29.983  34.250  48.598  1.00  0.00           C  
ATOM   1804  HG2 ARG   119      31.001  34.602  48.768  1.00  0.00           H  
ATOM   1805  HG3 ARG   119      29.743  34.736  47.653  1.00  0.00           H  
ATOM   1806  CD  ARG   119      29.081  34.710  49.697  1.00  0.00           C  
ATOM   1807  HD2 ARG   119      29.532  34.292  50.597  1.00  0.00           H  
ATOM   1808  HD3 ARG   119      29.127  35.712  49.814  1.00  0.00           H  
ATOM   1809  NE  ARG   119      27.695  34.256  49.498  1.00  0.00           N  
ATOM   1810  HE  ARG   119      27.432  33.212  49.668  1.00  0.00           H  
ATOM   1811  CZ  ARG   119      26.667  34.880  48.949  1.00  0.00           C  
ATOM   1812  NH1 ARG   119      25.511  34.272  48.866  1.00  0.00           N  
ATOM   1813 HH11 ARG   119      25.360  33.284  49.301  1.00  0.00           H  
ATOM   1814 HH12 ARG   119      24.636  34.887  48.654  1.00  0.00           H  
ATOM   1815  NH2 ARG   119      26.922  36.058  48.459  1.00  0.00           N  
ATOM   1816 HH21 ARG   119      27.934  36.463  48.461  1.00  0.00           H  
ATOM   1817 HH22 ARG   119      26.104  36.614  48.000  1.00  0.00           H  
ATOM   1818  C   ARG   119      30.616  30.387  49.443  1.00  0.00           C  
ATOM   1819  O   ARG   119      30.471  29.860  48.337  1.00  0.00           O  
ATOM   1820  N   PRO   120      30.482  29.652  50.596  1.00  0.00           N  
ATOM   1821  CD  PRO   120      30.367  30.241  51.962  1.00  0.00           C  
ATOM   1822  HD2 PRO   120      29.718  31.113  52.039  1.00  0.00           H  
ATOM   1823  HD3 PRO   120      31.298  30.452  52.291  1.00  0.00           H  
ATOM   1824  CG  PRO   120      29.918  29.114  52.837  1.00  0.00           C  
ATOM   1825  HG2 PRO   120      28.840  29.176  52.855  1.00  0.00           H  
ATOM   1826  HG3 PRO   120      30.406  29.215  53.796  1.00  0.00           H  
ATOM   1827  CB  PRO   120      30.268  27.819  52.033  1.00  0.00           C  
ATOM   1828  HB2 PRO   120      29.851  26.955  52.350  1.00  0.00           H  
ATOM   1829  HB3 PRO   120      31.334  27.647  52.179  1.00  0.00           H  
ATOM   1830  CA  PRO   120      30.305  28.239  50.604  1.00  0.00           C  
ATOM   1831  HA  PRO   120      31.017  27.691  49.987  1.00  0.00           H  
ATOM   1832  C   PRO   120      28.921  27.923  50.042  1.00  0.00           C  
ATOM   1833  O   PRO   120      27.967  28.592  50.315  1.00  0.00           O  
ATOM   1834  N   GLY   121      28.913  27.000  49.134  1.00  0.00           N  
ATOM   1835  H   GLY   121      29.814  26.590  48.935  1.00  0.00           H  
ATOM   1836  CA  GLY   121      27.689  26.338  48.638  1.00  0.00           C  
ATOM   1837  HA2 GLY   121      27.886  25.320  48.303  1.00  0.00           H  
ATOM   1838  HA3 GLY   121      26.934  26.200  49.412  1.00  0.00           H  
ATOM   1839  C   GLY   121      27.001  27.183  47.555  1.00  0.00           C  
ATOM   1840  O   GLY   121      25.975  26.868  47.031  1.00  0.00           O  
ATOM   1841  N   HID   122      27.601  28.297  47.178  1.00  0.00           N  
ATOM   1842  H   HID   122      28.536  28.519  47.691  1.00  0.00           H  
ATOM   1843  CA  HID   122      26.967  29.341  46.404  1.00  0.00           C  
ATOM   1844  HA  HID   122      25.901  29.333  46.631  1.00  0.00           H  
ATOM   1845  CB  HID   122      27.674  30.658  46.698  1.00  0.00           C  
ATOM   1846  HB2 HID   122      27.364  30.896  47.704  1.00  0.00           H  
ATOM   1847  HB3 HID   122      28.738  30.572  46.861  1.00  0.00           H  
ATOM   1848  CG  HID   122      27.358  31.717  45.705  1.00  0.00           C  
ATOM   1849  ND1 HID   122      28.001  32.037  44.589  1.00  0.00           N  
ATOM   1850  HD1 HID   122      28.904  31.602  44.187  1.00  0.00           H  
ATOM   1851  CE1 HID   122      27.271  33.087  44.045  1.00  0.00           C  
ATOM   1852  HE1 HID   122      27.519  33.598  43.126  1.00  0.00           H  
ATOM   1853  NE2 HID   122      26.121  33.367  44.651  1.00  0.00           N  
ATOM   1854  CD2 HID   122      26.225  32.495  45.713  1.00  0.00           C  
ATOM   1855  HD2 HID   122      25.557  32.521  46.561  1.00  0.00           H  
ATOM   1856  C   HID   122      26.987  28.990  44.926  1.00  0.00           C  
ATOM   1857  O   HID   122      25.989  29.087  44.241  1.00  0.00           O  
ATOM   1858  N   PHE   123      28.130  28.537  44.436  1.00  0.00           N  
ATOM   1859  H   PHE   123      28.930  28.329  45.147  1.00  0.00           H  
ATOM   1860  CA  PHE   123      28.422  28.320  43.022  1.00  0.00           C  
ATOM   1861  HA  PHE   123      27.714  28.895  42.424  1.00  0.00           H  
ATOM   1862  CB  PHE   123      29.863  28.659  42.621  1.00  0.00           C  
ATOM   1863  HB2 PHE   123      30.608  28.095  43.003  1.00  0.00           H  
ATOM   1864  HB3 PHE   123      29.960  28.312  41.592  1.00  0.00           H  
ATOM   1865  CG  PHE   123      30.232  30.125  42.734  1.00  0.00           C  
ATOM   1866  CD1 PHE   123      29.922  31.126  41.763  1.00  0.00           C  
ATOM   1867  HD1 PHE   123      29.451  30.798  40.836  1.00  0.00           H  
ATOM   1868  CE1 PHE   123      30.283  32.459  41.993  1.00  0.00           C  
ATOM   1869  HE1 PHE   123      30.164  33.099  41.119  1.00  0.00           H  
ATOM   1870  CZ  PHE   123      30.781  32.916  43.244  1.00  0.00           C  
ATOM   1871  HZ  PHE   123      31.026  33.956  43.457  1.00  0.00           H  
ATOM   1872  CE2 PHE   123      30.959  31.939  44.241  1.00  0.00           C  
ATOM   1873  HE2 PHE   123      31.201  32.272  45.164  1.00  0.00           H  
ATOM   1874  CD2 PHE   123      30.734  30.594  43.963  1.00  0.00           C  
ATOM   1875  HD2 PHE   123      30.890  29.915  44.802  1.00  0.00           H  
ATOM   1876  C   PHE   123      28.136  26.838  42.743  1.00  0.00           C  
ATOM   1877  O   PHE   123      28.530  25.936  43.496  1.00  0.00           O  
ATOM   1878  N   ALA   124      27.461  26.631  41.668  1.00  0.00           N  
ATOM   1879  H   ALA   124      27.010  27.533  41.254  1.00  0.00           H  
ATOM   1880  CA  ALA   124      27.157  25.345  41.076  1.00  0.00           C  
ATOM   1881  HA  ALA   124      26.621  24.746  41.812  1.00  0.00           H  
ATOM   1882  CB  ALA   124      26.184  25.421  39.947  1.00  0.00           C  
ATOM   1883  HB1 ALA   124      26.524  26.144  39.205  1.00  0.00           H  
ATOM   1884  HB2 ALA   124      26.050  24.431  39.511  1.00  0.00           H  
ATOM   1885  HB3 ALA   124      25.322  25.683  40.404  1.00  0.00           H  
ATOM   1886  C   ALA   124      28.482  24.729  40.609  1.00  0.00           C  
ATOM   1887  O   ALA   124      28.551  23.504  40.675  1.00  0.00           O  
ATOM   1888  N   GLY   125      29.405  25.516  40.069  1.00  0.00           N  
ATOM   1889  H   GLY   125      29.181  26.541  39.773  1.00  0.00           H  
ATOM   1890  CA  GLY   125      30.715  24.886  39.778  1.00  0.00           C  
ATOM   1891  HA2 GLY   125      31.203  24.555  40.695  1.00  0.00           H  
ATOM   1892  HA3 GLY   125      30.629  23.996  39.155  1.00  0.00           H  
ATOM   1893  C   GLY   125      31.710  25.865  39.161  1.00  0.00           C  
ATOM   1894  O   GLY   125      31.349  27.039  39.026  1.00  0.00           O  
ATOM   1895  N   MET   126      32.929  25.378  38.890  1.00  0.00           N  
ATOM   1896  H   MET   126      33.149  24.317  39.009  1.00  0.00           H  
ATOM   1897  CA  MET   126      34.105  26.118  38.664  1.00  0.00           C  
ATOM   1898  HA  MET   126      33.839  27.060  38.184  1.00  0.00           H  
ATOM   1899  CB  MET   126      34.881  26.399  39.993  1.00  0.00           C  
ATOM   1900  HB2 MET   126      34.143  26.807  40.685  1.00  0.00           H  
ATOM   1901  HB3 MET   126      35.233  25.438  40.369  1.00  0.00           H  
ATOM   1902  CG  MET   126      36.139  27.297  39.864  1.00  0.00           C  
ATOM   1903  HG2 MET   126      36.960  26.810  39.337  1.00  0.00           H  
ATOM   1904  HG3 MET   126      35.853  28.215  39.352  1.00  0.00           H  
ATOM   1905  SD  MET   126      36.880  27.836  41.435  1.00  0.00           S  
ATOM   1906  CE  MET   126      37.224  26.256  42.157  1.00  0.00           C  
ATOM   1907  HE1 MET   126      37.452  26.462  43.203  1.00  0.00           H  
ATOM   1908  HE2 MET   126      36.395  25.681  42.113  1.00  0.00           H  
ATOM   1909  HE3 MET   126      38.085  25.908  41.585  1.00  0.00           H  
ATOM   1910  C   MET   126      35.062  25.430  37.608  1.00  0.00           C  
ATOM   1911  O   MET   126      35.661  24.400  37.789  1.00  0.00           O  
ATOM   1912  N   VAL   127      35.229  26.198  36.576  1.00  0.00           N  
ATOM   1913  H   VAL   127      34.804  27.202  36.548  1.00  0.00           H  
ATOM   1914  CA  VAL   127      36.208  25.773  35.497  1.00  0.00           C  
ATOM   1915  HA  VAL   127      36.325  24.690  35.449  1.00  0.00           H  
ATOM   1916  CB  VAL   127      35.677  26.212  34.119  1.00  0.00           C  
ATOM   1917  HB  VAL   127      35.481  27.284  34.108  1.00  0.00           H  
ATOM   1918  CG1 VAL   127      36.649  25.865  33.068  1.00  0.00           C  
ATOM   1919 HG11 VAL   127      37.593  26.387  33.228  1.00  0.00           H  
ATOM   1920 HG12 VAL   127      36.928  24.820  32.935  1.00  0.00           H  
ATOM   1921 HG13 VAL   127      36.112  26.172  32.171  1.00  0.00           H  
ATOM   1922  CG2 VAL   127      34.304  25.653  33.777  1.00  0.00           C  
ATOM   1923 HG21 VAL   127      34.297  24.605  33.475  1.00  0.00           H  
ATOM   1924 HG22 VAL   127      33.713  25.770  34.588  1.00  0.00           H  
ATOM   1925 HG23 VAL   127      33.814  26.239  33.000  1.00  0.00           H  
ATOM   1926  C   VAL   127      37.509  26.457  35.915  1.00  0.00           C  
ATOM   1927  O   VAL   127      37.568  27.609  36.334  1.00  0.00           O  
ATOM   1928  N   LEU   128      38.589  25.786  35.762  1.00  0.00           N  
ATOM   1929  H   LEU   128      38.464  24.714  35.914  1.00  0.00           H  
ATOM   1930  CA  LEU   128      39.914  26.280  35.979  1.00  0.00           C  
ATOM   1931  HA  LEU   128      39.867  27.368  36.030  1.00  0.00           H  
ATOM   1932  CB  LEU   128      40.488  25.674  37.218  1.00  0.00           C  
ATOM   1933  HB2 LEU   128      40.490  24.598  37.043  1.00  0.00           H  
ATOM   1934  HB3 LEU   128      41.503  26.061  37.296  1.00  0.00           H  
ATOM   1935  CG  LEU   128      39.667  25.993  38.478  1.00  0.00           C  
ATOM   1936  HG  LEU   128      38.623  25.702  38.360  1.00  0.00           H  
ATOM   1937  CD1 LEU   128      40.353  25.178  39.586  1.00  0.00           C  
ATOM   1938 HD11 LEU   128      39.918  25.497  40.534  1.00  0.00           H  
ATOM   1939 HD12 LEU   128      40.340  24.094  39.475  1.00  0.00           H  
ATOM   1940 HD13 LEU   128      41.337  25.406  39.581  1.00  0.00           H  
ATOM   1941  CD2 LEU   128      39.535  27.534  38.852  1.00  0.00           C  
ATOM   1942 HD21 LEU   128      40.488  28.037  39.013  1.00  0.00           H  
ATOM   1943 HD22 LEU   128      39.102  28.103  38.029  1.00  0.00           H  
ATOM   1944 HD23 LEU   128      38.876  27.742  39.695  1.00  0.00           H  
ATOM   1945  C   LEU   128      40.881  25.948  34.835  1.00  0.00           C  
ATOM   1946  O   LEU   128      41.114  24.806  34.600  1.00  0.00           O  
ATOM   1947  N   ILE   129      41.538  26.995  34.345  1.00  0.00           N  
ATOM   1948  H   ILE   129      41.465  28.019  34.709  1.00  0.00           H  
ATOM   1949  CA  ILE   129      42.552  26.800  33.306  1.00  0.00           C  
ATOM   1950  HA  ILE   129      42.578  25.729  33.105  1.00  0.00           H  
ATOM   1951  CB  ILE   129      42.285  27.629  32.046  1.00  0.00           C  
ATOM   1952  HB  ILE   129      42.323  28.628  32.187  1.00  0.00           H  
ATOM   1953  CG2 ILE   129      43.205  27.122  30.942  1.00  0.00           C  
ATOM   1954 HG21 ILE   129      42.839  27.509  29.991  1.00  0.00           H  
ATOM   1955 HG22 ILE   129      44.193  27.557  31.089  1.00  0.00           H  
ATOM   1956 HG23 ILE   129      43.300  26.038  31.010  1.00  0.00           H  
ATOM   1957  CG1 ILE   129      40.767  27.395  31.685  1.00  0.00           C  
ATOM   1958 HG12 ILE   129      40.505  26.478  31.573  1.00  0.00           H  
ATOM   1959 HG13 ILE   129      40.277  27.871  32.428  1.00  0.00           H  
ATOM   1960  CD1 ILE   129      40.329  28.042  30.270  1.00  0.00           C  
ATOM   1961 HD11 ILE   129      40.884  28.954  30.050  1.00  0.00           H  
ATOM   1962 HD12 ILE   129      40.392  27.352  29.428  1.00  0.00           H  
ATOM   1963 HD13 ILE   129      39.244  28.124  30.344  1.00  0.00           H  
ATOM   1964  C   ILE   129      43.924  27.171  33.889  1.00  0.00           C  
ATOM   1965  O   ILE   129      44.267  28.326  33.918  1.00  0.00           O  
ATOM   1966  N   SER   130      44.707  26.192  34.317  1.00  0.00           N  
ATOM   1967  H   SER   130      44.404  25.186  34.029  1.00  0.00           H  
ATOM   1968  CA  SER   130      46.134  26.362  34.591  1.00  0.00           C  
ATOM   1969  HA  SER   130      46.544  25.420  34.953  1.00  0.00           H  
ATOM   1970  CB  SER   130      46.944  26.887  33.406  1.00  0.00           C  
ATOM   1971  HB2 SER   130      47.043  27.970  33.471  1.00  0.00           H  
ATOM   1972  HB3 SER   130      47.955  26.492  33.504  1.00  0.00           H  
ATOM   1973  OG  SER   130      46.492  26.590  32.125  1.00  0.00           O  
ATOM   1974  HG  SER   130      47.033  27.176  31.383  1.00  0.00           H  
ATOM   1975  C   SER   130      46.347  27.280  35.800  1.00  0.00           C  
ATOM   1976  O   SER   130      47.024  28.275  35.843  1.00  0.00           O  
ATOM   1977  N   PRO   131      45.679  27.008  36.935  1.00  0.00           N  
ATOM   1978  CD  PRO   131      44.952  25.778  37.155  1.00  0.00           C  
ATOM   1979  HD2 PRO   131      45.588  24.935  36.885  1.00  0.00           H  
ATOM   1980  HD3 PRO   131      44.077  25.810  36.506  1.00  0.00           H  
ATOM   1981  CG  PRO   131      44.626  25.871  38.636  1.00  0.00           C  
ATOM   1982  HG2 PRO   131      45.398  25.655  39.375  1.00  0.00           H  
ATOM   1983  HG3 PRO   131      43.689  25.337  38.796  1.00  0.00           H  
ATOM   1984  CB  PRO   131      44.368  27.343  38.879  1.00  0.00           C  
ATOM   1985  HB2 PRO   131      44.440  27.636  39.927  1.00  0.00           H  
ATOM   1986  HB3 PRO   131      43.415  27.597  38.415  1.00  0.00           H  
ATOM   1987  CA  PRO   131      45.507  27.971  38.093  1.00  0.00           C  
ATOM   1988  HA  PRO   131      45.227  28.929  37.656  1.00  0.00           H  
ATOM   1989  C   PRO   131      46.803  28.138  38.943  1.00  0.00           C  
ATOM   1990  O   PRO   131      47.521  27.156  39.208  1.00  0.00           O  
ATOM   1991  N   LEU   132      47.122  29.407  39.305  1.00  0.00           N  
ATOM   1992  H   LEU   132      46.448  30.195  38.970  1.00  0.00           H  
ATOM   1993  CA  LEU   132      48.190  29.850  40.178  1.00  0.00           C  
ATOM   1994  HA  LEU   132      49.095  29.422  39.747  1.00  0.00           H  
ATOM   1995  CB  LEU   132      48.334  31.338  40.083  1.00  0.00           C  
ATOM   1996  HB2 LEU   132      48.747  31.598  39.109  1.00  0.00           H  
ATOM   1997  HB3 LEU   132      47.360  31.827  40.103  1.00  0.00           H  
ATOM   1998  CG  LEU   132      49.204  32.182  41.112  1.00  0.00           C  
ATOM   1999  HG  LEU   132      48.816  32.000  42.114  1.00  0.00           H  
ATOM   2000  CD1 LEU   132      50.640  31.755  41.005  1.00  0.00           C  
ATOM   2001 HD11 LEU   132      50.805  30.679  40.956  1.00  0.00           H  
ATOM   2002 HD12 LEU   132      51.053  32.294  40.153  1.00  0.00           H  
ATOM   2003 HD13 LEU   132      51.191  32.134  41.762  1.00  0.00           H  
ATOM   2004  CD2 LEU   132      48.989  33.679  40.943  1.00  0.00           C  
ATOM   2005 HD21 LEU   132      49.327  34.257  41.803  1.00  0.00           H  
ATOM   2006 HD22 LEU   132      49.396  34.077  40.014  1.00  0.00           H  
ATOM   2007 HD23 LEU   132      47.917  33.878  40.949  1.00  0.00           H  
ATOM   2008  C   LEU   132      48.074  29.252  41.630  1.00  0.00           C  
ATOM   2009  O   LEU   132      47.680  29.925  42.521  1.00  0.00           O  
ATOM   2010  N   VAL   133      48.420  28.031  41.829  1.00  0.00           N  
ATOM   2011  H   VAL   133      48.672  27.411  40.968  1.00  0.00           H  
ATOM   2012  CA  VAL   133      48.404  27.326  43.143  1.00  0.00           C  
ATOM   2013  HA  VAL   133      47.793  27.891  43.848  1.00  0.00           H  
ATOM   2014  CB  VAL   133      47.632  25.966  43.146  1.00  0.00           C  
ATOM   2015  HB  VAL   133      47.492  25.517  44.129  1.00  0.00           H  
ATOM   2016  CG1 VAL   133      46.263  26.122  42.497  1.00  0.00           C  
ATOM   2017 HG11 VAL   133      45.649  26.853  43.024  1.00  0.00           H  
ATOM   2018 HG12 VAL   133      46.437  26.383  41.453  1.00  0.00           H  
ATOM   2019 HG13 VAL   133      45.620  25.249  42.384  1.00  0.00           H  
ATOM   2020  CG2 VAL   133      48.369  24.931  42.270  1.00  0.00           C  
ATOM   2021 HG21 VAL   133      49.349  24.618  42.630  1.00  0.00           H  
ATOM   2022 HG22 VAL   133      47.778  24.123  42.139  1.00  0.00           H  
ATOM   2023 HG23 VAL   133      48.505  25.365  41.279  1.00  0.00           H  
ATOM   2024  C   VAL   133      49.829  27.177  43.765  1.00  0.00           C  
ATOM   2025  O   VAL   133      49.942  26.863  44.945  1.00  0.00           O  
ATOM   2026  N   LEU   134      50.914  27.466  43.032  1.00  0.00           N  
ATOM   2027  H   LEU   134      50.723  27.762  42.085  1.00  0.00           H  
ATOM   2028  CA  LEU   134      52.295  27.016  43.196  1.00  0.00           C  
ATOM   2029  HA  LEU   134      52.462  26.828  44.174  1.00  0.00           H  
ATOM   2030  CB  LEU   134      52.493  25.661  42.491  1.00  0.00           C  
ATOM   2031  HB2 LEU   134      51.817  24.983  42.814  1.00  0.00           H  
ATOM   2032  HB3 LEU   134      52.242  25.753  41.434  1.00  0.00           H  
ATOM   2033  CG  LEU   134      53.869  24.895  42.657  1.00  0.00           C  
ATOM   2034  HG  LEU   134      54.749  25.397  42.254  1.00  0.00           H  
ATOM   2035  CD1 LEU   134      54.201  24.670  44.205  1.00  0.00           C  
ATOM   2036 HD11 LEU   134      53.326  24.341  44.765  1.00  0.00           H  
ATOM   2037 HD12 LEU   134      55.067  24.012  44.271  1.00  0.00           H  
ATOM   2038 HD13 LEU   134      54.573  25.515  44.616  1.00  0.00           H  
ATOM   2039  CD2 LEU   134      53.854  23.559  41.896  1.00  0.00           C  
ATOM   2040 HD21 LEU   134      54.757  22.954  41.815  1.00  0.00           H  
ATOM   2041 HD22 LEU   134      53.099  22.925  42.360  1.00  0.00           H  
ATOM   2042 HD23 LEU   134      53.467  23.654  40.881  1.00  0.00           H  
ATOM   2043  C   LEU   134      53.240  27.980  42.670  1.00  0.00           C  
ATOM   2044  O   LEU   134      52.999  28.507  41.533  1.00  0.00           O  
ATOM   2045  N   ALA   135      54.279  28.333  43.412  1.00  0.00           N  
ATOM   2046  H   ALA   135      54.330  28.089  44.473  1.00  0.00           H  
ATOM   2047  CA  ALA   135      55.479  28.998  42.958  1.00  0.00           C  
ATOM   2048  HA  ALA   135      55.234  29.532  42.137  1.00  0.00           H  
ATOM   2049  CB  ALA   135      55.837  30.139  43.948  1.00  0.00           C  
ATOM   2050  HB1 ALA   135      54.934  30.744  44.038  1.00  0.00           H  
ATOM   2051  HB2 ALA   135      56.169  29.662  44.870  1.00  0.00           H  
ATOM   2052  HB3 ALA   135      56.747  30.647  43.628  1.00  0.00           H  
ATOM   2053  C   ALA   135      56.637  28.013  42.715  1.00  0.00           C  
ATOM   2054  O   ALA   135      56.661  26.882  43.191  1.00  0.00           O  
ATOM   2055  N   ASN   136      57.671  28.512  42.051  1.00  0.00           N  
ATOM   2056  H   ASN   136      57.495  29.576  41.893  1.00  0.00           H  
ATOM   2057  CA  ASN   136      59.049  28.044  42.143  1.00  0.00           C  
ATOM   2058  HA  ASN   136      59.076  27.021  41.767  1.00  0.00           H  
ATOM   2059  CB  ASN   136      60.022  28.840  41.275  1.00  0.00           C  
ATOM   2060  HB2 ASN   136      60.017  28.639  40.203  1.00  0.00           H  
ATOM   2061  HB3 ASN   136      59.872  29.912  41.399  1.00  0.00           H  
ATOM   2062  CG  ASN   136      61.445  28.669  41.668  1.00  0.00           C  
ATOM   2063  OD1 ASN   136      61.858  27.638  42.163  1.00  0.00           O  
ATOM   2064  ND2 ASN   136      62.294  29.673  41.577  1.00  0.00           N  
ATOM   2065 HD21 ASN   136      63.351  29.440  41.708  1.00  0.00           H  
ATOM   2066 HD22 ASN   136      61.934  30.598  41.127  1.00  0.00           H  
ATOM   2067  C   ASN   136      59.433  28.087  43.662  1.00  0.00           C  
ATOM   2068  O   ASN   136      59.573  29.192  44.172  1.00  0.00           O  
ATOM   2069  N   PRO   137      59.809  26.979  44.357  1.00  0.00           N  
ATOM   2070  CD  PRO   137      59.866  25.585  43.837  1.00  0.00           C  
ATOM   2071  HD2 PRO   137      60.656  25.357  43.343  1.00  0.00           H  
ATOM   2072  HD3 PRO   137      59.119  25.346  43.201  1.00  0.00           H  
ATOM   2073  CG  PRO   137      59.862  24.680  45.103  1.00  0.00           C  
ATOM   2074  HG2 PRO   137      60.522  23.844  44.874  1.00  0.00           H  
ATOM   2075  HG3 PRO   137      58.843  24.500  45.445  1.00  0.00           H  
ATOM   2076  CB  PRO   137      60.573  25.568  46.125  1.00  0.00           C  
ATOM   2077  HB2 PRO   137      61.645  25.455  45.963  1.00  0.00           H  
ATOM   2078  HB3 PRO   137      60.308  25.371  47.164  1.00  0.00           H  
ATOM   2079  CA  PRO   137      60.245  27.034  45.796  1.00  0.00           C  
ATOM   2080  HA  PRO   137      59.424  27.451  46.379  1.00  0.00           H  
ATOM   2081  C   PRO   137      61.531  27.882  45.986  1.00  0.00           C  
ATOM   2082  O   PRO   137      61.771  28.420  47.055  1.00  0.00           O  
ATOM   2083  N   GLU   138      62.384  27.935  44.986  1.00  0.00           N  
ATOM   2084  H   GLU   138      62.159  27.634  43.963  1.00  0.00           H  
ATOM   2085  CA  GLU   138      63.755  28.577  45.031  1.00  0.00           C  
ATOM   2086  HA  GLU   138      64.188  28.442  46.022  1.00  0.00           H  
ATOM   2087  CB  GLU   138      64.703  27.937  44.002  1.00  0.00           C  
ATOM   2088  HB2 GLU   138      64.848  26.971  44.257  1.00  0.00           H  
ATOM   2089  HB3 GLU   138      64.284  27.826  43.001  1.00  0.00           H  
ATOM   2090  CG  GLU   138      66.136  28.569  43.749  1.00  0.00           C  
ATOM   2091  HG2 GLU   138      66.576  28.940  44.675  1.00  0.00           H  
ATOM   2092  HG3 GLU   138      66.719  27.742  43.344  1.00  0.00           H  
ATOM   2093  CD  GLU   138      66.055  29.784  42.817  1.00  0.00           C  
ATOM   2094  OE1 GLU   138      65.075  29.952  42.104  1.00  0.00           O  
ATOM   2095  OE2 GLU   138      67.074  30.540  42.855  1.00  0.00           O  
ATOM   2096  C   GLU   138      63.487  30.109  44.987  1.00  0.00           C  
ATOM   2097  O   GLU   138      64.450  30.889  45.235  1.00  0.00           O  
ATOM   2098  N   SER   139      62.248  30.635  44.662  1.00  0.00           N  
ATOM   2099  H   SER   139      61.417  29.982  44.396  1.00  0.00           H  
ATOM   2100  CA  SER   139      61.996  32.048  44.605  1.00  0.00           C  
ATOM   2101  HA  SER   139      62.832  32.501  44.475  1.00  0.00           H  
ATOM   2102  CB  SER   139      61.248  32.371  43.307  1.00  0.00           C  
ATOM   2103  HB2 SER   139      61.177  33.379  43.302  1.00  0.00           H  
ATOM   2104  HB3 SER   139      61.827  32.025  42.451  1.00  0.00           H  
ATOM   2105  OG  SER   139      59.942  31.877  43.192  1.00  0.00           O  
ATOM   2106  HG  SER   139      59.771  31.062  43.895  1.00  0.00           H  
ATOM   2107  C   SER   139      61.267  32.485  45.840  1.00  0.00           C  
ATOM   2108  O   SER   139      61.290  33.694  46.176  1.00  0.00           O  
ATOM   2109  N   ALA   140      60.726  31.615  46.647  1.00  0.00           N  
ATOM   2110  H   ALA   140      60.911  30.643  46.440  1.00  0.00           H  
ATOM   2111  CA  ALA   140      59.767  31.889  47.716  1.00  0.00           C  
ATOM   2112  HA  ALA   140      59.783  32.966  47.884  1.00  0.00           H  
ATOM   2113  CB  ALA   140      58.374  31.373  47.428  1.00  0.00           C  
ATOM   2114  HB1 ALA   140      58.405  30.284  47.412  1.00  0.00           H  
ATOM   2115  HB2 ALA   140      57.608  31.756  48.102  1.00  0.00           H  
ATOM   2116  HB3 ALA   140      58.078  31.630  46.411  1.00  0.00           H  
ATOM   2117  C   ALA   140      60.158  31.238  49.125  1.00  0.00           C  
ATOM   2118  O   ALA   140      59.365  30.987  50.062  1.00  0.00           O  
ATOM   2119  N   THR   141      61.491  30.960  49.220  1.00  0.00           N  
ATOM   2120  H   THR   141      62.111  31.022  48.425  1.00  0.00           H  
ATOM   2121  CA  THR   141      62.108  30.656  50.538  1.00  0.00           C  
ATOM   2122  HA  THR   141      61.444  29.867  50.891  1.00  0.00           H  
ATOM   2123  CB  THR   141      63.554  30.243  50.331  1.00  0.00           C  
ATOM   2124  HB  THR   141      64.038  30.350  51.302  1.00  0.00           H  
ATOM   2125  CG2 THR   141      63.769  28.754  49.946  1.00  0.00           C  
ATOM   2126 HG21 THR   141      63.285  28.056  50.630  1.00  0.00           H  
ATOM   2127 HG22 THR   141      63.354  28.758  48.938  1.00  0.00           H  
ATOM   2128 HG23 THR   141      64.814  28.447  49.925  1.00  0.00           H  
ATOM   2129  OG1 THR   141      64.237  31.141  49.498  1.00  0.00           O  
ATOM   2130  HG1 THR   141      65.138  30.923  49.748  1.00  0.00           H  
ATOM   2131  C   THR   141      62.128  31.899  51.488  1.00  0.00           C  
ATOM   2132  O   THR   141      62.003  33.035  51.040  1.00  0.00           O  
ATOM   2133  N   THR   142      62.340  31.624  52.762  1.00  0.00           N  
ATOM   2134  H   THR   142      62.487  30.638  53.203  1.00  0.00           H  
ATOM   2135  CA  THR   142      62.238  32.774  53.702  1.00  0.00           C  
ATOM   2136  HA  THR   142      61.220  33.162  53.698  1.00  0.00           H  
ATOM   2137  CB  THR   142      62.477  32.278  55.083  1.00  0.00           C  
ATOM   2138  HB  THR   142      62.469  33.084  55.802  1.00  0.00           H  
ATOM   2139  CG2 THR   142      61.524  31.176  55.636  1.00  0.00           C  
ATOM   2140 HG21 THR   142      61.757  30.930  56.661  1.00  0.00           H  
ATOM   2141 HG22 THR   142      60.508  31.539  55.663  1.00  0.00           H  
ATOM   2142 HG23 THR   142      61.552  30.287  55.023  1.00  0.00           H  
ATOM   2143  OG1 THR   142      63.753  31.693  55.177  1.00  0.00           O  
ATOM   2144  HG1 THR   142      64.469  32.422  55.526  1.00  0.00           H  
ATOM   2145  C   THR   142      63.284  33.876  53.388  1.00  0.00           C  
ATOM   2146  O   THR   142      62.849  35.048  53.453  1.00  0.00           O  
ATOM   2147  N   PHE   143      64.483  33.560  52.894  1.00  0.00           N  
ATOM   2148  H   PHE   143      64.693  32.495  52.796  1.00  0.00           H  
ATOM   2149  CA  PHE   143      65.469  34.596  52.516  1.00  0.00           C  
ATOM   2150  HA  PHE   143      65.320  35.379  53.260  1.00  0.00           H  
ATOM   2151  CB  PHE   143      66.883  34.126  52.677  1.00  0.00           C  
ATOM   2152  HB2 PHE   143      66.906  33.092  52.332  1.00  0.00           H  
ATOM   2153  HB3 PHE   143      67.527  34.807  52.121  1.00  0.00           H  
ATOM   2154  CG  PHE   143      67.501  34.319  54.009  1.00  0.00           C  
ATOM   2155  CD1 PHE   143      68.044  33.156  54.654  1.00  0.00           C  
ATOM   2156  HD1 PHE   143      67.906  32.258  54.215  1.00  0.00           H  
ATOM   2157  CE1 PHE   143      68.716  33.302  55.932  1.00  0.00           C  
ATOM   2158  HE1 PHE   143      69.118  32.480  56.359  1.00  0.00           H  
ATOM   2159  CZ  PHE   143      68.644  34.580  56.536  1.00  0.00           C  
ATOM   2160  HZ  PHE   143      69.148  34.807  57.381  1.00  0.00           H  
ATOM   2161  CE2 PHE   143      68.019  35.719  55.962  1.00  0.00           C  
ATOM   2162  HE2 PHE   143      68.035  36.636  56.387  1.00  0.00           H  
ATOM   2163  CD2 PHE   143      67.526  35.593  54.674  1.00  0.00           C  
ATOM   2164  HD2 PHE   143      67.025  36.481  54.288  1.00  0.00           H  
ATOM   2165  C   PHE   143      65.225  35.352  51.233  1.00  0.00           C  
ATOM   2166  O   PHE   143      65.447  36.597  51.162  1.00  0.00           O  
ATOM   2167  N   LYS   144      64.543  34.612  50.251  1.00  0.00           N  
ATOM   2168  H   LYS   144      64.062  33.673  50.524  1.00  0.00           H  
ATOM   2169  CA  LYS   144      64.166  35.191  48.924  1.00  0.00           C  
ATOM   2170  HA  LYS   144      64.876  35.861  48.439  1.00  0.00           H  
ATOM   2171  CB  LYS   144      64.099  34.091  47.847  1.00  0.00           C  
ATOM   2172  HB2 LYS   144      63.510  33.270  48.255  1.00  0.00           H  
ATOM   2173  HB3 LYS   144      63.636  34.482  46.942  1.00  0.00           H  
ATOM   2174  CG  LYS   144      65.456  33.617  47.414  1.00  0.00           C  
ATOM   2175  HG2 LYS   144      66.066  33.514  48.311  1.00  0.00           H  
ATOM   2176  HG3 LYS   144      65.350  32.583  47.084  1.00  0.00           H  
ATOM   2177  CD  LYS   144      66.161  34.564  46.363  1.00  0.00           C  
ATOM   2178  HD2 LYS   144      65.516  35.320  45.914  1.00  0.00           H  
ATOM   2179  HD3 LYS   144      66.933  35.053  46.794  1.00  0.00           H  
ATOM   2180  CE  LYS   144      66.796  33.693  45.273  1.00  0.00           C  
ATOM   2181  HE2 LYS   144      67.559  34.219  44.701  1.00  0.00           H  
ATOM   2182  HE3 LYS   144      67.256  32.861  45.807  1.00  0.00           H  
ATOM   2183  NZ  LYS   144      65.817  33.135  44.331  1.00  0.00           N  
ATOM   2184  HZ1 LYS   144      65.282  32.298  44.779  1.00  0.00           H  
ATOM   2185  HZ2 LYS   144      65.108  33.918  44.060  1.00  0.00           H  
ATOM   2186  HZ3 LYS   144      66.253  32.747  43.411  1.00  0.00           H  
ATOM   2187  C   LYS   144      62.945  36.084  49.012  1.00  0.00           C  
ATOM   2188  O   LYS   144      62.884  37.063  48.283  1.00  0.00           O  
ATOM   2189  N   VAL   145      62.080  35.726  50.013  1.00  0.00           N  
ATOM   2190  H   VAL   145      62.180  34.722  50.424  1.00  0.00           H  
ATOM   2191  CA  VAL   145      61.002  36.601  50.568  1.00  0.00           C  
ATOM   2192  HA  VAL   145      60.472  37.000  49.703  1.00  0.00           H  
ATOM   2193  CB  VAL   145      59.964  35.824  51.396  1.00  0.00           C  
ATOM   2194  HB  VAL   145      60.596  35.235  52.060  1.00  0.00           H  
ATOM   2195  CG1 VAL   145      58.975  36.665  52.160  1.00  0.00           C  
ATOM   2196 HG11 VAL   145      59.523  37.159  52.962  1.00  0.00           H  
ATOM   2197 HG12 VAL   145      58.573  37.423  51.487  1.00  0.00           H  
ATOM   2198 HG13 VAL   145      58.261  36.108  52.767  1.00  0.00           H  
ATOM   2199  CG2 VAL   145      59.163  34.859  50.554  1.00  0.00           C  
ATOM   2200 HG21 VAL   145      59.680  34.254  49.809  1.00  0.00           H  
ATOM   2201 HG22 VAL   145      58.663  34.223  51.158  1.00  0.00           H  
ATOM   2202 HG23 VAL   145      58.482  35.447  49.940  1.00  0.00           H  
ATOM   2203  C   VAL   145      61.628  37.847  51.287  1.00  0.00           C  
ATOM   2204  O   VAL   145      61.186  38.962  51.112  1.00  0.00           O  
ATOM   2205  N   LEU   146      62.660  37.701  52.164  1.00  0.00           N  
ATOM   2206  H   LEU   146      62.867  36.777  52.704  1.00  0.00           H  
ATOM   2207  CA  LEU   146      63.275  38.892  52.784  1.00  0.00           C  
ATOM   2208  HA  LEU   146      62.457  39.319  53.364  1.00  0.00           H  
ATOM   2209  CB  LEU   146      64.309  38.466  53.786  1.00  0.00           C  
ATOM   2210  HB2 LEU   146      63.699  37.964  54.415  1.00  0.00           H  
ATOM   2211  HB3 LEU   146      65.034  37.791  53.330  1.00  0.00           H  
ATOM   2212  CG  LEU   146      64.999  39.625  54.623  1.00  0.00           C  
ATOM   2213  HG  LEU   146      65.624  40.331  54.076  1.00  0.00           H  
ATOM   2214  CD1 LEU   146      63.978  40.411  55.535  1.00  0.00           C  
ATOM   2215 HD11 LEU   146      64.417  41.098  56.259  1.00  0.00           H  
ATOM   2216 HD12 LEU   146      63.202  40.988  55.033  1.00  0.00           H  
ATOM   2217 HD13 LEU   146      63.487  39.803  56.175  1.00  0.00           H  
ATOM   2218  CD2 LEU   146      65.978  38.959  55.601  1.00  0.00           C  
ATOM   2219 HD21 LEU   146      65.325  38.239  56.094  1.00  0.00           H  
ATOM   2220 HD22 LEU   146      66.869  38.503  55.170  1.00  0.00           H  
ATOM   2221 HD23 LEU   146      66.293  39.724  56.311  1.00  0.00           H  
ATOM   2222  C   LEU   146      63.780  39.884  51.800  1.00  0.00           C  
ATOM   2223  O   LEU   146      63.469  41.077  51.831  1.00  0.00           O  
ATOM   2224  N   ALA   147      64.460  39.378  50.793  1.00  0.00           N  
ATOM   2225  H   ALA   147      64.581  38.377  50.749  1.00  0.00           H  
ATOM   2226  CA  ALA   147      65.078  40.127  49.656  1.00  0.00           C  
ATOM   2227  HA  ALA   147      65.662  40.831  50.083  1.00  0.00           H  
ATOM   2228  CB  ALA   147      65.996  39.240  48.707  1.00  0.00           C  
ATOM   2229  HB1 ALA   147      66.418  39.708  47.917  1.00  0.00           H  
ATOM   2230  HB2 ALA   147      66.818  38.967  49.369  1.00  0.00           H  
ATOM   2231  HB3 ALA   147      65.529  38.384  48.219  1.00  0.00           H  
ATOM   2232  C   ALA   147      63.924  40.804  48.820  1.00  0.00           C  
ATOM   2233  O   ALA   147      64.117  41.921  48.395  1.00  0.00           O  
ATOM   2234  N   ALA   148      62.788  40.131  48.622  1.00  0.00           N  
ATOM   2235  H   ALA   148      62.661  39.123  49.016  1.00  0.00           H  
ATOM   2236  CA  ALA   148      61.617  40.814  48.025  1.00  0.00           C  
ATOM   2237  HA  ALA   148      62.015  41.343  47.159  1.00  0.00           H  
ATOM   2238  CB  ALA   148      60.472  39.822  47.651  1.00  0.00           C  
ATOM   2239  HB1 ALA   148      59.543  40.238  47.261  1.00  0.00           H  
ATOM   2240  HB2 ALA   148      60.949  39.061  47.033  1.00  0.00           H  
ATOM   2241  HB3 ALA   148      60.222  39.355  48.511  1.00  0.00           H  
ATOM   2242  C   ALA   148      61.127  41.936  48.894  1.00  0.00           C  
ATOM   2243  O   ALA   148      61.158  43.088  48.401  1.00  0.00           O  
ATOM   2244  N   LYS   149      60.834  41.686  50.130  1.00  0.00           N  
ATOM   2245  H   LYS   149      60.992  40.700  50.565  1.00  0.00           H  
ATOM   2246  CA  LYS   149      60.249  42.706  51.002  1.00  0.00           C  
ATOM   2247  HA  LYS   149      59.423  43.233  50.524  1.00  0.00           H  
ATOM   2248  CB  LYS   149      59.666  41.846  52.135  1.00  0.00           C  
ATOM   2249  HB2 LYS   149      60.421  41.276  52.675  1.00  0.00           H  
ATOM   2250  HB3 LYS   149      59.305  42.503  52.926  1.00  0.00           H  
ATOM   2251  CG  LYS   149      58.465  40.916  51.785  1.00  0.00           C  
ATOM   2252  HG2 LYS   149      58.742  40.237  50.978  1.00  0.00           H  
ATOM   2253  HG3 LYS   149      58.447  40.247  52.646  1.00  0.00           H  
ATOM   2254  CD  LYS   149      57.217  41.590  51.338  1.00  0.00           C  
ATOM   2255  HD2 LYS   149      57.463  42.298  50.546  1.00  0.00           H  
ATOM   2256  HD3 LYS   149      56.658  40.931  50.816  1.00  0.00           H  
ATOM   2257  CE  LYS   149      56.410  42.140  52.526  1.00  0.00           C  
ATOM   2258  HE2 LYS   149      57.100  42.722  53.137  1.00  0.00           H  
ATOM   2259  HE3 LYS   149      55.618  42.812  52.199  1.00  0.00           H  
ATOM   2260  NZ  LYS   149      55.648  41.054  53.197  1.00  0.00           N  
ATOM   2261  HZ1 LYS   149      56.288  40.279  53.619  1.00  0.00           H  
ATOM   2262  HZ2 LYS   149      55.058  41.529  53.981  1.00  0.00           H  
ATOM   2263  HZ3 LYS   149      54.910  40.545  52.578  1.00  0.00           H  
ATOM   2264  C   LYS   149      61.194  43.758  51.484  1.00  0.00           C  
ATOM   2265  O   LYS   149      60.667  44.708  52.013  1.00  0.00           O  
ATOM   2266  N   VAL   150      62.555  43.765  51.245  1.00  0.00           N  
ATOM   2267  H   VAL   150      63.062  42.805  51.155  1.00  0.00           H  
ATOM   2268  CA  VAL   150      63.432  44.942  51.372  1.00  0.00           C  
ATOM   2269  HA  VAL   150      62.897  45.586  52.069  1.00  0.00           H  
ATOM   2270  CB  VAL   150      64.789  44.610  52.137  1.00  0.00           C  
ATOM   2271  HB  VAL   150      65.267  45.577  52.296  1.00  0.00           H  
ATOM   2272  CG1 VAL   150      64.594  43.974  53.527  1.00  0.00           C  
ATOM   2273 HG11 VAL   150      63.920  44.633  54.074  1.00  0.00           H  
ATOM   2274 HG12 VAL   150      64.211  42.958  53.430  1.00  0.00           H  
ATOM   2275 HG13 VAL   150      65.576  43.974  54.001  1.00  0.00           H  
ATOM   2276  CG2 VAL   150      65.781  43.648  51.386  1.00  0.00           C  
ATOM   2277 HG21 VAL   150      66.240  44.132  50.524  1.00  0.00           H  
ATOM   2278 HG22 VAL   150      66.512  43.387  52.033  1.00  0.00           H  
ATOM   2279 HG23 VAL   150      65.184  42.765  51.161  1.00  0.00           H  
ATOM   2280  C   VAL   150      63.678  45.667  50.097  1.00  0.00           C  
ATOM   2281  O   VAL   150      63.678  46.877  50.164  1.00  0.00           O  
ATOM   2282  N   LEU   151      63.662  45.003  48.935  1.00  0.00           N  
ATOM   2283  H   LEU   151      63.612  43.925  48.777  1.00  0.00           H  
ATOM   2284  CA  LEU   151      63.747  45.730  47.639  1.00  0.00           C  
ATOM   2285  HA  LEU   151      64.537  46.359  47.670  1.00  0.00           H  
ATOM   2286  CB  LEU   151      64.026  44.702  46.548  1.00  0.00           C  
ATOM   2287  HB2 LEU   151      64.924  44.086  46.584  1.00  0.00           H  
ATOM   2288  HB3 LEU   151      63.215  43.985  46.675  1.00  0.00           H  
ATOM   2289  CG  LEU   151      63.984  45.398  45.182  1.00  0.00           C  
ATOM   2290  HG  LEU   151      63.062  45.977  45.146  1.00  0.00           H  
ATOM   2291  CD1 LEU   151      65.082  46.404  44.941  1.00  0.00           C  
ATOM   2292 HD11 LEU   151      65.114  46.742  43.990  1.00  0.00           H  
ATOM   2293 HD12 LEU   151      64.958  47.182  45.573  1.00  0.00           H  
ATOM   2294 HD13 LEU   151      65.953  45.941  45.157  1.00  0.00           H  
ATOM   2295  CD2 LEU   151      64.032  44.379  44.077  1.00  0.00           C  
ATOM   2296 HD21 LEU   151      63.855  44.888  43.129  1.00  0.00           H  
ATOM   2297 HD22 LEU   151      64.995  43.886  44.203  1.00  0.00           H  
ATOM   2298 HD23 LEU   151      63.223  43.659  44.201  1.00  0.00           H  
ATOM   2299  C   LEU   151      62.454  46.603  47.531  1.00  0.00           C  
ATOM   2300  O   LEU   151      62.481  47.786  47.156  1.00  0.00           O  
ATOM   2301  N   ASN   152      61.352  46.055  48.044  1.00  0.00           N  
ATOM   2302  H   ASN   152      61.395  44.999  48.309  1.00  0.00           H  
ATOM   2303  CA  ASN   152      60.082  46.681  48.095  1.00  0.00           C  
ATOM   2304  HA  ASN   152      59.876  46.917  47.051  1.00  0.00           H  
ATOM   2305  CB  ASN   152      59.149  45.575  48.600  1.00  0.00           C  
ATOM   2306  HB2 ASN   152      59.187  44.749  47.889  1.00  0.00           H  
ATOM   2307  HB3 ASN   152      59.477  45.198  49.569  1.00  0.00           H  
ATOM   2308  CG  ASN   152      57.657  46.022  48.616  1.00  0.00           C  
ATOM   2309  OD1 ASN   152      57.059  46.177  47.567  1.00  0.00           O  
ATOM   2310  ND2 ASN   152      57.007  46.155  49.706  1.00  0.00           N  
ATOM   2311 HD21 ASN   152      57.566  46.223  50.639  1.00  0.00           H  
ATOM   2312 HD22 ASN   152      55.930  46.316  49.761  1.00  0.00           H  
ATOM   2313  C   ASN   152      60.001  47.943  48.978  1.00  0.00           C  
ATOM   2314  O   ASN   152      59.076  48.691  48.830  1.00  0.00           O  
ATOM   2315  N   LEU   153      61.034  48.236  49.789  1.00  0.00           N  
ATOM   2316  H   LEU   153      61.861  47.534  49.894  1.00  0.00           H  
ATOM   2317  CA  LEU   153      61.251  49.474  50.565  1.00  0.00           C  
ATOM   2318  HA  LEU   153      60.307  49.881  50.927  1.00  0.00           H  
ATOM   2319  CB  LEU   153      62.243  49.244  51.713  1.00  0.00           C  
ATOM   2320  HB2 LEU   153      63.099  48.818  51.190  1.00  0.00           H  
ATOM   2321  HB3 LEU   153      62.581  50.168  52.182  1.00  0.00           H  
ATOM   2322  CG  LEU   153      61.573  48.262  52.728  1.00  0.00           C  
ATOM   2323  HG  LEU   153      61.159  47.373  52.253  1.00  0.00           H  
ATOM   2324  CD1 LEU   153      62.582  47.943  53.843  1.00  0.00           C  
ATOM   2325 HD11 LEU   153      62.089  47.228  54.502  1.00  0.00           H  
ATOM   2326 HD12 LEU   153      63.493  47.547  53.395  1.00  0.00           H  
ATOM   2327 HD13 LEU   153      62.827  48.741  54.411  1.00  0.00           H  
ATOM   2328  CD2 LEU   153      60.328  48.824  53.489  1.00  0.00           C  
ATOM   2329 HD21 LEU   153      60.552  49.846  53.792  1.00  0.00           H  
ATOM   2330 HD22 LEU   153      59.426  48.772  52.879  1.00  0.00           H  
ATOM   2331 HD23 LEU   153      60.174  48.241  54.398  1.00  0.00           H  
ATOM   2332  C   LEU   153      61.894  50.591  49.659  1.00  0.00           C  
ATOM   2333  O   LEU   153      61.663  51.784  49.839  1.00  0.00           O  
ATOM   2334  N   VAL   154      62.621  50.242  48.592  1.00  0.00           N  
ATOM   2335  H   VAL   154      62.753  49.220  48.237  1.00  0.00           H  
ATOM   2336  CA  VAL   154      63.400  51.229  47.820  1.00  0.00           C  
ATOM   2337  HA  VAL   154      63.258  52.253  48.166  1.00  0.00           H  
ATOM   2338  CB  VAL   154      64.950  50.945  47.888  1.00  0.00           C  
ATOM   2339  HB  VAL   154      65.443  51.610  47.179  1.00  0.00           H  
ATOM   2340  CG1 VAL   154      65.374  51.368  49.302  1.00  0.00           C  
ATOM   2341 HG11 VAL   154      66.462  51.374  49.353  1.00  0.00           H  
ATOM   2342 HG12 VAL   154      65.090  52.410  49.446  1.00  0.00           H  
ATOM   2343 HG13 VAL   154      64.915  50.713  50.043  1.00  0.00           H  
ATOM   2344  CG2 VAL   154      65.372  49.520  47.573  1.00  0.00           C  
ATOM   2345 HG21 VAL   154      65.087  49.397  46.527  1.00  0.00           H  
ATOM   2346 HG22 VAL   154      66.372  49.527  47.715  1.00  0.00           H  
ATOM   2347 HG23 VAL   154      64.809  48.851  48.223  1.00  0.00           H  
ATOM   2348  C   VAL   154      62.970  51.334  46.346  1.00  0.00           C  
ATOM   2349  O   VAL   154      62.861  52.441  45.855  1.00  0.00           O  
ATOM   2350  N   LEU   155      62.836  50.233  45.661  1.00  0.00           N  
ATOM   2351  H   LEU   155      63.140  49.294  46.124  1.00  0.00           H  
ATOM   2352  CA  LEU   155      62.421  50.138  44.280  1.00  0.00           C  
ATOM   2353  HA  LEU   155      61.857  51.047  44.074  1.00  0.00           H  
ATOM   2354  CB  LEU   155      63.546  49.802  43.278  1.00  0.00           C  
ATOM   2355  HB2 LEU   155      64.049  48.955  43.744  1.00  0.00           H  
ATOM   2356  HB3 LEU   155      63.003  49.471  42.393  1.00  0.00           H  
ATOM   2357  CG  LEU   155      64.647  50.859  43.002  1.00  0.00           C  
ATOM   2358  HG  LEU   155      65.181  50.940  43.948  1.00  0.00           H  
ATOM   2359  CD1 LEU   155      65.627  50.351  41.908  1.00  0.00           C  
ATOM   2360 HD11 LEU   155      65.037  50.253  40.997  1.00  0.00           H  
ATOM   2361 HD12 LEU   155      66.381  51.122  41.748  1.00  0.00           H  
ATOM   2362 HD13 LEU   155      66.058  49.473  42.162  1.00  0.00           H  
ATOM   2363  CD2 LEU   155      64.078  52.215  42.519  1.00  0.00           C  
ATOM   2364 HD21 LEU   155      64.881  52.952  42.485  1.00  0.00           H  
ATOM   2365 HD22 LEU   155      63.575  51.932  41.594  1.00  0.00           H  
ATOM   2366 HD23 LEU   155      63.254  52.566  43.140  1.00  0.00           H  
ATOM   2367  C   LEU   155      61.311  49.018  44.193  1.00  0.00           C  
ATOM   2368  O   LEU   155      61.535  47.972  43.563  1.00  0.00           O  
ATOM   2369  N   PRO   156      60.032  49.231  44.664  1.00  0.00           N  
ATOM   2370  CD  PRO   156      59.593  50.396  45.391  1.00  0.00           C  
ATOM   2371  HD2 PRO   156      59.975  51.388  45.147  1.00  0.00           H  
ATOM   2372  HD3 PRO   156      59.776  50.251  46.374  1.00  0.00           H  
ATOM   2373  CG  PRO   156      58.070  50.492  45.374  1.00  0.00           C  
ATOM   2374  HG2 PRO   156      57.665  51.000  44.498  1.00  0.00           H  
ATOM   2375  HG3 PRO   156      57.711  51.071  46.225  1.00  0.00           H  
ATOM   2376  CB  PRO   156      57.726  49.021  45.352  1.00  0.00           C  
ATOM   2377  HB2 PRO   156      56.733  48.858  44.932  1.00  0.00           H  
ATOM   2378  HB3 PRO   156      57.656  48.718  46.313  1.00  0.00           H  
ATOM   2379  CA  PRO   156      58.834  48.308  44.503  1.00  0.00           C  
ATOM   2380  HA  PRO   156      59.031  47.387  44.868  1.00  0.00           H  
ATOM   2381  C   PRO   156      58.479  47.985  42.976  1.00  0.00           C  
ATOM   2382  O   PRO   156      57.958  46.893  42.772  1.00  0.00           O  
ATOM   2383  N   ASN   157      58.805  48.927  42.084  1.00  0.00           N  
ATOM   2384  H   ASN   157      59.533  49.714  42.281  1.00  0.00           H  
ATOM   2385  CA  ASN   157      58.333  48.703  40.712  1.00  0.00           C  
ATOM   2386  HA  ASN   157      57.439  48.096  40.571  1.00  0.00           H  
ATOM   2387  CB  ASN   157      57.840  50.112  40.219  1.00  0.00           C  
ATOM   2388  HB2 ASN   157      58.639  50.854  40.216  1.00  0.00           H  
ATOM   2389  HB3 ASN   157      57.509  49.809  39.226  1.00  0.00           H  
ATOM   2390  CG  ASN   157      56.714  50.753  40.992  1.00  0.00           C  
ATOM   2391  OD1 ASN   157      55.594  50.260  41.008  1.00  0.00           O  
ATOM   2392  ND2 ASN   157      57.054  51.797  41.795  1.00  0.00           N  
ATOM   2393 HD21 ASN   157      58.073  52.166  41.912  1.00  0.00           H  
ATOM   2394 HD22 ASN   157      56.273  52.280  42.382  1.00  0.00           H  
ATOM   2395  C   ASN   157      59.483  48.273  39.785  1.00  0.00           C  
ATOM   2396  O   ASN   157      59.336  48.385  38.546  1.00  0.00           O  
ATOM   2397  N   LEU   158      60.563  47.751  40.368  1.00  0.00           N  
ATOM   2398  H   LEU   158      60.617  47.723  41.456  1.00  0.00           H  
ATOM   2399  CA  LEU   158      61.627  47.145  39.593  1.00  0.00           C  
ATOM   2400  HA  LEU   158      61.804  47.817  38.753  1.00  0.00           H  
ATOM   2401  CB  LEU   158      62.858  46.942  40.530  1.00  0.00           C  
ATOM   2402  HB2 LEU   158      62.993  47.761  41.107  1.00  0.00           H  
ATOM   2403  HB3 LEU   158      62.652  46.060  41.137  1.00  0.00           H  
ATOM   2404  CG  LEU   158      64.191  46.653  39.686  1.00  0.00           C  
ATOM   2405  HG  LEU   158      64.191  45.759  39.062  1.00  0.00           H  
ATOM   2406  CD1 LEU   158      64.606  47.907  38.817  1.00  0.00           C  
ATOM   2407 HD11 LEU   158      64.255  48.902  39.092  1.00  0.00           H  
ATOM   2408 HD12 LEU   158      65.523  47.807  38.552  1.00  0.00           H  
ATOM   2409 HD13 LEU   158      64.115  47.858  37.936  1.00  0.00           H  
ATOM   2410  CD2 LEU   158      65.301  46.581  40.832  1.00  0.00           C  
ATOM   2411 HD21 LEU   158      65.010  45.764  41.493  1.00  0.00           H  
ATOM   2412 HD22 LEU   158      66.248  46.293  40.375  1.00  0.00           H  
ATOM   2413 HD23 LEU   158      65.440  47.508  41.389  1.00  0.00           H  
ATOM   2414  C   LEU   158      61.062  45.777  39.033  1.00  0.00           C  
ATOM   2415  O   LEU   158      60.768  44.863  39.759  1.00  0.00           O  
ATOM   2416  N   SER   159      60.814  45.776  37.732  1.00  0.00           N  
ATOM   2417  H   SER   159      60.901  46.652  37.090  1.00  0.00           H  
ATOM   2418  CA  SER   159      60.527  44.555  36.986  1.00  0.00           C  
ATOM   2419  HA  SER   159      59.536  44.224  37.298  1.00  0.00           H  
ATOM   2420  CB  SER   159      60.542  44.952  35.459  1.00  0.00           C  
ATOM   2421  HB2 SER   159      59.870  45.789  35.268  1.00  0.00           H  
ATOM   2422  HB3 SER   159      61.606  45.140  35.316  1.00  0.00           H  
ATOM   2423  OG  SER   159      60.032  43.867  34.619  1.00  0.00           O  
ATOM   2424  HG  SER   159      60.144  44.247  33.604  1.00  0.00           H  
ATOM   2425  C   SER   159      61.602  43.480  37.176  1.00  0.00           C  
ATOM   2426  O   SER   159      62.815  43.796  37.245  1.00  0.00           O  
ATOM   2427  N   LEU   160      61.225  42.202  37.122  1.00  0.00           N  
ATOM   2428  H   LEU   160      60.162  41.991  37.232  1.00  0.00           H  
ATOM   2429  CA  LEU   160      62.103  41.025  36.870  1.00  0.00           C  
ATOM   2430  HA  LEU   160      63.008  40.976  37.476  1.00  0.00           H  
ATOM   2431  CB  LEU   160      61.383  39.752  37.338  1.00  0.00           C  
ATOM   2432  HB2 LEU   160      60.338  39.829  37.040  1.00  0.00           H  
ATOM   2433  HB3 LEU   160      61.933  38.957  36.834  1.00  0.00           H  
ATOM   2434  CG  LEU   160      61.403  39.436  38.868  1.00  0.00           C  
ATOM   2435  HG  LEU   160      60.956  40.224  39.313  1.00  0.00           H  
ATOM   2436  CD1 LEU   160      60.713  38.073  39.205  1.00  0.00           C  
ATOM   2437 HD11 LEU   160      61.186  37.185  38.787  1.00  0.00           H  
ATOM   2438 HD12 LEU   160      60.633  37.953  40.285  1.00  0.00           H  
ATOM   2439 HD13 LEU   160      59.779  38.138  38.825  1.00  0.00           H  
ATOM   2440  CD2 LEU   160      62.759  39.388  39.496  1.00  0.00           C  
ATOM   2441 HD21 LEU   160      63.230  40.368  39.570  1.00  0.00           H  
ATOM   2442 HD22 LEU   160      62.695  39.098  40.545  1.00  0.00           H  
ATOM   2443 HD23 LEU   160      63.294  38.624  38.933  1.00  0.00           H  
ATOM   2444  C   LEU   160      62.592  40.867  35.386  1.00  0.00           C  
ATOM   2445  O   LEU   160      63.559  40.117  35.182  1.00  0.00           O  
ATOM   2446  N   GLY   161      61.897  41.449  34.397  1.00  0.00           N  
ATOM   2447  H   GLY   161      61.115  42.146  34.698  1.00  0.00           H  
ATOM   2448  CA  GLY   161      62.191  41.254  32.971  1.00  0.00           C  
ATOM   2449  HA2 GLY   161      62.604  42.149  32.504  1.00  0.00           H  
ATOM   2450  HA3 GLY   161      62.997  40.535  32.825  1.00  0.00           H  
ATOM   2451  C   GLY   161      60.940  40.684  32.298  1.00  0.00           C  
ATOM   2452  O   GLY   161      60.278  39.783  32.773  1.00  0.00           O  
ATOM   2453  N   PRO   162      60.692  40.923  31.017  1.00  0.00           N  
ATOM   2454  CD  PRO   162      61.391  41.890  30.139  1.00  0.00           C  
ATOM   2455  HD2 PRO   162      62.479  41.826  30.172  1.00  0.00           H  
ATOM   2456  HD3 PRO   162      61.059  42.890  30.415  1.00  0.00           H  
ATOM   2457  CG  PRO   162      60.901  41.543  28.736  1.00  0.00           C  
ATOM   2458  HG2 PRO   162      61.440  40.663  28.385  1.00  0.00           H  
ATOM   2459  HG3 PRO   162      61.025  42.401  28.076  1.00  0.00           H  
ATOM   2460  CB  PRO   162      59.455  41.199  29.036  1.00  0.00           C  
ATOM   2461  HB2 PRO   162      59.012  40.610  28.233  1.00  0.00           H  
ATOM   2462  HB3 PRO   162      58.958  42.152  29.215  1.00  0.00           H  
ATOM   2463  CA  PRO   162      59.490  40.418  30.302  1.00  0.00           C  
ATOM   2464  HA  PRO   162      58.566  40.459  30.878  1.00  0.00           H  
ATOM   2465  C   PRO   162      59.632  38.913  30.049  1.00  0.00           C  
ATOM   2466  O   PRO   162      60.629  38.534  29.360  1.00  0.00           O  
ATOM   2467  N   ILE   163      58.843  38.083  30.630  1.00  0.00           N  
ATOM   2468  H   ILE   163      57.889  38.380  31.066  1.00  0.00           H  
ATOM   2469  CA  ILE   163      59.012  36.662  30.326  1.00  0.00           C  
ATOM   2470  HA  ILE   163      60.059  36.394  30.473  1.00  0.00           H  
ATOM   2471  CB  ILE   163      58.125  35.756  31.295  1.00  0.00           C  
ATOM   2472  HB  ILE   163      57.211  35.976  31.100  1.00  0.00           H  
ATOM   2473  CG2 ILE   163      58.287  34.294  30.868  1.00  0.00           C  
ATOM   2474 HG21 ILE   163      57.859  34.109  29.972  1.00  0.00           H  
ATOM   2475 HG22 ILE   163      59.315  33.934  30.822  1.00  0.00           H  
ATOM   2476 HG23 ILE   163      57.711  33.661  31.543  1.00  0.00           H  
ATOM   2477  CG1 ILE   163      58.462  36.073  32.757  1.00  0.00           C  
ATOM   2478 HG12 ILE   163      59.431  35.686  33.073  1.00  0.00           H  
ATOM   2479 HG13 ILE   163      58.458  37.077  32.871  1.00  0.00           H  
ATOM   2480  CD1 ILE   163      57.408  35.450  33.708  1.00  0.00           C  
ATOM   2481 HD11 ILE   163      57.595  34.388  33.870  1.00  0.00           H  
ATOM   2482 HD12 ILE   163      57.485  35.939  34.679  1.00  0.00           H  
ATOM   2483 HD13 ILE   163      56.430  35.735  33.321  1.00  0.00           H  
ATOM   2484  C   ILE   163      58.535  36.365  28.872  1.00  0.00           C  
ATOM   2485  O   ILE   163      57.506  36.820  28.449  1.00  0.00           O  
ATOM   2486  N   ASP   164      59.348  35.632  28.107  1.00  0.00           N  
ATOM   2487  H   ASP   164      60.094  35.121  28.715  1.00  0.00           H  
ATOM   2488  CA  ASP   164      59.143  35.496  26.646  1.00  0.00           C  
ATOM   2489  HA  ASP   164      59.302  36.281  26.118  1.00  0.00           H  
ATOM   2490  CB  ASP   164      60.254  34.573  26.159  1.00  0.00           C  
ATOM   2491  HB2 ASP   164      61.156  34.877  26.496  1.00  0.00           H  
ATOM   2492  HB3 ASP   164      60.104  33.572  26.565  1.00  0.00           H  
ATOM   2493  CG  ASP   164      60.226  34.505  24.685  1.00  0.00           C  
ATOM   2494  OD1 ASP   164      59.374  33.735  24.184  1.00  0.00           O  
ATOM   2495  OD2 ASP   164      60.868  35.315  23.987  1.00  0.00           O  
ATOM   2496  C   ASP   164      57.698  34.883  26.410  1.00  0.00           C  
ATOM   2497  O   ASP   164      57.183  34.048  27.190  1.00  0.00           O  
ATOM   2498  N   SER   165      57.048  35.263  25.248  1.00  0.00           N  
ATOM   2499  H   SER   165      57.516  36.006  24.602  1.00  0.00           H  
ATOM   2500  CA  SER   165      55.620  35.033  25.067  1.00  0.00           C  
ATOM   2501  HA  SER   165      55.037  35.210  25.971  1.00  0.00           H  
ATOM   2502  CB  SER   165      55.148  36.044  24.057  1.00  0.00           C  
ATOM   2503  HB2 SER   165      55.635  35.907  23.183  1.00  0.00           H  
ATOM   2504  HB3 SER   165      54.063  35.973  23.974  1.00  0.00           H  
ATOM   2505  OG  SER   165      55.606  37.383  24.397  1.00  0.00           O  
ATOM   2506  HG  SER   165      55.190  38.120  23.710  1.00  0.00           H  
ATOM   2507  C   SER   165      55.399  33.635  24.547  1.00  0.00           C  
ATOM   2508  O   SER   165      54.277  33.139  24.595  1.00  0.00           O  
ATOM   2509  N   SER   166      56.407  32.901  24.105  1.00  0.00           N  
ATOM   2510  H   SER   166      57.404  33.244  24.381  1.00  0.00           H  
ATOM   2511  CA  SER   166      56.355  31.608  23.491  1.00  0.00           C  
ATOM   2512  HA  SER   166      55.724  31.603  22.603  1.00  0.00           H  
ATOM   2513  CB  SER   166      57.735  31.243  22.931  1.00  0.00           C  
ATOM   2514  HB2 SER   166      57.640  30.222  22.563  1.00  0.00           H  
ATOM   2515  HB3 SER   166      57.943  31.936  22.116  1.00  0.00           H  
ATOM   2516  OG  SER   166      58.663  31.274  23.958  1.00  0.00           O  
ATOM   2517  HG  SER   166      59.146  32.249  24.025  1.00  0.00           H  
ATOM   2518  C   SER   166      56.009  30.529  24.540  1.00  0.00           C  
ATOM   2519  O   SER   166      55.567  29.444  24.245  1.00  0.00           O  
ATOM   2520  N   VAL   167      56.243  30.846  25.836  1.00  0.00           N  
ATOM   2521  H   VAL   167      56.697  31.779  26.172  1.00  0.00           H  
ATOM   2522  CA  VAL   167      56.067  29.885  26.953  1.00  0.00           C  
ATOM   2523  HA  VAL   167      56.302  28.915  26.516  1.00  0.00           H  
ATOM   2524  CB  VAL   167      56.955  30.051  28.235  1.00  0.00           C  
ATOM   2525  HB  VAL   167      56.899  29.086  28.739  1.00  0.00           H  
ATOM   2526  CG1 VAL   167      58.418  30.135  27.811  1.00  0.00           C  
ATOM   2527 HG11 VAL   167      59.047  29.788  28.631  1.00  0.00           H  
ATOM   2528 HG12 VAL   167      58.597  29.569  26.897  1.00  0.00           H  
ATOM   2529 HG13 VAL   167      58.665  31.181  27.629  1.00  0.00           H  
ATOM   2530  CG2 VAL   167      56.663  31.088  29.249  1.00  0.00           C  
ATOM   2531 HG21 VAL   167      57.495  31.198  29.945  1.00  0.00           H  
ATOM   2532 HG22 VAL   167      56.561  32.006  28.840  1.00  0.00           H  
ATOM   2533 HG23 VAL   167      55.750  30.789  29.763  1.00  0.00           H  
ATOM   2534  C   VAL   167      54.533  29.859  27.303  1.00  0.00           C  
ATOM   2535  O   VAL   167      54.100  28.981  28.070  1.00  0.00           O  
ATOM   2536  N   LEU   168      53.751  30.779  26.669  1.00  0.00           N  
ATOM   2537  H   LEU   168      54.190  31.597  26.270  1.00  0.00           H  
ATOM   2538  CA  LEU   168      52.328  30.736  26.882  1.00  0.00           C  
ATOM   2539  HA  LEU   168      52.053  30.555  27.837  1.00  0.00           H  
ATOM   2540  CB  LEU   168      51.787  32.153  26.482  1.00  0.00           C  
ATOM   2541  HB2 LEU   168      52.135  32.284  25.543  1.00  0.00           H  
ATOM   2542  HB3 LEU   168      50.710  31.990  26.441  1.00  0.00           H  
ATOM   2543  CG  LEU   168      52.133  33.373  27.264  1.00  0.00           C  
ATOM   2544  HG  LEU   168      53.192  33.605  27.150  1.00  0.00           H  
ATOM   2545  CD1 LEU   168      51.270  34.521  26.651  1.00  0.00           C  
ATOM   2546 HD11 LEU   168      51.376  34.615  25.570  1.00  0.00           H  
ATOM   2547 HD12 LEU   168      50.359  34.417  26.935  1.00  0.00           H  
ATOM   2548 HD13 LEU   168      51.551  35.442  26.956  1.00  0.00           H  
ATOM   2549  CD2 LEU   168      51.730  33.333  28.731  1.00  0.00           C  
ATOM   2550 HD21 LEU   168      51.961  34.346  29.058  1.00  0.00           H  
ATOM   2551 HD22 LEU   168      50.674  33.120  28.900  1.00  0.00           H  
ATOM   2552 HD23 LEU   168      52.444  32.709  29.268  1.00  0.00           H  
ATOM   2553  C   LEU   168      51.690  29.594  26.015  1.00  0.00           C  
ATOM   2554  O   LEU   168      50.608  29.014  26.340  1.00  0.00           O  
ATOM   2555  N   SER   169      52.191  29.351  24.767  1.00  0.00           N  
ATOM   2556  H   SER   169      53.000  30.036  24.513  1.00  0.00           H  
ATOM   2557  CA  SER   169      51.494  28.568  23.730  1.00  0.00           C  
ATOM   2558  HA  SER   169      51.106  27.702  24.266  1.00  0.00           H  
ATOM   2559  CB  SER   169      50.351  29.368  23.169  1.00  0.00           C  
ATOM   2560  HB2 SER   169      49.607  29.355  23.852  1.00  0.00           H  
ATOM   2561  HB3 SER   169      50.601  30.347  23.157  1.00  0.00           H  
ATOM   2562  OG  SER   169      49.848  28.907  21.892  1.00  0.00           O  
ATOM   2563  HG  SER   169      48.911  29.267  21.775  1.00  0.00           H  
ATOM   2564  C   SER   169      52.468  28.206  22.649  1.00  0.00           C  
ATOM   2565  O   SER   169      53.348  29.004  22.235  1.00  0.00           O  
ATOM   2566  N   ARG   170      52.167  27.010  22.196  1.00  0.00           N  
ATOM   2567  H   ARG   170      51.576  26.373  22.709  1.00  0.00           H  
ATOM   2568  CA  ARG   170      52.975  26.524  21.028  1.00  0.00           C  
ATOM   2569  HA  ARG   170      53.910  26.888  21.140  1.00  0.00           H  
ATOM   2570  CB  ARG   170      52.942  24.944  20.889  1.00  0.00           C  
ATOM   2571  HB2 ARG   170      51.907  24.605  20.940  1.00  0.00           H  
ATOM   2572  HB3 ARG   170      53.441  24.658  19.963  1.00  0.00           H  
ATOM   2573  CG  ARG   170      53.715  24.244  22.019  1.00  0.00           C  
ATOM   2574  HG2 ARG   170      54.765  24.487  21.857  1.00  0.00           H  
ATOM   2575  HG3 ARG   170      53.398  24.627  22.898  1.00  0.00           H  
ATOM   2576  CD  ARG   170      53.476  22.724  22.031  1.00  0.00           C  
ATOM   2577  HD2 ARG   170      53.806  22.262  21.196  1.00  0.00           H  
ATOM   2578  HD3 ARG   170      54.008  22.355  22.807  1.00  0.00           H  
ATOM   2579  NE  ARG   170      52.020  22.491  22.308  1.00  0.00           N  
ATOM   2580  HE  ARG   170      51.503  23.396  22.627  1.00  0.00           H  
ATOM   2581  CZ  ARG   170      51.400  21.340  22.198  1.00  0.00           C  
ATOM   2582  NH1 ARG   170      51.952  20.162  21.987  1.00  0.00           N  
ATOM   2583 HH11 ARG   170      52.995  20.005  22.265  1.00  0.00           H  
ATOM   2584 HH12 ARG   170      51.462  19.301  21.531  1.00  0.00           H  
ATOM   2585  NH2 ARG   170      50.064  21.386  22.303  1.00  0.00           N  
ATOM   2586 HH21 ARG   170      49.611  22.366  22.151  1.00  0.00           H  
ATOM   2587 HH22 ARG   170      49.444  20.520  22.533  1.00  0.00           H  
ATOM   2588  C   ARG   170      52.374  26.998  19.703  1.00  0.00           C  
ATOM   2589  O   ARG   170      53.054  26.764  18.704  1.00  0.00           O  
ATOM   2590  N   ASN   171      51.251  27.660  19.714  1.00  0.00           N  
ATOM   2591  H   ASN   171      50.914  28.007  20.691  1.00  0.00           H  
ATOM   2592  CA  ASN   171      50.566  28.260  18.516  1.00  0.00           C  
ATOM   2593  HA  ASN   171      50.887  27.646  17.675  1.00  0.00           H  
ATOM   2594  CB  ASN   171      49.058  28.191  18.748  1.00  0.00           C  
ATOM   2595  HB2 ASN   171      48.934  27.169  19.108  1.00  0.00           H  
ATOM   2596  HB3 ASN   171      48.742  28.763  19.620  1.00  0.00           H  
ATOM   2597  CG  ASN   171      48.289  28.572  17.466  1.00  0.00           C  
ATOM   2598  OD1 ASN   171      48.768  29.056  16.466  1.00  0.00           O  
ATOM   2599  ND2 ASN   171      47.018  28.275  17.493  1.00  0.00           N  
ATOM   2600 HD21 ASN   171      46.450  28.431  16.672  1.00  0.00           H  
ATOM   2601 HD22 ASN   171      46.580  27.899  18.322  1.00  0.00           H  
ATOM   2602  C   ASN   171      51.183  29.675  18.287  1.00  0.00           C  
ATOM   2603  O   ASN   171      50.853  30.623  18.996  1.00  0.00           O  
ATOM   2604  N   LYS   172      52.068  29.735  17.312  1.00  0.00           N  
ATOM   2605  H   LYS   172      52.546  28.885  17.050  1.00  0.00           H  
ATOM   2606  CA  LYS   172      52.857  30.995  17.027  1.00  0.00           C  
ATOM   2607  HA  LYS   172      53.199  31.319  18.011  1.00  0.00           H  
ATOM   2608  CB  LYS   172      54.062  30.713  16.115  1.00  0.00           C  
ATOM   2609  HB2 LYS   172      53.760  30.328  15.141  1.00  0.00           H  
ATOM   2610  HB3 LYS   172      54.467  31.688  15.843  1.00  0.00           H  
ATOM   2611  CG  LYS   172      55.188  29.872  16.647  1.00  0.00           C  
ATOM   2612  HG2 LYS   172      56.124  30.097  16.135  1.00  0.00           H  
ATOM   2613  HG3 LYS   172      55.454  30.201  17.651  1.00  0.00           H  
ATOM   2614  CD  LYS   172      55.077  28.270  16.608  1.00  0.00           C  
ATOM   2615  HD2 LYS   172      54.285  28.087  17.119  1.00  0.00           H  
ATOM   2616  HD3 LYS   172      55.004  27.886  15.676  1.00  0.00           H  
ATOM   2617  CE  LYS   172      56.108  27.407  17.309  1.00  0.00           C  
ATOM   2618  HE2 LYS   172      56.473  27.898  18.212  1.00  0.00           H  
ATOM   2619  HE3 LYS   172      55.601  26.488  17.602  1.00  0.00           H  
ATOM   2620  NZ  LYS   172      57.341  27.211  16.452  1.00  0.00           N  
ATOM   2621  HZ1 LYS   172      57.871  26.329  16.813  1.00  0.00           H  
ATOM   2622  HZ2 LYS   172      57.174  27.160  15.376  1.00  0.00           H  
ATOM   2623  HZ3 LYS   172      58.008  28.064  16.576  1.00  0.00           H  
ATOM   2624  C   LYS   172      52.032  32.142  16.506  1.00  0.00           C  
ATOM   2625  O   LYS   172      52.280  33.327  16.742  1.00  0.00           O  
ATOM   2626  N   THR   173      50.917  31.811  15.911  1.00  0.00           N  
ATOM   2627  H   THR   173      50.836  30.754  15.660  1.00  0.00           H  
ATOM   2628  CA  THR   173      50.019  32.823  15.355  1.00  0.00           C  
ATOM   2629  HA  THR   173      50.497  33.519  14.801  1.00  0.00           H  
ATOM   2630  CB  THR   173      48.871  32.140  14.481  1.00  0.00           C  
ATOM   2631  HB  THR   173      48.288  32.851  13.896  1.00  0.00           H  
ATOM   2632  CG2 THR   173      49.559  31.164  13.519  1.00  0.00           C  
ATOM   2633 HG21 THR   173      48.786  30.671  12.929  1.00  0.00           H  
ATOM   2634 HG22 THR   173      50.289  31.663  12.882  1.00  0.00           H  
ATOM   2635 HG23 THR   173      50.005  30.328  14.057  1.00  0.00           H  
ATOM   2636  OG1 THR   173      47.979  31.432  15.281  1.00  0.00           O  
ATOM   2637  HG1 THR   173      48.423  30.534  15.712  1.00  0.00           H  
ATOM   2638  C   THR   173      49.336  33.572  16.542  1.00  0.00           C  
ATOM   2639  O   THR   173      49.123  34.777  16.626  1.00  0.00           O  
ATOM   2640  N   GLU   174      49.079  32.779  17.621  1.00  0.00           N  
ATOM   2641  H   GLU   174      49.339  31.723  17.550  1.00  0.00           H  
ATOM   2642  CA  GLU   174      48.435  33.256  18.793  1.00  0.00           C  
ATOM   2643  HA  GLU   174      47.571  33.827  18.452  1.00  0.00           H  
ATOM   2644  CB  GLU   174      47.797  32.131  19.569  1.00  0.00           C  
ATOM   2645  HB2 GLU   174      48.563  31.356  19.525  1.00  0.00           H  
ATOM   2646  HB3 GLU   174      47.536  32.338  20.607  1.00  0.00           H  
ATOM   2647  CG  GLU   174      46.601  31.487  18.928  1.00  0.00           C  
ATOM   2648  HG2 GLU   174      46.792  31.526  17.856  1.00  0.00           H  
ATOM   2649  HG3 GLU   174      46.484  30.445  19.226  1.00  0.00           H  
ATOM   2650  CD  GLU   174      45.284  32.280  19.043  1.00  0.00           C  
ATOM   2651  OE1 GLU   174      45.261  33.397  19.724  1.00  0.00           O  
ATOM   2652  OE2 GLU   174      44.264  31.909  18.429  1.00  0.00           O  
ATOM   2653  C   GLU   174      49.420  34.113  19.684  1.00  0.00           C  
ATOM   2654  O   GLU   174      48.994  35.111  20.215  1.00  0.00           O  
ATOM   2655  N   VAL   175      50.646  33.653  19.808  1.00  0.00           N  
ATOM   2656  H   VAL   175      50.954  32.808  19.192  1.00  0.00           H  
ATOM   2657  CA  VAL   175      51.714  34.425  20.509  1.00  0.00           C  
ATOM   2658  HA  VAL   175      51.454  34.762  21.513  1.00  0.00           H  
ATOM   2659  CB  VAL   175      52.994  33.514  20.626  1.00  0.00           C  
ATOM   2660  HB  VAL   175      53.227  33.069  19.659  1.00  0.00           H  
ATOM   2661  CG1 VAL   175      54.296  34.179  21.043  1.00  0.00           C  
ATOM   2662 HG11 VAL   175      54.564  34.864  20.351  1.00  0.00           H  
ATOM   2663 HG12 VAL   175      54.170  34.598  22.041  1.00  0.00           H  
ATOM   2664 HG13 VAL   175      55.017  33.364  21.115  1.00  0.00           H  
ATOM   2665  CG2 VAL   175      52.563  32.367  21.611  1.00  0.00           C  
ATOM   2666 HG21 VAL   175      53.430  31.811  21.970  1.00  0.00           H  
ATOM   2667 HG22 VAL   175      52.104  32.682  22.454  1.00  0.00           H  
ATOM   2668 HG23 VAL   175      51.844  31.714  21.116  1.00  0.00           H  
ATOM   2669  C   VAL   175      51.911  35.731  19.775  1.00  0.00           C  
ATOM   2670  O   VAL   175      52.187  36.784  20.321  1.00  0.00           O  
ATOM   2671  N   ASP   176      51.760  35.798  18.447  1.00  0.00           N  
ATOM   2672  H   ASP   176      51.755  34.871  17.874  1.00  0.00           H  
ATOM   2673  CA  ASP   176      51.637  37.084  17.685  1.00  0.00           C  
ATOM   2674  HA  ASP   176      52.418  37.821  17.872  1.00  0.00           H  
ATOM   2675  CB  ASP   176      51.670  36.780  16.171  1.00  0.00           C  
ATOM   2676  HB2 ASP   176      50.873  36.074  15.937  1.00  0.00           H  
ATOM   2677  HB3 ASP   176      51.506  37.720  15.643  1.00  0.00           H  
ATOM   2678  CG  ASP   176      53.072  36.387  15.605  1.00  0.00           C  
ATOM   2679  OD1 ASP   176      53.095  35.815  14.463  1.00  0.00           O  
ATOM   2680  OD2 ASP   176      54.169  36.641  16.197  1.00  0.00           O  
ATOM   2681  C   ASP   176      50.415  38.032  18.034  1.00  0.00           C  
ATOM   2682  O   ASP   176      50.484  39.242  18.141  1.00  0.00           O  
ATOM   2683  N   ILE   177      49.255  37.405  18.235  1.00  0.00           N  
ATOM   2684  H   ILE   177      49.178  36.317  18.228  1.00  0.00           H  
ATOM   2685  CA  ILE   177      48.004  38.058  18.709  1.00  0.00           C  
ATOM   2686  HA  ILE   177      47.958  38.991  18.148  1.00  0.00           H  
ATOM   2687  CB  ILE   177      46.758  37.195  18.440  1.00  0.00           C  
ATOM   2688  HB  ILE   177      47.086  36.223  18.778  1.00  0.00           H  
ATOM   2689  CG2 ILE   177      45.518  37.746  19.088  1.00  0.00           C  
ATOM   2690 HG21 ILE   177      45.441  38.802  18.879  1.00  0.00           H  
ATOM   2691 HG22 ILE   177      44.730  37.381  18.679  1.00  0.00           H  
ATOM   2692 HG23 ILE   177      45.389  37.516  20.135  1.00  0.00           H  
ATOM   2693  CG1 ILE   177      46.540  37.001  16.965  1.00  0.00           C  
ATOM   2694 HG12 ILE   177      46.195  37.970  16.636  1.00  0.00           H  
ATOM   2695 HG13 ILE   177      47.391  36.717  16.502  1.00  0.00           H  
ATOM   2696  CD1 ILE   177      45.505  35.975  16.581  1.00  0.00           C  
ATOM   2697 HD11 ILE   177      45.238  36.020  15.525  1.00  0.00           H  
ATOM   2698 HD12 ILE   177      45.960  35.025  16.862  1.00  0.00           H  
ATOM   2699 HD13 ILE   177      44.542  36.135  17.067  1.00  0.00           H  
ATOM   2700  C   ILE   177      48.119  38.573  20.130  1.00  0.00           C  
ATOM   2701  O   ILE   177      47.490  39.607  20.549  1.00  0.00           O  
ATOM   2702  N   TYR   178      49.002  37.944  20.882  1.00  0.00           N  
ATOM   2703  H   TYR   178      49.345  37.082  20.636  1.00  0.00           H  
ATOM   2704  CA  TYR   178      49.390  38.400  22.277  1.00  0.00           C  
ATOM   2705  HA  TYR   178      48.575  38.681  22.803  1.00  0.00           H  
ATOM   2706  CB  TYR   178      50.182  37.261  22.960  1.00  0.00           C  
ATOM   2707  HB2 TYR   178      49.447  36.459  23.028  1.00  0.00           H  
ATOM   2708  HB3 TYR   178      51.060  36.920  22.412  1.00  0.00           H  
ATOM   2709  CG  TYR   178      50.560  37.645  24.450  1.00  0.00           C  
ATOM   2710  CD1 TYR   178      49.581  37.574  25.426  1.00  0.00           C  
ATOM   2711  HD1 TYR   178      48.604  37.201  25.116  1.00  0.00           H  
ATOM   2712  CE1 TYR   178      49.894  37.921  26.788  1.00  0.00           C  
ATOM   2713  HE1 TYR   178      49.168  37.936  27.490  1.00  0.00           H  
ATOM   2714  CZ  TYR   178      51.198  38.218  27.135  1.00  0.00           C  
ATOM   2715  OH  TYR   178      51.461  38.544  28.404  1.00  0.00           O  
ATOM   2716  HH  TYR   178      50.634  38.508  28.983  1.00  0.00           H  
ATOM   2717  CE2 TYR   178      52.204  38.310  26.144  1.00  0.00           C  
ATOM   2718  HE2 TYR   178      53.124  38.634  26.405  1.00  0.00           H  
ATOM   2719  CD2 TYR   178      51.869  38.014  24.800  1.00  0.00           C  
ATOM   2720  HD2 TYR   178      52.650  38.248  24.077  1.00  0.00           H  
ATOM   2721  C   TYR   178      50.356  39.604  22.242  1.00  0.00           C  
ATOM   2722  O   TYR   178      50.221  40.599  22.952  1.00  0.00           O  
ATOM   2723  N   ASN   179      51.220  39.529  21.287  1.00  0.00           N  
ATOM   2724  H   ASN   179      51.346  38.617  20.704  1.00  0.00           H  
ATOM   2725  CA  ASN   179      52.259  40.571  21.198  1.00  0.00           C  
ATOM   2726  HA  ASN   179      52.627  40.811  22.196  1.00  0.00           H  
ATOM   2727  CB  ASN   179      53.466  39.939  20.406  1.00  0.00           C  
ATOM   2728  HB2 ASN   179      53.207  39.522  19.523  1.00  0.00           H  
ATOM   2729  HB3 ASN   179      53.963  40.883  20.182  1.00  0.00           H  
ATOM   2730  CG  ASN   179      54.403  38.933  21.173  1.00  0.00           C  
ATOM   2731  OD1 ASN   179      54.461  39.032  22.423  1.00  0.00           O  
ATOM   2732  ND2 ASN   179      55.186  38.177  20.462  1.00  0.00           N  
ATOM   2733 HD21 ASN   179      55.926  37.604  21.021  1.00  0.00           H  
ATOM   2734 HD22 ASN   179      54.950  37.952  19.422  1.00  0.00           H  
ATOM   2735  C   ASN   179      51.630  41.827  20.549  1.00  0.00           C  
ATOM   2736  O   ASN   179      52.240  42.900  20.700  1.00  0.00           O  
ATOM   2737  N   SER   180      50.490  41.702  19.767  1.00  0.00           N  
ATOM   2738  H   SER   180      50.316  40.683  19.421  1.00  0.00           H  
ATOM   2739  CA  SER   180      49.855  42.881  19.164  1.00  0.00           C  
ATOM   2740  HA  SER   180      50.645  43.619  19.022  1.00  0.00           H  
ATOM   2741  CB  SER   180      49.487  42.635  17.735  1.00  0.00           C  
ATOM   2742  HB2 SER   180      49.009  43.531  17.339  1.00  0.00           H  
ATOM   2743  HB3 SER   180      50.283  42.508  17.126  1.00  0.00           H  
ATOM   2744  OG  SER   180      48.762  41.533  17.490  1.00  0.00           O  
ATOM   2745  HG  SER   180      49.413  40.661  17.429  1.00  0.00           H  
ATOM   2746  C   SER   180      48.713  43.571  19.974  1.00  0.00           C  
ATOM   2747  O   SER   180      48.184  44.612  19.493  1.00  0.00           O  
ATOM   2748  N   ASP   181      48.207  42.895  21.049  1.00  0.00           N  
ATOM   2749  H   ASP   181      48.322  41.848  21.329  1.00  0.00           H  
ATOM   2750  CA  ASP   181      46.980  43.391  21.695  1.00  0.00           C  
ATOM   2751  HA  ASP   181      46.193  43.567  20.961  1.00  0.00           H  
ATOM   2752  CB  ASP   181      46.522  42.227  22.496  1.00  0.00           C  
ATOM   2753  HB2 ASP   181      46.378  41.321  21.907  1.00  0.00           H  
ATOM   2754  HB3 ASP   181      47.278  41.912  23.215  1.00  0.00           H  
ATOM   2755  CG  ASP   181      45.136  42.439  23.177  1.00  0.00           C  
ATOM   2756  OD1 ASP   181      44.290  41.530  23.089  1.00  0.00           O  
ATOM   2757  OD2 ASP   181      44.820  43.564  23.625  1.00  0.00           O  
ATOM   2758  C   ASP   181      47.271  44.612  22.577  1.00  0.00           C  
ATOM   2759  O   ASP   181      48.048  44.546  23.528  1.00  0.00           O  
ATOM   2760  N   PRO   182      46.738  45.815  22.309  1.00  0.00           N  
ATOM   2761  CD  PRO   182      45.932  46.142  21.145  1.00  0.00           C  
ATOM   2762  HD2 PRO   182      45.099  45.440  21.176  1.00  0.00           H  
ATOM   2763  HD3 PRO   182      46.543  46.053  20.246  1.00  0.00           H  
ATOM   2764  CG  PRO   182      45.562  47.599  21.330  1.00  0.00           C  
ATOM   2765  HG2 PRO   182      44.830  47.724  22.127  1.00  0.00           H  
ATOM   2766  HG3 PRO   182      45.251  48.020  20.374  1.00  0.00           H  
ATOM   2767  CB  PRO   182      46.760  48.270  22.077  1.00  0.00           C  
ATOM   2768  HB2 PRO   182      46.354  49.164  22.550  1.00  0.00           H  
ATOM   2769  HB3 PRO   182      47.543  48.450  21.341  1.00  0.00           H  
ATOM   2770  CA  PRO   182      47.102  47.085  23.028  1.00  0.00           C  
ATOM   2771  HA  PRO   182      48.166  47.223  23.222  1.00  0.00           H  
ATOM   2772  C   PRO   182      46.451  47.193  24.437  1.00  0.00           C  
ATOM   2773  O   PRO   182      46.750  48.207  25.077  1.00  0.00           O  
ATOM   2774  N   LEU   183      45.756  46.170  24.912  1.00  0.00           N  
ATOM   2775  H   LEU   183      45.476  45.260  24.382  1.00  0.00           H  
ATOM   2776  CA  LEU   183      45.088  46.178  26.250  1.00  0.00           C  
ATOM   2777  HA  LEU   183      45.230  47.172  26.674  1.00  0.00           H  
ATOM   2778  CB  LEU   183      43.532  45.865  26.249  1.00  0.00           C  
ATOM   2779  HB2 LEU   183      43.373  44.901  25.766  1.00  0.00           H  
ATOM   2780  HB3 LEU   183      43.094  45.797  27.244  1.00  0.00           H  
ATOM   2781  CG  LEU   183      42.775  47.022  25.463  1.00  0.00           C  
ATOM   2782  HG  LEU   183      43.310  47.127  24.520  1.00  0.00           H  
ATOM   2783  CD1 LEU   183      41.394  46.535  25.098  1.00  0.00           C  
ATOM   2784 HD11 LEU   183      41.369  45.681  24.421  1.00  0.00           H  
ATOM   2785 HD12 LEU   183      40.847  46.117  25.943  1.00  0.00           H  
ATOM   2786 HD13 LEU   183      40.896  47.265  24.608  1.00  0.00           H  
ATOM   2787  CD2 LEU   183      42.798  48.377  26.152  1.00  0.00           C  
ATOM   2788 HD21 LEU   183      41.978  48.963  25.737  1.00  0.00           H  
ATOM   2789 HD22 LEU   183      42.634  48.203  27.215  1.00  0.00           H  
ATOM   2790 HD23 LEU   183      43.776  48.834  26.000  1.00  0.00           H  
ATOM   2791  C   LEU   183      45.787  45.155  27.187  1.00  0.00           C  
ATOM   2792  O   LEU   183      45.524  45.137  28.396  1.00  0.00           O  
ATOM   2793  N   ILE   184      46.715  44.317  26.688  1.00  0.00           N  
ATOM   2794  H   ILE   184      46.919  44.398  25.702  1.00  0.00           H  
ATOM   2795  CA  ILE   184      47.596  43.498  27.521  1.00  0.00           C  
ATOM   2796  HA  ILE   184      47.138  43.023  28.285  1.00  0.00           H  
ATOM   2797  CB  ILE   184      48.158  42.367  26.589  1.00  0.00           C  
ATOM   2798  HB  ILE   184      48.623  42.720  25.764  1.00  0.00           H  
ATOM   2799  CG2 ILE   184      49.188  41.453  27.410  1.00  0.00           C  
ATOM   2800 HG21 ILE   184      49.645  40.751  26.712  1.00  0.00           H  
ATOM   2801 HG22 ILE   184      49.895  42.034  28.002  1.00  0.00           H  
ATOM   2802 HG23 ILE   184      48.730  40.823  28.173  1.00  0.00           H  
ATOM   2803  CG1 ILE   184      46.907  41.561  26.013  1.00  0.00           C  
ATOM   2804 HG12 ILE   184      45.945  41.563  26.940  1.00  0.00           H  
ATOM   2805 HG13 ILE   184      46.553  42.012  25.181  1.00  0.00           H  
ATOM   2806  CD1 ILE   184      47.141  40.150  25.549  1.00  0.00           C  
ATOM   2807 HD11 ILE   184      47.873  40.026  24.751  1.00  0.00           H  
ATOM   2808 HD12 ILE   184      47.411  39.534  26.407  1.00  0.00           H  
ATOM   2809 HD13 ILE   184      46.150  39.844  25.212  1.00  0.00           H  
ATOM   2810  C   ILE   184      48.624  44.424  28.217  1.00  0.00           C  
ATOM   2811  O   ILE   184      48.898  45.548  27.707  1.00  0.00           O  
ATOM   2812  N   CYS   185      49.137  43.938  29.354  1.00  0.00           N  
ATOM   2813  H   CYS   185      48.716  43.008  29.737  1.00  0.00           H  
ATOM   2814  CA  CYS   185      50.440  44.491  29.987  1.00  0.00           C  
ATOM   2815  HA  CYS   185      50.752  45.275  29.296  1.00  0.00           H  
ATOM   2816  CB  CYS   185      50.196  45.154  31.412  1.00  0.00           C  
ATOM   2817  HB2 CYS   185      49.822  44.391  31.958  1.00  0.00           H  
ATOM   2818  HB3 CYS   185      51.001  45.618  31.808  1.00  0.00           H  
ATOM   2819  SG  CYS   185      49.017  46.481  31.254  1.00  0.00           S  
ATOM   2820  HG  CYS   185      48.220  45.884  31.087  1.00  0.00           H  
ATOM   2821  C   CYS   185      51.469  43.380  30.135  1.00  0.00           C  
ATOM   2822  O   CYS   185      51.287  42.461  30.954  1.00  0.00           O  
ATOM   2823  N   ARG   186      52.496  43.361  29.262  1.00  0.00           N  
ATOM   2824  H   ARG   186      52.622  44.214  28.596  1.00  0.00           H  
ATOM   2825  CA  ARG   186      53.427  42.239  29.054  1.00  0.00           C  
ATOM   2826  HA  ARG   186      53.097  41.443  29.721  1.00  0.00           H  
ATOM   2827  CB  ARG   186      53.161  41.560  27.644  1.00  0.00           C  
ATOM   2828  HB2 ARG   186      53.854  40.836  27.518  1.00  0.00           H  
ATOM   2829  HB3 ARG   186      52.180  41.086  27.625  1.00  0.00           H  
ATOM   2830  CG  ARG   186      53.261  42.502  26.482  1.00  0.00           C  
ATOM   2831  HG2 ARG   186      52.447  43.226  26.479  1.00  0.00           H  
ATOM   2832  HG3 ARG   186      54.138  43.099  26.731  1.00  0.00           H  
ATOM   2833  CD  ARG   186      53.481  41.807  25.134  1.00  0.00           C  
ATOM   2834  HD2 ARG   186      54.426  41.271  25.215  1.00  0.00           H  
ATOM   2835  HD3 ARG   186      52.698  41.169  25.106  1.00  0.00           H  
ATOM   2836  NE  ARG   186      53.521  42.834  24.035  1.00  0.00           N  
ATOM   2837  HE  ARG   186      52.548  43.084  23.613  1.00  0.00           H  
ATOM   2838  CZ  ARG   186      54.558  43.411  23.581  1.00  0.00           C  
ATOM   2839  NH1 ARG   186      55.773  43.101  24.031  1.00  0.00           N  
ATOM   2840 HH11 ARG   186      55.935  42.175  24.583  1.00  0.00           H  
ATOM   2841 HH12 ARG   186      56.688  43.337  23.489  1.00  0.00           H  
ATOM   2842  NH2 ARG   186      54.422  44.383  22.700  1.00  0.00           N  
ATOM   2843 HH21 ARG   186      53.477  44.433  22.159  1.00  0.00           H  
ATOM   2844 HH22 ARG   186      55.216  45.105  22.508  1.00  0.00           H  
ATOM   2845  C   ARG   186      54.894  42.604  29.229  1.00  0.00           C  
ATOM   2846  O   ARG   186      55.691  41.966  28.605  1.00  0.00           O  
ATOM   2847  N   ALA   187      55.130  43.579  30.070  1.00  0.00           N  
ATOM   2848  H   ALA   187      54.276  43.834  30.696  1.00  0.00           H  
ATOM   2849  CA  ALA   187      56.396  43.805  30.730  1.00  0.00           C  
ATOM   2850  HA  ALA   187      57.146  43.593  29.969  1.00  0.00           H  
ATOM   2851  CB  ALA   187      56.554  45.303  31.230  1.00  0.00           C  
ATOM   2852  HB1 ALA   187      56.660  46.012  30.409  1.00  0.00           H  
ATOM   2853  HB2 ALA   187      55.761  45.630  31.903  1.00  0.00           H  
ATOM   2854  HB3 ALA   187      57.448  45.302  31.699  1.00  0.00           H  
ATOM   2855  C   ALA   187      56.448  42.801  31.875  1.00  0.00           C  
ATOM   2856  O   ALA   187      55.510  42.104  32.220  1.00  0.00           O  
ATOM   2857  N   GLY   188      57.650  42.606  32.407  1.00  0.00           N  
ATOM   2858  H   GLY   188      58.447  43.314  32.180  1.00  0.00           H  
ATOM   2859  CA  GLY   188      57.968  41.623  33.454  1.00  0.00           C  
ATOM   2860  HA2 GLY   188      57.705  40.601  33.180  1.00  0.00           H  
ATOM   2861  HA3 GLY   188      59.045  41.692  33.610  1.00  0.00           H  
ATOM   2862  C   GLY   188      57.257  42.088  34.739  1.00  0.00           C  
ATOM   2863  O   GLY   188      56.840  43.217  34.929  1.00  0.00           O  
ATOM   2864  N   LEU   189      57.234  41.174  35.724  1.00  0.00           N  
ATOM   2865  H   LEU   189      57.838  40.314  35.432  1.00  0.00           H  
ATOM   2866  CA  LEU   189      56.735  41.277  37.125  1.00  0.00           C  
ATOM   2867  HA  LEU   189      55.677  41.529  37.062  1.00  0.00           H  
ATOM   2868  CB  LEU   189      56.895  39.852  37.781  1.00  0.00           C  
ATOM   2869  HB2 LEU   189      56.363  39.052  37.265  1.00  0.00           H  
ATOM   2870  HB3 LEU   189      57.925  39.498  37.732  1.00  0.00           H  
ATOM   2871  CG  LEU   189      56.190  39.813  39.204  1.00  0.00           C  
ATOM   2872  HG  LEU   189      56.650  40.465  39.823  1.00  0.00           H  
ATOM   2873  CD1 LEU   189      54.651  40.059  39.188  1.00  0.00           C  
ATOM   2874 HD11 LEU   189      54.291  39.425  38.489  1.00  0.00           H  
ATOM   2875 HD12 LEU   189      54.248  39.822  40.084  1.00  0.00           H  
ATOM   2876 HD13 LEU   189      54.588  41.043  38.971  1.00  0.00           H  
ATOM   2877  CD2 LEU   189      56.570  38.487  39.857  1.00  0.00           C  
ATOM   2878 HD21 LEU   189      56.175  38.430  40.871  1.00  0.00           H  
ATOM   2879 HD22 LEU   189      56.184  37.709  39.198  1.00  0.00           H  
ATOM   2880 HD23 LEU   189      57.660  38.468  39.896  1.00  0.00           H  
ATOM   2881  C   LEU   189      57.523  42.359  37.976  1.00  0.00           C  
ATOM   2882  O   LEU   189      58.748  42.294  38.085  1.00  0.00           O  
ATOM   2883  N   LYS   190      56.779  43.289  38.600  1.00  0.00           N  
ATOM   2884  H   LYS   190      55.705  43.208  38.432  1.00  0.00           H  
ATOM   2885  CA  LYS   190      57.138  44.187  39.711  1.00  0.00           C  
ATOM   2886  HA  LYS   190      58.111  44.626  39.490  1.00  0.00           H  
ATOM   2887  CB  LYS   190      56.213  45.342  39.724  1.00  0.00           C  
ATOM   2888  HB2 LYS   190      55.198  45.006  39.936  1.00  0.00           H  
ATOM   2889  HB3 LYS   190      56.438  46.043  40.528  1.00  0.00           H  
ATOM   2890  CG  LYS   190      56.135  46.065  38.356  1.00  0.00           C  
ATOM   2891  HG2 LYS   190      57.139  46.352  38.043  1.00  0.00           H  
ATOM   2892  HG3 LYS   190      55.901  45.427  37.503  1.00  0.00           H  
ATOM   2893  CD  LYS   190      55.280  47.369  38.278  1.00  0.00           C  
ATOM   2894  HD2 LYS   190      54.872  47.565  39.270  1.00  0.00           H  
ATOM   2895  HD3 LYS   190      55.912  48.075  37.928  1.00  0.00           H  
ATOM   2896  CE  LYS   190      54.043  47.428  37.401  1.00  0.00           C  
ATOM   2897  HE2 LYS   190      53.250  46.730  37.671  1.00  0.00           H  
ATOM   2898  HE3 LYS   190      53.682  48.446  37.551  1.00  0.00           H  
ATOM   2899  NZ  LYS   190      54.398  47.311  35.990  1.00  0.00           N  
ATOM   2900  HZ1 LYS   190      53.593  47.053  35.302  1.00  0.00           H  
ATOM   2901  HZ2 LYS   190      54.640  48.284  35.562  1.00  0.00           H  
ATOM   2902  HZ3 LYS   190      55.258  46.662  35.822  1.00  0.00           H  
ATOM   2903  C   LYS   190      57.128  43.403  41.067  1.00  0.00           C  
ATOM   2904  O   LYS   190      56.225  42.603  41.285  1.00  0.00           O  
ATOM   2905  N   VAL   191      58.028  43.790  42.002  1.00  0.00           N  
ATOM   2906  H   VAL   191      58.455  44.782  41.981  1.00  0.00           H  
ATOM   2907  CA  VAL   191      58.167  43.080  43.211  1.00  0.00           C  
ATOM   2908  HA  VAL   191      58.118  42.064  42.849  1.00  0.00           H  
ATOM   2909  CB  VAL   191      59.498  43.256  43.971  1.00  0.00           C  
ATOM   2910  HB  VAL   191      60.145  42.862  43.303  1.00  0.00           H  
ATOM   2911  CG1 VAL   191      59.920  44.671  44.444  1.00  0.00           C  
ATOM   2912 HG11 VAL   191      59.302  45.013  45.273  1.00  0.00           H  
ATOM   2913 HG12 VAL   191      60.918  44.569  44.871  1.00  0.00           H  
ATOM   2914 HG13 VAL   191      59.902  45.358  43.598  1.00  0.00           H  
ATOM   2915  CG2 VAL   191      59.499  42.317  45.174  1.00  0.00           C  
ATOM   2916 HG21 VAL   191      59.096  41.109  44.771  1.00  0.00           H  
ATOM   2917 HG22 VAL   191      60.441  42.182  45.511  1.00  0.00           H  
ATOM   2918 HG23 VAL   191      58.983  42.703  46.053  1.00  0.00           H  
ATOM   2919  C   VAL   191      56.949  43.433  44.116  1.00  0.00           C  
ATOM   2920  O   VAL   191      56.364  42.521  44.712  1.00  0.00           O  
ATOM   2921  N   CYS   192      56.442  44.668  44.100  1.00  0.00           N  
ATOM   2922  H   CYS   192      56.998  45.473  43.620  1.00  0.00           H  
ATOM   2923  CA  CYS   192      55.142  44.955  44.772  1.00  0.00           C  
ATOM   2924  HA  CYS   192      55.306  44.790  45.837  1.00  0.00           H  
ATOM   2925  CB  CYS   192      54.863  46.442  44.487  1.00  0.00           C  
ATOM   2926  HB2 CYS   192      54.030  46.772  45.090  1.00  0.00           H  
ATOM   2927  HB3 CYS   192      55.708  47.023  44.826  1.00  0.00           H  
ATOM   2928  SG  CYS   192      54.665  46.852  42.748  1.00  0.00           S  
ATOM   2929  HG  CYS   192      55.719  46.984  42.552  1.00  0.00           H  
ATOM   2930  C   CYS   192      53.938  44.035  44.382  1.00  0.00           C  
ATOM   2931  O   CYS   192      53.034  43.805  45.163  1.00  0.00           O  
ATOM   2932  N   PHE   193      53.983  43.567  43.112  1.00  0.00           N  
ATOM   2933  H   PHE   193      54.841  43.819  42.489  1.00  0.00           H  
ATOM   2934  CA  PHE   193      52.879  42.734  42.566  1.00  0.00           C  
ATOM   2935  HA  PHE   193      51.914  42.865  43.057  1.00  0.00           H  
ATOM   2936  CB  PHE   193      52.783  42.973  41.040  1.00  0.00           C  
ATOM   2937  HB2 PHE   193      52.825  44.032  40.785  1.00  0.00           H  
ATOM   2938  HB3 PHE   193      53.624  42.481  40.551  1.00  0.00           H  
ATOM   2939  CG  PHE   193      51.436  42.463  40.466  1.00  0.00           C  
ATOM   2940  CD1 PHE   193      50.212  42.810  41.049  1.00  0.00           C  
ATOM   2941  HD1 PHE   193      50.178  43.496  41.789  1.00  0.00           H  
ATOM   2942  CE1 PHE   193      49.005  42.420  40.414  1.00  0.00           C  
ATOM   2943  HE1 PHE   193      48.077  42.780  40.859  1.00  0.00           H  
ATOM   2944  CZ  PHE   193      48.983  41.518  39.313  1.00  0.00           C  
ATOM   2945  HZ  PHE   193      48.029  41.090  39.006  1.00  0.00           H  
ATOM   2946  CE2 PHE   193      50.215  41.019  38.839  1.00  0.00           C  
ATOM   2947  HE2 PHE   193      50.246  40.418  38.028  1.00  0.00           H  
ATOM   2948  CD2 PHE   193      51.407  41.537  39.366  1.00  0.00           C  
ATOM   2949  HD2 PHE   193      52.327  41.078  39.005  1.00  0.00           H  
ATOM   2950  C   PHE   193      53.207  41.285  42.939  1.00  0.00           C  
ATOM   2951  O   PHE   193      52.348  40.502  43.389  1.00  0.00           O  
ATOM   2952  N   GLY   194      54.502  40.885  42.856  1.00  0.00           N  
ATOM   2953  H   GLY   194      55.181  41.593  42.381  1.00  0.00           H  
ATOM   2954  CA  GLY   194      55.077  39.559  43.226  1.00  0.00           C  
ATOM   2955  HA2 GLY   194      54.596  38.775  42.640  1.00  0.00           H  
ATOM   2956  HA3 GLY   194      56.148  39.474  43.042  1.00  0.00           H  
ATOM   2957  C   GLY   194      54.837  39.115  44.640  1.00  0.00           C  
ATOM   2958  O   GLY   194      54.396  38.006  44.842  1.00  0.00           O  
ATOM   2959  N   ILE   195      54.903  40.054  45.580  1.00  0.00           N  
ATOM   2960  H   ILE   195      55.345  41.013  45.308  1.00  0.00           H  
ATOM   2961  CA  ILE   195      54.754  39.636  47.025  1.00  0.00           C  
ATOM   2962  HA  ILE   195      55.387  38.775  47.242  1.00  0.00           H  
ATOM   2963  CB  ILE   195      55.279  40.738  48.023  1.00  0.00           C  
ATOM   2964  HB  ILE   195      55.111  40.460  49.063  1.00  0.00           H  
ATOM   2965  CG2 ILE   195      56.844  40.823  47.773  1.00  0.00           C  
ATOM   2966 HG21 ILE   195      57.033  41.157  46.753  1.00  0.00           H  
ATOM   2967 HG22 ILE   195      57.257  41.578  48.441  1.00  0.00           H  
ATOM   2968 HG23 ILE   195      57.251  39.910  47.915  1.00  0.00           H  
ATOM   2969  CG1 ILE   195      54.509  42.081  47.771  1.00  0.00           C  
ATOM   2970 HG12 ILE   195      54.694  42.508  46.875  1.00  0.00           H  
ATOM   2971 HG13 ILE   195      53.526  41.873  47.872  1.00  0.00           H  
ATOM   2972  CD1 ILE   195      54.799  43.227  48.801  1.00  0.00           C  
ATOM   2973 HD11 ILE   195      54.273  44.140  48.525  1.00  0.00           H  
ATOM   2974 HD12 ILE   195      54.558  42.898  49.812  1.00  0.00           H  
ATOM   2975 HD13 ILE   195      55.841  43.516  48.665  1.00  0.00           H  
ATOM   2976  C   ILE   195      53.313  39.253  47.202  1.00  0.00           C  
ATOM   2977  O   ILE   195      52.972  38.388  48.111  1.00  0.00           O  
ATOM   2978  N   GLN   196      52.453  39.878  46.389  1.00  0.00           N  
ATOM   2979  H   GLN   196      52.904  40.558  45.666  1.00  0.00           H  
ATOM   2980  CA  GLN   196      50.926  39.645  46.521  1.00  0.00           C  
ATOM   2981  HA  GLN   196      50.695  39.638  47.586  1.00  0.00           H  
ATOM   2982  CB  GLN   196      50.116  40.756  45.795  1.00  0.00           C  
ATOM   2983  HB2 GLN   196      50.377  40.845  44.740  1.00  0.00           H  
ATOM   2984  HB3 GLN   196      49.066  40.473  45.879  1.00  0.00           H  
ATOM   2985  CG  GLN   196      50.347  42.070  46.569  1.00  0.00           C  
ATOM   2986  HG2 GLN   196      51.390  42.089  46.885  1.00  0.00           H  
ATOM   2987  HG3 GLN   196      50.263  42.893  45.860  1.00  0.00           H  
ATOM   2988  CD  GLN   196      49.446  42.360  47.880  1.00  0.00           C  
ATOM   2989  OE1 GLN   196      48.953  41.460  48.562  1.00  0.00           O  
ATOM   2990  NE2 GLN   196      49.358  43.581  48.280  1.00  0.00           N  
ATOM   2991 HE21 GLN   196      48.917  43.776  49.258  1.00  0.00           H  
ATOM   2992 HE22 GLN   196      49.726  44.369  47.768  1.00  0.00           H  
ATOM   2993  C   GLN   196      50.504  38.324  45.907  1.00  0.00           C  
ATOM   2994  O   GLN   196      49.839  37.608  46.590  1.00  0.00           O  
ATOM   2995  N   LEU   197      51.062  37.985  44.738  1.00  0.00           N  
ATOM   2996  H   LEU   197      51.797  38.614  44.236  1.00  0.00           H  
ATOM   2997  CA  LEU   197      50.757  36.667  44.138  1.00  0.00           C  
ATOM   2998  HA  LEU   197      49.678  36.620  43.991  1.00  0.00           H  
ATOM   2999  CB  LEU   197      51.428  36.465  42.715  1.00  0.00           C  
ATOM   3000  HB2 LEU   197      52.510  36.554  42.813  1.00  0.00           H  
ATOM   3001  HB3 LEU   197      51.175  35.474  42.340  1.00  0.00           H  
ATOM   3002  CG  LEU   197      50.914  37.509  41.662  1.00  0.00           C  
ATOM   3003  HG  LEU   197      50.481  38.323  42.244  1.00  0.00           H  
ATOM   3004  CD1 LEU   197      52.110  38.061  40.850  1.00  0.00           C  
ATOM   3005 HD11 LEU   197      51.724  38.543  39.952  1.00  0.00           H  
ATOM   3006 HD12 LEU   197      52.677  38.755  41.471  1.00  0.00           H  
ATOM   3007 HD13 LEU   197      52.697  37.272  40.620  1.00  0.00           H  
ATOM   3008  CD2 LEU   197      49.904  36.958  40.677  1.00  0.00           C  
ATOM   3009 HD21 LEU   197      49.584  37.756  40.008  1.00  0.00           H  
ATOM   3010 HD22 LEU   197      50.308  36.091  40.154  1.00  0.00           H  
ATOM   3011 HD23 LEU   197      49.112  36.544  41.301  1.00  0.00           H  
ATOM   3012  C   LEU   197      51.230  35.430  45.012  1.00  0.00           C  
ATOM   3013  O   LEU   197      50.593  34.439  45.104  1.00  0.00           O  
ATOM   3014  N   LEU   198      52.300  35.709  45.819  1.00  0.00           N  
ATOM   3015  H   LEU   198      52.787  36.681  45.736  1.00  0.00           H  
ATOM   3016  CA  LEU   198      52.696  34.612  46.774  1.00  0.00           C  
ATOM   3017  HA  LEU   198      52.669  33.720  46.302  1.00  0.00           H  
ATOM   3018  CB  LEU   198      54.192  34.773  47.287  1.00  0.00           C  
ATOM   3019  HB2 LEU   198      54.820  34.598  46.413  1.00  0.00           H  
ATOM   3020  HB3 LEU   198      54.409  35.740  47.739  1.00  0.00           H  
ATOM   3021  CG  LEU   198      54.540  33.808  48.447  1.00  0.00           C  
ATOM   3022  HG  LEU   198      53.851  33.940  49.282  1.00  0.00           H  
ATOM   3023  CD1 LEU   198      54.446  32.275  48.151  1.00  0.00           C  
ATOM   3024 HD11 LEU   198      53.496  32.064  47.883  1.00  0.00           H  
ATOM   3025 HD12 LEU   198      55.066  32.027  47.393  1.00  0.00           H  
ATOM   3026 HD13 LEU   198      54.612  31.802  49.028  1.00  0.00           H  
ATOM   3027  CD2 LEU   198      55.957  34.089  48.858  1.00  0.00           C  
ATOM   3028 HD21 LEU   198      56.006  35.144  49.128  1.00  0.00           H  
ATOM   3029 HD22 LEU   198      56.378  33.490  49.665  1.00  0.00           H  
ATOM   3030 HD23 LEU   198      56.609  33.948  47.995  1.00  0.00           H  
ATOM   3031  C   LEU   198      51.742  34.647  47.959  1.00  0.00           C  
ATOM   3032  O   LEU   198      51.416  33.567  48.501  1.00  0.00           O  
ATOM   3033  N   ASN   199      51.262  35.843  48.394  1.00  0.00           N  
ATOM   3034  H   ASN   199      51.280  36.691  47.710  1.00  0.00           H  
ATOM   3035  CA  ASN   199      50.216  35.944  49.435  1.00  0.00           C  
ATOM   3036  HA  ASN   199      50.614  35.528  50.360  1.00  0.00           H  
ATOM   3037  CB  ASN   199      49.955  37.448  49.743  1.00  0.00           C  
ATOM   3038  HB2 ASN   199      50.816  37.963  49.628  1.00  0.00           H  
ATOM   3039  HB3 ASN   199      49.138  37.905  49.185  1.00  0.00           H  
ATOM   3040  CG  ASN   199      49.398  37.562  51.204  1.00  0.00           C  
ATOM   3041  OD1 ASN   199      48.556  36.747  51.648  1.00  0.00           O  
ATOM   3042  ND2 ASN   199      49.752  38.539  51.989  1.00  0.00           N  
ATOM   3043 HD21 ASN   199      49.367  38.462  53.006  1.00  0.00           H  
ATOM   3044 HD22 ASN   199      50.347  39.343  51.556  1.00  0.00           H  
ATOM   3045  C   ASN   199      48.930  35.191  49.159  1.00  0.00           C  
ATOM   3046  O   ASN   199      48.503  34.356  49.951  1.00  0.00           O  
ATOM   3047  N   ALA   200      48.428  35.430  47.971  1.00  0.00           N  
ATOM   3048  H   ALA   200      48.777  36.389  47.587  1.00  0.00           H  
ATOM   3049  CA  ALA   200      47.317  34.790  47.258  1.00  0.00           C  
ATOM   3050  HA  ALA   200      46.399  35.045  47.787  1.00  0.00           H  
ATOM   3051  CB  ALA   200      47.194  35.401  45.876  1.00  0.00           C  
ATOM   3052  HB1 ALA   200      46.330  34.898  45.443  1.00  0.00           H  
ATOM   3053  HB2 ALA   200      46.980  36.468  45.936  1.00  0.00           H  
ATOM   3054  HB3 ALA   200      48.090  35.332  45.258  1.00  0.00           H  
ATOM   3055  C   ALA   200      47.462  33.263  47.148  1.00  0.00           C  
ATOM   3056  O   ALA   200      46.565  32.557  47.652  1.00  0.00           O  
ATOM   3057  N   VAL   201      48.684  32.798  46.775  1.00  0.00           N  
ATOM   3058  H   VAL   201      49.292  33.481  46.346  1.00  0.00           H  
ATOM   3059  CA  VAL   201      49.040  31.352  46.901  1.00  0.00           C  
ATOM   3060  HA  VAL   201      48.435  30.804  46.307  1.00  0.00           H  
ATOM   3061  CB  VAL   201      50.424  31.036  46.339  1.00  0.00           C  
ATOM   3062  HB  VAL   201      51.036  31.770  46.667  1.00  0.00           H  
ATOM   3063  CG1 VAL   201      51.254  29.837  46.941  1.00  0.00           C  
ATOM   3064 HG11 VAL   201      50.807  28.903  46.601  1.00  0.00           H  
ATOM   3065 HG12 VAL   201      52.282  29.913  46.589  1.00  0.00           H  
ATOM   3066 HG13 VAL   201      51.320  29.993  48.018  1.00  0.00           H  
ATOM   3067  CG2 VAL   201      50.327  31.071  44.749  1.00  0.00           C  
ATOM   3068 HG21 VAL   201      49.656  31.717  44.513  1.00  0.00           H  
ATOM   3069 HG22 VAL   201      51.184  31.249  44.245  1.00  0.00           H  
ATOM   3070 HG23 VAL   201      49.856  30.216  44.265  1.00  0.00           H  
ATOM   3071  C   VAL   201      48.932  30.797  48.339  1.00  0.00           C  
ATOM   3072  O   VAL   201      48.583  29.588  48.519  1.00  0.00           O  
ATOM   3073  N   SER   202      49.214  31.579  49.378  1.00  0.00           N  
ATOM   3074  H   SER   202      49.334  32.640  49.162  1.00  0.00           H  
ATOM   3075  CA  SER   202      49.196  31.069  50.685  1.00  0.00           C  
ATOM   3076  HA  SER   202      49.671  30.093  50.784  1.00  0.00           H  
ATOM   3077  CB  SER   202      49.996  31.982  51.639  1.00  0.00           C  
ATOM   3078  HB2 SER   202      49.484  32.842  51.773  1.00  0.00           H  
ATOM   3079  HB3 SER   202      50.096  31.479  52.509  1.00  0.00           H  
ATOM   3080  OG  SER   202      51.335  32.232  50.990  1.00  0.00           O  
ATOM   3081  HG  SER   202      51.144  32.831  50.199  1.00  0.00           H  
ATOM   3082  C   SER   202      47.725  31.060  51.191  1.00  0.00           C  
ATOM   3083  O   SER   202      47.365  30.170  51.931  1.00  0.00           O  
ATOM   3084  N   ARG   203      46.853  31.881  50.554  1.00  0.00           N  
ATOM   3085  H   ARG   203      47.314  32.638  49.918  1.00  0.00           H  
ATOM   3086  CA  ARG   203      45.397  31.827  50.802  1.00  0.00           C  
ATOM   3087  HA  ARG   203      45.201  31.316  51.744  1.00  0.00           H  
ATOM   3088  CB  ARG   203      44.951  33.281  50.895  1.00  0.00           C  
ATOM   3089  HB2 ARG   203      45.291  33.902  50.066  1.00  0.00           H  
ATOM   3090  HB3 ARG   203      43.865  33.372  50.863  1.00  0.00           H  
ATOM   3091  CG  ARG   203      45.387  33.947  52.204  1.00  0.00           C  
ATOM   3092  HG2 ARG   203      46.149  33.317  52.665  1.00  0.00           H  
ATOM   3093  HG3 ARG   203      46.017  34.818  52.023  1.00  0.00           H  
ATOM   3094  CD  ARG   203      44.241  34.210  53.197  1.00  0.00           C  
ATOM   3095  HD2 ARG   203      43.661  33.290  53.265  1.00  0.00           H  
ATOM   3096  HD3 ARG   203      44.682  34.262  54.104  1.00  0.00           H  
ATOM   3097  NE  ARG   203      43.410  35.376  52.845  1.00  0.00           N  
ATOM   3098  HE  ARG   203      43.976  36.293  52.682  1.00  0.00           H  
ATOM   3099  CZ  ARG   203      42.077  35.520  52.776  1.00  0.00           C  
ATOM   3100  NH1 ARG   203      41.285  34.700  53.321  1.00  0.00           N  
ATOM   3101 HH11 ARG   203      41.856  33.869  53.735  1.00  0.00           H  
ATOM   3102 HH12 ARG   203      40.207  34.862  53.304  1.00  0.00           H  
ATOM   3103  NH2 ARG   203      41.545  36.464  52.071  1.00  0.00           N  
ATOM   3104 HH21 ARG   203      42.125  37.104  51.407  1.00  0.00           H  
ATOM   3105 HH22 ARG   203      40.469  36.633  52.126  1.00  0.00           H  
ATOM   3106  C   ARG   203      44.676  30.849  49.962  1.00  0.00           C  
ATOM   3107  O   ARG   203      43.676  30.284  50.442  1.00  0.00           O  
ATOM   3108  N   VAL   204      45.094  30.506  48.751  1.00  0.00           N  
ATOM   3109  H   VAL   204      45.728  31.192  48.369  1.00  0.00           H  
ATOM   3110  CA  VAL   204      44.821  29.244  48.033  1.00  0.00           C  
ATOM   3111  HA  VAL   204      43.858  29.227  47.730  1.00  0.00           H  
ATOM   3112  CB  VAL   204      45.588  29.084  46.753  1.00  0.00           C  
ATOM   3113  HB  VAL   204      46.620  29.100  47.103  1.00  0.00           H  
ATOM   3114  CG1 VAL   204      45.347  27.715  46.102  1.00  0.00           C  
ATOM   3115 HG11 VAL   204      45.796  26.910  46.685  1.00  0.00           H  
ATOM   3116 HG12 VAL   204      44.274  27.629  45.935  1.00  0.00           H  
ATOM   3117 HG13 VAL   204      45.876  27.625  45.154  1.00  0.00           H  
ATOM   3118  CG2 VAL   204      45.275  30.217  45.748  1.00  0.00           C  
ATOM   3119 HG21 VAL   204      44.217  30.201  45.488  1.00  0.00           H  
ATOM   3120 HG22 VAL   204      45.512  31.165  46.003  1.00  0.00           H  
ATOM   3121 HG23 VAL   204      45.783  30.092  44.792  1.00  0.00           H  
ATOM   3122  C   VAL   204      45.110  28.072  48.920  1.00  0.00           C  
ATOM   3123  O   VAL   204      44.158  27.329  49.171  1.00  0.00           O  
ATOM   3124  N   GLU   205      46.327  27.874  49.371  1.00  0.00           N  
ATOM   3125  H   GLU   205      47.050  28.677  49.221  1.00  0.00           H  
ATOM   3126  CA  GLU   205      46.746  26.738  50.176  1.00  0.00           C  
ATOM   3127  HA  GLU   205      46.678  25.788  49.647  1.00  0.00           H  
ATOM   3128  CB  GLU   205      48.200  26.968  50.616  1.00  0.00           C  
ATOM   3129  HB2 GLU   205      48.741  27.224  49.803  1.00  0.00           H  
ATOM   3130  HB3 GLU   205      48.173  27.689  51.322  1.00  0.00           H  
ATOM   3131  CG  GLU   205      48.987  25.779  51.198  1.00  0.00           C  
ATOM   3132  HG2 GLU   205      48.721  24.916  50.745  1.00  0.00           H  
ATOM   3133  HG3 GLU   205      49.934  26.073  51.005  1.00  0.00           H  
ATOM   3134  CD  GLU   205      48.842  25.606  52.705  1.00  0.00           C  
ATOM   3135  OE1 GLU   205      49.439  26.424  53.469  1.00  0.00           O  
ATOM   3136  OE2 GLU   205      48.009  24.742  53.180  1.00  0.00           O  
ATOM   3137  C   GLU   205      45.848  26.494  51.410  1.00  0.00           C  
ATOM   3138  O   GLU   205      45.552  25.370  51.758  1.00  0.00           O  
ATOM   3139  N   ARG   206      45.358  27.575  52.092  1.00  0.00           N  
ATOM   3140  H   ARG   206      45.788  28.512  51.739  1.00  0.00           H  
ATOM   3141  CA  ARG   206      44.384  27.506  53.225  1.00  0.00           C  
ATOM   3142  HA  ARG   206      44.603  26.622  53.823  1.00  0.00           H  
ATOM   3143  CB  ARG   206      44.590  28.605  54.237  1.00  0.00           C  
ATOM   3144  HB2 ARG   206      44.379  29.538  53.913  1.00  0.00           H  
ATOM   3145  HB3 ARG   206      43.889  28.399  55.045  1.00  0.00           H  
ATOM   3146  CG  ARG   206      46.009  28.547  54.827  1.00  0.00           C  
ATOM   3147  HG2 ARG   206      46.813  28.396  54.107  1.00  0.00           H  
ATOM   3148  HG3 ARG   206      46.088  29.516  55.322  1.00  0.00           H  
ATOM   3149  CD  ARG   206      46.291  27.431  55.928  1.00  0.00           C  
ATOM   3150  HD2 ARG   206      47.130  27.741  56.551  1.00  0.00           H  
ATOM   3151  HD3 ARG   206      45.492  27.521  56.539  1.00  0.00           H  
ATOM   3152  NE  ARG   206      46.340  26.034  55.343  1.00  0.00           N  
ATOM   3153  HE  ARG   206      47.191  25.922  54.670  1.00  0.00           H  
ATOM   3154  CZ  ARG   206      45.743  25.003  55.793  1.00  0.00           C  
ATOM   3155  NH1 ARG   206      44.825  24.979  56.760  1.00  0.00           N  
ATOM   3156 HH11 ARG   206      44.425  25.901  57.184  1.00  0.00           H  
ATOM   3157 HH12 ARG   206      44.528  24.017  57.177  1.00  0.00           H  
ATOM   3158  NH2 ARG   206      46.085  23.899  55.291  1.00  0.00           N  
ATOM   3159 HH21 ARG   206      46.619  23.946  54.342  1.00  0.00           H  
ATOM   3160 HH22 ARG   206      45.649  22.956  55.622  1.00  0.00           H  
ATOM   3161  C   ARG   206      42.935  27.338  52.800  1.00  0.00           C  
ATOM   3162  O   ARG   206      42.082  26.962  53.661  1.00  0.00           O  
ATOM   3163  N   ALA   207      42.665  27.690  51.534  1.00  0.00           N  
ATOM   3164  H   ALA   207      43.367  28.193  50.869  1.00  0.00           H  
ATOM   3165  CA  ALA   207      41.333  27.552  50.999  1.00  0.00           C  
ATOM   3166  HA  ALA   207      40.627  27.938  51.735  1.00  0.00           H  
ATOM   3167  CB  ALA   207      41.144  28.383  49.611  1.00  0.00           C  
ATOM   3168  HB1 ALA   207      40.095  28.447  49.321  1.00  0.00           H  
ATOM   3169  HB2 ALA   207      41.580  29.377  49.717  1.00  0.00           H  
ATOM   3170  HB3 ALA   207      41.649  27.826  48.822  1.00  0.00           H  
ATOM   3171  C   ALA   207      41.049  26.029  50.834  1.00  0.00           C  
ATOM   3172  O   ALA   207      40.011  25.563  51.206  1.00  0.00           O  
ATOM   3173  N   LEU   208      42.021  25.296  50.342  1.00  0.00           N  
ATOM   3174  H   LEU   208      42.954  25.820  50.138  1.00  0.00           H  
ATOM   3175  CA  LEU   208      41.953  23.869  49.917  1.00  0.00           C  
ATOM   3176  HA  LEU   208      41.300  23.854  49.044  1.00  0.00           H  
ATOM   3177  CB  LEU   208      43.256  23.211  49.447  1.00  0.00           C  
ATOM   3178  HB2 LEU   208      43.769  23.034  50.392  1.00  0.00           H  
ATOM   3179  HB3 LEU   208      43.170  22.181  49.102  1.00  0.00           H  
ATOM   3180  CG  LEU   208      44.184  24.050  48.528  1.00  0.00           C  
ATOM   3181  HG  LEU   208      44.672  24.778  49.176  1.00  0.00           H  
ATOM   3182  CD1 LEU   208      45.223  23.079  47.954  1.00  0.00           C  
ATOM   3183 HD11 LEU   208      46.026  23.711  47.575  1.00  0.00           H  
ATOM   3184 HD12 LEU   208      45.603  22.446  48.755  1.00  0.00           H  
ATOM   3185 HD13 LEU   208      44.797  22.491  47.252  1.00  0.00           H  
ATOM   3186  CD2 LEU   208      43.489  24.811  47.348  1.00  0.00           C  
ATOM   3187 HD21 LEU   208      42.824  24.091  46.872  1.00  0.00           H  
ATOM   3188 HD22 LEU   208      42.797  25.591  47.668  1.00  0.00           H  
ATOM   3189 HD23 LEU   208      44.235  25.161  46.635  1.00  0.00           H  
ATOM   3190  C   LEU   208      41.138  22.979  50.943  1.00  0.00           C  
ATOM   3191  O   LEU   208      40.187  22.329  50.509  1.00  0.00           O  
ATOM   3192  N   PRO   209      41.483  22.902  52.222  1.00  0.00           N  
ATOM   3193  CD  PRO   209      42.677  23.462  52.841  1.00  0.00           C  
ATOM   3194  HD2 PRO   209      42.875  24.501  52.580  1.00  0.00           H  
ATOM   3195  HD3 PRO   209      43.527  22.823  52.602  1.00  0.00           H  
ATOM   3196  CG  PRO   209      42.343  23.285  54.310  1.00  0.00           C  
ATOM   3197  HG2 PRO   209      41.527  23.955  54.581  1.00  0.00           H  
ATOM   3198  HG3 PRO   209      43.201  23.317  54.981  1.00  0.00           H  
ATOM   3199  CB  PRO   209      41.640  21.965  54.440  1.00  0.00           C  
ATOM   3200  HB2 PRO   209      41.030  21.983  55.245  1.00  0.00           H  
ATOM   3201  HB3 PRO   209      42.239  21.154  54.378  1.00  0.00           H  
ATOM   3202  CA  PRO   209      40.731  21.960  53.143  1.00  0.00           C  
ATOM   3203  HA  PRO   209      40.636  21.041  52.735  1.00  0.00           H  
ATOM   3204  C   PRO   209      39.309  22.416  53.476  1.00  0.00           C  
ATOM   3205  O   PRO   209      38.659  21.802  54.306  1.00  0.00           O  
ATOM   3206  N   LYS   210      38.910  23.535  52.865  1.00  0.00           N  
ATOM   3207  H   LYS   210      39.617  24.125  52.282  1.00  0.00           H  
ATOM   3208  CA  LYS   210      37.558  24.127  52.902  1.00  0.00           C  
ATOM   3209  HA  LYS   210      36.847  23.462  53.393  1.00  0.00           H  
ATOM   3210  CB  LYS   210      37.595  25.269  53.863  1.00  0.00           C  
ATOM   3211  HB2 LYS   210      36.649  25.708  54.180  1.00  0.00           H  
ATOM   3212  HB3 LYS   210      38.012  24.888  54.796  1.00  0.00           H  
ATOM   3213  CG  LYS   210      38.482  26.420  53.447  1.00  0.00           C  
ATOM   3214  HG2 LYS   210      39.514  26.072  53.483  1.00  0.00           H  
ATOM   3215  HG3 LYS   210      38.122  26.747  52.471  1.00  0.00           H  
ATOM   3216  CD  LYS   210      38.324  27.669  54.263  1.00  0.00           C  
ATOM   3217  HD2 LYS   210      38.865  28.435  53.706  1.00  0.00           H  
ATOM   3218  HD3 LYS   210      37.342  27.894  54.328  1.00  0.00           H  
ATOM   3219  CE  LYS   210      38.886  27.488  55.721  1.00  0.00           C  
ATOM   3220  HE2 LYS   210      38.446  28.193  56.426  1.00  0.00           H  
ATOM   3221  HE3 LYS   210      38.613  26.506  56.108  1.00  0.00           H  
ATOM   3222  NZ  LYS   210      40.330  27.717  55.669  1.00  0.00           N  
ATOM   3223  HZ1 LYS   210      40.612  28.766  55.579  1.00  0.00           H  
ATOM   3224  HZ2 LYS   210      40.897  27.225  56.460  1.00  0.00           H  
ATOM   3225  HZ3 LYS   210      40.749  27.245  54.781  1.00  0.00           H  
ATOM   3226  C   LYS   210      37.027  24.468  51.491  1.00  0.00           C  
ATOM   3227  O   LYS   210      35.972  25.128  51.396  1.00  0.00           O  
ATOM   3228  N   LEU   211      37.645  23.929  50.438  1.00  0.00           N  
ATOM   3229  H   LEU   211      38.568  23.529  50.531  1.00  0.00           H  
ATOM   3230  CA  LEU   211      37.305  24.168  49.022  1.00  0.00           C  
ATOM   3231  HA  LEU   211      36.698  25.074  49.042  1.00  0.00           H  
ATOM   3232  CB  LEU   211      38.581  24.403  48.133  1.00  0.00           C  
ATOM   3233  HB2 LEU   211      39.291  25.070  48.623  1.00  0.00           H  
ATOM   3234  HB3 LEU   211      38.998  23.397  48.099  1.00  0.00           H  
ATOM   3235  CG  LEU   211      38.266  24.902  46.761  1.00  0.00           C  
ATOM   3236  HG  LEU   211      37.491  24.212  46.425  1.00  0.00           H  
ATOM   3237  CD1 LEU   211      37.723  26.348  46.679  1.00  0.00           C  
ATOM   3238 HD11 LEU   211      36.903  26.600  47.352  1.00  0.00           H  
ATOM   3239 HD12 LEU   211      38.460  26.871  47.003  1.00  0.00           H  
ATOM   3240 HD13 LEU   211      37.468  26.670  45.756  1.00  0.00           H  
ATOM   3241  CD2 LEU   211      39.584  24.746  45.938  1.00  0.00           C  
ATOM   3242 HD21 LEU   211      40.480  25.151  46.408  1.00  0.00           H  
ATOM   3243 HD22 LEU   211      39.864  23.693  45.937  1.00  0.00           H  
ATOM   3244 HD23 LEU   211      39.369  25.097  44.929  1.00  0.00           H  
ATOM   3245  C   LEU   211      36.442  22.903  48.667  1.00  0.00           C  
ATOM   3246  O   LEU   211      36.955  21.783  48.505  1.00  0.00           O  
ATOM   3247  N   THR   212      35.108  23.032  48.535  1.00  0.00           N  
ATOM   3248  H   THR   212      34.787  24.073  48.580  1.00  0.00           H  
ATOM   3249  CA  THR   212      34.019  21.997  48.443  1.00  0.00           C  
ATOM   3250  HA  THR   212      34.520  21.030  48.409  1.00  0.00           H  
ATOM   3251  CB  THR   212      32.887  22.113  49.486  1.00  0.00           C  
ATOM   3252  HB  THR   212      32.354  21.164  49.520  1.00  0.00           H  
ATOM   3253  CG2 THR   212      33.420  22.322  50.892  1.00  0.00           C  
ATOM   3254 HG21 THR   212      34.061  23.175  51.115  1.00  0.00           H  
ATOM   3255 HG22 THR   212      32.618  22.303  51.630  1.00  0.00           H  
ATOM   3256 HG23 THR   212      34.055  21.451  51.057  1.00  0.00           H  
ATOM   3257  OG1 THR   212      31.975  23.128  49.256  1.00  0.00           O  
ATOM   3258  HG1 THR   212      31.456  22.835  48.343  1.00  0.00           H  
ATOM   3259  C   THR   212      33.380  22.128  47.046  1.00  0.00           C  
ATOM   3260  O   THR   212      32.794  21.126  46.580  1.00  0.00           O  
ATOM   3261  N   VAL   213      33.488  23.307  46.424  1.00  0.00           N  
ATOM   3262  H   VAL   213      34.235  24.040  46.728  1.00  0.00           H  
ATOM   3263  CA  VAL   213      32.763  23.604  45.175  1.00  0.00           C  
ATOM   3264  HA  VAL   213      31.682  23.519  45.282  1.00  0.00           H  
ATOM   3265  CB  VAL   213      33.038  25.102  44.735  1.00  0.00           C  
ATOM   3266  HB  VAL   213      32.842  25.757  45.584  1.00  0.00           H  
ATOM   3267  CG1 VAL   213      34.393  25.397  44.154  1.00  0.00           C  
ATOM   3268 HG11 VAL   213      34.557  24.692  43.338  1.00  0.00           H  
ATOM   3269 HG12 VAL   213      34.504  26.403  43.751  1.00  0.00           H  
ATOM   3270 HG13 VAL   213      35.176  25.275  44.902  1.00  0.00           H  
ATOM   3271  CG2 VAL   213      32.092  25.417  43.613  1.00  0.00           C  
ATOM   3272 HG21 VAL   213      31.061  25.413  43.967  1.00  0.00           H  
ATOM   3273 HG22 VAL   213      32.265  26.339  43.240  1.00  0.00           H  
ATOM   3274 HG23 VAL   213      32.245  24.747  42.767  1.00  0.00           H  
ATOM   3275  C   VAL   213      33.182  22.573  44.068  1.00  0.00           C  
ATOM   3276  O   VAL   213      34.327  22.122  44.083  1.00  0.00           O  
ATOM   3277  N   PRO   214      32.275  22.158  43.129  1.00  0.00           N  
ATOM   3278  CD  PRO   214      30.820  22.474  43.208  1.00  0.00           C  
ATOM   3279  HD2 PRO   214      30.568  23.413  42.715  1.00  0.00           H  
ATOM   3280  HD3 PRO   214      30.285  22.259  44.133  1.00  0.00           H  
ATOM   3281  CG  PRO   214      30.256  21.354  42.375  1.00  0.00           C  
ATOM   3282  HG2 PRO   214      29.327  21.599  41.881  1.00  0.00           H  
ATOM   3283  HG3 PRO   214      30.026  20.531  43.036  1.00  0.00           H  
ATOM   3284  CB  PRO   214      31.335  20.963  41.325  1.00  0.00           C  
ATOM   3285  HB2 PRO   214      31.255  21.603  40.459  1.00  0.00           H  
ATOM   3286  HB3 PRO   214      31.292  19.964  40.918  1.00  0.00           H  
ATOM   3287  CA  PRO   214      32.684  21.283  42.014  1.00  0.00           C  
ATOM   3288  HA  PRO   214      33.123  20.361  42.365  1.00  0.00           H  
ATOM   3289  C   PRO   214      33.596  22.091  41.107  1.00  0.00           C  
ATOM   3290  O   PRO   214      33.430  23.305  40.903  1.00  0.00           O  
ATOM   3291  N   PHE   215      34.546  21.396  40.544  1.00  0.00           N  
ATOM   3292  H   PHE   215      34.460  20.311  40.613  1.00  0.00           H  
ATOM   3293  CA  PHE   215      35.351  21.989  39.550  1.00  0.00           C  
ATOM   3294  HA  PHE   215      34.666  22.639  39.005  1.00  0.00           H  
ATOM   3295  CB  PHE   215      36.467  22.734  40.212  1.00  0.00           C  
ATOM   3296  HB2 PHE   215      37.004  23.307  39.456  1.00  0.00           H  
ATOM   3297  HB3 PHE   215      36.118  23.436  40.969  1.00  0.00           H  
ATOM   3298  CG  PHE   215      37.590  21.993  40.922  1.00  0.00           C  
ATOM   3299  CD1 PHE   215      37.511  21.879  42.328  1.00  0.00           C  
ATOM   3300  HD1 PHE   215      36.622  22.291  42.806  1.00  0.00           H  
ATOM   3301  CE1 PHE   215      38.478  21.208  43.127  1.00  0.00           C  
ATOM   3302  HE1 PHE   215      38.348  21.187  44.209  1.00  0.00           H  
ATOM   3303  CZ  PHE   215      39.559  20.600  42.455  1.00  0.00           C  
ATOM   3304  HZ  PHE   215      40.248  20.015  43.064  1.00  0.00           H  
ATOM   3305  CE2 PHE   215      39.665  20.708  41.086  1.00  0.00           C  
ATOM   3306  HE2 PHE   215      40.540  20.462  40.645  1.00  0.00           H  
ATOM   3307  CD2 PHE   215      38.748  21.472  40.290  1.00  0.00           C  
ATOM   3308  HD2 PHE   215      38.983  21.527  39.227  1.00  0.00           H  
ATOM   3309  C   PHE   215      35.845  20.995  38.488  1.00  0.00           C  
ATOM   3310  O   PHE   215      35.756  19.740  38.561  1.00  0.00           O  
ATOM   3311  N   LEU   216      36.276  21.551  37.367  1.00  0.00           N  
ATOM   3312  H   LEU   216      36.276  22.641  37.355  1.00  0.00           H  
ATOM   3313  CA  LEU   216      36.978  20.931  36.201  1.00  0.00           C  
ATOM   3314  HA  LEU   216      37.171  19.870  36.360  1.00  0.00           H  
ATOM   3315  CB  LEU   216      36.137  21.221  34.983  1.00  0.00           C  
ATOM   3316  HB2 LEU   216      35.115  20.846  35.031  1.00  0.00           H  
ATOM   3317  HB3 LEU   216      36.150  22.294  34.791  1.00  0.00           H  
ATOM   3318  CG  LEU   216      36.656  20.502  33.714  1.00  0.00           C  
ATOM   3319  HG  LEU   216      37.711  20.734  33.569  1.00  0.00           H  
ATOM   3320  CD1 LEU   216      36.494  18.978  33.830  1.00  0.00           C  
ATOM   3321 HD11 LEU   216      36.923  18.428  32.993  1.00  0.00           H  
ATOM   3322 HD12 LEU   216      36.819  18.606  34.802  1.00  0.00           H  
ATOM   3323 HD13 LEU   216      35.515  18.732  33.792  1.00  0.00           H  
ATOM   3324  CD2 LEU   216      35.964  21.081  32.457  1.00  0.00           C  
ATOM   3325 HD21 LEU   216      36.209  20.526  31.551  1.00  0.00           H  
ATOM   3326 HD22 LEU   216      34.884  21.001  32.587  1.00  0.00           H  
ATOM   3327 HD23 LEU   216      36.305  22.084  32.201  1.00  0.00           H  
ATOM   3328  C   LEU   216      38.396  21.644  36.067  1.00  0.00           C  
ATOM   3329  O   LEU   216      38.306  22.915  36.037  1.00  0.00           O  
ATOM   3330  N   LEU   217      39.491  20.959  36.158  1.00  0.00           N  
ATOM   3331  H   LEU   217      39.506  19.869  36.140  1.00  0.00           H  
ATOM   3332  CA  LEU   217      40.804  21.527  35.980  1.00  0.00           C  
ATOM   3333  HA  LEU   217      40.716  22.609  35.884  1.00  0.00           H  
ATOM   3334  CB  LEU   217      41.650  21.076  37.176  1.00  0.00           C  
ATOM   3335  HB2 LEU   217      41.103  21.522  38.006  1.00  0.00           H  
ATOM   3336  HB3 LEU   217      41.623  19.990  37.270  1.00  0.00           H  
ATOM   3337  CG  LEU   217      43.111  21.631  37.178  1.00  0.00           C  
ATOM   3338  HG  LEU   217      43.744  21.212  36.396  1.00  0.00           H  
ATOM   3339  CD1 LEU   217      43.321  23.121  36.903  1.00  0.00           C  
ATOM   3340 HD11 LEU   217      42.740  23.593  37.695  1.00  0.00           H  
ATOM   3341 HD12 LEU   217      44.388  23.263  37.074  1.00  0.00           H  
ATOM   3342 HD13 LEU   217      43.050  23.313  35.949  1.00  0.00           H  
ATOM   3343  CD2 LEU   217      43.677  21.402  38.576  1.00  0.00           C  
ATOM   3344 HD21 LEU   217      42.894  21.688  39.278  1.00  0.00           H  
ATOM   3345 HD22 LEU   217      43.785  20.328  38.731  1.00  0.00           H  
ATOM   3346 HD23 LEU   217      44.521  21.984  38.948  1.00  0.00           H  
ATOM   3347  C   LEU   217      41.370  21.063  34.608  1.00  0.00           C  
ATOM   3348  O   LEU   217      41.280  19.865  34.340  1.00  0.00           O  
ATOM   3349  N   LEU   218      41.757  22.023  33.765  1.00  0.00           N  
ATOM   3350  H   LEU   218      41.704  23.069  34.065  1.00  0.00           H  
ATOM   3351  CA  LEU   218      42.449  21.767  32.534  1.00  0.00           C  
ATOM   3352  HA  LEU   218      42.542  20.706  32.302  1.00  0.00           H  
ATOM   3353  CB  LEU   218      41.684  22.568  31.450  1.00  0.00           C  
ATOM   3354  HB2 LEU   218      41.776  23.627  31.692  1.00  0.00           H  
ATOM   3355  HB3 LEU   218      42.233  22.394  30.525  1.00  0.00           H  
ATOM   3356  CG  LEU   218      40.178  22.153  31.291  1.00  0.00           C  
ATOM   3357  HG  LEU   218      39.641  22.434  32.197  1.00  0.00           H  
ATOM   3358  CD1 LEU   218      39.648  23.123  30.294  1.00  0.00           C  
ATOM   3359 HD11 LEU   218      38.681  22.877  30.139  1.00  0.00           H  
ATOM   3360 HD12 LEU   218      39.774  24.053  30.665  1.00  0.00           H  
ATOM   3361 HD13 LEU   218      40.110  23.001  29.404  1.00  0.00           H  
ATOM   3362  CD2 LEU   218      39.992  20.679  30.974  1.00  0.00           C  
ATOM   3363 HD21 LEU   218      39.045  20.592  30.442  1.00  0.00           H  
ATOM   3364 HD22 LEU   218      40.740  20.284  30.286  1.00  0.00           H  
ATOM   3365 HD23 LEU   218      39.896  20.226  31.961  1.00  0.00           H  
ATOM   3366  C   LEU   218      43.893  22.345  32.574  1.00  0.00           C  
ATOM   3367  O   LEU   218      44.077  23.535  32.811  1.00  0.00           O  
ATOM   3368  N   GLN   219      44.919  21.497  32.431  1.00  0.00           N  
ATOM   3369  H   GLN   219      44.673  20.435  32.415  1.00  0.00           H  
ATOM   3370  CA  GLN   219      46.318  21.882  32.835  1.00  0.00           C  
ATOM   3371  HA  GLN   219      46.224  22.961  32.956  1.00  0.00           H  
ATOM   3372  CB  GLN   219      46.650  21.411  34.196  1.00  0.00           C  
ATOM   3373  HB2 GLN   219      46.010  21.897  34.932  1.00  0.00           H  
ATOM   3374  HB3 GLN   219      46.423  20.482  34.277  1.00  0.00           H  
ATOM   3375  CG  GLN   219      48.182  21.528  34.574  1.00  0.00           C  
ATOM   3376  HG2 GLN   219      48.449  21.040  35.417  1.00  0.00           H  
ATOM   3377  HG3 GLN   219      48.794  21.002  33.842  1.00  0.00           H  
ATOM   3378  CD  GLN   219      48.699  22.918  34.890  1.00  0.00           C  
ATOM   3379  OE1 GLN   219      48.272  23.568  35.815  1.00  0.00           O  
ATOM   3380  NE2 GLN   219      49.711  23.300  34.130  1.00  0.00           N  
ATOM   3381 HE21 GLN   219      50.310  24.126  34.515  1.00  0.00           H  
ATOM   3382 HE22 GLN   219      49.951  22.699  33.355  1.00  0.00           H  
ATOM   3383  C   GLN   219      47.332  21.405  31.816  1.00  0.00           C  
ATOM   3384  O   GLN   219      47.081  20.300  31.323  1.00  0.00           O  
ATOM   3385  N   GLY   220      48.395  22.158  31.497  1.00  0.00           N  
ATOM   3386  H   GLY   220      48.556  23.118  31.988  1.00  0.00           H  
ATOM   3387  CA  GLY   220      49.445  21.633  30.575  1.00  0.00           C  
ATOM   3388  HA2 GLY   220      49.063  20.950  29.817  1.00  0.00           H  
ATOM   3389  HA3 GLY   220      49.890  22.397  30.085  1.00  0.00           H  
ATOM   3390  C   GLY   220      50.471  20.866  31.323  1.00  0.00           C  
ATOM   3391  O   GLY   220      50.910  21.272  32.389  1.00  0.00           O  
ATOM   3392  N   SER   221      50.944  19.711  30.771  1.00  0.00           N  
ATOM   3393  H   SER   221      50.615  19.388  29.783  1.00  0.00           H  
ATOM   3394  CA  SER   221      52.068  18.979  31.287  1.00  0.00           C  
ATOM   3395  HA  SER   221      51.901  18.850  32.356  1.00  0.00           H  
ATOM   3396  CB  SER   221      52.219  17.604  30.659  1.00  0.00           C  
ATOM   3397  HB2 SER   221      52.806  17.016  31.234  1.00  0.00           H  
ATOM   3398  HB3 SER   221      51.185  17.263  30.608  1.00  0.00           H  
ATOM   3399  OG  SER   221      52.684  17.537  29.364  1.00  0.00           O  
ATOM   3400  HG  SER   221      53.772  17.468  29.364  1.00  0.00           H  
ATOM   3401  C   SER   221      53.332  19.783  31.100  1.00  0.00           C  
ATOM   3402  O   SER   221      54.208  19.684  31.925  1.00  0.00           O  
ATOM   3403  N   ALA   222      53.427  20.625  30.047  1.00  0.00           N  
ATOM   3404  H   ALA   222      52.656  20.683  29.397  1.00  0.00           H  
ATOM   3405  CA  ALA   222      54.737  21.238  29.617  1.00  0.00           C  
ATOM   3406  HA  ALA   222      55.390  20.839  30.277  1.00  0.00           H  
ATOM   3407  CB  ALA   222      55.196  20.912  28.160  1.00  0.00           C  
ATOM   3408  HB1 ALA   222      54.735  21.529  27.506  1.00  0.00           H  
ATOM   3409  HB2 ALA   222      56.168  21.154  28.034  1.00  0.00           H  
ATOM   3410  HB3 ALA   222      55.096  19.844  27.969  1.00  0.00           H  
ATOM   3411  C   ALA   222      54.829  22.752  29.883  1.00  0.00           C  
ATOM   3412  O   ALA   222      55.764  23.434  29.387  1.00  0.00           O  
ATOM   3413  N   ASP   223      53.890  23.197  30.683  1.00  0.00           N  
ATOM   3414  H   ASP   223      53.090  22.611  30.876  1.00  0.00           H  
ATOM   3415  CA  ASP   223      53.776  24.556  31.242  1.00  0.00           C  
ATOM   3416  HA  ASP   223      53.886  25.294  30.561  1.00  0.00           H  
ATOM   3417  CB  ASP   223      52.361  24.636  31.901  1.00  0.00           C  
ATOM   3418  HB2 ASP   223      51.647  24.331  31.154  1.00  0.00           H  
ATOM   3419  HB3 ASP   223      52.317  23.868  32.636  1.00  0.00           H  
ATOM   3420  CG  ASP   223      51.951  26.064  32.421  1.00  0.00           C  
ATOM   3421  OD1 ASP   223      52.775  27.023  32.275  1.00  0.00           O  
ATOM   3422  OD2 ASP   223      50.721  26.126  32.907  1.00  0.00           O  
ATOM   3423  C   ASP   223      54.925  24.769  32.322  1.00  0.00           C  
ATOM   3424  O   ASP   223      55.146  23.988  33.311  1.00  0.00           O  
ATOM   3425  N   ARG   224      55.617  25.862  32.052  1.00  0.00           N  
ATOM   3426  H   ARG   224      55.362  26.407  31.143  1.00  0.00           H  
ATOM   3427  CA  ARG   224      56.736  26.346  32.915  1.00  0.00           C  
ATOM   3428  HA  ARG   224      57.161  25.503  33.460  1.00  0.00           H  
ATOM   3429  CB  ARG   224      58.007  26.757  31.938  1.00  0.00           C  
ATOM   3430  HB2 ARG   224      57.711  27.537  31.237  1.00  0.00           H  
ATOM   3431  HB3 ARG   224      58.777  27.294  32.491  1.00  0.00           H  
ATOM   3432  CG  ARG   224      58.715  25.611  31.257  1.00  0.00           C  
ATOM   3433  HG2 ARG   224      59.379  25.174  32.002  1.00  0.00           H  
ATOM   3434  HG3 ARG   224      57.964  25.007  30.956  1.00  0.00           H  
ATOM   3435  CD  ARG   224      59.537  26.059  30.101  1.00  0.00           C  
ATOM   3436  HD2 ARG   224      59.857  25.183  29.536  1.00  0.00           H  
ATOM   3437  HD3 ARG   224      58.795  26.409  29.383  1.00  0.00           H  
ATOM   3438  NE  ARG   224      60.601  27.105  30.303  1.00  0.00           N  
ATOM   3439  HE  ARG   224      60.861  27.418  31.314  1.00  0.00           H  
ATOM   3440  CZ  ARG   224      61.364  27.631  29.347  1.00  0.00           C  
ATOM   3441  NH1 ARG   224      61.135  27.385  28.093  1.00  0.00           N  
ATOM   3442 HH11 ARG   224      60.244  26.821  27.817  1.00  0.00           H  
ATOM   3443 HH12 ARG   224      61.714  27.813  27.275  1.00  0.00           H  
ATOM   3444  NH2 ARG   224      62.370  28.345  29.678  1.00  0.00           N  
ATOM   3445 HH21 ARG   224      62.711  28.555  30.692  1.00  0.00           H  
ATOM   3446 HH22 ARG   224      62.978  28.558  28.800  1.00  0.00           H  
ATOM   3447  C   ARG   224      56.307  27.519  33.778  1.00  0.00           C  
ATOM   3448  O   ARG   224      57.140  27.873  34.635  1.00  0.00           O  
ATOM   3449  N   LEU   225      55.164  28.086  33.642  1.00  0.00           N  
ATOM   3450  H   LEU   225      54.504  27.845  32.917  1.00  0.00           H  
ATOM   3451  CA  LEU   225      54.737  29.206  34.540  1.00  0.00           C  
ATOM   3452  HA  LEU   225      55.556  29.703  35.060  1.00  0.00           H  
ATOM   3453  CB  LEU   225      53.863  30.230  33.782  1.00  0.00           C  
ATOM   3454  HB2 LEU   225      53.004  29.825  33.246  1.00  0.00           H  
ATOM   3455  HB3 LEU   225      53.517  31.006  34.464  1.00  0.00           H  
ATOM   3456  CG  LEU   225      54.761  30.924  32.702  1.00  0.00           C  
ATOM   3457  HG  LEU   225      55.510  30.077  31.990  1.00  0.00           H  
ATOM   3458  CD1 LEU   225      53.825  31.704  31.728  1.00  0.00           C  
ATOM   3459 HD11 LEU   225      54.410  32.225  31.090  1.00  0.00           H  
ATOM   3460 HD12 LEU   225      53.388  30.883  31.160  1.00  0.00           H  
ATOM   3461 HD13 LEU   225      53.115  32.254  32.345  1.00  0.00           H  
ATOM   3462  CD2 LEU   225      55.709  31.965  33.299  1.00  0.00           C  
ATOM   3463 HD21 LEU   225      56.549  31.619  33.902  1.00  0.00           H  
ATOM   3464 HD22 LEU   225      56.218  32.407  32.443  1.00  0.00           H  
ATOM   3465 HD23 LEU   225      55.156  32.656  33.935  1.00  0.00           H  
ATOM   3466  C   LEU   225      53.820  28.651  35.668  1.00  0.00           C  
ATOM   3467  O   LEU   225      53.925  29.186  36.806  1.00  0.00           O  
ATOM   3468  N   CYS   226      52.981  27.657  35.350  1.00  0.00           N  
ATOM   3469  H   CYS   226      52.665  27.618  34.445  1.00  0.00           H  
ATOM   3470  CA  CYS   226      52.423  26.781  36.353  1.00  0.00           C  
ATOM   3471  HA  CYS   226      52.626  27.058  37.302  1.00  0.00           H  
ATOM   3472  CB  CYS   226      50.941  26.873  36.185  1.00  0.00           C  
ATOM   3473  HB2 CYS   226      50.510  26.117  36.843  1.00  0.00           H  
ATOM   3474  HB3 CYS   226      50.624  26.657  35.165  1.00  0.00           H  
ATOM   3475  SG  CYS   226      50.319  28.392  36.913  1.00  0.00           S  
ATOM   3476  HG  CYS   226      49.658  27.999  37.685  1.00  0.00           H  
ATOM   3477  C   CYS   226      52.815  25.325  36.157  1.00  0.00           C  
ATOM   3478  O   CYS   226      52.413  24.693  35.210  1.00  0.00           O  
ATOM   3479  N   ASP   227      53.686  24.760  37.014  1.00  0.00           N  
ATOM   3480  H   ASP   227      54.323  25.294  37.588  1.00  0.00           H  
ATOM   3481  CA  ASP   227      54.113  23.317  36.934  1.00  0.00           C  
ATOM   3482  HA  ASP   227      54.580  23.087  35.977  1.00  0.00           H  
ATOM   3483  CB  ASP   227      55.195  23.096  37.931  1.00  0.00           C  
ATOM   3484  HB2 ASP   227      56.015  23.797  37.778  1.00  0.00           H  
ATOM   3485  HB3 ASP   227      54.836  23.272  38.945  1.00  0.00           H  
ATOM   3486  CG  ASP   227      55.785  21.677  37.900  1.00  0.00           C  
ATOM   3487  OD1 ASP   227      55.182  20.740  38.493  1.00  0.00           O  
ATOM   3488  OD2 ASP   227      56.706  21.567  37.002  1.00  0.00           O  
ATOM   3489  C   ASP   227      52.907  22.359  37.317  1.00  0.00           C  
ATOM   3490  O   ASP   227      52.090  22.705  38.172  1.00  0.00           O  
ATOM   3491  N   SER   228      52.772  21.263  36.621  1.00  0.00           N  
ATOM   3492  H   SER   228      53.409  21.156  35.743  1.00  0.00           H  
ATOM   3493  CA  SER   228      51.570  20.362  36.706  1.00  0.00           C  
ATOM   3494  HA  SER   228      50.670  20.971  36.620  1.00  0.00           H  
ATOM   3495  CB  SER   228      51.589  19.257  35.654  1.00  0.00           C  
ATOM   3496  HB2 SER   228      50.736  18.717  35.676  1.00  0.00           H  
ATOM   3497  HB3 SER   228      51.570  19.719  34.756  1.00  0.00           H  
ATOM   3498  OG  SER   228      52.716  18.370  35.619  1.00  0.00           O  
ATOM   3499  HG  SER   228      52.383  17.498  35.232  1.00  0.00           H  
ATOM   3500  C   SER   228      51.420  19.599  38.083  1.00  0.00           C  
ATOM   3501  O   SER   228      50.339  19.130  38.440  1.00  0.00           O  
ATOM   3502  N   LYS   229      52.482  19.695  38.924  1.00  0.00           N  
ATOM   3503  H   LYS   229      53.498  19.842  38.559  1.00  0.00           H  
ATOM   3504  CA  LYS   229      52.481  19.175  40.301  1.00  0.00           C  
ATOM   3505  HA  LYS   229      52.062  18.175  40.412  1.00  0.00           H  
ATOM   3506  CB  LYS   229      53.908  19.090  40.789  1.00  0.00           C  
ATOM   3507  HB2 LYS   229      54.439  19.937  40.645  1.00  0.00           H  
ATOM   3508  HB3 LYS   229      53.775  18.957  41.862  1.00  0.00           H  
ATOM   3509  CG  LYS   229      54.625  17.900  40.224  1.00  0.00           C  
ATOM   3510  HG2 LYS   229      53.961  17.035  40.231  1.00  0.00           H  
ATOM   3511  HG3 LYS   229      54.984  18.164  39.318  1.00  0.00           H  
ATOM   3512  CD  LYS   229      55.887  17.562  41.097  1.00  0.00           C  
ATOM   3513  HD2 LYS   229      55.493  17.367  42.094  1.00  0.00           H  
ATOM   3514  HD3 LYS   229      56.325  16.629  40.742  1.00  0.00           H  
ATOM   3515  CE  LYS   229      56.957  18.709  41.087  1.00  0.00           C  
ATOM   3516  HE2 LYS   229      56.502  19.454  41.740  1.00  0.00           H  
ATOM   3517  HE3 LYS   229      57.830  18.236  41.537  1.00  0.00           H  
ATOM   3518  NZ  LYS   229      57.249  19.239  39.784  1.00  0.00           N  
ATOM   3519  HZ1 LYS   229      57.832  20.156  39.865  1.00  0.00           H  
ATOM   3520  HZ2 LYS   229      57.817  18.587  39.120  1.00  0.00           H  
ATOM   3521  HZ3 LYS   229      56.336  19.434  39.220  1.00  0.00           H  
ATOM   3522  C   LYS   229      51.613  20.025  41.242  1.00  0.00           C  
ATOM   3523  O   LYS   229      51.036  19.516  42.222  1.00  0.00           O  
ATOM   3524  N   GLY   230      51.411  21.321  40.840  1.00  0.00           N  
ATOM   3525  H   GLY   230      51.918  21.659  40.035  1.00  0.00           H  
ATOM   3526  CA  GLY   230      50.385  22.220  41.408  1.00  0.00           C  
ATOM   3527  HA2 GLY   230      50.552  22.422  42.466  1.00  0.00           H  
ATOM   3528  HA3 GLY   230      50.336  23.223  40.983  1.00  0.00           H  
ATOM   3529  C   GLY   230      49.025  21.593  41.175  1.00  0.00           C  
ATOM   3530  O   GLY   230      48.257  21.362  42.133  1.00  0.00           O  
ATOM   3531  N   ALA   231      48.747  21.235  39.879  1.00  0.00           N  
ATOM   3532  H   ALA   231      49.446  21.475  39.091  1.00  0.00           H  
ATOM   3533  CA  ALA   231      47.389  20.796  39.514  1.00  0.00           C  
ATOM   3534  HA  ALA   231      46.773  21.599  39.892  1.00  0.00           H  
ATOM   3535  CB  ALA   231      47.209  20.802  37.993  1.00  0.00           C  
ATOM   3536  HB1 ALA   231      46.296  20.565  37.817  1.00  0.00           H  
ATOM   3537  HB2 ALA   231      47.222  21.823  37.644  1.00  0.00           H  
ATOM   3538  HB3 ALA   231      47.802  20.066  37.469  1.00  0.00           H  
ATOM   3539  C   ALA   231      47.038  19.454  40.120  1.00  0.00           C  
ATOM   3540  O   ALA   231      46.010  19.248  40.708  1.00  0.00           O  
ATOM   3541  N   TYR   232      48.042  18.636  40.166  1.00  0.00           N  
ATOM   3542  H   TYR   232      48.925  19.024  39.658  1.00  0.00           H  
ATOM   3543  CA  TYR   232      47.893  17.332  40.828  1.00  0.00           C  
ATOM   3544  HA  TYR   232      46.986  16.932  40.375  1.00  0.00           H  
ATOM   3545  CB  TYR   232      49.079  16.448  40.594  1.00  0.00           C  
ATOM   3546  HB2 TYR   232      50.020  16.907  40.899  1.00  0.00           H  
ATOM   3547  HB3 TYR   232      49.085  15.542  41.200  1.00  0.00           H  
ATOM   3548  CG  TYR   232      49.120  15.875  39.156  1.00  0.00           C  
ATOM   3549  CD1 TYR   232      48.010  15.231  38.592  1.00  0.00           C  
ATOM   3550  HD1 TYR   232      47.075  15.311  39.147  1.00  0.00           H  
ATOM   3551  CE1 TYR   232      48.081  14.515  37.380  1.00  0.00           C  
ATOM   3552  HE1 TYR   232      47.264  14.232  36.858  1.00  0.00           H  
ATOM   3553  CZ  TYR   232      49.334  14.364  36.798  1.00  0.00           C  
ATOM   3554  OH  TYR   232      49.478  13.645  35.630  1.00  0.00           O  
ATOM   3555  HH  TYR   232      50.468  13.211  35.491  1.00  0.00           H  
ATOM   3556  CE2 TYR   232      50.507  15.010  37.380  1.00  0.00           C  
ATOM   3557  HE2 TYR   232      51.480  14.815  36.927  1.00  0.00           H  
ATOM   3558  CD2 TYR   232      50.404  15.642  38.627  1.00  0.00           C  
ATOM   3559  HD2 TYR   232      51.294  16.131  39.021  1.00  0.00           H  
ATOM   3560  C   TYR   232      47.671  17.401  42.341  1.00  0.00           C  
ATOM   3561  O   TYR   232      46.681  16.832  42.855  1.00  0.00           O  
ATOM   3562  N   LEU   233      48.262  18.375  43.056  1.00  0.00           N  
ATOM   3563  H   LEU   233      48.873  19.095  42.512  1.00  0.00           H  
ATOM   3564  CA  LEU   233      48.182  18.631  44.477  1.00  0.00           C  
ATOM   3565  HA  LEU   233      48.221  17.659  44.969  1.00  0.00           H  
ATOM   3566  CB  LEU   233      49.450  19.292  44.955  1.00  0.00           C  
ATOM   3567  HB2 LEU   233      50.279  18.789  44.456  1.00  0.00           H  
ATOM   3568  HB3 LEU   233      49.309  20.316  44.610  1.00  0.00           H  
ATOM   3569  CG  LEU   233      49.644  19.227  46.499  1.00  0.00           C  
ATOM   3570  HG  LEU   233      48.688  19.571  46.891  1.00  0.00           H  
ATOM   3571  CD1 LEU   233      49.964  17.821  46.929  1.00  0.00           C  
ATOM   3572 HD11 LEU   233      49.137  17.259  46.780  1.00  0.00           H  
ATOM   3573 HD12 LEU   233      50.869  17.426  46.468  1.00  0.00           H  
ATOM   3574 HD13 LEU   233      50.099  17.755  48.008  1.00  0.00           H  
ATOM   3575  CD2 LEU   233      50.765  20.191  47.078  1.00  0.00           C  
ATOM   3576 HD21 LEU   233      51.128  19.917  48.069  1.00  0.00           H  
ATOM   3577 HD22 LEU   233      51.698  20.114  46.519  1.00  0.00           H  
ATOM   3578 HD23 LEU   233      50.343  21.181  46.907  1.00  0.00           H  
ATOM   3579  C   LEU   233      46.794  19.269  44.797  1.00  0.00           C  
ATOM   3580  O   LEU   233      46.167  19.072  45.804  1.00  0.00           O  
ATOM   3581  N   LEU   234      46.306  20.044  43.830  1.00  0.00           N  
ATOM   3582  H   LEU   234      46.938  20.315  42.984  1.00  0.00           H  
ATOM   3583  CA  LEU   234      45.041  20.771  43.973  1.00  0.00           C  
ATOM   3584  HA  LEU   234      45.146  21.194  44.972  1.00  0.00           H  
ATOM   3585  CB  LEU   234      44.840  21.807  42.783  1.00  0.00           C  
ATOM   3586  HB2 LEU   234      45.753  22.345  42.529  1.00  0.00           H  
ATOM   3587  HB3 LEU   234      44.429  21.147  42.018  1.00  0.00           H  
ATOM   3588  CG  LEU   234      43.666  22.857  43.017  1.00  0.00           C  
ATOM   3589  HG  LEU   234      42.809  22.236  43.273  1.00  0.00           H  
ATOM   3590  CD1 LEU   234      43.775  23.769  44.194  1.00  0.00           C  
ATOM   3591 HD11 LEU   234      43.049  24.462  44.080  1.00  0.00           H  
ATOM   3592 HD12 LEU   234      43.715  23.113  45.062  1.00  0.00           H  
ATOM   3593 HD13 LEU   234      44.742  24.271  44.197  1.00  0.00           H  
ATOM   3594  CD2 LEU   234      43.399  23.531  41.673  1.00  0.00           C  
ATOM   3595 HD21 LEU   234      44.313  23.815  41.151  1.00  0.00           H  
ATOM   3596 HD22 LEU   234      42.944  22.843  40.961  1.00  0.00           H  
ATOM   3597 HD23 LEU   234      42.710  24.375  41.706  1.00  0.00           H  
ATOM   3598  C   LEU   234      43.841  19.853  43.973  1.00  0.00           C  
ATOM   3599  O   LEU   234      43.014  19.964  44.848  1.00  0.00           O  
ATOM   3600  N   MET   235      43.916  18.831  43.146  1.00  0.00           N  
ATOM   3601  H   MET   235      44.800  18.654  42.533  1.00  0.00           H  
ATOM   3602  CA  MET   235      42.948  17.722  43.226  1.00  0.00           C  
ATOM   3603  HA  MET   235      41.912  18.055  43.163  1.00  0.00           H  
ATOM   3604  CB  MET   235      43.251  16.827  42.036  1.00  0.00           C  
ATOM   3605  HB2 MET   235      44.317  16.722  41.832  1.00  0.00           H  
ATOM   3606  HB3 MET   235      42.850  15.830  42.218  1.00  0.00           H  
ATOM   3607  CG  MET   235      42.491  17.319  40.757  1.00  0.00           C  
ATOM   3608  HG2 MET   235      42.796  18.304  40.404  1.00  0.00           H  
ATOM   3609  HG3 MET   235      42.767  16.634  40.067  1.00  0.00           H  
ATOM   3610  SD  MET   235      40.704  17.449  40.690  1.00  0.00           S  
ATOM   3611  CE  MET   235      40.387  15.690  40.842  1.00  0.00           C  
ATOM   3612  HE1 MET   235      39.419  15.345  40.478  1.00  0.00           H  
ATOM   3613  HE2 MET   235      41.053  15.273  40.087  1.00  0.00           H  
ATOM   3614  HE3 MET   235      40.678  15.237  41.790  1.00  0.00           H  
ATOM   3615  C   MET   235      43.152  16.954  44.599  1.00  0.00           C  
ATOM   3616  O   MET   235      42.204  16.598  45.314  1.00  0.00           O  
ATOM   3617  N   GLU   236      44.362  16.688  44.998  1.00  0.00           N  
ATOM   3618  H   GLU   236      45.237  16.878  44.376  1.00  0.00           H  
ATOM   3619  CA  GLU   236      44.746  15.904  46.200  1.00  0.00           C  
ATOM   3620  HA  GLU   236      44.439  14.872  46.033  1.00  0.00           H  
ATOM   3621  CB  GLU   236      46.220  15.816  46.345  1.00  0.00           C  
ATOM   3622  HB2 GLU   236      46.690  15.644  45.378  1.00  0.00           H  
ATOM   3623  HB3 GLU   236      46.624  16.772  46.680  1.00  0.00           H  
ATOM   3624  CG  GLU   236      46.676  14.663  47.245  1.00  0.00           C  
ATOM   3625  HG2 GLU   236      47.762  14.738  47.194  1.00  0.00           H  
ATOM   3626  HG3 GLU   236      46.263  14.902  48.136  1.00  0.00           H  
ATOM   3627  CD  GLU   236      46.273  13.222  46.828  1.00  0.00           C  
ATOM   3628  OE1 GLU   236      46.108  12.295  47.648  1.00  0.00           O  
ATOM   3629  OE2 GLU   236      46.053  12.963  45.622  1.00  0.00           O  
ATOM   3630  C   GLU   236      44.243  16.438  47.533  1.00  0.00           C  
ATOM   3631  O   GLU   236      43.835  15.703  48.457  1.00  0.00           O  
ATOM   3632  N   LEU   237      44.213  17.760  47.616  1.00  0.00           N  
ATOM   3633  H   LEU   237      44.499  18.321  46.826  1.00  0.00           H  
ATOM   3634  CA  LEU   237      43.986  18.409  48.940  1.00  0.00           C  
ATOM   3635  HA  LEU   237      43.904  17.662  49.730  1.00  0.00           H  
ATOM   3636  CB  LEU   237      45.053  19.350  49.232  1.00  0.00           C  
ATOM   3637  HB2 LEU   237      45.065  20.135  48.476  1.00  0.00           H  
ATOM   3638  HB3 LEU   237      44.811  19.833  50.179  1.00  0.00           H  
ATOM   3639  CG  LEU   237      46.485  18.826  49.318  1.00  0.00           C  
ATOM   3640  HG  LEU   237      46.676  18.347  48.358  1.00  0.00           H  
ATOM   3641  CD1 LEU   237      47.485  19.896  49.528  1.00  0.00           C  
ATOM   3642 HD11 LEU   237      47.437  20.396  50.404  1.00  0.00           H  
ATOM   3643 HD12 LEU   237      48.498  19.540  49.341  1.00  0.00           H  
ATOM   3644 HD13 LEU   237      47.278  20.655  48.774  1.00  0.00           H  
ATOM   3645  CD2 LEU   237      46.772  17.934  50.510  1.00  0.00           C  
ATOM   3646 HD21 LEU   237      47.768  17.494  50.480  1.00  0.00           H  
ATOM   3647 HD22 LEU   237      46.830  18.555  51.404  1.00  0.00           H  
ATOM   3648 HD23 LEU   237      45.936  17.237  50.571  1.00  0.00           H  
ATOM   3649  C   LEU   237      42.645  19.052  48.987  1.00  0.00           C  
ATOM   3650  O   LEU   237      42.150  19.210  50.151  1.00  0.00           O  
ATOM   3651  N   ALA   238      41.931  19.268  47.866  1.00  0.00           N  
ATOM   3652  H   ALA   238      42.383  18.834  46.975  1.00  0.00           H  
ATOM   3653  CA  ALA   238      40.564  19.857  47.761  1.00  0.00           C  
ATOM   3654  HA  ALA   238      40.484  20.789  48.320  1.00  0.00           H  
ATOM   3655  CB  ALA   238      40.139  20.064  46.367  1.00  0.00           C  
ATOM   3656  HB1 ALA   238      39.211  20.461  46.408  1.00  0.00           H  
ATOM   3657  HB2 ALA   238      40.731  20.761  45.938  1.00  0.00           H  
ATOM   3658  HB3 ALA   238      40.081  19.192  45.860  1.00  0.00           H  
ATOM   3659  C   ALA   238      39.582  18.787  48.313  1.00  0.00           C  
ATOM   3660  O   ALA   238      39.753  17.586  48.068  1.00  0.00           O  
ATOM   3661  N   LYS   239      38.599  19.226  49.100  1.00  0.00           N  
ATOM   3662  H   LYS   239      38.505  20.217  49.271  1.00  0.00           H  
ATOM   3663  CA  LYS   239      37.566  18.363  49.770  1.00  0.00           C  
ATOM   3664  HA  LYS   239      37.897  17.329  49.866  1.00  0.00           H  
ATOM   3665  CB  LYS   239      37.304  18.970  51.184  1.00  0.00           C  
ATOM   3666  HB2 LYS   239      36.732  19.897  51.137  1.00  0.00           H  
ATOM   3667  HB3 LYS   239      36.686  18.235  51.701  1.00  0.00           H  
ATOM   3668  CG  LYS   239      38.558  19.194  52.078  1.00  0.00           C  
ATOM   3669  HG2 LYS   239      39.181  19.773  51.633  1.00  0.00           H  
ATOM   3670  HG3 LYS   239      38.342  19.645  52.955  1.00  0.00           H  
ATOM   3671  CD  LYS   239      39.305  17.872  52.520  1.00  0.00           C  
ATOM   3672  HD2 LYS   239      39.963  18.096  53.360  1.00  0.00           H  
ATOM   3673  HD3 LYS   239      38.539  17.128  52.738  1.00  0.00           H  
ATOM   3674  CE  LYS   239      40.254  17.156  51.441  1.00  0.00           C  
ATOM   3675  HE2 LYS   239      39.901  17.465  50.457  1.00  0.00           H  
ATOM   3676  HE3 LYS   239      41.283  17.516  51.480  1.00  0.00           H  
ATOM   3677  NZ  LYS   239      40.156  15.750  51.535  1.00  0.00           N  
ATOM   3678  HZ1 LYS   239      39.220  15.289  51.220  1.00  0.00           H  
ATOM   3679  HZ2 LYS   239      40.788  15.180  50.853  1.00  0.00           H  
ATOM   3680  HZ3 LYS   239      40.365  15.488  52.572  1.00  0.00           H  
ATOM   3681  C   LYS   239      36.230  18.240  48.931  1.00  0.00           C  
ATOM   3682  O   LYS   239      35.364  17.437  49.264  1.00  0.00           O  
ATOM   3683  N   SER   240      36.180  19.000  47.862  1.00  0.00           N  
ATOM   3684  H   SER   240      36.954  19.765  47.791  1.00  0.00           H  
ATOM   3685  CA  SER   240      35.238  18.804  46.682  1.00  0.00           C  
ATOM   3686  HA  SER   240      34.312  19.331  46.912  1.00  0.00           H  
ATOM   3687  CB  SER   240      35.880  19.549  45.450  1.00  0.00           C  
ATOM   3688  HB2 SER   240      36.649  18.885  45.055  1.00  0.00           H  
ATOM   3689  HB3 SER   240      35.144  19.609  44.761  1.00  0.00           H  
ATOM   3690  OG  SER   240      36.410  20.797  45.705  1.00  0.00           O  
ATOM   3691  HG  SER   240      35.777  21.502  45.357  1.00  0.00           H  
ATOM   3692  C   SER   240      35.040  17.273  46.320  1.00  0.00           C  
ATOM   3693  O   SER   240      35.907  16.466  46.506  1.00  0.00           O  
ATOM   3694  N   GLN   241      33.839  17.017  45.806  1.00  0.00           N  
ATOM   3695  H   GLN   241      33.154  17.759  45.804  1.00  0.00           H  
ATOM   3696  CA  GLN   241      33.341  15.654  45.477  1.00  0.00           C  
ATOM   3697  HA  GLN   241      34.086  14.990  45.628  1.00  0.00           H  
ATOM   3698  CB  GLN   241      32.167  15.165  46.357  1.00  0.00           C  
ATOM   3699  HB2 GLN   241      31.467  16.001  46.326  1.00  0.00           H  
ATOM   3700  HB3 GLN   241      31.683  14.302  45.901  1.00  0.00           H  
ATOM   3701  CG  GLN   241      32.441  14.900  47.880  1.00  0.00           C  
ATOM   3702  HG2 GLN   241      32.615  15.819  48.441  1.00  0.00           H  
ATOM   3703  HG3 GLN   241      31.613  14.466  48.261  1.00  0.00           H  
ATOM   3704  CD  GLN   241      33.681  14.030  48.183  1.00  0.00           C  
ATOM   3705  OE1 GLN   241      33.649  12.806  47.943  1.00  0.00           O  
ATOM   3706  NE2 GLN   241      34.725  14.598  48.739  1.00  0.00           N  
ATOM   3707 HE21 GLN   241      35.420  13.873  49.162  1.00  0.00           H  
ATOM   3708 HE22 GLN   241      34.915  15.668  48.823  1.00  0.00           H  
ATOM   3709  C   GLN   241      33.082  15.555  43.976  1.00  0.00           C  
ATOM   3710  O   GLN   241      33.369  14.513  43.396  1.00  0.00           O  
ATOM   3711  N   ASP   242      32.607  16.624  43.293  1.00  0.00           N  
ATOM   3712  H   ASP   242      32.409  17.617  43.696  1.00  0.00           H  
ATOM   3713  CA  ASP   242      32.503  16.651  41.809  1.00  0.00           C  
ATOM   3714  HA  ASP   242      32.630  15.691  41.310  1.00  0.00           H  
ATOM   3715  CB  ASP   242      31.136  17.172  41.457  1.00  0.00           C  
ATOM   3716  HB2 ASP   242      30.420  16.579  41.851  1.00  0.00           H  
ATOM   3717  HB3 ASP   242      31.009  18.102  41.830  1.00  0.00           H  
ATOM   3718  CG  ASP   242      30.888  17.200  39.989  1.00  0.00           C  
ATOM   3719  OD1 ASP   242      31.480  16.339  39.263  1.00  0.00           O  
ATOM   3720  OD2 ASP   242      30.119  18.014  39.487  1.00  0.00           O  
ATOM   3721  C   ASP   242      33.728  17.552  41.282  1.00  0.00           C  
ATOM   3722  O   ASP   242      33.471  18.634  40.707  1.00  0.00           O  
ATOM   3723  N   LYS   243      34.916  16.949  41.444  1.00  0.00           N  
ATOM   3724  H   LYS   243      35.012  15.913  41.770  1.00  0.00           H  
ATOM   3725  CA  LYS   243      36.232  17.457  40.959  1.00  0.00           C  
ATOM   3726  HA  LYS   243      36.041  18.422  40.489  1.00  0.00           H  
ATOM   3727  CB  LYS   243      37.140  17.847  42.219  1.00  0.00           C  
ATOM   3728  HB2 LYS   243      38.043  18.246  41.757  1.00  0.00           H  
ATOM   3729  HB3 LYS   243      36.564  18.666  42.651  1.00  0.00           H  
ATOM   3730  CG  LYS   243      37.387  16.697  43.166  1.00  0.00           C  
ATOM   3731  HG2 LYS   243      36.652  16.775  43.778  1.00  0.00           H  
ATOM   3732  HG3 LYS   243      37.446  15.796  42.712  1.00  0.00           H  
ATOM   3733  CD  LYS   243      38.724  16.876  43.825  1.00  0.00           C  
ATOM   3734  HD2 LYS   243      39.513  16.558  43.144  1.00  0.00           H  
ATOM   3735  HD3 LYS   243      38.882  17.945  43.966  1.00  0.00           H  
ATOM   3736  CE  LYS   243      38.741  15.989  45.045  1.00  0.00           C  
ATOM   3737  HE2 LYS   243      39.661  16.231  45.577  1.00  0.00           H  
ATOM   3738  HE3 LYS   243      37.940  16.184  45.759  1.00  0.00           H  
ATOM   3739  NZ  LYS   243      38.915  14.524  44.785  1.00  0.00           N  
ATOM   3740  HZ1 LYS   243      38.741  14.024  45.738  1.00  0.00           H  
ATOM   3741  HZ2 LYS   243      38.117  14.156  44.141  1.00  0.00           H  
ATOM   3742  HZ3 LYS   243      39.911  14.243  44.443  1.00  0.00           H  
ATOM   3743  C   LYS   243      36.804  16.474  39.972  1.00  0.00           C  
ATOM   3744  O   LYS   243      36.751  15.263  40.128  1.00  0.00           O  
ATOM   3745  N   THR   244      37.273  16.971  38.862  1.00  0.00           N  
ATOM   3746  H   THR   244      37.184  18.048  38.719  1.00  0.00           H  
ATOM   3747  CA  THR   244      37.819  16.255  37.693  1.00  0.00           C  
ATOM   3748  HA  THR   244      38.101  15.308  38.154  1.00  0.00           H  
ATOM   3749  CB  THR   244      36.775  15.998  36.655  1.00  0.00           C  
ATOM   3750  HB  THR   244      36.514  16.977  36.253  1.00  0.00           H  
ATOM   3751  CG2 THR   244      37.367  15.209  35.463  1.00  0.00           C  
ATOM   3752 HG21 THR   244      36.554  15.039  34.758  1.00  0.00           H  
ATOM   3753 HG22 THR   244      37.932  15.819  34.759  1.00  0.00           H  
ATOM   3754 HG23 THR   244      37.957  14.441  35.748  1.00  0.00           H  
ATOM   3755  OG1 THR   244      35.691  15.298  37.188  1.00  0.00           O  
ATOM   3756  HG1 THR   244      34.834  15.908  37.474  1.00  0.00           H  
ATOM   3757  C   THR   244      39.075  16.952  37.118  1.00  0.00           C  
ATOM   3758  O   THR   244      39.060  18.187  36.869  1.00  0.00           O  
ATOM   3759  N   LEU   245      40.168  16.222  36.810  1.00  0.00           N  
ATOM   3760  H   LEU   245      40.041  15.152  36.647  1.00  0.00           H  
ATOM   3761  CA  LEU   245      41.400  16.813  36.217  1.00  0.00           C  
ATOM   3762  HA  LEU   245      41.230  17.850  35.926  1.00  0.00           H  
ATOM   3763  CB  LEU   245      42.507  16.957  37.261  1.00  0.00           C  
ATOM   3764  HB2 LEU   245      42.305  17.686  37.930  1.00  0.00           H  
ATOM   3765  HB3 LEU   245      42.400  16.092  37.771  1.00  0.00           H  
ATOM   3766  CG  LEU   245      44.011  17.028  36.849  1.00  0.00           C  
ATOM   3767  HG  LEU   245      44.254  16.316  36.174  1.00  0.00           H  
ATOM   3768  CD1 LEU   245      44.265  18.324  36.121  1.00  0.00           C  
ATOM   3769 HD11 LEU   245      45.221  18.426  35.812  1.00  0.00           H  
ATOM   3770 HD12 LEU   245      43.741  18.449  35.173  1.00  0.00           H  
ATOM   3771 HD13 LEU   245      43.881  19.130  36.747  1.00  0.00           H  
ATOM   3772  CD2 LEU   245      45.035  16.964  38.014  1.00  0.00           C  
ATOM   3773 HD21 LEU   245      44.890  17.742  38.763  1.00  0.00           H  
ATOM   3774 HD22 LEU   245      44.936  15.998  38.510  1.00  0.00           H  
ATOM   3775 HD23 LEU   245      46.016  16.978  37.540  1.00  0.00           H  
ATOM   3776  C   LEU   245      41.816  16.249  34.843  1.00  0.00           C  
ATOM   3777  O   LEU   245      42.153  15.048  34.771  1.00  0.00           O  
ATOM   3778  N   LYS   246      41.995  17.133  33.878  1.00  0.00           N  
ATOM   3779  H   LYS   246      41.966  18.204  34.081  1.00  0.00           H  
ATOM   3780  CA  LYS   246      42.406  16.774  32.515  1.00  0.00           C  
ATOM   3781  HA  LYS   246      42.506  15.702  32.343  1.00  0.00           H  
ATOM   3782  CB  LYS   246      41.120  17.018  31.600  1.00  0.00           C  
ATOM   3783  HB2 LYS   246      40.201  16.535  31.933  1.00  0.00           H  
ATOM   3784  HB3 LYS   246      40.905  18.085  31.664  1.00  0.00           H  
ATOM   3785  CG  LYS   246      41.439  16.591  30.116  1.00  0.00           C  
ATOM   3786  HG2 LYS   246      40.535  16.735  29.525  1.00  0.00           H  
ATOM   3787  HG3 LYS   246      42.100  17.257  29.743  1.00  0.00           H  
ATOM   3788  CD  LYS   246      41.863  15.199  29.913  1.00  0.00           C  
ATOM   3789  HD2 LYS   246      42.616  14.812  30.599  1.00  0.00           H  
ATOM   3790  HD3 LYS   246      40.977  14.610  30.148  1.00  0.00           H  
ATOM   3791  CE  LYS   246      42.373  15.027  28.445  1.00  0.00           C  
ATOM   3792  HE2 LYS   246      41.491  15.020  27.804  1.00  0.00           H  
ATOM   3793  HE3 LYS   246      43.108  15.795  28.205  1.00  0.00           H  
ATOM   3794  NZ  LYS   246      43.139  13.740  28.322  1.00  0.00           N  
ATOM   3795  HZ1 LYS   246      43.535  13.639  27.312  1.00  0.00           H  
ATOM   3796  HZ2 LYS   246      44.005  13.775  28.984  1.00  0.00           H  
ATOM   3797  HZ3 LYS   246      42.550  12.854  28.558  1.00  0.00           H  
ATOM   3798  C   LYS   246      43.767  17.438  32.067  1.00  0.00           C  
ATOM   3799  O   LYS   246      43.857  18.678  32.094  1.00  0.00           O  
ATOM   3800  N   ILE   247      44.726  16.623  31.653  1.00  0.00           N  
ATOM   3801  H   ILE   247      44.365  15.607  31.708  1.00  0.00           H  
ATOM   3802  CA  ILE   247      46.019  16.983  31.083  1.00  0.00           C  
ATOM   3803  HA  ILE   247      46.100  18.046  30.911  1.00  0.00           H  
ATOM   3804  CB  ILE   247      47.178  16.445  31.990  1.00  0.00           C  
ATOM   3805  HB  ILE   247      47.222  15.486  32.022  1.00  0.00           H  
ATOM   3806  CG2 ILE   247      48.489  16.913  31.287  1.00  0.00           C  
ATOM   3807 HG21 ILE   247      49.285  16.732  31.994  1.00  0.00           H  
ATOM   3808 HG22 ILE   247      48.693  16.263  30.449  1.00  0.00           H  
ATOM   3809 HG23 ILE   247      48.425  17.893  31.051  1.00  0.00           H  
ATOM   3810  CG1 ILE   247      46.979  17.073  33.358  1.00  0.00           C  
ATOM   3811 HG12 ILE   247      46.728  18.133  33.347  1.00  0.00           H  
ATOM   3812 HG13 ILE   247      46.043  16.688  33.762  1.00  0.00           H  
ATOM   3813  CD1 ILE   247      47.985  16.792  34.488  1.00  0.00           C  
ATOM   3814 HD11 ILE   247      49.000  17.160  34.337  1.00  0.00           H  
ATOM   3815 HD12 ILE   247      47.708  17.265  35.430  1.00  0.00           H  
ATOM   3816 HD13 ILE   247      48.045  15.713  34.636  1.00  0.00           H  
ATOM   3817  C   ILE   247      45.995  16.248  29.705  1.00  0.00           C  
ATOM   3818  O   ILE   247      45.575  15.078  29.673  1.00  0.00           O  
ATOM   3819  N   TYR   248      46.504  16.764  28.620  1.00  0.00           N  
ATOM   3820  H   TYR   248      46.258  16.224  27.705  1.00  0.00           H  
ATOM   3821  CA  TYR   248      47.289  17.994  28.389  1.00  0.00           C  
ATOM   3822  HA  TYR   248      47.137  18.550  29.314  1.00  0.00           H  
ATOM   3823  CB  TYR   248      46.634  18.713  27.230  1.00  0.00           C  
ATOM   3824  HB2 TYR   248      46.973  19.747  27.162  1.00  0.00           H  
ATOM   3825  HB3 TYR   248      46.845  18.264  26.259  1.00  0.00           H  
ATOM   3826  CG  TYR   248      45.151  19.032  27.397  1.00  0.00           C  
ATOM   3827  CD1 TYR   248      44.243  18.551  26.423  1.00  0.00           C  
ATOM   3828  HD1 TYR   248      44.609  17.926  25.609  1.00  0.00           H  
ATOM   3829  CE1 TYR   248      42.883  18.632  26.653  1.00  0.00           C  
ATOM   3830  HE1 TYR   248      42.255  18.159  26.020  1.00  0.00           H  
ATOM   3831  CZ  TYR   248      42.383  19.343  27.762  1.00  0.00           C  
ATOM   3832  OH  TYR   248      41.071  19.492  27.913  1.00  0.00           O  
ATOM   3833  HH  TYR   248      40.417  18.906  27.268  1.00  0.00           H  
ATOM   3834  CE2 TYR   248      43.292  19.839  28.706  1.00  0.00           C  
ATOM   3835  HE2 TYR   248      43.003  20.253  29.672  1.00  0.00           H  
ATOM   3836  CD2 TYR   248      44.664  19.692  28.511  1.00  0.00           C  
ATOM   3837  HD2 TYR   248      45.351  19.989  29.303  1.00  0.00           H  
ATOM   3838  C   TYR   248      48.752  17.752  28.122  1.00  0.00           C  
ATOM   3839  O   TYR   248      49.536  18.652  28.308  1.00  0.00           O  
ATOM   3840  N   GLU   249      48.994  16.661  27.563  1.00  0.00           N  
ATOM   3841  H   GLU   249      48.140  16.029  27.320  1.00  0.00           H  
ATOM   3842  CA  GLU   249      50.321  16.175  27.120  1.00  0.00           C  
ATOM   3843  HA  GLU   249      50.893  16.020  28.035  1.00  0.00           H  
ATOM   3844  CB  GLU   249      50.187  14.873  26.349  1.00  0.00           C  
ATOM   3845  HB2 GLU   249      51.046  14.828  25.818  1.00  0.00           H  
ATOM   3846  HB3 GLU   249      50.199  14.000  27.001  1.00  0.00           H  
ATOM   3847  CG  GLU   249      49.050  14.881  25.270  1.00  0.00           C  
ATOM   3848  HG2 GLU   249      49.036  15.876  24.825  1.00  0.00           H  
ATOM   3849  HG3 GLU   249      49.394  14.213  24.595  1.00  0.00           H  
ATOM   3850  CD  GLU   249      47.695  14.486  25.797  1.00  0.00           C  
ATOM   3851  OE1 GLU   249      46.973  15.411  26.129  1.00  0.00           O  
ATOM   3852  OE2 GLU   249      47.533  13.289  26.112  1.00  0.00           O  
ATOM   3853  C   GLU   249      51.037  17.299  26.192  1.00  0.00           C  
ATOM   3854  O   GLU   249      50.478  17.709  25.140  1.00  0.00           O  
ATOM   3855  N   GLY   250      52.259  17.534  26.530  1.00  0.00           N  
ATOM   3856  H   GLY   250      52.665  17.099  27.346  1.00  0.00           H  
ATOM   3857  CA  GLY   250      53.049  18.481  25.735  1.00  0.00           C  
ATOM   3858  HA2 GLY   250      54.071  18.445  26.110  1.00  0.00           H  
ATOM   3859  HA3 GLY   250      53.118  18.125  24.707  1.00  0.00           H  
ATOM   3860  C   GLY   250      52.520  19.946  25.811  1.00  0.00           C  
ATOM   3861  O   GLY   250      53.201  20.762  25.223  1.00  0.00           O  
ATOM   3862  N   ALA   251      51.405  20.303  26.410  1.00  0.00           N  
ATOM   3863  H   ALA   251      50.940  19.576  27.060  1.00  0.00           H  
ATOM   3864  CA  ALA   251      50.734  21.615  26.084  1.00  0.00           C  
ATOM   3865  HA  ALA   251      51.084  21.877  25.096  1.00  0.00           H  
ATOM   3866  CB  ALA   251      49.249  21.355  26.050  1.00  0.00           C  
ATOM   3867  HB1 ALA   251      48.698  22.061  25.705  1.00  0.00           H  
ATOM   3868  HB2 ALA   251      49.103  20.456  25.470  1.00  0.00           H  
ATOM   3869  HB3 ALA   251      49.001  21.187  27.088  1.00  0.00           H  
ATOM   3870  C   ALA   251      51.125  22.735  27.116  1.00  0.00           C  
ATOM   3871  O   ALA   251      51.428  22.467  28.264  1.00  0.00           O  
ATOM   3872  N   TYR   252      51.136  23.985  26.647  1.00  0.00           N  
ATOM   3873  H   TYR   252      50.854  24.175  25.612  1.00  0.00           H  
ATOM   3874  CA  TYR   252      51.629  25.166  27.410  1.00  0.00           C  
ATOM   3875  HA  TYR   252      52.331  24.847  28.181  1.00  0.00           H  
ATOM   3876  CB  TYR   252      52.412  26.076  26.383  1.00  0.00           C  
ATOM   3877  HB2 TYR   252      51.708  26.160  25.664  1.00  0.00           H  
ATOM   3878  HB3 TYR   252      52.593  27.064  26.780  1.00  0.00           H  
ATOM   3879  CG  TYR   252      53.622  25.605  25.655  1.00  0.00           C  
ATOM   3880  CD1 TYR   252      54.185  24.308  25.812  1.00  0.00           C  
ATOM   3881  HD1 TYR   252      53.644  23.505  26.290  1.00  0.00           H  
ATOM   3882  CE1 TYR   252      55.402  24.050  25.190  1.00  0.00           C  
ATOM   3883  HE1 TYR   252      55.686  23.087  25.302  1.00  0.00           H  
ATOM   3884  CZ  TYR   252      56.194  24.935  24.462  1.00  0.00           C  
ATOM   3885  OH  TYR   252      57.509  24.651  24.133  1.00  0.00           O  
ATOM   3886  HH  TYR   252      57.818  23.663  24.473  1.00  0.00           H  
ATOM   3887  CE2 TYR   252      55.650  26.233  24.172  1.00  0.00           C  
ATOM   3888  HE2 TYR   252      56.251  26.998  23.680  1.00  0.00           H  
ATOM   3889  CD2 TYR   252      54.408  26.518  24.856  1.00  0.00           C  
ATOM   3890  HD2 TYR   252      54.056  27.549  24.817  1.00  0.00           H  
ATOM   3891  C   TYR   252      50.467  25.998  28.100  1.00  0.00           C  
ATOM   3892  O   TYR   252      49.388  25.428  28.315  1.00  0.00           O  
ATOM   3893  N   HID   253      50.853  27.189  28.612  1.00  0.00           N  
ATOM   3894  H   HID   253      51.747  27.587  28.363  1.00  0.00           H  
ATOM   3895  CA  HID   253      50.068  27.770  29.699  1.00  0.00           C  
ATOM   3896  HA  HID   253      49.824  27.038  30.469  1.00  0.00           H  
ATOM   3897  CB  HID   253      50.866  28.961  30.273  1.00  0.00           C  
ATOM   3898  HB2 HID   253      51.872  28.548  30.543  1.00  0.00           H  
ATOM   3899  HB3 HID   253      51.040  29.738  29.551  1.00  0.00           H  
ATOM   3900  CG  HID   253      50.250  29.569  31.531  1.00  0.00           C  
ATOM   3901  ND1 HID   253      49.981  28.846  32.667  1.00  0.00           N  
ATOM   3902  HD1 HID   253      50.312  27.827  32.711  1.00  0.00           H  
ATOM   3903  CE1 HID   253      49.397  29.691  33.577  1.00  0.00           C  
ATOM   3904  HE1 HID   253      48.969  29.329  34.475  1.00  0.00           H  
ATOM   3905  NE2 HID   253      49.312  30.927  33.095  1.00  0.00           N  
ATOM   3906  CD2 HID   253      49.752  30.869  31.807  1.00  0.00           C  
ATOM   3907  HD2 HID   253      49.836  31.648  31.068  1.00  0.00           H  
ATOM   3908  C   HID   253      48.684  28.292  29.301  1.00  0.00           C  
ATOM   3909  O   HID   253      47.733  28.267  30.133  1.00  0.00           O  
ATOM   3910  N   VAL   254      48.490  28.746  28.097  1.00  0.00           N  
ATOM   3911  H   VAL   254      49.210  28.753  27.388  1.00  0.00           H  
ATOM   3912  CA  VAL   254      47.199  29.230  27.648  1.00  0.00           C  
ATOM   3913  HA  VAL   254      46.499  29.374  28.471  1.00  0.00           H  
ATOM   3914  CB  VAL   254      47.390  30.638  27.041  1.00  0.00           C  
ATOM   3915  HB  VAL   254      47.895  30.680  26.076  1.00  0.00           H  
ATOM   3916  CG1 VAL   254      45.978  31.233  26.788  1.00  0.00           C  
ATOM   3917 HG11 VAL   254      45.481  31.379  27.747  1.00  0.00           H  
ATOM   3918 HG12 VAL   254      46.169  32.258  26.469  1.00  0.00           H  
ATOM   3919 HG13 VAL   254      45.388  30.741  26.015  1.00  0.00           H  
ATOM   3920  CG2 VAL   254      48.002  31.626  28.064  1.00  0.00           C  
ATOM   3921 HG21 VAL   254      49.032  31.436  28.364  1.00  0.00           H  
ATOM   3922 HG22 VAL   254      48.005  32.658  27.715  1.00  0.00           H  
ATOM   3923 HG23 VAL   254      47.501  31.540  29.028  1.00  0.00           H  
ATOM   3924  C   VAL   254      46.508  28.195  26.647  1.00  0.00           C  
ATOM   3925  O   VAL   254      46.544  28.336  25.414  1.00  0.00           O  
ATOM   3926  N   LEU   255      45.852  27.234  27.374  1.00  0.00           N  
ATOM   3927  H   LEU   255      46.173  27.108  28.323  1.00  0.00           H  
ATOM   3928  CA  LEU   255      45.156  26.125  26.747  1.00  0.00           C  
ATOM   3929  HA  LEU   255      45.972  25.627  26.224  1.00  0.00           H  
ATOM   3930  CB  LEU   255      44.514  25.099  27.754  1.00  0.00           C  
ATOM   3931  HB2 LEU   255      43.755  25.633  28.326  1.00  0.00           H  
ATOM   3932  HB3 LEU   255      43.997  24.339  27.169  1.00  0.00           H  
ATOM   3933  CG  LEU   255      45.515  24.343  28.606  1.00  0.00           C  
ATOM   3934  HG  LEU   255      46.318  24.961  29.007  1.00  0.00           H  
ATOM   3935  CD1 LEU   255      44.849  23.628  29.779  1.00  0.00           C  
ATOM   3936 HD11 LEU   255      44.456  24.476  30.339  1.00  0.00           H  
ATOM   3937 HD12 LEU   255      44.007  23.021  29.446  1.00  0.00           H  
ATOM   3938 HD13 LEU   255      45.619  23.167  30.399  1.00  0.00           H  
ATOM   3939  CD2 LEU   255      46.132  23.277  27.628  1.00  0.00           C  
ATOM   3940 HD21 LEU   255      46.726  23.770  26.858  1.00  0.00           H  
ATOM   3941 HD22 LEU   255      46.811  22.570  28.105  1.00  0.00           H  
ATOM   3942 HD23 LEU   255      45.334  22.779  27.077  1.00  0.00           H  
ATOM   3943  C   LEU   255      44.106  26.612  25.673  1.00  0.00           C  
ATOM   3944  O   LEU   255      43.959  25.989  24.593  1.00  0.00           O  
ATOM   3945  N   HIE   256      43.439  27.715  25.907  1.00  0.00           N  
ATOM   3946  H   HIE   256      43.538  28.197  26.789  1.00  0.00           H  
ATOM   3947  CA  HIE   256      42.481  28.285  24.971  1.00  0.00           C  
ATOM   3948  HA  HIE   256      41.958  27.468  24.474  1.00  0.00           H  
ATOM   3949  CB  HIE   256      41.393  29.078  25.705  1.00  0.00           C  
ATOM   3950  HB2 HIE   256      40.654  29.543  25.053  1.00  0.00           H  
ATOM   3951  HB3 HIE   256      40.772  28.359  26.240  1.00  0.00           H  
ATOM   3952  CG  HIE   256      41.952  29.997  26.814  1.00  0.00           C  
ATOM   3953  ND1 HIE   256      42.650  29.576  27.948  1.00  0.00           N  
ATOM   3954  CE1 HIE   256      42.971  30.665  28.622  1.00  0.00           C  
ATOM   3955  HE1 HIE   256      43.560  30.692  29.527  1.00  0.00           H  
ATOM   3956  NE2 HIE   256      42.597  31.746  27.915  1.00  0.00           N  
ATOM   3957  HE2 HIE   256      42.810  32.699  28.172  1.00  0.00           H  
ATOM   3958  CD2 HIE   256      42.049  31.339  26.743  1.00  0.00           C  
ATOM   3959  HD2 HIE   256      41.927  31.952  25.862  1.00  0.00           H  
ATOM   3960  C   HIE   256      42.977  29.092  23.749  1.00  0.00           C  
ATOM   3961  O   HIE   256      42.225  29.334  22.800  1.00  0.00           O  
ATOM   3962  N   LYS   257      44.258  29.431  23.817  1.00  0.00           N  
ATOM   3963  H   LYS   257      44.928  28.974  24.419  1.00  0.00           H  
ATOM   3964  CA  LYS   257      45.055  30.021  22.786  1.00  0.00           C  
ATOM   3965  HA  LYS   257      44.465  30.035  21.870  1.00  0.00           H  
ATOM   3966  CB  LYS   257      45.473  31.456  23.193  1.00  0.00           C  
ATOM   3967  HB2 LYS   257      46.293  31.433  23.912  1.00  0.00           H  
ATOM   3968  HB3 LYS   257      45.949  31.911  22.324  1.00  0.00           H  
ATOM   3969  CG  LYS   257      44.365  32.331  23.789  1.00  0.00           C  
ATOM   3970  HG2 LYS   257      43.835  31.745  24.540  1.00  0.00           H  
ATOM   3971  HG3 LYS   257      44.806  33.172  24.323  1.00  0.00           H  
ATOM   3972  CD  LYS   257      43.450  32.874  22.665  1.00  0.00           C  
ATOM   3973  HD2 LYS   257      43.959  33.219  21.765  1.00  0.00           H  
ATOM   3974  HD3 LYS   257      42.704  32.142  22.356  1.00  0.00           H  
ATOM   3975  CE  LYS   257      42.737  34.103  23.171  1.00  0.00           C  
ATOM   3976  HE2 LYS   257      42.318  33.774  24.122  1.00  0.00           H  
ATOM   3977  HE3 LYS   257      43.376  34.952  23.417  1.00  0.00           H  
ATOM   3978  NZ  LYS   257      41.633  34.558  22.191  1.00  0.00           N  
ATOM   3979  HZ1 LYS   257      41.261  35.472  22.409  1.00  0.00           H  
ATOM   3980  HZ2 LYS   257      42.043  34.581  21.268  1.00  0.00           H  
ATOM   3981  HZ3 LYS   257      40.919  33.845  22.223  1.00  0.00           H  
ATOM   3982  C   LYS   257      46.264  29.140  22.282  1.00  0.00           C  
ATOM   3983  O   LYS   257      47.329  29.603  21.889  1.00  0.00           O  
ATOM   3984  N   GLU   258      46.126  27.828  22.464  1.00  0.00           N  
ATOM   3985  H   GLU   258      45.180  27.552  22.684  1.00  0.00           H  
ATOM   3986  CA  GLU   258      47.045  26.699  22.232  1.00  0.00           C  
ATOM   3987  HA  GLU   258      48.091  27.008  22.225  1.00  0.00           H  
ATOM   3988  CB  GLU   258      46.946  25.538  23.256  1.00  0.00           C  
ATOM   3989  HB2 GLU   258      46.168  25.689  24.005  1.00  0.00           H  
ATOM   3990  HB3 GLU   258      46.590  24.656  22.725  1.00  0.00           H  
ATOM   3991  CG  GLU   258      48.234  25.345  24.046  1.00  0.00           C  
ATOM   3992  HG2 GLU   258      48.567  26.328  24.377  1.00  0.00           H  
ATOM   3993  HG3 GLU   258      48.001  24.699  24.892  1.00  0.00           H  
ATOM   3994  CD  GLU   258      49.365  24.621  23.324  1.00  0.00           C  
ATOM   3995  OE1 GLU   258      49.130  23.973  22.300  1.00  0.00           O  
ATOM   3996  OE2 GLU   258      50.559  24.589  23.777  1.00  0.00           O  
ATOM   3997  C   GLU   258      46.826  26.230  20.701  1.00  0.00           C  
ATOM   3998  O   GLU   258      45.951  26.781  20.104  1.00  0.00           O  
ATOM   3999  N   LEU   259      47.545  25.222  20.222  1.00  0.00           N  
ATOM   4000  H   LEU   259      48.189  24.731  20.826  1.00  0.00           H  
ATOM   4001  CA  LEU   259      47.302  24.520  18.956  1.00  0.00           C  
ATOM   4002  HA  LEU   259      47.502  25.233  18.157  1.00  0.00           H  
ATOM   4003  CB  LEU   259      48.322  23.323  18.853  1.00  0.00           C  
ATOM   4004  HB2 LEU   259      48.102  22.749  19.753  1.00  0.00           H  
ATOM   4005  HB3 LEU   259      48.000  22.730  17.997  1.00  0.00           H  
ATOM   4006  CG  LEU   259      49.824  23.616  18.802  1.00  0.00           C  
ATOM   4007  HG  LEU   259      50.095  24.045  19.766  1.00  0.00           H  
ATOM   4008  CD1 LEU   259      50.636  22.285  18.726  1.00  0.00           C  
ATOM   4009 HD11 LEU   259      51.678  22.467  18.990  1.00  0.00           H  
ATOM   4010 HD12 LEU   259      50.270  21.543  19.436  1.00  0.00           H  
ATOM   4011 HD13 LEU   259      50.597  21.828  17.737  1.00  0.00           H  
ATOM   4012  CD2 LEU   259      50.248  24.587  17.756  1.00  0.00           C  
ATOM   4013 HD21 LEU   259      51.306  24.782  17.930  1.00  0.00           H  
ATOM   4014 HD22 LEU   259      50.116  24.123  16.778  1.00  0.00           H  
ATOM   4015 HD23 LEU   259      49.678  25.517  17.764  1.00  0.00           H  
ATOM   4016  C   LEU   259      45.881  23.923  18.895  1.00  0.00           C  
ATOM   4017  O   LEU   259      45.441  23.399  19.898  1.00  0.00           O  
ATOM   4018  N   PRO   260      45.208  24.045  17.733  1.00  0.00           N  
ATOM   4019  CD  PRO   260      45.650  24.674  16.436  1.00  0.00           C  
ATOM   4020  HD2 PRO   260      46.505  24.266  15.897  1.00  0.00           H  
ATOM   4021  HD3 PRO   260      45.932  25.701  16.669  1.00  0.00           H  
ATOM   4022  CG  PRO   260      44.476  24.641  15.474  1.00  0.00           C  
ATOM   4023  HG2 PRO   260      44.756  24.489  14.431  1.00  0.00           H  
ATOM   4024  HG3 PRO   260      43.887  25.531  15.696  1.00  0.00           H  
ATOM   4025  CB  PRO   260      43.602  23.507  16.054  1.00  0.00           C  
ATOM   4026  HB2 PRO   260      43.924  22.562  15.618  1.00  0.00           H  
ATOM   4027  HB3 PRO   260      42.577  23.703  15.740  1.00  0.00           H  
ATOM   4028  CA  PRO   260      43.789  23.562  17.570  1.00  0.00           C  
ATOM   4029  HA  PRO   260      43.091  24.232  18.072  1.00  0.00           H  
ATOM   4030  C   PRO   260      43.519  22.107  18.084  1.00  0.00           C  
ATOM   4031  O   PRO   260      42.453  21.858  18.703  1.00  0.00           O  
ATOM   4032  N   GLU   261      44.488  21.181  17.947  1.00  0.00           N  
ATOM   4033  H   GLU   261      45.342  21.440  17.474  1.00  0.00           H  
ATOM   4034  CA  GLU   261      44.304  19.772  18.395  1.00  0.00           C  
ATOM   4035  HA  GLU   261      43.284  19.442  18.202  1.00  0.00           H  
ATOM   4036  CB  GLU   261      45.270  18.826  17.624  1.00  0.00           C  
ATOM   4037  HB2 GLU   261      45.133  17.819  18.019  1.00  0.00           H  
ATOM   4038  HB3 GLU   261      44.905  18.850  16.597  1.00  0.00           H  
ATOM   4039  CG  GLU   261      46.749  19.266  17.778  1.00  0.00           C  
ATOM   4040  HG2 GLU   261      46.786  19.890  18.671  1.00  0.00           H  
ATOM   4041  HG3 GLU   261      47.272  18.316  17.883  1.00  0.00           H  
ATOM   4042  CD  GLU   261      47.266  20.074  16.578  1.00  0.00           C  
ATOM   4043  OE1 GLU   261      48.287  19.651  15.949  1.00  0.00           O  
ATOM   4044  OE2 GLU   261      46.825  21.218  16.298  1.00  0.00           O  
ATOM   4045  C   GLU   261      44.389  19.703  19.969  1.00  0.00           C  
ATOM   4046  O   GLU   261      43.934  18.709  20.525  1.00  0.00           O  
ATOM   4047  N   VAL   262      44.600  20.802  20.698  1.00  0.00           N  
ATOM   4048  H   VAL   262      44.623  21.641  20.136  1.00  0.00           H  
ATOM   4049  CA  VAL   262      44.280  21.019  22.119  1.00  0.00           C  
ATOM   4050  HA  VAL   262      44.156  20.038  22.578  1.00  0.00           H  
ATOM   4051  CB  VAL   262      45.468  21.749  22.804  1.00  0.00           C  
ATOM   4052  HB  VAL   262      45.745  22.685  22.321  1.00  0.00           H  
ATOM   4053  CG1 VAL   262      45.321  22.146  24.292  1.00  0.00           C  
ATOM   4054 HG11 VAL   262      44.988  21.268  24.844  1.00  0.00           H  
ATOM   4055 HG12 VAL   262      46.283  22.475  24.686  1.00  0.00           H  
ATOM   4056 HG13 VAL   262      44.633  22.987  24.382  1.00  0.00           H  
ATOM   4057  CG2 VAL   262      46.803  20.943  22.622  1.00  0.00           C  
ATOM   4058 HG21 VAL   262      47.129  20.941  21.582  1.00  0.00           H  
ATOM   4059 HG22 VAL   262      47.597  21.348  23.249  1.00  0.00           H  
ATOM   4060 HG23 VAL   262      46.740  19.945  23.055  1.00  0.00           H  
ATOM   4061  C   VAL   262      43.028  21.788  22.256  1.00  0.00           C  
ATOM   4062  O   VAL   262      42.076  21.368  22.894  1.00  0.00           O  
ATOM   4063  N   THR   263      43.077  23.021  21.719  1.00  0.00           N  
ATOM   4064  H   THR   263      44.028  23.204  21.430  1.00  0.00           H  
ATOM   4065  CA  THR   263      42.075  24.051  21.906  1.00  0.00           C  
ATOM   4066  HA  THR   263      42.039  24.288  22.970  1.00  0.00           H  
ATOM   4067  CB  THR   263      42.484  25.361  21.201  1.00  0.00           C  
ATOM   4068  HB  THR   263      42.635  25.269  20.126  1.00  0.00           H  
ATOM   4069  CG2 THR   263      41.509  26.407  21.503  1.00  0.00           C  
ATOM   4070 HG21 THR   263      40.518  26.205  21.097  1.00  0.00           H  
ATOM   4071 HG22 THR   263      41.476  26.458  22.591  1.00  0.00           H  
ATOM   4072 HG23 THR   263      41.804  27.355  21.054  1.00  0.00           H  
ATOM   4073  OG1 THR   263      43.737  25.763  21.635  1.00  0.00           O  
ATOM   4074  HG1 THR   263      43.785  25.704  22.592  1.00  0.00           H  
ATOM   4075  C   THR   263      40.649  23.552  21.584  1.00  0.00           C  
ATOM   4076  O   THR   263      39.793  23.827  22.363  1.00  0.00           O  
ATOM   4077  N   ASN   264      40.378  22.865  20.444  1.00  0.00           N  
ATOM   4078  H   ASN   264      41.095  22.936  19.735  1.00  0.00           H  
ATOM   4079  CA  ASN   264      38.954  22.470  20.133  1.00  0.00           C  
ATOM   4080  HA  ASN   264      38.323  23.358  20.162  1.00  0.00           H  
ATOM   4081  CB  ASN   264      38.816  21.947  18.685  1.00  0.00           C  
ATOM   4082  HB2 ASN   264      37.757  22.052  18.449  1.00  0.00           H  
ATOM   4083  HB3 ASN   264      39.459  22.446  17.959  1.00  0.00           H  
ATOM   4084  CG  ASN   264      39.056  20.429  18.633  1.00  0.00           C  
ATOM   4085  OD1 ASN   264      38.141  19.568  18.555  1.00  0.00           O  
ATOM   4086  ND2 ASN   264      40.309  20.032  18.686  1.00  0.00           N  
ATOM   4087 HD21 ASN   264      40.611  19.071  18.616  1.00  0.00           H  
ATOM   4088 HD22 ASN   264      40.918  20.836  18.739  1.00  0.00           H  
ATOM   4089  C   ASN   264      38.439  21.559  21.251  1.00  0.00           C  
ATOM   4090  O   ASN   264      37.283  21.562  21.577  1.00  0.00           O  
ATOM   4091  N   SER   265      39.364  20.722  21.774  1.00  0.00           N  
ATOM   4092  H   SER   265      40.329  20.971  21.610  1.00  0.00           H  
ATOM   4093  CA  SER   265      38.998  19.726  22.742  1.00  0.00           C  
ATOM   4094  HA  SER   265      37.987  19.375  22.534  1.00  0.00           H  
ATOM   4095  CB  SER   265      39.967  18.530  22.615  1.00  0.00           C  
ATOM   4096  HB2 SER   265      40.072  18.348  21.545  1.00  0.00           H  
ATOM   4097  HB3 SER   265      40.963  18.866  22.905  1.00  0.00           H  
ATOM   4098  OG  SER   265      39.497  17.462  23.356  1.00  0.00           O  
ATOM   4099  HG  SER   265      38.878  16.944  22.837  1.00  0.00           H  
ATOM   4100  C   SER   265      38.942  20.374  24.147  1.00  0.00           C  
ATOM   4101  O   SER   265      38.095  20.004  24.952  1.00  0.00           O  
ATOM   4102  N   VAL   266      39.550  21.514  24.332  1.00  0.00           N  
ATOM   4103  H   VAL   266      40.237  21.775  23.639  1.00  0.00           H  
ATOM   4104  CA  VAL   266      39.328  22.357  25.550  1.00  0.00           C  
ATOM   4105  HA  VAL   266      39.445  21.759  26.454  1.00  0.00           H  
ATOM   4106  CB  VAL   266      40.208  23.621  25.631  1.00  0.00           C  
ATOM   4107  HB  VAL   266      40.211  24.110  24.657  1.00  0.00           H  
ATOM   4108  CG1 VAL   266      39.776  24.637  26.746  1.00  0.00           C  
ATOM   4109 HG11 VAL   266      39.657  24.325  27.783  1.00  0.00           H  
ATOM   4110 HG12 VAL   266      40.549  25.403  26.677  1.00  0.00           H  
ATOM   4111 HG13 VAL   266      38.871  25.173  26.458  1.00  0.00           H  
ATOM   4112  CG2 VAL   266      41.631  23.255  25.886  1.00  0.00           C  
ATOM   4113 HG21 VAL   266      42.250  24.144  25.771  1.00  0.00           H  
ATOM   4114 HG22 VAL   266      41.768  22.826  26.879  1.00  0.00           H  
ATOM   4115 HG23 VAL   266      42.004  22.592  25.106  1.00  0.00           H  
ATOM   4116  C   VAL   266      37.885  22.882  25.495  1.00  0.00           C  
ATOM   4117  O   VAL   266      37.061  22.793  26.369  1.00  0.00           O  
ATOM   4118  N   PHE   267      37.452  23.436  24.332  1.00  0.00           N  
ATOM   4119  H   PHE   267      38.033  23.278  23.521  1.00  0.00           H  
ATOM   4120  CA  PHE   267      36.102  24.054  24.211  1.00  0.00           C  
ATOM   4121  HA  PHE   267      35.950  24.833  24.958  1.00  0.00           H  
ATOM   4122  CB  PHE   267      35.897  24.801  22.877  1.00  0.00           C  
ATOM   4123  HB2 PHE   267      36.138  24.148  22.038  1.00  0.00           H  
ATOM   4124  HB3 PHE   267      34.810  24.882  22.837  1.00  0.00           H  
ATOM   4125  CG  PHE   267      36.538  26.143  22.750  1.00  0.00           C  
ATOM   4126  CD1 PHE   267      37.935  26.395  22.975  1.00  0.00           C  
ATOM   4127  HD1 PHE   267      38.573  25.580  23.284  1.00  0.00           H  
ATOM   4128  CE1 PHE   267      38.401  27.701  22.920  1.00  0.00           C  
ATOM   4129  HE1 PHE   267      39.460  27.853  23.069  1.00  0.00           H  
ATOM   4130  CZ  PHE   267      37.623  28.760  22.525  1.00  0.00           C  
ATOM   4131  HZ  PHE   267      38.044  29.728  22.295  1.00  0.00           H  
ATOM   4132  CE2 PHE   267      36.249  28.494  22.192  1.00  0.00           C  
ATOM   4133  HE2 PHE   267      35.649  29.334  21.876  1.00  0.00           H  
ATOM   4134  CD2 PHE   267      35.683  27.212  22.385  1.00  0.00           C  
ATOM   4135  HD2 PHE   267      34.649  26.946  22.222  1.00  0.00           H  
ATOM   4136  C   PHE   267      35.045  22.993  24.420  1.00  0.00           C  
ATOM   4137  O   PHE   267      34.024  23.196  25.100  1.00  0.00           O  
ATOM   4138  N   HID   268      35.307  21.823  23.834  1.00  0.00           N  
ATOM   4139  H   HID   268      36.103  21.804  23.213  1.00  0.00           H  
ATOM   4140  CA  HID   268      34.336  20.714  23.993  1.00  0.00           C  
ATOM   4141  HA  HID   268      33.357  21.009  23.614  1.00  0.00           H  
ATOM   4142  CB  HID   268      34.727  19.612  23.014  1.00  0.00           C  
ATOM   4143  HB2 HID   268      34.207  19.810  22.076  1.00  0.00           H  
ATOM   4144  HB3 HID   268      35.809  19.612  22.879  1.00  0.00           H  
ATOM   4145  CG  HID   268      34.477  18.211  23.559  1.00  0.00           C  
ATOM   4146  ND1 HID   268      33.158  17.710  23.691  1.00  0.00           N  
ATOM   4147  HD1 HID   268      32.307  18.192  23.438  1.00  0.00           H  
ATOM   4148  CE1 HID   268      33.240  16.475  24.246  1.00  0.00           C  
ATOM   4149  HE1 HID   268      32.419  15.862  24.587  1.00  0.00           H  
ATOM   4150  NE2 HID   268      34.536  16.189  24.412  1.00  0.00           N  
ATOM   4151  CD2 HID   268      35.348  17.298  23.984  1.00  0.00           C  
ATOM   4152  HD2 HID   268      36.426  17.301  24.035  1.00  0.00           H  
ATOM   4153  C   HID   268      34.178  20.179  25.471  1.00  0.00           C  
ATOM   4154  O   HID   268      33.080  19.764  25.883  1.00  0.00           O  
ATOM   4155  N   GLU   269      35.292  20.132  26.197  1.00  0.00           N  
ATOM   4156  H   GLU   269      36.193  20.428  25.851  1.00  0.00           H  
ATOM   4157  CA  GLU   269      35.325  19.684  27.594  1.00  0.00           C  
ATOM   4158  HA  GLU   269      34.946  18.663  27.654  1.00  0.00           H  
ATOM   4159  CB  GLU   269      36.781  19.617  28.082  1.00  0.00           C  
ATOM   4160  HB2 GLU   269      37.432  19.516  27.214  1.00  0.00           H  
ATOM   4161  HB3 GLU   269      37.027  20.571  28.547  1.00  0.00           H  
ATOM   4162  CG  GLU   269      37.093  18.534  29.188  1.00  0.00           C  
ATOM   4163  HG2 GLU   269      38.144  18.677  29.441  1.00  0.00           H  
ATOM   4164  HG3 GLU   269      36.573  18.833  30.099  1.00  0.00           H  
ATOM   4165  CD  GLU   269      36.817  17.040  28.844  1.00  0.00           C  
ATOM   4166  OE1 GLU   269      37.732  16.358  28.296  1.00  0.00           O  
ATOM   4167  OE2 GLU   269      35.607  16.723  28.789  1.00  0.00           O  
ATOM   4168  C   GLU   269      34.394  20.675  28.397  1.00  0.00           C  
ATOM   4169  O   GLU   269      33.466  20.231  28.999  1.00  0.00           O  
ATOM   4170  N   ILE   270      34.749  21.928  28.424  1.00  0.00           N  
ATOM   4171  H   ILE   270      35.507  22.242  27.835  1.00  0.00           H  
ATOM   4172  CA  ILE   270      33.933  22.915  29.149  1.00  0.00           C  
ATOM   4173  HA  ILE   270      34.078  22.675  30.202  1.00  0.00           H  
ATOM   4174  CB  ILE   270      34.489  24.291  28.878  1.00  0.00           C  
ATOM   4175  HB  ILE   270      34.528  24.423  27.797  1.00  0.00           H  
ATOM   4176  CG2 ILE   270      33.603  25.328  29.546  1.00  0.00           C  
ATOM   4177 HG21 ILE   270      32.715  25.517  28.943  1.00  0.00           H  
ATOM   4178 HG22 ILE   270      33.357  25.002  30.557  1.00  0.00           H  
ATOM   4179 HG23 ILE   270      34.099  26.299  29.530  1.00  0.00           H  
ATOM   4180  CG1 ILE   270      35.958  24.437  29.424  1.00  0.00           C  
ATOM   4181 HG12 ILE   270      35.881  24.239  30.493  1.00  0.00           H  
ATOM   4182 HG13 ILE   270      36.559  23.616  29.035  1.00  0.00           H  
ATOM   4183  CD1 ILE   270      36.720  25.767  29.294  1.00  0.00           C  
ATOM   4184 HD11 ILE   270      37.693  25.724  29.784  1.00  0.00           H  
ATOM   4185 HD12 ILE   270      36.934  26.033  28.259  1.00  0.00           H  
ATOM   4186 HD13 ILE   270      36.180  26.569  29.797  1.00  0.00           H  
ATOM   4187  C   ILE   270      32.484  22.836  28.792  1.00  0.00           C  
ATOM   4188  O   ILE   270      31.626  22.829  29.700  1.00  0.00           O  
ATOM   4189  N   ASN   271      32.180  22.908  27.501  1.00  0.00           N  
ATOM   4190  H   ASN   271      32.957  22.797  26.866  1.00  0.00           H  
ATOM   4191  CA  ASN   271      30.797  22.786  26.897  1.00  0.00           C  
ATOM   4192  HA  ASN   271      30.155  23.632  27.144  1.00  0.00           H  
ATOM   4193  CB  ASN   271      30.862  22.569  25.368  1.00  0.00           C  
ATOM   4194  HB2 ASN   271      31.270  23.481  24.933  1.00  0.00           H  
ATOM   4195  HB3 ASN   271      31.468  21.672  25.240  1.00  0.00           H  
ATOM   4196  CG  ASN   271      29.530  22.255  24.626  1.00  0.00           C  
ATOM   4197  OD1 ASN   271      28.873  21.179  24.881  1.00  0.00           O  
ATOM   4198  ND2 ASN   271      28.985  23.128  23.770  1.00  0.00           N  
ATOM   4199 HD21 ASN   271      28.130  22.904  23.282  1.00  0.00           H  
ATOM   4200 HD22 ASN   271      29.556  23.942  23.595  1.00  0.00           H  
ATOM   4201  C   ASN   271      30.088  21.642  27.669  1.00  0.00           C  
ATOM   4202  O   ASN   271      28.987  21.792  28.272  1.00  0.00           O  
ATOM   4203  N   MET   272      30.692  20.457  27.733  1.00  0.00           N  
ATOM   4204  H   MET   272      31.647  20.281  27.455  1.00  0.00           H  
ATOM   4205  CA  MET   272      30.063  19.243  28.310  1.00  0.00           C  
ATOM   4206  HA  MET   272      29.068  19.173  27.870  1.00  0.00           H  
ATOM   4207  CB  MET   272      30.956  18.023  28.026  1.00  0.00           C  
ATOM   4208  HB2 MET   272      30.740  17.881  26.967  1.00  0.00           H  
ATOM   4209  HB3 MET   272      31.983  18.303  28.258  1.00  0.00           H  
ATOM   4210  CG  MET   272      30.378  16.733  28.710  1.00  0.00           C  
ATOM   4211  HG2 MET   272      30.742  15.847  28.190  1.00  0.00           H  
ATOM   4212  HG3 MET   272      30.662  16.725  29.762  1.00  0.00           H  
ATOM   4213  SD  MET   272      28.589  16.569  28.657  1.00  0.00           S  
ATOM   4214  CE  MET   272      28.446  14.806  29.047  1.00  0.00           C  
ATOM   4215  HE1 MET   272      28.950  14.662  30.002  1.00  0.00           H  
ATOM   4216  HE2 MET   272      27.429  14.416  29.092  1.00  0.00           H  
ATOM   4217  HE3 MET   272      28.889  14.217  28.245  1.00  0.00           H  
ATOM   4218  C   MET   272      29.924  19.476  29.800  1.00  0.00           C  
ATOM   4219  O   MET   272      28.796  19.369  30.325  1.00  0.00           O  
ATOM   4220  N   TRP   273      30.978  19.843  30.537  1.00  0.00           N  
ATOM   4221  H   TRP   273      31.910  19.919  30.156  1.00  0.00           H  
ATOM   4222  CA  TRP   273      30.902  19.804  31.969  1.00  0.00           C  
ATOM   4223  HA  TRP   273      30.564  18.821  32.296  1.00  0.00           H  
ATOM   4224  CB  TRP   273      32.266  19.962  32.528  1.00  0.00           C  
ATOM   4225  HB2 TRP   273      32.783  20.758  31.993  1.00  0.00           H  
ATOM   4226  HB3 TRP   273      32.143  20.215  33.581  1.00  0.00           H  
ATOM   4227  CG  TRP   273      32.954  18.646  32.533  1.00  0.00           C  
ATOM   4228  CD1 TRP   273      33.767  18.179  31.582  1.00  0.00           C  
ATOM   4229  HD1 TRP   273      33.948  18.708  30.658  1.00  0.00           H  
ATOM   4230  NE1 TRP   273      34.173  16.914  31.908  1.00  0.00           N  
ATOM   4231  HE1 TRP   273      34.926  16.424  31.445  1.00  0.00           H  
ATOM   4232  CE2 TRP   273      33.753  16.449  33.171  1.00  0.00           C  
ATOM   4233  CZ2 TRP   273      33.894  15.279  33.949  1.00  0.00           C  
ATOM   4234  HZ2 TRP   273      34.483  14.511  33.470  1.00  0.00           H  
ATOM   4235  CH2 TRP   273      33.219  15.155  35.160  1.00  0.00           C  
ATOM   4236  HH2 TRP   273      33.227  14.265  35.771  1.00  0.00           H  
ATOM   4237  CZ3 TRP   273      32.392  16.215  35.547  1.00  0.00           C  
ATOM   4238  HZ3 TRP   273      31.759  16.127  36.418  1.00  0.00           H  
ATOM   4239  CE3 TRP   273      32.279  17.388  34.798  1.00  0.00           C  
ATOM   4240  HE3 TRP   273      31.568  18.139  35.108  1.00  0.00           H  
ATOM   4241  CD2 TRP   273      32.957  17.539  33.597  1.00  0.00           C  
ATOM   4242  C   TRP   273      29.917  20.787  32.556  1.00  0.00           C  
ATOM   4243  O   TRP   273      29.220  20.527  33.492  1.00  0.00           O  
ATOM   4244  N   VAL   274      29.806  21.990  32.000  1.00  0.00           N  
ATOM   4245  H   VAL   274      30.467  22.191  31.264  1.00  0.00           H  
ATOM   4246  CA  VAL   274      28.760  22.960  32.379  1.00  0.00           C  
ATOM   4247  HA  VAL   274      28.896  23.043  33.457  1.00  0.00           H  
ATOM   4248  CB  VAL   274      28.892  24.395  31.795  1.00  0.00           C  
ATOM   4249  HB  VAL   274      28.618  24.403  30.740  1.00  0.00           H  
ATOM   4250  CG1 VAL   274      27.963  25.378  32.524  1.00  0.00           C  
ATOM   4251 HG11 VAL   274      28.061  26.143  31.755  1.00  0.00           H  
ATOM   4252 HG12 VAL   274      26.961  24.965  32.646  1.00  0.00           H  
ATOM   4253 HG13 VAL   274      28.317  25.717  33.498  1.00  0.00           H  
ATOM   4254  CG2 VAL   274      30.288  24.887  32.133  1.00  0.00           C  
ATOM   4255 HG21 VAL   274      31.026  24.214  31.696  1.00  0.00           H  
ATOM   4256 HG22 VAL   274      30.460  25.874  31.702  1.00  0.00           H  
ATOM   4257 HG23 VAL   274      30.443  24.951  33.210  1.00  0.00           H  
ATOM   4258  C   VAL   274      27.309  22.400  31.974  1.00  0.00           C  
ATOM   4259  O   VAL   274      26.394  22.556  32.788  1.00  0.00           O  
ATOM   4260  N   SER   275      27.124  21.959  30.744  1.00  0.00           N  
ATOM   4261  H   SER   275      27.938  21.605  30.261  1.00  0.00           H  
ATOM   4262  CA  SER   275      25.785  21.502  30.270  1.00  0.00           C  
ATOM   4263  HA  SER   275      25.120  22.343  30.469  1.00  0.00           H  
ATOM   4264  CB  SER   275      25.857  21.389  28.756  1.00  0.00           C  
ATOM   4265  HB2 SER   275      24.845  21.087  28.490  1.00  0.00           H  
ATOM   4266  HB3 SER   275      26.232  22.301  28.291  1.00  0.00           H  
ATOM   4267  OG  SER   275      26.712  20.359  28.387  1.00  0.00           O  
ATOM   4268  HG  SER   275      27.606  20.707  28.348  1.00  0.00           H  
ATOM   4269  C   SER   275      25.245  20.253  30.994  1.00  0.00           C  
ATOM   4270  O   SER   275      24.077  20.165  31.288  1.00  0.00           O  
ATOM   4271  N   GLN   276      26.179  19.342  31.458  1.00  0.00           N  
ATOM   4272  H   GLN   276      27.058  19.242  30.972  1.00  0.00           H  
ATOM   4273  CA  GLN   276      25.802  18.124  32.247  1.00  0.00           C  
ATOM   4274  HA  GLN   276      24.881  17.844  31.736  1.00  0.00           H  
ATOM   4275  CB  GLN   276      26.834  16.935  32.141  1.00  0.00           C  
ATOM   4276  HB2 GLN   276      26.324  16.019  32.439  1.00  0.00           H  
ATOM   4277  HB3 GLN   276      27.107  16.903  31.086  1.00  0.00           H  
ATOM   4278  CG  GLN   276      28.062  17.046  33.032  1.00  0.00           C  
ATOM   4279  HG2 GLN   276      28.658  17.807  32.527  1.00  0.00           H  
ATOM   4280  HG3 GLN   276      27.794  17.324  34.051  1.00  0.00           H  
ATOM   4281  CD  GLN   276      28.857  15.711  33.110  1.00  0.00           C  
ATOM   4282  OE1 GLN   276      28.410  14.634  33.360  1.00  0.00           O  
ATOM   4283  NE2 GLN   276      30.113  15.810  32.944  1.00  0.00           N  
ATOM   4284 HE21 GLN   276      30.629  14.958  33.106  1.00  0.00           H  
ATOM   4285 HE22 GLN   276      30.631  16.677  32.909  1.00  0.00           H  
ATOM   4286  C   GLN   276      25.354  18.505  33.715  1.00  0.00           C  
ATOM   4287  O   GLN   276      25.179  17.546  34.468  1.00  0.00           O  
ATOM   4288  N   ARG   277      25.439  19.776  34.106  1.00  0.00           N  
ATOM   4289  H   ARG   277      25.956  20.376  33.479  1.00  0.00           H  
ATOM   4290  CA  ARG   277      25.139  20.305  35.430  1.00  0.00           C  
ATOM   4291  HA  ARG   277      24.622  19.566  36.042  1.00  0.00           H  
ATOM   4292  CB  ARG   277      26.446  20.789  36.073  1.00  0.00           C  
ATOM   4293  HB2 ARG   277      26.947  21.469  35.383  1.00  0.00           H  
ATOM   4294  HB3 ARG   277      26.260  21.284  37.026  1.00  0.00           H  
ATOM   4295  CG  ARG   277      27.366  19.589  36.396  1.00  0.00           C  
ATOM   4296  HG2 ARG   277      27.525  19.067  35.453  1.00  0.00           H  
ATOM   4297  HG3 ARG   277      28.367  19.920  36.671  1.00  0.00           H  
ATOM   4298  CD  ARG   277      26.891  18.714  37.541  1.00  0.00           C  
ATOM   4299  HD2 ARG   277      26.875  19.384  38.401  1.00  0.00           H  
ATOM   4300  HD3 ARG   277      25.879  18.410  37.273  1.00  0.00           H  
ATOM   4301  NE  ARG   277      27.812  17.594  37.839  1.00  0.00           N  
ATOM   4302  HE  ARG   277      28.685  17.857  38.274  1.00  0.00           H  
ATOM   4303  CZ  ARG   277      28.029  16.450  37.202  1.00  0.00           C  
ATOM   4304  NH1 ARG   277      27.243  16.048  36.299  1.00  0.00           N  
ATOM   4305 HH11 ARG   277      26.427  16.584  36.040  1.00  0.00           H  
ATOM   4306 HH12 ARG   277      27.298  15.155  35.831  1.00  0.00           H  
ATOM   4307  NH2 ARG   277      29.079  15.671  37.277  1.00  0.00           N  
ATOM   4308 HH21 ARG   277      29.835  15.905  37.905  1.00  0.00           H  
ATOM   4309 HH22 ARG   277      29.185  14.867  36.675  1.00  0.00           H  
ATOM   4310  C   ARG   277      24.203  21.527  35.270  1.00  0.00           C  
ATOM   4311  O   ARG   277      23.916  22.187  36.289  1.00  0.00           O  
ATOM   4312  N   THR   278      23.711  21.864  34.060  1.00  0.00           N  
ATOM   4313  H   THR   278      24.037  21.396  33.227  1.00  0.00           H  
ATOM   4314  CA  THR   278      22.561  22.906  33.952  1.00  0.00           C  
ATOM   4315  HA  THR   278      22.274  23.035  34.996  1.00  0.00           H  
ATOM   4316  CB  THR   278      23.043  24.102  33.117  1.00  0.00           C  
ATOM   4317  HB  THR   278      23.196  23.702  32.115  1.00  0.00           H  
ATOM   4318  CG2 THR   278      22.002  25.192  33.207  1.00  0.00           C  
ATOM   4319 HG21 THR   278      21.056  24.692  33.001  1.00  0.00           H  
ATOM   4320 HG22 THR   278      21.859  25.558  34.224  1.00  0.00           H  
ATOM   4321 HG23 THR   278      22.342  25.981  32.536  1.00  0.00           H  
ATOM   4322  OG1 THR   278      24.250  24.576  33.653  1.00  0.00           O  
ATOM   4323  HG1 THR   278      24.871  23.847  33.586  1.00  0.00           H  
ATOM   4324  C   THR   278      21.406  22.148  33.215  1.00  0.00           C  
ATOM   4325  O   THR   278      21.480  21.566  32.112  1.00  0.00           O  
ATOM   4326  N   ALA   279      20.263  22.295  33.861  1.00  0.00           N  
ATOM   4327  H   ALA   279      20.205  22.791  34.739  1.00  0.00           H  
ATOM   4328  CA  ALA   279      19.003  21.669  33.394  1.00  0.00           C  
ATOM   4329  HA  ALA   279      19.060  21.522  32.316  1.00  0.00           H  
ATOM   4330  CB  ALA   279      18.876  20.252  34.058  1.00  0.00           C  
ATOM   4331  HB1 ALA   279      18.637  20.340  35.118  1.00  0.00           H  
ATOM   4332  HB2 ALA   279      18.030  19.719  33.624  1.00  0.00           H  
ATOM   4333  HB3 ALA   279      19.794  19.665  34.007  1.00  0.00           H  
ATOM   4334  C   ALA   279      17.824  22.541  33.730  1.00  0.00           C  
ATOM   4335  O   ALA   279      17.878  23.298  34.723  1.00  0.00           O  
ATOM   4336  N   NME   280      16.866  22.521  32.771  1.00  0.00           N  
ATOM   4337  H   NME   280      17.069  21.978  31.944  1.00  0.00           H  
ATOM   4338  CH3 NME   280      15.721  23.298  32.752  1.00  0.00           C  
ATOM   4339 HH31 NME   280      14.911  22.901  32.140  1.00  0.00           H  
ATOM   4340 HH32 NME   280      15.342  23.209  33.770  1.00  0.00           H  
ATOM   4341 HH33 NME   280      15.929  24.344  32.529  1.00  0.00           H  
TER    4342      NME   280 
ATOM   4342  O2  4CO   281      48.067  36.530  29.376  1.00  0.00           O  
ATOM   4343  C16 4CO   281      47.792  35.570  30.212  1.00  0.00           C  
ATOM   4344  N5  4CO   281      46.630  34.910  30.093  1.00  0.00           N  
ATOM   4345  H17 4CO   281      46.061  35.105  29.319  1.00  0.00           H  
ATOM   4346  H18 4CO   281      46.463  34.058  30.607  1.00  0.00           H  
ATOM   4347  C14 4CO   281      48.826  35.133  31.147  1.00  0.00           C  
ATOM   4348  C15 4CO   281      50.167  35.620  31.188  1.00  0.00           C  
ATOM   4349  N4  4CO   281      50.854  34.993  32.112  1.00  0.00           N  
ATOM   4350  H15 4CO   281      50.597  36.368  30.525  1.00  0.00           H  
ATOM   4351  C13 4CO   281      48.825  34.094  32.066  1.00  0.00           C  
ATOM   4352  H13 4CO   281      48.015  33.396  32.397  1.00  0.00           H  
ATOM   4353  N3  4CO   281      50.001  34.061  32.649  1.00  0.00           N  
ATOM   4354  C1  4CO   281      48.623  33.475  35.475  1.00  0.00           C  
ATOM   4355  O1  4CO   281      47.928  34.552  35.465  1.00  0.00           O  
ATOM   4356  N1  4CO   281      49.889  33.436  35.948  1.00  0.00           N  
ATOM   4357  C5  4CO   281      50.693  32.182  35.807  1.00  0.00           C  
ATOM   4358  C4  4CO   281      51.736  32.028  36.935  1.00  0.00           C  
ATOM   4359  H5  4CO   281      51.213  31.867  37.876  1.00  0.00           H  
ATOM   4360  H6  4CO   281      52.312  31.127  36.739  1.00  0.00           H  
ATOM   4361  H7  4CO   281      51.119  32.069  34.799  1.00  0.00           H  
ATOM   4362  H8  4CO   281      49.985  31.404  35.932  1.00  0.00           H  
ATOM   4363  C2  4CO   281      50.569  34.696  36.391  1.00  0.00           C  
ATOM   4364  H1  4CO   281      49.819  35.342  36.855  1.00  0.00           H  
ATOM   4365  H2  4CO   281      50.834  35.138  35.405  1.00  0.00           H  
ATOM   4366  C3  4CO   281      51.799  34.460  37.266  1.00  0.00           C  
ATOM   4367  H3  4CO   281      51.564  34.396  38.362  1.00  0.00           H  
ATOM   4368  H4  4CO   281      52.380  35.412  37.184  1.00  0.00           H  
ATOM   4369  N2  4CO   281      52.585  33.216  36.956  1.00  0.00           N  
ATOM   4370  C6  4CO   281      53.954  33.077  37.478  1.00  0.00           C  
ATOM   4371  H9  4CO   281      54.602  33.862  37.059  1.00  0.00           H  
ATOM   4372  H14 4CO   281      54.316  32.057  37.185  1.00  0.00           H  
ATOM   4373  C7  4CO   281      53.990  33.185  39.017  1.00  0.00           C  
ATOM   4374  C8  4CO   281      53.965  34.462  39.670  1.00  0.00           C  
ATOM   4375  H16 4CO   281      54.032  35.343  39.032  1.00  0.00           H  
ATOM   4376  C9  4CO   281      54.040  34.568  41.065  1.00  0.00           C  
ATOM   4377  H10 4CO   281      54.211  35.529  41.549  1.00  0.00           H  
ATOM   4378  C10 4CO   281      53.978  33.374  41.811  1.00  0.00           C  
ATOM   4379 Cl1  4CO   281      54.152  33.440  43.563  1.00  0.00          CL  
ATOM   4380  C11 4CO   281      53.879  32.139  41.180  1.00  0.00           C  
ATOM   4381  H11 4CO   281      54.008  31.266  41.820  1.00  0.00           H  
ATOM   4382  C12 4CO   281      53.826  32.043  39.802  1.00  0.00           C  
ATOM   4383  H12 4CO   281      53.779  31.157  39.319  1.00  0.00           H  
TER    4384      4CO   281 
ATOM   4384 Na+  Na+   282      58.485  34.080  16.205  1.00  0.00          NA  
TER    4385      Na+   282 
ATOM   4385 Na+  Na+   283       0.462  50.060  20.328  1.00  0.00          NA  
TER    4386      Na+   283 
ATOM   4386 Na+  Na+   284      32.389   3.251  48.846  1.00  0.00          NA  
TER    4387      Na+   284 
ATOM   4387  O   WAT   285      72.021  35.249  42.213  1.00  0.00           O  
ATOM   4388  H1  WAT   285      72.039  34.304  42.058  1.00  0.00           H  
ATOM   4389  H2  WAT   285      71.588  35.345  43.061  1.00  0.00           H  
TER    4390      WAT   285 
ATOM   4390  O   WAT   286      31.444   7.135  45.145  1.00  0.00           O  
ATOM   4391  H1  WAT   286      31.184   8.035  45.339  1.00  0.00           H  
ATOM   4392  H2  WAT   286      30.716   6.601  45.462  1.00  0.00           H  
TER    4393      WAT   286 
ATOM   4393  O   WAT   287      37.799  14.301  32.206  1.00  0.00           O  
ATOM   4394  H1  WAT   287      37.284  14.365  33.010  1.00  0.00           H  
ATOM   4395  H2  WAT   287      38.706  14.246  32.506  1.00  0.00           H  
TER    4396      WAT   287 
ATOM   4396  O   WAT   288      18.470  26.915   4.608  1.00  0.00           O  
ATOM   4397  H1  WAT   288      18.794  26.127   4.170  1.00  0.00           H  
ATOM   4398  H2  WAT   288      17.883  27.319   3.970  1.00  0.00           H  
TER    4399      WAT   288 
ATOM   4399  O   WAT   289      13.983  19.731  58.940  1.00  0.00           O  
ATOM   4400  H1  WAT   289      14.672  19.090  58.765  1.00  0.00           H  
ATOM   4401  H2  WAT   289      14.060  20.366  58.228  1.00  0.00           H  
TER    4402      WAT   289 
ATOM   4402  O   WAT   290       3.611   9.222   6.617  1.00  0.00           O  
ATOM   4403  H1  WAT   290       4.376   8.678   6.428  1.00  0.00           H  
ATOM   4404  H2  WAT   290       2.913   8.595   6.805  1.00  0.00           H  
TER    4405      WAT   290 
ATOM   4405  O   WAT   291      16.503  38.853  10.247  1.00  0.00           O  
ATOM   4406  H1  WAT   291      15.752  38.438  10.671  1.00  0.00           H  
ATOM   4407  H2  WAT   291      16.338  39.792  10.331  1.00  0.00           H  
TER    4408      WAT   291 
ATOM   4408  O   WAT   292      69.907   2.852  59.689  1.00  0.00           O  
ATOM   4409  H1  WAT   292      70.672   3.424  59.759  1.00  0.00           H  
ATOM   4410  H2  WAT   292      69.829   2.450  60.554  1.00  0.00           H  
TER    4411      WAT   292 
ATOM   4411  O   WAT   293      34.997  10.500  49.735  1.00  0.00           O  
ATOM   4412  H1  WAT   293      34.057  10.325  49.713  1.00  0.00           H  
ATOM   4413  H2  WAT   293      35.305  10.267  48.859  1.00  0.00           H  
TER    4414      WAT   293 
ATOM   4414  O   WAT   294      62.054  46.193  17.775  1.00  0.00           O  
ATOM   4415  H1  WAT   294      61.760  46.029  18.671  1.00  0.00           H  
ATOM   4416  H2  WAT   294      62.532  47.021  17.827  1.00  0.00           H  
TER    4417      WAT   294 
ATOM   4417  O   WAT   295      53.074  14.569  55.862  1.00  0.00           O  
ATOM   4418  H1  WAT   295      53.396  15.370  55.447  1.00  0.00           H  
ATOM   4419  H2  WAT   295      52.304  14.326  55.347  1.00  0.00           H  
TER    4420      WAT   295 
ATOM   4420  O   WAT   296      20.722  11.698  54.114  1.00  0.00           O  
ATOM   4421  H1  WAT   296      20.941  11.360  53.246  1.00  0.00           H  
ATOM   4422  H2  WAT   296      21.441  11.404  54.674  1.00  0.00           H  
TER    4423      WAT   296 
ATOM   4423  O   WAT   297       3.689  49.044  59.763  1.00  0.00           O  
ATOM   4424  H1  WAT   297       2.786  48.840  59.518  1.00  0.00           H  
ATOM   4425  H2  WAT   297       3.607  49.623  60.520  1.00  0.00           H  
TER    4426      WAT   297 
ATOM   4426  O   WAT   298      29.684  65.069  54.754  1.00  0.00           O  
ATOM   4427  H1  WAT   298      29.331  64.257  55.118  1.00  0.00           H  
ATOM   4428  H2  WAT   298      29.223  65.763  55.224  1.00  0.00           H  
TER    4429      WAT   298 
ATOM   4429  O   WAT   299      73.392   6.702  50.348  1.00  0.00           O  
ATOM   4430  H1  WAT   299      73.324   6.074  49.629  1.00  0.00           H  
ATOM   4431  H2  WAT   299      73.629   7.527  49.925  1.00  0.00           H  
TER    4432      WAT   299 
ATOM   4432  O   WAT   300      15.714  11.213  49.494  1.00  0.00           O  
ATOM   4433  H1  WAT   300      15.853  12.160  49.464  1.00  0.00           H  
ATOM   4434  H2  WAT   300      15.292  11.059  50.340  1.00  0.00           H  
TER    4435      WAT   300 
ATOM   4435  O   WAT   301      69.333   0.915  41.273  1.00  0.00           O  
ATOM   4436  H1  WAT   301      68.831   1.360  40.591  1.00  0.00           H  
ATOM   4437  H2  WAT   301      70.241   0.962  40.971  1.00  0.00           H  
TER    4438      WAT   301 
ATOM   4438  O   WAT   302      62.380   7.875  23.778  1.00  0.00           O  
ATOM   4439  H1  WAT   302      61.536   7.505  24.039  1.00  0.00           H  
ATOM   4440  H2  WAT   302      62.184   8.393  22.998  1.00  0.00           H  
TER    4441      WAT   302 
ATOM   4441  O   WAT   303      56.184  38.715   0.778  1.00  0.00           O  
ATOM   4442  H1  WAT   303      55.886  37.873   1.121  1.00  0.00           H  
ATOM   4443  H2  WAT   303      57.099  38.776   1.051  1.00  0.00           H  
TER    4444      WAT   303 
ATOM   4444  O   WAT   304      13.230  51.012  29.450  1.00  0.00           O  
ATOM   4445  H1  WAT   304      12.333  50.765  29.675  1.00  0.00           H  
ATOM   4446  H2  WAT   304      13.747  50.227  29.630  1.00  0.00           H  
TER    4447      WAT   304 
ATOM   4447  O   WAT   305      13.415  25.406  19.800  1.00  0.00           O  
ATOM   4448  H1  WAT   305      13.463  25.497  18.848  1.00  0.00           H  
ATOM   4449  H2  WAT   305      13.083  24.519  19.940  1.00  0.00           H  
TER    4450      WAT   305 
ATOM   4450  O   WAT   306      20.377   6.225  58.425  1.00  0.00           O  
ATOM   4451  H1  WAT   306      19.476   6.239  58.749  1.00  0.00           H  
ATOM   4452  H2  WAT   306      20.446   7.006  57.876  1.00  0.00           H  
TER    4453      WAT   306 
ATOM   4453  O   WAT   307       2.017  53.418  16.063  1.00  0.00           O  
ATOM   4454  H1  WAT   307       2.438  54.010  15.439  1.00  0.00           H  
ATOM   4455  H2  WAT   307       2.432  53.620  16.902  1.00  0.00           H  
TER    4456      WAT   307 
ATOM   4456  O   WAT   308      46.414  36.581  27.232  1.00  0.00           O  
ATOM   4457  H1  WAT   308      45.627  36.322  27.712  1.00  0.00           H  
ATOM   4458  H2  WAT   308      47.075  36.717  27.910  1.00  0.00           H  
TER    4459      WAT   308 
ATOM   4459  O   WAT   309      42.173   4.237  34.626  1.00  0.00           O  
ATOM   4460  H1  WAT   309      42.038   3.334  34.338  1.00  0.00           H  
ATOM   4461  H2  WAT   309      43.107   4.395  34.487  1.00  0.00           H  
TER    4462      WAT   309 
ATOM   4462  O   WAT   310      54.588  52.594  60.422  1.00  0.00           O  
ATOM   4463  H1  WAT   310      54.695  53.499  60.715  1.00  0.00           H  
ATOM   4464  H2  WAT   310      55.454  52.202  60.533  1.00  0.00           H  
TER    4465      WAT   310 
ATOM   4465  O   WAT   311       4.158  52.930  41.029  1.00  0.00           O  
ATOM   4466  H1  WAT   311       4.850  52.982  41.688  1.00  0.00           H  
ATOM   4467  H2  WAT   311       3.510  53.576  41.312  1.00  0.00           H  
TER    4468      WAT   311 
ATOM   4468  O   WAT   312      48.147  22.853  44.742  1.00  0.00           O  
ATOM   4469  H1  WAT   312      47.786  22.531  43.915  1.00  0.00           H  
ATOM   4470  H2  WAT   312      49.070  22.601  44.714  1.00  0.00           H  
TER    4471      WAT   312 
ATOM   4471  O   WAT   313      71.586  49.912  37.941  1.00  0.00           O  
ATOM   4472  H1  WAT   313      71.894  49.636  38.804  1.00  0.00           H  
ATOM   4473  H2  WAT   313      72.322  49.737  37.355  1.00  0.00           H  
TER    4474      WAT   313 
ATOM   4474  O   WAT   314      38.532  40.651   8.769  1.00  0.00           O  
ATOM   4475  H1  WAT   314      39.268  41.260   8.827  1.00  0.00           H  
ATOM   4476  H2  WAT   314      38.289  40.656   7.844  1.00  0.00           H  
TER    4477      WAT   314 
ATOM   4477  O   WAT   315      69.323   3.682  21.532  1.00  0.00           O  
ATOM   4478  H1  WAT   315      68.402   3.451  21.654  1.00  0.00           H  
ATOM   4479  H2  WAT   315      69.426   3.763  20.584  1.00  0.00           H  
TER    4480      WAT   315 
ATOM   4480  O   WAT   316      55.723  15.094  37.780  1.00  0.00           O  
ATOM   4481  H1  WAT   316      56.162  14.487  37.184  1.00  0.00           H  
ATOM   4482  H2  WAT   316      54.915  14.644  38.027  1.00  0.00           H  
TER    4483      WAT   316 
ATOM   4483  O   WAT   317      57.121  10.391  13.524  1.00  0.00           O  
ATOM   4484  H1  WAT   317      56.588  11.143  13.782  1.00  0.00           H  
ATOM   4485  H2  WAT   317      57.824  10.362  14.173  1.00  0.00           H  
TER    4486      WAT   317 
ATOM   4486  O   WAT   318      56.455  56.448  51.894  1.00  0.00           O  
ATOM   4487  H1  WAT   318      55.542  56.636  52.113  1.00  0.00           H  
ATOM   4488  H2  WAT   318      56.843  57.307  51.730  1.00  0.00           H  
TER    4489      WAT   318 
ATOM   4489  O   WAT   319      25.730   0.435   4.736  1.00  0.00           O  
ATOM   4490  H1  WAT   319      26.270   0.666   3.980  1.00  0.00           H  
ATOM   4491  H2  WAT   319      25.967  -0.471   4.932  1.00  0.00           H  
TER    4492      WAT   319 
ATOM   4492  O   WAT   320      12.057  45.530  52.169  1.00  0.00           O  
ATOM   4493  H1  WAT   320      11.950  45.297  51.247  1.00  0.00           H  
ATOM   4494  H2  WAT   320      11.367  45.043  52.620  1.00  0.00           H  
TER    4495      WAT   320 
ATOM   4495  O   WAT   321      59.921  62.522  29.519  1.00  0.00           O  
ATOM   4496  H1  WAT   321      59.724  62.189  28.643  1.00  0.00           H  
ATOM   4497  H2  WAT   321      59.341  62.028  30.099  1.00  0.00           H  
TER    4498      WAT   321 
ATOM   4498  O   WAT   322      31.183   2.899  24.898  1.00  0.00           O  
ATOM   4499  H1  WAT   322      30.834   3.426  24.179  1.00  0.00           H  
ATOM   4500  H2  WAT   322      30.846   2.018  24.736  1.00  0.00           H  
TER    4501      WAT   322 
ATOM   4501  O   WAT   323      16.678  54.264  40.755  1.00  0.00           O  
ATOM   4502  H1  WAT   323      17.628  54.268  40.642  1.00  0.00           H  
ATOM   4503  H2  WAT   323      16.331  54.393  39.873  1.00  0.00           H  
TER    4504      WAT   323 
ATOM   4504  O   WAT   324      67.889  60.266  37.842  1.00  0.00           O  
ATOM   4505  H1  WAT   324      68.122  61.142  38.150  1.00  0.00           H  
ATOM   4506  H2  WAT   324      68.576  59.699  38.192  1.00  0.00           H  
TER    4507      WAT   324 
ATOM   4507  O   WAT   325      68.177   9.593  49.688  1.00  0.00           O  
ATOM   4508  H1  WAT   325      68.126   9.823  48.760  1.00  0.00           H  
ATOM   4509  H2  WAT   325      67.298   9.767  50.026  1.00  0.00           H  
TER    4510      WAT   325 
ATOM   4510  O   WAT   326      48.490  55.784   7.682  1.00  0.00           O  
ATOM   4511  H1  WAT   326      48.237  56.560   7.181  1.00  0.00           H  
ATOM   4512  H2  WAT   326      48.147  55.049   7.173  1.00  0.00           H  
TER    4513      WAT   326 
ATOM   4513  O   WAT   327      29.675  16.462  59.016  1.00  0.00           O  
ATOM   4514  H1  WAT   327      29.094  17.087  59.450  1.00  0.00           H  
ATOM   4515  H2  WAT   327      29.331  16.392  58.126  1.00  0.00           H  
TER    4516      WAT   327 
ATOM   4516  O   WAT   328      51.776  46.934   4.090  1.00  0.00           O  
ATOM   4517  H1  WAT   328      52.565  46.397   4.010  1.00  0.00           H  
ATOM   4518  H2  WAT   328      51.097  46.321   4.371  1.00  0.00           H  
TER    4519      WAT   328 
ATOM   4519  O   WAT   329      17.061  43.324  15.163  1.00  0.00           O  
ATOM   4520  H1  WAT   329      17.217  43.770  15.995  1.00  0.00           H  
ATOM   4521  H2  WAT   329      16.153  43.534  14.945  1.00  0.00           H  
TER    4522      WAT   329 
ATOM   4522  O   WAT   330      71.884  24.410  33.325  1.00  0.00           O  
ATOM   4523  H1  WAT   330      72.275  24.143  34.156  1.00  0.00           H  
ATOM   4524  H2  WAT   330      72.060  23.680  32.731  1.00  0.00           H  
TER    4525      WAT   330 
ATOM   4525  O   WAT   331      14.084  23.123   4.081  1.00  0.00           O  
ATOM   4526  H1  WAT   331      13.461  23.841   3.973  1.00  0.00           H  
ATOM   4527  H2  WAT   331      13.555  22.331   3.991  1.00  0.00           H  
TER    4528      WAT   331 
ATOM   4528  O   WAT   332      54.165  62.579   6.887  1.00  0.00           O  
ATOM   4529  H1  WAT   332      53.955  62.957   7.741  1.00  0.00           H  
ATOM   4530  H2  WAT   332      53.605  63.051   6.272  1.00  0.00           H  
TER    4531      WAT   332 
ATOM   4531  O   WAT   333      40.743  61.265  42.746  1.00  0.00           O  
ATOM   4532  H1  WAT   333      40.829  62.193  42.963  1.00  0.00           H  
ATOM   4533  H2  WAT   333      39.861  61.032  43.039  1.00  0.00           H  
TER    4534      WAT   333 
ATOM   4534  O   WAT   334      42.278  55.782  54.328  1.00  0.00           O  
ATOM   4535  H1  WAT   334      41.882  55.360  55.090  1.00  0.00           H  
ATOM   4536  H2  WAT   334      41.979  56.690  54.374  1.00  0.00           H  
TER    4537      WAT   334 
ATOM   4537  O   WAT   335      51.322  11.530  24.691  1.00  0.00           O  
ATOM   4538  H1  WAT   335      50.517  11.478  25.206  1.00  0.00           H  
ATOM   4539  H2  WAT   335      51.930  12.021  25.244  1.00  0.00           H  
TER    4540      WAT   335 
ATOM   4540  O   WAT   336       8.565   6.111  32.410  1.00  0.00           O  
ATOM   4541  H1  WAT   336       8.662   6.421  33.311  1.00  0.00           H  
ATOM   4542  H2  WAT   336       8.234   6.870  31.930  1.00  0.00           H  
TER    4543      WAT   336 
ATOM   4543  O   WAT   337       5.435  39.075  63.327  1.00  0.00           O  
ATOM   4544  H1  WAT   337       5.204  39.347  62.438  1.00  0.00           H  
ATOM   4545  H2  WAT   337       4.689  38.550  63.618  1.00  0.00           H  
TER    4546      WAT   337 
ATOM   4546  O   WAT   338      35.758  56.660  59.267  1.00  0.00           O  
ATOM   4547  H1  WAT   338      35.070  56.698  59.931  1.00  0.00           H  
ATOM   4548  H2  WAT   338      35.302  56.817  58.440  1.00  0.00           H  
TER    4549      WAT   338 
ATOM   4549  O   WAT   339      21.213   5.808  62.060  1.00  0.00           O  
ATOM   4550  H1  WAT   339      20.948   5.139  61.429  1.00  0.00           H  
ATOM   4551  H2  WAT   339      22.031   5.478  62.430  1.00  0.00           H  
TER    4552      WAT   339 
ATOM   4552  O   WAT   340       3.246  64.618   7.511  1.00  0.00           O  
ATOM   4553  H1  WAT   340       2.547  64.540   8.160  1.00  0.00           H  
ATOM   4554  H2  WAT   340       3.398  63.721   7.214  1.00  0.00           H  
TER    4555      WAT   340 
ATOM   4555  O   WAT   341      52.960  49.224   3.210  1.00  0.00           O  
ATOM   4556  H1  WAT   341      52.736  48.516   3.815  1.00  0.00           H  
ATOM   4557  H2  WAT   341      52.884  48.830   2.341  1.00  0.00           H  
TER    4558      WAT   341 
ATOM   4558  O   WAT   342      29.518  59.872  41.707  1.00  0.00           O  
ATOM   4559  H1  WAT   342      28.675  60.314  41.806  1.00  0.00           H  
ATOM   4560  H2  WAT   342      29.935  59.956  42.564  1.00  0.00           H  
TER    4561      WAT   342 
ATOM   4561  O   WAT   343      52.886   8.050  20.111  1.00  0.00           O  
ATOM   4562  H1  WAT   343      52.593   7.697  20.951  1.00  0.00           H  
ATOM   4563  H2  WAT   343      52.101   8.444  19.730  1.00  0.00           H  
TER    4564      WAT   343 
ATOM   4564  O   WAT   344      26.086  23.639  18.076  1.00  0.00           O  
ATOM   4565  H1  WAT   344      25.216  23.633  17.676  1.00  0.00           H  
ATOM   4566  H2  WAT   344      26.004  24.238  18.818  1.00  0.00           H  
TER    4567      WAT   344 
ATOM   4567  O   WAT   345       5.736  45.879  15.066  1.00  0.00           O  
ATOM   4568  H1  WAT   345       5.803  45.744  16.011  1.00  0.00           H  
ATOM   4569  H2  WAT   345       5.271  46.710  14.975  1.00  0.00           H  
TER    4570      WAT   345 
ATOM   4570  O   WAT   346      51.456   6.977  51.494  1.00  0.00           O  
ATOM   4571  H1  WAT   346      50.985   6.466  50.836  1.00  0.00           H  
ATOM   4572  H2  WAT   346      50.934   7.773  51.598  1.00  0.00           H  
TER    4573      WAT   346 
ATOM   4573  O   WAT   347      55.089  36.244  36.650  1.00  0.00           O  
ATOM   4574  H1  WAT   347      54.909  37.178  36.760  1.00  0.00           H  
ATOM   4575  H2  WAT   347      55.121  36.116  35.702  1.00  0.00           H  
TER    4576      WAT   347 
ATOM   4576  O   WAT   348      30.211  58.517  15.745  1.00  0.00           O  
ATOM   4577  H1  WAT   348      31.112  58.235  15.589  1.00  0.00           H  
ATOM   4578  H2  WAT   348      29.830  57.821  16.280  1.00  0.00           H  
TER    4579      WAT   348 
ATOM   4579  O   WAT   349      21.129  24.166  40.146  1.00  0.00           O  
ATOM   4580  H1  WAT   349      21.745  23.967  39.440  1.00  0.00           H  
ATOM   4581  H2  WAT   349      21.618  23.986  40.949  1.00  0.00           H  
TER    4582      WAT   349 
ATOM   4582  O   WAT   350      23.112   5.215  15.464  1.00  0.00           O  
ATOM   4583  H1  WAT   350      22.881   5.652  14.644  1.00  0.00           H  
ATOM   4584  H2  WAT   350      23.152   5.922  16.109  1.00  0.00           H  
TER    4585      WAT   350 
ATOM   4585  O   WAT   351      55.711  54.002  50.269  1.00  0.00           O  
ATOM   4586  H1  WAT   351      56.275  53.684  49.564  1.00  0.00           H  
ATOM   4587  H2  WAT   351      56.092  54.844  50.519  1.00  0.00           H  
TER    4588      WAT   351 
ATOM   4588  O   WAT   352      24.491  50.527  12.619  1.00  0.00           O  
ATOM   4589  H1  WAT   352      25.298  50.565  13.132  1.00  0.00           H  
ATOM   4590  H2  WAT   352      24.779  50.641  11.713  1.00  0.00           H  
TER    4591      WAT   352 
ATOM   4591  O   WAT   353       9.779  13.445  38.980  1.00  0.00           O  
ATOM   4592  H1  WAT   353       8.917  13.029  38.976  1.00  0.00           H  
ATOM   4593  H2  WAT   353       9.993  13.544  39.908  1.00  0.00           H  
TER    4594      WAT   353 
ATOM   4594  O   WAT   354      25.315  53.555  26.123  1.00  0.00           O  
ATOM   4595  H1  WAT   354      25.730  52.778  26.498  1.00  0.00           H  
ATOM   4596  H2  WAT   354      25.418  53.448  25.177  1.00  0.00           H  
TER    4597      WAT   354 
ATOM   4597  O   WAT   355      48.068  52.353  13.216  1.00  0.00           O  
ATOM   4598  H1  WAT   355      48.813  52.800  13.617  1.00  0.00           H  
ATOM   4599  H2  WAT   355      47.901  52.841  12.409  1.00  0.00           H  
TER    4600      WAT   355 
ATOM   4600  O   WAT   356      37.513  11.040  51.903  1.00  0.00           O  
ATOM   4601  H1  WAT   356      36.898  11.420  51.276  1.00  0.00           H  
ATOM   4602  H2  WAT   356      36.993  10.906  52.696  1.00  0.00           H  
TER    4603      WAT   356 
ATOM   4603  O   WAT   357      21.834  63.021  11.996  1.00  0.00           O  
ATOM   4604  H1  WAT   357      21.246  63.339  11.311  1.00  0.00           H  
ATOM   4605  H2  WAT   357      22.027  63.795  12.525  1.00  0.00           H  
TER    4606      WAT   357 
ATOM   4606  O   WAT   358      20.502  12.080  31.015  1.00  0.00           O  
ATOM   4607  H1  WAT   358      21.436  12.155  31.210  1.00  0.00           H  
ATOM   4608  H2  WAT   358      20.071  12.208  31.860  1.00  0.00           H  
TER    4609      WAT   358 
ATOM   4609  O   WAT   359      56.518  49.767  55.838  1.00  0.00           O  
ATOM   4610  H1  WAT   359      55.682  50.225  55.925  1.00  0.00           H  
ATOM   4611  H2  WAT   359      57.130  50.440  55.540  1.00  0.00           H  
TER    4612      WAT   359 
ATOM   4612  O   WAT   360      73.487  19.238  23.231  1.00  0.00           O  
ATOM   4613  H1  WAT   360      72.662  19.670  23.012  1.00  0.00           H  
ATOM   4614  H2  WAT   360      73.876  19.020  22.384  1.00  0.00           H  
TER    4615      WAT   360 
ATOM   4615  O   WAT   361      52.883   1.339   2.465  1.00  0.00           O  
ATOM   4616  H1  WAT   361      53.336   2.180   2.516  1.00  0.00           H  
ATOM   4617  H2  WAT   361      53.506   0.758   2.028  1.00  0.00           H  
TER    4618      WAT   361 
ATOM   4618  O   WAT   362      47.220   9.582  62.334  1.00  0.00           O  
ATOM   4619  H1  WAT   362      46.871   9.663  63.222  1.00  0.00           H  
ATOM   4620  H2  WAT   362      47.870   8.882  62.395  1.00  0.00           H  
TER    4621      WAT   362 
ATOM   4621  O   WAT   363       1.515  29.851  11.844  1.00  0.00           O  
ATOM   4622  H1  WAT   363       2.389  29.491  11.989  1.00  0.00           H  
ATOM   4623  H2  WAT   363       1.462  30.600  12.437  1.00  0.00           H  
TER    4624      WAT   363 
ATOM   4624  O   WAT   364      65.843  34.916   8.844  1.00  0.00           O  
ATOM   4625  H1  WAT   364      66.722  35.215   9.075  1.00  0.00           H  
ATOM   4626  H2  WAT   364      65.589  35.469   8.105  1.00  0.00           H  
TER    4627      WAT   364 
ATOM   4627  O   WAT   365      36.373  48.926   3.311  1.00  0.00           O  
ATOM   4628  H1  WAT   365      36.840  49.711   3.597  1.00  0.00           H  
ATOM   4629  H2  WAT   365      37.015  48.221   3.394  1.00  0.00           H  
TER    4630      WAT   365 
ATOM   4630  O   WAT   366      66.521  24.079  47.468  1.00  0.00           O  
ATOM   4631  H1  WAT   366      66.477  24.724  48.173  1.00  0.00           H  
ATOM   4632  H2  WAT   366      67.380  23.671  47.570  1.00  0.00           H  
TER    4633      WAT   366 
ATOM   4633  O   WAT   367      68.396  29.684  52.670  1.00  0.00           O  
ATOM   4634  H1  WAT   367      67.454  29.850  52.626  1.00  0.00           H  
ATOM   4635  H2  WAT   367      68.599  29.699  53.605  1.00  0.00           H  
TER    4636      WAT   367 
ATOM   4636  O   WAT   368      75.041  11.875  61.650  1.00  0.00           O  
ATOM   4637  H1  WAT   368      75.031  11.920  62.606  1.00  0.00           H  
ATOM   4638  H2  WAT   368      75.321  10.981  61.455  1.00  0.00           H  
TER    4639      WAT   368 
ATOM   4639  O   WAT   369      16.534  32.397  18.079  1.00  0.00           O  
ATOM   4640  H1  WAT   369      16.463  33.331  18.276  1.00  0.00           H  
ATOM   4641  H2  WAT   369      17.302  32.106  18.571  1.00  0.00           H  
TER    4642      WAT   369 
ATOM   4642  O   WAT   370      14.488  11.689  14.793  1.00  0.00           O  
ATOM   4643  H1  WAT   370      14.873  11.828  15.659  1.00  0.00           H  
ATOM   4644  H2  WAT   370      13.670  11.224  14.967  1.00  0.00           H  
TER    4645      WAT   370 
ATOM   4645  O   WAT   371      51.746  49.399  47.926  1.00  0.00           O  
ATOM   4646  H1  WAT   371      51.662  49.697  47.020  1.00  0.00           H  
ATOM   4647  H2  WAT   371      51.116  48.683  48.002  1.00  0.00           H  
TER    4648      WAT   371 
ATOM   4648  O   WAT   372      11.905   4.702  38.778  1.00  0.00           O  
ATOM   4649  H1  WAT   372      11.451   5.545  38.764  1.00  0.00           H  
ATOM   4650  H2  WAT   372      12.775   4.894  38.428  1.00  0.00           H  
TER    4651      WAT   372 
ATOM   4651  O   WAT   373       6.887  59.317  30.385  1.00  0.00           O  
ATOM   4652  H1  WAT   373       6.100  58.948  30.786  1.00  0.00           H  
ATOM   4653  H2  WAT   373       6.601  60.156  30.024  1.00  0.00           H  
TER    4654      WAT   373 
ATOM   4654  O   WAT   374      10.326  55.078   8.314  1.00  0.00           O  
ATOM   4655  H1  WAT   374      10.271  54.449   9.034  1.00  0.00           H  
ATOM   4656  H2  WAT   374      11.148  54.864   7.872  1.00  0.00           H  
TER    4657      WAT   374 
ATOM   4657  O   WAT   375      67.121  32.459   3.694  1.00  0.00           O  
ATOM   4658  H1  WAT   375      67.885  32.348   4.260  1.00  0.00           H  
ATOM   4659  H2  WAT   375      66.466  32.876   4.254  1.00  0.00           H  
TER    4660      WAT   375 
ATOM   4660  O   WAT   376      57.401  22.419  32.218  1.00  0.00           O  
ATOM   4661  H1  WAT   376      56.766  22.947  32.702  1.00  0.00           H  
ATOM   4662  H2  WAT   376      57.358  21.556  32.629  1.00  0.00           H  
TER    4663      WAT   376 
ATOM   4663  O   WAT   377       7.134   8.029  57.262  1.00  0.00           O  
ATOM   4664  H1  WAT   377       7.835   7.775  56.661  1.00  0.00           H  
ATOM   4665  H2  WAT   377       6.340   8.004  56.728  1.00  0.00           H  
TER    4666      WAT   377 
ATOM   4666  O   WAT   378      32.026  45.711  46.561  1.00  0.00           O  
ATOM   4667  H1  WAT   378      32.703  45.629  45.890  1.00  0.00           H  
ATOM   4668  H2  WAT   378      31.205  45.741  46.070  1.00  0.00           H  
TER    4669      WAT   378 
ATOM   4669  O   WAT   379      40.500   3.732  26.338  1.00  0.00           O  
ATOM   4670  H1  WAT   379      40.043   2.952  26.025  1.00  0.00           H  
ATOM   4671  H2  WAT   379      39.823   4.407  26.377  1.00  0.00           H  
TER    4672      WAT   379 
ATOM   4672  O   WAT   380      24.328  22.453  40.524  1.00  0.00           O  
ATOM   4673  H1  WAT   380      24.092  21.612  40.132  1.00  0.00           H  
ATOM   4674  H2  WAT   380      25.136  22.274  41.005  1.00  0.00           H  
TER    4675      WAT   380 
ATOM   4675  O   WAT   381      63.037  29.426  26.586  1.00  0.00           O  
ATOM   4676  H1  WAT   381      63.748  28.941  26.167  1.00  0.00           H  
ATOM   4677  H2  WAT   381      63.414  30.286  26.775  1.00  0.00           H  
TER    4678      WAT   381 
ATOM   4678  O   WAT   382      18.450   2.105  27.218  1.00  0.00           O  
ATOM   4679  H1  WAT   382      18.429   2.655  28.001  1.00  0.00           H  
ATOM   4680  H2  WAT   382      18.276   1.221  27.541  1.00  0.00           H  
TER    4681      WAT   382 
ATOM   4681  O   WAT   383       5.084  20.892  62.937  1.00  0.00           O  
ATOM   4682  H1  WAT   383       5.765  21.562  62.994  1.00  0.00           H  
ATOM   4683  H2  WAT   383       4.290  21.331  63.241  1.00  0.00           H  
TER    4684      WAT   383 
ATOM   4684  O   WAT   384      76.418   5.962  29.251  1.00  0.00           O  
ATOM   4685  H1  WAT   384      76.320   6.725  28.682  1.00  0.00           H  
ATOM   4686  H2  WAT   384      75.803   6.117  29.968  1.00  0.00           H  
TER    4687      WAT   384 
ATOM   4687  O   WAT   385      22.606  36.964  19.223  1.00  0.00           O  
ATOM   4688  H1  WAT   385      22.594  37.912  19.090  1.00  0.00           H  
ATOM   4689  H2  WAT   385      22.746  36.857  20.164  1.00  0.00           H  
TER    4690      WAT   385 
ATOM   4690  O   WAT   386       6.814   1.966  58.781  1.00  0.00           O  
ATOM   4691  H1  WAT   386       7.262   2.456  59.471  1.00  0.00           H  
ATOM   4692  H2  WAT   386       7.221   1.100  58.799  1.00  0.00           H  
TER    4693      WAT   386 
ATOM   4693  O   WAT   387      29.800  38.224  17.667  1.00  0.00           O  
ATOM   4694  H1  WAT   387      30.587  38.196  18.211  1.00  0.00           H  
ATOM   4695  H2  WAT   387      29.881  39.037  17.169  1.00  0.00           H  
TER    4696      WAT   387 
ATOM   4696  O   WAT   388       9.825  31.775  29.478  1.00  0.00           O  
ATOM   4697  H1  WAT   388       9.738  32.515  30.078  1.00  0.00           H  
ATOM   4698  H2  WAT   388       9.528  32.114  28.634  1.00  0.00           H  
TER    4699      WAT   388 
ATOM   4699  O   WAT   389      60.293  18.055  35.250  1.00  0.00           O  
ATOM   4700  H1  WAT   389      59.872  18.227  34.408  1.00  0.00           H  
ATOM   4701  H2  WAT   389      59.947  18.731  35.833  1.00  0.00           H  
TER    4702      WAT   389 
ATOM   4702  O   WAT   390      41.295  49.258  11.949  1.00  0.00           O  
ATOM   4703  H1  WAT   390      40.755  48.556  11.585  1.00  0.00           H  
ATOM   4704  H2  WAT   390      41.708  48.866  12.719  1.00  0.00           H  
TER    4705      WAT   390 
ATOM   4705  O   WAT   391      40.380  53.284  27.850  1.00  0.00           O  
ATOM   4706  H1  WAT   391      40.302  54.236  27.799  1.00  0.00           H  
ATOM   4707  H2  WAT   391      39.544  52.956  27.517  1.00  0.00           H  
TER    4708      WAT   391 
ATOM   4708  O   WAT   392      74.620   8.984  34.900  1.00  0.00           O  
ATOM   4709  H1  WAT   392      73.850   9.545  34.805  1.00  0.00           H  
ATOM   4710  H2  WAT   392      74.302   8.105  34.695  1.00  0.00           H  
TER    4711      WAT   392 
ATOM   4711  O   WAT   393      74.510  11.451  43.674  1.00  0.00           O  
ATOM   4712  H1  WAT   393      74.890  10.908  44.366  1.00  0.00           H  
ATOM   4713  H2  WAT   393      73.655  11.056  43.502  1.00  0.00           H  
TER    4714      WAT   393 
ATOM   4714  O   WAT   394      51.619   1.459  37.758  1.00  0.00           O  
ATOM   4715  H1  WAT   394      51.751   1.470  38.706  1.00  0.00           H  
ATOM   4716  H2  WAT   394      52.499   1.547  37.392  1.00  0.00           H  
TER    4717      WAT   394 
ATOM   4717  O   WAT   395      12.517  13.206  35.856  1.00  0.00           O  
ATOM   4718  H1  WAT   395      12.154  12.683  35.141  1.00  0.00           H  
ATOM   4719  H2  WAT   395      11.783  13.334  36.456  1.00  0.00           H  
TER    4720      WAT   395 
ATOM   4720  O   WAT   396      64.453  10.066  25.805  1.00  0.00           O  
ATOM   4721  H1  WAT   396      64.300  10.060  24.861  1.00  0.00           H  
ATOM   4722  H2  WAT   396      65.406  10.040  25.894  1.00  0.00           H  
TER    4723      WAT   396 
ATOM   4723  O   WAT   397      67.245  59.056   1.198  1.00  0.00           O  
ATOM   4724  H1  WAT   397      67.904  58.987   1.889  1.00  0.00           H  
ATOM   4725  H2  WAT   397      67.708  58.804   0.399  1.00  0.00           H  
TER    4726      WAT   397 
ATOM   4726  O   WAT   398       8.182  60.425  52.499  1.00  0.00           O  
ATOM   4727  H1  WAT   398       8.885  60.611  51.876  1.00  0.00           H  
ATOM   4728  H2  WAT   398       8.160  59.470  52.556  1.00  0.00           H  
TER    4729      WAT   398 
ATOM   4729  O   WAT   399      48.085  59.584  25.376  1.00  0.00           O  
ATOM   4730  H1  WAT   399      47.552  59.059  25.973  1.00  0.00           H  
ATOM   4731  H2  WAT   399      47.772  59.346  24.503  1.00  0.00           H  
TER    4732      WAT   399 
ATOM   4732  O   WAT   400       7.253  57.077  15.877  1.00  0.00           O  
ATOM   4733  H1  WAT   400       7.919  57.732  15.670  1.00  0.00           H  
ATOM   4734  H2  WAT   400       6.803  57.428  16.646  1.00  0.00           H  
TER    4735      WAT   400 
ATOM   4735  O   WAT   401       0.581  50.631  45.959  1.00  0.00           O  
ATOM   4736  H1  WAT   401       0.332  49.707  45.996  1.00  0.00           H  
ATOM   4737  H2  WAT   401       0.782  50.862  46.865  1.00  0.00           H  
TER    4738      WAT   401 
ATOM   4738  O   WAT   402      34.985  62.482   9.105  1.00  0.00           O  
ATOM   4739  H1  WAT   402      34.255  63.099   9.047  1.00  0.00           H  
ATOM   4740  H2  WAT   402      35.646  62.941   9.622  1.00  0.00           H  
TER    4741      WAT   402 
ATOM   4741  O   WAT   403      11.112   6.182  33.810  1.00  0.00           O  
ATOM   4742  H1  WAT   403      11.169   5.293  33.460  1.00  0.00           H  
ATOM   4743  H2  WAT   403      11.902   6.617  33.489  1.00  0.00           H  
TER    4744      WAT   403 
ATOM   4744  O   WAT   404      42.214  61.642   9.159  1.00  0.00           O  
ATOM   4745  H1  WAT   404      42.548  62.069   9.948  1.00  0.00           H  
ATOM   4746  H2  WAT   404      41.925  62.363   8.600  1.00  0.00           H  
TER    4747      WAT   404 
ATOM   4747  O   WAT   405      50.023  45.346  11.510  1.00  0.00           O  
ATOM   4748  H1  WAT   405      50.265  45.497  12.424  1.00  0.00           H  
ATOM   4749  H2  WAT   405      50.741  44.821  11.156  1.00  0.00           H  
TER    4750      WAT   405 
ATOM   4750  O   WAT   406      26.717  44.405  56.414  1.00  0.00           O  
ATOM   4751  H1  WAT   406      26.529  44.190  57.327  1.00  0.00           H  
ATOM   4752  H2  WAT   406      26.360  43.669  55.916  1.00  0.00           H  
TER    4753      WAT   406 
ATOM   4753  O   WAT   407      25.146  56.870  28.851  1.00  0.00           O  
ATOM   4754  H1  WAT   407      25.640  56.388  29.514  1.00  0.00           H  
ATOM   4755  H2  WAT   407      24.519  57.392  29.352  1.00  0.00           H  
TER    4756      WAT   407 
ATOM   4756  O   WAT   408      14.318  35.219  31.867  1.00  0.00           O  
ATOM   4757  H1  WAT   408      13.923  35.906  32.404  1.00  0.00           H  
ATOM   4758  H2  WAT   408      13.669  35.045  31.186  1.00  0.00           H  
TER    4759      WAT   408 
ATOM   4759  O   WAT   409      66.666  42.668  47.640  1.00  0.00           O  
ATOM   4760  H1  WAT   409      67.285  42.177  48.182  1.00  0.00           H  
ATOM   4761  H2  WAT   409      65.817  42.526  48.059  1.00  0.00           H  
TER    4762      WAT   409 
ATOM   4762  O   WAT   410      64.398  18.072  57.047  1.00  0.00           O  
ATOM   4763  H1  WAT   410      64.705  17.197  57.285  1.00  0.00           H  
ATOM   4764  H2  WAT   410      64.989  18.666  57.511  1.00  0.00           H  
TER    4765      WAT   410 
ATOM   4765  O   WAT   411      11.296   0.416   3.839  1.00  0.00           O  
ATOM   4766  H1  WAT   411      11.803   0.727   3.090  1.00  0.00           H  
ATOM   4767  H2  WAT   411      11.937  -0.028   4.395  1.00  0.00           H  
TER    4768      WAT   411 
ATOM   4768  O   WAT   412      74.977  13.883  21.071  1.00  0.00           O  
ATOM   4769  H1  WAT   412      74.857  14.558  20.403  1.00  0.00           H  
ATOM   4770  H2  WAT   412      74.558  14.241  21.853  1.00  0.00           H  
TER    4771      WAT   412 
ATOM   4771  O   WAT   413      63.010  27.503  22.850  1.00  0.00           O  
ATOM   4772  H1  WAT   413      63.583  26.773  23.083  1.00  0.00           H  
ATOM   4773  H2  WAT   413      63.609  28.219  22.639  1.00  0.00           H  
TER    4774      WAT   413 
ATOM   4774  O   WAT   414      41.204  44.158  51.967  1.00  0.00           O  
ATOM   4775  H1  WAT   414      41.506  44.750  51.277  1.00  0.00           H  
ATOM   4776  H2  WAT   414      41.969  44.035  52.528  1.00  0.00           H  
TER    4777      WAT   414 
ATOM   4777  O   WAT   415      50.292  64.755   8.658  1.00  0.00           O  
ATOM   4778  H1  WAT   415      49.499  64.940   9.161  1.00  0.00           H  
ATOM   4779  H2  WAT   415      49.991  64.692   7.751  1.00  0.00           H  
TER    4780      WAT   415 
ATOM   4780  O   WAT   416      68.010  52.788  53.296  1.00  0.00           O  
ATOM   4781  H1  WAT   416      68.448  52.501  52.494  1.00  0.00           H  
ATOM   4782  H2  WAT   416      68.241  53.714  53.376  1.00  0.00           H  
TER    4783      WAT   416 
ATOM   4783  O   WAT   417      40.277   4.963  31.893  1.00  0.00           O  
ATOM   4784  H1  WAT   417      40.368   4.250  32.525  1.00  0.00           H  
ATOM   4785  H2  WAT   417      40.167   4.523  31.050  1.00  0.00           H  
TER    4786      WAT   417 
ATOM   4786  O   WAT   418      13.570  61.217  13.940  1.00  0.00           O  
ATOM   4787  H1  WAT   418      13.447  62.098  14.295  1.00  0.00           H  
ATOM   4788  H2  WAT   418      13.853  60.694  14.690  1.00  0.00           H  
TER    4789      WAT   418 
ATOM   4789  O   WAT   419      67.321  45.483  61.986  1.00  0.00           O  
ATOM   4790  H1  WAT   419      67.198  45.204  61.079  1.00  0.00           H  
ATOM   4791  H2  WAT   419      68.194  45.876  62.000  1.00  0.00           H  
TER    4792      WAT   419 
ATOM   4792  O   WAT   420      74.174  37.210  16.503  1.00  0.00           O  
ATOM   4793  H1  WAT   420      73.377  36.683  16.553  1.00  0.00           H  
ATOM   4794  H2  WAT   420      73.939  38.040  16.918  1.00  0.00           H  
TER    4795      WAT   420 
ATOM   4795  O   WAT   421      66.707  27.787  59.503  1.00  0.00           O  
ATOM   4796  H1  WAT   421      66.461  28.615  59.091  1.00  0.00           H  
ATOM   4797  H2  WAT   421      65.906  27.487  59.933  1.00  0.00           H  
TER    4798      WAT   421 
ATOM   4798  O   WAT   422       3.064  42.427  55.962  1.00  0.00           O  
ATOM   4799  H1  WAT   422       2.557  42.705  55.199  1.00  0.00           H  
ATOM   4800  H2  WAT   422       2.706  41.568  56.186  1.00  0.00           H  
TER    4801      WAT   422 
ATOM   4801  O   WAT   423      53.786  38.766  29.451  1.00  0.00           O  
ATOM   4802  H1  WAT   423      54.362  38.676  28.692  1.00  0.00           H  
ATOM   4803  H2  WAT   423      52.902  38.754  29.084  1.00  0.00           H  
TER    4804      WAT   423 
ATOM   4804  O   WAT   424       4.206   4.556  26.241  1.00  0.00           O  
ATOM   4805  H1  WAT   424       3.648   5.153  25.741  1.00  0.00           H  
ATOM   4806  H2  WAT   424       3.614   3.864  26.533  1.00  0.00           H  
TER    4807      WAT   424 
ATOM   4807  O   WAT   425      24.623  23.740   5.652  1.00  0.00           O  
ATOM   4808  H1  WAT   425      25.478  23.863   5.240  1.00  0.00           H  
ATOM   4809  H2  WAT   425      24.264  22.960   5.229  1.00  0.00           H  
TER    4810      WAT   425 
ATOM   4810  O   WAT   426      10.815  57.196  10.238  1.00  0.00           O  
ATOM   4811  H1  WAT   426      10.615  56.765   9.406  1.00  0.00           H  
ATOM   4812  H2  WAT   426      10.517  58.097  10.118  1.00  0.00           H  
TER    4813      WAT   426 
ATOM   4813  O   WAT   427      54.420  53.941  15.248  1.00  0.00           O  
ATOM   4814  H1  WAT   427      55.045  54.153  15.942  1.00  0.00           H  
ATOM   4815  H2  WAT   427      53.642  54.454  15.462  1.00  0.00           H  
TER    4816      WAT   427 
ATOM   4816  O   WAT   428      69.091  20.085   2.720  1.00  0.00           O  
ATOM   4817  H1  WAT   428      69.889  19.953   3.232  1.00  0.00           H  
ATOM   4818  H2  WAT   428      69.176  19.479   1.984  1.00  0.00           H  
TER    4819      WAT   428 
ATOM   4819  O   WAT   429      65.979  10.204  51.044  1.00  0.00           O  
ATOM   4820  H1  WAT   429      66.035  10.863  51.736  1.00  0.00           H  
ATOM   4821  H2  WAT   429      65.199   9.694  51.262  1.00  0.00           H  
TER    4822      WAT   429 
ATOM   4822  O   WAT   430      15.621  15.839  48.415  1.00  0.00           O  
ATOM   4823  H1  WAT   430      15.666  15.168  49.096  1.00  0.00           H  
ATOM   4824  H2  WAT   430      15.643  16.668  48.893  1.00  0.00           H  
TER    4825      WAT   430 
ATOM   4825  O   WAT   431      37.443  50.010  20.987  1.00  0.00           O  
ATOM   4826  H1  WAT   431      37.722  49.294  21.558  1.00  0.00           H  
ATOM   4827  H2  WAT   431      38.260  50.390  20.664  1.00  0.00           H  
TER    4828      WAT   431 
ATOM   4828  O   WAT   432      22.184  50.826  44.106  1.00  0.00           O  
ATOM   4829  H1  WAT   432      22.008  51.250  43.266  1.00  0.00           H  
ATOM   4830  H2  WAT   432      21.328  50.516  44.402  1.00  0.00           H  
TER    4831      WAT   432 
ATOM   4831  O   WAT   433      62.915  18.815  34.736  1.00  0.00           O  
ATOM   4832  H1  WAT   433      63.490  18.133  34.388  1.00  0.00           H  
ATOM   4833  H2  WAT   433      62.193  18.336  35.143  1.00  0.00           H  
TER    4834      WAT   433 
ATOM   4834  O   WAT   434       7.020   0.847  20.412  1.00  0.00           O  
ATOM   4835  H1  WAT   434       7.071   1.734  20.055  1.00  0.00           H  
ATOM   4836  H2  WAT   434       7.229   0.279  19.671  1.00  0.00           H  
TER    4837      WAT   434 
ATOM   4837  O   WAT   435      74.093  27.843  34.941  1.00  0.00           O  
ATOM   4838  H1  WAT   435      73.212  28.201  35.044  1.00  0.00           H  
ATOM   4839  H2  WAT   435      74.305  27.990  34.019  1.00  0.00           H  
TER    4840      WAT   435 
ATOM   4840  O   WAT   436      27.157  41.352   4.076  1.00  0.00           O  
ATOM   4841  H1  WAT   436      26.833  40.468   3.909  1.00  0.00           H  
ATOM   4842  H2  WAT   436      27.549  41.303   4.948  1.00  0.00           H  
TER    4843      WAT   436 
ATOM   4843  O   WAT   437       9.548  47.691  58.121  1.00  0.00           O  
ATOM   4844  H1  WAT   437      10.336  47.505  58.632  1.00  0.00           H  
ATOM   4845  H2  WAT   437       8.926  47.014  58.387  1.00  0.00           H  
TER    4846      WAT   437 
ATOM   4846  O   WAT   438      18.214  36.730  13.333  1.00  0.00           O  
ATOM   4847  H1  WAT   438      17.448  36.941  12.799  1.00  0.00           H  
ATOM   4848  H2  WAT   438      18.092  37.236  14.137  1.00  0.00           H  
TER    4849      WAT   438 
ATOM   4849  O   WAT   439      10.380  10.695   1.831  1.00  0.00           O  
ATOM   4850  H1  WAT   439      10.433  11.638   1.674  1.00  0.00           H  
ATOM   4851  H2  WAT   439      10.427  10.304   0.959  1.00  0.00           H  
TER    4852      WAT   439 
ATOM   4852  O   WAT   440      54.278  55.574  34.633  1.00  0.00           O  
ATOM   4853  H1  WAT   440      54.714  55.416  35.471  1.00  0.00           H  
ATOM   4854  H2  WAT   440      53.471  56.033  34.866  1.00  0.00           H  
TER    4855      WAT   440 
ATOM   4855  O   WAT   441      35.591  24.831  59.104  1.00  0.00           O  
ATOM   4856  H1  WAT   441      36.182  25.095  59.810  1.00  0.00           H  
ATOM   4857  H2  WAT   441      35.475  25.623  58.580  1.00  0.00           H  
TER    4858      WAT   441 
ATOM   4858  O   WAT   442      25.788  14.053  57.970  1.00  0.00           O  
ATOM   4859  H1  WAT   442      25.908  13.173  57.613  1.00  0.00           H  
ATOM   4860  H2  WAT   442      25.232  14.498  57.331  1.00  0.00           H  
TER    4861      WAT   442 
ATOM   4861  O   WAT   443      64.077  60.919  18.211  1.00  0.00           O  
ATOM   4862  H1  WAT   443      64.360  61.439  17.459  1.00  0.00           H  
ATOM   4863  H2  WAT   443      64.398  60.037  18.027  1.00  0.00           H  
TER    4864      WAT   443 
ATOM   4864  O   WAT   444      28.124  40.515   6.857  1.00  0.00           O  
ATOM   4865  H1  WAT   444      28.830  39.869   6.879  1.00  0.00           H  
ATOM   4866  H2  WAT   444      27.518  40.231   7.542  1.00  0.00           H  
TER    4867      WAT   444 
ATOM   4867  O   WAT   445       0.076  43.714   2.276  1.00  0.00           O  
ATOM   4868  H1  WAT   445       0.254  44.655   2.284  1.00  0.00           H  
ATOM   4869  H2  WAT   445       0.939  43.306   2.344  1.00  0.00           H  
TER    4870      WAT   445 
ATOM   4870  O   WAT   446      12.820  26.277  11.609  1.00  0.00           O  
ATOM   4871  H1  WAT   446      13.309  25.465  11.477  1.00  0.00           H  
ATOM   4872  H2  WAT   446      13.376  26.955  11.224  1.00  0.00           H  
TER    4873      WAT   446 
ATOM   4873  O   WAT   447      38.475  54.714  10.985  1.00  0.00           O  
ATOM   4874  H1  WAT   447      38.090  54.159  10.307  1.00  0.00           H  
ATOM   4875  H2  WAT   447      38.008  54.473  11.786  1.00  0.00           H  
TER    4876      WAT   447 
ATOM   4876  O   WAT   448      43.824  33.968  62.212  1.00  0.00           O  
ATOM   4877  H1  WAT   448      44.037  33.542  61.382  1.00  0.00           H  
ATOM   4878  H2  WAT   448      44.253  33.428  62.876  1.00  0.00           H  
TER    4879      WAT   448
[truncated: 2,482,368 more chars]
