# Supplementary material for: Mechanistic Modeling of Monoglyceride Lipase Covalent Modification Elucidates the Role of Leaving Group Expulsion and Discriminates Inhibitors with High and Low Potency
Source: J Chem Inf Model. 2022 May 17;62(11):2771–87. doi: 10.1021/acs.jcim.2c00140 (PMC9198976; doi:10.1021/acs.jcim.2c00140)
Supplement: Supplementary file 4 — ci2c00140_si_004.zip [file ci2c00140_si_004.zip › geometries/cpd4_confIV.pdb]

CRYST1   76.985   64.908   63.980  90.00  90.00  90.00 P 1           1
ATOM      1 HH31 ACE X   1      31.892  55.765  32.173  0.00  0.00            
ATOM      2  CH3 ACE X   1      32.164  55.538  31.142  0.00  0.00            
ATOM      3 HH32 ACE X   1      32.636  54.556  31.119  0.00  0.00            
ATOM      4 HH33 ACE X   1      32.792  56.318  30.711  0.00  0.00            
ATOM      5  C   ACE X   1      30.909  55.504  30.176  0.00  0.00            
ATOM      6  O   ACE X   1      29.820  55.381  30.728  0.00  0.00            
ATOM      7  N   ASP X   2      31.037  55.684  28.907  0.00  0.00            
ATOM      8  H   ASP X   2      32.028  55.797  28.467  0.00  0.00            
ATOM      9  CA  ASP X   2      29.945  55.444  27.987  0.00  0.00            
ATOM     10  HA  ASP X   2      29.031  55.842  28.427  0.00  0.00            
ATOM     11  CB  ASP X   2      30.191  56.081  26.630  0.00  0.00            
ATOM     12  HB2 ASP X   2      29.285  55.860  26.064  0.00  0.00            
ATOM     13  HB3 ASP X   2      30.277  57.161  26.744  0.00  0.00            
ATOM     14  CG  ASP X   2      31.452  55.557  25.913  0.00  0.00            
ATOM     15  OD1 ASP X   2      31.202  54.880  24.885  0.00  0.00            
ATOM     16  OD2 ASP X   2      32.620  55.678  26.377  0.00  0.00            
ATOM     17  C   ASP X   2      29.805  53.900  27.849  0.00  0.00            
ATOM     18  O   ASP X   2      28.676  53.424  27.804  0.00  0.00            
ATOM     19  N   LEU X   3      30.893  53.072  27.663  0.00  0.00            
ATOM     20  H   LEU X   3      31.858  53.350  27.549  0.00  0.00            
ATOM     21  CA  LEU X   3      30.891  51.632  27.969  0.00  0.00            
ATOM     22  HA  LEU X   3      30.174  51.156  27.317  0.00  0.00            
ATOM     23  CB  LEU X   3      32.315  51.050  27.656  0.00  0.00            
ATOM     24  HB2 LEU X   3      33.086  51.533  28.238  0.00  0.00            
ATOM     25  HB3 LEU X   3      32.275  50.003  27.956  0.00  0.00            
ATOM     26  CG  LEU X   3      32.717  51.164  26.109  0.00  0.00            
ATOM     27  HG  LEU X   3      32.584  52.224  25.896  0.00  0.00            
ATOM     28  CD1 LEU X   3      34.204  51.028  25.980  0.00  0.00            
ATOM     29 HD11 LEU X   3      34.626  51.888  26.499  0.00  0.00            
ATOM     30 HD12 LEU X   3      34.504  50.098  26.463  0.00  0.00            
ATOM     31 HD13 LEU X   3      34.561  51.063  24.950  0.00  0.00            
ATOM     32  CD2 LEU X   3      31.890  50.359  25.208  0.00  0.00            
ATOM     33 HD21 LEU X   3      32.411  50.271  24.255  0.00  0.00            
ATOM     34 HD22 LEU X   3      31.698  49.394  25.677  0.00  0.00            
ATOM     35 HD23 LEU X   3      31.019  50.821  24.988  0.00  0.00            
ATOM     36  C   LEU X   3      30.463  51.240  29.366  0.00  0.00            
ATOM     37  O   LEU X   3      30.587  51.997  30.333  0.00  0.00            
ATOM     38  N   PRO X   4      29.859  50.024  29.611  0.00  0.00            
ATOM     39  CD  PRO X   4      29.780  49.007  28.630  0.00  0.00            
ATOM     40  HD2 PRO X   4      30.733  48.629  28.258  0.00  0.00            
ATOM     41  HD3 PRO X   4      29.085  49.395  27.885  0.00  0.00            
ATOM     42  CG  PRO X   4      29.161  47.714  29.299  0.00  0.00            
ATOM     43  HG2 PRO X   4      29.884  46.975  29.644  0.00  0.00            
ATOM     44  HG3 PRO X   4      28.516  47.240  28.683  0.00  0.00            
ATOM     45  CB  PRO X   4      28.432  48.296  30.511  0.00  0.00            
ATOM     46  HB2 PRO X   4      28.542  47.637  31.373  0.00  0.00            
ATOM     47  HB3 PRO X   4      27.415  48.521  30.190  0.00  0.00            
ATOM     48  CA  PRO X   4      29.188  49.596  30.823  0.00  0.00            
ATOM     49  HA  PRO X   4      28.467  50.375  31.072  0.00  0.00            
ATOM     50  C   PRO X   4      30.240  49.178  31.857  0.00  0.00            
ATOM     51  O   PRO X   4      31.225  48.572  31.564  0.00  0.00            
ATOM     52  N   HID X   5      30.011  49.431  33.149  0.00  0.00            
ATOM     53  H   HID X   5      29.006  49.796  33.363  0.00  0.00            
ATOM     54  CA  HID X   5      31.009  49.331  34.175  0.00  0.00            
ATOM     55  HA  HID X   5      31.394  48.311  34.151  0.00  0.00            
ATOM     56  CB  HID X   5      32.001  50.486  33.960  0.00  0.00            
ATOM     57  HB2 HID X   5      32.928  50.328  34.511  0.00  0.00            
ATOM     58  HB3 HID X   5      32.301  50.380  32.918  0.00  0.00            
ATOM     59  CG  HID X   5      31.448  51.966  34.205  0.00  0.00            
ATOM     60  ND1 HID X   5      30.857  52.778  33.265  0.00  0.00            
ATOM     61  HD1 HID X   5      30.802  52.501  32.212  0.00  0.00            
ATOM     62  CE1 HID X   5      30.508  53.928  33.838  0.00  0.00            
ATOM     63  HE1 HID X   5      30.076  54.778  33.309  0.00  0.00            
ATOM     64  NE2 HID X   5      30.922  53.892  35.114  0.00  0.00            
ATOM     65  CD2 HID X   5      31.458  52.681  35.429  0.00  0.00            
ATOM     66  HD2 HID X   5      31.458  52.157  36.384  0.00  0.00            
ATOM     67  C   HID X   5      30.305  49.527  35.516  0.00  0.00            
ATOM     68  O   HID X   5      29.210  50.032  35.682  0.00  0.00            
ATOM     69  N   LEU X   6      31.020  49.163  36.526  0.00  0.00            
ATOM     70  H   LEU X   6      31.937  48.803  36.300  0.00  0.00            
ATOM     71  CA  LEU X   6      30.567  49.482  37.922  0.00  0.00            
ATOM     72  HA  LEU X   6      29.742  50.061  37.977  0.00  0.00            
ATOM     73  CB  LEU X   6      30.328  48.107  38.534  0.00  0.00            
ATOM     74  HB2 LEU X   6      29.758  47.521  37.813  0.00  0.00            
ATOM     75  HB3 LEU X   6      31.295  47.631  38.691  0.00  0.00            
ATOM     76  CG  LEU X   6      29.625  47.982  39.940  0.00  0.00            
ATOM     77  HG  LEU X   6      30.231  48.533  40.658  0.00  0.00            
ATOM     78  CD1 LEU X   6      28.261  48.646  39.849  0.00  0.00            
ATOM     79 HD11 LEU X   6      28.497  49.705  39.755  0.00  0.00            
ATOM     80 HD12 LEU X   6      27.632  48.265  39.044  0.00  0.00            
ATOM     81 HD13 LEU X   6      27.796  48.530  40.828  0.00  0.00            
ATOM     82  CD2 LEU X   6      29.551  46.537  40.421  0.00  0.00            
ATOM     83 HD21 LEU X   6      28.819  46.392  41.216  0.00  0.00            
ATOM     84 HD22 LEU X   6      29.286  45.856  39.613  0.00  0.00            
ATOM     85 HD23 LEU X   6      30.458  46.279  40.783  0.00  0.00            
ATOM     86  C   LEU X   6      31.709  50.237  38.603  0.00  0.00            
ATOM     87  O   LEU X   6      32.861  49.935  38.361  0.00  0.00            
ATOM     88  N   VAL X   7      31.423  51.186  39.467  0.00  0.00            
ATOM     89  H   VAL X   7      30.443  51.662  39.466  0.00  0.00            
ATOM     90  CA  VAL X   7      32.358  51.743  40.469  0.00  0.00            
ATOM     91  HA  VAL X   7      33.250  51.779  39.844  0.00  0.00            
ATOM     92  CB  VAL X   7      32.024  53.173  40.856  0.00  0.00            
ATOM     93  HB  VAL X   7      31.082  53.074  41.396  0.00  0.00            
ATOM     94  CG1 VAL X   7      33.016  53.738  41.858  0.00  0.00            
ATOM     95 HG11 VAL X   7      32.558  54.559  42.409  0.00  0.00            
ATOM     96 HG12 VAL X   7      33.137  52.954  42.483  0.00  0.00            
ATOM     97 HG13 VAL X   7      33.862  54.111  41.282  0.00  0.00            
ATOM     98  CG2 VAL X   7      31.791  54.100  39.611  0.00  0.00            
ATOM     99 HG21 VAL X   7      32.632  54.755  39.384  0.00  0.00            
ATOM    100 HG22 VAL X   7      31.486  53.663  38.660  0.00  0.00            
ATOM    101 HG23 VAL X   7      31.022  54.698  39.876  0.00  0.00            
ATOM    102  C   VAL X   7      32.621  50.698  41.561  0.00  0.00            
ATOM    103  O   VAL X   7      31.753  50.509  42.454  0.00  0.00            
ATOM    104  N   ASN X   8      33.852  50.197  41.585  0.00  0.00            
ATOM    105  H   ASN X   8      34.530  50.358  40.747  0.00  0.00            
ATOM    106  CA  ASN X   8      34.154  49.197  42.622  0.00  0.00            
ATOM    107  HA  ASN X   8      33.376  48.558  42.701  0.00  0.00            
ATOM    108  CB  ASN X   8      35.442  48.409  42.292  0.00  0.00            
ATOM    109  HB2 ASN X   8      35.379  47.396  42.690  0.00  0.00            
ATOM    110  HB3 ASN X   8      35.434  48.458  41.203  0.00  0.00            
ATOM    111  CG  ASN X   8      36.855  49.054  42.686  0.00  0.00            
ATOM    112  OD1 ASN X   8      36.986  50.130  43.196  0.00  0.00            
ATOM    113  ND2 ASN X   8      37.919  48.339  42.582  0.00  0.00            
ATOM    114 HD21 ASN X   8      38.835  48.745  43.011  0.00  0.00            
ATOM    115 HD22 ASN X   8      37.884  47.362  42.328  0.00  0.00            
ATOM    116  C   ASN X   8      34.278  49.973  44.028  0.00  0.00            
ATOM    117  O   ASN X   8      34.253  51.161  44.124  0.00  0.00            
ATOM    118  N   ALA X   9      34.436  49.129  45.042  0.00  0.00            
ATOM    119  H   ALA X   9      34.171  48.082  44.895  0.00  0.00            
ATOM    120  CA  ALA X   9      34.347  49.661  46.442  0.00  0.00            
ATOM    121  HA  ALA X   9      33.431  50.078  46.529  0.00  0.00            
ATOM    122  CB  ALA X   9      34.639  48.517  47.436  0.00  0.00            
ATOM    123  HB1 ALA X   9      34.619  48.782  48.411  0.00  0.00            
ATOM    124  HB2 ALA X   9      33.860  47.882  47.337  0.00  0.00            
ATOM    125  HB3 ALA X   9      35.555  47.980  47.187  0.00  0.00            
ATOM    126  C   ALA X   9      35.386  50.782  46.791  0.00  0.00            
ATOM    127  O   ALA X   9      35.187  51.513  47.732  0.00  0.00            
ATOM    128  N   ASP X  10      36.538  50.853  46.140  0.00  0.00            
ATOM    129  H   ASP X  10      36.676  50.146  45.322  0.00  0.00            
ATOM    130  CA  ASP X  10      37.582  51.855  46.345  0.00  0.00            
ATOM    131  HA  ASP X  10      37.500  52.165  47.387  0.00  0.00            
ATOM    132  CB  ASP X  10      38.933  51.284  45.982  0.00  0.00            
ATOM    133  HB2 ASP X  10      38.915  50.967  44.939  0.00  0.00            
ATOM    134  HB3 ASP X  10      39.701  52.034  46.168  0.00  0.00            
ATOM    135  CG  ASP X  10      39.383  50.180  46.883  0.00  0.00            
ATOM    136  OD1 ASP X  10      38.983  50.051  48.058  0.00  0.00            
ATOM    137  OD2 ASP X  10      39.976  49.219  46.364  0.00  0.00            
ATOM    138  C   ASP X  10      37.331  53.125  45.505  0.00  0.00            
ATOM    139  O   ASP X  10      37.852  54.211  45.759  0.00  0.00            
ATOM    140  N   GLY X  11      36.501  53.030  44.513  0.00  0.00            
ATOM    141  H   GLY X  11      36.003  52.075  44.433  0.00  0.00            
ATOM    142  CA  GLY X  11      36.243  54.109  43.536  0.00  0.00            
ATOM    143  HA2 GLY X  11      35.240  53.995  43.150  0.00  0.00            
ATOM    144  HA3 GLY X  11      36.238  54.998  44.014  0.00  0.00            
ATOM    145  C   GLY X  11      37.161  54.098  42.387  0.00  0.00            
ATOM    146  O   GLY X  11      37.711  55.229  42.126  0.00  0.00            
ATOM    147  N   GLN X  12      37.357  52.977  41.777  0.00  0.00            
ATOM    148  H   GLN X  12      37.047  52.096  42.338  0.00  0.00            
ATOM    149  CA  GLN X  12      38.027  52.623  40.541  0.00  0.00            
ATOM    150  HA  GLN X  12      38.311  53.485  40.098  0.00  0.00            
ATOM    151  CB  GLN X  12      39.241  51.832  40.916  0.00  0.00            
ATOM    152  HB2 GLN X  12      38.938  51.028  41.587  0.00  0.00            
ATOM    153  HB3 GLN X  12      39.674  51.403  40.012  0.00  0.00            
ATOM    154  CG  GLN X  12      40.333  52.729  41.570  0.00  0.00            
ATOM    155  HG2 GLN X  12      40.522  53.647  41.014  0.00  0.00            
ATOM    156  HG3 GLN X  12      39.919  53.026  42.522  0.00  0.00            
ATOM    157  CD  GLN X  12      41.548  52.102  42.024  0.00  0.00            
ATOM    158  OE1 GLN X  12      41.521  51.235  42.847  0.00  0.00            
ATOM    159  NE2 GLN X  12      42.692  52.616  41.682  0.00  0.00            
ATOM    160 HE21 GLN X  12      42.671  53.546  41.133  0.00  0.00            
ATOM    161 HE22 GLN X  12      43.481  52.189  42.022  0.00  0.00            
ATOM    162  C   GLN X  12      37.078  51.777  39.617  0.00  0.00            
ATOM    163  O   GLN X  12      36.396  50.832  40.047  0.00  0.00            
ATOM    164  N   TYR X  13      37.073  52.310  38.340  0.00  0.00            
ATOM    165  H   TYR X  13      37.404  53.329  38.143  0.00  0.00            
ATOM    166  CA  TYR X  13      36.110  51.679  37.398  0.00  0.00            
ATOM    167  HA  TYR X  13      35.140  51.660  37.894  0.00  0.00            
ATOM    168  CB  TYR X  13      36.077  52.502  36.064  0.00  0.00            
ATOM    169  HB2 TYR X  13      37.075  52.574  35.631  0.00  0.00            
ATOM    170  HB3 TYR X  13      35.473  51.847  35.436  0.00  0.00            
ATOM    171  CG  TYR X  13      35.454  53.913  36.195  0.00  0.00            
ATOM    172  CD1 TYR X  13      36.241  55.083  36.164  0.00  0.00            
ATOM    173  HD1 TYR X  13      37.311  55.059  35.962  0.00  0.00            
ATOM    174  CE1 TYR X  13      35.589  56.283  36.488  0.00  0.00            
ATOM    175  HE1 TYR X  13      36.232  57.163  36.512  0.00  0.00            
ATOM    176  CZ  TYR X  13      34.255  56.463  36.817  0.00  0.00            
ATOM    177  OH  TYR X  13      33.741  57.743  36.947  0.00  0.00            
ATOM    178  HH  TYR X  13      32.963  57.656  37.705  0.00  0.00            
ATOM    179  CE2 TYR X  13      33.483  55.293  36.793  0.00  0.00            
ATOM    180  HE2 TYR X  13      32.427  55.310  37.061  0.00  0.00            
ATOM    181  CD2 TYR X  13      34.093  54.064  36.565  0.00  0.00            
ATOM    182  HD2 TYR X  13      33.489  53.156  36.569  0.00  0.00            
ATOM    183  C   TYR X  13      36.602  50.307  36.994  0.00  0.00            
ATOM    184  O   TYR X  13      37.777  50.068  36.643  0.00  0.00            
ATOM    185  N   LEU X  14      35.543  49.460  36.875  0.00  0.00            
ATOM    186  H   LEU X  14      34.309  49.726  37.311  0.00  0.00            
ATOM    187  CA  LEU X  14      35.776  48.069  36.420  0.00  0.00            
ATOM    188  HA  LEU X  14      36.708  47.992  36.039  0.00  0.00            
ATOM    189  CB  LEU X  14      35.403  47.144  37.649  0.00  0.00            
ATOM    190  HB2 LEU X  14      34.469  47.450  38.121  0.00  0.00            
ATOM    191  HB3 LEU X  14      35.333  46.138  37.235  0.00  0.00            
ATOM    192  CG  LEU X  14      36.394  47.027  38.802  0.00  0.00            
ATOM    193  HG  LEU X  14      36.430  48.047  39.184  0.00  0.00            
ATOM    194  CD1 LEU X  14      35.821  46.095  39.834  0.00  0.00            
ATOM    195 HD11 LEU X  14      34.856  46.442  40.171  0.00  0.00            
ATOM    196 HD12 LEU X  14      35.645  45.098  39.459  0.00  0.00            
ATOM    197 HD13 LEU X  14      36.577  46.070  40.605  0.00  0.00            
ATOM    198  CD2 LEU X  14      37.736  46.549  38.375  0.00  0.00            
ATOM    199 HD21 LEU X  14      37.670  45.661  37.764  0.00  0.00            
ATOM    200 HD22 LEU X  14      38.199  47.263  37.711  0.00  0.00            
ATOM    201 HD23 LEU X  14      38.275  46.223  39.165  0.00  0.00            
ATOM    202  C   LEU X  14      34.768  47.925  35.275  0.00  0.00            
ATOM    203  O   LEU X  14      33.552  47.991  35.508  0.00  0.00            
ATOM    204  N   PHE X  15      35.304  47.894  34.060  0.00  0.00            
ATOM    205  H   PHE X  15      36.306  47.775  34.101  0.00  0.00            
ATOM    206  CA  PHE X  15      34.543  47.815  32.850  0.00  0.00            
ATOM    207  HA  PHE X  15      33.683  48.336  32.949  0.00  0.00            
ATOM    208  CB  PHE X  15      35.322  48.600  31.772  0.00  0.00            
ATOM    209  HB2 PHE X  15      36.298  48.352  31.697  0.00  0.00            
ATOM    210  HB3 PHE X  15      34.952  48.359  30.864  0.00  0.00            
ATOM    211  CG  PHE X  15      35.205  50.169  31.947  0.00  0.00            
ATOM    212  CD1 PHE X  15      36.119  50.825  32.665  0.00  0.00            
ATOM    213  HD1 PHE X  15      36.877  50.338  33.122  0.00  0.00            
ATOM    214  CE1 PHE X  15      36.072  52.252  32.801  0.00  0.00            
ATOM    215  HE1 PHE X  15      36.756  52.789  33.315  0.00  0.00            
ATOM    216  CZ  PHE X  15      35.141  52.952  32.016  0.00  0.00            
ATOM    217  HZ  PHE X  15      35.084  54.034  32.130  0.00  0.00            
ATOM    218  CE2 PHE X  15      34.277  52.250  31.183  0.00  0.00            
ATOM    219  HE2 PHE X  15      33.524  52.774  30.595  0.00  0.00            
ATOM    220  CD2 PHE X  15      34.269  50.871  31.131  0.00  0.00            
ATOM    221  HD2 PHE X  15      33.639  50.355  30.406  0.00  0.00            
ATOM    222  C   PHE X  15      34.189  46.372  32.519  0.00  0.00            
ATOM    223  O   PHE X  15      34.973  45.509  32.805  0.00  0.00            
ATOM    224  N   CYS X  16      33.019  46.257  31.828  0.00  0.00            
ATOM    225  H   CYS X  16      32.458  47.134  31.506  0.00  0.00            
ATOM    226  CA  CYS X  16      32.377  44.971  31.607  0.00  0.00            
ATOM    227  HA  CYS X  16      33.006  44.201  32.053  0.00  0.00            
ATOM    228  CB  CYS X  16      30.993  44.915  32.052  0.00  0.00            
ATOM    229  HB2 CYS X  16      30.947  45.401  33.027  0.00  0.00            
ATOM    230  HB3 CYS X  16      30.440  45.651  31.468  0.00  0.00            
ATOM    231  SG  CYS X  16      30.224  43.283  32.032  0.00  0.00            
ATOM    232  HG  CYS X  16      31.006  42.656  32.461  0.00  0.00            
ATOM    233  C   CYS X  16      32.450  44.694  30.051  0.00  0.00            
ATOM    234  O   CYS X  16      32.007  45.563  29.316  0.00  0.00            
ATOM    235  N   ARG X  17      32.783  43.425  29.779  0.00  0.00            
ATOM    236  H   ARG X  17      32.872  42.792  30.650  0.00  0.00            
ATOM    237  CA  ARG X  17      32.286  42.647  28.601  0.00  0.00            
ATOM    238  HA  ARG X  17      31.941  43.331  27.943  0.00  0.00            
ATOM    239  CB  ARG X  17      33.489  41.874  27.966  0.00  0.00            
ATOM    240  HB2 ARG X  17      34.239  41.627  28.718  0.00  0.00            
ATOM    241  HB3 ARG X  17      33.077  41.019  27.430  0.00  0.00            
ATOM    242  CG  ARG X  17      34.130  42.700  26.849  0.00  0.00            
ATOM    243  HG2 ARG X  17      34.958  42.176  26.373  0.00  0.00            
ATOM    244  HG3 ARG X  17      33.362  42.759  26.091  0.00  0.00            
ATOM    245  CD  ARG X  17      34.666  44.107  27.078  0.00  0.00            
ATOM    246  HD2 ARG X  17      34.633  44.564  26.100  0.00  0.00            
ATOM    247  HD3 ARG X  17      34.192  44.605  27.748  0.00  0.00            
ATOM    248  NE  ARG X  17      36.023  43.909  27.569  0.00  0.00            
ATOM    249  HE  ARG X  17      36.176  43.641  28.604  0.00  0.00            
ATOM    250  CZ  ARG X  17      37.136  44.307  26.960  0.00  0.00            
ATOM    251  NH1 ARG X  17      38.308  44.299  27.476  0.00  0.00            
ATOM    252 HH11 ARG X  17      38.392  44.281  28.553  0.00  0.00            
ATOM    253 HH12 ARG X  17      39.099  44.120  26.874  0.00  0.00            
ATOM    254  NH2 ARG X  17      37.152  44.671  25.704  0.00  0.00            
ATOM    255 HH21 ARG X  17      36.228  44.996  25.226  0.00  0.00            
ATOM    256 HH22 ARG X  17      38.138  44.903  25.303  0.00  0.00            
ATOM    257  C   ARG X  17      31.240  41.584  29.019  0.00  0.00            
ATOM    258  O   ARG X  17      31.252  40.990  30.111  0.00  0.00            
ATOM    259  N   TYR X  18      30.242  41.389  28.148  0.00  0.00            
ATOM    260  H   TYR X  18      30.243  41.993  27.338  0.00  0.00            
ATOM    261  CA  TYR X  18      29.089  40.478  28.363  0.00  0.00            
ATOM    262  HA  TYR X  18      29.615  39.597  28.730  0.00  0.00            
ATOM    263  CB  TYR X  18      28.132  40.964  29.520  0.00  0.00            
ATOM    264  HB2 TYR X  18      27.496  40.116  29.775  0.00  0.00            
ATOM    265  HB3 TYR X  18      28.700  41.251  30.405  0.00  0.00            
ATOM    266  CG  TYR X  18      27.184  42.101  29.221  0.00  0.00            
ATOM    267  CD1 TYR X  18      26.011  41.749  28.556  0.00  0.00            
ATOM    268  HD1 TYR X  18      25.819  40.731  28.249  0.00  0.00            
ATOM    269  CE1 TYR X  18      25.080  42.779  28.330  0.00  0.00            
ATOM    270  HE1 TYR X  18      24.154  42.631  27.956  0.00  0.00            
ATOM    271  CZ  TYR X  18      25.431  44.110  28.662  0.00  0.00            
ATOM    272  OH  TYR X  18      24.479  45.048  28.448  0.00  0.00            
ATOM    273  HH  TYR X  18      24.753  46.080  28.610  0.00  0.00            
ATOM    274  CE2 TYR X  18      26.646  44.422  29.260  0.00  0.00            
ATOM    275  HE2 TYR X  18      26.761  45.463  29.525  0.00  0.00            
ATOM    276  CD2 TYR X  18      27.534  43.386  29.550  0.00  0.00            
ATOM    277  HD2 TYR X  18      28.487  43.495  30.046  0.00  0.00            
ATOM    278  C   TYR X  18      28.472  40.006  27.089  0.00  0.00            
ATOM    279  O   TYR X  18      28.566  40.688  26.053  0.00  0.00            
ATOM    280  N   TRP X  19      27.884  38.825  27.078  0.00  0.00            
ATOM    281  H   TRP X  19      27.830  38.237  27.995  0.00  0.00            
ATOM    282  CA  TRP X  19      27.242  38.142  25.940  0.00  0.00            
ATOM    283  HA  TRP X  19      26.998  38.892  25.187  0.00  0.00            
ATOM    284  CB  TRP X  19      28.196  37.148  25.257  0.00  0.00            
ATOM    285  HB2 TRP X  19      28.233  36.303  25.944  0.00  0.00            
ATOM    286  HB3 TRP X  19      27.798  36.729  24.333  0.00  0.00            
ATOM    287  CG  TRP X  19      29.605  37.738  24.934  0.00  0.00            
ATOM    288  CD1 TRP X  19      30.006  38.076  23.679  0.00  0.00            
ATOM    289  HD1 TRP X  19      29.389  37.941  22.790  0.00  0.00            
ATOM    290  NE1 TRP X  19      31.234  38.608  23.672  0.00  0.00            
ATOM    291  HE1 TRP X  19      31.696  38.962  22.751  0.00  0.00            
ATOM    292  CE2 TRP X  19      31.814  38.447  24.970  0.00  0.00            
ATOM    293  CZ2 TRP X  19      33.116  38.690  25.421  0.00  0.00            
ATOM    294  HZ2 TRP X  19      33.846  39.041  24.691  0.00  0.00            
ATOM    295  CH2 TRP X  19      33.365  38.621  26.837  0.00  0.00            
ATOM    296  HH2 TRP X  19      34.328  38.706  27.128  0.00  0.00            
ATOM    297  CZ3 TRP X  19      32.278  38.295  27.697  0.00  0.00            
ATOM    298  HZ3 TRP X  19      32.418  38.092  28.677  0.00  0.00            
ATOM    299  CE3 TRP X  19      30.995  37.979  27.253  0.00  0.00            
ATOM    300  HE3 TRP X  19      30.262  37.656  27.868  0.00  0.00            
ATOM    301  CD2 TRP X  19      30.737  38.082  25.819  0.00  0.00            
ATOM    302  C   TRP X  19      25.963  37.522  26.478  0.00  0.00            
ATOM    303  O   TRP X  19      25.961  36.981  27.613  0.00  0.00            
ATOM    304  N   LYS X  20      24.878  37.700  25.682  0.00  0.00            
ATOM    305  H   LYS X  20      25.017  37.922  24.624  0.00  0.00            
ATOM    306  CA  LYS X  20      23.504  37.735  26.117  0.00  0.00            
ATOM    307  HA  LYS X  20      23.593  37.367  27.139  0.00  0.00            
ATOM    308  CB  LYS X  20      23.138  39.243  26.211  0.00  0.00            
ATOM    309  HB2 LYS X  20      23.875  39.772  26.525  0.00  0.00            
ATOM    310  HB3 LYS X  20      22.850  39.692  25.260  0.00  0.00            
ATOM    311  CG  LYS X  20      21.976  39.492  27.204  0.00  0.00            
ATOM    312  HG2 LYS X  20      21.806  38.608  27.819  0.00  0.00            
ATOM    313  HG3 LYS X  20      22.253  40.273  27.912  0.00  0.00            
ATOM    314  CD  LYS X  20      20.583  39.630  26.504  0.00  0.00            
ATOM    315  HD2 LYS X  20      20.606  40.494  25.839  0.00  0.00            
ATOM    316  HD3 LYS X  20      20.404  38.734  25.910  0.00  0.00            
ATOM    317  CE  LYS X  20      19.581  39.815  27.659  0.00  0.00            
ATOM    318  HE2 LYS X  20      19.025  38.882  27.566  0.00  0.00            
ATOM    319  HE3 LYS X  20      20.059  39.794  28.638  0.00  0.00            
ATOM    320  NZ  LYS X  20      18.679  40.962  27.492  0.00  0.00            
ATOM    321  HZ1 LYS X  20      18.017  41.012  26.730  0.00  0.00            
ATOM    322  HZ2 LYS X  20      18.056  41.010  28.385  0.00  0.00            
ATOM    323  HZ3 LYS X  20      19.207  41.907  27.368  0.00  0.00            
ATOM    324  C   LYS X  20      22.552  36.906  25.201  0.00  0.00            
ATOM    325  O   LYS X  20      22.553  37.243  24.005  0.00  0.00            
ATOM    326  N   PRO X  21      21.900  35.824  25.700  0.00  0.00            
ATOM    327  CD  PRO X  21      21.867  35.353  27.078  0.00  0.00            
ATOM    328  HD2 PRO X  21      21.565  36.162  27.602  0.00  0.00            
ATOM    329  HD3 PRO X  21      22.867  35.081  27.416  0.00  0.00            
ATOM    330  CG  PRO X  21      20.931  34.165  27.172  0.00  0.00            
ATOM    331  HG2 PRO X  21      19.951  34.450  27.553  0.00  0.00            
ATOM    332  HG3 PRO X  21      21.294  33.482  27.821  0.00  0.00            
ATOM    333  CB  PRO X  21      20.916  33.646  25.743  0.00  0.00            
ATOM    334  HB2 PRO X  21      20.005  33.086  25.535  0.00  0.00            
ATOM    335  HB3 PRO X  21      21.764  32.967  25.654  0.00  0.00            
ATOM    336  CA  PRO X  21      21.155  34.902  24.823  0.00  0.00            
ATOM    337  HA  PRO X  21      21.698  34.694  23.901  0.00  0.00            
ATOM    338  C   PRO X  21      19.786  35.550  24.371  0.00  0.00            
ATOM    339  O   PRO X  21      19.233  36.408  25.076  0.00  0.00            
ATOM    340  N   THR X  22      19.366  35.227  23.217  0.00  0.00            
ATOM    341  H   THR X  22      19.905  34.637  22.599  0.00  0.00            
ATOM    342  CA  THR X  22      17.999  35.646  22.675  0.00  0.00            
ATOM    343  HA  THR X  22      17.868  36.709  22.878  0.00  0.00            
ATOM    344  CB  THR X  22      17.950  35.434  21.211  0.00  0.00            
ATOM    345  HB  THR X  22      16.921  35.711  20.983  0.00  0.00            
ATOM    346  CG2 THR X  22      18.882  36.305  20.553  0.00  0.00            
ATOM    347 HG21 THR X  22      19.907  35.956  20.680  0.00  0.00            
ATOM    348 HG22 THR X  22      18.770  36.481  19.483  0.00  0.00            
ATOM    349 HG23 THR X  22      18.710  37.285  20.999  0.00  0.00            
ATOM    350  OG1 THR X  22      18.163  34.119  20.745  0.00  0.00            
ATOM    351  HG1 THR X  22      17.659  34.124  19.928  0.00  0.00            
ATOM    352  C   THR X  22      16.771  34.972  23.320  0.00  0.00            
ATOM    353  O   THR X  22      15.637  35.376  23.061  0.00  0.00            
ATOM    354  N   GLY X  23      17.037  33.930  24.107  0.00  0.00            
ATOM    355  H   GLY X  23      18.082  33.630  24.178  0.00  0.00            
ATOM    356  CA  GLY X  23      15.993  33.126  24.861  0.00  0.00            
ATOM    357  HA2 GLY X  23      14.981  33.483  24.670  0.00  0.00            
ATOM    358  HA3 GLY X  23      16.025  32.061  24.629  0.00  0.00            
ATOM    359  C   GLY X  23      16.220  33.167  26.340  0.00  0.00            
ATOM    360  O   GLY X  23      16.902  34.065  26.911  0.00  0.00            
ATOM    361  N   THR X  24      15.601  32.165  27.001  0.00  0.00            
ATOM    362  H   THR X  24      15.379  31.319  26.496  0.00  0.00            
ATOM    363  CA  THR X  24      15.787  32.191  28.500  0.00  0.00            
ATOM    364  HA  THR X  24      15.788  33.146  28.827  0.00  0.00            
ATOM    365  CB  THR X  24      14.494  31.514  29.177  0.00  0.00            
ATOM    366  HB  THR X  24      14.534  31.612  30.181  0.00  0.00            
ATOM    367  CG2 THR X  24      13.216  32.179  28.665  0.00  0.00            
ATOM    368 HG21 THR X  24      12.937  31.968  27.633  0.00  0.00            
ATOM    369 HG22 THR X  24      12.346  31.794  29.199  0.00  0.00            
ATOM    370 HG23 THR X  24      13.281  33.263  28.758  0.00  0.00            
ATOM    371  OG1 THR X  24      14.345  30.200  28.848  0.00  0.00            
ATOM    372  HG1 THR X  24      13.526  30.125  28.133  0.00  0.00            
ATOM    373  C   THR X  24      17.171  31.613  28.959  0.00  0.00            
ATOM    374  O   THR X  24      17.392  30.442  28.690  0.00  0.00            
ATOM    375  N   PRO X  25      18.070  32.353  29.648  0.00  0.00            
ATOM    376  CD  PRO X  25      17.774  33.651  30.170  0.00  0.00            
ATOM    377  HD2 PRO X  25      16.757  33.890  30.480  0.00  0.00            
ATOM    378  HD3 PRO X  25      17.966  34.451  29.454  0.00  0.00            
ATOM    379  CG  PRO X  25      18.776  33.763  31.326  0.00  0.00            
ATOM    380  HG2 PRO X  25      18.386  33.244  32.202  0.00  0.00            
ATOM    381  HG3 PRO X  25      18.980  34.799  31.597  0.00  0.00            
ATOM    382  CB  PRO X  25      19.954  32.946  30.849  0.00  0.00            
ATOM    383  HB2 PRO X  25      20.653  32.705  31.650  0.00  0.00            
ATOM    384  HB3 PRO X  25      20.569  33.514  30.151  0.00  0.00            
ATOM    385  CA  PRO X  25      19.269  31.731  30.221  0.00  0.00            
ATOM    386  HA  PRO X  25      19.901  31.399  29.397  0.00  0.00            
ATOM    387  C   PRO X  25      18.789  30.696  31.287  0.00  0.00            
ATOM    388  O   PRO X  25      17.825  30.815  32.048  0.00  0.00            
ATOM    389  N   LYS X  26      19.557  29.622  31.316  0.00  0.00            
ATOM    390  H   LYS X  26      20.281  29.601  30.501  0.00  0.00            
ATOM    391  CA  LYS X  26      19.475  28.459  32.216  0.00  0.00            
ATOM    392  HA  LYS X  26      18.430  28.449  32.525  0.00  0.00            
ATOM    393  CB  LYS X  26      19.800  27.220  31.299  0.00  0.00            
ATOM    394  HB2 LYS X  26      20.859  27.189  31.039  0.00  0.00            
ATOM    395  HB3 LYS X  26      19.557  26.354  31.914  0.00  0.00            
ATOM    396  CG  LYS X  26      18.908  27.160  29.982  0.00  0.00            
ATOM    397  HG2 LYS X  26      19.244  27.977  29.344  0.00  0.00            
ATOM    398  HG3 LYS X  26      19.112  26.264  29.562  0.00  0.00            
ATOM    399  CD  LYS X  26      17.401  27.314  30.156  0.00  0.00            
ATOM    400  HD2 LYS X  26      17.130  26.724  31.032  0.00  0.00            
ATOM    401  HD3 LYS X  26      17.172  28.343  30.434  0.00  0.00            
ATOM    402  CE  LYS X  26      16.596  26.964  28.884  0.00  0.00            
ATOM    403  HE2 LYS X  26      16.795  25.915  28.668  0.00  0.00            
ATOM    404  HE3 LYS X  26      15.511  26.978  28.986  0.00  0.00            
ATOM    405  NZ  LYS X  26      16.904  27.906  27.730  0.00  0.00            
ATOM    406  HZ1 LYS X  26      16.180  27.949  27.027  0.00  0.00            
ATOM    407  HZ2 LYS X  26      17.278  28.877  28.054  0.00  0.00            
ATOM    408  HZ3 LYS X  26      17.730  27.563  27.106  0.00  0.00            
ATOM    409  C   LYS X  26      20.413  28.436  33.448  0.00  0.00            
ATOM    410  O   LYS X  26      20.305  27.641  34.378  0.00  0.00            
ATOM    411  N   ALA X  27      21.379  29.337  33.397  0.00  0.00            
ATOM    412  H   ALA X  27      21.403  30.037  32.562  0.00  0.00            
ATOM    413  CA  ALA X  27      22.407  29.577  34.391  0.00  0.00            
ATOM    414  HA  ALA X  27      21.926  29.676  35.364  0.00  0.00            
ATOM    415  CB  ALA X  27      23.344  28.376  34.444  0.00  0.00            
ATOM    416  HB1 ALA X  27      23.699  28.119  33.446  0.00  0.00            
ATOM    417  HB2 ALA X  27      24.212  28.569  35.075  0.00  0.00            
ATOM    418  HB3 ALA X  27      22.909  27.430  34.768  0.00  0.00            
ATOM    419  C   ALA X  27      23.118  30.904  33.973  0.00  0.00            
ATOM    420  O   ALA X  27      23.003  31.468  32.889  0.00  0.00            
ATOM    421  N   LEU X  28      23.851  31.426  34.913  0.00  0.00            
ATOM    422  H   LEU X  28      24.040  30.788  35.777  0.00  0.00            
ATOM    423  CA  LEU X  28      24.870  32.527  34.770  0.00  0.00            
ATOM    424  HA  LEU X  28      24.848  33.005  33.791  0.00  0.00            
ATOM    425  CB  LEU X  28      24.735  33.578  35.932  0.00  0.00            
ATOM    426  HB2 LEU X  28      25.040  33.114  36.870  0.00  0.00            
ATOM    427  HB3 LEU X  28      25.396  34.430  35.778  0.00  0.00            
ATOM    428  CG  LEU X  28      23.329  34.226  36.236  0.00  0.00            
ATOM    429  HG  LEU X  28      22.584  33.432  36.296  0.00  0.00            
ATOM    430  CD1 LEU X  28      23.289  35.063  37.485  0.00  0.00            
ATOM    431 HD11 LEU X  28      22.253  35.192  37.798  0.00  0.00            
ATOM    432 HD12 LEU X  28      23.867  34.571  38.267  0.00  0.00            
ATOM    433 HD13 LEU X  28      23.729  36.046  37.319  0.00  0.00            
ATOM    434  CD2 LEU X  28      22.846  35.132  35.097  0.00  0.00            
ATOM    435 HD21 LEU X  28      22.217  35.950  35.450  0.00  0.00            
ATOM    436 HD22 LEU X  28      23.719  35.652  34.702  0.00  0.00            
ATOM    437 HD23 LEU X  28      22.421  34.620  34.338  0.00  0.00            
ATOM    438  C   LEU X  28      26.243  31.921  34.924  0.00  0.00            
ATOM    439  O   LEU X  28      26.399  30.889  35.641  0.00  0.00            
ATOM    440  N   ILE X  29      27.231  32.492  34.208  0.00  0.00            
ATOM    441  H   ILE X  29      26.972  33.345  33.580  0.00  0.00            
ATOM    442  CA  ILE X  29      28.644  32.083  34.344  0.00  0.00            
ATOM    443  HA  ILE X  29      28.793  31.765  35.291  0.00  0.00            
ATOM    444  CB  ILE X  29      29.121  30.978  33.306  0.00  0.00            
ATOM    445  HB  ILE X  29      28.332  30.253  33.504  0.00  0.00            
ATOM    446  CG2 ILE X  29      29.078  31.388  31.799  0.00  0.00            
ATOM    447 HG21 ILE X  29      28.265  32.107  31.707  0.00  0.00            
ATOM    448 HG22 ILE X  29      29.999  31.876  31.480  0.00  0.00            
ATOM    449 HG23 ILE X  29      28.915  30.515  31.183  0.00  0.00            
ATOM    450  CG1 ILE X  29      30.526  30.471  33.592  0.00  0.00            
ATOM    451 HG12 ILE X  29      31.177  31.131  33.038  0.00  0.00            
ATOM    452 HG13 ILE X  29      30.763  30.530  34.644  0.00  0.00            
ATOM    453  CD1 ILE X  29      30.740  28.991  33.130  0.00  0.00            
ATOM    454 HD11 ILE X  29      30.713  28.841  32.060  0.00  0.00            
ATOM    455 HD12 ILE X  29      31.737  28.632  33.338  0.00  0.00            
ATOM    456 HD13 ILE X  29      30.082  28.346  33.544  0.00  0.00            
ATOM    457  C   ILE X  29      29.549  33.355  34.180  0.00  0.00            
ATOM    458  O   ILE X  29      29.332  34.146  33.245  0.00  0.00            
ATOM    459  N   PHE X  30      30.426  33.600  35.159  0.00  0.00            
ATOM    460  H   PHE X  30      30.532  32.919  35.828  0.00  0.00            
ATOM    461  CA  PHE X  30      31.395  34.716  35.193  0.00  0.00            
ATOM    462  HA  PHE X  30      30.911  35.379  34.605  0.00  0.00            
ATOM    463  CB  PHE X  30      31.735  35.161  36.582  0.00  0.00            
ATOM    464  HB2 PHE X  30      30.798  35.213  37.136  0.00  0.00            
ATOM    465  HB3 PHE X  30      32.332  34.428  37.125  0.00  0.00            
ATOM    466  CG  PHE X  30      32.397  36.495  36.675  0.00  0.00            
ATOM    467  CD1 PHE X  30      31.583  37.618  36.330  0.00  0.00            
ATOM    468  HD1 PHE X  30      30.552  37.453  36.015  0.00  0.00            
ATOM    469  CE1 PHE X  30      32.164  38.868  36.266  0.00  0.00            
ATOM    470  HE1 PHE X  30      31.545  39.713  35.965  0.00  0.00            
ATOM    471  CZ  PHE X  30      33.530  39.034  36.536  0.00  0.00            
ATOM    472  HZ  PHE X  30      33.845  40.077  36.496  0.00  0.00            
ATOM    473  CE2 PHE X  30      34.260  37.939  37.038  0.00  0.00            
ATOM    474  HE2 PHE X  30      35.277  38.070  37.410  0.00  0.00            
ATOM    475  CD2 PHE X  30      33.694  36.640  37.073  0.00  0.00            
ATOM    476  HD2 PHE X  30      34.189  35.746  37.451  0.00  0.00            
ATOM    477  C   PHE X  30      32.703  34.308  34.515  0.00  0.00            
ATOM    478  O   PHE X  30      33.042  33.136  34.479  0.00  0.00            
ATOM    479  N   VAL X  31      33.517  35.274  34.033  0.00  0.00            
ATOM    480  H   VAL X  31      33.199  36.316  34.005  0.00  0.00            
ATOM    481  CA  VAL X  31      34.904  34.995  33.594  0.00  0.00            
ATOM    482  HA  VAL X  31      35.213  33.994  33.895  0.00  0.00            
ATOM    483  CB  VAL X  31      35.074  35.228  32.051  0.00  0.00            
ATOM    484  HB  VAL X  31      34.688  36.096  31.707  0.00  0.00            
ATOM    485  CG1 VAL X  31      36.536  35.180  31.556  0.00  0.00            
ATOM    486 HG11 VAL X  31      36.511  35.142  30.477  0.00  0.00            
ATOM    487 HG12 VAL X  31      36.967  36.132  31.828  0.00  0.00            
ATOM    488 HG13 VAL X  31      37.111  34.440  31.934  0.00  0.00            
ATOM    489  CG2 VAL X  31      34.387  34.105  31.319  0.00  0.00            
ATOM    490 HG21 VAL X  31      33.356  34.129  31.672  0.00  0.00            
ATOM    491 HG22 VAL X  31      34.349  34.323  30.252  0.00  0.00            
ATOM    492 HG23 VAL X  31      34.872  33.137  31.447  0.00  0.00            
ATOM    493  C   VAL X  31      35.847  35.933  34.436  0.00  0.00            
ATOM    494  O   VAL X  31      35.639  37.146  34.450  0.00  0.00            
ATOM    495  N   SER X  32      37.023  35.359  34.830  0.00  0.00            
ATOM    496  H   SER X  32      37.096  34.361  34.693  0.00  0.00            
ATOM    497  CA  SER X  32      38.105  36.005  35.395  0.00  0.00            
ATOM    498  HA  SER X  32      37.784  37.046  35.416  0.00  0.00            
ATOM    499  CB  SER X  32      38.340  35.578  36.822  0.00  0.00            
ATOM    500  HB2 SER X  32      37.415  35.884  37.312  0.00  0.00            
ATOM    501  HB3 SER X  32      38.552  34.591  36.826  0.00  0.00            
ATOM    502  OG  SER X  32      39.425  36.350  37.267  0.00  0.00            
ATOM    503  HG  SER X  32      40.329  35.993  36.773  0.00  0.00            
ATOM    504  C   SER X  32      39.373  35.689  34.543  0.00  0.00            
ATOM    505  O   SER X  32      39.936  34.606  34.534  0.00  0.00            
ATOM    506  N   HID X  33      39.849  36.746  33.813  0.00  0.00            
ATOM    507  H   HID X  33      39.288  37.680  33.829  0.00  0.00            
ATOM    508  CA  HID X  33      41.141  36.832  33.024  0.00  0.00            
ATOM    509  HA  HID X  33      41.176  35.911  32.443  0.00  0.00            
ATOM    510  CB  HID X  33      41.204  38.074  32.170  0.00  0.00            
ATOM    511  HB2 HID X  33      42.062  38.205  31.654  0.00  0.00            
ATOM    512  HB3 HID X  33      40.282  38.123  31.591  0.00  0.00            
ATOM    513  CG  HID X  33      41.203  39.354  33.010  0.00  0.00            
ATOM    514  ND1 HID X  33      42.247  39.734  33.835  0.00  0.00            
ATOM    515  HD1 HID X  33      43.107  39.094  34.035  0.00  0.00            
ATOM    516  CE1 HID X  33      42.013  40.907  34.272  0.00  0.00            
ATOM    517  HE1 HID X  33      42.631  41.470  34.971  0.00  0.00            
ATOM    518  NE2 HID X  33      40.858  41.363  33.724  0.00  0.00            
ATOM    519  CD2 HID X  33      40.324  40.384  33.011  0.00  0.00            
ATOM    520  HD2 HID X  33      39.464  40.499  32.352  0.00  0.00            
ATOM    521  C   HID X  33      42.379  36.631  33.910  0.00  0.00            
ATOM    522  O   HID X  33      42.335  36.842  35.119  0.00  0.00            
ATOM    523  N   GLY X  34      43.409  36.204  33.218  0.00  0.00            
ATOM    524  H   GLY X  34      43.279  35.976  32.160  0.00  0.00            
ATOM    525  CA  GLY X  34      44.758  36.063  33.809  0.00  0.00            
ATOM    526  HA2 GLY X  34      44.826  35.464  34.717  0.00  0.00            
ATOM    527  HA3 GLY X  34      45.322  35.555  33.143  0.00  0.00            
ATOM    528  C   GLY X  34      45.458  37.382  34.138  0.00  0.00            
ATOM    529  O   GLY X  34      44.810  38.449  34.073  0.00  0.00            
ATOM    530  N   ALA X  35      46.728  37.283  34.500  0.00  0.00            
ATOM    531  H   ALA X  35      47.140  36.318  34.759  0.00  0.00            
ATOM    532  CA  ALA X  35      47.536  38.442  34.882  0.00  0.00            
ATOM    533  HA  ALA X  35      46.873  38.988  35.414  0.00  0.00            
ATOM    534  CB  ALA X  35      48.724  37.956  35.670  0.00  0.00            
ATOM    535  HB1 ALA X  35      49.406  37.346  35.079  0.00  0.00            
ATOM    536  HB2 ALA X  35      49.382  38.812  35.814  0.00  0.00            
ATOM    537  HB3 ALA X  35      48.568  37.378  36.582  0.00  0.00            
ATOM    538  C   ALA X  35      47.969  39.190  33.616  0.00  0.00            
ATOM    539  O   ALA X  35      48.725  38.669  32.854  0.00  0.00            
ATOM    540  N   GLY X  36      47.535  40.455  33.564  0.00  0.00            
ATOM    541  H   GLY X  36      47.044  40.842  34.457  0.00  0.00            
ATOM    542  CA  GLY X  36      48.010  41.315  32.464  0.00  0.00            
ATOM    543  HA2 GLY X  36      47.790  42.319  32.797  0.00  0.00            
ATOM    544  HA3 GLY X  36      49.005  41.216  32.322  0.00  0.00            
ATOM    545  C   GLY X  36      47.315  41.050  31.096  0.00  0.00            
ATOM    546  O   GLY X  36      47.704  41.626  30.113  0.00  0.00            
ATOM    547  N   GLU X  37      46.341  40.140  31.057  0.00  0.00            
ATOM    548  H   GLU X  37      46.065  39.627  31.978  0.00  0.00            
ATOM    549  CA  GLU X  37      45.378  40.008  29.918  0.00  0.00            
ATOM    550  HA  GLU X  37      45.900  40.511  29.103  0.00  0.00            
ATOM    551  CB  GLU X  37      45.239  38.601  29.429  0.00  0.00            
ATOM    552  HB2 GLU X  37      44.697  38.714  28.644  0.00  0.00            
ATOM    553  HB3 GLU X  37      46.130  38.242  29.117  0.00  0.00            
ATOM    554  CG  GLU X  37      44.642  37.579  30.357  0.00  0.00            
ATOM    555  HG2 GLU X  37      45.501  37.098  30.825  0.00  0.00            
ATOM    556  HG3 GLU X  37      44.120  38.090  31.166  0.00  0.00            
ATOM    557  CD  GLU X  37      43.733  36.533  29.649  0.00  0.00            
ATOM    558  OE1 GLU X  37      43.645  36.489  28.382  0.00  0.00            
ATOM    559  OE2 GLU X  37      43.111  35.797  30.426  0.00  0.00            
ATOM    560  C   GLU X  37      44.037  40.794  30.123  0.00  0.00            
ATOM    561  O   GLU X  37      44.009  41.662  30.998  0.00  0.00            
ATOM    562  N   HIE X  38      42.956  40.476  29.416  0.00  0.00            
ATOM    563  H   HIE X  38      42.986  39.806  28.661  0.00  0.00            
ATOM    564  CA  HIE X  38      41.657  41.176  29.619  0.00  0.00            
ATOM    565  HA  HIE X  38      41.439  41.349  30.589  0.00  0.00            
ATOM    566  CB  HIE X  38      41.735  42.540  28.909  0.00  0.00            
ATOM    567  HB2 HIE X  38      40.837  42.969  29.081  0.00  0.00            
ATOM    568  HB3 HIE X  38      42.600  43.094  29.274  0.00  0.00            
ATOM    569  CG  HIE X  38      41.782  42.506  27.425  0.00  0.00            
ATOM    570  ND1 HIE X  38      40.659  42.485  26.617  0.00  0.00            
ATOM    571  CE1 HIE X  38      41.146  42.307  25.354  0.00  0.00            
ATOM    572  HE1 HIE X  38      40.570  42.033  24.470  0.00  0.00            
ATOM    573  NE2 HIE X  38      42.478  42.195  25.384  0.00  0.00            
ATOM    574  HE2 HIE X  38      43.020  42.197  24.531  0.00  0.00            
ATOM    575  CD2 HIE X  38      42.892  42.409  26.659  0.00  0.00            
ATOM    576  HD2 HIE X  38      43.889  42.291  27.082  0.00  0.00            
ATOM    577  C   HIE X  38      40.548  40.315  29.034  0.00  0.00            
ATOM    578  O   HIE X  38      40.648  39.429  28.163  0.00  0.00            
ATOM    579  N   SER X  39      39.369  40.617  29.579  0.00  0.00            
ATOM    580  H   SER X  39      39.337  41.363  30.373  0.00  0.00            
ATOM    581  CA  SER X  39      38.098  39.861  29.302  0.00  0.00            
ATOM    582  HA  SER X  39      38.246  38.840  29.655  0.00  0.00            
ATOM    583  CB  SER X  39      36.914  40.622  30.018  0.00  0.00            
ATOM    584  HB2 SER X  39      35.995  40.243  29.839  0.00  0.00            
ATOM    585  HB3 SER X  39      37.104  40.529  31.006  0.00  0.00            
ATOM    586  OG  SER X  39      36.737  41.949  29.776  0.00  0.00            
ATOM    587  HG  SER X  39      37.470  42.424  30.284  0.00  0.00            
ATOM    588  C   SER X  39      37.730  39.754  27.768  0.00  0.00            
ATOM    589  O   SER X  39      37.147  38.773  27.337  0.00  0.00            
ATOM    590  N   GLY X  40      38.183  40.684  26.896  0.00  0.00            
ATOM    591  H   GLY X  40      38.977  41.318  27.290  0.00  0.00            
ATOM    592  CA  GLY X  40      37.953  40.557  25.435  0.00  0.00            
ATOM    593  HA2 GLY X  40      36.876  40.452  25.301  0.00  0.00            
ATOM    594  HA3 GLY X  40      38.249  41.513  25.003  0.00  0.00            
ATOM    595  C   GLY X  40      38.744  39.417  24.696  0.00  0.00            
ATOM    596  O   GLY X  40      38.261  38.968  23.669  0.00  0.00            
ATOM    597  N   ARG X  41      39.896  38.952  25.224  0.00  0.00            
ATOM    598  H   ARG X  41      40.224  39.320  26.196  0.00  0.00            
ATOM    599  CA  ARG X  41      40.665  37.744  24.777  0.00  0.00            
ATOM    600  HA  ARG X  41      41.129  37.902  23.894  0.00  0.00            
ATOM    601  CB  ARG X  41      41.816  37.488  25.824  0.00  0.00            
ATOM    602  HB2 ARG X  41      41.446  37.203  26.809  0.00  0.00            
ATOM    603  HB3 ARG X  41      42.414  36.622  25.540  0.00  0.00            
ATOM    604  CG  ARG X  41      42.797  38.609  25.952  0.00  0.00            
ATOM    605  HG2 ARG X  41      42.369  39.394  26.575  0.00  0.00            
ATOM    606  HG3 ARG X  41      43.666  38.355  26.541  0.00  0.00            
ATOM    607  CD  ARG X  41      43.317  39.297  24.611  0.00  0.00            
ATOM    608  HD2 ARG X  41      42.466  39.605  24.022  0.00  0.00            
ATOM    609  HD3 ARG X  41      43.939  40.015  24.750  0.00  0.00            
ATOM    610  NE  ARG X  41      44.002  38.293  23.813  0.00  0.00            
ATOM    611  HE  ARG X  41      44.455  37.415  24.250  0.00  0.00            
ATOM    612  CZ  ARG X  41      43.902  38.197  22.525  0.00  0.00            
ATOM    613  NH1 ARG X  41      43.632  39.196  21.731  0.00  0.00            
ATOM    614 HH11 ARG X  41      43.719  40.188  22.149  0.00  0.00            
ATOM    615 HH12 ARG X  41      43.195  39.118  20.824  0.00  0.00            
ATOM    616  NH2 ARG X  41      44.209  37.099  21.899  0.00  0.00            
ATOM    617 HH21 ARG X  41      44.407  36.129  22.355  0.00  0.00            
ATOM    618 HH22 ARG X  41      44.084  37.108  20.816  0.00  0.00            
ATOM    619  C   ARG X  41      39.804  36.483  24.758  0.00  0.00            
ATOM    620  O   ARG X  41      40.177  35.672  23.950  0.00  0.00            
ATOM    621  N   TYR X  42      38.664  36.518  25.494  0.00  0.00            
ATOM    622  H   TYR X  42      38.476  37.495  25.940  0.00  0.00            
ATOM    623  CA  TYR X  42      37.679  35.398  25.663  0.00  0.00            
ATOM    624  HA  TYR X  42      38.195  34.488  25.357  0.00  0.00            
ATOM    625  CB  TYR X  42      37.189  35.256  27.077  0.00  0.00            
ATOM    626  HB2 TYR X  42      36.718  36.181  27.412  0.00  0.00            
ATOM    627  HB3 TYR X  42      36.441  34.469  27.173  0.00  0.00            
ATOM    628  CG  TYR X  42      38.298  34.865  28.021  0.00  0.00            
ATOM    629  CD1 TYR X  42      38.715  33.526  28.109  0.00  0.00            
ATOM    630  HD1 TYR X  42      38.163  32.811  27.657  0.00  0.00            
ATOM    631  CE1 TYR X  42      39.826  33.194  28.953  0.00  0.00            
ATOM    632  HE1 TYR X  42      40.071  32.151  29.154  0.00  0.00            
ATOM    633  CZ  TYR X  42      40.424  34.239  29.726  0.00  0.00            
ATOM    634  OH  TYR X  42      41.444  33.954  30.522  0.00  0.00            
ATOM    635  HH  TYR X  42      42.181  34.750  30.414  0.00  0.00            
ATOM    636  CE2 TYR X  42      40.002  35.584  29.606  0.00  0.00            
ATOM    637  HE2 TYR X  42      40.458  36.395  30.174  0.00  0.00            
ATOM    638  CD2 TYR X  42      38.926  35.856  28.730  0.00  0.00            
ATOM    639  HD2 TYR X  42      38.690  36.898  28.510  0.00  0.00            
ATOM    640  C   TYR X  42      36.433  35.429  24.743  0.00  0.00            
ATOM    641  O   TYR X  42      35.652  34.476  24.815  0.00  0.00            
ATOM    642  N   GLU X  43      36.374  36.330  23.809  0.00  0.00            
ATOM    643  H   GLU X  43      37.277  36.922  23.658  0.00  0.00            
ATOM    644  CA  GLU X  43      35.209  36.557  22.876  0.00  0.00            
ATOM    645  HA  GLU X  43      34.417  37.122  23.367  0.00  0.00            
ATOM    646  CB  GLU X  43      35.607  37.411  21.685  0.00  0.00            
ATOM    647  HB2 GLU X  43      35.961  38.408  21.948  0.00  0.00            
ATOM    648  HB3 GLU X  43      36.482  36.892  21.292  0.00  0.00            
ATOM    649  CG  GLU X  43      34.575  37.567  20.534  0.00  0.00            
ATOM    650  HG2 GLU X  43      34.886  38.078  19.720  0.00  0.00            
ATOM    651  HG3 GLU X  43      34.371  36.560  20.171  0.00  0.00            
ATOM    652  CD  GLU X  43      33.257  38.259  20.810  0.00  0.00            
ATOM    653  OE1 GLU X  43      33.201  39.126  21.729  0.00  0.00            
ATOM    654  OE2 GLU X  43      32.354  37.973  19.998  0.00  0.00            
ATOM    655  C   GLU X  43      34.576  35.237  22.365  0.00  0.00            
ATOM    656  O   GLU X  43      33.389  35.050  22.551  0.00  0.00            
ATOM    657  N   GLU X  44      35.310  34.383  21.651  0.00  0.00            
ATOM    658  H   GLU X  44      36.387  34.552  21.623  0.00  0.00            
ATOM    659  CA  GLU X  44      34.762  33.134  21.125  0.00  0.00            
ATOM    660  HA  GLU X  44      33.921  33.392  20.482  0.00  0.00            
ATOM    661  CB  GLU X  44      35.747  32.379  20.237  0.00  0.00            
ATOM    662  HB2 GLU X  44      35.221  31.521  19.819  0.00  0.00            
ATOM    663  HB3 GLU X  44      35.945  33.139  19.482  0.00  0.00            
ATOM    664  CG  GLU X  44      37.117  31.941  20.858  0.00  0.00            
ATOM    665  HG2 GLU X  44      37.070  31.412  21.810  0.00  0.00            
ATOM    666  HG3 GLU X  44      37.469  31.047  20.343  0.00  0.00            
ATOM    667  CD  GLU X  44      38.225  32.986  20.839  0.00  0.00            
ATOM    668  OE1 GLU X  44      39.364  32.605  21.225  0.00  0.00            
ATOM    669  OE2 GLU X  44      38.068  34.174  20.374  0.00  0.00            
ATOM    670  C   GLU X  44      34.253  32.162  22.241  0.00  0.00            
ATOM    671  O   GLU X  44      33.208  31.501  22.018  0.00  0.00            
ATOM    672  N   LEU X  45      34.939  32.132  23.379  0.00  0.00            
ATOM    673  H   LEU X  45      35.595  32.877  23.565  0.00  0.00            
ATOM    674  CA  LEU X  45      34.637  31.116  24.447  0.00  0.00            
ATOM    675  HA  LEU X  45      34.420  30.268  23.944  0.00  0.00            
ATOM    676  CB  LEU X  45      35.798  30.846  25.438  0.00  0.00            
ATOM    677  HB2 LEU X  45      36.531  30.402  24.904  0.00  0.00            
ATOM    678  HB3 LEU X  45      36.205  31.671  25.856  0.00  0.00            
ATOM    679  CG  LEU X  45      35.449  29.890  26.569  0.00  0.00            
ATOM    680  HG  LEU X  45      34.688  30.218  27.147  0.00  0.00            
ATOM    681  CD1 LEU X  45      35.011  28.497  26.030  0.00  0.00            
ATOM    682 HD11 LEU X  45      35.647  28.162  25.321  0.00  0.00            
ATOM    683 HD12 LEU X  45      34.956  27.737  26.810  0.00  0.00            
ATOM    684 HD13 LEU X  45      33.983  28.567  25.673  0.00  0.00            
ATOM    685  CD2 LEU X  45      36.614  29.673  27.514  0.00  0.00            
ATOM    686 HD21 LEU X  45      36.383  29.007  28.346  0.00  0.00            
ATOM    687 HD22 LEU X  45      37.389  29.134  26.970  0.00  0.00            
ATOM    688 HD23 LEU X  45      36.946  30.571  27.837  0.00  0.00            
ATOM    689  C   LEU X  45      33.388  31.530  25.209  0.00  0.00            
ATOM    690  O   LEU X  45      32.519  30.672  25.519  0.00  0.00            
ATOM    691  N   ALA X  46      33.276  32.815  25.445  0.00  0.00            
ATOM    692  H   ALA X  46      34.080  33.498  25.169  0.00  0.00            
ATOM    693  CA  ALA X  46      32.095  33.482  25.980  0.00  0.00            
ATOM    694  HA  ALA X  46      31.831  33.001  26.922  0.00  0.00            
ATOM    695  CB  ALA X  46      32.491  34.883  26.271  0.00  0.00            
ATOM    696  HB1 ALA X  46      33.364  34.830  26.922  0.00  0.00            
ATOM    697  HB2 ALA X  46      32.649  35.416  25.334  0.00  0.00            
ATOM    698  HB3 ALA X  46      31.672  35.326  26.840  0.00  0.00            
ATOM    699  C   ALA X  46      30.977  33.278  24.920  0.00  0.00            
ATOM    700  O   ALA X  46      29.910  32.927  25.371  0.00  0.00            
ATOM    701  N   ARG X  47      31.165  33.511  23.581  0.00  0.00            
ATOM    702  H   ARG X  47      32.131  33.774  23.151  0.00  0.00            
ATOM    703  CA  ARG X  47      29.993  33.336  22.701  0.00  0.00            
ATOM    704  HA  ARG X  47      29.311  33.993  23.053  0.00  0.00            
ATOM    705  CB  ARG X  47      30.354  33.813  21.218  0.00  0.00            
ATOM    706  HB2 ARG X  47      30.943  34.730  21.211  0.00  0.00            
ATOM    707  HB3 ARG X  47      31.011  33.084  20.744  0.00  0.00            
ATOM    708  CG  ARG X  47      29.117  33.963  20.322  0.00  0.00            
ATOM    709  HG2 ARG X  47      29.640  34.052  19.370  0.00  0.00            
ATOM    710  HG3 ARG X  47      28.469  33.088  20.260  0.00  0.00            
ATOM    711  CD  ARG X  47      28.231  35.145  20.520  0.00  0.00            
ATOM    712  HD2 ARG X  47      27.384  35.142  19.834  0.00  0.00            
ATOM    713  HD3 ARG X  47      28.019  35.321  21.575  0.00  0.00            
ATOM    714  NE  ARG X  47      29.021  36.372  20.272  0.00  0.00            
ATOM    715  HE  ARG X  47      30.037  36.162  19.939  0.00  0.00            
ATOM    716  CZ  ARG X  47      28.666  37.626  20.239  0.00  0.00            
ATOM    717  NH1 ARG X  47      27.397  37.954  20.214  0.00  0.00            
ATOM    718 HH11 ARG X  47      26.583  37.308  19.885  0.00  0.00            
ATOM    719 HH12 ARG X  47      27.153  38.883  20.526  0.00  0.00            
ATOM    720  NH2 ARG X  47      29.571  38.518  20.209  0.00  0.00            
ATOM    721 HH21 ARG X  47      30.572  38.212  19.901  0.00  0.00            
ATOM    722 HH22 ARG X  47      29.342  39.580  20.290  0.00  0.00            
ATOM    723  C   ARG X  47      29.518  31.831  22.696  0.00  0.00            
ATOM    724  O   ARG X  47      28.390  31.591  22.579  0.00  0.00            
ATOM    725  N   MET X  48      30.430  30.864  22.937  0.00  0.00            
ATOM    726  H   MET X  48      31.466  31.171  22.788  0.00  0.00            
ATOM    727  CA  MET X  48      30.168  29.410  22.987  0.00  0.00            
ATOM    728  HA  MET X  48      29.684  29.191  22.036  0.00  0.00            
ATOM    729  CB  MET X  48      31.456  28.619  23.077  0.00  0.00            
ATOM    730  HB2 MET X  48      32.127  28.840  22.246  0.00  0.00            
ATOM    731  HB3 MET X  48      32.033  28.848  23.973  0.00  0.00            
ATOM    732  CG  MET X  48      31.238  27.097  22.977  0.00  0.00            
ATOM    733  HG2 MET X  48      30.479  26.981  22.203  0.00  0.00            
ATOM    734  HG3 MET X  48      32.015  26.500  22.500  0.00  0.00            
ATOM    735  SD  MET X  48      30.529  26.115  24.430  0.00  0.00            
ATOM    736  CE  MET X  48      31.976  26.062  25.518  0.00  0.00            
ATOM    737  HE1 MET X  48      32.184  27.034  25.966  0.00  0.00            
ATOM    738  HE2 MET X  48      31.847  25.375  26.354  0.00  0.00            
ATOM    739  HE3 MET X  48      32.867  25.746  24.975  0.00  0.00            
ATOM    740  C   MET X  48      29.232  29.051  24.204  0.00  0.00            
ATOM    741  O   MET X  48      28.132  28.555  24.002  0.00  0.00            
ATOM    742  N   LEU X  49      29.641  29.474  25.406  0.00  0.00            
ATOM    743  H   LEU X  49      30.637  29.904  25.510  0.00  0.00            
ATOM    744  CA  LEU X  49      28.668  29.509  26.545  0.00  0.00            
ATOM    745  HA  LEU X  49      28.391  28.567  26.780  0.00  0.00            
ATOM    746  CB  LEU X  49      29.393  30.121  27.822  0.00  0.00            
ATOM    747  HB2 LEU X  49      29.649  31.153  27.581  0.00  0.00            
ATOM    748  HB3 LEU X  49      28.672  30.034  28.635  0.00  0.00            
ATOM    749  CG  LEU X  49      30.640  29.251  28.198  0.00  0.00            
ATOM    750  HG  LEU X  49      31.291  28.971  27.369  0.00  0.00            
ATOM    751  CD1 LEU X  49      31.374  30.037  29.178  0.00  0.00            
ATOM    752 HD11 LEU X  49      30.810  30.470  30.004  0.00  0.00            
ATOM    753 HD12 LEU X  49      32.224  29.460  29.541  0.00  0.00            
ATOM    754 HD13 LEU X  49      31.794  30.869  28.612  0.00  0.00            
ATOM    755  CD2 LEU X  49      30.312  27.924  28.948  0.00  0.00            
ATOM    756 HD21 LEU X  49      31.233  27.381  29.162  0.00  0.00            
ATOM    757 HD22 LEU X  49      29.804  28.152  29.885  0.00  0.00            
ATOM    758 HD23 LEU X  49      29.737  27.345  28.353  0.00  0.00            
ATOM    759  C   LEU X  49      27.369  30.292  26.326  0.00  0.00            
ATOM    760  O   LEU X  49      26.298  29.789  26.675  0.00  0.00            
ATOM    761  N   MET X  50      27.369  31.452  25.665  0.00  0.00            
ATOM    762  H   MET X  50      28.296  31.743  25.172  0.00  0.00            
ATOM    763  CA  MET X  50      26.084  32.122  25.287  0.00  0.00            
ATOM    764  HA  MET X  50      25.511  32.136  26.214  0.00  0.00            
ATOM    765  CB  MET X  50      26.264  33.588  24.773  0.00  0.00            
ATOM    766  HB2 MET X  50      26.832  34.031  25.591  0.00  0.00            
ATOM    767  HB3 MET X  50      26.874  33.683  23.875  0.00  0.00            
ATOM    768  CG  MET X  50      25.004  34.354  24.396  0.00  0.00            
ATOM    769  HG2 MET X  50      24.404  34.231  25.297  0.00  0.00            
ATOM    770  HG3 MET X  50      25.323  35.390  24.280  0.00  0.00            
ATOM    771  SD  MET X  50      23.981  34.040  22.945  0.00  0.00            
ATOM    772  CE  MET X  50      25.202  34.242  21.597  0.00  0.00            
ATOM    773  HE1 MET X  50      26.107  33.703  21.877  0.00  0.00            
ATOM    774  HE2 MET X  50      24.857  33.890  20.716  0.00  0.00            
ATOM    775  HE3 MET X  50      25.499  35.287  21.510  0.00  0.00            
ATOM    776  C   MET X  50      25.255  31.240  24.378  0.00  0.00            
ATOM    777  O   MET X  50      24.043  31.053  24.593  0.00  0.00            
ATOM    778  N   GLY X  51      25.925  30.423  23.588  0.00  0.00            
ATOM    779  H   GLY X  51      27.002  30.330  23.454  0.00  0.00            
ATOM    780  CA  GLY X  51      25.185  29.434  22.725  0.00  0.00            
ATOM    781  HA2 GLY X  51      24.399  29.997  22.222  0.00  0.00            
ATOM    782  HA3 GLY X  51      25.742  29.195  21.819  0.00  0.00            
ATOM    783  C   GLY X  51      24.630  28.157  23.447  0.00  0.00            
ATOM    784  O   GLY X  51      23.900  27.344  22.840  0.00  0.00            
ATOM    785  N   LEU X  52      25.040  27.933  24.690  0.00  0.00            
ATOM    786  H   LEU X  52      25.860  28.500  25.131  0.00  0.00            
ATOM    787  CA  LEU X  52      24.501  26.927  25.623  0.00  0.00            
ATOM    788  HA  LEU X  52      24.047  26.122  25.045  0.00  0.00            
ATOM    789  CB  LEU X  52      25.522  26.226  26.528  0.00  0.00            
ATOM    790  HB2 LEU X  52      26.021  27.014  27.092  0.00  0.00            
ATOM    791  HB3 LEU X  52      25.058  25.541  27.238  0.00  0.00            
ATOM    792  CG  LEU X  52      26.669  25.454  25.916  0.00  0.00            
ATOM    793  HG  LEU X  52      27.242  26.108  25.258  0.00  0.00            
ATOM    794  CD1 LEU X  52      27.548  24.760  26.917  0.00  0.00            
ATOM    795 HD11 LEU X  52      26.970  24.156  27.616  0.00  0.00            
ATOM    796 HD12 LEU X  52      28.131  24.168  26.343  0.00  0.00            
ATOM    797 HD13 LEU X  52      28.173  25.505  27.409  0.00  0.00            
ATOM    798  CD2 LEU X  52      25.974  24.339  25.125  0.00  0.00            
ATOM    799 HD21 LEU X  52      26.720  23.655  24.720  0.00  0.00            
ATOM    800 HD22 LEU X  52      25.300  23.764  25.760  0.00  0.00            
ATOM    801 HD23 LEU X  52      25.458  24.621  24.303  0.00  0.00            
ATOM    802  C   LEU X  52      23.397  27.525  26.529  0.00  0.00            
ATOM    803  O   LEU X  52      22.893  26.804  27.385  0.00  0.00            
ATOM    804  N   ASP X  53      22.897  28.681  26.112  0.00  0.00            
ATOM    805  H   ASP X  53      23.438  29.218  25.333  0.00  0.00            
ATOM    806  CA  ASP X  53      21.950  29.515  26.865  0.00  0.00            
ATOM    807  HA  ASP X  53      22.042  30.518  26.449  0.00  0.00            
ATOM    808  CB  ASP X  53      20.510  28.941  26.881  0.00  0.00            
ATOM    809  HB2 ASP X  53      20.522  28.085  27.555  0.00  0.00            
ATOM    810  HB3 ASP X  53      19.802  29.605  27.376  0.00  0.00            
ATOM    811  CG  ASP X  53      19.945  28.534  25.621  0.00  0.00            
ATOM    812  OD1 ASP X  53      20.536  28.877  24.597  0.00  0.00            
ATOM    813  OD2 ASP X  53      18.839  27.901  25.584  0.00  0.00            
ATOM    814  C   ASP X  53      22.410  29.813  28.292  0.00  0.00            
ATOM    815  O   ASP X  53      21.581  29.878  29.167  0.00  0.00            
ATOM    816  N   LEU X  54      23.726  30.121  28.469  0.00  0.00            
ATOM    817  H   LEU X  54      24.546  29.969  27.767  0.00  0.00            
ATOM    818  CA  LEU X  54      24.206  30.715  29.678  0.00  0.00            
ATOM    819  HA  LEU X  54      23.467  30.643  30.477  0.00  0.00            
ATOM    820  CB  LEU X  54      25.509  30.127  30.210  0.00  0.00            
ATOM    821  HB2 LEU X  54      26.227  30.165  29.390  0.00  0.00            
ATOM    822  HB3 LEU X  54      25.918  30.807  30.957  0.00  0.00            
ATOM    823  CG  LEU X  54      25.364  28.791  30.892  0.00  0.00            
ATOM    824  HG  LEU X  54      24.364  28.841  31.321  0.00  0.00            
ATOM    825  CD1 LEU X  54      25.446  27.553  29.957  0.00  0.00            
ATOM    826 HD11 LEU X  54      26.492  27.398  29.691  0.00  0.00            
ATOM    827 HD12 LEU X  54      25.046  26.633  30.383  0.00  0.00            
ATOM    828 HD13 LEU X  54      25.064  27.649  28.940  0.00  0.00            
ATOM    829  CD2 LEU X  54      26.347  28.490  32.037  0.00  0.00            
ATOM    830 HD21 LEU X  54      26.146  27.466  32.351  0.00  0.00            
ATOM    831 HD22 LEU X  54      27.363  28.493  31.644  0.00  0.00            
ATOM    832 HD23 LEU X  54      26.127  29.029  32.863  0.00  0.00            
ATOM    833  C   LEU X  54      24.441  32.220  29.479  0.00  0.00            
ATOM    834  O   LEU X  54      25.142  32.638  28.560  0.00  0.00            
ATOM    835  N   LEU X  55      23.860  33.047  30.350  0.00  0.00            
ATOM    836  H   LEU X  55      23.375  32.602  31.206  0.00  0.00            
ATOM    837  CA  LEU X  55      24.257  34.520  30.389  0.00  0.00            
ATOM    838  HA  LEU X  55      24.288  34.879  29.446  0.00  0.00            
ATOM    839  CB  LEU X  55      23.207  35.216  31.294  0.00  0.00            
ATOM    840  HB2 LEU X  55      22.180  35.022  30.983  0.00  0.00            
ATOM    841  HB3 LEU X  55      23.334  34.725  32.259  0.00  0.00            
ATOM    842  CG  LEU X  55      23.312  36.744  31.465  0.00  0.00            
ATOM    843  HG  LEU X  55      22.767  36.927  32.391  0.00  0.00            
ATOM    844  CD1 LEU X  55      24.702  37.504  31.503  0.00  0.00            
ATOM    845 HD11 LEU X  55      24.603  38.492  31.952  0.00  0.00            
ATOM    846 HD12 LEU X  55      25.429  37.065  32.186  0.00  0.00            
ATOM    847 HD13 LEU X  55      25.026  37.394  30.468  0.00  0.00            
ATOM    848  CD2 LEU X  55      22.519  37.457  30.363  0.00  0.00            
ATOM    849 HD21 LEU X  55      22.486  38.530  30.554  0.00  0.00            
ATOM    850 HD22 LEU X  55      23.061  37.289  29.432  0.00  0.00            
ATOM    851 HD23 LEU X  55      21.557  37.152  30.383  0.00  0.00            
ATOM    852  C   LEU X  55      25.705  34.612  31.017  0.00  0.00            
ATOM    853  O   LEU X  55      25.915  34.226  32.162  0.00  0.00            
ATOM    854  N   VAL X  56      26.636  35.171  30.166  0.00  0.00            
ATOM    855  H   VAL X  56      26.364  35.612  29.207  0.00  0.00            
ATOM    856  CA  VAL X  56      28.049  35.217  30.445  0.00  0.00            
ATOM    857  HA  VAL X  56      28.209  34.894  31.389  0.00  0.00            
ATOM    858  CB  VAL X  56      28.876  34.261  29.492  0.00  0.00            
ATOM    859  HB  VAL X  56      28.465  33.271  29.692  0.00  0.00            
ATOM    860  CG1 VAL X  56      30.366  34.297  29.927  0.00  0.00            
ATOM    861 HG11 VAL X  56      30.477  34.148  31.001  0.00  0.00            
ATOM    862 HG12 VAL X  56      30.833  33.538  29.299  0.00  0.00            
ATOM    863 HG13 VAL X  56      30.790  35.250  29.648  0.00  0.00            
ATOM    864  CG2 VAL X  56      28.852  34.523  27.960  0.00  0.00            
ATOM    865 HG21 VAL X  56      29.371  35.444  27.741  0.00  0.00            
ATOM    866 HG22 VAL X  56      29.334  33.661  27.522  0.00  0.00            
ATOM    867 HG23 VAL X  56      27.836  34.725  27.655  0.00  0.00            
ATOM    868  C   VAL X  56      28.443  36.732  30.438  0.00  0.00            
ATOM    869  O   VAL X  56      28.046  37.547  29.613  0.00  0.00            
ATOM    870  N   PHE X  57      29.322  36.996  31.388  0.00  0.00            
ATOM    871  H   PHE X  57      29.518  36.259  32.166  0.00  0.00            
ATOM    872  CA  PHE X  57      29.727  38.314  31.791  0.00  0.00            
ATOM    873  HA  PHE X  57      29.995  38.881  30.899  0.00  0.00            
ATOM    874  CB  PHE X  57      28.688  39.051  32.523  0.00  0.00            
ATOM    875  HB2 PHE X  57      28.986  40.089  32.509  0.00  0.00            
ATOM    876  HB3 PHE X  57      27.890  39.085  31.905  0.00  0.00            
ATOM    877  CG  PHE X  57      28.400  38.575  33.929  0.00  0.00            
ATOM    878  CD1 PHE X  57      27.741  37.344  34.206  0.00  0.00            
ATOM    879  HD1 PHE X  57      27.479  36.784  33.320  0.00  0.00            
ATOM    880  CE1 PHE X  57      27.563  36.813  35.519  0.00  0.00            
ATOM    881  HE1 PHE X  57      27.176  35.883  35.598  0.00  0.00            
ATOM    882  CZ  PHE X  57      27.879  37.663  36.601  0.00  0.00            
ATOM    883  HZ  PHE X  57      27.864  37.401  37.659  0.00  0.00            
ATOM    884  CE2 PHE X  57      28.439  38.959  36.371  0.00  0.00            
ATOM    885  HE2 PHE X  57      28.570  39.683  37.175  0.00  0.00            
ATOM    886  CD2 PHE X  57      28.732  39.374  35.030  0.00  0.00            
ATOM    887  HD2 PHE X  57      29.275  40.314  34.933  0.00  0.00            
ATOM    888  C   PHE X  57      31.060  38.268  32.583  0.00  0.00            
ATOM    889  O   PHE X  57      31.398  37.242  33.264  0.00  0.00            
ATOM    890  N   ALA X  58      31.808  39.356  32.380  0.00  0.00            
ATOM    891  H   ALA X  58      31.509  40.138  31.682  0.00  0.00            
ATOM    892  CA  ALA X  58      33.179  39.425  32.877  0.00  0.00            
ATOM    893  HA  ALA X  58      33.085  39.015  33.883  0.00  0.00            
ATOM    894  CB  ALA X  58      34.056  38.634  31.934  0.00  0.00            
ATOM    895  HB1 ALA X  58      35.087  38.559  32.279  0.00  0.00            
ATOM    896  HB2 ALA X  58      33.607  37.731  31.882  0.00  0.00            
ATOM    897  HB3 ALA X  58      34.005  39.061  30.932  0.00  0.00            
ATOM    898  C   ALA X  58      33.652  40.916  33.001  0.00  0.00            
ATOM    899  O   ALA X  58      33.307  41.792  32.214  0.00  0.00            
ATOM    900  N   HIE X  59      34.468  41.158  34.012  0.00  0.00            
ATOM    901  H   HIE X  59      34.687  40.346  34.705  0.00  0.00            
ATOM    902  CA  HIE X  59      35.014  42.473  34.285  0.00  0.00            
ATOM    903  HA  HIE X  59      34.701  43.241  33.578  0.00  0.00            
ATOM    904  CB  HIE X  59      34.526  42.955  35.632  0.00  0.00            
ATOM    905  HB2 HIE X  59      34.688  42.235  36.435  0.00  0.00            
ATOM    906  HB3 HIE X  59      35.063  43.813  36.009  0.00  0.00            
ATOM    907  CG  HIE X  59      33.037  43.393  35.632  0.00  0.00            
ATOM    908  ND1 HIE X  59      31.987  42.486  35.520  0.00  0.00            
ATOM    909  CE1 HIE X  59      30.877  43.204  35.402  0.00  0.00            
ATOM    910  HE1 HIE X  59      29.980  42.766  35.248  0.00  0.00            
ATOM    911  NE2 HIE X  59      31.170  44.507  35.364  0.00  0.00            
ATOM    912  HE2 HIE X  59      30.500  45.338  35.194  0.00  0.00            
ATOM    913  CD2 HIE X  59      32.532  44.649  35.441  0.00  0.00            
ATOM    914  HD2 HIE X  59      33.103  45.481  35.400  0.00  0.00            
ATOM    915  C   HIE X  59      36.582  42.314  34.069  0.00  0.00            
ATOM    916  O   HIE X  59      37.150  41.318  34.452  0.00  0.00            
ATOM    917  N   ASP X  60      37.088  43.467  33.494  0.00  0.00            
ATOM    918  H   ASP X  60      36.494  44.354  33.270  0.00  0.00            
ATOM    919  CA  ASP X  60      38.499  43.651  33.520  0.00  0.00            
ATOM    920  HA  ASP X  60      39.043  42.747  33.248  0.00  0.00            
ATOM    921  CB  ASP X  60      38.935  44.773  32.592  0.00  0.00            
ATOM    922  HB2 ASP X  60      38.281  45.628  32.766  0.00  0.00            
ATOM    923  HB3 ASP X  60      39.870  45.087  32.808  0.00  0.00            
ATOM    924  CG  ASP X  60      38.886  44.281  31.169  0.00  0.00            
ATOM    925  OD1 ASP X  60      38.867  43.077  30.899  0.00  0.00            
ATOM    926  OD2 ASP X  60      38.806  45.124  30.257  0.00  0.00            
ATOM    927  C   ASP X  60      38.846  44.108  34.928  0.00  0.00            
ATOM    928  O   ASP X  60      38.231  45.026  35.440  0.00  0.00            
ATOM    929  N   HIE X  61      39.850  43.484  35.605  0.00  0.00            
ATOM    930  H   HIE X  61      40.129  42.510  35.202  0.00  0.00            
ATOM    931  CA  HIE X  61      40.120  43.701  37.063  0.00  0.00            
ATOM    932  HA  HIE X  61      39.226  43.644  37.529  0.00  0.00            
ATOM    933  CB  HIE X  61      41.009  42.570  37.670  0.00  0.00            
ATOM    934  HB2 HIE X  61      41.863  42.372  37.023  0.00  0.00            
ATOM    935  HB3 HIE X  61      41.392  42.828  38.658  0.00  0.00            
ATOM    936  CG  HIE X  61      40.239  41.282  37.912  0.00  0.00            
ATOM    937  ND1 HIE X  61      39.298  41.046  38.973  0.00  0.00            
ATOM    938  CE1 HIE X  61      38.808  39.836  38.871  0.00  0.00            
ATOM    939  HE1 HIE X  61      38.266  39.311  39.657  0.00  0.00            
ATOM    940  NE2 HIE X  61      39.396  39.280  37.808  0.00  0.00            
ATOM    941  HE2 HIE X  61      39.325  38.223  37.552  0.00  0.00            
ATOM    942  CD2 HIE X  61      40.205  40.197  37.149  0.00  0.00            
ATOM    943  HD2 HIE X  61      40.679  39.968  36.194  0.00  0.00            
ATOM    944  C   HIE X  61      40.793  45.074  37.302  0.00  0.00            
ATOM    945  O   HIE X  61      41.278  45.710  36.343  0.00  0.00            
ATOM    946  N   VAL X  62      40.927  45.476  38.577  0.00  0.00            
ATOM    947  H   VAL X  62      40.509  45.030  39.381  0.00  0.00            
ATOM    948  CA  VAL X  62      41.774  46.649  38.849  0.00  0.00            
ATOM    949  HA  VAL X  62      41.326  47.570  38.477  0.00  0.00            
ATOM    950  CB  VAL X  62      41.904  46.969  40.353  0.00  0.00            
ATOM    951  HB  VAL X  62      42.669  46.355  40.828  0.00  0.00            
ATOM    952  CG1 VAL X  62      42.348  48.441  40.637  0.00  0.00            
ATOM    953 HG11 VAL X  62      42.615  48.484  41.693  0.00  0.00            
ATOM    954 HG12 VAL X  62      43.176  48.769  40.162  0.00  0.00            
ATOM    955 HG13 VAL X  62      41.526  49.134  40.538  0.00  0.00            
ATOM    956  CG2 VAL X  62      40.532  46.826  41.065  0.00  0.00            
ATOM    957 HG21 VAL X  62      40.610  47.139  42.095  0.00  0.00            
ATOM    958 HG22 VAL X  62      39.865  47.483  40.686  0.00  0.00            
ATOM    959 HG23 VAL X  62      40.094  45.834  40.946  0.00  0.00            
ATOM    960  C   VAL X  62      43.234  46.511  38.264  0.00  0.00            
ATOM    961  O   VAL X  62      43.827  45.455  38.494  0.00  0.00            
ATOM    962  N   GLY X  63      43.769  47.516  37.556  0.00  0.00            
ATOM    963  H   GLY X  63      43.285  48.399  37.627  0.00  0.00            
ATOM    964  CA  GLY X  63      45.046  47.481  36.828  0.00  0.00            
ATOM    965  HA2 GLY X  63      45.313  48.493  36.524  0.00  0.00            
ATOM    966  HA3 GLY X  63      45.766  47.354  37.636  0.00  0.00            
ATOM    967  C   GLY X  63      45.165  46.542  35.604  0.00  0.00            
ATOM    968  O   GLY X  63      46.204  46.105  35.195  0.00  0.00            
ATOM    969  N   HID X  64      44.000  46.266  34.983  0.00  0.00            
ATOM    970  H   HID X  64      43.082  46.651  35.426  0.00  0.00            
ATOM    971  CA  HID X  64      43.954  45.458  33.744  0.00  0.00            
ATOM    972  HA  HID X  64      44.951  45.371  33.312  0.00  0.00            
ATOM    973  CB  HID X  64      43.356  44.130  34.251  0.00  0.00            
ATOM    974  HB2 HID X  64      42.485  44.343  34.871  0.00  0.00            
ATOM    975  HB3 HID X  64      42.986  43.463  33.472  0.00  0.00            
ATOM    976  CG  HID X  64      44.451  43.365  35.040  0.00  0.00            
ATOM    977  ND1 HID X  64      44.625  43.431  36.400  0.00  0.00            
ATOM    978  HD1 HID X  64      44.237  44.220  37.044  0.00  0.00            
ATOM    979  CE1 HID X  64      45.531  42.553  36.801  0.00  0.00            
ATOM    980  HE1 HID X  64      45.822  42.495  37.766  0.00  0.00            
ATOM    981  NE2 HID X  64      46.028  41.966  35.729  0.00  0.00            
ATOM    982  CD2 HID X  64      45.345  42.425  34.652  0.00  0.00            
ATOM    983  HD2 HID X  64      45.400  41.937  33.769  0.00  0.00            
ATOM    984  C   HID X  64      43.061  46.155  32.751  0.00  0.00            
ATOM    985  O   HID X  64      42.336  47.182  32.921  0.00  0.00            
ATOM    986  N   GLY X  65      43.072  45.488  31.571  0.00  0.00            
ATOM    987  H   GLY X  65      43.612  44.544  31.501  0.00  0.00            
ATOM    988  CA  GLY X  65      42.109  45.757  30.484  0.00  0.00            
ATOM    989  HA2 GLY X  65      42.583  45.570  29.670  0.00  0.00            
ATOM    990  HA3 GLY X  65      41.285  45.173  30.514  0.00  0.00            
ATOM    991  C   GLY X  65      41.883  47.279  30.187  0.00  0.00            
ATOM    992  O   GLY X  65      42.833  47.970  29.842  0.00  0.00            
ATOM    993  N   GLN X  66      40.634  47.697  30.315  0.00  0.00            
ATOM    994  H   GLN X  66      39.868  46.934  30.459  0.00  0.00            
ATOM    995  CA  GLN X  66      40.134  49.053  30.229  0.00  0.00            
ATOM    996  HA  GLN X  66      40.857  49.645  29.667  0.00  0.00            
ATOM    997  CB  GLN X  66      38.780  49.141  29.537  0.00  0.00            
ATOM    998  HB2 GLN X  66      38.013  48.677  30.158  0.00  0.00            
ATOM    999  HB3 GLN X  66      38.536  50.189  29.364  0.00  0.00            
ATOM   1000  CG  GLN X  66      38.883  48.323  28.210  0.00  0.00            
ATOM   1001  HG2 GLN X  66      39.704  48.793  27.670  0.00  0.00            
ATOM   1002  HG3 GLN X  66      39.165  47.374  28.408  0.00  0.00            
ATOM   1003  CD  GLN X  66      37.560  48.371  27.488  0.00  0.00            
ATOM   1004  OE1 GLN X  66      37.507  48.998  26.375  0.00  0.00            
ATOM   1005  NE2 GLN X  66      36.567  47.726  27.934  0.00  0.00            
ATOM   1006 HE21 GLN X  66      35.651  47.612  27.355  0.00  0.00            
ATOM   1007 HE22 GLN X  66      36.684  47.175  28.867  0.00  0.00            
ATOM   1008  C   GLN X  66      39.928  49.745  31.579  0.00  0.00            
ATOM   1009  O   GLN X  66      39.584  50.914  31.650  0.00  0.00            
ATOM   1010  N   SER X  67      40.204  49.081  32.659  0.00  0.00            
ATOM   1011  H   SER X  67      40.710  48.116  32.632  0.00  0.00            
ATOM   1012  CA  SER X  67      39.753  49.420  34.022  0.00  0.00            
ATOM   1013  HA  SER X  67      38.848  49.870  34.032  0.00  0.00            
ATOM   1014  CB  SER X  67      39.572  48.157  34.913  0.00  0.00            
ATOM   1015  HB2 SER X  67      40.424  47.508  34.712  0.00  0.00            
ATOM   1016  HB3 SER X  67      39.516  48.448  35.962  0.00  0.00            
ATOM   1017  OG  SER X  67      38.328  47.509  34.543  0.00  0.00            
ATOM   1018  HG  SER X  67      38.343  46.607  34.998  0.00  0.00            
ATOM   1019  C   SER X  67      40.816  50.393  34.705  0.00  0.00            
ATOM   1020  O   SER X  67      41.876  50.738  34.182  0.00  0.00            
ATOM   1021  N   GLU X  68      40.485  50.820  35.982  0.00  0.00            
ATOM   1022  H   GLU X  68      39.612  50.502  36.379  0.00  0.00            
ATOM   1023  CA  GLU X  68      41.273  51.892  36.552  0.00  0.00            
ATOM   1024  HA  GLU X  68      41.541  52.571  35.854  0.00  0.00            
ATOM   1025  CB  GLU X  68      40.378  52.652  37.651  0.00  0.00            
ATOM   1026  HB2 GLU X  68      39.474  52.057  37.781  0.00  0.00            
ATOM   1027  HB3 GLU X  68      40.978  52.931  38.517  0.00  0.00            
ATOM   1028  CG  GLU X  68      39.966  54.099  37.248  0.00  0.00            
ATOM   1029  HG2 GLU X  68      39.385  54.047  36.328  0.00  0.00            
ATOM   1030  HG3 GLU X  68      39.252  54.401  38.015  0.00  0.00            
ATOM   1031  CD  GLU X  68      41.137  55.130  37.071  0.00  0.00            
ATOM   1032  OE1 GLU X  68      42.278  54.854  37.521  0.00  0.00            
ATOM   1033  OE2 GLU X  68      40.820  56.295  36.773  0.00  0.00            
ATOM   1034  C   GLU X  68      42.554  51.331  37.194  0.00  0.00            
ATOM   1035  O   GLU X  68      42.836  50.136  37.115  0.00  0.00            
ATOM   1036  N   GLY X  69      43.397  52.180  37.768  0.00  0.00            
ATOM   1037  H   GLY X  69      43.169  53.150  37.933  0.00  0.00            
ATOM   1038  CA  GLY X  69      44.607  51.757  38.496  0.00  0.00            
ATOM   1039  HA2 GLY X  69      44.744  52.453  39.216  0.00  0.00            
ATOM   1040  HA3 GLY X  69      44.460  50.881  38.977  0.00  0.00            
ATOM   1041  C   GLY X  69      45.806  51.609  37.611  0.00  0.00            
ATOM   1042  O   GLY X  69      45.663  51.398  36.397  0.00  0.00            
ATOM   1043  N   GLU X  70      47.060  51.752  38.118  0.00  0.00            
ATOM   1044  H   GLU X  70      47.099  51.914  39.195  0.00  0.00            
ATOM   1045  CA  GLU X  70      48.383  51.459  37.532  0.00  0.00            
ATOM   1046  HA  GLU X  70      48.425  52.073  36.632  0.00  0.00            
ATOM   1047  CB  GLU X  70      49.473  51.995  38.508  0.00  0.00            
ATOM   1048  HB2 GLU X  70      50.387  51.770  37.958  0.00  0.00            
ATOM   1049  HB3 GLU X  70      49.379  53.077  38.597  0.00  0.00            
ATOM   1050  CG  GLU X  70      49.460  51.371  39.932  0.00  0.00            
ATOM   1051  HG2 GLU X  70      48.919  50.429  40.019  0.00  0.00            
ATOM   1052  HG3 GLU X  70      50.411  51.192  40.221  0.00  0.00            
ATOM   1053  CD  GLU X  70      48.852  52.335  40.934  0.00  0.00            
ATOM   1054  OE1 GLU X  70      47.670  52.595  40.854  0.00  0.00            
ATOM   1055  OE2 GLU X  70      49.683  52.928  41.704  0.00  0.00            
ATOM   1056  C   GLU X  70      48.364  49.992  37.167  0.00  0.00            
ATOM   1057  O   GLU X  70      47.654  49.215  37.802  0.00  0.00            
ATOM   1058  N   ARG X  71      49.053  49.676  36.037  0.00  0.00            
ATOM   1059  H   ARG X  71      49.777  50.412  35.688  0.00  0.00            
ATOM   1060  CA  ARG X  71      48.937  48.295  35.289  0.00  0.00            
ATOM   1061  HA  ARG X  71      47.970  48.073  35.097  0.00  0.00            
ATOM   1062  CB  ARG X  71      49.592  48.407  33.923  0.00  0.00            
ATOM   1063  HB2 ARG X  71      50.661  48.600  34.017  0.00  0.00            
ATOM   1064  HB3 ARG X  71      49.547  47.488  33.339  0.00  0.00            
ATOM   1065  CG  ARG X  71      49.097  49.565  33.022  0.00  0.00            
ATOM   1066  HG2 ARG X  71      49.005  50.492  33.588  0.00  0.00            
ATOM   1067  HG3 ARG X  71      49.863  49.784  32.278  0.00  0.00            
ATOM   1068  CD  ARG X  71      47.669  49.250  32.476  0.00  0.00            
ATOM   1069  HD2 ARG X  71      47.621  49.680  31.476  0.00  0.00            
ATOM   1070  HD3 ARG X  71      47.657  48.167  32.355  0.00  0.00            
ATOM   1071  NE  ARG X  71      46.681  49.840  33.366  0.00  0.00            
ATOM   1072  HE  ARG X  71      47.029  50.456  34.195  0.00  0.00            
ATOM   1073  CZ  ARG X  71      45.430  49.480  33.261  0.00  0.00            
ATOM   1074  NH1 ARG X  71      44.583  49.869  34.172  0.00  0.00            
ATOM   1075 HH11 ARG X  71      44.997  50.327  35.071  0.00  0.00            
ATOM   1076 HH12 ARG X  71      43.586  49.808  34.026  0.00  0.00            
ATOM   1077  NH2 ARG X  71      44.904  48.896  32.225  0.00  0.00            
ATOM   1078 HH21 ARG X  71      45.470  48.731  31.308  0.00  0.00            
ATOM   1079 HH22 ARG X  71      43.821  48.891  32.102  0.00  0.00            
ATOM   1080  C   ARG X  71      49.691  47.202  36.099  0.00  0.00            
ATOM   1081  O   ARG X  71      50.873  47.377  36.459  0.00  0.00            
ATOM   1082  N   MET X  72      48.970  46.094  36.358  0.00  0.00            
ATOM   1083  H   MET X  72      48.063  45.983  35.764  0.00  0.00            
ATOM   1084  CA  MET X  72      49.390  44.927  37.182  0.00  0.00            
ATOM   1085  HA  MET X  72      48.599  44.404  37.530  0.00  0.00            
ATOM   1086  CB  MET X  72      50.367  44.024  36.392  0.00  0.00            
ATOM   1087  HB2 MET X  72      51.186  44.638  36.020  0.00  0.00            
ATOM   1088  HB3 MET X  72      50.693  43.316  37.155  0.00  0.00            
ATOM   1089  CG  MET X  72      49.696  43.357  35.158  0.00  0.00            
ATOM   1090  HG2 MET X  72      48.770  42.871  35.468  0.00  0.00            
ATOM   1091  HG3 MET X  72      49.478  44.050  34.345  0.00  0.00            
ATOM   1092  SD  MET X  72      50.839  42.090  34.384  0.00  0.00            
ATOM   1093  CE  MET X  72      51.173  41.023  35.761  0.00  0.00            
ATOM   1094  HE1 MET X  72      51.788  41.659  36.396  0.00  0.00            
ATOM   1095  HE2 MET X  72      50.255  40.839  36.320  0.00  0.00            
ATOM   1096  HE3 MET X  72      51.658  40.145  35.335  0.00  0.00            
ATOM   1097  C   MET X  72      50.008  45.490  38.502  0.00  0.00            
ATOM   1098  O   MET X  72      51.232  45.205  38.815  0.00  0.00            
ATOM   1099  N   VAL X  73      49.096  46.106  39.270  0.00  0.00            
ATOM   1100  H   VAL X  73      48.174  46.100  39.004  0.00  0.00            
ATOM   1101  CA  VAL X  73      49.313  46.463  40.730  0.00  0.00            
ATOM   1102  HA  VAL X  73      49.816  45.692  41.146  0.00  0.00            
ATOM   1103  CB  VAL X  73      49.982  47.808  40.925  0.00  0.00            
ATOM   1104  HB  VAL X  73      49.247  48.605  40.817  0.00  0.00            
ATOM   1105  CG1 VAL X  73      50.414  48.050  42.360  0.00  0.00            
ATOM   1106 HG11 VAL X  73      50.784  49.059  42.537  0.00  0.00            
ATOM   1107 HG12 VAL X  73      49.530  47.959  42.992  0.00  0.00            
ATOM   1108 HG13 VAL X  73      51.157  47.297  42.624  0.00  0.00            
ATOM   1109  CG2 VAL X  73      51.170  47.966  40.000  0.00  0.00            
ATOM   1110 HG21 VAL X  73      51.710  48.896  40.180  0.00  0.00            
ATOM   1111 HG22 VAL X  73      51.787  47.069  40.053  0.00  0.00            
ATOM   1112 HG23 VAL X  73      50.854  48.003  38.957  0.00  0.00            
ATOM   1113  C   VAL X  73      47.949  46.450  41.425  0.00  0.00            
ATOM   1114  O   VAL X  73      46.896  46.863  40.885  0.00  0.00            
ATOM   1115  N   VAL X  74      47.978  46.012  42.656  0.00  0.00            
ATOM   1116  H   VAL X  74      48.903  45.622  43.053  0.00  0.00            
ATOM   1117  CA  VAL X  74      46.800  45.979  43.512  0.00  0.00            
ATOM   1118  HA  VAL X  74      46.227  46.789  43.324  0.00  0.00            
ATOM   1119  CB  VAL X  74      46.062  44.646  43.205  0.00  0.00            
ATOM   1120  HB  VAL X  74      46.144  44.463  42.134  0.00  0.00            
ATOM   1121  CG1 VAL X  74      46.572  43.374  43.998  0.00  0.00            
ATOM   1122 HG11 VAL X  74      47.533  43.058  43.591  0.00  0.00            
ATOM   1123 HG12 VAL X  74      46.718  43.685  45.033  0.00  0.00            
ATOM   1124 HG13 VAL X  74      45.947  42.580  43.988  0.00  0.00            
ATOM   1125  CG2 VAL X  74      44.651  44.730  43.645  0.00  0.00            
ATOM   1126 HG21 VAL X  74      44.206  43.764  43.404  0.00  0.00            
ATOM   1127 HG22 VAL X  74      44.671  44.947  44.713  0.00  0.00            
ATOM   1128 HG23 VAL X  74      44.023  45.515  43.224  0.00  0.00            
ATOM   1129  C   VAL X  74      47.222  46.120  44.969  0.00  0.00            
ATOM   1130  O   VAL X  74      48.229  45.574  45.274  0.00  0.00            
ATOM   1131  N   SER X  75      46.451  46.790  45.794  0.00  0.00            
ATOM   1132  H   SER X  75      45.570  47.250  45.349  0.00  0.00            
ATOM   1133  CA  SER X  75      46.659  47.088  47.239  0.00  0.00            
ATOM   1134  HA  SER X  75      47.615  47.579  47.353  0.00  0.00            
ATOM   1135  CB  SER X  75      45.662  48.094  47.706  0.00  0.00            
ATOM   1136  HB2 SER X  75      45.786  48.305  48.758  0.00  0.00            
ATOM   1137  HB3 SER X  75      45.668  49.035  47.175  0.00  0.00            
ATOM   1138  OG  SER X  75      44.368  47.572  47.584  0.00  0.00            
ATOM   1139  HG  SER X  75      43.724  48.426  47.437  0.00  0.00            
ATOM   1140  C   SER X  75      46.500  45.838  48.099  0.00  0.00            
ATOM   1141  O   SER X  75      46.881  45.791  49.276  0.00  0.00            
ATOM   1142  N   ASP X  76      45.766  44.864  47.590  0.00  0.00            
ATOM   1143  H   ASP X  76      45.155  44.958  46.705  0.00  0.00            
ATOM   1144  CA  ASP X  76      45.681  43.547  48.314  0.00  0.00            
ATOM   1145  HA  ASP X  76      46.657  43.304  48.401  0.00  0.00            
ATOM   1146  CB  ASP X  76      44.910  43.697  49.620  0.00  0.00            
ATOM   1147  HB2 ASP X  76      45.436  44.319  50.344  0.00  0.00            
ATOM   1148  HB3 ASP X  76      43.896  43.997  49.358  0.00  0.00            
ATOM   1149  CG  ASP X  76      44.758  42.351  50.255  0.00  0.00            
ATOM   1150  OD1 ASP X  76      45.728  41.635  50.333  0.00  0.00            
ATOM   1151  OD2 ASP X  76      43.592  41.939  50.419  0.00  0.00            
ATOM   1152  C   ASP X  76      45.027  42.533  47.299  0.00  0.00            
ATOM   1153  O   ASP X  76      44.133  42.984  46.619  0.00  0.00            
ATOM   1154  N   PHE X  77      45.425  41.231  47.401  0.00  0.00            
ATOM   1155  H   PHE X  77      46.302  41.040  48.020  0.00  0.00            
ATOM   1156  CA  PHE X  77      44.876  40.212  46.486  0.00  0.00            
ATOM   1157  HA  PHE X  77      45.156  40.652  45.529  0.00  0.00            
ATOM   1158  CB  PHE X  77      45.477  38.843  46.705  0.00  0.00            
ATOM   1159  HB2 PHE X  77      46.535  39.057  46.862  0.00  0.00            
ATOM   1160  HB3 PHE X  77      45.013  38.487  47.528  0.00  0.00            
ATOM   1161  CG  PHE X  77      45.337  37.906  45.511  0.00  0.00            
ATOM   1162  CD1 PHE X  77      46.096  38.272  44.333  0.00  0.00            
ATOM   1163  HD1 PHE X  77      47.011  38.862  44.396  0.00  0.00            
ATOM   1164  CE1 PHE X  77      45.865  37.587  43.076  0.00  0.00            
ATOM   1165  HE1 PHE X  77      46.502  37.690  42.198  0.00  0.00            
ATOM   1166  CZ  PHE X  77      44.872  36.574  43.069  0.00  0.00            
ATOM   1167  HZ  PHE X  77      44.735  35.914  42.212  0.00  0.00            
ATOM   1168  CE2 PHE X  77      44.058  36.288  44.176  0.00  0.00            
ATOM   1169  HE2 PHE X  77      43.394  35.436  44.185  0.00  0.00            
ATOM   1170  CD2 PHE X  77      44.263  36.939  45.416  0.00  0.00            
ATOM   1171  HD2 PHE X  77      43.676  36.747  46.215  0.00  0.00            
ATOM   1172  C   PHE X  77      43.318  40.060  46.521  0.00  0.00            
ATOM   1173  O   PHE X  77      42.685  39.578  45.591  0.00  0.00            
ATOM   1174  N   HIE X  78      42.725  40.360  47.685  0.00  0.00            
ATOM   1175  H   HIE X  78      43.231  40.879  48.485  0.00  0.00            
ATOM   1176  CA  HIE X  78      41.373  40.100  47.986  0.00  0.00            
ATOM   1177  HA  HIE X  78      41.148  39.231  47.522  0.00  0.00            
ATOM   1178  CB  HIE X  78      41.094  39.999  49.468  0.00  0.00            
ATOM   1179  HB2 HIE X  78      42.003  39.670  49.970  0.00  0.00            
ATOM   1180  HB3 HIE X  78      40.821  40.957  49.909  0.00  0.00            
ATOM   1181  CG  HIE X  78      40.049  38.976  49.716  0.00  0.00            
ATOM   1182  ND1 HIE X  78      40.133  37.688  49.228  0.00  0.00            
ATOM   1183  CE1 HIE X  78      39.002  37.077  49.700  0.00  0.00            
ATOM   1184  HE1 HIE X  78      38.869  36.003  49.831  0.00  0.00            
ATOM   1185  NE2 HIE X  78      38.217  37.973  50.380  0.00  0.00            
ATOM   1186  HE2 HIE X  78      37.308  37.691  50.911  0.00  0.00            
ATOM   1187  CD2 HIE X  78      38.881  39.207  50.333  0.00  0.00            
ATOM   1188  HD2 HIE X  78      38.538  40.152  50.753  0.00  0.00            
ATOM   1189  C   HIE X  78      40.523  41.235  47.349  0.00  0.00            
ATOM   1190  O   HIE X  78      39.331  41.157  47.349  0.00  0.00            
ATOM   1191  N   VAL X  79      41.131  42.283  46.732  0.00  0.00            
ATOM   1192  H   VAL X  79      42.215  42.394  46.694  0.00  0.00            
ATOM   1193  CA  VAL X  79      40.412  43.353  46.059  0.00  0.00            
ATOM   1194  HA  VAL X  79      39.650  43.616  46.667  0.00  0.00            
ATOM   1195  CB  VAL X  79      41.356  44.464  45.612  0.00  0.00            
ATOM   1196  HB  VAL X  79      42.274  43.928  45.371  0.00  0.00            
ATOM   1197  CG1 VAL X  79      41.056  45.228  44.372  0.00  0.00            
ATOM   1198 HG11 VAL X  79      41.909  45.832  44.063  0.00  0.00            
ATOM   1199 HG12 VAL X  79      40.697  44.709  43.483  0.00  0.00            
ATOM   1200 HG13 VAL X  79      40.304  45.959  44.629  0.00  0.00            
ATOM   1201  CG2 VAL X  79      41.777  45.475  46.694  0.00  0.00            
ATOM   1202 HG21 VAL X  79      42.516  46.187  46.355  0.00  0.00            
ATOM   1203 HG22 VAL X  79      40.918  46.062  46.981  0.00  0.00            
ATOM   1204 HG23 VAL X  79      42.228  44.935  47.514  0.00  0.00            
ATOM   1205  C   VAL X  79      39.730  42.653  44.877  0.00  0.00            
ATOM   1206  O   VAL X  79      38.565  43.003  44.673  0.00  0.00            
ATOM   1207  N   PHE X  80      40.387  41.654  44.204  0.00  0.00            
ATOM   1208  H   PHE X  80      41.326  41.385  44.461  0.00  0.00            
ATOM   1209  CA  PHE X  80      39.717  41.100  43.033  0.00  0.00            
ATOM   1210  HA  PHE X  80      39.328  41.874  42.514  0.00  0.00            
ATOM   1211  CB  PHE X  80      40.781  40.354  42.308  0.00  0.00            
ATOM   1212  HB2 PHE X  80      40.918  39.341  42.687  0.00  0.00            
ATOM   1213  HB3 PHE X  80      40.326  40.307  41.318  0.00  0.00            
ATOM   1214  CG  PHE X  80      42.086  41.071  41.982  0.00  0.00            
ATOM   1215  CD1 PHE X  80      42.150  42.255  41.251  0.00  0.00            
ATOM   1216  HD1 PHE X  80      41.192  42.632  40.893  0.00  0.00            
ATOM   1217  CE1 PHE X  80      43.306  42.741  40.830  0.00  0.00            
ATOM   1218  HE1 PHE X  80      43.278  43.631  40.201  0.00  0.00            
ATOM   1219  CZ  PHE X  80      44.575  42.131  41.104  0.00  0.00            
ATOM   1220  HZ  PHE X  80      45.545  42.511  40.781  0.00  0.00            
ATOM   1221  CE2 PHE X  80      44.534  40.961  41.864  0.00  0.00            
ATOM   1222  HE2 PHE X  80      45.517  40.592  42.155  0.00  0.00            
ATOM   1223  CD2 PHE X  80      43.298  40.496  42.397  0.00  0.00            
ATOM   1224  HD2 PHE X  80      43.264  39.576  42.980  0.00  0.00            
ATOM   1225  C   PHE X  80      38.557  40.210  43.458  0.00  0.00            
ATOM   1226  O   PHE X  80      37.502  40.149  42.861  0.00  0.00            
ATOM   1227  N   VAL X  81      38.732  39.533  44.590  0.00  0.00            
ATOM   1228  H   VAL X  81      39.668  39.718  45.116  0.00  0.00            
ATOM   1229  CA  VAL X  81      37.781  38.565  45.082  0.00  0.00            
ATOM   1230  HA  VAL X  81      37.546  37.870  44.276  0.00  0.00            
ATOM   1231  CB  VAL X  81      38.350  37.830  46.277  0.00  0.00            
ATOM   1232  HB  VAL X  81      38.495  38.578  47.056  0.00  0.00            
ATOM   1233  CG1 VAL X  81      37.399  36.753  46.720  0.00  0.00            
ATOM   1234 HG11 VAL X  81      36.643  37.259  47.320  0.00  0.00            
ATOM   1235 HG12 VAL X  81      36.883  36.236  45.911  0.00  0.00            
ATOM   1236 HG13 VAL X  81      37.822  36.011  47.258  0.00  0.00            
ATOM   1237  CG2 VAL X  81      39.648  37.111  45.966  0.00  0.00            
ATOM   1238 HG21 VAL X  81      39.457  36.287  45.414  0.00  0.00            
ATOM   1239 HG22 VAL X  81      40.339  37.587  45.403  0.00  0.00            
ATOM   1240 HG23 VAL X  81      40.019  36.833  46.864  0.00  0.00            
ATOM   1241  C   VAL X  81      36.508  39.360  45.507  0.00  0.00            
ATOM   1242  O   VAL X  81      35.424  38.952  45.076  0.00  0.00            
ATOM   1243  N   ARG X  82      36.607  40.490  46.270  0.00  0.00            
ATOM   1244  H   ARG X  82      37.615  40.727  46.609  0.00  0.00            
ATOM   1245  CA  ARG X  82      35.465  41.280  46.802  0.00  0.00            
ATOM   1246  HA  ARG X  82      34.771  40.532  47.186  0.00  0.00            
ATOM   1247  CB  ARG X  82      35.907  42.124  48.050  0.00  0.00            
ATOM   1248  HB2 ARG X  82      34.995  42.552  48.467  0.00  0.00            
ATOM   1249  HB3 ARG X  82      36.285  41.461  48.828  0.00  0.00            
ATOM   1250  CG  ARG X  82      36.991  43.146  47.835  0.00  0.00            
ATOM   1251  HG2 ARG X  82      37.699  43.002  48.652  0.00  0.00            
ATOM   1252  HG3 ARG X  82      37.418  43.032  46.839  0.00  0.00            
ATOM   1253  CD  ARG X  82      36.550  44.629  48.180  0.00  0.00            
ATOM   1254  HD2 ARG X  82      35.552  44.574  48.323  0.00  0.00            
ATOM   1255  HD3 ARG X  82      37.035  44.960  49.098  0.00  0.00            
ATOM   1256  NE  ARG X  82      36.842  45.584  47.108  0.00  0.00            
ATOM   1257  HE  ARG X  82      36.356  45.276  46.183  0.00  0.00            
ATOM   1258  CZ  ARG X  82      37.785  46.453  46.961  0.00  0.00            
ATOM   1259  NH1 ARG X  82      38.485  46.881  47.962  0.00  0.00            
ATOM   1260 HH11 ARG X  82      38.578  46.265  48.857  0.00  0.00            
ATOM   1261 HH12 ARG X  82      39.201  47.569  47.779  0.00  0.00            
ATOM   1262  NH2 ARG X  82      37.997  47.036  45.797  0.00  0.00            
ATOM   1263 HH21 ARG X  82      37.561  46.600  44.898  0.00  0.00            
ATOM   1264 HH22 ARG X  82      38.821  47.732  45.642  0.00  0.00            
ATOM   1265  C   ARG X  82      34.786  42.033  45.720  0.00  0.00            
ATOM   1266  O   ARG X  82      33.596  42.284  45.860  0.00  0.00            
ATOM   1267  N   ASP X  83      35.432  42.322  44.608  0.00  0.00            
ATOM   1268  H   ASP X  83      36.511  42.186  44.534  0.00  0.00            
ATOM   1269  CA  ASP X  83      34.856  43.056  43.484  0.00  0.00            
ATOM   1270  HA  ASP X  83      34.110  43.660  43.799  0.00  0.00            
ATOM   1271  CB  ASP X  83      35.975  43.838  42.845  0.00  0.00            
ATOM   1272  HB2 ASP X  83      36.852  43.191  42.874  0.00  0.00            
ATOM   1273  HB3 ASP X  83      35.659  43.864  41.802  0.00  0.00            
ATOM   1274  CG  ASP X  83      36.326  45.134  43.532  0.00  0.00            
ATOM   1275  OD1 ASP X  83      35.706  45.543  44.523  0.00  0.00            
ATOM   1276  OD2 ASP X  83      37.303  45.708  43.036  0.00  0.00            
ATOM   1277  C   ASP X  83      34.175  41.996  42.601  0.00  0.00            
ATOM   1278  O   ASP X  83      33.014  42.196  42.249  0.00  0.00            
ATOM   1279  N   VAL X  84      34.738  40.812  42.323  0.00  0.00            
ATOM   1280  H   VAL X  84      35.811  40.635  42.399  0.00  0.00            
ATOM   1281  CA  VAL X  84      33.928  39.758  41.647  0.00  0.00            
ATOM   1282  HA  VAL X  84      33.541  40.108  40.690  0.00  0.00            
ATOM   1283  CB  VAL X  84      34.851  38.518  41.410  0.00  0.00            
ATOM   1284  HB  VAL X  84      35.530  38.258  42.222  0.00  0.00            
ATOM   1285  CG1 VAL X  84      34.175  37.294  40.747  0.00  0.00            
ATOM   1286 HG11 VAL X  84      33.575  37.686  39.926  0.00  0.00            
ATOM   1287 HG12 VAL X  84      35.023  36.675  40.455  0.00  0.00            
ATOM   1288 HG13 VAL X  84      33.600  36.793  41.526  0.00  0.00            
ATOM   1289  CG2 VAL X  84      35.800  39.002  40.272  0.00  0.00            
ATOM   1290 HG21 VAL X  84      36.463  39.792  40.623  0.00  0.00            
ATOM   1291 HG22 VAL X  84      36.495  38.181  40.099  0.00  0.00            
ATOM   1292 HG23 VAL X  84      35.315  39.364  39.365  0.00  0.00            
ATOM   1293  C   VAL X  84      32.695  39.360  42.464  0.00  0.00            
ATOM   1294  O   VAL X  84      31.632  39.351  41.865  0.00  0.00            
ATOM   1295  N   LEU X  85      32.831  39.287  43.799  0.00  0.00            
ATOM   1296  H   LEU X  85      33.791  39.464  44.263  0.00  0.00            
ATOM   1297  CA  LEU X  85      31.674  38.938  44.610  0.00  0.00            
ATOM   1298  HA  LEU X  85      31.286  37.988  44.273  0.00  0.00            
ATOM   1299  CB  LEU X  85      32.032  38.753  46.100  0.00  0.00            
ATOM   1300  HB2 LEU X  85      32.548  39.583  46.356  0.00  0.00            
ATOM   1301  HB3 LEU X  85      31.135  38.701  46.718  0.00  0.00            
ATOM   1302  CG  LEU X  85      32.860  37.457  46.346  0.00  0.00            
ATOM   1303  HG  LEU X  85      33.611  37.436  45.557  0.00  0.00            
ATOM   1304  CD1 LEU X  85      33.659  37.412  47.640  0.00  0.00            
ATOM   1305 HD11 LEU X  85      34.143  36.441  47.746  0.00  0.00            
ATOM   1306 HD12 LEU X  85      34.416  38.196  47.666  0.00  0.00            
ATOM   1307 HD13 LEU X  85      32.963  37.473  48.477  0.00  0.00            
ATOM   1308  CD2 LEU X  85      32.011  36.199  46.121  0.00  0.00            
ATOM   1309 HD21 LEU X  85      32.510  35.435  46.555  0.00  0.00            
ATOM   1310 HD22 LEU X  85      31.093  36.293  46.532  0.00  0.00            
ATOM   1311 HD23 LEU X  85      31.936  36.090  45.120  0.00  0.00            
ATOM   1312  C   LEU X  85      30.567  39.994  44.453  0.00  0.00            
ATOM   1313  O   LEU X  85      29.361  39.660  44.407  0.00  0.00            
ATOM   1314  N   GLN X  86      30.958  41.259  44.151  0.00  0.00            
ATOM   1315  H   GLN X  86      32.021  41.494  44.090  0.00  0.00            
ATOM   1316  CA  GLN X  86      30.050  42.353  43.930  0.00  0.00            
ATOM   1317  HA  GLN X  86      29.331  42.355  44.750  0.00  0.00            
ATOM   1318  CB  GLN X  86      30.705  43.712  43.944  0.00  0.00            
ATOM   1319  HB2 GLN X  86      31.310  43.917  44.828  0.00  0.00            
ATOM   1320  HB3 GLN X  86      31.290  43.763  43.122  0.00  0.00            
ATOM   1321  CG  GLN X  86      29.737  44.879  43.657  0.00  0.00            
ATOM   1322  HG2 GLN X  86      30.359  45.728  43.373  0.00  0.00            
ATOM   1323  HG3 GLN X  86      29.251  44.727  42.693  0.00  0.00            
ATOM   1324  CD  GLN X  86      28.709  45.204  44.742  0.00  0.00            
ATOM   1325  OE1 GLN X  86      28.111  44.374  45.456  0.00  0.00            
ATOM   1326  NE2 GLN X  86      28.373  46.488  44.870  0.00  0.00            
ATOM   1327 HE21 GLN X  86      27.523  46.591  45.544  0.00  0.00            
ATOM   1328 HE22 GLN X  86      29.070  47.217  44.809  0.00  0.00            
ATOM   1329  C   GLN X  86      29.343  42.119  42.567  0.00  0.00            
ATOM   1330  O   GLN X  86      28.162  42.386  42.404  0.00  0.00            
ATOM   1331  N   HID X  87      30.118  41.794  41.545  0.00  0.00            
ATOM   1332  H   HID X  87      31.175  41.603  41.731  0.00  0.00            
ATOM   1333  CA  HID X  87      29.610  41.643  40.204  0.00  0.00            
ATOM   1334  HA  HID X  87      29.082  42.451  39.905  0.00  0.00            
ATOM   1335  CB  HID X  87      30.763  41.537  39.132  0.00  0.00            
ATOM   1336  HB2 HID X  87      31.252  40.581  39.321  0.00  0.00            
ATOM   1337  HB3 HID X  87      30.398  41.413  38.112  0.00  0.00            
ATOM   1338  CG  HID X  87      31.718  42.717  38.987  0.00  0.00            
ATOM   1339  ND1 HID X  87      31.231  43.968  38.658  0.00  0.00            
ATOM   1340  HD1 HID X  87      30.331  44.281  38.128  0.00  0.00            
ATOM   1341  CE1 HID X  87      32.333  44.723  38.591  0.00  0.00            
ATOM   1342  HE1 HID X  87      32.475  45.640  38.019  0.00  0.00            
ATOM   1343  NE2 HID X  87      33.478  44.055  38.857  0.00  0.00            
ATOM   1344  CD2 HID X  87      33.080  42.741  39.078  0.00  0.00            
ATOM   1345  HD2 HID X  87      33.718  41.909  39.375  0.00  0.00            
ATOM   1346  C   HID X  87      28.596  40.478  40.107  0.00  0.00            
ATOM   1347  O   HID X  87      27.534  40.613  39.482  0.00  0.00            
ATOM   1348  N   VAL X  88      28.968  39.385  40.704  0.00  0.00            
ATOM   1349  H   VAL X  88      29.956  39.463  41.157  0.00  0.00            
ATOM   1350  CA  VAL X  88      28.174  38.141  41.004  0.00  0.00            
ATOM   1351  HA  VAL X  88      27.914  37.697  40.134  0.00  0.00            
ATOM   1352  CB  VAL X  88      28.935  37.222  41.948  0.00  0.00            
ATOM   1353  HB  VAL X  88      29.363  37.831  42.744  0.00  0.00            
ATOM   1354  CG1 VAL X  88      28.010  36.173  42.649  0.00  0.00            
ATOM   1355 HG11 VAL X  88      27.235  35.774  41.994  0.00  0.00            
ATOM   1356 HG12 VAL X  88      28.560  35.392  43.174  0.00  0.00            
ATOM   1357 HG13 VAL X  88      27.512  36.592  43.355  0.00  0.00            
ATOM   1358  CG2 VAL X  88      29.973  36.385  41.147  0.00  0.00            
ATOM   1359 HG21 VAL X  88      30.478  35.755  41.754  0.00  0.00            
ATOM   1360 HG22 VAL X  88      29.515  35.858  40.310  0.00  0.00            
ATOM   1361 HG23 VAL X  88      30.805  37.030  40.865  0.00  0.00            
ATOM   1362  C   VAL X  88      26.902  38.602  41.712  0.00  0.00            
ATOM   1363  O   VAL X  88      25.812  38.138  41.334  0.00  0.00            
ATOM   1364  N   ASP X  89      27.011  39.375  42.787  0.00  0.00            
ATOM   1365  H   ASP X  89      28.017  39.616  43.129  0.00  0.00            
ATOM   1366  CA  ASP X  89      25.868  39.862  43.620  0.00  0.00            
ATOM   1367  HA  ASP X  89      25.264  39.036  43.995  0.00  0.00            
ATOM   1368  CB  ASP X  89      26.358  40.573  44.844  0.00  0.00            
ATOM   1369  HB2 ASP X  89      26.963  39.877  45.425  0.00  0.00            
ATOM   1370  HB3 ASP X  89      26.879  41.438  44.433  0.00  0.00            
ATOM   1371  CG  ASP X  89      25.238  40.935  45.787  0.00  0.00            
ATOM   1372  OD1 ASP X  89      25.082  42.133  46.125  0.00  0.00            
ATOM   1373  OD2 ASP X  89      24.366  40.056  45.974  0.00  0.00            
ATOM   1374  C   ASP X  89      24.922  40.751  42.783  0.00  0.00            
ATOM   1375  O   ASP X  89      23.722  40.504  42.855  0.00  0.00            
ATOM   1376  N   SER X  90      25.443  41.629  41.914  0.00  0.00            
ATOM   1377  H   SER X  90      26.449  41.709  41.929  0.00  0.00            
ATOM   1378  CA  SER X  90      24.642  42.398  41.035  0.00  0.00            
ATOM   1379  HA  SER X  90      23.978  42.920  41.589  0.00  0.00            
ATOM   1380  CB  SER X  90      25.442  43.400  40.155  0.00  0.00            
ATOM   1381  HB2 SER X  90      26.074  42.904  39.418  0.00  0.00            
ATOM   1382  HB3 SER X  90      24.736  44.034  39.618  0.00  0.00            
ATOM   1383  OG  SER X  90      26.375  44.103  40.977  0.00  0.00            
ATOM   1384  HG  SER X  90      26.828  43.373  41.648  0.00  0.00            
ATOM   1385  C   SER X  90      23.874  41.403  40.154  0.00  0.00            
ATOM   1386  O   SER X  90      22.678  41.498  40.032  0.00  0.00            
ATOM   1387  N   MET X  91      24.525  40.432  39.479  0.00  0.00            
ATOM   1388  H   MET X  91      25.525  40.557  39.423  0.00  0.00            
ATOM   1389  CA  MET X  91      23.853  39.723  38.375  0.00  0.00            
ATOM   1390  HA  MET X  91      23.515  40.418  37.725  0.00  0.00            
ATOM   1391  CB  MET X  91      24.901  38.986  37.528  0.00  0.00            
ATOM   1392  HB2 MET X  91      25.588  39.686  37.286  0.00  0.00            
ATOM   1393  HB3 MET X  91      25.320  38.091  37.987  0.00  0.00            
ATOM   1394  CG  MET X  91      24.410  38.537  36.179  0.00  0.00            
ATOM   1395  HG2 MET X  91      25.228  37.987  35.715  0.00  0.00            
ATOM   1396  HG3 MET X  91      23.609  37.809  36.312  0.00  0.00            
ATOM   1397  SD  MET X  91      23.728  39.807  35.024  0.00  0.00            
ATOM   1398  CE  MET X  91      25.177  40.400  34.214  0.00  0.00            
ATOM   1399  HE1 MET X  91      25.646  39.564  33.695  0.00  0.00            
ATOM   1400  HE2 MET X  91      24.878  41.113  33.446  0.00  0.00            
ATOM   1401  HE3 MET X  91      25.836  40.857  34.828  0.00  0.00            
ATOM   1402  C   MET X  91      22.740  38.836  38.841  0.00  0.00            
ATOM   1403  O   MET X  91      21.669  38.668  38.181  0.00  0.00            
ATOM   1404  N   GLN X  92      22.938  38.311  40.066  0.00  0.00            
ATOM   1405  H   GLN X  92      23.863  38.630  40.547  0.00  0.00            
ATOM   1406  CA  GLN X  92      22.018  37.416  40.701  0.00  0.00            
ATOM   1407  HA  GLN X  92      21.625  36.730  39.951  0.00  0.00            
ATOM   1408  CB  GLN X  92      22.701  36.492  41.675  0.00  0.00            
ATOM   1409  HB2 GLN X  92      22.071  35.661  41.992  0.00  0.00            
ATOM   1410  HB3 GLN X  92      23.471  36.017  41.067  0.00  0.00            
ATOM   1411  CG  GLN X  92      23.336  37.155  42.934  0.00  0.00            
ATOM   1412  HG2 GLN X  92      24.091  36.532  43.413  0.00  0.00            
ATOM   1413  HG3 GLN X  92      23.872  38.078  42.712  0.00  0.00            
ATOM   1414  CD  GLN X  92      22.287  37.298  44.087  0.00  0.00            
ATOM   1415  OE1 GLN X  92      21.261  36.652  44.112  0.00  0.00            
ATOM   1416  NE2 GLN X  92      22.511  38.075  45.077  0.00  0.00            
ATOM   1417 HE21 GLN X  92      21.719  37.918  45.810  0.00  0.00            
ATOM   1418 HE22 GLN X  92      23.419  38.479  45.257  0.00  0.00            
ATOM   1419  C   GLN X  92      20.813  38.160  41.255  0.00  0.00            
ATOM   1420  O   GLN X  92      19.732  37.621  41.414  0.00  0.00            
ATOM   1421  N   LYS X  93      21.004  39.464  41.563  0.00  0.00            
ATOM   1422  H   LYS X  93      21.979  39.915  41.380  0.00  0.00            
ATOM   1423  CA  LYS X  93      19.889  40.385  41.872  0.00  0.00            
ATOM   1424  HA  LYS X  93      19.295  39.911  42.639  0.00  0.00            
ATOM   1425  CB  LYS X  93      20.483  41.718  42.483  0.00  0.00            
ATOM   1426  HB2 LYS X  93      21.492  41.577  42.844  0.00  0.00            
ATOM   1427  HB3 LYS X  93      20.468  42.438  41.848  0.00  0.00            
ATOM   1428  CG  LYS X  93      19.586  42.185  43.674  0.00  0.00            
ATOM   1429  HG2 LYS X  93      19.852  43.222  43.819  0.00  0.00            
ATOM   1430  HG3 LYS X  93      18.554  42.279  43.371  0.00  0.00            
ATOM   1431  CD  LYS X  93      19.515  41.408  45.044  0.00  0.00            
ATOM   1432  HD2 LYS X  93      19.358  42.021  45.832  0.00  0.00            
ATOM   1433  HD3 LYS X  93      18.679  40.709  45.028  0.00  0.00            
ATOM   1434  CE  LYS X  93      20.742  40.492  45.233  0.00  0.00            
ATOM   1435  HE2 LYS X  93      20.574  39.796  46.055  0.00  0.00            
ATOM   1436  HE3 LYS X  93      20.878  39.826  44.381  0.00  0.00            
ATOM   1437  NZ  LYS X  93      21.914  41.358  45.634  0.00  0.00            
ATOM   1438  HZ1 LYS X  93      22.806  40.909  45.484  0.00  0.00            
ATOM   1439  HZ2 LYS X  93      21.977  42.201  44.945  0.00  0.00            
ATOM   1440  HZ3 LYS X  93      21.879  41.793  46.632  0.00  0.00            
ATOM   1441  C   LYS X  93      18.973  40.707  40.622  0.00  0.00            
ATOM   1442  O   LYS X  93      17.792  40.886  40.767  0.00  0.00            
ATOM   1443  N   ASP X  94      19.619  40.645  39.464  0.00  0.00            
ATOM   1444  H   ASP X  94      20.708  40.666  39.473  0.00  0.00            
ATOM   1445  CA  ASP X  94      18.952  40.788  38.111  0.00  0.00            
ATOM   1446  HA  ASP X  94      18.128  41.352  38.258  0.00  0.00            
ATOM   1447  CB  ASP X  94      19.876  41.341  36.997  0.00  0.00            
ATOM   1448  HB2 ASP X  94      20.741  40.679  36.953  0.00  0.00            
ATOM   1449  HB3 ASP X  94      19.335  41.395  36.052  0.00  0.00            
ATOM   1450  CG  ASP X  94      20.369  42.746  37.220  0.00  0.00            
ATOM   1451  OD1 ASP X  94      19.895  43.423  38.100  0.00  0.00            
ATOM   1452  OD2 ASP X  94      21.216  43.210  36.453  0.00  0.00            
ATOM   1453  C   ASP X  94      18.360  39.410  37.702  0.00  0.00            
ATOM   1454  O   ASP X  94      17.473  39.455  36.829  0.00  0.00            
ATOM   1455  N   TYR X  95      18.901  38.268  38.126  0.00  0.00            
ATOM   1456  H   TYR X  95      19.729  38.250  38.704  0.00  0.00            
ATOM   1457  CA  TYR X  95      18.447  36.942  37.708  0.00  0.00            
ATOM   1458  HA  TYR X  95      17.486  37.000  37.198  0.00  0.00            
ATOM   1459  CB  TYR X  95      19.605  36.339  36.842  0.00  0.00            
ATOM   1460  HB2 TYR X  95      20.587  36.446  37.303  0.00  0.00            
ATOM   1461  HB3 TYR X  95      19.375  35.274  36.797  0.00  0.00            
ATOM   1462  CG  TYR X  95      19.477  36.949  35.431  0.00  0.00            
ATOM   1463  CD1 TYR X  95      18.618  36.417  34.412  0.00  0.00            
ATOM   1464  HD1 TYR X  95      18.086  35.491  34.629  0.00  0.00            
ATOM   1465  CE1 TYR X  95      18.465  37.199  33.265  0.00  0.00            
ATOM   1466  HE1 TYR X  95      17.771  36.899  32.480  0.00  0.00            
ATOM   1467  CZ  TYR X  95      19.273  38.283  33.016  0.00  0.00            
ATOM   1468  OH  TYR X  95      19.075  38.933  31.849  0.00  0.00            
ATOM   1469  HH  TYR X  95      18.719  38.278  31.054  0.00  0.00            
ATOM   1470  CE2 TYR X  95      20.133  38.841  33.950  0.00  0.00            
ATOM   1471  HE2 TYR X  95      20.844  39.638  33.735  0.00  0.00            
ATOM   1472  CD2 TYR X  95      20.239  38.083  35.113  0.00  0.00            
ATOM   1473  HD2 TYR X  95      21.030  38.373  35.805  0.00  0.00            
ATOM   1474  C   TYR X  95      18.316  36.053  39.002  0.00  0.00            
ATOM   1475  O   TYR X  95      19.039  35.050  39.269  0.00  0.00            
ATOM   1476  N   PRO X  96      17.206  36.280  39.784  0.00  0.00            
ATOM   1477  CD  PRO X  96      16.236  37.345  39.551  0.00  0.00            
ATOM   1478  HD2 PRO X  96      16.017  37.564  38.506  0.00  0.00            
ATOM   1479  HD3 PRO X  96      16.658  38.307  39.842  0.00  0.00            
ATOM   1480  CG  PRO X  96      14.967  36.985  40.394  0.00  0.00            
ATOM   1481  HG2 PRO X  96      14.278  36.323  39.869  0.00  0.00            
ATOM   1482  HG3 PRO X  96      14.426  37.872  40.726  0.00  0.00            
ATOM   1483  CB  PRO X  96      15.639  36.331  41.558  0.00  0.00            
ATOM   1484  HB2 PRO X  96      14.956  35.712  42.139  0.00  0.00            
ATOM   1485  HB3 PRO X  96      15.738  37.113  42.310  0.00  0.00            
ATOM   1486  CA  PRO X  96      16.983  35.717  41.078  0.00  0.00            
ATOM   1487  HA  PRO X  96      17.872  36.006  41.639  0.00  0.00            
ATOM   1488  C   PRO X  96      16.816  34.194  40.995  0.00  0.00            
ATOM   1489  O   PRO X  96      16.029  33.711  40.132  0.00  0.00            
ATOM   1490  N   GLY X  97      17.641  33.426  41.756  0.00  0.00            
ATOM   1491  H   GLY X  97      18.257  33.970  42.473  0.00  0.00            
ATOM   1492  CA  GLY X  97      17.403  31.961  41.906  0.00  0.00            
ATOM   1493  HA2 GLY X  97      17.608  31.563  42.899  0.00  0.00            
ATOM   1494  HA3 GLY X  97      16.349  31.760  41.709  0.00  0.00            
ATOM   1495  C   GLY X  97      18.114  31.083  40.880  0.00  0.00            
ATOM   1496  O   GLY X  97      17.985  29.860  40.829  0.00  0.00            
ATOM   1497  N   LEU X  98      18.864  31.727  39.999  0.00  0.00            
ATOM   1498  H   LEU X  98      19.068  32.778  40.201  0.00  0.00            
ATOM   1499  CA  LEU X  98      19.314  31.171  38.740  0.00  0.00            
ATOM   1500  HA  LEU X  98      18.747  30.260  38.548  0.00  0.00            
ATOM   1501  CB  LEU X  98      19.186  32.192  37.595  0.00  0.00            
ATOM   1502  HB2 LEU X  98      18.179  32.610  37.608  0.00  0.00            
ATOM   1503  HB3 LEU X  98      19.865  33.035  37.722  0.00  0.00            
ATOM   1504  CG  LEU X  98      19.531  31.656  36.174  0.00  0.00            
ATOM   1505  HG  LEU X  98      20.467  31.098  36.195  0.00  0.00            
ATOM   1506  CD1 LEU X  98      18.328  30.692  35.727  0.00  0.00            
ATOM   1507 HD11 LEU X  98      18.246  29.807  36.357  0.00  0.00            
ATOM   1508 HD12 LEU X  98      17.420  31.295  35.749  0.00  0.00            
ATOM   1509 HD13 LEU X  98      18.665  30.322  34.759  0.00  0.00            
ATOM   1510  CD2 LEU X  98      19.529  32.835  35.219  0.00  0.00            
ATOM   1511 HD21 LEU X  98      18.601  33.407  35.253  0.00  0.00            
ATOM   1512 HD22 LEU X  98      20.371  33.500  35.410  0.00  0.00            
ATOM   1513 HD23 LEU X  98      19.596  32.483  34.275  0.00  0.00            
ATOM   1514  C   LEU X  98      20.890  30.799  38.913  0.00  0.00            
ATOM   1515  O   LEU X  98      21.595  31.609  39.533  0.00  0.00            
ATOM   1516  N   PRO X  99      21.325  29.577  38.525  0.00  0.00            
ATOM   1517  CD  PRO X  99      20.517  28.560  37.830  0.00  0.00            
ATOM   1518  HD2 PRO X  99      20.186  28.877  36.852  0.00  0.00            
ATOM   1519  HD3 PRO X  99      19.806  28.239  38.471  0.00  0.00            
ATOM   1520  CG  PRO X  99      21.506  27.406  37.602  0.00  0.00            
ATOM   1521  HG2 PRO X  99      22.167  27.606  36.759  0.00  0.00            
ATOM   1522  HG3 PRO X  99      20.910  26.506  37.450  0.00  0.00            
ATOM   1523  CB  PRO X  99      22.271  27.512  38.875  0.00  0.00            
ATOM   1524  HB2 PRO X  99      23.223  27.000  39.011  0.00  0.00            
ATOM   1525  HB3 PRO X  99      21.544  27.028  39.527  0.00  0.00            
ATOM   1526  CA  PRO X  99      22.511  29.024  39.143  0.00  0.00            
ATOM   1527  HA  PRO X  99      22.467  29.153  40.225  0.00  0.00            
ATOM   1528  C   PRO X  99      23.866  29.620  38.599  0.00  0.00            
ATOM   1529  O   PRO X  99      24.067  29.688  37.364  0.00  0.00            
ATOM   1530  N   VAL X 100      24.820  30.112  39.477  0.00  0.00            
ATOM   1531  H   VAL X 100      24.490  29.929  40.499  0.00  0.00            
ATOM   1532  CA  VAL X 100      26.083  30.851  39.188  0.00  0.00            
ATOM   1533  HA  VAL X 100      25.979  31.289  38.284  0.00  0.00            
ATOM   1534  CB  VAL X 100      26.260  32.017  40.130  0.00  0.00            
ATOM   1535  HB  VAL X 100      26.641  31.667  41.089  0.00  0.00            
ATOM   1536  CG1 VAL X 100      27.168  33.050  39.447  0.00  0.00            
ATOM   1537 HG11 VAL X 100      28.105  32.608  39.111  0.00  0.00            
ATOM   1538 HG12 VAL X 100      26.770  33.477  38.527  0.00  0.00            
ATOM   1539 HG13 VAL X 100      27.341  33.888  40.106  0.00  0.00            
ATOM   1540  CG2 VAL X 100      24.886  32.705  40.433  0.00  0.00            
ATOM   1541 HG21 VAL X 100      25.061  33.733  40.712  0.00  0.00            
ATOM   1542 HG22 VAL X 100      24.342  32.746  39.501  0.00  0.00            
ATOM   1543 HG23 VAL X 100      24.331  32.166  41.186  0.00  0.00            
ATOM   1544  C   VAL X 100      27.300  30.003  39.178  0.00  0.00            
ATOM   1545  O   VAL X 100      27.586  29.286  40.086  0.00  0.00            
ATOM   1546  N   PHE X 101      27.968  30.042  38.086  0.00  0.00            
ATOM   1547  H   PHE X 101      27.439  30.287  37.165  0.00  0.00            
ATOM   1548  CA  PHE X 101      29.252  29.345  37.921  0.00  0.00            
ATOM   1549  HA  PHE X 101      29.513  28.746  38.794  0.00  0.00            
ATOM   1550  CB  PHE X 101      29.183  28.508  36.665  0.00  0.00            
ATOM   1551  HB2 PHE X 101      28.815  29.155  35.869  0.00  0.00            
ATOM   1552  HB3 PHE X 101      30.180  28.162  36.392  0.00  0.00            
ATOM   1553  CG  PHE X 101      28.191  27.310  36.726  0.00  0.00            
ATOM   1554  CD1 PHE X 101      28.741  26.031  36.801  0.00  0.00            
ATOM   1555  HD1 PHE X 101      29.794  25.853  37.015  0.00  0.00            
ATOM   1556  CE1 PHE X 101      27.941  24.870  36.760  0.00  0.00            
ATOM   1557  HE1 PHE X 101      28.369  23.875  36.889  0.00  0.00            
ATOM   1558  CZ  PHE X 101      26.538  25.057  36.727  0.00  0.00            
ATOM   1559  HZ  PHE X 101      25.920  24.164  36.816  0.00  0.00            
ATOM   1560  CE2 PHE X 101      26.027  26.371  36.661  0.00  0.00            
ATOM   1561  HE2 PHE X 101      24.944  26.485  36.629  0.00  0.00            
ATOM   1562  CD2 PHE X 101      26.856  27.483  36.551  0.00  0.00            
ATOM   1563  HD2 PHE X 101      26.382  28.462  36.617  0.00  0.00            
ATOM   1564  C   PHE X 101      30.407  30.448  37.638  0.00  0.00            
ATOM   1565  O   PHE X 101      30.150  31.627  37.413  0.00  0.00            
ATOM   1566  N   LEU X 102      31.591  29.919  37.802  0.00  0.00            
ATOM   1567  H   LEU X 102      31.597  29.041  38.447  0.00  0.00            
ATOM   1568  CA  LEU X 102      32.861  30.688  37.538  0.00  0.00            
ATOM   1569  HA  LEU X 102      32.714  31.757  37.384  0.00  0.00            
ATOM   1570  CB  LEU X 102      33.707  30.635  38.753  0.00  0.00            
ATOM   1571  HB2 LEU X 102      33.864  29.603  39.066  0.00  0.00            
ATOM   1572  HB3 LEU X 102      34.668  31.064  38.470  0.00  0.00            
ATOM   1573  CG  LEU X 102      33.063  31.248  40.023  0.00  0.00            
ATOM   1574  HG  LEU X 102      31.983  31.120  39.947  0.00  0.00            
ATOM   1575  CD1 LEU X 102      33.593  30.596  41.318  0.00  0.00            
ATOM   1576 HD11 LEU X 102      33.821  29.534  41.227  0.00  0.00            
ATOM   1577 HD12 LEU X 102      34.527  31.072  41.619  0.00  0.00            
ATOM   1578 HD13 LEU X 102      32.740  30.573  41.997  0.00  0.00            
ATOM   1579  CD2 LEU X 102      33.474  32.721  40.060  0.00  0.00            
ATOM   1580 HD21 LEU X 102      34.556  32.696  40.184  0.00  0.00            
ATOM   1581 HD22 LEU X 102      33.355  33.186  39.082  0.00  0.00            
ATOM   1582 HD23 LEU X 102      32.954  33.111  40.834  0.00  0.00            
ATOM   1583  C   LEU X 102      33.743  30.091  36.430  0.00  0.00            
ATOM   1584  O   LEU X 102      33.998  28.886  36.418  0.00  0.00            
ATOM   1585  N   LEU X 103      34.371  30.929  35.629  0.00  0.00            
ATOM   1586  H   LEU X 103      34.038  31.872  35.485  0.00  0.00            
ATOM   1587  CA  LEU X 103      35.478  30.572  34.794  0.00  0.00            
ATOM   1588  HA  LEU X 103      35.707  29.529  35.015  0.00  0.00            
ATOM   1589  CB  LEU X 103      35.121  30.524  33.328  0.00  0.00            
ATOM   1590  HB2 LEU X 103      34.272  29.841  33.289  0.00  0.00            
ATOM   1591  HB3 LEU X 103      34.516  31.352  32.957  0.00  0.00            
ATOM   1592  CG  LEU X 103      36.197  29.992  32.336  0.00  0.00            
ATOM   1593  HG  LEU X 103      36.529  29.140  32.764  0.00  0.00            
ATOM   1594  CD1 LEU X 103      35.541  29.750  30.969  0.00  0.00            
ATOM   1595 HD11 LEU X 103      34.593  29.275  31.172  0.00  0.00            
ATOM   1596 HD12 LEU X 103      35.334  30.603  30.339  0.00  0.00            
ATOM   1597 HD13 LEU X 103      36.024  29.027  30.456  0.00  0.00            
ATOM   1598  CD2 LEU X 103      37.317  30.991  32.031  0.00  0.00            
ATOM   1599 HD21 LEU X 103      38.126  30.889  32.754  0.00  0.00            
ATOM   1600 HD22 LEU X 103      37.813  30.878  31.067  0.00  0.00            
ATOM   1601 HD23 LEU X 103      36.919  31.911  31.911  0.00  0.00            
ATOM   1602  C   LEU X 103      36.689  31.434  35.174  0.00  0.00            
ATOM   1603  O   LEU X 103      36.577  32.685  35.201  0.00  0.00            
ATOM   1604  N   GLY X 104      37.768  30.733  35.461  0.00  0.00            
ATOM   1605  H   GLY X 104      37.928  29.660  35.569  0.00  0.00            
ATOM   1606  CA  GLY X 104      38.902  31.536  35.909  0.00  0.00            
ATOM   1607  HA2 GLY X 104      38.905  32.574  35.574  0.00  0.00            
ATOM   1608  HA3 GLY X 104      38.906  31.561  36.868  0.00  0.00            
ATOM   1609  C   GLY X 104      40.204  30.960  35.290  0.00  0.00            
ATOM   1610  O   GLY X 104      40.563  29.835  35.482  0.00  0.00            
ATOM   1611  N   HID X 105      40.984  31.809  34.631  0.00  0.00            
ATOM   1612  H   HID X 105      40.649  32.774  34.252  0.00  0.00            
ATOM   1613  CA  HID X 105      42.336  31.384  34.163  0.00  0.00            
ATOM   1614  HA  HID X 105      42.516  30.309  34.174  0.00  0.00            
ATOM   1615  CB  HID X 105      42.395  31.757  32.688  0.00  0.00            
ATOM   1616  HB2 HID X 105      41.508  31.371  32.186  0.00  0.00            
ATOM   1617  HB3 HID X 105      42.164  32.822  32.725  0.00  0.00            
ATOM   1618  CG  HID X 105      43.724  31.701  31.910  0.00  0.00            
ATOM   1619  ND1 HID X 105      44.565  30.619  31.738  0.00  0.00            
ATOM   1620  HD1 HID X 105      44.386  29.564  31.949  0.00  0.00            
ATOM   1621  CE1 HID X 105      45.738  31.011  31.199  0.00  0.00            
ATOM   1622  HE1 HID X 105      46.499  30.384  30.979  0.00  0.00            
ATOM   1623  NE2 HID X 105      45.675  32.320  31.081  0.00  0.00            
ATOM   1624  CD2 HID X 105      44.378  32.789  31.479  0.00  0.00            
ATOM   1625  HD2 HID X 105      44.138  33.852  31.519  0.00  0.00            
ATOM   1626  C   HID X 105      43.508  32.047  34.914  0.00  0.00            
ATOM   1627  O   HID X 105      43.588  33.255  35.160  0.00  0.00            
ATOM   1628  N   SER X 106      44.507  31.211  35.257  0.00  0.00            
ATOM   1629  H   SER X 106      44.394  30.164  34.974  0.00  0.00            
ATOM   1630  CA  SER X 106      45.856  31.596  35.783  0.00  0.00            
ATOM   1631  HA  SER X 106      46.478  30.749  36.072  0.00  0.00            
ATOM   1632  CB  SER X 106      46.595  32.304  34.712  0.00  0.00            
ATOM   1633  HB2 SER X 106      46.413  31.755  33.801  0.00  0.00            
ATOM   1634  HB3 SER X 106      46.135  33.267  34.513  0.00  0.00            
ATOM   1635  OG  SER X 106      47.948  32.464  35.035  0.00  0.00            
ATOM   1636  HG  SER X 106      48.513  31.274  33.442  0.00  0.00            
ATOM   1637  C   SER X 106      45.729  32.341  37.189  0.00  0.00            
ATOM   1638  O   SER X 106      45.134  31.746  38.082  0.00  0.00            
ATOM   1639  N   MET X 107      46.140  33.564  37.332  0.00  0.00            
ATOM   1640  H   MET X 107      46.409  34.058  36.398  0.00  0.00            
ATOM   1641  CA  MET X 107      45.864  34.485  38.516  0.00  0.00            
ATOM   1642  HA  MET X 107      46.330  34.025  39.284  0.00  0.00            
ATOM   1643  CB  MET X 107      46.406  35.910  38.192  0.00  0.00            
ATOM   1644  HB2 MET X 107      47.463  35.851  37.932  0.00  0.00            
ATOM   1645  HB3 MET X 107      45.861  36.283  37.325  0.00  0.00            
ATOM   1646  CG  MET X 107      46.182  36.974  39.282  0.00  0.00            
ATOM   1647  HG2 MET X 107      45.224  36.901  39.593  0.00  0.00            
ATOM   1648  HG3 MET X 107      46.789  36.677  40.138  0.00  0.00            
ATOM   1649  SD  MET X 107      46.623  38.666  38.888  0.00  0.00            
ATOM   1650  CE  MET X 107      45.191  39.199  37.870  0.00  0.00            
ATOM   1651  HE1 MET X 107      45.033  38.452  37.092  0.00  0.00            
ATOM   1652  HE2 MET X 107      44.289  39.328  38.307  0.00  0.00            
ATOM   1653  HE3 MET X 107      45.345  40.112  37.296  0.00  0.00            
ATOM   1654  C   MET X 107      44.285  34.634  38.657  0.00  0.00            
ATOM   1655  O   MET X 107      43.784  34.725  39.781  0.00  0.00            
ATOM   1656  N   GLY X 108      43.514  34.499  37.574  0.00  0.00            
ATOM   1657  H   GLY X 108      43.991  34.390  36.600  0.00  0.00            
ATOM   1658  CA  GLY X 108      42.028  34.454  37.669  0.00  0.00            
ATOM   1659  HA2 GLY X 108      41.650  35.326  38.203  0.00  0.00            
ATOM   1660  HA3 GLY X 108      41.727  34.395  36.624  0.00  0.00            
ATOM   1661  C   GLY X 108      41.575  33.174  38.284  0.00  0.00            
ATOM   1662  O   GLY X 108      40.485  33.148  38.827  0.00  0.00            
ATOM   1663  N   GLY X 109      42.312  32.063  38.204  0.00  0.00            
ATOM   1664  H   GLY X 109      43.257  32.088  37.660  0.00  0.00            
ATOM   1665  CA  GLY X 109      41.964  30.796  38.902  0.00  0.00            
ATOM   1666  HA2 GLY X 109      40.910  30.614  38.691  0.00  0.00            
ATOM   1667  HA3 GLY X 109      42.559  30.081  38.510  0.00  0.00            
ATOM   1668  C   GLY X 109      42.121  30.967  40.359  0.00  0.00            
ATOM   1669  O   GLY X 109      41.271  30.456  41.073  0.00  0.00            
ATOM   1670  N   ALA X 110      43.133  31.674  40.821  0.00  0.00            
ATOM   1671  H   ALA X 110      43.841  32.128  40.128  0.00  0.00            
ATOM   1672  CA  ALA X 110      43.447  32.041  42.193  0.00  0.00            
ATOM   1673  HA  ALA X 110      43.422  31.162  42.838  0.00  0.00            
ATOM   1674  CB  ALA X 110      44.756  32.739  42.324  0.00  0.00            
ATOM   1675  HB1 ALA X 110      45.571  32.043  42.123  0.00  0.00            
ATOM   1676  HB2 ALA X 110      44.874  33.701  41.826  0.00  0.00            
ATOM   1677  HB3 ALA X 110      44.820  33.001  43.380  0.00  0.00            
ATOM   1678  C   ALA X 110      42.328  32.886  42.777  0.00  0.00            
ATOM   1679  O   ALA X 110      41.762  32.711  43.839  0.00  0.00            
ATOM   1680  N   ILE X 111      41.806  33.829  41.951  0.00  0.00            
ATOM   1681  H   ILE X 111      42.270  34.003  40.980  0.00  0.00            
ATOM   1682  CA  ILE X 111      40.681  34.724  42.308  0.00  0.00            
ATOM   1683  HA  ILE X 111      41.043  35.118  43.257  0.00  0.00            
ATOM   1684  CB  ILE X 111      40.549  35.959  41.445  0.00  0.00            
ATOM   1685  HB  ILE X 111      40.263  35.703  40.511  0.00  0.00            
ATOM   1686  CG2 ILE X 111      39.454  36.934  41.961  0.00  0.00            
ATOM   1687 HG21 ILE X 111      39.679  37.381  42.930  0.00  0.00            
ATOM   1688 HG22 ILE X 111      39.260  37.807  41.339  0.00  0.00            
ATOM   1689 HG23 ILE X 111      38.489  36.436  42.058  0.00  0.00            
ATOM   1690  CG1 ILE X 111      41.806  36.849  41.469  0.00  0.00            
ATOM   1691 HG12 ILE X 111      41.823  37.425  42.394  0.00  0.00            
ATOM   1692 HG13 ILE X 111      42.651  36.299  41.411  0.00  0.00            
ATOM   1693  CD1 ILE X 111      41.892  37.785  40.282  0.00  0.00            
ATOM   1694 HD11 ILE X 111      42.857  38.290  40.317  0.00  0.00            
ATOM   1695 HD12 ILE X 111      41.602  37.177  39.424  0.00  0.00            
ATOM   1696 HD13 ILE X 111      41.232  38.648  40.373  0.00  0.00            
ATOM   1697  C   ILE X 111      39.373  33.922  42.486  0.00  0.00            
ATOM   1698  O   ILE X 111      38.660  34.061  43.511  0.00  0.00            
ATOM   1699  N   ALA X 112      39.083  32.956  41.590  0.00  0.00            
ATOM   1700  H   ALA X 112      39.714  32.868  40.706  0.00  0.00            
ATOM   1701  CA  ALA X 112      37.857  32.192  41.570  0.00  0.00            
ATOM   1702  HA  ALA X 112      37.117  32.921  41.900  0.00  0.00            
ATOM   1703  CB  ALA X 112      37.559  31.605  40.134  0.00  0.00            
ATOM   1704  HB1 ALA X 112      38.464  31.143  39.739  0.00  0.00            
ATOM   1705  HB2 ALA X 112      36.743  30.884  40.090  0.00  0.00            
ATOM   1706  HB3 ALA X 112      37.319  32.392  39.419  0.00  0.00            
ATOM   1707  C   ALA X 112      37.875  31.066  42.678  0.00  0.00            
ATOM   1708  O   ALA X 112      36.823  30.891  43.322  0.00  0.00            
ATOM   1709  N   ILE X 113      39.042  30.507  42.956  0.00  0.00            
ATOM   1710  H   ILE X 113      39.878  30.689  42.280  0.00  0.00            
ATOM   1711  CA  ILE X 113      39.223  29.509  44.075  0.00  0.00            
ATOM   1712  HA  ILE X 113      38.512  28.700  43.911  0.00  0.00            
ATOM   1713  CB  ILE X 113      40.628  28.855  44.080  0.00  0.00            
ATOM   1714  HB  ILE X 113      41.359  29.663  44.099  0.00  0.00            
ATOM   1715  CG2 ILE X 113      40.856  27.914  45.254  0.00  0.00            
ATOM   1716 HG21 ILE X 113      41.795  27.398  45.053  0.00  0.00            
ATOM   1717 HG22 ILE X 113      41.028  28.487  46.165  0.00  0.00            
ATOM   1718 HG23 ILE X 113      40.014  27.226  45.326  0.00  0.00            
ATOM   1719  CG1 ILE X 113      40.872  27.991  42.770  0.00  0.00            
ATOM   1720 HG12 ILE X 113      40.661  26.951  43.019  0.00  0.00            
ATOM   1721 HG13 ILE X 113      40.276  28.271  42.004  0.00  0.00            
ATOM   1722  CD1 ILE X 113      42.367  27.849  42.389  0.00  0.00            
ATOM   1723 HD11 ILE X 113      42.938  28.766  42.241  0.00  0.00            
ATOM   1724 HD12 ILE X 113      43.021  27.373  43.119  0.00  0.00            
ATOM   1725 HD13 ILE X 113      42.421  27.343  41.425  0.00  0.00            
ATOM   1726  C   ILE X 113      39.018  30.035  45.437  0.00  0.00            
ATOM   1727  O   ILE X 113      38.160  29.556  46.189  0.00  0.00            
ATOM   1728  N   LEU X 114      39.591  31.215  45.738  0.00  0.00            
ATOM   1729  H   LEU X 114      40.232  31.589  45.053  0.00  0.00            
ATOM   1730  CA  LEU X 114      39.246  31.999  46.918  0.00  0.00            
ATOM   1731  HA  LEU X 114      39.302  31.375  47.810  0.00  0.00            
ATOM   1732  CB  LEU X 114      40.245  33.141  46.995  0.00  0.00            
ATOM   1733  HB2 LEU X 114      40.142  33.628  46.025  0.00  0.00            
ATOM   1734  HB3 LEU X 114      39.943  33.878  47.740  0.00  0.00            
ATOM   1735  CG  LEU X 114      41.718  32.591  47.212  0.00  0.00            
ATOM   1736  HG  LEU X 114      41.956  31.929  46.379  0.00  0.00            
ATOM   1737  CD1 LEU X 114      42.650  33.855  47.081  0.00  0.00            
ATOM   1738 HD11 LEU X 114      42.571  34.187  46.046  0.00  0.00            
ATOM   1739 HD12 LEU X 114      42.728  34.539  47.751  0.00  0.00            
ATOM   1740 HD13 LEU X 114      43.580  33.459  47.082  0.00  0.00            
ATOM   1741  CD2 LEU X 114      41.959  31.807  48.517  0.00  0.00            
ATOM   1742 HD21 LEU X 114      41.276  30.964  48.623  0.00  0.00            
ATOM   1743 HD22 LEU X 114      42.996  31.473  48.566  0.00  0.00            
ATOM   1744 HD23 LEU X 114      41.717  32.403  49.396  0.00  0.00            
ATOM   1745  C   LEU X 114      37.798  32.622  46.867  0.00  0.00            
ATOM   1746  O   LEU X 114      37.162  32.708  47.931  0.00  0.00            
ATOM   1747  N   THR X 115      37.263  32.914  45.703  0.00  0.00            
ATOM   1748  H   THR X 115      37.825  32.704  44.793  0.00  0.00            
ATOM   1749  CA  THR X 115      35.868  33.405  45.572  0.00  0.00            
ATOM   1750  HA  THR X 115      35.656  34.266  46.205  0.00  0.00            
ATOM   1751  CB  THR X 115      35.510  33.722  44.122  0.00  0.00            
ATOM   1752  HB  THR X 115      35.919  32.998  43.549  0.00  0.00            
ATOM   1753  CG2 THR X 115      34.001  33.943  43.865  0.00  0.00            
ATOM   1754 HG21 THR X 115      33.705  32.916  43.647  0.00  0.00            
ATOM   1755 HG22 THR X 115      33.527  34.473  44.690  0.00  0.00            
ATOM   1756 HG23 THR X 115      33.655  34.514  43.003  0.00  0.00            
ATOM   1757  OG1 THR X 115      36.142  34.890  43.639  0.00  0.00            
ATOM   1758  HG1 THR X 115      37.210  34.836  43.849  0.00  0.00            
ATOM   1759  C   THR X 115      34.839  32.357  46.081  0.00  0.00            
ATOM   1760  O   THR X 115      33.968  32.642  46.874  0.00  0.00            
ATOM   1761  N   ALA X 116      35.049  31.087  45.661  0.00  0.00            
ATOM   1762  H   ALA X 116      35.726  30.960  44.815  0.00  0.00            
ATOM   1763  CA  ALA X 116      34.229  29.938  45.978  0.00  0.00            
ATOM   1764  HA  ALA X 116      33.182  30.100  45.722  0.00  0.00            
ATOM   1765  CB  ALA X 116      34.822  28.738  45.258  0.00  0.00            
ATOM   1766  HB1 ALA X 116      34.925  28.873  44.263  0.00  0.00            
ATOM   1767  HB2 ALA X 116      35.777  28.457  45.702  0.00  0.00            
ATOM   1768  HB3 ALA X 116      34.112  27.919  45.372  0.00  0.00            
ATOM   1769  C   ALA X 116      34.320  29.649  47.497  0.00  0.00            
ATOM   1770  O   ALA X 116      33.372  29.255  48.133  0.00  0.00            
ATOM   1771  N   ALA X 117      35.489  30.018  48.071  0.00  0.00            
ATOM   1772  H   ALA X 117      36.271  30.436  47.587  0.00  0.00            
ATOM   1773  CA  ALA X 117      35.795  29.838  49.476  0.00  0.00            
ATOM   1774  HA  ALA X 117      35.311  28.957  49.581  0.00  0.00            
ATOM   1775  CB  ALA X 117      37.279  29.851  49.778  0.00  0.00            
ATOM   1776  HB1 ALA X 117      37.697  28.955  49.321  0.00  0.00            
ATOM   1777  HB2 ALA X 117      37.725  30.790  49.451  0.00  0.00            
ATOM   1778  HB3 ALA X 117      37.337  29.689  50.854  0.00  0.00            
ATOM   1779  C   ALA X 117      35.014  30.829  50.378  0.00  0.00            
ATOM   1780  O   ALA X 117      34.640  30.508  51.485  0.00  0.00            
ATOM   1781  N   GLU X 118      34.945  32.047  49.880  0.00  0.00            
ATOM   1782  H   GLU X 118      35.382  32.219  48.897  0.00  0.00            
ATOM   1783  CA  GLU X 118      34.218  33.077  50.567  0.00  0.00            
ATOM   1784  HA  GLU X 118      34.379  33.179  51.640  0.00  0.00            
ATOM   1785  CB  GLU X 118      34.486  34.449  49.934  0.00  0.00            
ATOM   1786  HB2 GLU X 118      34.091  34.606  49.018  0.00  0.00            
ATOM   1787  HB3 GLU X 118      34.050  35.150  50.515  0.00  0.00            
ATOM   1788  CG  GLU X 118      35.901  34.981  49.904  0.00  0.00            
ATOM   1789  HG2 GLU X 118      36.483  34.326  49.403  0.00  0.00            
ATOM   1790  HG3 GLU X 118      35.860  35.917  49.528  0.00  0.00            
ATOM   1791  CD  GLU X 118      36.463  35.126  51.341  0.00  0.00            
ATOM   1792  OE1 GLU X 118      36.804  34.061  51.897  0.00  0.00            
ATOM   1793  OE2 GLU X 118      36.447  36.254  51.881  0.00  0.00            
ATOM   1794  C   GLU X 118      32.643  32.837  50.518  0.00  0.00            
ATOM   1795  O   GLU X 118      31.892  33.542  51.207  0.00  0.00            
ATOM   1796  N   ARG X 119      32.205  31.802  49.756  0.00  0.00            
ATOM   1797  H   ARG X 119      32.908  31.278  49.108  0.00  0.00            
ATOM   1798  CA  ARG X 119      30.781  31.614  49.520  0.00  0.00            
ATOM   1799  HA  ARG X 119      30.172  32.216  50.194  0.00  0.00            
ATOM   1800  CB  ARG X 119      30.522  32.194  48.101  0.00  0.00            
ATOM   1801  HB2 ARG X 119      31.297  31.727  47.492  0.00  0.00            
ATOM   1802  HB3 ARG X 119      29.564  31.870  47.694  0.00  0.00            
ATOM   1803  CG  ARG X 119      30.505  33.704  47.960  0.00  0.00            
ATOM   1804  HG2 ARG X 119      31.460  34.187  48.167  0.00  0.00            
ATOM   1805  HG3 ARG X 119      30.248  33.868  46.914  0.00  0.00            
ATOM   1806  CD  ARG X 119      29.311  34.293  48.719  0.00  0.00            
ATOM   1807  HD2 ARG X 119      28.406  33.856  48.297  0.00  0.00            
ATOM   1808  HD3 ARG X 119      29.243  33.971  49.674  0.00  0.00            
ATOM   1809  NE  ARG X 119      29.272  35.830  48.613  0.00  0.00            
ATOM   1810  HE  ARG X 119      28.777  36.326  47.779  0.00  0.00            
ATOM   1811  CZ  ARG X 119      29.946  36.646  49.438  0.00  0.00            
ATOM   1812  NH1 ARG X 119      30.530  36.254  50.514  0.00  0.00            
ATOM   1813 HH11 ARG X 119      30.490  35.204  50.807  0.00  0.00            
ATOM   1814 HH12 ARG X 119      31.157  36.921  51.105  0.00  0.00            
ATOM   1815  NH2 ARG X 119      29.927  37.947  49.249  0.00  0.00            
ATOM   1816 HH21 ARG X 119      29.344  38.379  48.437  0.00  0.00            
ATOM   1817 HH22 ARG X 119      30.423  38.566  49.997  0.00  0.00            
ATOM   1818  C   ARG X 119      30.505  30.061  49.519  0.00  0.00            
ATOM   1819  O   ARG X 119      30.092  29.550  48.513  0.00  0.00            
ATOM   1820  N   PRO X 120      30.719  29.289  50.594  0.00  0.00            
ATOM   1821  CD  PRO X 120      31.054  29.776  51.918  0.00  0.00            
ATOM   1822  HD2 PRO X 120      30.580  30.743  52.089  0.00  0.00            
ATOM   1823  HD3 PRO X 120      32.050  29.713  52.070  0.00  0.00            
ATOM   1824  CG  PRO X 120      30.399  28.777  52.807  0.00  0.00            
ATOM   1825  HG2 PRO X 120      29.337  28.971  52.789  0.00  0.00            
ATOM   1826  HG3 PRO X 120      30.792  28.940  53.799  0.00  0.00            
ATOM   1827  CB  PRO X 120      30.880  27.461  52.086  0.00  0.00            
ATOM   1828  HB2 PRO X 120      30.318  26.650  52.301  0.00  0.00            
ATOM   1829  HB3 PRO X 120      31.947  27.241  52.119  0.00  0.00            
ATOM   1830  CA  PRO X 120      30.517  27.858  50.633  0.00  0.00            
ATOM   1831  HA  PRO X 120      31.184  27.355  49.932  0.00  0.00            
ATOM   1832  C   PRO X 120      29.044  27.447  50.239  0.00  0.00            
ATOM   1833  O   PRO X 120      28.022  27.823  50.878  0.00  0.00            
ATOM   1834  N   GLY X 121      28.888  26.698  49.156  0.00  0.00            
ATOM   1835  H   GLY X 121      29.693  26.365  48.646  0.00  0.00            
ATOM   1836  CA  GLY X 121      27.614  26.066  48.685  0.00  0.00            
ATOM   1837  HA2 GLY X 121      27.819  25.261  47.980  0.00  0.00            
ATOM   1838  HA3 GLY X 121      27.065  25.597  49.502  0.00  0.00            
ATOM   1839  C   GLY X 121      26.717  27.122  48.036  0.00  0.00            
ATOM   1840  O   GLY X 121      25.498  27.011  48.122  0.00  0.00            
ATOM   1841  N   HID X 122      27.295  28.216  47.564  0.00  0.00            
ATOM   1842  H   HID X 122      28.382  28.243  47.491  0.00  0.00            
ATOM   1843  CA  HID X 122      26.534  29.175  46.654  0.00  0.00            
ATOM   1844  HA  HID X 122      25.477  29.078  46.898  0.00  0.00            
ATOM   1845  CB  HID X 122      26.922  30.603  46.966  0.00  0.00            
ATOM   1846  HB2 HID X 122      27.944  30.715  46.634  0.00  0.00            
ATOM   1847  HB3 HID X 122      26.392  31.228  46.262  0.00  0.00            
ATOM   1848  CG  HID X 122      26.759  31.145  48.377  0.00  0.00            
ATOM   1849  ND1 HID X 122      27.031  30.483  49.569  0.00  0.00            
ATOM   1850  HD1 HID X 122      27.451  29.496  49.692  0.00  0.00            
ATOM   1851  CE1 HID X 122      26.781  31.353  50.525  0.00  0.00            
ATOM   1852  HE1 HID X 122      26.730  31.218  51.596  0.00  0.00            
ATOM   1853  NE2 HID X 122      26.377  32.539  50.012  0.00  0.00            
ATOM   1854  CD2 HID X 122      26.310  32.418  48.658  0.00  0.00            
ATOM   1855  HD2 HID X 122      26.176  33.221  47.949  0.00  0.00            
ATOM   1856  C   HID X 122      26.619  28.758  45.210  0.00  0.00            
ATOM   1857  O   HID X 122      25.647  28.230  44.567  0.00  0.00            
ATOM   1858  N   PHE X 123      27.846  28.867  44.675  0.00  0.00            
ATOM   1859  H   PHE X 123      28.619  29.298  45.311  0.00  0.00            
ATOM   1860  CA  PHE X 123      28.183  28.552  43.249  0.00  0.00            
ATOM   1861  HA  PHE X 123      27.517  29.127  42.606  0.00  0.00            
ATOM   1862  CB  PHE X 123      29.655  28.872  42.894  0.00  0.00            
ATOM   1863  HB2 PHE X 123      30.259  28.428  43.571  0.00  0.00            
ATOM   1864  HB3 PHE X 123      29.886  28.417  41.931  0.00  0.00            
ATOM   1865  CG  PHE X 123      29.949  30.345  42.943  0.00  0.00            
ATOM   1866  CD1 PHE X 123      29.473  31.221  41.942  0.00  0.00            
ATOM   1867  HD1 PHE X 123      28.803  30.903  41.143  0.00  0.00            
ATOM   1868  CE1 PHE X 123      29.843  32.615  42.036  0.00  0.00            
ATOM   1869  HE1 PHE X 123      29.423  33.321  41.320  0.00  0.00            
ATOM   1870  CZ  PHE X 123      30.645  33.115  43.147  0.00  0.00            
ATOM   1871  HZ  PHE X 123      30.793  34.192  43.229  0.00  0.00            
ATOM   1872  CE2 PHE X 123      31.117  32.189  44.095  0.00  0.00            
ATOM   1873  HE2 PHE X 123      31.639  32.585  44.864  0.00  0.00            
ATOM   1874  CD2 PHE X 123      30.796  30.830  44.023  0.00  0.00            
ATOM   1875  HD2 PHE X 123      31.147  30.220  44.855  0.00  0.00            
ATOM   1876  C   PHE X 123      27.954  27.053  42.943  0.00  0.00            
ATOM   1877  O   PHE X 123      28.288  26.166  43.733  0.00  0.00            
ATOM   1878  N   ALA X 124      27.335  26.843  41.818  0.00  0.00            
ATOM   1879  H   ALA X 124      27.022  27.675  41.187  0.00  0.00            
ATOM   1880  CA  ALA X 124      27.231  25.552  41.237  0.00  0.00            
ATOM   1881  HA  ALA X 124      26.741  24.858  41.920  0.00  0.00            
ATOM   1882  CB  ALA X 124      26.391  25.688  39.950  0.00  0.00            
ATOM   1883  HB1 ALA X 124      26.318  24.765  39.376  0.00  0.00            
ATOM   1884  HB2 ALA X 124      25.391  26.030  40.220  0.00  0.00            
ATOM   1885  HB3 ALA X 124      26.747  26.406  39.336  0.00  0.00            
ATOM   1886  C   ALA X 124      28.516  24.912  40.706  0.00  0.00            
ATOM   1887  O   ALA X 124      28.727  23.670  40.860  0.00  0.00            
ATOM   1888  N   GLY X 125      29.420  25.777  40.145  0.00  0.00            
ATOM   1889  H   GLY X 125      29.305  26.852  40.278  0.00  0.00            
ATOM   1890  CA  GLY X 125      30.639  25.145  39.786  0.00  0.00            
ATOM   1891  HA2 GLY X 125      31.008  24.502  40.585  0.00  0.00            
ATOM   1892  HA3 GLY X 125      30.429  24.532  38.909  0.00  0.00            
ATOM   1893  C   GLY X 125      31.699  26.145  39.392  0.00  0.00            
ATOM   1894  O   GLY X 125      31.492  27.371  39.342  0.00  0.00            
ATOM   1895  N   MET X 126      32.866  25.652  39.162  0.00  0.00            
ATOM   1896  H   MET X 126      33.002  24.572  39.210  0.00  0.00            
ATOM   1897  CA  MET X 126      34.045  26.370  38.780  0.00  0.00            
ATOM   1898  HA  MET X 126      33.798  27.354  38.382  0.00  0.00            
ATOM   1899  CB  MET X 126      34.870  26.603  40.156  0.00  0.00            
ATOM   1900  HB2 MET X 126      34.374  27.454  40.622  0.00  0.00            
ATOM   1901  HB3 MET X 126      34.778  25.733  40.806  0.00  0.00            
ATOM   1902  CG  MET X 126      36.311  27.034  39.830  0.00  0.00            
ATOM   1903  HG2 MET X 126      36.925  26.196  39.498  0.00  0.00            
ATOM   1904  HG3 MET X 126      36.318  27.892  39.157  0.00  0.00            
ATOM   1905  SD  MET X 126      37.125  27.548  41.323  0.00  0.00            
ATOM   1906  CE  MET X 126      37.559  25.969  42.105  0.00  0.00            
ATOM   1907  HE1 MET X 126      37.948  25.337  41.307  0.00  0.00            
ATOM   1908  HE2 MET X 126      38.296  26.219  42.749  0.00  0.00            
ATOM   1909  HE3 MET X 126      36.636  25.620  42.568  0.00  0.00            
ATOM   1910  C   MET X 126      34.868  25.656  37.736  0.00  0.00            
ATOM   1911  O   MET X 126      35.045  24.427  37.836  0.00  0.00            
ATOM   1912  N   VAL X 127      35.309  26.393  36.776  0.00  0.00            
ATOM   1913  H   VAL X 127      35.155  27.472  36.741  0.00  0.00            
ATOM   1914  CA  VAL X 127      36.204  25.898  35.719  0.00  0.00            
ATOM   1915  HA  VAL X 127      36.423  24.846  35.903  0.00  0.00            
ATOM   1916  CB  VAL X 127      35.418  26.178  34.435  0.00  0.00            
ATOM   1917  HB  VAL X 127      34.877  27.121  34.509  0.00  0.00            
ATOM   1918  CG1 VAL X 127      36.334  26.010  33.196  0.00  0.00            
ATOM   1919 HG11 VAL X 127      37.157  26.725  33.220  0.00  0.00            
ATOM   1920 HG12 VAL X 127      36.804  25.028  33.250  0.00  0.00            
ATOM   1921 HG13 VAL X 127      35.603  26.078  32.391  0.00  0.00            
ATOM   1922  CG2 VAL X 127      34.257  25.153  34.287  0.00  0.00            
ATOM   1923 HG21 VAL X 127      33.732  25.303  33.344  0.00  0.00            
ATOM   1924 HG22 VAL X 127      34.560  24.191  34.322  0.00  0.00            
ATOM   1925 HG23 VAL X 127      33.632  25.390  35.147  0.00  0.00            
ATOM   1926  C   VAL X 127      37.441  26.690  35.910  0.00  0.00            
ATOM   1927  O   VAL X 127      37.504  27.910  36.158  0.00  0.00            
ATOM   1928  N   LEU X 128      38.567  25.995  35.767  0.00  0.00            
ATOM   1929  H   LEU X 128      38.507  24.951  35.460  0.00  0.00            
ATOM   1930  CA  LEU X 128      39.922  26.581  35.882  0.00  0.00            
ATOM   1931  HA  LEU X 128      39.821  27.662  35.980  0.00  0.00            
ATOM   1932  CB  LEU X 128      40.426  25.869  37.141  0.00  0.00            
ATOM   1933  HB2 LEU X 128      40.162  24.824  36.980  0.00  0.00            
ATOM   1934  HB3 LEU X 128      41.507  25.948  37.259  0.00  0.00            
ATOM   1935  CG  LEU X 128      39.836  26.288  38.520  0.00  0.00            
ATOM   1936  HG  LEU X 128      38.767  26.079  38.502  0.00  0.00            
ATOM   1937  CD1 LEU X 128      40.586  25.525  39.673  0.00  0.00            
ATOM   1938 HD11 LEU X 128      40.374  24.456  39.630  0.00  0.00            
ATOM   1939 HD12 LEU X 128      41.636  25.740  39.475  0.00  0.00            
ATOM   1940 HD13 LEU X 128      40.275  25.826  40.586  0.00  0.00            
ATOM   1941  CD2 LEU X 128      39.976  27.766  38.872  0.00  0.00            
ATOM   1942 HD21 LEU X 128      39.321  28.273  38.164  0.00  0.00            
ATOM   1943 HD22 LEU X 128      39.663  27.986  39.893  0.00  0.00            
ATOM   1944 HD23 LEU X 128      40.971  28.148  38.648  0.00  0.00            
ATOM   1945  C   LEU X 128      40.755  26.116  34.699  0.00  0.00            
ATOM   1946  O   LEU X 128      40.950  24.952  34.450  0.00  0.00            
ATOM   1947  N   ILE X 129      41.248  27.084  33.933  0.00  0.00            
ATOM   1948  H   ILE X 129      41.059  28.106  34.262  0.00  0.00            
ATOM   1949  CA  ILE X 129      42.227  26.929  32.873  0.00  0.00            
ATOM   1950  HA  ILE X 129      42.316  25.863  32.664  0.00  0.00            
ATOM   1951  CB  ILE X 129      41.924  27.631  31.496  0.00  0.00            
ATOM   1952  HB  ILE X 129      42.051  28.629  31.589  0.00  0.00            
ATOM   1953  CG2 ILE X 129      42.851  27.088  30.443  0.00  0.00            
ATOM   1954 HG21 ILE X 129      42.873  25.998  30.461  0.00  0.00            
ATOM   1955 HG22 ILE X 129      42.480  27.455  29.487  0.00  0.00            
ATOM   1956 HG23 ILE X 129      43.875  27.420  30.611  0.00  0.00            
ATOM   1957  CG1 ILE X 129      40.419  27.415  31.068  0.00  0.00            
ATOM   1958 HG12 ILE X 129      40.353  27.793  30.188  0.00  0.00            
ATOM   1959 HG13 ILE X 129      40.224  26.434  30.929  0.00  0.00            
ATOM   1960  CD1 ILE X 129      39.295  28.177  31.872  0.00  0.00            
ATOM   1961 HD11 ILE X 129      39.588  29.223  31.963  0.00  0.00            
ATOM   1962 HD12 ILE X 129      38.323  28.182  31.379  0.00  0.00            
ATOM   1963 HD13 ILE X 129      39.132  27.897  32.913  0.00  0.00            
ATOM   1964  C   ILE X 129      43.595  27.297  33.343  0.00  0.00            
ATOM   1965  O   ILE X 129      43.968  28.454  33.547  0.00  0.00            
ATOM   1966  N   SER X 130      44.391  26.296  33.624  0.00  0.00            
ATOM   1967  H   SER X 130      44.007  25.293  33.438  0.00  0.00            
ATOM   1968  CA  SER X 130      45.835  26.377  34.079  0.00  0.00            
ATOM   1969  HA  SER X 130      46.123  25.405  34.481  0.00  0.00            
ATOM   1970  CB  SER X 130      46.572  26.773  32.786  0.00  0.00            
ATOM   1971  HB2 SER X 130      46.237  27.677  32.278  0.00  0.00            
ATOM   1972  HB3 SER X 130      47.603  26.885  33.120  0.00  0.00            
ATOM   1973  OG  SER X 130      46.631  25.580  32.012  0.00  0.00            
ATOM   1974  HG  SER X 130      47.668  25.312  31.806  0.00  0.00            
ATOM   1975  C   SER X 130      46.044  27.296  35.297  0.00  0.00            
ATOM   1976  O   SER X 130      46.605  28.371  35.189  0.00  0.00            
ATOM   1977  N   PRO X 131      45.713  26.885  36.525  0.00  0.00            
ATOM   1978  CD  PRO X 131      44.999  25.643  36.924  0.00  0.00            
ATOM   1979  HD2 PRO X 131      45.577  24.727  36.800  0.00  0.00            
ATOM   1980  HD3 PRO X 131      44.103  25.466  36.328  0.00  0.00            
ATOM   1981  CG  PRO X 131      44.633  25.675  38.356  0.00  0.00            
ATOM   1982  HG2 PRO X 131      45.511  25.354  38.918  0.00  0.00            
ATOM   1983  HG3 PRO X 131      43.775  25.072  38.652  0.00  0.00            
ATOM   1984  CB  PRO X 131      44.329  27.168  38.427  0.00  0.00            
ATOM   1985  HB2 PRO X 131      44.288  27.571  39.439  0.00  0.00            
ATOM   1986  HB3 PRO X 131      43.392  27.276  37.880  0.00  0.00            
ATOM   1987  CA  PRO X 131      45.463  27.892  37.616  0.00  0.00            
ATOM   1988  HA  PRO X 131      45.215  28.908  37.309  0.00  0.00            
ATOM   1989  C   PRO X 131      46.697  28.078  38.537  0.00  0.00            
ATOM   1990  O   PRO X 131      47.555  27.188  38.697  0.00  0.00            
ATOM   1991  N   LEU X 132      46.807  29.293  39.053  0.00  0.00            
ATOM   1992  H   LEU X 132      46.074  29.991  38.649  0.00  0.00            
ATOM   1993  CA  LEU X 132      47.764  29.754  40.010  0.00  0.00            
ATOM   1994  HA  LEU X 132      48.720  29.327  39.707  0.00  0.00            
ATOM   1995  CB  LEU X 132      47.778  31.276  40.069  0.00  0.00            
ATOM   1996  HB2 LEU X 132      48.267  31.684  39.184  0.00  0.00            
ATOM   1997  HB3 LEU X 132      46.814  31.765  40.211  0.00  0.00            
ATOM   1998  CG  LEU X 132      48.707  31.840  41.207  0.00  0.00            
ATOM   1999  HG  LEU X 132      48.315  31.581  42.190  0.00  0.00            
ATOM   2000  CD1 LEU X 132      50.161  31.346  41.098  0.00  0.00            
ATOM   2001 HD11 LEU X 132      50.882  32.091  41.433  0.00  0.00            
ATOM   2002 HD12 LEU X 132      50.304  30.398  41.617  0.00  0.00            
ATOM   2003 HD13 LEU X 132      50.492  31.147  40.165  0.00  0.00            
ATOM   2004  CD2 LEU X 132      48.726  33.402  41.146  0.00  0.00            
ATOM   2005 HD21 LEU X 132      49.349  33.778  40.334  0.00  0.00            
ATOM   2006 HD22 LEU X 132      47.715  33.809  41.138  0.00  0.00            
ATOM   2007 HD23 LEU X 132      49.294  33.643  42.045  0.00  0.00            
ATOM   2008  C   LEU X 132      47.507  29.200  41.448  0.00  0.00            
ATOM   2009  O   LEU X 132      46.577  29.669  42.068  0.00  0.00            
ATOM   2010  N   VAL X 133      48.307  28.173  41.873  0.00  0.00            
ATOM   2011  H   VAL X 133      48.998  27.868  41.087  0.00  0.00            
ATOM   2012  CA  VAL X 133      48.052  27.363  43.094  0.00  0.00            
ATOM   2013  HA  VAL X 133      47.473  27.990  43.772  0.00  0.00            
ATOM   2014  CB  VAL X 133      47.180  26.105  42.806  0.00  0.00            
ATOM   2015  HB  VAL X 133      47.037  25.634  43.778  0.00  0.00            
ATOM   2016  CG1 VAL X 133      45.845  26.569  42.224  0.00  0.00            
ATOM   2017 HG11 VAL X 133      46.073  26.727  41.170  0.00  0.00            
ATOM   2018 HG12 VAL X 133      45.086  25.797  42.345  0.00  0.00            
ATOM   2019 HG13 VAL X 133      45.476  27.466  42.723  0.00  0.00            
ATOM   2020  CG2 VAL X 133      47.891  25.067  41.936  0.00  0.00            
ATOM   2021 HG21 VAL X 133      48.867  24.797  42.340  0.00  0.00            
ATOM   2022 HG22 VAL X 133      47.326  24.230  41.895  0.00  0.00            
ATOM   2023 HG23 VAL X 133      48.068  25.448  40.930  0.00  0.00            
ATOM   2024  C   VAL X 133      49.387  26.928  43.842  0.00  0.00            
ATOM   2025  O   VAL X 133      49.246  26.301  44.882  0.00  0.00            
ATOM   2026  N   LEU X 134      50.539  27.203  43.267  0.00  0.00            
ATOM   2027  H   LEU X 134      50.521  27.793  42.447  0.00  0.00            
ATOM   2028  CA  LEU X 134      51.814  26.632  43.779  0.00  0.00            
ATOM   2029  HA  LEU X 134      51.844  26.793  44.776  0.00  0.00            
ATOM   2030  CB  LEU X 134      51.848  25.169  43.377  0.00  0.00            
ATOM   2031  HB2 LEU X 134      51.026  24.625  43.600  0.00  0.00            
ATOM   2032  HB3 LEU X 134      51.882  25.107  42.289  0.00  0.00            
ATOM   2033  CG  LEU X 134      53.114  24.457  43.992  0.00  0.00            
ATOM   2034  HG  LEU X 134      54.052  24.996  43.859  0.00  0.00            
ATOM   2035  CD1 LEU X 134      52.852  24.305  45.482  0.00  0.00            
ATOM   2036 HD11 LEU X 134      52.745  25.299  45.916  0.00  0.00            
ATOM   2037 HD12 LEU X 134      52.008  23.649  45.699  0.00  0.00            
ATOM   2038 HD13 LEU X 134      53.562  23.768  45.959  0.00  0.00            
ATOM   2039  CD2 LEU X 134      53.371  23.075  43.327  0.00  0.00            
ATOM   2040 HD21 LEU X 134      52.467  22.493  43.504  0.00  0.00            
ATOM   2041 HD22 LEU X 134      53.415  23.114  42.238  0.00  0.00            
ATOM   2042 HD23 LEU X 134      54.249  22.565  43.723  0.00  0.00            
ATOM   2043  C   LEU X 134      53.049  27.320  43.182  0.00  0.00            
ATOM   2044  O   LEU X 134      53.315  27.218  41.964  0.00  0.00            
ATOM   2045  N   ALA X 135      53.737  27.985  44.121  0.00  0.00            
ATOM   2046  H   ALA X 135      53.457  27.807  45.159  0.00  0.00            
ATOM   2047  CA  ALA X 135      55.010  28.685  43.768  0.00  0.00            
ATOM   2048  HA  ALA X 135      54.921  29.222  42.917  0.00  0.00            
ATOM   2049  CB  ALA X 135      55.325  29.654  44.910  0.00  0.00            
ATOM   2050  HB1 ALA X 135      55.758  29.090  45.737  0.00  0.00            
ATOM   2051  HB2 ALA X 135      56.003  30.371  44.447  0.00  0.00            
ATOM   2052  HB3 ALA X 135      54.393  30.191  45.086  0.00  0.00            
ATOM   2053  C   ALA X 135      56.096  27.648  43.578  0.00  0.00            
ATOM   2054  O   ALA X 135      56.053  26.519  44.079  0.00  0.00            
ATOM   2055  N   ASN X 136      57.188  28.202  43.067  0.00  0.00            
ATOM   2056  H   ASN X 136      57.043  29.135  42.522  0.00  0.00            
ATOM   2057  CA  ASN X 136      58.577  27.668  43.055  0.00  0.00            
ATOM   2058  HA  ASN X 136      58.581  26.597  42.852  0.00  0.00            
ATOM   2059  CB  ASN X 136      59.362  28.336  41.954  0.00  0.00            
ATOM   2060  HB2 ASN X 136      58.799  28.036  41.071  0.00  0.00            
ATOM   2061  HB3 ASN X 136      59.328  29.422  42.042  0.00  0.00            
ATOM   2062  CG  ASN X 136      60.775  27.923  41.884  0.00  0.00            
ATOM   2063  OD1 ASN X 136      61.693  28.668  42.270  0.00  0.00            
ATOM   2064  ND2 ASN X 136      61.041  26.689  41.485  0.00  0.00            
ATOM   2065 HD21 ASN X 136      62.097  26.420  41.494  0.00  0.00            
ATOM   2066 HD22 ASN X 136      60.289  26.001  41.099  0.00  0.00            
ATOM   2067  C   ASN X 136      59.257  27.899  44.443  0.00  0.00            
ATOM   2068  O   ASN X 136      59.526  29.056  44.709  0.00  0.00            
ATOM   2069  N   PRO X 137      59.600  26.851  45.187  0.00  0.00            
ATOM   2070  CD  PRO X 137      59.371  25.430  44.936  0.00  0.00            
ATOM   2071  HD2 PRO X 137      59.986  24.883  44.442  0.00  0.00            
ATOM   2072  HD3 PRO X 137      58.502  25.287  44.441  0.00  0.00            
ATOM   2073  CG  PRO X 137      59.228  24.751  46.336  0.00  0.00            
ATOM   2074  HG2 PRO X 137      59.437  23.683  46.273  0.00  0.00            
ATOM   2075  HG3 PRO X 137      58.257  25.013  46.757  0.00  0.00            
ATOM   2076  CB  PRO X 137      60.193  25.584  47.093  0.00  0.00            
ATOM   2077  HB2 PRO X 137      61.206  25.198  46.981  0.00  0.00            
ATOM   2078  HB3 PRO X 137      60.076  25.486  48.173  0.00  0.00            
ATOM   2079  CA  PRO X 137      60.119  26.970  46.510  0.00  0.00            
ATOM   2080  HA  PRO X 137      59.330  27.495  47.050  0.00  0.00            
ATOM   2081  C   PRO X 137      61.522  27.616  46.681  0.00  0.00            
ATOM   2082  O   PRO X 137      61.718  28.367  47.659  0.00  0.00            
ATOM   2083  N   GLU X 138      62.384  27.373  45.722  0.00  0.00            
ATOM   2084  H   GLU X 138      62.162  26.546  45.048  0.00  0.00            
ATOM   2085  CA  GLU X 138      63.613  28.078  45.725  0.00  0.00            
ATOM   2086  HA  GLU X 138      64.075  28.004  46.710  0.00  0.00            
ATOM   2087  CB  GLU X 138      64.565  27.424  44.671  0.00  0.00            
ATOM   2088  HB2 GLU X 138      64.013  27.343  43.829  0.00  0.00            
ATOM   2089  HB3 GLU X 138      65.524  27.909  44.487  0.00  0.00            
ATOM   2090  CG  GLU X 138      64.948  26.010  45.117  0.00  0.00            
ATOM   2091  HG2 GLU X 138      65.761  25.808  44.419  0.00  0.00            
ATOM   2092  HG3 GLU X 138      65.354  26.040  46.128  0.00  0.00            
ATOM   2093  CD  GLU X 138      63.913  24.938  45.002  0.00  0.00            
ATOM   2094  OE1 GLU X 138      63.876  24.094  45.912  0.00  0.00            
ATOM   2095  OE2 GLU X 138      63.046  24.902  44.019  0.00  0.00            
ATOM   2096  C   GLU X 138      63.445  29.557  45.359  0.00  0.00            
ATOM   2097  O   GLU X 138      64.436  30.298  45.620  0.00  0.00            
ATOM   2098  N   SER X 139      62.287  30.005  44.808  0.00  0.00            
ATOM   2099  H   SER X 139      61.695  29.174  44.424  0.00  0.00            
ATOM   2100  CA  SER X 139      61.760  31.386  44.800  0.00  0.00            
ATOM   2101  HA  SER X 139      62.482  32.009  44.687  0.00  0.00            
ATOM   2102  CB  SER X 139      60.925  31.598  43.547  0.00  0.00            
ATOM   2103  HB2 SER X 139      60.017  31.159  43.593  0.00  0.00            
ATOM   2104  HB3 SER X 139      60.714  32.667  43.555  0.00  0.00            
ATOM   2105  OG  SER X 139      61.599  31.320  42.304  0.00  0.00            
ATOM   2106  HG  SER X 139      61.546  30.232  42.338  0.00  0.00            
ATOM   2107  C   SER X 139      60.931  31.861  46.015  0.00  0.00            
ATOM   2108  O   SER X 139      60.928  33.061  46.271  0.00  0.00            
ATOM   2109  N   ALA X 140      60.440  30.969  46.925  0.00  0.00            
ATOM   2110  H   ALA X 140      60.718  30.014  46.751  0.00  0.00            
ATOM   2111  CA  ALA X 140      59.566  31.346  48.110  0.00  0.00            
ATOM   2112  HA  ALA X 140      59.453  32.426  48.010  0.00  0.00            
ATOM   2113  CB  ALA X 140      58.220  30.601  47.988  0.00  0.00            
ATOM   2114  HB1 ALA X 140      58.199  29.543  48.248  0.00  0.00            
ATOM   2115  HB2 ALA X 140      57.683  30.982  48.856  0.00  0.00            
ATOM   2116  HB3 ALA X 140      57.774  30.787  47.010  0.00  0.00            
ATOM   2117  C   ALA X 140      60.391  30.982  49.395  0.00  0.00            
ATOM   2118  O   ALA X 140      59.736  30.769  50.421  0.00  0.00            
ATOM   2119  N   THR X 141      61.739  30.848  49.507  0.00  0.00            
ATOM   2120  H   THR X 141      62.352  31.015  48.722  0.00  0.00            
ATOM   2121  CA  THR X 141      62.499  30.661  50.773  0.00  0.00            
ATOM   2122  HA  THR X 141      61.952  29.856  51.265  0.00  0.00            
ATOM   2123  CB  THR X 141      63.862  30.214  50.471  0.00  0.00            
ATOM   2124  HB  THR X 141      64.356  30.010  51.422  0.00  0.00            
ATOM   2125  CG2 THR X 141      63.941  28.911  49.699  0.00  0.00            
ATOM   2126 HG21 THR X 141      63.140  28.209  49.933  0.00  0.00            
ATOM   2127 HG22 THR X 141      63.840  29.052  48.623  0.00  0.00            
ATOM   2128 HG23 THR X 141      64.876  28.375  49.864  0.00  0.00            
ATOM   2129  OG1 THR X 141      64.683  31.250  49.874  0.00  0.00            
ATOM   2130  HG1 THR X 141      65.487  30.899  49.485  0.00  0.00            
ATOM   2131  C   THR X 141      62.464  31.866  51.649  0.00  0.00            
ATOM   2132  O   THR X 141      61.989  32.962  51.241  0.00  0.00            
ATOM   2133  N   THR X 142      63.095  31.790  52.870  0.00  0.00            
ATOM   2134  H   THR X 142      63.387  30.808  53.241  0.00  0.00            
ATOM   2135  CA  THR X 142      62.998  32.908  53.845  0.00  0.00            
ATOM   2136  HA  THR X 142      61.995  33.315  53.974  0.00  0.00            
ATOM   2137  CB  THR X 142      63.494  32.466  55.266  0.00  0.00            
ATOM   2138  HB  THR X 142      63.439  33.281  55.973  0.00  0.00            
ATOM   2139  CG2 THR X 142      62.689  31.413  55.826  0.00  0.00            
ATOM   2140 HG21 THR X 142      62.851  31.384  56.894  0.00  0.00            
ATOM   2141 HG22 THR X 142      61.631  31.628  55.790  0.00  0.00            
ATOM   2142 HG23 THR X 142      62.843  30.421  55.429  0.00  0.00            
ATOM   2143  OG1 THR X 142      64.867  32.042  55.199  0.00  0.00            
ATOM   2144  HG1 THR X 142      65.501  32.869  55.482  0.00  0.00            
ATOM   2145  C   THR X 142      63.815  34.051  53.264  0.00  0.00            
ATOM   2146  O   THR X 142      63.348  35.187  53.218  0.00  0.00            
ATOM   2147  N   PHE X 143      65.007  33.724  52.719  0.00  0.00            
ATOM   2148  H   PHE X 143      65.327  32.683  52.756  0.00  0.00            
ATOM   2149  CA  PHE X 143      65.931  34.668  52.129  0.00  0.00            
ATOM   2150  HA  PHE X 143      66.203  35.484  52.799  0.00  0.00            
ATOM   2151  CB  PHE X 143      67.270  33.960  51.758  0.00  0.00            
ATOM   2152  HB2 PHE X 143      67.013  33.015  51.278  0.00  0.00            
ATOM   2153  HB3 PHE X 143      67.937  34.528  51.109  0.00  0.00            
ATOM   2154  CG  PHE X 143      68.054  33.640  52.969  0.00  0.00            
ATOM   2155  CD1 PHE X 143      67.912  32.338  53.501  0.00  0.00            
ATOM   2156  HD1 PHE X 143      67.410  31.611  53.012  0.00  0.00            
ATOM   2157  CE1 PHE X 143      68.655  32.098  54.661  0.00  0.00            
ATOM   2158  HE1 PHE X 143      68.571  31.159  55.025  0.00  0.00            
ATOM   2159  CZ  PHE X 143      69.502  33.018  55.347  0.00  0.00            
ATOM   2160  HZ  PHE X 143      69.935  32.763  56.223  0.00  0.00            
ATOM   2161  CE2 PHE X 143      69.418  34.338  54.939  0.00  0.00            
ATOM   2162  HE2 PHE X 143      69.936  35.106  55.341  0.00  0.00            
ATOM   2163  CD2 PHE X 143      68.700  34.660  53.708  0.00  0.00            
ATOM   2164  HD2 PHE X 143      68.724  35.653  53.259  0.00  0.00            
ATOM   2165  C   PHE X 143      65.289  35.294  50.848  0.00  0.00            
ATOM   2166  O   PHE X 143      65.596  36.445  50.556  0.00  0.00            
ATOM   2167  N   LYS X 144      64.540  34.526  50.135  0.00  0.00            
ATOM   2168  H   LYS X 144      64.329  33.478  50.348  0.00  0.00            
ATOM   2169  CA  LYS X 144      63.885  35.061  48.894  0.00  0.00            
ATOM   2170  HA  LYS X 144      64.627  35.531  48.249  0.00  0.00            
ATOM   2171  CB  LYS X 144      63.382  33.911  48.067  0.00  0.00            
ATOM   2172  HB2 LYS X 144      62.740  33.216  48.609  0.00  0.00            
ATOM   2173  HB3 LYS X 144      62.864  34.249  47.169  0.00  0.00            
ATOM   2174  CG  LYS X 144      64.573  33.118  47.446  0.00  0.00            
ATOM   2175  HG2 LYS X 144      65.368  32.957  48.174  0.00  0.00            
ATOM   2176  HG3 LYS X 144      64.278  32.111  47.153  0.00  0.00            
ATOM   2177  CD  LYS X 144      65.171  33.751  46.148  0.00  0.00            
ATOM   2178  HD2 LYS X 144      64.548  33.479  45.296  0.00  0.00            
ATOM   2179  HD3 LYS X 144      65.267  34.752  46.238  0.00  0.00            
ATOM   2180  CE  LYS X 144      66.637  33.320  45.813  0.00  0.00            
ATOM   2181  HE2 LYS X 144      67.087  34.140  45.253  0.00  0.00            
ATOM   2182  HE3 LYS X 144      67.258  33.226  46.704  0.00  0.00            
ATOM   2183  NZ  LYS X 144      66.650  32.137  44.908  0.00  0.00            
ATOM   2184  HZ1 LYS X 144      66.637  32.413  43.854  0.00  0.00            
ATOM   2185  HZ2 LYS X 144      67.578  31.569  44.989  0.00  0.00            
ATOM   2186  HZ3 LYS X 144      65.844  31.483  45.241  0.00  0.00            
ATOM   2187  C   LYS X 144      62.757  35.990  49.201  0.00  0.00            
ATOM   2188  O   LYS X 144      62.644  37.023  48.508  0.00  0.00            
ATOM   2189  N   VAL X 145      61.979  35.778  50.295  0.00  0.00            
ATOM   2190  H   VAL X 145      62.055  34.765  50.689  0.00  0.00            
ATOM   2191  CA  VAL X 145      60.930  36.664  50.865  0.00  0.00            
ATOM   2192  HA  VAL X 145      60.305  37.044  50.056  0.00  0.00            
ATOM   2193  CB  VAL X 145      59.990  35.863  51.850  0.00  0.00            
ATOM   2194  HB  VAL X 145      60.615  35.163  52.406  0.00  0.00            
ATOM   2195  CG1 VAL X 145      59.083  36.701  52.824  0.00  0.00            
ATOM   2196 HG11 VAL X 145      58.462  37.390  52.252  0.00  0.00            
ATOM   2197 HG12 VAL X 145      58.421  35.972  53.292  0.00  0.00            
ATOM   2198 HG13 VAL X 145      59.640  37.288  53.554  0.00  0.00            
ATOM   2199  CG2 VAL X 145      59.171  34.819  51.040  0.00  0.00            
ATOM   2200 HG21 VAL X 145      58.518  34.275  51.723  0.00  0.00            
ATOM   2201 HG22 VAL X 145      58.599  35.300  50.361  0.00  0.00            
ATOM   2202 HG23 VAL X 145      59.820  34.194  50.427  0.00  0.00            
ATOM   2203  C   VAL X 145      61.542  37.960  51.519  0.00  0.00            
ATOM   2204  O   VAL X 145      60.991  39.053  51.213  0.00  0.00            
ATOM   2205  N   LEU X 146      62.625  37.713  52.250  0.00  0.00            
ATOM   2206  H   LEU X 146      63.072  36.721  52.177  0.00  0.00            
ATOM   2207  CA  LEU X 146      63.346  38.840  52.819  0.00  0.00            
ATOM   2208  HA  LEU X 146      62.733  39.495  53.439  0.00  0.00            
ATOM   2209  CB  LEU X 146      64.607  38.370  53.643  0.00  0.00            
ATOM   2210  HB2 LEU X 146      64.210  37.773  54.354  0.00  0.00            
ATOM   2211  HB3 LEU X 146      65.246  37.782  52.984  0.00  0.00            
ATOM   2212  CG  LEU X 146      65.455  39.449  54.271  0.00  0.00            
ATOM   2213  HG  LEU X 146      65.811  40.069  53.449  0.00  0.00            
ATOM   2214  CD1 LEU X 146      64.741  40.352  55.317  0.00  0.00            
ATOM   2215 HD11 LEU X 146      63.952  40.927  54.833  0.00  0.00            
ATOM   2216 HD12 LEU X 146      64.228  39.736  56.056  0.00  0.00            
ATOM   2217 HD13 LEU X 146      65.354  40.975  55.824  0.00  0.00            
ATOM   2218  CD2 LEU X 146      66.727  38.749  54.847  0.00  0.00            
ATOM   2219 HD21 LEU X 146      67.362  39.430  55.414  0.00  0.00            
ATOM   2220 HD22 LEU X 146      66.554  37.949  55.567  0.00  0.00            
ATOM   2221 HD23 LEU X 146      67.269  38.239  54.051  0.00  0.00            
ATOM   2222  C   LEU X 146      63.892  39.757  51.751  0.00  0.00            
ATOM   2223  O   LEU X 146      63.695  40.976  51.777  0.00  0.00            
ATOM   2224  N   ALA X 147      64.524  39.141  50.696  0.00  0.00            
ATOM   2225  H   ALA X 147      64.658  38.141  50.662  0.00  0.00            
ATOM   2226  CA  ALA X 147      65.069  39.945  49.561  0.00  0.00            
ATOM   2227  HA  ALA X 147      65.715  40.645  49.898  0.00  0.00            
ATOM   2228  CB  ALA X 147      65.659  39.115  48.445  0.00  0.00            
ATOM   2229  HB1 ALA X 147      65.868  39.785  47.718  0.00  0.00            
ATOM   2230  HB2 ALA X 147      66.566  38.628  48.804  0.00  0.00            
ATOM   2231  HB3 ALA X 147      64.912  38.442  48.025  0.00  0.00            
ATOM   2232  C   ALA X 147      63.911  40.839  49.007  0.00  0.00            
ATOM   2233  O   ALA X 147      64.006  42.069  48.770  0.00  0.00            
ATOM   2234  N   ALA X 148      62.689  40.222  48.836  0.00  0.00            
ATOM   2235  H   ALA X 148      62.582  39.142  48.936  0.00  0.00            
ATOM   2236  CA  ALA X 148      61.613  40.940  48.132  0.00  0.00            
ATOM   2237  HA  ALA X 148      62.009  41.296  47.181  0.00  0.00            
ATOM   2238  CB  ALA X 148      60.488  39.945  47.715  0.00  0.00            
ATOM   2239  HB1 ALA X 148      59.773  40.539  47.146  0.00  0.00            
ATOM   2240  HB2 ALA X 148      60.924  39.116  47.157  0.00  0.00            
ATOM   2241  HB3 ALA X 148      60.014  39.615  48.543  0.00  0.00            
ATOM   2242  C   ALA X 148      61.136  42.065  49.070  0.00  0.00            
ATOM   2243  O   ALA X 148      60.760  43.142  48.548  0.00  0.00            
ATOM   2244  N   LYS X 149      61.158  41.824  50.366  0.00  0.00            
ATOM   2245  H   LYS X 149      61.734  41.009  50.805  0.00  0.00            
ATOM   2246  CA  LYS X 149      60.677  42.818  51.413  0.00  0.00            
ATOM   2247  HA  LYS X 149      59.636  43.056  51.193  0.00  0.00            
ATOM   2248  CB  LYS X 149      60.654  42.222  52.869  0.00  0.00            
ATOM   2249  HB2 LYS X 149      60.002  41.359  52.999  0.00  0.00            
ATOM   2250  HB3 LYS X 149      61.661  41.891  53.125  0.00  0.00            
ATOM   2251  CG  LYS X 149      60.317  43.262  53.993  0.00  0.00            
ATOM   2252  HG2 LYS X 149      60.622  42.776  54.920  0.00  0.00            
ATOM   2253  HG3 LYS X 149      60.851  44.210  53.936  0.00  0.00            
ATOM   2254  CD  LYS X 149      58.815  43.668  54.120  0.00  0.00            
ATOM   2255  HD2 LYS X 149      58.529  44.227  53.229  0.00  0.00            
ATOM   2256  HD3 LYS X 149      58.174  42.889  54.074  0.00  0.00            
ATOM   2257  CE  LYS X 149      58.398  44.575  55.351  0.00  0.00            
ATOM   2258  HE2 LYS X 149      59.341  45.019  55.669  0.00  0.00            
ATOM   2259  HE3 LYS X 149      57.731  45.405  55.117  0.00  0.00            
ATOM   2260  NZ  LYS X 149      57.877  43.895  56.469  0.00  0.00            
ATOM   2261  HZ1 LYS X 149      58.576  43.417  57.155  0.00  0.00            
ATOM   2262  HZ2 LYS X 149      57.252  44.570  57.054  0.00  0.00            
ATOM   2263  HZ3 LYS X 149      57.209  43.104  56.129  0.00  0.00            
ATOM   2264  C   LYS X 149      61.476  44.091  51.339  0.00  0.00            
ATOM   2265  O   LYS X 149      60.841  45.138  51.346  0.00  0.00            
ATOM   2266  N   VAL X 150      62.781  43.983  51.226  0.00  0.00            
ATOM   2267  H   VAL X 150      63.068  42.941  51.085  0.00  0.00            
ATOM   2268  CA  VAL X 150      63.790  45.060  51.252  0.00  0.00            
ATOM   2269  HA  VAL X 150      63.378  45.917  51.785  0.00  0.00            
ATOM   2270  CB  VAL X 150      65.177  44.655  51.951  0.00  0.00            
ATOM   2271  HB  VAL X 150      65.912  45.459  51.996  0.00  0.00            
ATOM   2272  CG1 VAL X 150      64.763  44.196  53.376  0.00  0.00            
ATOM   2273 HG11 VAL X 150      65.656  43.736  53.800  0.00  0.00            
ATOM   2274 HG12 VAL X 150      64.555  45.101  53.946  0.00  0.00            
ATOM   2275 HG13 VAL X 150      63.939  43.482  53.368  0.00  0.00            
ATOM   2276  CG2 VAL X 150      65.947  43.485  51.286  0.00  0.00            
ATOM   2277 HG21 VAL X 150      65.284  42.633  51.139  0.00  0.00            
ATOM   2278 HG22 VAL X 150      66.249  43.771  50.366  0.00  0.00            
ATOM   2279 HG23 VAL X 150      66.875  43.162  51.758  0.00  0.00            
ATOM   2280  C   VAL X 150      64.057  45.626  49.804  0.00  0.00            
ATOM   2281  O   VAL X 150      64.647  46.739  49.748  0.00  0.00            
ATOM   2282  N   LEU X 151      63.714  44.905  48.702  0.00  0.00            
ATOM   2283  H   LEU X 151      63.584  43.824  48.751  0.00  0.00            
ATOM   2284  CA  LEU X 151      63.704  45.513  47.309  0.00  0.00            
ATOM   2285  HA  LEU X 151      64.461  46.181  47.282  0.00  0.00            
ATOM   2286  CB  LEU X 151      63.933  44.441  46.224  0.00  0.00            
ATOM   2287  HB2 LEU X 151      63.055  43.798  46.266  0.00  0.00            
ATOM   2288  HB3 LEU X 151      63.800  44.892  45.240  0.00  0.00            
ATOM   2289  CG  LEU X 151      65.290  43.714  46.192  0.00  0.00            
ATOM   2290  HG  LEU X 151      65.659  43.721  47.218  0.00  0.00            
ATOM   2291  CD1 LEU X 151      65.292  42.320  45.603  0.00  0.00            
ATOM   2292 HD11 LEU X 151      64.863  41.628  46.201  0.00  0.00            
ATOM   2293 HD12 LEU X 151      64.835  42.355  44.703  0.00  0.00            
ATOM   2294 HD13 LEU X 151      66.259  42.028  45.588  0.00  0.00            
ATOM   2295  CD2 LEU X 151      66.378  44.527  45.477  0.00  0.00            
ATOM   2296 HD21 LEU X 151      66.265  45.544  45.852  0.00  0.00            
ATOM   2297 HD22 LEU X 151      67.361  44.060  45.540  0.00  0.00            
ATOM   2298 HD23 LEU X 151      66.172  44.550  44.407  0.00  0.00            
ATOM   2299  C   LEU X 151      62.389  46.355  47.070  0.00  0.00            
ATOM   2300  O   LEU X 151      62.485  47.479  46.689  0.00  0.00            
ATOM   2301  N   ASN X 152      61.273  45.796  47.559  0.00  0.00            
ATOM   2302  H   ASN X 152      61.278  44.797  47.993  0.00  0.00            
ATOM   2303  CA  ASN X 152      59.980  46.532  47.624  0.00  0.00            
ATOM   2304  HA  ASN X 152      59.835  46.832  46.586  0.00  0.00            
ATOM   2305  CB  ASN X 152      58.871  45.546  48.068  0.00  0.00            
ATOM   2306  HB2 ASN X 152      58.785  44.801  47.277  0.00  0.00            
ATOM   2307  HB3 ASN X 152      59.117  45.027  48.995  0.00  0.00            
ATOM   2308  CG  ASN X 152      57.519  46.146  48.359  0.00  0.00            
ATOM   2309  OD1 ASN X 152      56.895  46.719  47.484  0.00  0.00            
ATOM   2310  ND2 ASN X 152      57.160  46.126  49.576  0.00  0.00            
ATOM   2311 HD21 ASN X 152      56.173  46.558  49.738  0.00  0.00            
ATOM   2312 HD22 ASN X 152      57.763  45.917  50.460  0.00  0.00            
ATOM   2313  C   ASN X 152      60.031  47.858  48.501  0.00  0.00            
ATOM   2314  O   ASN X 152      59.214  48.750  48.340  0.00  0.00            
ATOM   2315  N   LEU X 153      60.956  47.942  49.464  0.00  0.00            
ATOM   2316  H   LEU X 153      61.615  47.112  49.720  0.00  0.00            
ATOM   2317  CA  LEU X 153      61.118  49.110  50.378  0.00  0.00            
ATOM   2318  HA  LEU X 153      60.133  49.470  50.676  0.00  0.00            
ATOM   2319  CB  LEU X 153      62.008  48.637  51.492  0.00  0.00            
ATOM   2320  HB2 LEU X 153      61.388  47.989  52.110  0.00  0.00            
ATOM   2321  HB3 LEU X 153      62.748  48.000  51.006  0.00  0.00            
ATOM   2322  CG  LEU X 153      62.738  49.574  52.472  0.00  0.00            
ATOM   2323  HG  LEU X 153      63.540  50.088  51.943  0.00  0.00            
ATOM   2324  CD1 LEU X 153      61.757  50.528  53.209  0.00  0.00            
ATOM   2325 HD11 LEU X 153      61.128  51.134  52.556  0.00  0.00            
ATOM   2326 HD12 LEU X 153      61.138  49.940  53.887  0.00  0.00            
ATOM   2327 HD13 LEU X 153      62.219  51.241  53.754  0.00  0.00            
ATOM   2328  CD2 LEU X 153      63.437  48.718  53.561  0.00  0.00            
ATOM   2329 HD21 LEU X 153      64.146  48.051  53.071  0.00  0.00            
ATOM   2330 HD22 LEU X 153      63.931  49.403  54.251  0.00  0.00            
ATOM   2331 HD23 LEU X 153      62.687  48.175  54.135  0.00  0.00            
ATOM   2332  C   LEU X 153      61.868  50.260  49.622  0.00  0.00            
ATOM   2333  O   LEU X 153      61.647  51.373  50.101  0.00  0.00            
ATOM   2334  N   VAL X 154      62.743  49.915  48.625  0.00  0.00            
ATOM   2335  H   VAL X 154      62.674  48.937  48.148  0.00  0.00            
ATOM   2336  CA  VAL X 154      63.585  50.909  47.859  0.00  0.00            
ATOM   2337  HA  VAL X 154      63.536  51.783  48.507  0.00  0.00            
ATOM   2338  CB  VAL X 154      65.066  50.544  47.748  0.00  0.00            
ATOM   2339  HB  VAL X 154      65.480  51.360  47.154  0.00  0.00            
ATOM   2340  CG1 VAL X 154      65.729  50.507  49.131  0.00  0.00            
ATOM   2341 HG11 VAL X 154      66.804  50.547  48.959  0.00  0.00            
ATOM   2342 HG12 VAL X 154      65.458  51.363  49.749  0.00  0.00            
ATOM   2343 HG13 VAL X 154      65.456  49.556  49.589  0.00  0.00            
ATOM   2344  CG2 VAL X 154      65.431  49.377  46.918  0.00  0.00            
ATOM   2345 HG21 VAL X 154      64.979  49.372  45.926  0.00  0.00            
ATOM   2346 HG22 VAL X 154      66.421  49.247  46.764  0.00  0.00            
ATOM   2347 HG23 VAL X 154      65.157  48.459  47.437  0.00  0.00            
ATOM   2348  C   VAL X 154      62.921  51.371  46.527  0.00  0.00            
ATOM   2349  O   VAL X 154      62.943  52.521  46.199  0.00  0.00            
ATOM   2350  N   LEU X 155      62.372  50.308  45.887  0.00  0.00            
ATOM   2351  H   LEU X 155      62.579  49.345  46.353  0.00  0.00            
ATOM   2352  CA  LEU X 155      61.912  50.304  44.481  0.00  0.00            
ATOM   2353  HA  LEU X 155      61.579  51.299  44.185  0.00  0.00            
ATOM   2354  CB  LEU X 155      63.031  49.962  43.456  0.00  0.00            
ATOM   2355  HB2 LEU X 155      63.488  49.009  43.722  0.00  0.00            
ATOM   2356  HB3 LEU X 155      62.616  49.768  42.467  0.00  0.00            
ATOM   2357  CG  LEU X 155      64.045  51.066  43.305  0.00  0.00            
ATOM   2358  HG  LEU X 155      64.606  51.212  44.229  0.00  0.00            
ATOM   2359  CD1 LEU X 155      65.145  50.774  42.404  0.00  0.00            
ATOM   2360 HD11 LEU X 155      64.801  50.661  41.376  0.00  0.00            
ATOM   2361 HD12 LEU X 155      65.835  51.601  42.572  0.00  0.00            
ATOM   2362 HD13 LEU X 155      65.771  50.019  42.645  0.00  0.00            
ATOM   2363  CD2 LEU X 155      63.450  52.396  42.903  0.00  0.00            
ATOM   2364 HD21 LEU X 155      63.190  52.369  41.845  0.00  0.00            
ATOM   2365 HD22 LEU X 155      62.778  52.865  43.623  0.00  0.00            
ATOM   2366 HD23 LEU X 155      64.266  53.116  42.835  0.00  0.00            
ATOM   2367  C   LEU X 155      60.693  49.340  44.212  0.00  0.00            
ATOM   2368  O   LEU X 155      60.783  48.314  43.549  0.00  0.00            
ATOM   2369  N   PRO X 156      59.467  49.651  44.590  0.00  0.00            
ATOM   2370  CD  PRO X 156      59.134  50.786  45.480  0.00  0.00            
ATOM   2371  HD2 PRO X 156      59.500  51.793  45.279  0.00  0.00            
ATOM   2372  HD3 PRO X 156      59.478  50.559  46.402  0.00  0.00            
ATOM   2373  CG  PRO X 156      57.611  50.850  45.452  0.00  0.00            
ATOM   2374  HG2 PRO X 156      57.243  51.440  44.613  0.00  0.00            
ATOM   2375  HG3 PRO X 156      57.248  51.268  46.391  0.00  0.00            
ATOM   2376  CB  PRO X 156      57.185  49.403  45.228  0.00  0.00            
ATOM   2377  HB2 PRO X 156      56.264  49.355  44.646  0.00  0.00            
ATOM   2378  HB3 PRO X 156      56.983  49.015  46.138  0.00  0.00            
ATOM   2379  CA  PRO X 156      58.323  48.717  44.457  0.00  0.00            
ATOM   2380  HA  PRO X 156      58.458  47.804  44.866  0.00  0.00            
ATOM   2381  C   PRO X 156      57.914  48.475  43.035  0.00  0.00            
ATOM   2382  O   PRO X 156      57.270  47.453  42.805  0.00  0.00            
ATOM   2383  N   ASN X 157      58.334  49.290  42.142  0.00  0.00            
ATOM   2384  H   ASN X 157      58.985  50.104  42.462  0.00  0.00            
ATOM   2385  CA  ASN X 157      58.097  49.165  40.633  0.00  0.00            
ATOM   2386  HA  ASN X 157      57.171  48.593  40.570  0.00  0.00            
ATOM   2387  CB  ASN X 157      57.910  50.458  40.064  0.00  0.00            
ATOM   2388  HB2 ASN X 157      58.796  51.085  40.159  0.00  0.00            
ATOM   2389  HB3 ASN X 157      57.767  50.309  38.994  0.00  0.00            
ATOM   2390  CG  ASN X 157      56.644  51.275  40.542  0.00  0.00            
ATOM   2391  OD1 ASN X 157      55.495  50.885  40.328  0.00  0.00            
ATOM   2392  ND2 ASN X 157      56.820  52.398  41.166  0.00  0.00            
ATOM   2393 HD21 ASN X 157      55.897  52.883  41.480  0.00  0.00            
ATOM   2394 HD22 ASN X 157      57.802  52.568  41.608  0.00  0.00            
ATOM   2395  C   ASN X 157      59.253  48.446  39.927  0.00  0.00            
ATOM   2396  O   ASN X 157      59.273  48.260  38.703  0.00  0.00            
ATOM   2397  N   LEU X 158      60.265  48.044  40.679  0.00  0.00            
ATOM   2398  H   LEU X 158      60.231  48.125  41.765  0.00  0.00            
ATOM   2399  CA  LEU X 158      61.358  47.243  40.144  0.00  0.00            
ATOM   2400  HA  LEU X 158      61.904  47.732  39.336  0.00  0.00            
ATOM   2401  CB  LEU X 158      62.411  46.869  41.229  0.00  0.00            
ATOM   2402  HB2 LEU X 158      62.723  47.737  41.640  0.00  0.00            
ATOM   2403  HB3 LEU X 158      61.965  46.204  41.969  0.00  0.00            
ATOM   2404  CG  LEU X 158      63.735  46.139  40.830  0.00  0.00            
ATOM   2405  HG  LEU X 158      63.464  45.513  39.980  0.00  0.00            
ATOM   2406  CD1 LEU X 158      64.661  47.315  40.217  0.00  0.00            
ATOM   2407 HD11 LEU X 158      64.170  47.780  39.362  0.00  0.00            
ATOM   2408 HD12 LEU X 158      64.851  47.984  40.879  0.00  0.00            
ATOM   2409 HD13 LEU X 158      65.607  47.024  40.015  0.00  0.00            
ATOM   2410  CD2 LEU X 158      64.364  45.379  42.055  0.00  0.00            
ATOM   2411 HD21 LEU X 158      63.639  44.690  42.489  0.00  0.00            
ATOM   2412 HD22 LEU X 158      65.261  44.806  41.821  0.00  0.00            
ATOM   2413 HD23 LEU X 158      64.508  46.044  42.906  0.00  0.00            
ATOM   2414  C   LEU X 158      60.762  45.856  39.592  0.00  0.00            
ATOM   2415  O   LEU X 158      60.143  45.105  40.308  0.00  0.00            
ATOM   2416  N   SER X 159      60.994  45.682  38.313  0.00  0.00            
ATOM   2417  H   SER X 159      61.696  46.374  37.848  0.00  0.00            
ATOM   2418  CA  SER X 159      60.519  44.629  37.538  0.00  0.00            
ATOM   2419  HA  SER X 159      59.600  44.215  37.951  0.00  0.00            
ATOM   2420  CB  SER X 159      60.063  45.167  36.187  0.00  0.00            
ATOM   2421  HB2 SER X 159      59.213  45.836  36.319  0.00  0.00            
ATOM   2422  HB3 SER X 159      60.941  45.610  35.716  0.00  0.00            
ATOM   2423  OG  SER X 159      59.608  44.104  35.335  0.00  0.00            
ATOM   2424  HG  SER X 159      59.844  44.406  34.315  0.00  0.00            
ATOM   2425  C   SER X 159      61.558  43.542  37.448  0.00  0.00            
ATOM   2426  O   SER X 159      62.761  43.764  37.614  0.00  0.00            
ATOM   2427  N   LEU X 160      61.030  42.358  37.243  0.00  0.00            
ATOM   2428  H   LEU X 160      59.958  42.222  37.386  0.00  0.00            
ATOM   2429  CA  LEU X 160      61.721  41.087  37.020  0.00  0.00            
ATOM   2430  HA  LEU X 160      62.600  41.179  37.658  0.00  0.00            
ATOM   2431  CB  LEU X 160      60.758  40.078  37.640  0.00  0.00            
ATOM   2432  HB2 LEU X 160      60.848  40.299  38.704  0.00  0.00            
ATOM   2433  HB3 LEU X 160      59.728  40.203  37.307  0.00  0.00            
ATOM   2434  CG  LEU X 160      61.200  38.609  37.442  0.00  0.00            
ATOM   2435  HG  LEU X 160      61.254  38.406  36.454  0.00  0.00            
ATOM   2436  CD1 LEU X 160      62.590  38.351  37.999  0.00  0.00            
ATOM   2437 HD11 LEU X 160      62.854  37.336  37.704  0.00  0.00            
ATOM   2438 HD12 LEU X 160      63.282  39.043  37.520  0.00  0.00            
ATOM   2439 HD13 LEU X 160      62.605  38.388  39.008  0.00  0.00            
ATOM   2440  CD2 LEU X 160      60.195  37.651  38.002  0.00  0.00            
ATOM   2441 HD21 LEU X 160      60.266  37.625  39.089  0.00  0.00            
ATOM   2442 HD22 LEU X 160      59.192  37.903  37.658  0.00  0.00            
ATOM   2443 HD23 LEU X 160      60.376  36.645  37.624  0.00  0.00            
ATOM   2444  C   LEU X 160      62.173  40.818  35.532  0.00  0.00            
ATOM   2445  O   LEU X 160      62.898  39.913  35.238  0.00  0.00            
ATOM   2446  N   GLY X 161      61.827  41.713  34.682  0.00  0.00            
ATOM   2447  H   GLY X 161      61.197  42.562  34.949  0.00  0.00            
ATOM   2448  CA  GLY X 161      62.172  41.531  33.239  0.00  0.00            
ATOM   2449  HA2 GLY X 161      62.052  42.512  32.779  0.00  0.00            
ATOM   2450  HA3 GLY X 161      63.227  41.260  33.193  0.00  0.00            
ATOM   2451  C   GLY X 161      61.199  40.496  32.576  0.00  0.00            
ATOM   2452  O   GLY X 161      60.437  39.800  33.254  0.00  0.00            
ATOM   2453  N   PRO X 162      61.127  40.389  31.244  0.00  0.00            
ATOM   2454  CD  PRO X 162      61.960  41.092  30.292  0.00  0.00            
ATOM   2455  HD2 PRO X 162      63.004  40.781  30.253  0.00  0.00            
ATOM   2456  HD3 PRO X 162      62.011  42.159  30.508  0.00  0.00            
ATOM   2457  CG  PRO X 162      61.332  41.046  28.907  0.00  0.00            
ATOM   2458  HG2 PRO X 162      61.940  40.283  28.422  0.00  0.00            
ATOM   2459  HG3 PRO X 162      61.372  41.997  28.375  0.00  0.00            
ATOM   2460  CB  PRO X 162      59.839  40.728  29.327  0.00  0.00            
ATOM   2461  HB2 PRO X 162      59.342  40.185  28.523  0.00  0.00            
ATOM   2462  HB3 PRO X 162      59.290  41.637  29.574  0.00  0.00            
ATOM   2463  CA  PRO X 162      59.860  39.917  30.591  0.00  0.00            
ATOM   2464  HA  PRO X 162      58.971  40.037  31.211  0.00  0.00            
ATOM   2465  C   PRO X 162      59.990  38.450  30.285  0.00  0.00            
ATOM   2466  O   PRO X 162      61.044  37.908  30.346  0.00  0.00            
ATOM   2467  N   ILE X 163      58.860  37.831  30.117  0.00  0.00            
ATOM   2468  H   ILE X 163      57.959  38.433  29.997  0.00  0.00            
ATOM   2469  CA  ILE X 163      58.897  36.371  29.716  0.00  0.00            
ATOM   2470  HA  ILE X 163      59.728  35.859  30.201  0.00  0.00            
ATOM   2471  CB  ILE X 163      57.573  35.663  30.185  0.00  0.00            
ATOM   2472  HB  ILE X 163      57.695  34.734  29.975  0.00  0.00            
ATOM   2473  CG2 ILE X 163      57.571  35.699  31.723  0.00  0.00            
ATOM   2474 HG21 ILE X 163      56.670  35.504  32.135  0.00  0.00            
ATOM   2475 HG22 ILE X 163      58.217  34.886  32.054  0.00  0.00            
ATOM   2476 HG23 ILE X 163      57.896  36.608  32.229  0.00  0.00            
ATOM   2477  CG1 ILE X 163      56.208  36.168  29.542  0.00  0.00            
ATOM   2478 HG12 ILE X 163      55.914  37.105  30.015  0.00  0.00            
ATOM   2479 HG13 ILE X 163      56.351  36.386  28.566  0.00  0.00            
ATOM   2480  CD1 ILE X 163      54.962  35.225  29.579  0.00  0.00            
ATOM   2481 HD11 ILE X 163      55.230  34.179  29.430  0.00  0.00            
ATOM   2482 HD12 ILE X 163      54.411  35.293  30.517  0.00  0.00            
ATOM   2483 HD13 ILE X 163      54.220  35.476  28.820  0.00  0.00            
ATOM   2484  C   ILE X 163      59.047  36.196  28.206  0.00  0.00            
ATOM   2485  O   ILE X 163      58.748  37.089  27.368  0.00  0.00            
ATOM   2486  N   ASP X 164      59.600  35.015  27.820  0.00  0.00            
ATOM   2487  H   ASP X 164      59.993  34.305  28.548  0.00  0.00            
ATOM   2488  CA  ASP X 164      59.680  34.603  26.419  0.00  0.00            
ATOM   2489  HA  ASP X 164      59.826  35.321  25.799  0.00  0.00            
ATOM   2490  CB  ASP X 164      60.754  33.528  26.251  0.00  0.00            
ATOM   2491  HB2 ASP X 164      61.676  33.867  26.485  0.00  0.00            
ATOM   2492  HB3 ASP X 164      60.502  32.665  26.867  0.00  0.00            
ATOM   2493  CG  ASP X 164      60.819  33.023  24.827  0.00  0.00            
ATOM   2494  OD1 ASP X 164      59.860  33.278  24.098  0.00  0.00            
ATOM   2495  OD2 ASP X 164      61.710  32.206  24.448  0.00  0.00            
ATOM   2496  C   ASP X 164      58.236  34.114  26.183  0.00  0.00            
ATOM   2497  O   ASP X 164      57.787  33.119  26.829  0.00  0.00            
ATOM   2498  N   SER X 165      57.452  34.784  25.288  0.00  0.00            
ATOM   2499  H   SER X 165      57.964  35.427  24.571  0.00  0.00            
ATOM   2500  CA  SER X 165      56.019  34.519  25.017  0.00  0.00            
ATOM   2501  HA  SER X 165      55.572  34.506  26.011  0.00  0.00            
ATOM   2502  CB  SER X 165      55.422  35.672  24.285  0.00  0.00            
ATOM   2503  HB2 SER X 165      54.481  35.466  23.982  0.00  0.00            
ATOM   2504  HB3 SER X 165      55.450  36.527  24.959  0.00  0.00            
ATOM   2505  OG  SER X 165      56.232  35.927  23.199  0.00  0.00            
ATOM   2506  HG  SER X 165      56.960  36.718  23.379  0.00  0.00            
ATOM   2507  C   SER X 165      55.789  33.204  24.301  0.00  0.00            
ATOM   2508  O   SER X 165      54.688  32.736  24.159  0.00  0.00            
ATOM   2509  N   SER X 166      56.900  32.534  23.853  0.00  0.00            
ATOM   2510  H   SER X 166      57.890  32.943  24.056  0.00  0.00            
ATOM   2511  CA  SER X 166      56.781  31.085  23.450  0.00  0.00            
ATOM   2512  HA  SER X 166      55.932  31.101  22.767  0.00  0.00            
ATOM   2513  CB  SER X 166      58.077  30.595  22.700  0.00  0.00            
ATOM   2514  HB2 SER X 166      57.864  29.647  22.207  0.00  0.00            
ATOM   2515  HB3 SER X 166      58.298  31.278  21.879  0.00  0.00            
ATOM   2516  OG  SER X 166      59.139  30.343  23.531  0.00  0.00            
ATOM   2517  HG  SER X 166      59.690  31.284  23.520  0.00  0.00            
ATOM   2518  C   SER X 166      56.401  30.088  24.591  0.00  0.00            
ATOM   2519  O   SER X 166      55.758  29.073  24.333  0.00  0.00            
ATOM   2520  N   VAL X 167      56.653  30.451  25.855  0.00  0.00            
ATOM   2521  H   VAL X 167      57.139  31.386  26.134  0.00  0.00            
ATOM   2522  CA  VAL X 167      56.316  29.535  26.953  0.00  0.00            
ATOM   2523  HA  VAL X 167      56.501  28.537  26.554  0.00  0.00            
ATOM   2524  CB  VAL X 167      57.009  29.849  28.289  0.00  0.00            
ATOM   2525  HB  VAL X 167      56.879  29.011  28.974  0.00  0.00            
ATOM   2526  CG1 VAL X 167      58.494  29.941  28.114  0.00  0.00            
ATOM   2527 HG11 VAL X 167      58.813  29.252  27.332  0.00  0.00            
ATOM   2528 HG12 VAL X 167      58.906  30.898  27.794  0.00  0.00            
ATOM   2529 HG13 VAL X 167      59.030  29.576  28.990  0.00  0.00            
ATOM   2530  CG2 VAL X 167      56.504  31.158  28.920  0.00  0.00            
ATOM   2531 HG21 VAL X 167      57.259  31.687  29.502  0.00  0.00            
ATOM   2532 HG22 VAL X 167      56.322  31.811  28.172  0.00  0.00            
ATOM   2533 HG23 VAL X 167      55.524  30.995  29.369  0.00  0.00            
ATOM   2534  C   VAL X 167      54.771  29.632  27.270  0.00  0.00            
ATOM   2535  O   VAL X 167      54.265  28.745  27.975  0.00  0.00            
ATOM   2536  N   LEU X 168      54.071  30.636  26.695  0.00  0.00            
ATOM   2537  H   LEU X 168      54.590  31.394  26.275  0.00  0.00            
ATOM   2538  CA  LEU X 168      52.579  30.722  26.709  0.00  0.00            
ATOM   2539  HA  LEU X 168      52.260  30.647  27.665  0.00  0.00            
ATOM   2540  CB  LEU X 168      52.038  32.007  26.026  0.00  0.00            
ATOM   2541  HB2 LEU X 168      52.262  31.999  25.041  0.00  0.00            
ATOM   2542  HB3 LEU X 168      50.952  32.003  25.932  0.00  0.00            
ATOM   2543  CG  LEU X 168      52.487  33.345  26.600  0.00  0.00            
ATOM   2544  HG  LEU X 168      53.576  33.340  26.551  0.00  0.00            
ATOM   2545  CD1 LEU X 168      52.092  34.467  25.594  0.00  0.00            
ATOM   2546 HD11 LEU X 168      52.412  34.319  24.563  0.00  0.00            
ATOM   2547 HD12 LEU X 168      51.139  34.587  25.598  0.00  0.00            
ATOM   2548 HD13 LEU X 168      52.502  35.345  25.878  0.00  0.00            
ATOM   2549  CD2 LEU X 168      52.143  33.668  28.019  0.00  0.00            
ATOM   2550 HD21 LEU X 168      51.083  33.416  28.029  0.00  0.00            
ATOM   2551 HD22 LEU X 168      52.610  32.987  28.730  0.00  0.00            
ATOM   2552 HD23 LEU X 168      52.067  34.727  28.267  0.00  0.00            
ATOM   2553  C   LEU X 168      51.915  29.540  25.973  0.00  0.00            
ATOM   2554  O   LEU X 168      51.068  28.919  26.541  0.00  0.00            
ATOM   2555  N   SER X 169      52.270  29.270  24.681  0.00  0.00            
ATOM   2556  H   SER X 169      53.180  29.761  24.335  0.00  0.00            
ATOM   2557  CA  SER X 169      51.471  28.493  23.759  0.00  0.00            
ATOM   2558  HA  SER X 169      51.082  27.631  24.301  0.00  0.00            
ATOM   2559  CB  SER X 169      50.255  29.417  23.313  0.00  0.00            
ATOM   2560  HB2 SER X 169      49.587  29.440  24.070  0.00  0.00            
ATOM   2561  HB3 SER X 169      50.622  30.275  22.925  0.00  0.00            
ATOM   2562  OG  SER X 169      49.676  28.733  22.181  0.00  0.00            
ATOM   2563  HG  SER X 169      48.749  29.088  21.997  0.00  0.00            
ATOM   2564  C   SER X 169      52.302  28.156  22.478  0.00  0.00            
ATOM   2565  O   SER X 169      53.086  29.003  22.015  0.00  0.00            
ATOM   2566  N   ARG X 170      52.110  26.883  22.058  0.00  0.00            
ATOM   2567  H   ARG X 170      51.509  26.281  22.603  0.00  0.00            
ATOM   2568  CA  ARG X 170      52.754  26.319  20.851  0.00  0.00            
ATOM   2569  HA  ARG X 170      53.745  26.504  20.914  0.00  0.00            
ATOM   2570  CB  ARG X 170      52.724  24.786  20.776  0.00  0.00            
ATOM   2571  HB2 ARG X 170      51.680  24.474  20.760  0.00  0.00            
ATOM   2572  HB3 ARG X 170      53.236  24.409  19.890  0.00  0.00            
ATOM   2573  CG  ARG X 170      53.447  24.115  21.962  0.00  0.00            
ATOM   2574  HG2 ARG X 170      54.529  24.063  21.840  0.00  0.00            
ATOM   2575  HG3 ARG X 170      53.245  24.646  22.797  0.00  0.00            
ATOM   2576  CD  ARG X 170      52.990  22.708  22.169  0.00  0.00            
ATOM   2577  HD2 ARG X 170      53.407  22.109  21.471  0.00  0.00            
ATOM   2578  HD3 ARG X 170      53.408  22.473  23.058  0.00  0.00            
ATOM   2579  NE  ARG X 170      51.577  22.468  22.153  0.00  0.00            
ATOM   2580  HE  ARG X 170      50.898  23.274  22.431  0.00  0.00            
ATOM   2581  CZ  ARG X 170      51.020  21.222  22.201  0.00  0.00            
ATOM   2582  NH1 ARG X 170      51.678  20.096  22.088  0.00  0.00            
ATOM   2583 HH11 ARG X 170      52.749  20.160  21.894  0.00  0.00            
ATOM   2584 HH12 ARG X 170      51.004  19.301  21.770  0.00  0.00            
ATOM   2585  NH2 ARG X 170      49.721  21.166  22.400  0.00  0.00            
ATOM   2586 HH21 ARG X 170      49.185  22.067  22.701  0.00  0.00            
ATOM   2587 HH22 ARG X 170      49.403  20.158  22.667  0.00  0.00            
ATOM   2588  C   ARG X 170      52.265  27.031  19.557  0.00  0.00            
ATOM   2589  O   ARG X 170      52.949  26.880  18.502  0.00  0.00            
ATOM   2590  N   ASN X 171      51.067  27.694  19.630  0.00  0.00            
ATOM   2591  H   ASN X 171      50.642  27.920  20.608  0.00  0.00            
ATOM   2592  CA  ASN X 171      50.419  28.299  18.491  0.00  0.00            
ATOM   2593  HA  ASN X 171      50.475  27.669  17.604  0.00  0.00            
ATOM   2594  CB  ASN X 171      48.932  28.455  18.891  0.00  0.00            
ATOM   2595  HB2 ASN X 171      48.561  27.453  19.108  0.00  0.00            
ATOM   2596  HB3 ASN X 171      48.848  29.002  19.830  0.00  0.00            
ATOM   2597  CG  ASN X 171      48.084  29.112  17.784  0.00  0.00            
ATOM   2598  OD1 ASN X 171      48.525  29.976  17.091  0.00  0.00            
ATOM   2599  ND2 ASN X 171      46.865  28.749  17.770  0.00  0.00            
ATOM   2600 HD21 ASN X 171      46.330  29.152  17.014  0.00  0.00            
ATOM   2601 HD22 ASN X 171      46.569  28.081  18.467  0.00  0.00            
ATOM   2602  C   ASN X 171      51.126  29.626  18.275  0.00  0.00            
ATOM   2603  O   ASN X 171      50.903  30.532  19.083  0.00  0.00            
ATOM   2604  N   LYS X 172      51.933  29.639  17.181  0.00  0.00            
ATOM   2605  H   LYS X 172      52.037  28.779  16.662  0.00  0.00            
ATOM   2606  CA  LYS X 172      52.678  30.832  16.654  0.00  0.00            
ATOM   2607  HA  LYS X 172      53.516  30.988  17.333  0.00  0.00            
ATOM   2608  CB  LYS X 172      53.197  30.512  15.240  0.00  0.00            
ATOM   2609  HB2 LYS X 172      53.821  29.646  15.463  0.00  0.00            
ATOM   2610  HB3 LYS X 172      52.505  30.223  14.449  0.00  0.00            
ATOM   2611  CG  LYS X 172      54.080  31.548  14.563  0.00  0.00            
ATOM   2612  HG2 LYS X 172      54.267  31.223  13.539  0.00  0.00            
ATOM   2613  HG3 LYS X 172      53.447  32.426  14.432  0.00  0.00            
ATOM   2614  CD  LYS X 172      55.363  31.911  15.341  0.00  0.00            
ATOM   2615  HD2 LYS X 172      55.206  32.290  16.209  0.00  0.00            
ATOM   2616  HD3 LYS X 172      55.806  31.012  15.463  0.00  0.00            
ATOM   2617  CE  LYS X 172      56.160  33.007  14.675  0.00  0.00            
ATOM   2618  HE2 LYS X 172      57.098  32.868  15.213  0.00  0.00            
ATOM   2619  HE3 LYS X 172      56.378  32.791  13.629  0.00  0.00            
ATOM   2620  NZ  LYS X 172      55.534  34.383  14.880  0.00  0.00            
ATOM   2621  HZ1 LYS X 172      55.900  34.909  15.762  0.00  0.00            
ATOM   2622  HZ2 LYS X 172      55.707  35.078  14.058  0.00  0.00            
ATOM   2623  HZ3 LYS X 172      54.447  34.455  14.919  0.00  0.00            
ATOM   2624  C   LYS X 172      51.632  32.022  16.615  0.00  0.00            
ATOM   2625  O   LYS X 172      51.992  33.154  17.008  0.00  0.00            
ATOM   2626  N   THR X 173      50.509  31.807  15.986  0.00  0.00            
ATOM   2627  H   THR X 173      50.401  30.782  15.630  0.00  0.00            
ATOM   2628  CA  THR X 173      49.661  32.928  15.454  0.00  0.00            
ATOM   2629  HA  THR X 173      50.245  33.634  15.028  0.00  0.00            
ATOM   2630  CB  THR X 173      48.725  32.318  14.544  0.00  0.00            
ATOM   2631  HB  THR X 173      48.041  31.737  15.163  0.00  0.00            
ATOM   2632  CG2 THR X 173      48.097  33.550  13.796  0.00  0.00            
ATOM   2633 HG21 THR X 173      47.728  34.299  14.497  0.00  0.00            
ATOM   2634 HG22 THR X 173      48.835  34.068  13.183  0.00  0.00            
ATOM   2635 HG23 THR X 173      47.189  33.273  13.260  0.00  0.00            
ATOM   2636  OG1 THR X 173      49.237  31.430  13.570  0.00  0.00            
ATOM   2637  HG1 THR X 173      50.096  31.803  13.012  0.00  0.00            
ATOM   2638  C   THR X 173      49.112  33.594  16.776  0.00  0.00            
ATOM   2639  O   THR X 173      48.939  34.769  16.797  0.00  0.00            
ATOM   2640  N   GLU X 174      48.719  32.783  17.762  0.00  0.00            
ATOM   2641  H   GLU X 174      48.685  31.700  17.638  0.00  0.00            
ATOM   2642  CA  GLU X 174      48.038  33.286  18.953  0.00  0.00            
ATOM   2643  HA  GLU X 174      47.200  33.879  18.588  0.00  0.00            
ATOM   2644  CB  GLU X 174      47.463  32.126  19.708  0.00  0.00            
ATOM   2645  HB2 GLU X 174      48.118  31.255  19.675  0.00  0.00            
ATOM   2646  HB3 GLU X 174      47.518  32.442  20.750  0.00  0.00            
ATOM   2647  CG  GLU X 174      46.014  31.844  19.287  0.00  0.00            
ATOM   2648  HG2 GLU X 174      46.067  31.741  18.203  0.00  0.00            
ATOM   2649  HG3 GLU X 174      45.690  30.897  19.720  0.00  0.00            
ATOM   2650  CD  GLU X 174      44.930  32.839  19.667  0.00  0.00            
ATOM   2651  OE1 GLU X 174      43.819  32.594  19.293  0.00  0.00            
ATOM   2652  OE2 GLU X 174      45.285  33.940  20.134  0.00  0.00            
ATOM   2653  C   GLU X 174      49.103  34.115  19.793  0.00  0.00            
ATOM   2654  O   GLU X 174      48.802  35.153  20.380  0.00  0.00            
ATOM   2655  N   VAL X 175      50.322  33.621  19.712  0.00  0.00            
ATOM   2656  H   VAL X 175      50.409  32.657  19.212  0.00  0.00            
ATOM   2657  CA  VAL X 175      51.412  34.280  20.334  0.00  0.00            
ATOM   2658  HA  VAL X 175      51.002  34.600  21.292  0.00  0.00            
ATOM   2659  CB  VAL X 175      52.641  33.386  20.677  0.00  0.00            
ATOM   2660  HB  VAL X 175      53.034  32.855  19.810  0.00  0.00            
ATOM   2661  CG1 VAL X 175      53.728  34.235  21.285  0.00  0.00            
ATOM   2662 HG11 VAL X 175      53.335  35.010  21.800  0.00  0.00            
ATOM   2663 HG12 VAL X 175      54.510  33.643  21.761  0.00  0.00            
ATOM   2664 HG13 VAL X 175      54.283  34.663  20.450  0.00  0.00            
ATOM   2665  CG2 VAL X 175      52.227  32.315  21.747  0.00  0.00            
ATOM   2666 HG21 VAL X 175      51.615  31.556  21.260  0.00  0.00            
ATOM   2667 HG22 VAL X 175      53.100  31.906  22.048  0.00  0.00            
ATOM   2668 HG23 VAL X 175      51.774  32.729  22.648  0.00  0.00            
ATOM   2669  C   VAL X 175      51.567  35.609  19.555  0.00  0.00            
ATOM   2670  O   VAL X 175      51.718  36.647  20.218  0.00  0.00            
ATOM   2671  N   ASP X 176      51.515  35.718  18.249  0.00  0.00            
ATOM   2672  H   ASP X 176      51.334  34.868  17.592  0.00  0.00            
ATOM   2673  CA  ASP X 176      51.526  37.018  17.565  0.00  0.00            
ATOM   2674  HA  ASP X 176      52.435  37.607  17.685  0.00  0.00            
ATOM   2675  CB  ASP X 176      51.663  36.916  16.073  0.00  0.00            
ATOM   2676  HB2 ASP X 176      50.770  36.520  15.590  0.00  0.00            
ATOM   2677  HB3 ASP X 176      51.851  37.884  15.607  0.00  0.00            
ATOM   2678  CG  ASP X 176      52.886  36.121  15.597  0.00  0.00            
ATOM   2679  OD1 ASP X 176      52.726  35.093  14.868  0.00  0.00            
ATOM   2680  OD2 ASP X 176      53.986  36.501  16.016  0.00  0.00            
ATOM   2681  C   ASP X 176      50.357  37.913  18.034  0.00  0.00            
ATOM   2682  O   ASP X 176      50.644  39.074  18.430  0.00  0.00            
ATOM   2683  N   ILE X 177      49.140  37.437  18.147  0.00  0.00            
ATOM   2684  H   ILE X 177      48.971  36.400  17.857  0.00  0.00            
ATOM   2685  CA  ILE X 177      48.038  38.222  18.680  0.00  0.00            
ATOM   2686  HA  ILE X 177      47.978  39.114  18.057  0.00  0.00            
ATOM   2687  CB  ILE X 177      46.701  37.428  18.570  0.00  0.00            
ATOM   2688  HB  ILE X 177      46.695  36.643  19.312  0.00  0.00            
ATOM   2689  CG2 ILE X 177      45.571  38.418  18.964  0.00  0.00            
ATOM   2690 HG21 ILE X 177      44.576  38.001  18.913  0.00  0.00            
ATOM   2691 HG22 ILE X 177      45.648  38.694  19.880  0.00  0.00            
ATOM   2692 HG23 ILE X 177      45.641  39.308  18.356  0.00  0.00            
ATOM   2693  CG1 ILE X 177      46.399  36.801  17.149  0.00  0.00            
ATOM   2694 HG12 ILE X 177      47.097  36.014  16.907  0.00  0.00            
ATOM   2695 HG13 ILE X 177      45.499  36.341  17.166  0.00  0.00            
ATOM   2696  CD1 ILE X 177      46.401  37.780  15.968  0.00  0.00            
ATOM   2697 HD11 ILE X 177      47.393  38.220  15.864  0.00  0.00            
ATOM   2698 HD12 ILE X 177      46.093  37.257  15.063  0.00  0.00            
ATOM   2699 HD13 ILE X 177      45.578  38.494  16.004  0.00  0.00            
ATOM   2700  C   ILE X 177      48.474  38.711  20.127  0.00  0.00            
ATOM   2701  O   ILE X 177      48.317  39.914  20.452  0.00  0.00            
ATOM   2702  N   TYR X 178      48.990  37.908  20.964  0.00  0.00            
ATOM   2703  H   TYR X 178      49.135  36.988  20.728  0.00  0.00            
ATOM   2704  CA  TYR X 178      49.395  38.260  22.359  0.00  0.00            
ATOM   2705  HA  TYR X 178      48.587  38.576  22.877  0.00  0.00            
ATOM   2706  CB  TYR X 178      50.053  37.031  23.093  0.00  0.00            
ATOM   2707  HB2 TYR X 178      49.367  36.214  22.871  0.00  0.00            
ATOM   2708  HB3 TYR X 178      51.012  36.818  22.622  0.00  0.00            
ATOM   2709  CG  TYR X 178      50.252  37.201  24.589  0.00  0.00            
ATOM   2710  CD1 TYR X 178      49.257  36.765  25.488  0.00  0.00            
ATOM   2711  HD1 TYR X 178      48.347  36.319  25.089  0.00  0.00            
ATOM   2712  CE1 TYR X 178      49.361  36.910  26.850  0.00  0.00            
ATOM   2713  HE1 TYR X 178      48.658  36.526  27.465  0.00  0.00            
ATOM   2714  CZ  TYR X 178      50.515  37.589  27.355  0.00  0.00            
ATOM   2715  OH  TYR X 178      50.638  37.754  28.720  0.00  0.00            
ATOM   2716  HH  TYR X 178      49.808  37.518  29.244  0.00  0.00            
ATOM   2717  CE2 TYR X 178      51.589  37.953  26.461  0.00  0.00            
ATOM   2718  HE2 TYR X 178      52.402  38.417  26.841  0.00  0.00            
ATOM   2719  CD2 TYR X 178      51.444  37.750  25.074  0.00  0.00            
ATOM   2720  HD2 TYR X 178      52.216  38.186  24.441  0.00  0.00            
ATOM   2721  C   TYR X 178      50.421  39.426  22.365  0.00  0.00            
ATOM   2722  O   TYR X 178      50.316  40.277  23.224  0.00  0.00            
ATOM   2723  N   ASN X 179      51.233  39.421  21.386  0.00  0.00            
ATOM   2724  H   ASN X 179      51.041  38.656  20.634  0.00  0.00            
ATOM   2725  CA  ASN X 179      52.303  40.323  21.243  0.00  0.00            
ATOM   2726  HA  ASN X 179      52.585  40.645  22.245  0.00  0.00            
ATOM   2727  CB  ASN X 179      53.421  39.602  20.578  0.00  0.00            
ATOM   2728  HB2 ASN X 179      53.157  39.040  19.780  0.00  0.00            
ATOM   2729  HB3 ASN X 179      54.125  40.332  20.179  0.00  0.00            
ATOM   2730  CG  ASN X 179      54.091  38.768  21.604  0.00  0.00            
ATOM   2731  OD1 ASN X 179      54.767  39.308  22.499  0.00  0.00            
ATOM   2732  ND2 ASN X 179      54.119  37.464  21.592  0.00  0.00            
ATOM   2733 HD21 ASN X 179      54.656  36.890  22.348  0.00  0.00            
ATOM   2734 HD22 ASN X 179      53.586  36.990  20.768  0.00  0.00            
ATOM   2735  C   ASN X 179      51.895  41.508  20.390  0.00  0.00            
ATOM   2736  O   ASN X 179      52.664  42.441  20.183  0.00  0.00            
ATOM   2737  N   SER X 180      50.585  41.629  20.079  0.00  0.00            
ATOM   2738  H   SER X 180      49.850  40.866  20.337  0.00  0.00            
ATOM   2739  CA  SER X 180      50.051  42.746  19.187  0.00  0.00            
ATOM   2740  HA  SER X 180      50.854  43.431  18.915  0.00  0.00            
ATOM   2741  CB  SER X 180      49.505  42.127  17.861  0.00  0.00            
ATOM   2742  HB2 SER X 180      48.686  41.429  18.041  0.00  0.00            
ATOM   2743  HB3 SER X 180      49.362  42.898  17.226  0.00  0.00            
ATOM   2744  OG  SER X 180      50.508  41.268  17.237  0.00  0.00            
ATOM   2745  HG  SER X 180      50.664  40.363  17.823  0.00  0.00            
ATOM   2746  C   SER X 180      48.898  43.528  19.849  0.00  0.00            
ATOM   2747  O   SER X 180      48.890  44.740  19.769  0.00  0.00            
ATOM   2748  N   ASP X 181      47.938  42.834  20.505  0.00  0.00            
ATOM   2749  H   ASP X 181      48.032  41.752  20.415  0.00  0.00            
ATOM   2750  CA  ASP X 181      46.822  43.454  21.208  0.00  0.00            
ATOM   2751  HA  ASP X 181      46.050  43.860  20.555  0.00  0.00            
ATOM   2752  CB  ASP X 181      45.997  42.361  21.908  0.00  0.00            
ATOM   2753  HB2 ASP X 181      45.817  41.623  21.126  0.00  0.00            
ATOM   2754  HB3 ASP X 181      46.560  41.898  22.718  0.00  0.00            
ATOM   2755  CG  ASP X 181      44.664  42.817  22.399  0.00  0.00            
ATOM   2756  OD1 ASP X 181      43.823  41.964  22.813  0.00  0.00            
ATOM   2757  OD2 ASP X 181      44.469  43.957  22.810  0.00  0.00            
ATOM   2758  C   ASP X 181      47.283  44.561  22.180  0.00  0.00            
ATOM   2759  O   ASP X 181      48.062  44.207  23.098  0.00  0.00            
ATOM   2760  N   PRO X 182      46.861  45.801  21.918  0.00  0.00            
ATOM   2761  CD  PRO X 182      45.866  46.327  20.939  0.00  0.00            
ATOM   2762  HD2 PRO X 182      44.993  45.684  20.828  0.00  0.00            
ATOM   2763  HD3 PRO X 182      46.325  46.608  19.991  0.00  0.00            
ATOM   2764  CG  PRO X 182      45.279  47.635  21.539  0.00  0.00            
ATOM   2765  HG2 PRO X 182      44.539  47.383  22.298  0.00  0.00            
ATOM   2766  HG3 PRO X 182      44.994  48.304  20.727  0.00  0.00            
ATOM   2767  CB  PRO X 182      46.551  48.132  22.193  0.00  0.00            
ATOM   2768  HB2 PRO X 182      46.309  48.895  22.933  0.00  0.00            
ATOM   2769  HB3 PRO X 182      47.205  48.487  21.396  0.00  0.00            
ATOM   2770  CA  PRO X 182      47.225  46.894  22.840  0.00  0.00            
ATOM   2771  HA  PRO X 182      48.311  46.985  22.841  0.00  0.00            
ATOM   2772  C   PRO X 182      46.738  46.913  24.304  0.00  0.00            
ATOM   2773  O   PRO X 182      47.290  47.596  25.149  0.00  0.00            
ATOM   2774  N   LEU X 183      45.766  46.011  24.618  0.00  0.00            
ATOM   2775  H   LEU X 183      45.357  45.309  23.891  0.00  0.00            
ATOM   2776  CA  LEU X 183      45.278  45.801  26.028  0.00  0.00            
ATOM   2777  HA  LEU X 183      45.389  46.738  26.572  0.00  0.00            
ATOM   2778  CB  LEU X 183      43.721  45.566  25.966  0.00  0.00            
ATOM   2779  HB2 LEU X 183      43.590  44.666  25.365  0.00  0.00            
ATOM   2780  HB3 LEU X 183      43.412  45.354  26.990  0.00  0.00            
ATOM   2781  CG  LEU X 183      42.882  46.716  25.381  0.00  0.00            
ATOM   2782  HG  LEU X 183      42.886  46.785  24.294  0.00  0.00            
ATOM   2783  CD1 LEU X 183      41.512  46.700  26.049  0.00  0.00            
ATOM   2784 HD11 LEU X 183      41.508  46.785  27.136  0.00  0.00            
ATOM   2785 HD12 LEU X 183      40.912  47.470  25.563  0.00  0.00            
ATOM   2786 HD13 LEU X 183      41.096  45.800  25.855  0.00  0.00            
ATOM   2787  CD2 LEU X 183      43.495  48.062  25.666  0.00  0.00            
ATOM   2788 HD21 LEU X 183      42.733  48.828  25.523  0.00  0.00            
ATOM   2789 HD22 LEU X 183      43.869  48.230  26.676  0.00  0.00            
ATOM   2790 HD23 LEU X 183      44.309  48.248  24.965  0.00  0.00            
ATOM   2791  C   LEU X 183      46.018  44.656  26.775  0.00  0.00            
ATOM   2792  O   LEU X 183      45.698  44.456  27.893  0.00  0.00            
ATOM   2793  N   ILE X 184      46.990  43.889  26.210  0.00  0.00            
ATOM   2794  H   ILE X 184      47.336  44.170  25.303  0.00  0.00            
ATOM   2795  CA  ILE X 184      47.831  43.094  27.066  0.00  0.00            
ATOM   2796  HA  ILE X 184      47.354  42.683  27.856  0.00  0.00            
ATOM   2797  CB  ILE X 184      48.470  41.921  26.149  0.00  0.00            
ATOM   2798  HB  ILE X 184      48.844  42.453  25.376  0.00  0.00            
ATOM   2799  CG2 ILE X 184      49.549  41.091  26.855  0.00  0.00            
ATOM   2800 HG21 ILE X 184      50.425  41.731  26.951  0.00  0.00            
ATOM   2801 HG22 ILE X 184      49.189  40.822  27.848  0.00  0.00            
ATOM   2802 HG23 ILE X 184      50.014  40.269  26.312  0.00  0.00            
ATOM   2803  CG1 ILE X 184      47.408  40.994  25.516  0.00  0.00            
ATOM   2804 HG12 ILE X 184      46.407  41.610  24.880  0.00  0.00            
ATOM   2805 HG13 ILE X 184      47.822  40.340  24.868  0.00  0.00            
ATOM   2806  CD1 ILE X 184      46.618  40.092  26.382  0.00  0.00            
ATOM   2807 HD11 ILE X 184      46.214  39.353  25.690  0.00  0.00            
ATOM   2808 HD12 ILE X 184      47.159  39.644  27.216  0.00  0.00            
ATOM   2809 HD13 ILE X 184      45.753  40.589  26.821  0.00  0.00            
ATOM   2810  C   ILE X 184      49.102  43.865  27.601  0.00  0.00            
ATOM   2811  O   ILE X 184      49.819  44.610  26.913  0.00  0.00            
ATOM   2812  N   CYS X 185      49.191  43.738  28.968  0.00  0.00            
ATOM   2813  H   CYS X 185      48.500  43.034  29.432  0.00  0.00            
ATOM   2814  CA  CYS X 185      50.379  44.262  29.635  0.00  0.00            
ATOM   2815  HA  CYS X 185      50.488  45.288  29.282  0.00  0.00            
ATOM   2816  CB  CYS X 185      50.180  44.227  31.163  0.00  0.00            
ATOM   2817  HB2 CYS X 185      50.116  43.273  31.486  0.00  0.00            
ATOM   2818  HB3 CYS X 185      50.941  44.617  31.700  0.00  0.00            
ATOM   2819  SG  CYS X 185      48.707  45.081  31.760  0.00  0.00            
ATOM   2820  HG  CYS X 185      48.077  44.429  31.316  0.00  0.00            
ATOM   2821  C   CYS X 185      51.595  43.345  29.233  0.00  0.00            
ATOM   2822  O   CYS X 185      51.578  42.181  29.596  0.00  0.00            
ATOM   2823  N   ARG X 186      52.676  43.905  28.757  0.00  0.00            
ATOM   2824  H   ARG X 186      52.699  44.994  28.736  0.00  0.00            
ATOM   2825  CA  ARG X 186      53.921  43.130  28.334  0.00  0.00            
ATOM   2826  HA  ARG X 186      53.747  42.077  28.557  0.00  0.00            
ATOM   2827  CB  ARG X 186      54.027  43.230  26.817  0.00  0.00            
ATOM   2828  HB2 ARG X 186      54.019  44.186  26.491  0.00  0.00            
ATOM   2829  HB3 ARG X 186      54.991  42.848  26.479  0.00  0.00            
ATOM   2830  CG  ARG X 186      52.850  42.442  26.131  0.00  0.00            
ATOM   2831  HG2 ARG X 186      52.728  41.466  26.600  0.00  0.00            
ATOM   2832  HG3 ARG X 186      52.019  43.128  26.292  0.00  0.00            
ATOM   2833  CD  ARG X 186      53.037  42.225  24.617  0.00  0.00            
ATOM   2834  HD2 ARG X 186      53.968  41.672  24.492  0.00  0.00            
ATOM   2835  HD3 ARG X 186      52.330  41.540  24.388  0.00  0.00            
ATOM   2836  NE  ARG X 186      52.904  43.453  23.801  0.00  0.00            
ATOM   2837  HE  ARG X 186      53.766  44.118  23.851  0.00  0.00            
ATOM   2838  CZ  ARG X 186      51.789  44.013  23.400  0.00  0.00            
ATOM   2839  NH1 ARG X 186      50.675  43.316  23.559  0.00  0.00            
ATOM   2840 HH11 ARG X 186      50.814  42.262  23.796  0.00  0.00            
ATOM   2841 HH12 ARG X 186      49.716  43.660  23.170  0.00  0.00            
ATOM   2842  NH2 ARG X 186      51.726  45.201  22.821  0.00  0.00            
ATOM   2843 HH21 ARG X 186      52.627  45.619  22.371  0.00  0.00            
ATOM   2844 HH22 ARG X 186      50.771  45.714  22.708  0.00  0.00            
ATOM   2845  C   ARG X 186      55.191  43.449  29.136  0.00  0.00            
ATOM   2846  O   ARG X 186      56.229  42.861  28.995  0.00  0.00            
ATOM   2847  N   ALA X 187      55.042  44.406  30.051  0.00  0.00            
ATOM   2848  H   ALA X 187      54.125  44.992  29.978  0.00  0.00            
ATOM   2849  CA  ALA X 187      56.081  44.808  31.060  0.00  0.00            
ATOM   2850  HA  ALA X 187      56.942  45.069  30.446  0.00  0.00            
ATOM   2851  CB  ALA X 187      55.666  46.004  31.867  0.00  0.00            
ATOM   2852  HB1 ALA X 187      55.407  46.770  31.136  0.00  0.00            
ATOM   2853  HB2 ALA X 187      54.809  45.729  32.482  0.00  0.00            
ATOM   2854  HB3 ALA X 187      56.413  46.226  32.509  0.00  0.00            
ATOM   2855  C   ALA X 187      56.247  43.566  31.974  0.00  0.00            
ATOM   2856  O   ALA X 187      55.346  42.740  32.097  0.00  0.00            
ATOM   2857  N   GLY X 188      57.380  43.495  32.747  0.00  0.00            
ATOM   2858  H   GLY X 188      58.111  44.303  32.785  0.00  0.00            
ATOM   2859  CA  GLY X 188      57.523  42.365  33.645  0.00  0.00            
ATOM   2860  HA2 GLY X 188      57.050  41.451  33.285  0.00  0.00            
ATOM   2861  HA3 GLY X 188      58.604  42.301  33.770  0.00  0.00            
ATOM   2862  C   GLY X 188      56.960  42.766  35.063  0.00  0.00            
ATOM   2863  O   GLY X 188      56.430  43.837  35.389  0.00  0.00            
ATOM   2864  N   LEU X 189      56.962  41.734  35.925  0.00  0.00            
ATOM   2865  H   LEU X 189      57.411  40.851  35.469  0.00  0.00            
ATOM   2866  CA  LEU X 189      56.193  41.691  37.168  0.00  0.00            
ATOM   2867  HA  LEU X 189      55.149  41.965  37.015  0.00  0.00            
ATOM   2868  CB  LEU X 189      56.183  40.193  37.534  0.00  0.00            
ATOM   2869  HB2 LEU X 189      55.765  39.574  36.740  0.00  0.00            
ATOM   2870  HB3 LEU X 189      57.216  39.904  37.730  0.00  0.00            
ATOM   2871  CG  LEU X 189      55.407  39.765  38.774  0.00  0.00            
ATOM   2872  HG  LEU X 189      55.691  40.402  39.505  0.00  0.00            
ATOM   2873  CD1 LEU X 189      53.913  39.878  38.529  0.00  0.00            
ATOM   2874 HD11 LEU X 189      53.439  39.717  39.407  0.00  0.00            
ATOM   2875 HD12 LEU X 189      53.779  40.814  38.174  0.00  0.00            
ATOM   2876 HD13 LEU X 189      53.576  39.185  37.877  0.00  0.00            
ATOM   2877  CD2 LEU X 189      55.694  38.304  39.295  0.00  0.00            
ATOM   2878 HD21 LEU X 189      55.543  37.571  38.502  0.00  0.00            
ATOM   2879 HD22 LEU X 189      56.726  38.188  39.626  0.00  0.00            
ATOM   2880 HD23 LEU X 189      55.027  37.920  40.068  0.00  0.00            
ATOM   2881  C   LEU X 189      56.959  42.600  38.226  0.00  0.00            
ATOM   2882  O   LEU X 189      58.111  42.324  38.560  0.00  0.00            
ATOM   2883  N   LYS X 190      56.277  43.636  38.733  0.00  0.00            
ATOM   2884  H   LYS X 190      55.218  43.736  38.496  0.00  0.00            
ATOM   2885  CA  LYS X 190      56.793  44.554  39.737  0.00  0.00            
ATOM   2886  HA  LYS X 190      57.778  44.928  39.456  0.00  0.00            
ATOM   2887  CB  LYS X 190      55.849  45.795  39.707  0.00  0.00            
ATOM   2888  HB2 LYS X 190      54.809  45.475  39.775  0.00  0.00            
ATOM   2889  HB3 LYS X 190      56.146  46.455  40.522  0.00  0.00            
ATOM   2890  CG  LYS X 190      56.027  46.587  38.390  0.00  0.00            
ATOM   2891  HG2 LYS X 190      57.101  46.773  38.372  0.00  0.00            
ATOM   2892  HG3 LYS X 190      55.902  45.954  37.511  0.00  0.00            
ATOM   2893  CD  LYS X 190      55.256  47.854  38.321  0.00  0.00            
ATOM   2894  HD2 LYS X 190      55.279  48.204  39.353  0.00  0.00            
ATOM   2895  HD3 LYS X 190      55.804  48.449  37.716  0.00  0.00            
ATOM   2896  CE  LYS X 190      53.758  47.840  37.856  0.00  0.00            
ATOM   2897  HE2 LYS X 190      53.106  47.293  38.536  0.00  0.00            
ATOM   2898  HE3 LYS X 190      53.472  48.887  37.951  0.00  0.00            
ATOM   2899  NZ  LYS X 190      53.669  47.338  36.499  0.00  0.00            
ATOM   2900  HZ1 LYS X 190      54.014  46.346  36.208  0.00  0.00            
ATOM   2901  HZ2 LYS X 190      52.625  47.374  36.190  0.00  0.00            
ATOM   2902  HZ3 LYS X 190      54.222  47.971  35.805  0.00  0.00            
ATOM   2903  C   LYS X 190      56.854  43.865  41.114  0.00  0.00            
ATOM   2904  O   LYS X 190      55.965  43.060  41.393  0.00  0.00            
ATOM   2905  N   VAL X 191      57.901  44.059  41.916  0.00  0.00            
ATOM   2906  H   VAL X 191      58.679  44.715  41.553  0.00  0.00            
ATOM   2907  CA  VAL X 191      58.152  43.311  43.107  0.00  0.00            
ATOM   2908  HA  VAL X 191      58.351  42.287  42.829  0.00  0.00            
ATOM   2909  CB  VAL X 191      59.445  43.633  43.868  0.00  0.00            
ATOM   2910  HB  VAL X 191      60.223  43.482  43.242  0.00  0.00            
ATOM   2911  CG1 VAL X 191      59.681  45.120  44.252  0.00  0.00            
ATOM   2912 HG11 VAL X 191      59.658  45.739  43.355  0.00  0.00            
ATOM   2913 HG12 VAL X 191      58.966  45.511  44.977  0.00  0.00            
ATOM   2914 HG13 VAL X 191      60.632  45.287  44.757  0.00  0.00            
ATOM   2915  CG2 VAL X 191      59.648  42.853  45.151  0.00  0.00            
ATOM   2916 HG21 VAL X 191      60.609  43.433  45.876  0.00  0.00            
ATOM   2917 HG22 VAL X 191      58.822  42.728  45.717  0.00  0.00            
ATOM   2918 HG23 VAL X 191      60.061  41.888  44.860  0.00  0.00            
ATOM   2919  C   VAL X 191      56.902  43.348  44.050  0.00  0.00            
ATOM   2920  O   VAL X 191      56.418  42.304  44.516  0.00  0.00            
ATOM   2921  N   CYS X 192      56.332  44.523  44.231  0.00  0.00            
ATOM   2922  H   CYS X 192      56.905  45.350  43.809  0.00  0.00            
ATOM   2923  CA  CYS X 192      55.008  44.644  44.933  0.00  0.00            
ATOM   2924  HA  CYS X 192      55.192  44.366  45.970  0.00  0.00            
ATOM   2925  CB  CYS X 192      54.461  46.059  44.807  0.00  0.00            
ATOM   2926  HB2 CYS X 192      53.540  46.205  45.353  0.00  0.00            
ATOM   2927  HB3 CYS X 192      55.100  46.749  45.339  0.00  0.00            
ATOM   2928  SG  CYS X 192      54.302  46.599  43.083  0.00  0.00            
ATOM   2929  HG  CYS X 192      55.275  47.067  43.053  0.00  0.00            
ATOM   2930  C   CYS X 192      53.890  43.639  44.476  0.00  0.00            
ATOM   2931  O   CYS X 192      53.212  43.144  45.362  0.00  0.00            
ATOM   2932  N   PHE X 193      53.714  43.442  43.177  0.00  0.00            
ATOM   2933  H   PHE X 193      54.213  44.053  42.424  0.00  0.00            
ATOM   2934  CA  PHE X 193      52.639  42.565  42.689  0.00  0.00            
ATOM   2935  HA  PHE X 193      51.774  42.641  43.348  0.00  0.00            
ATOM   2936  CB  PHE X 193      52.239  43.005  41.259  0.00  0.00            
ATOM   2937  HB2 PHE X 193      52.264  44.094  41.283  0.00  0.00            
ATOM   2938  HB3 PHE X 193      52.949  42.620  40.527  0.00  0.00            
ATOM   2939  CG  PHE X 193      50.887  42.572  40.826  0.00  0.00            
ATOM   2940  CD1 PHE X 193      49.718  43.092  41.401  0.00  0.00            
ATOM   2941  HD1 PHE X 193      49.898  43.807  42.092  0.00  0.00            
ATOM   2942  CE1 PHE X 193      48.483  42.701  40.887  0.00  0.00            
ATOM   2943  HE1 PHE X 193      47.572  43.247  41.136  0.00  0.00            
ATOM   2944  CZ  PHE X 193      48.348  41.727  39.934  0.00  0.00            
ATOM   2945  HZ  PHE X 193      47.408  41.277  39.617  0.00  0.00            
ATOM   2946  CE2 PHE X 193      49.537  41.146  39.428  0.00  0.00            
ATOM   2947  HE2 PHE X 193      49.374  40.383  38.787  0.00  0.00            
ATOM   2948  CD2 PHE X 193      50.783  41.575  39.848  0.00  0.00            
ATOM   2949  HD2 PHE X 193      51.697  41.147  39.437  0.00  0.00            
ATOM   2950  C   PHE X 193      53.048  41.065  42.653  0.00  0.00            
ATOM   2951  O   PHE X 193      52.272  40.139  42.922  0.00  0.00            
ATOM   2952  N   GLY X 194      54.340  40.862  42.486  0.00  0.00            
ATOM   2953  H   GLY X 194      55.055  41.678  42.386  0.00  0.00            
ATOM   2954  CA  GLY X 194      54.860  39.512  42.637  0.00  0.00            
ATOM   2955  HA2 GLY X 194      54.373  38.810  41.960  0.00  0.00            
ATOM   2956  HA3 GLY X 194      55.927  39.497  42.413  0.00  0.00            
ATOM   2957  C   GLY X 194      54.678  39.078  44.092  0.00  0.00            
ATOM   2958  O   GLY X 194      54.309  37.883  44.231  0.00  0.00            
ATOM   2959  N   ILE X 195      54.697  39.999  45.057  0.00  0.00            
ATOM   2960  H   ILE X 195      54.902  41.031  44.771  0.00  0.00            
ATOM   2961  CA  ILE X 195      54.312  39.665  46.425  0.00  0.00            
ATOM   2962  HA  ILE X 195      54.910  38.766  46.571  0.00  0.00            
ATOM   2963  CB  ILE X 195      54.724  40.830  47.417  0.00  0.00            
ATOM   2964  HB  ILE X 195      54.363  41.788  47.043  0.00  0.00            
ATOM   2965  CG2 ILE X 195      54.019  40.653  48.782  0.00  0.00            
ATOM   2966 HG21 ILE X 195      54.531  41.373  49.420  0.00  0.00            
ATOM   2967 HG22 ILE X 195      52.968  40.873  48.592  0.00  0.00            
ATOM   2968 HG23 ILE X 195      54.168  39.716  49.128  0.00  0.00            
ATOM   2969  CG1 ILE X 195      56.284  40.979  47.557  0.00  0.00            
ATOM   2970 HG12 ILE X 195      56.665  40.375  48.271  0.00  0.00            
ATOM   2971 HG13 ILE X 195      56.717  40.773  46.668  0.00  0.00            
ATOM   2972  CD1 ILE X 195      56.759  42.378  48.020  0.00  0.00            
ATOM   2973 HD11 ILE X 195      57.842  42.264  47.974  0.00  0.00            
ATOM   2974 HD12 ILE X 195      56.498  43.171  47.319  0.00  0.00            
ATOM   2975 HD13 ILE X 195      56.432  42.536  49.047  0.00  0.00            
ATOM   2976  C   ILE X 195      52.847  39.317  46.505  0.00  0.00            
ATOM   2977  O   ILE X 195      52.486  38.367  47.194  0.00  0.00            
ATOM   2978  N   GLN X 196      51.953  40.044  45.859  0.00  0.00            
ATOM   2979  H   GLN X 196      52.242  41.032  45.499  0.00  0.00            
ATOM   2980  CA  GLN X 196      50.495  39.733  45.843  0.00  0.00            
ATOM   2981  HA  GLN X 196      50.199  39.636  46.888  0.00  0.00            
ATOM   2982  CB  GLN X 196      49.612  40.811  45.362  0.00  0.00            
ATOM   2983  HB2 GLN X 196      49.957  41.004  44.346  0.00  0.00            
ATOM   2984  HB3 GLN X 196      48.565  40.511  45.317  0.00  0.00            
ATOM   2985  CG  GLN X 196      49.764  42.131  46.179  0.00  0.00            
ATOM   2986  HG2 GLN X 196      50.827  42.361  46.243  0.00  0.00            
ATOM   2987  HG3 GLN X 196      49.356  43.021  45.699  0.00  0.00            
ATOM   2988  CD  GLN X 196      49.174  42.069  47.544  0.00  0.00            
ATOM   2989  OE1 GLN X 196      48.513  41.170  47.947  0.00  0.00            
ATOM   2990  NE2 GLN X 196      49.422  43.113  48.307  0.00  0.00            
ATOM   2991 HE21 GLN X 196      48.964  43.153  49.295  0.00  0.00            
ATOM   2992 HE22 GLN X 196      50.039  43.854  48.007  0.00  0.00            
ATOM   2993  C   GLN X 196      50.081  38.433  45.177  0.00  0.00            
ATOM   2994  O   GLN X 196      49.155  37.781  45.695  0.00  0.00            
ATOM   2995  N   LEU X 197      50.857  37.949  44.227  0.00  0.00            
ATOM   2996  H   LEU X 197      51.709  38.527  43.869  0.00  0.00            
ATOM   2997  CA  LEU X 197      50.701  36.622  43.602  0.00  0.00            
ATOM   2998  HA  LEU X 197      49.662  36.294  43.579  0.00  0.00            
ATOM   2999  CB  LEU X 197      51.340  36.584  42.196  0.00  0.00            
ATOM   3000  HB2 LEU X 197      52.326  37.046  42.247  0.00  0.00            
ATOM   3001  HB3 LEU X 197      51.425  35.554  41.851  0.00  0.00            
ATOM   3002  CG  LEU X 197      50.712  37.505  41.164  0.00  0.00            
ATOM   3003  HG  LEU X 197      51.189  38.480  41.266  0.00  0.00            
ATOM   3004  CD1 LEU X 197      51.002  36.941  39.808  0.00  0.00            
ATOM   3005 HD11 LEU X 197      50.638  35.915  39.754  0.00  0.00            
ATOM   3006 HD12 LEU X 197      50.464  37.479  39.028  0.00  0.00            
ATOM   3007 HD13 LEU X 197      51.976  37.027  39.553  0.00  0.00            
ATOM   3008  CD2 LEU X 197      49.219  37.726  41.179  0.00  0.00            
ATOM   3009 HD21 LEU X 197      48.858  37.965  42.179  0.00  0.00            
ATOM   3010 HD22 LEU X 197      48.972  38.560  40.522  0.00  0.00            
ATOM   3011 HD23 LEU X 197      48.812  36.842  40.688  0.00  0.00            
ATOM   3012  C   LEU X 197      51.293  35.496  44.446  0.00  0.00            
ATOM   3013  O   LEU X 197      50.778  34.405  44.402  0.00  0.00            
ATOM   3014  N   LEU X 198      52.436  35.713  45.217  0.00  0.00            
ATOM   3015  H   LEU X 198      52.924  36.670  45.035  0.00  0.00            
ATOM   3016  CA  LEU X 198      52.744  34.779  46.311  0.00  0.00            
ATOM   3017  HA  LEU X 198      52.719  33.860  45.894  0.00  0.00            
ATOM   3018  CB  LEU X 198      54.095  35.133  46.971  0.00  0.00            
ATOM   3019  HB2 LEU X 198      54.777  35.281  46.133  0.00  0.00            
ATOM   3020  HB3 LEU X 198      53.944  36.042  47.552  0.00  0.00            
ATOM   3021  CG  LEU X 198      54.804  34.132  47.842  0.00  0.00            
ATOM   3022  HG  LEU X 198      54.056  33.774  48.549  0.00  0.00            
ATOM   3023  CD1 LEU X 198      55.245  32.977  46.957  0.00  0.00            
ATOM   3024 HD11 LEU X 198      55.596  32.194  47.490  0.00  0.00            
ATOM   3025 HD12 LEU X 198      54.512  32.622  46.360  0.00  0.00            
ATOM   3026 HD13 LEU X 198      55.981  33.302  46.346  0.00  0.00            
ATOM   3027  CD2 LEU X 198      56.061  34.683  48.602  0.00  0.00            
ATOM   3028 HD21 LEU X 198      56.609  35.188  47.807  0.00  0.00            
ATOM   3029 HD22 LEU X 198      55.811  35.386  49.397  0.00  0.00            
ATOM   3030 HD23 LEU X 198      56.584  33.772  48.892  0.00  0.00            
ATOM   3031  C   LEU X 198      51.648  34.757  47.418  0.00  0.00            
ATOM   3032  O   LEU X 198      51.328  33.720  48.012  0.00  0.00            
ATOM   3033  N   ASN X 199      51.020  35.929  47.612  0.00  0.00            
ATOM   3034  H   ASN X 199      51.318  36.800  47.027  0.00  0.00            
ATOM   3035  CA  ASN X 199      49.908  35.941  48.634  0.00  0.00            
ATOM   3036  HA  ASN X 199      50.290  35.358  49.472  0.00  0.00            
ATOM   3037  CB  ASN X 199      49.491  37.373  48.946  0.00  0.00            
ATOM   3038  HB2 ASN X 199      49.455  37.876  48.072  0.00  0.00            
ATOM   3039  HB3 ASN X 199      48.504  37.245  49.391  0.00  0.00            
ATOM   3040  CG  ASN X 199      50.298  38.192  49.858  0.00  0.00            
ATOM   3041  OD1 ASN X 199      50.915  37.609  50.780  0.00  0.00            
ATOM   3042  ND2 ASN X 199      50.182  39.511  49.722  0.00  0.00            
ATOM   3043 HD21 ASN X 199      50.588  40.078  50.560  0.00  0.00            
ATOM   3044 HD22 ASN X 199      49.442  39.992  49.082  0.00  0.00            
ATOM   3045  C   ASN X 199      48.638  35.095  48.214  0.00  0.00            
ATOM   3046  O   ASN X 199      48.182  34.369  49.038  0.00  0.00            
ATOM   3047  N   ALA X 200      48.239  35.216  46.925  0.00  0.00            
ATOM   3048  H   ALA X 200      48.612  36.003  46.270  0.00  0.00            
ATOM   3049  CA  ALA X 200      47.180  34.375  46.378  0.00  0.00            
ATOM   3050  HA  ALA X 200      46.300  34.717  46.922  0.00  0.00            
ATOM   3051  CB  ALA X 200      46.992  34.622  44.898  0.00  0.00            
ATOM   3052  HB1 ALA X 200      46.904  35.704  44.806  0.00  0.00            
ATOM   3053  HB2 ALA X 200      47.859  34.303  44.318  0.00  0.00            
ATOM   3054  HB3 ALA X 200      45.990  34.270  44.653  0.00  0.00            
ATOM   3055  C   ALA X 200      47.478  32.917  46.665  0.00  0.00            
ATOM   3056  O   ALA X 200      46.613  32.279  47.223  0.00  0.00            
ATOM   3057  N   VAL X 201      48.635  32.427  46.251  0.00  0.00            
ATOM   3058  H   VAL X 201      49.253  33.084  45.796  0.00  0.00            
ATOM   3059  CA  VAL X 201      49.107  31.027  46.353  0.00  0.00            
ATOM   3060  HA  VAL X 201      48.585  30.430  45.728  0.00  0.00            
ATOM   3061  CB  VAL X 201      50.579  30.929  45.894  0.00  0.00            
ATOM   3062  HB  VAL X 201      51.135  31.712  46.207  0.00  0.00            
ATOM   3063  CG1 VAL X 201      51.245  29.577  46.103  0.00  0.00            
ATOM   3064 HG11 VAL X 201      50.485  28.796  46.109  0.00  0.00            
ATOM   3065 HG12 VAL X 201      51.869  29.287  45.257  0.00  0.00            
ATOM   3066 HG13 VAL X 201      51.820  29.552  47.028  0.00  0.00            
ATOM   3067  CG2 VAL X 201      50.457  31.063  44.316  0.00  0.00            
ATOM   3068 HG21 VAL X 201      50.079  31.894  44.018  0.00  0.00            
ATOM   3069 HG22 VAL X 201      51.303  30.932  43.780  0.00  0.00            
ATOM   3070 HG23 VAL X 201      49.758  30.341  43.895  0.00  0.00            
ATOM   3071  C   VAL X 201      48.921  30.671  47.892  0.00  0.00            
ATOM   3072  O   VAL X 201      48.230  29.713  48.209  0.00  0.00            
ATOM   3073  N   SER X 202      49.498  31.547  48.757  0.00  0.00            
ATOM   3074  H   SER X 202      50.123  32.334  48.336  0.00  0.00            
ATOM   3075  CA  SER X 202      49.528  31.401  50.245  0.00  0.00            
ATOM   3076  HA  SER X 202      50.092  30.519  50.548  0.00  0.00            
ATOM   3077  CB  SER X 202      50.083  32.659  50.929  0.00  0.00            
ATOM   3078  HB2 SER X 202      49.695  33.502  50.530  0.00  0.00            
ATOM   3079  HB3 SER X 202      49.979  32.564  51.930  0.00  0.00            
ATOM   3080  OG  SER X 202      51.448  32.794  50.532  0.00  0.00            
ATOM   3081  HG  SER X 202      51.559  32.967  49.543  0.00  0.00            
ATOM   3082  C   SER X 202      48.165  31.249  50.873  0.00  0.00            
ATOM   3083  O   SER X 202      48.024  30.451  51.830  0.00  0.00            
ATOM   3084  N   ARG X 203      47.228  32.112  50.375  0.00  0.00            
ATOM   3085  H   ARG X 203      47.480  32.761  49.537  0.00  0.00            
ATOM   3086  CA  ARG X 203      45.767  32.067  50.728  0.00  0.00            
ATOM   3087  HA  ARG X 203      45.710  31.970  51.812  0.00  0.00            
ATOM   3088  CB  ARG X 203      45.196  33.426  50.351  0.00  0.00            
ATOM   3089  HB2 ARG X 203      45.499  33.588  49.316  0.00  0.00            
ATOM   3090  HB3 ARG X 203      44.113  33.497  50.457  0.00  0.00            
ATOM   3091  CG  ARG X 203      45.909  34.518  51.168  0.00  0.00            
ATOM   3092  HG2 ARG X 203      45.813  34.480  52.253  0.00  0.00            
ATOM   3093  HG3 ARG X 203      46.992  34.421  51.087  0.00  0.00            
ATOM   3094  CD  ARG X 203      45.453  35.912  50.721  0.00  0.00            
ATOM   3095  HD2 ARG X 203      45.639  36.076  49.660  0.00  0.00            
ATOM   3096  HD3 ARG X 203      44.487  36.102  50.943  0.00  0.00            
ATOM   3097  NE  ARG X 203      46.272  36.987  51.334  0.00  0.00            
ATOM   3098  HE  ARG X 203      46.729  36.644  52.262  0.00  0.00            
ATOM   3099  CZ  ARG X 203      46.157  38.289  51.213  0.00  0.00            
ATOM   3100  NH1 ARG X 203      45.325  38.685  50.266  0.00  0.00            
ATOM   3101 HH11 ARG X 203      44.495  38.002  50.084  0.00  0.00            
ATOM   3102 HH12 ARG X 203      45.163  39.743  50.063  0.00  0.00            
ATOM   3103  NH2 ARG X 203      46.683  39.237  51.919  0.00  0.00            
ATOM   3104 HH21 ARG X 203      47.142  38.926  52.858  0.00  0.00            
ATOM   3105 HH22 ARG X 203      46.406  40.243  51.605  0.00  0.00            
ATOM   3106  C   ARG X 203      44.998  30.845  50.090  0.00  0.00            
ATOM   3107  O   ARG X 203      44.160  30.241  50.752  0.00  0.00            
ATOM   3108  N   VAL X 204      45.313  30.402  48.817  0.00  0.00            
ATOM   3109  H   VAL X 204      45.902  31.004  48.260  0.00  0.00            
ATOM   3110  CA  VAL X 204      44.737  29.187  48.188  0.00  0.00            
ATOM   3111  HA  VAL X 204      43.745  29.328  48.316  0.00  0.00            
ATOM   3112  CB  VAL X 204      45.087  28.992  46.662  0.00  0.00            
ATOM   3113  HB  VAL X 204      46.113  29.355  46.597  0.00  0.00            
ATOM   3114  CG1 VAL X 204      45.095  27.541  46.146  0.00  0.00            
ATOM   3115 HG11 VAL X 204      45.859  26.915  46.606  0.00  0.00            
ATOM   3116 HG12 VAL X 204      44.139  27.041  46.305  0.00  0.00            
ATOM   3117 HG13 VAL X 204      45.362  27.670  45.097  0.00  0.00            
ATOM   3118  CG2 VAL X 204      44.213  29.979  45.874  0.00  0.00            
ATOM   3119 HG21 VAL X 204      44.235  29.925  44.786  0.00  0.00            
ATOM   3120 HG22 VAL X 204      43.236  29.933  46.125  0.00  0.00            
ATOM   3121 HG23 VAL X 204      44.513  31.025  45.939  0.00  0.00            
ATOM   3122  C   VAL X 204      45.008  27.940  49.022  0.00  0.00            
ATOM   3123  O   VAL X 204      44.082  27.235  49.354  0.00  0.00            
ATOM   3124  N   GLU X 205      46.215  27.872  49.505  0.00  0.00            
ATOM   3125  H   GLU X 205      47.079  28.407  49.111  0.00  0.00            
ATOM   3126  CA  GLU X 205      46.778  26.782  50.368  0.00  0.00            
ATOM   3127  HA  GLU X 205      46.673  25.822  49.864  0.00  0.00            
ATOM   3128  CB  GLU X 205      48.248  27.104  50.647  0.00  0.00            
ATOM   3129  HB2 GLU X 205      48.623  27.389  49.754  0.00  0.00            
ATOM   3130  HB3 GLU X 205      48.209  27.918  51.243  0.00  0.00            
ATOM   3131  CG  GLU X 205      49.047  25.861  51.192  0.00  0.00            
ATOM   3132  HG2 GLU X 205      48.653  25.014  50.809  0.00  0.00            
ATOM   3133  HG3 GLU X 205      49.999  25.991  50.879  0.00  0.00            
ATOM   3134  CD  GLU X 205      49.025  25.852  52.735  0.00  0.00            
ATOM   3135  OE1 GLU X 205      49.726  24.984  53.299  0.00  0.00            
ATOM   3136  OE2 GLU X 205      48.455  26.714  53.411  0.00  0.00            
ATOM   3137  C   GLU X 205      46.004  26.751  51.684  0.00  0.00            
ATOM   3138  O   GLU X 205      45.935  25.673  52.246  0.00  0.00            
ATOM   3139  N   ARG X 206      45.418  27.894  52.343  0.00  0.00            
ATOM   3140  H   ARG X 206      45.653  28.856  51.888  0.00  0.00            
ATOM   3141  CA  ARG X 206      44.488  27.813  53.504  0.00  0.00            
ATOM   3142  HA  ARG X 206      44.821  26.948  54.077  0.00  0.00            
ATOM   3143  CB  ARG X 206      44.590  29.108  54.328  0.00  0.00            
ATOM   3144  HB2 ARG X 206      44.642  29.909  53.714  0.00  0.00            
ATOM   3145  HB3 ARG X 206      43.719  29.196  54.977  0.00  0.00            
ATOM   3146  CG  ARG X 206      45.871  28.981  55.092  0.00  0.00            
ATOM   3147  HG2 ARG X 206      46.722  28.862  54.421  0.00  0.00            
ATOM   3148  HG3 ARG X 206      46.054  29.894  55.660  0.00  0.00            
ATOM   3149  CD  ARG X 206      45.896  27.923  56.185  0.00  0.00            
ATOM   3150  HD2 ARG X 206      46.413  28.358  57.040  0.00  0.00            
ATOM   3151  HD3 ARG X 206      44.937  27.716  56.427  0.00  0.00            
ATOM   3152  NE  ARG X 206      46.712  26.769  55.772  0.00  0.00            
ATOM   3153  HE  ARG X 206      47.052  26.823  54.738  0.00  0.00            
ATOM   3154  CZ  ARG X 206      47.578  26.020  56.461  0.00  0.00            
ATOM   3155  NH1 ARG X 206      47.542  26.125  57.730  0.00  0.00            
ATOM   3156 HH11 ARG X 206      47.031  27.002  58.127  0.00  0.00            
ATOM   3157 HH12 ARG X 206      48.357  25.736  58.340  0.00  0.00            
ATOM   3158  NH2 ARG X 206      48.411  25.236  55.885  0.00  0.00            
ATOM   3159 HH21 ARG X 206      48.467  25.226  54.796  0.00  0.00            
ATOM   3160 HH22 ARG X 206      49.034  24.586  56.498  0.00  0.00            
ATOM   3161  C   ARG X 206      43.027  27.456  53.152  0.00  0.00            
ATOM   3162  O   ARG X 206      42.326  27.326  54.122  0.00  0.00            
ATOM   3163  N   ALA X 207      42.662  27.482  51.863  0.00  0.00            
ATOM   3164  H   ALA X 207      43.398  27.787  51.118  0.00  0.00            
ATOM   3165  CA  ALA X 207      41.256  27.448  51.481  0.00  0.00            
ATOM   3166  HA  ALA X 207      40.705  27.834  52.338  0.00  0.00            
ATOM   3167  CB  ALA X 207      41.052  28.409  50.313  0.00  0.00            
ATOM   3168  HB1 ALA X 207      40.006  28.398  50.008  0.00  0.00            
ATOM   3169  HB2 ALA X 207      41.316  29.436  50.564  0.00  0.00            
ATOM   3170  HB3 ALA X 207      41.709  28.019  49.534  0.00  0.00            
ATOM   3171  C   ALA X 207      40.825  26.037  51.094  0.00  0.00            
ATOM   3172  O   ALA X 207      39.703  25.594  51.420  0.00  0.00            
ATOM   3173  N   LEU X 208      41.730  25.312  50.459  0.00  0.00            
ATOM   3174  H   LEU X 208      42.588  25.842  50.046  0.00  0.00            
ATOM   3175  CA  LEU X 208      41.485  23.959  49.831  0.00  0.00            
ATOM   3176  HA  LEU X 208      40.867  24.095  48.944  0.00  0.00            
ATOM   3177  CB  LEU X 208      42.788  23.418  49.257  0.00  0.00            
ATOM   3178  HB2 LEU X 208      43.546  23.168  49.999  0.00  0.00            
ATOM   3179  HB3 LEU X 208      42.444  22.454  48.882  0.00  0.00            
ATOM   3180  CG  LEU X 208      43.492  24.079  48.094  0.00  0.00            
ATOM   3181  HG  LEU X 208      44.060  24.918  48.496  0.00  0.00            
ATOM   3182  CD1 LEU X 208      44.474  23.128  47.425  0.00  0.00            
ATOM   3183 HD11 LEU X 208      43.904  22.292  47.021  0.00  0.00            
ATOM   3184 HD12 LEU X 208      45.137  23.681  46.760  0.00  0.00            
ATOM   3185 HD13 LEU X 208      45.090  22.779  48.146  0.00  0.00            
ATOM   3186  CD2 LEU X 208      42.614  24.559  47.007  0.00  0.00            
ATOM   3187 HD21 LEU X 208      41.920  23.791  46.664  0.00  0.00            
ATOM   3188 HD22 LEU X 208      42.057  25.458  47.269  0.00  0.00            
ATOM   3189 HD23 LEU X 208      43.246  24.827  46.160  0.00  0.00            
ATOM   3190  C   LEU X 208      40.816  23.010  50.822  0.00  0.00            
ATOM   3191  O   LEU X 208      39.907  22.366  50.321  0.00  0.00            
ATOM   3192  N   PRO X 209      41.166  22.825  52.086  0.00  0.00            
ATOM   3193  CD  PRO X 209      42.383  23.287  52.754  0.00  0.00            
ATOM   3194  HD2 PRO X 209      42.226  24.211  53.310  0.00  0.00            
ATOM   3195  HD3 PRO X 209      43.194  23.347  52.028  0.00  0.00            
ATOM   3196  CG  PRO X 209      42.731  22.271  53.749  0.00  0.00            
ATOM   3197  HG2 PRO X 209      43.282  22.613  54.625  0.00  0.00            
ATOM   3198  HG3 PRO X 209      43.289  21.500  53.217  0.00  0.00            
ATOM   3199  CB  PRO X 209      41.415  21.632  54.205  0.00  0.00            
ATOM   3200  HB2 PRO X 209      41.005  22.189  54.941  0.00  0.00            
ATOM   3201  HB3 PRO X 209      41.637  20.703  54.534  0.00  0.00            
ATOM   3202  CA  PRO X 209      40.598  21.691  52.888  0.00  0.00            
ATOM   3203  HA  PRO X 209      40.792  20.832  52.393  0.00  0.00            
ATOM   3204  C   PRO X 209      39.127  21.914  53.218  0.00  0.00            
ATOM   3205  O   PRO X 209      38.428  21.001  53.629  0.00  0.00            
ATOM   3206  N   LYS X 210      38.653  23.129  53.092  0.00  0.00            
ATOM   3207  H   LYS X 210      39.288  23.945  52.747  0.00  0.00            
ATOM   3208  CA  LYS X 210      37.221  23.470  53.162  0.00  0.00            
ATOM   3209  HA  LYS X 210      36.602  22.650  53.524  0.00  0.00            
ATOM   3210  CB  LYS X 210      36.951  24.465  54.275  0.00  0.00            
ATOM   3211  HB2 LYS X 210      37.369  25.438  54.017  0.00  0.00            
ATOM   3212  HB3 LYS X 210      35.884  24.689  54.263  0.00  0.00            
ATOM   3213  CG  LYS X 210      37.378  24.081  55.693  0.00  0.00            
ATOM   3214  HG2 LYS X 210      38.391  23.699  55.566  0.00  0.00            
ATOM   3215  HG3 LYS X 210      37.317  24.909  56.399  0.00  0.00            
ATOM   3216  CD  LYS X 210      36.682  22.804  56.258  0.00  0.00            
ATOM   3217  HD2 LYS X 210      35.664  23.099  56.513  0.00  0.00            
ATOM   3218  HD3 LYS X 210      36.668  22.026  55.614  0.00  0.00            
ATOM   3219  CE  LYS X 210      37.568  22.199  57.362  0.00  0.00            
ATOM   3220  HE2 LYS X 210      37.098  21.258  57.648  0.00  0.00            
ATOM   3221  HE3 LYS X 210      38.546  21.899  56.986  0.00  0.00            
ATOM   3222  NZ  LYS X 210      37.737  23.114  58.534  0.00  0.00            
ATOM   3223  HZ1 LYS X 210      38.428  23.932  58.333  0.00  0.00            
ATOM   3224  HZ2 LYS X 210      36.832  23.648  58.825  0.00  0.00            
ATOM   3225  HZ3 LYS X 210      38.148  22.779  59.486  0.00  0.00            
ATOM   3226  C   LYS X 210      36.596  23.737  51.744  0.00  0.00            
ATOM   3227  O   LYS X 210      35.350  23.960  51.656  0.00  0.00            
ATOM   3228  N   LEU X 211      37.324  23.793  50.656  0.00  0.00            
ATOM   3229  H   LEU X 211      38.289  23.548  50.825  0.00  0.00            
ATOM   3230  CA  LEU X 211      36.927  24.095  49.299  0.00  0.00            
ATOM   3231  HA  LEU X 211      36.285  24.976  49.278  0.00  0.00            
ATOM   3232  CB  LEU X 211      38.176  24.351  48.384  0.00  0.00            
ATOM   3233  HB2 LEU X 211      38.842  25.104  48.806  0.00  0.00            
ATOM   3234  HB3 LEU X 211      38.685  23.389  48.323  0.00  0.00            
ATOM   3235  CG  LEU X 211      37.636  24.748  46.946  0.00  0.00            
ATOM   3236  HG  LEU X 211      36.814  24.149  46.556  0.00  0.00            
ATOM   3237  CD1 LEU X 211      37.229  26.215  47.049  0.00  0.00            
ATOM   3238 HD11 LEU X 211      38.184  26.701  47.247  0.00  0.00            
ATOM   3239 HD12 LEU X 211      36.853  26.481  46.207  0.00  0.00            
ATOM   3240 HD13 LEU X 211      36.551  26.464  47.755  0.00  0.00            
ATOM   3241  CD2 LEU X 211      38.833  24.635  45.957  0.00  0.00            
ATOM   3242 HD21 LEU X 211      39.702  25.065  46.456  0.00  0.00            
ATOM   3243 HD22 LEU X 211      39.159  23.636  45.668  0.00  0.00            
ATOM   3244 HD23 LEU X 211      38.556  25.154  45.039  0.00  0.00            
ATOM   3245  C   LEU X 211      36.091  23.009  48.722  0.00  0.00            
ATOM   3246  O   LEU X 211      36.622  21.891  48.408  0.00  0.00            
ATOM   3247  N   THR X 212      34.781  23.159  48.657  0.00  0.00            
ATOM   3248  H   THR X 212      34.430  24.133  48.997  0.00  0.00            
ATOM   3249  CA  THR X 212      33.829  22.115  48.263  0.00  0.00            
ATOM   3250  HA  THR X 212      34.441  21.214  48.236  0.00  0.00            
ATOM   3251  CB  THR X 212      32.756  21.880  49.316  0.00  0.00            
ATOM   3252  HB  THR X 212      32.035  21.128  48.996  0.00  0.00            
ATOM   3253  CG2 THR X 212      33.195  21.456  50.721  0.00  0.00            
ATOM   3254 HG21 THR X 212      34.029  22.076  51.053  0.00  0.00            
ATOM   3255 HG22 THR X 212      32.332  21.413  51.386  0.00  0.00            
ATOM   3256 HG23 THR X 212      33.650  20.465  50.725  0.00  0.00            
ATOM   3257  OG1 THR X 212      32.010  23.047  49.616  0.00  0.00            
ATOM   3258  HG1 THR X 212      31.367  23.265  48.764  0.00  0.00            
ATOM   3259  C   THR X 212      33.145  22.260  46.876  0.00  0.00            
ATOM   3260  O   THR X 212      32.465  21.322  46.454  0.00  0.00            
ATOM   3261  N   VAL X 213      33.470  23.388  46.198  0.00  0.00            
ATOM   3262  H   VAL X 213      34.129  24.090  46.710  0.00  0.00            
ATOM   3263  CA  VAL X 213      32.788  23.754  44.920  0.00  0.00            
ATOM   3264  HA  VAL X 213      31.715  23.776  45.108  0.00  0.00            
ATOM   3265  CB  VAL X 213      33.154  25.172  44.401  0.00  0.00            
ATOM   3266  HB  VAL X 213      33.101  25.821  45.275  0.00  0.00            
ATOM   3267  CG1 VAL X 213      34.612  25.344  43.881  0.00  0.00            
ATOM   3268 HG11 VAL X 213      34.737  24.857  42.914  0.00  0.00            
ATOM   3269 HG12 VAL X 213      34.838  26.402  43.745  0.00  0.00            
ATOM   3270 HG13 VAL X 213      35.357  25.051  44.621  0.00  0.00            
ATOM   3271  CG2 VAL X 213      32.182  25.878  43.447  0.00  0.00            
ATOM   3272 HG21 VAL X 213      32.673  26.792  43.111  0.00  0.00            
ATOM   3273 HG22 VAL X 213      32.131  25.215  42.687  0.00  0.00            
ATOM   3274 HG23 VAL X 213      31.201  26.129  43.850  0.00  0.00            
ATOM   3275  C   VAL X 213      33.192  22.701  43.845  0.00  0.00            
ATOM   3276  O   VAL X 213      34.379  22.366  43.838  0.00  0.00            
ATOM   3277  N   PRO X 214      32.275  22.224  43.029  0.00  0.00            
ATOM   3278  CD  PRO X 214      30.754  22.334  43.218  0.00  0.00            
ATOM   3279  HD2 PRO X 214      30.507  23.295  42.768  0.00  0.00            
ATOM   3280  HD3 PRO X 214      30.344  22.388  44.227  0.00  0.00            
ATOM   3281  CG  PRO X 214      30.139  21.258  42.419  0.00  0.00            
ATOM   3282  HG2 PRO X 214      29.168  21.660  42.169  0.00  0.00            
ATOM   3283  HG3 PRO X 214      30.046  20.367  43.021  0.00  0.00            
ATOM   3284  CB  PRO X 214      31.173  21.079  41.307  0.00  0.00            
ATOM   3285  HB2 PRO X 214      30.947  21.865  40.602  0.00  0.00            
ATOM   3286  HB3 PRO X 214      30.998  20.170  40.750  0.00  0.00            
ATOM   3287  CA  PRO X 214      32.553  21.337  41.930  0.00  0.00            
ATOM   3288  HA  PRO X 214      32.952  20.400  42.288  0.00  0.00            
ATOM   3289  C   PRO X 214      33.506  22.073  40.859  0.00  0.00            
ATOM   3290  O   PRO X 214      33.160  23.211  40.511  0.00  0.00            
ATOM   3291  N   PHE X 215      34.557  21.359  40.352  0.00  0.00            
ATOM   3292  H   PHE X 215      34.739  20.325  40.644  0.00  0.00            
ATOM   3293  CA  PHE X 215      35.455  21.910  39.320  0.00  0.00            
ATOM   3294  HA  PHE X 215      34.714  22.477  38.758  0.00  0.00            
ATOM   3295  CB  PHE X 215      36.507  22.823  40.106  0.00  0.00            
ATOM   3296  HB2 PHE X 215      37.093  23.281  39.309  0.00  0.00            
ATOM   3297  HB3 PHE X 215      36.017  23.583  40.714  0.00  0.00            
ATOM   3298  CG  PHE X 215      37.564  22.161  40.973  0.00  0.00            
ATOM   3299  CD1 PHE X 215      38.828  21.865  40.363  0.00  0.00            
ATOM   3300  HD1 PHE X 215      38.948  22.100  39.305  0.00  0.00            
ATOM   3301  CE1 PHE X 215      39.864  21.271  41.087  0.00  0.00            
ATOM   3302  HE1 PHE X 215      40.776  20.916  40.607  0.00  0.00            
ATOM   3303  CZ  PHE X 215      39.625  21.036  42.447  0.00  0.00            
ATOM   3304  HZ  PHE X 215      40.440  20.727  43.101  0.00  0.00            
ATOM   3305  CE2 PHE X 215      38.361  21.355  43.047  0.00  0.00            
ATOM   3306  HE2 PHE X 215      38.105  21.193  44.011  0.00  0.00            
ATOM   3307  CD2 PHE X 215      37.325  21.793  42.279  0.00  0.00            
ATOM   3308  HD2 PHE X 215      36.391  22.024  42.792  0.00  0.00            
ATOM   3309  C   PHE X 215      36.046  20.996  38.284  0.00  0.00            
ATOM   3310  O   PHE X 215      36.618  19.915  38.542  0.00  0.00            
ATOM   3311  N   LEU X 216      35.970  21.505  37.044  0.00  0.00            
ATOM   3312  H   LEU X 216      35.561  22.510  36.938  0.00  0.00            
ATOM   3313  CA  LEU X 216      36.856  21.104  35.963  0.00  0.00            
ATOM   3314  HA  LEU X 216      37.107  20.052  36.105  0.00  0.00            
ATOM   3315  CB  LEU X 216      36.094  21.354  34.626  0.00  0.00            
ATOM   3316  HB2 LEU X 216      35.125  20.860  34.566  0.00  0.00            
ATOM   3317  HB3 LEU X 216      36.069  22.439  34.732  0.00  0.00            
ATOM   3318  CG  LEU X 216      36.905  20.995  33.311  0.00  0.00            
ATOM   3319  HG  LEU X 216      37.803  21.608  33.387  0.00  0.00            
ATOM   3320  CD1 LEU X 216      37.234  19.496  33.175  0.00  0.00            
ATOM   3321 HD11 LEU X 216      37.946  19.051  33.869  0.00  0.00            
ATOM   3322 HD12 LEU X 216      36.341  18.908  33.389  0.00  0.00            
ATOM   3323 HD13 LEU X 216      37.523  19.254  32.238  0.00  0.00            
ATOM   3324  CD2 LEU X 216      36.070  21.501  32.095  0.00  0.00            
ATOM   3325 HD21 LEU X 216      35.462  22.359  32.383  0.00  0.00            
ATOM   3326 HD22 LEU X 216      36.707  21.727  31.240  0.00  0.00            
ATOM   3327 HD23 LEU X 216      35.465  20.674  31.723  0.00  0.00            
ATOM   3328  C   LEU X 216      38.229  21.896  36.083  0.00  0.00            
ATOM   3329  O   LEU X 216      38.237  23.122  36.124  0.00  0.00            
ATOM   3330  N   LEU X 217      39.286  21.120  35.997  0.00  0.00            
ATOM   3331  H   LEU X 217      39.120  20.049  35.881  0.00  0.00            
ATOM   3332  CA  LEU X 217      40.662  21.630  35.901  0.00  0.00            
ATOM   3333  HA  LEU X 217      40.720  22.717  35.838  0.00  0.00            
ATOM   3334  CB  LEU X 217      41.389  21.224  37.170  0.00  0.00            
ATOM   3335  HB2 LEU X 217      40.955  21.808  37.982  0.00  0.00            
ATOM   3336  HB3 LEU X 217      41.132  20.250  37.587  0.00  0.00            
ATOM   3337  CG  LEU X 217      42.848  21.390  37.334  0.00  0.00            
ATOM   3338  HG  LEU X 217      43.441  21.040  36.489  0.00  0.00            
ATOM   3339  CD1 LEU X 217      43.138  22.832  37.530  0.00  0.00            
ATOM   3340 HD11 LEU X 217      42.834  23.432  36.672  0.00  0.00            
ATOM   3341 HD12 LEU X 217      42.664  23.213  38.435  0.00  0.00            
ATOM   3342 HD13 LEU X 217      44.130  23.022  37.567  0.00  0.00            
ATOM   3343  CD2 LEU X 217      43.261  20.599  38.649  0.00  0.00            
ATOM   3344 HD21 LEU X 217      42.609  20.930  39.457  0.00  0.00            
ATOM   3345 HD22 LEU X 217      43.238  19.513  38.554  0.00  0.00            
ATOM   3346 HD23 LEU X 217      44.285  20.851  38.924  0.00  0.00            
ATOM   3347  C   LEU X 217      41.204  21.065  34.571  0.00  0.00            
ATOM   3348  O   LEU X 217      41.098  19.880  34.212  0.00  0.00            
ATOM   3349  N   LEU X 218      41.792  22.029  33.789  0.00  0.00            
ATOM   3350  H   LEU X 218      41.576  23.088  33.927  0.00  0.00            
ATOM   3351  CA  LEU X 218      42.545  21.818  32.435  0.00  0.00            
ATOM   3352  HA  LEU X 218      42.550  20.746  32.236  0.00  0.00            
ATOM   3353  CB  LEU X 218      41.871  22.595  31.380  0.00  0.00            
ATOM   3354  HB2 LEU X 218      42.023  23.623  31.708  0.00  0.00            
ATOM   3355  HB3 LEU X 218      42.399  22.473  30.434  0.00  0.00            
ATOM   3356  CG  LEU X 218      40.367  22.332  31.143  0.00  0.00            
ATOM   3357  HG  LEU X 218      39.805  22.456  32.068  0.00  0.00            
ATOM   3358  CD1 LEU X 218      39.771  23.238  30.040  0.00  0.00            
ATOM   3359 HD11 LEU X 218      40.260  24.119  29.977  0.00  0.00            
ATOM   3360 HD12 LEU X 218      39.752  22.791  29.135  0.00  0.00            
ATOM   3361 HD13 LEU X 218      38.825  23.502  30.276  0.00  0.00            
ATOM   3362  CD2 LEU X 218      40.125  20.885  30.687  0.00  0.00            
ATOM   3363 HD21 LEU X 218      40.714  20.106  31.171  0.00  0.00            
ATOM   3364 HD22 LEU X 218      39.056  20.674  30.727  0.00  0.00            
ATOM   3365 HD23 LEU X 218      40.424  20.689  29.658  0.00  0.00            
ATOM   3366  C   LEU X 218      44.021  22.242  32.763  0.00  0.00            
ATOM   3367  O   LEU X 218      44.253  23.316  33.264  0.00  0.00            
ATOM   3368  N   GLN X 219      45.028  21.446  32.382  0.00  0.00            
ATOM   3369  H   GLN X 219      44.792  20.517  31.864  0.00  0.00            
ATOM   3370  CA  GLN X 219      46.426  21.962  32.555  0.00  0.00            
ATOM   3371  HA  GLN X 219      46.575  22.997  32.248  0.00  0.00            
ATOM   3372  CB  GLN X 219      46.888  21.653  33.939  0.00  0.00            
ATOM   3373  HB2 GLN X 219      46.095  21.771  34.678  0.00  0.00            
ATOM   3374  HB3 GLN X 219      47.201  20.746  33.961  0.00  0.00            
ATOM   3375  CG  GLN X 219      48.042  22.570  34.412  0.00  0.00            
ATOM   3376  HG2 GLN X 219      47.953  23.531  34.114  0.00  0.00            
ATOM   3377  HG3 GLN X 219      48.069  22.553  35.501  0.00  0.00            
ATOM   3378  CD  GLN X 219      49.383  22.070  34.005  0.00  0.00            
ATOM   3379  OE1 GLN X 219      49.670  20.917  33.820  0.00  0.00            
ATOM   3380  NE2 GLN X 219      50.452  22.800  33.854  0.00  0.00            
ATOM   3381 HE21 GLN X 219      51.388  22.391  33.474  0.00  0.00            
ATOM   3382 HE22 GLN X 219      50.371  23.742  34.210  0.00  0.00            
ATOM   3383  C   GLN X 219      47.232  21.201  31.472  0.00  0.00            
ATOM   3384  O   GLN X 219      46.822  20.147  30.971  0.00  0.00            
ATOM   3385  N   GLY X 220      48.323  21.853  31.074  0.00  0.00            
ATOM   3386  H   GLY X 220      48.522  22.829  31.517  0.00  0.00            
ATOM   3387  CA  GLY X 220      49.317  21.380  30.090  0.00  0.00            
ATOM   3388  HA2 GLY X 220      48.964  20.596  29.421  0.00  0.00            
ATOM   3389  HA3 GLY X 220      49.570  22.188  29.539  0.00  0.00            
ATOM   3390  C   GLY X 220      50.637  20.980  30.708  0.00  0.00            
ATOM   3391  O   GLY X 220      51.360  21.724  31.390  0.00  0.00            
ATOM   3392  N   SER X 221      50.972  19.730  30.357  0.00  0.00            
ATOM   3393  H   SER X 221      50.403  19.164  29.619  0.00  0.00            
ATOM   3394  CA  SER X 221      52.142  19.085  31.051  0.00  0.00            
ATOM   3395  HA  SER X 221      51.944  19.148  32.121  0.00  0.00            
ATOM   3396  CB  SER X 221      52.073  17.644  30.922  0.00  0.00            
ATOM   3397  HB2 SER X 221      52.730  17.250  31.580  0.00  0.00            
ATOM   3398  HB3 SER X 221      51.045  17.299  31.040  0.00  0.00            
ATOM   3399  OG  SER X 221      52.432  17.308  29.598  0.00  0.00            
ATOM   3400  HG  SER X 221      53.517  17.296  29.702  0.00  0.00            
ATOM   3401  C   SER X 221      53.515  19.746  30.767  0.00  0.00            
ATOM   3402  O   SER X 221      54.438  19.697  31.617  0.00  0.00            
ATOM   3403  N   ALA X 222      53.628  20.463  29.687  0.00  0.00            
ATOM   3404  H   ALA X 222      52.814  20.814  29.204  0.00  0.00            
ATOM   3405  CA  ALA X 222      54.893  21.206  29.317  0.00  0.00            
ATOM   3406  HA  ALA X 222      55.697  20.720  29.686  0.00  0.00            
ATOM   3407  CB  ALA X 222      54.953  21.103  27.789  0.00  0.00            
ATOM   3408  HB1 ALA X 222      55.836  21.441  27.432  0.00  0.00            
ATOM   3409  HB2 ALA X 222      54.796  20.157  27.472  0.00  0.00            
ATOM   3410  HB3 ALA X 222      54.215  21.755  27.321  0.00  0.00            
ATOM   3411  C   ALA X 222      54.961  22.657  29.824  0.00  0.00            
ATOM   3412  O   ALA X 222      56.064  23.141  29.795  0.00  0.00            
ATOM   3413  N   ASP X 223      53.868  23.160  30.464  0.00  0.00            
ATOM   3414  H   ASP X 223      53.180  22.437  30.619  0.00  0.00            
ATOM   3415  CA  ASP X 223      53.764  24.494  31.082  0.00  0.00            
ATOM   3416  HA  ASP X 223      53.651  25.176  30.346  0.00  0.00            
ATOM   3417  CB  ASP X 223      52.513  24.585  31.880  0.00  0.00            
ATOM   3418  HB2 ASP X 223      51.690  24.081  31.365  0.00  0.00            
ATOM   3419  HB3 ASP X 223      52.688  23.975  32.773  0.00  0.00            
ATOM   3420  CG  ASP X 223      52.011  25.930  32.226  0.00  0.00            
ATOM   3421  OD1 ASP X 223      52.705  26.997  32.002  0.00  0.00            
ATOM   3422  OD2 ASP X 223      50.826  26.019  32.841  0.00  0.00            
ATOM   3423  C   ASP X 223      54.986  24.834  32.035  0.00  0.00            
ATOM   3424  O   ASP X 223      55.389  23.999  32.889  0.00  0.00            
ATOM   3425  N   ARG X 224      55.428  26.097  31.978  0.00  0.00            
ATOM   3426  H   ARG X 224      54.877  26.825  31.384  0.00  0.00            
ATOM   3427  CA  ARG X 224      56.679  26.658  32.571  0.00  0.00            
ATOM   3428  HA  ARG X 224      57.305  25.844  32.937  0.00  0.00            
ATOM   3429  CB  ARG X 224      57.500  27.293  31.426  0.00  0.00            
ATOM   3430  HB2 ARG X 224      56.804  27.953  30.909  0.00  0.00            
ATOM   3431  HB3 ARG X 224      58.288  27.797  31.985  0.00  0.00            
ATOM   3432  CG  ARG X 224      58.222  26.474  30.286  0.00  0.00            
ATOM   3433  HG2 ARG X 224      57.462  26.139  29.579  0.00  0.00            
ATOM   3434  HG3 ARG X 224      58.768  27.104  29.716  0.00  0.00            
ATOM   3435  CD  ARG X 224      59.158  25.340  30.636  0.00  0.00            
ATOM   3436  HD2 ARG X 224      59.752  25.056  29.767  0.00  0.00            
ATOM   3437  HD3 ARG X 224      59.801  25.736  31.422  0.00  0.00            
ATOM   3438  NE  ARG X 224      58.378  24.194  31.110  0.00  0.00            
ATOM   3439  HE  ARG X 224      57.300  24.223  30.951  0.00  0.00            
ATOM   3440  CZ  ARG X 224      58.812  23.026  31.578  0.00  0.00            
ATOM   3441  NH1 ARG X 224      60.041  22.677  31.495  0.00  0.00            
ATOM   3442 HH11 ARG X 224      60.861  23.232  31.040  0.00  0.00            
ATOM   3443 HH12 ARG X 224      60.327  21.826  32.114  0.00  0.00            
ATOM   3444  NH2 ARG X 224      57.972  22.257  32.169  0.00  0.00            
ATOM   3445 HH21 ARG X 224      57.054  22.747  32.492  0.00  0.00            
ATOM   3446 HH22 ARG X 224      58.283  21.261  32.486  0.00  0.00            
ATOM   3447  C   ARG X 224      56.446  27.773  33.598  0.00  0.00            
ATOM   3448  O   ARG X 224      57.189  27.857  34.566  0.00  0.00            
ATOM   3449  N   LEU X 225      55.347  28.506  33.386  0.00  0.00            
ATOM   3450  H   LEU X 225      54.719  28.274  32.630  0.00  0.00            
ATOM   3451  CA  LEU X 225      54.883  29.576  34.319  0.00  0.00            
ATOM   3452  HA  LEU X 225      55.648  30.265  34.677  0.00  0.00            
ATOM   3453  CB  LEU X 225      53.756  30.448  33.706  0.00  0.00            
ATOM   3454  HB2 LEU X 225      53.095  29.727  33.224  0.00  0.00            
ATOM   3455  HB3 LEU X 225      53.138  30.994  34.419  0.00  0.00            
ATOM   3456  CG  LEU X 225      54.254  31.483  32.619  0.00  0.00            
ATOM   3457  HG  LEU X 225      55.172  30.898  31.845  0.00  0.00            
ATOM   3458  CD1 LEU X 225      53.062  32.052  31.854  0.00  0.00            
ATOM   3459 HD11 LEU X 225      52.696  31.313  31.270  0.00  0.00            
ATOM   3460 HD12 LEU X 225      52.282  32.494  32.475  0.00  0.00            
ATOM   3461 HD13 LEU X 225      53.334  32.898  31.223  0.00  0.00            
ATOM   3462  CD2 LEU X 225      55.044  32.729  33.148  0.00  0.00            
ATOM   3463 HD21 LEU X 225      54.570  33.328  33.925  0.00  0.00            
ATOM   3464 HD22 LEU X 225      55.992  32.300  33.472  0.00  0.00            
ATOM   3465 HD23 LEU X 225      55.305  33.343  32.286  0.00  0.00            
ATOM   3466  C   LEU X 225      54.264  28.866  35.612  0.00  0.00            
ATOM   3467  O   LEU X 225      54.475  29.530  36.655  0.00  0.00            
ATOM   3468  N   CYS X 226      53.703  27.638  35.487  0.00  0.00            
ATOM   3469  H   CYS X 226      53.704  27.196  34.635  0.00  0.00            
ATOM   3470  CA  CYS X 226      53.059  27.017  36.638  0.00  0.00            
ATOM   3471  HA  CYS X 226      53.516  27.361  37.470  0.00  0.00            
ATOM   3472  CB  CYS X 226      51.550  27.284  36.621  0.00  0.00            
ATOM   3473  HB2 CYS X 226      51.137  27.055  35.639  0.00  0.00            
ATOM   3474  HB3 CYS X 226      51.052  26.671  37.372  0.00  0.00            
ATOM   3475  SG  CYS X 226      51.239  29.030  36.938  0.00  0.00            
ATOM   3476  HG  CYS X 226      51.555  28.992  37.980  0.00  0.00            
ATOM   3477  C   CYS X 226      53.185  25.428  36.613  0.00  0.00            
ATOM   3478  O   CYS X 226      52.718  24.901  35.586  0.00  0.00            
ATOM   3479  N   ASP X 227      53.838  24.769  37.568  0.00  0.00            
ATOM   3480  H   ASP X 227      54.054  25.252  38.428  0.00  0.00            
ATOM   3481  CA  ASP X 227      54.165  23.378  37.359  0.00  0.00            
ATOM   3482  HA  ASP X 227      54.611  23.241  36.374  0.00  0.00            
ATOM   3483  CB  ASP X 227      55.161  22.956  38.455  0.00  0.00            
ATOM   3484  HB2 ASP X 227      54.631  23.002  39.406  0.00  0.00            
ATOM   3485  HB3 ASP X 227      55.399  21.901  38.317  0.00  0.00            
ATOM   3486  CG  ASP X 227      56.438  23.844  38.528  0.00  0.00            
ATOM   3487  OD1 ASP X 227      56.872  24.159  39.639  0.00  0.00            
ATOM   3488  OD2 ASP X 227      57.097  24.144  37.485  0.00  0.00            
ATOM   3489  C   ASP X 227      52.887  22.437  37.409  0.00  0.00            
ATOM   3490  O   ASP X 227      51.986  22.760  38.199  0.00  0.00            
ATOM   3491  N   SER X 228      52.831  21.292  36.764  0.00  0.00            
ATOM   3492  H   SER X 228      53.572  21.034  36.007  0.00  0.00            
ATOM   3493  CA  SER X 228      51.755  20.293  36.880  0.00  0.00            
ATOM   3494  HA  SER X 228      50.841  20.856  36.693  0.00  0.00            
ATOM   3495  CB  SER X 228      51.783  19.160  35.837  0.00  0.00            
ATOM   3496  HB2 SER X 228      52.612  18.603  35.987  0.00  0.00            
ATOM   3497  HB3 SER X 228      50.932  18.674  36.081  0.00  0.00            
ATOM   3498  OG  SER X 228      51.776  19.576  34.485  0.00  0.00            
ATOM   3499  HG  SER X 228      50.916  20.029  34.211  0.00  0.00            
ATOM   3500  C   SER X 228      51.607  19.738  38.354  0.00  0.00            
ATOM   3501  O   SER X 228      50.522  19.340  38.730  0.00  0.00            
ATOM   3502  N   LYS X 229      52.690  19.841  39.089  0.00  0.00            
ATOM   3503  H   LYS X 229      53.624  20.120  38.601  0.00  0.00            
ATOM   3504  CA  LYS X 229      52.788  19.640  40.613  0.00  0.00            
ATOM   3505  HA  LYS X 229      52.786  18.590  40.907  0.00  0.00            
ATOM   3506  CB  LYS X 229      54.182  20.295  41.116  0.00  0.00            
ATOM   3507  HB2 LYS X 229      54.932  19.976  40.520  0.00  0.00            
ATOM   3508  HB3 LYS X 229      54.242  21.383  41.070  0.00  0.00            
ATOM   3509  CG  LYS X 229      54.644  19.776  42.502  0.00  0.00            
ATOM   3510  HG2 LYS X 229      53.916  20.126  43.233  0.00  0.00            
ATOM   3511  HG3 LYS X 229      54.712  18.773  42.607  0.00  0.00            
ATOM   3512  CD  LYS X 229      56.017  20.309  43.013  0.00  0.00            
ATOM   3513  HD2 LYS X 229      56.247  21.263  42.538  0.00  0.00            
ATOM   3514  HD3 LYS X 229      55.945  20.482  44.087  0.00  0.00            
ATOM   3515  CE  LYS X 229      57.062  19.273  42.756  0.00  0.00            
ATOM   3516  HE2 LYS X 229      57.917  19.488  43.397  0.00  0.00            
ATOM   3517  HE3 LYS X 229      56.625  18.288  42.920  0.00  0.00            
ATOM   3518  NZ  LYS X 229      57.622  19.208  41.389  0.00  0.00            
ATOM   3519  HZ1 LYS X 229      57.971  20.220  41.183  0.00  0.00            
ATOM   3520  HZ2 LYS X 229      58.415  18.484  41.202  0.00  0.00            
ATOM   3521  HZ3 LYS X 229      56.833  19.111  40.644  0.00  0.00            
ATOM   3522  C   LYS X 229      51.714  20.438  41.306  0.00  0.00            
ATOM   3523  O   LYS X 229      51.063  19.883  42.213  0.00  0.00            
ATOM   3524  N   GLY X 230      51.413  21.626  40.803  0.00  0.00            
ATOM   3525  H   GLY X 230      51.821  21.974  39.947  0.00  0.00            
ATOM   3526  CA  GLY X 230      50.351  22.477  41.396  0.00  0.00            
ATOM   3527  HA2 GLY X 230      50.556  22.443  42.466  0.00  0.00            
ATOM   3528  HA3 GLY X 230      50.426  23.487  40.993  0.00  0.00            
ATOM   3529  C   GLY X 230      48.964  21.930  41.158  0.00  0.00            
ATOM   3530  O   GLY X 230      48.192  21.807  42.084  0.00  0.00            
ATOM   3531  N   ALA X 231      48.616  21.638  39.953  0.00  0.00            
ATOM   3532  H   ALA X 231      49.108  22.044  39.081  0.00  0.00            
ATOM   3533  CA  ALA X 231      47.321  20.988  39.604  0.00  0.00            
ATOM   3534  HA  ALA X 231      46.491  21.645  39.820  0.00  0.00            
ATOM   3535  CB  ALA X 231      47.228  20.710  38.097  0.00  0.00            
ATOM   3536  HB1 ALA X 231      46.375  20.324  37.888  0.00  0.00            
ATOM   3537  HB2 ALA X 231      47.338  21.541  37.416  0.00  0.00            
ATOM   3538  HB3 ALA X 231      47.966  19.957  37.864  0.00  0.00            
ATOM   3539  C   ALA X 231      47.121  19.732  40.389  0.00  0.00            
ATOM   3540  O   ALA X 231      45.961  19.403  40.856  0.00  0.00            
ATOM   3541  N   TYR X 232      48.181  18.895  40.547  0.00  0.00            
ATOM   3542  H   TYR X 232      49.110  19.151  40.037  0.00  0.00            
ATOM   3543  CA  TYR X 232      47.971  17.651  41.316  0.00  0.00            
ATOM   3544  HA  TYR X 232      47.103  17.137  40.902  0.00  0.00            
ATOM   3545  CB  TYR X 232      49.205  16.726  40.968  0.00  0.00            
ATOM   3546  HB2 TYR X 232      50.147  17.221  41.206  0.00  0.00            
ATOM   3547  HB3 TYR X 232      49.260  15.812  41.559  0.00  0.00            
ATOM   3548  CG  TYR X 232      49.290  16.222  39.533  0.00  0.00            
ATOM   3549  CD1 TYR X 232      48.211  15.446  39.106  0.00  0.00            
ATOM   3550  HD1 TYR X 232      47.200  15.506  39.508  0.00  0.00            
ATOM   3551  CE1 TYR X 232      48.387  14.763  37.918  0.00  0.00            
ATOM   3552  HE1 TYR X 232      47.659  14.216  37.480  0.00  0.00            
ATOM   3553  CZ  TYR X 232      49.570  14.864  37.156  0.00  0.00            
ATOM   3554  OH  TYR X 232      49.651  14.245  35.947  0.00  0.00            
ATOM   3555  HH  TYR X 232      48.698  13.807  35.650  0.00  0.00            
ATOM   3556  CE2 TYR X 232      50.682  15.584  37.621  0.00  0.00            
ATOM   3557  HE2 TYR X 232      51.602  15.574  37.038  0.00  0.00            
ATOM   3558  CD2 TYR X 232      50.503  16.273  38.839  0.00  0.00            
ATOM   3559  HD2 TYR X 232      51.305  16.947  39.141  0.00  0.00            
ATOM   3560  C   TYR X 232      47.808  17.829  42.827  0.00  0.00            
ATOM   3561  O   TYR X 232      47.091  17.046  43.423  0.00  0.00            
ATOM   3562  N   LEU X 233      48.435  18.871  43.329  0.00  0.00            
ATOM   3563  H   LEU X 233      48.942  19.561  42.656  0.00  0.00            
ATOM   3564  CA  LEU X 233      48.282  19.269  44.747  0.00  0.00            
ATOM   3565  HA  LEU X 233      48.388  18.391  45.384  0.00  0.00            
ATOM   3566  CB  LEU X 233      49.279  20.337  45.291  0.00  0.00            
ATOM   3567  HB2 LEU X 233      50.244  19.831  45.252  0.00  0.00            
ATOM   3568  HB3 LEU X 233      49.371  21.212  44.647  0.00  0.00            
ATOM   3569  CG  LEU X 233      48.977  20.807  46.707  0.00  0.00            
ATOM   3570  HG  LEU X 233      47.974  21.204  46.865  0.00  0.00            
ATOM   3571  CD1 LEU X 233      49.158  19.659  47.864  0.00  0.00            
ATOM   3572 HD11 LEU X 233      48.571  18.860  47.673  0.00  0.00            
ATOM   3573 HD12 LEU X 233      50.186  19.295  47.870  0.00  0.00            
ATOM   3574 HD13 LEU X 233      48.869  20.073  48.830  0.00  0.00            
ATOM   3575  CD2 LEU X 233      49.767  21.995  47.026  0.00  0.00            
ATOM   3576 HD21 LEU X 233      49.574  22.814  46.333  0.00  0.00            
ATOM   3577 HD22 LEU X 233      49.584  22.192  48.082  0.00  0.00            
ATOM   3578 HD23 LEU X 233      50.826  21.746  46.959  0.00  0.00            
ATOM   3579  C   LEU X 233      46.802  19.739  44.949  0.00  0.00            
ATOM   3580  O   LEU X 233      46.128  19.347  45.897  0.00  0.00            
ATOM   3581  N   LEU X 234      46.276  20.544  43.997  0.00  0.00            
ATOM   3582  H   LEU X 234      46.922  20.931  43.208  0.00  0.00            
ATOM   3583  CA  LEU X 234      44.902  21.130  44.111  0.00  0.00            
ATOM   3584  HA  LEU X 234      44.948  21.701  45.039  0.00  0.00            
ATOM   3585  CB  LEU X 234      44.808  22.162  42.980  0.00  0.00            
ATOM   3586  HB2 LEU X 234      45.373  23.049  43.267  0.00  0.00            
ATOM   3587  HB3 LEU X 234      45.326  21.679  42.151  0.00  0.00            
ATOM   3588  CG  LEU X 234      43.349  22.603  42.555  0.00  0.00            
ATOM   3589  HG  LEU X 234      42.768  21.685  42.453  0.00  0.00            
ATOM   3590  CD1 LEU X 234      42.638  23.445  43.602  0.00  0.00            
ATOM   3591 HD11 LEU X 234      41.821  23.994  43.377  0.00  0.00            
ATOM   3592 HD12 LEU X 234      42.379  22.856  44.481  0.00  0.00            
ATOM   3593 HD13 LEU X 234      43.351  24.203  43.926  0.00  0.00            
ATOM   3594  CD2 LEU X 234      43.408  23.303  41.232  0.00  0.00            
ATOM   3595 HD21 LEU X 234      42.473  23.750  40.894  0.00  0.00            
ATOM   3596 HD22 LEU X 234      44.251  23.991  41.294  0.00  0.00            
ATOM   3597 HD23 LEU X 234      43.810  22.707  40.412  0.00  0.00            
ATOM   3598  C   LEU X 234      43.858  19.955  44.100  0.00  0.00            
ATOM   3599  O   LEU X 234      42.991  19.944  44.943  0.00  0.00            
ATOM   3600  N   MET X 235      44.026  18.994  43.157  0.00  0.00            
ATOM   3601  H   MET X 235      44.809  19.167  42.418  0.00  0.00            
ATOM   3602  CA  MET X 235      43.308  17.688  43.157  0.00  0.00            
ATOM   3603  HA  MET X 235      42.266  17.847  42.877  0.00  0.00            
ATOM   3604  CB  MET X 235      43.779  16.762  42.001  0.00  0.00            
ATOM   3605  HB2 MET X 235      44.861  16.772  41.868  0.00  0.00            
ATOM   3606  HB3 MET X 235      43.420  15.734  42.042  0.00  0.00            
ATOM   3607  CG  MET X 235      43.191  17.265  40.651  0.00  0.00            
ATOM   3608  HG2 MET X 235      43.490  18.312  40.592  0.00  0.00            
ATOM   3609  HG3 MET X 235      43.659  16.806  39.883  0.00  0.00            
ATOM   3610  SD  MET X 235      41.290  17.266  40.513  0.00  0.00            
ATOM   3611  CE  MET X 235      41.053  15.414  40.691  0.00  0.00            
ATOM   3612  HE1 MET X 235      41.572  14.942  39.856  0.00  0.00            
ATOM   3613  HE2 MET X 235      41.394  14.976  41.629  0.00  0.00            
ATOM   3614  HE3 MET X 235      39.999  15.140  40.646  0.00  0.00            
ATOM   3615  C   MET X 235      43.389  16.890  44.431  0.00  0.00            
ATOM   3616  O   MET X 235      42.374  16.270  44.711  0.00  0.00            
ATOM   3617  N   GLU X 236      44.570  16.903  45.087  0.00  0.00            
ATOM   3618  H   GLU X 236      45.448  17.344  44.616  0.00  0.00            
ATOM   3619  CA  GLU X 236      44.809  16.126  46.295  0.00  0.00            
ATOM   3620  HA  GLU X 236      44.413  15.125  46.127  0.00  0.00            
ATOM   3621  CB  GLU X 236      46.335  15.996  46.485  0.00  0.00            
ATOM   3622  HB2 GLU X 236      46.941  16.136  45.590  0.00  0.00            
ATOM   3623  HB3 GLU X 236      46.677  16.870  47.038  0.00  0.00            
ATOM   3624  CG  GLU X 236      46.911  14.807  47.343  0.00  0.00            
ATOM   3625  HG2 GLU X 236      47.932  15.000  47.672  0.00  0.00            
ATOM   3626  HG3 GLU X 236      46.277  14.743  48.126  0.00  0.00            
ATOM   3627  CD  GLU X 236      46.839  13.466  46.605  0.00  0.00            
ATOM   3628  OE1 GLU X 236      46.076  13.338  45.639  0.00  0.00            
ATOM   3629  OE2 GLU X 236      47.543  12.548  47.110  0.00  0.00            
ATOM   3630  C   GLU X 236      44.117  16.746  47.513  0.00  0.00            
ATOM   3631  O   GLU X 236      43.542  15.976  48.262  0.00  0.00            
ATOM   3632  N   LEU X 237      44.244  18.091  47.632  0.00  0.00            
ATOM   3633  H   LEU X 237      44.620  18.586  46.836  0.00  0.00            
ATOM   3634  CA  LEU X 237      43.924  18.782  48.887  0.00  0.00            
ATOM   3635  HA  LEU X 237      43.910  18.008  49.655  0.00  0.00            
ATOM   3636  CB  LEU X 237      45.071  19.753  49.273  0.00  0.00            
ATOM   3637  HB2 LEU X 237      46.010  19.203  49.333  0.00  0.00            
ATOM   3638  HB3 LEU X 237      45.068  20.436  48.424  0.00  0.00            
ATOM   3639  CG  LEU X 237      44.972  20.580  50.563  0.00  0.00            
ATOM   3640  HG  LEU X 237      44.114  21.234  50.410  0.00  0.00            
ATOM   3641  CD1 LEU X 237      44.878  19.697  51.748  0.00  0.00            
ATOM   3642 HD11 LEU X 237      43.889  19.556  51.896  0.00  0.00            
ATOM   3643 HD12 LEU X 237      45.336  18.717  51.614  0.00  0.00            
ATOM   3644 HD13 LEU X 237      45.340  20.221  52.584  0.00  0.00            
ATOM   3645  CD2 LEU X 237      46.121  21.493  50.751  0.00  0.00            
ATOM   3646 HD21 LEU X 237      45.925  22.312  51.444  0.00  0.00            
ATOM   3647 HD22 LEU X 237      46.993  20.920  51.067  0.00  0.00            
ATOM   3648 HD23 LEU X 237      46.380  21.838  49.750  0.00  0.00            
ATOM   3649  C   LEU X 237      42.524  19.441  48.942  0.00  0.00            
ATOM   3650  O   LEU X 237      42.015  19.500  50.045  0.00  0.00            
ATOM   3651  N   ALA X 238      41.969  19.907  47.808  0.00  0.00            
ATOM   3652  H   ALA X 238      42.475  19.835  46.845  0.00  0.00            
ATOM   3653  CA  ALA X 238      40.521  20.328  47.766  0.00  0.00            
ATOM   3654  HA  ALA X 238      40.367  21.108  48.512  0.00  0.00            
ATOM   3655  CB  ALA X 238      40.278  20.872  46.378  0.00  0.00            
ATOM   3656  HB1 ALA X 238      40.393  20.226  45.609  0.00  0.00            
ATOM   3657  HB2 ALA X 238      39.295  21.103  46.373  0.00  0.00            
ATOM   3658  HB3 ALA X 238      40.797  21.712  46.166  0.00  0.00            
ATOM   3659  C   ALA X 238      39.540  19.079  47.929  0.00  0.00            
ATOM   3660  O   ALA X 238      39.739  17.913  47.502  0.00  0.00            
ATOM   3661  N   LYS X 239      38.516  19.419  48.756  0.00  0.00            
ATOM   3662  H   LYS X 239      38.291  20.391  48.918  0.00  0.00            
ATOM   3663  CA  LYS X 239      37.553  18.516  49.355  0.00  0.00            
ATOM   3664  HA  LYS X 239      38.100  17.617  49.638  0.00  0.00            
ATOM   3665  CB  LYS X 239      37.226  18.965  50.821  0.00  0.00            
ATOM   3666  HB2 LYS X 239      38.100  19.445  51.260  0.00  0.00            
ATOM   3667  HB3 LYS X 239      36.445  19.725  50.812  0.00  0.00            
ATOM   3668  CG  LYS X 239      36.734  17.801  51.736  0.00  0.00            
ATOM   3669  HG2 LYS X 239      36.228  18.039  52.516  0.00  0.00            
ATOM   3670  HG3 LYS X 239      36.128  17.218  51.176  0.00  0.00            
ATOM   3671  CD  LYS X 239      37.945  17.030  52.253  0.00  0.00            
ATOM   3672  HD2 LYS X 239      37.648  16.042  52.604  0.00  0.00            
ATOM   3673  HD3 LYS X 239      38.679  16.877  51.462  0.00  0.00            
ATOM   3674  CE  LYS X 239      38.634  17.806  53.424  0.00  0.00            
ATOM   3675  HE2 LYS X 239      39.362  17.128  53.870  0.00  0.00            
ATOM   3676  HE3 LYS X 239      39.252  18.603  53.011  0.00  0.00            
ATOM   3677  NZ  LYS X 239      37.645  18.395  54.379  0.00  0.00            
ATOM   3678  HZ1 LYS X 239      37.390  19.367  53.958  0.00  0.00            
ATOM   3679  HZ2 LYS X 239      36.792  17.773  54.648  0.00  0.00            
ATOM   3680  HZ3 LYS X 239      38.141  18.676  55.308  0.00  0.00            
ATOM   3681  C   LYS X 239      36.278  18.279  48.507  0.00  0.00            
ATOM   3682  O   LYS X 239      35.470  17.427  48.863  0.00  0.00            
ATOM   3683  N   SER X 240      36.039  19.150  47.508  0.00  0.00            
ATOM   3684  H   SER X 240      36.679  20.031  47.454  0.00  0.00            
ATOM   3685  CA  SER X 240      35.029  19.065  46.511  0.00  0.00            
ATOM   3686  HA  SER X 240      34.156  19.582  46.910  0.00  0.00            
ATOM   3687  CB  SER X 240      35.550  19.697  45.291  0.00  0.00            
ATOM   3688  HB2 SER X 240      36.346  19.053  44.917  0.00  0.00            
ATOM   3689  HB3 SER X 240      34.774  19.648  44.648  0.00  0.00            
ATOM   3690  OG  SER X 240      35.904  21.023  45.678  0.00  0.00            
ATOM   3691  HG  SER X 240      35.614  21.701  44.988  0.00  0.00            
ATOM   3692  C   SER X 240      34.833  17.582  46.052  0.00  0.00            
ATOM   3693  O   SER X 240      35.737  16.935  45.484  0.00  0.00            
ATOM   3694  N   GLN X 241      33.618  17.106  46.155  0.00  0.00            
ATOM   3695  H   GLN X 241      32.851  17.733  46.352  0.00  0.00            
ATOM   3696  CA  GLN X 241      33.189  15.875  45.686  0.00  0.00            
ATOM   3697  HA  GLN X 241      33.805  15.212  46.135  0.00  0.00            
ATOM   3698  CB  GLN X 241      31.742  15.576  46.065  0.00  0.00            
ATOM   3699  HB2 GLN X 241      31.506  15.807  47.104  0.00  0.00            
ATOM   3700  HB3 GLN X 241      31.071  16.268  45.556  0.00  0.00            
ATOM   3701  CG  GLN X 241      31.117  14.169  45.844  0.00  0.00            
ATOM   3702  HG2 GLN X 241      31.531  13.406  46.504  0.00  0.00            
ATOM   3703  HG3 GLN X 241      30.156  14.395  46.057  0.00  0.00            
ATOM   3704  CD  GLN X 241      31.209  13.646  44.458  0.00  0.00            
ATOM   3705  OE1 GLN X 241      30.564  14.072  43.486  0.00  0.00            
ATOM   3706  NE2 GLN X 241      31.875  12.537  44.302  0.00  0.00            
ATOM   3707 HE21 GLN X 241      31.917  12.209  43.263  0.00  0.00            
ATOM   3708 HE22 GLN X 241      32.190  11.970  45.178  0.00  0.00            
ATOM   3709  C   GLN X 241      33.476  15.732  44.177  0.00  0.00            
ATOM   3710  O   GLN X 241      34.000  14.709  43.769  0.00  0.00            
ATOM   3711  N   ASP X 242      33.084  16.737  43.438  0.00  0.00            
ATOM   3712  H   ASP X 242      32.621  17.609  43.900  0.00  0.00            
ATOM   3713  CA  ASP X 242      33.065  16.767  41.966  0.00  0.00            
ATOM   3714  HA  ASP X 242      33.098  15.717  41.673  0.00  0.00            
ATOM   3715  CB  ASP X 242      31.733  17.336  41.528  0.00  0.00            
ATOM   3716  HB2 ASP X 242      31.073  16.794  42.067  0.00  0.00            
ATOM   3717  HB3 ASP X 242      31.640  18.298  41.819  0.00  0.00            
ATOM   3718  CG  ASP X 242      31.501  17.100  40.081  0.00  0.00            
ATOM   3719  OD1 ASP X 242      32.293  16.458  39.419  0.00  0.00            
ATOM   3720  OD2 ASP X 242      30.533  17.644  39.561  0.00  0.00            
ATOM   3721  C   ASP X 242      34.295  17.475  41.400  0.00  0.00            
ATOM   3722  O   ASP X 242      34.132  18.572  40.831  0.00  0.00            
ATOM   3723  N   LYS X 243      35.485  16.869  41.627  0.00  0.00            
ATOM   3724  H   LYS X 243      35.499  15.922  42.166  0.00  0.00            
ATOM   3725  CA  LYS X 243      36.750  17.416  41.192  0.00  0.00            
ATOM   3726  HA  LYS X 243      36.600  18.361  40.670  0.00  0.00            
ATOM   3727  CB  LYS X 243      37.750  17.692  42.369  0.00  0.00            
ATOM   3728  HB2 LYS X 243      38.677  17.973  41.869  0.00  0.00            
ATOM   3729  HB3 LYS X 243      37.506  18.537  43.013  0.00  0.00            
ATOM   3730  CG  LYS X 243      38.128  16.500  43.273  0.00  0.00            
ATOM   3731  HG2 LYS X 243      37.343  16.154  43.705  0.00  0.00            
ATOM   3732  HG3 LYS X 243      38.470  15.801  42.629  0.00  0.00            
ATOM   3733  CD  LYS X 243      39.139  16.831  44.380  0.00  0.00            
ATOM   3734  HD2 LYS X 243      40.101  17.204  44.030  0.00  0.00            
ATOM   3735  HD3 LYS X 243      38.742  17.619  45.021  0.00  0.00            
ATOM   3736  CE  LYS X 243      39.346  15.692  45.385  0.00  0.00            
ATOM   3737  HE2 LYS X 243      39.841  14.929  44.785  0.00  0.00            
ATOM   3738  HE3 LYS X 243      40.067  16.042  46.124  0.00  0.00            
ATOM   3739  NZ  LYS X 243      38.120  15.143  45.945  0.00  0.00            
ATOM   3740  HZ1 LYS X 243      38.163  14.955  47.017  0.00  0.00            
ATOM   3741  HZ2 LYS X 243      37.200  15.689  45.738  0.00  0.00            
ATOM   3742  HZ3 LYS X 243      37.994  14.095  45.671  0.00  0.00            
ATOM   3743  C   LYS X 243      37.317  16.389  40.175  0.00  0.00            
ATOM   3744  O   LYS X 243      37.585  15.216  40.474  0.00  0.00            
ATOM   3745  N   THR X 244      37.411  16.921  38.992  0.00  0.00            
ATOM   3746  H   THR X 244      37.240  17.995  38.927  0.00  0.00            
ATOM   3747  CA  THR X 244      38.066  16.158  37.878  0.00  0.00            
ATOM   3748  HA  THR X 244      38.570  15.232  38.154  0.00  0.00            
ATOM   3749  CB  THR X 244      37.017  15.710  36.843  0.00  0.00            
ATOM   3750  HB  THR X 244      37.365  15.185  35.954  0.00  0.00            
ATOM   3751  CG2 THR X 244      35.835  14.839  37.412  0.00  0.00            
ATOM   3752 HG21 THR X 244      35.509  15.214  38.383  0.00  0.00            
ATOM   3753 HG22 THR X 244      35.041  14.684  36.682  0.00  0.00            
ATOM   3754 HG23 THR X 244      36.226  13.915  37.522  0.00  0.00            
ATOM   3755  OG1 THR X 244      36.336  16.897  36.423  0.00  0.00            
ATOM   3756  HG1 THR X 244      35.995  17.434  37.308  0.00  0.00            
ATOM   3757  C   THR X 244      39.149  16.987  37.141  0.00  0.00            
ATOM   3758  O   THR X 244      39.087  18.208  37.088  0.00  0.00            
ATOM   3759  N   LEU X 245      40.138  16.279  36.607  0.00  0.00            
ATOM   3760  H   LEU X 245      40.053  15.195  36.684  0.00  0.00            
ATOM   3761  CA  LEU X 245      41.410  16.869  35.959  0.00  0.00            
ATOM   3762  HA  LEU X 245      41.358  17.946  35.804  0.00  0.00            
ATOM   3763  CB  LEU X 245      42.636  16.467  36.883  0.00  0.00            
ATOM   3764  HB2 LEU X 245      42.525  16.924  37.777  0.00  0.00            
ATOM   3765  HB3 LEU X 245      42.723  15.473  37.036  0.00  0.00            
ATOM   3766  CG  LEU X 245      43.994  16.910  36.303  0.00  0.00            
ATOM   3767  HG  LEU X 245      44.094  16.479  35.395  0.00  0.00            
ATOM   3768  CD1 LEU X 245      44.123  18.464  36.146  0.00  0.00            
ATOM   3769 HD11 LEU X 245      43.218  18.877  35.971  0.00  0.00            
ATOM   3770 HD12 LEU X 245      44.629  18.864  37.025  0.00  0.00            
ATOM   3771 HD13 LEU X 245      44.697  18.641  35.236  0.00  0.00            
ATOM   3772  CD2 LEU X 245      45.200  16.343  37.073  0.00  0.00            
ATOM   3773 HD21 LEU X 245      45.075  16.509  38.143  0.00  0.00            
ATOM   3774 HD22 LEU X 245      45.404  15.276  36.980  0.00  0.00            
ATOM   3775 HD23 LEU X 245      46.078  16.897  36.740  0.00  0.00            
ATOM   3776  C   LEU X 245      41.541  16.167  34.573  0.00  0.00            
ATOM   3777  O   LEU X 245      41.538  14.950  34.501  0.00  0.00            
ATOM   3778  N   LYS X 246      41.880  17.002  33.611  0.00  0.00            
ATOM   3779  H   LYS X 246      41.700  18.055  33.832  0.00  0.00            
ATOM   3780  CA  LYS X 246      42.299  16.583  32.244  0.00  0.00            
ATOM   3781  HA  LYS X 246      42.459  15.508  32.324  0.00  0.00            
ATOM   3782  CB  LYS X 246      41.079  16.800  31.267  0.00  0.00            
ATOM   3783  HB2 LYS X 246      40.359  15.982  31.280  0.00  0.00            
ATOM   3784  HB3 LYS X 246      40.491  17.686  31.509  0.00  0.00            
ATOM   3785  CG  LYS X 246      41.483  17.070  29.829  0.00  0.00            
ATOM   3786  HG2 LYS X 246      40.613  17.286  29.210  0.00  0.00            
ATOM   3787  HG3 LYS X 246      42.122  17.851  29.790  0.00  0.00            
ATOM   3788  CD  LYS X 246      42.189  15.783  29.288  0.00  0.00            
ATOM   3789  HD2 LYS X 246      43.001  16.060  28.616  0.00  0.00            
ATOM   3790  HD3 LYS X 246      42.625  15.209  30.106  0.00  0.00            
ATOM   3791  CE  LYS X 246      41.384  14.928  28.358  0.00  0.00            
ATOM   3792  HE2 LYS X 246      41.168  15.593  27.522  0.00  0.00            
ATOM   3793  HE3 LYS X 246      41.867  14.041  27.950  0.00  0.00            
ATOM   3794  NZ  LYS X 246      40.179  14.463  28.980  0.00  0.00            
ATOM   3795  HZ1 LYS X 246      39.498  15.310  29.065  0.00  0.00            
ATOM   3796  HZ2 LYS X 246      39.657  13.750  28.341  0.00  0.00            
ATOM   3797  HZ3 LYS X 246      40.203  14.050  29.989  0.00  0.00            
ATOM   3798  C   LYS X 246      43.595  17.367  31.964  0.00  0.00            
ATOM   3799  O   LYS X 246      43.692  18.564  32.071  0.00  0.00            
ATOM   3800  N   ILE X 247      44.673  16.552  31.915  0.00  0.00            
ATOM   3801  H   ILE X 247      44.399  15.544  32.191  0.00  0.00            
ATOM   3802  CA  ILE X 247      46.041  16.976  31.440  0.00  0.00            
ATOM   3803  HA  ILE X 247      46.265  18.007  31.667  0.00  0.00            
ATOM   3804  CB  ILE X 247      47.138  15.991  31.969  0.00  0.00            
ATOM   3805  HB  ILE X 247      46.858  15.079  31.862  0.00  0.00            
ATOM   3806  CG2 ILE X 247      48.474  16.168  31.295  0.00  0.00            
ATOM   3807 HG21 ILE X 247      48.821  17.190  31.251  0.00  0.00            
ATOM   3808 HG22 ILE X 247      49.283  15.659  31.797  0.00  0.00            
ATOM   3809 HG23 ILE X 247      48.429  15.775  30.366  0.00  0.00            
ATOM   3810  CG1 ILE X 247      47.237  16.188  33.488  0.00  0.00            
ATOM   3811 HG12 ILE X 247      46.316  15.949  34.018  0.00  0.00            
ATOM   3812 HG13 ILE X 247      48.039  15.539  33.840  0.00  0.00            
ATOM   3813  CD1 ILE X 247      47.748  17.563  33.926  0.00  0.00            
ATOM   3814 HD11 ILE X 247      47.731  17.672  35.011  0.00  0.00            
ATOM   3815 HD12 ILE X 247      48.749  17.670  33.508  0.00  0.00            
ATOM   3816 HD13 ILE X 247      47.159  18.389  33.528  0.00  0.00            
ATOM   3817  C   ILE X 247      46.181  16.923  29.882  0.00  0.00            
ATOM   3818  O   ILE X 247      45.942  15.842  29.295  0.00  0.00            
ATOM   3819  N   TYR X 248      46.771  17.910  29.233  0.00  0.00            
ATOM   3820  H   TYR X 248      46.894  18.907  29.656  0.00  0.00            
ATOM   3821  CA  TYR X 248      47.157  17.813  27.846  0.00  0.00            
ATOM   3822  HA  TYR X 248      46.569  17.055  27.329  0.00  0.00            
ATOM   3823  CB  TYR X 248      46.732  19.177  27.279  0.00  0.00            
ATOM   3824  HB2 TYR X 248      47.111  19.977  27.915  0.00  0.00            
ATOM   3825  HB3 TYR X 248      47.075  19.403  26.269  0.00  0.00            
ATOM   3826  CG  TYR X 248      45.204  19.330  27.303  0.00  0.00            
ATOM   3827  CD1 TYR X 248      44.460  18.707  26.258  0.00  0.00            
ATOM   3828  HD1 TYR X 248      44.983  18.301  25.392  0.00  0.00            
ATOM   3829  CE1 TYR X 248      43.056  18.694  26.355  0.00  0.00            
ATOM   3830  HE1 TYR X 248      42.495  18.275  25.628  0.00  0.00            
ATOM   3831  CZ  TYR X 248      42.410  19.313  27.462  0.00  0.00            
ATOM   3832  OH  TYR X 248      41.041  19.311  27.519  0.00  0.00            
ATOM   3833  HH  TYR X 248      40.527  18.785  26.714  0.00  0.00            
ATOM   3834  CE2 TYR X 248      43.160  19.951  28.499  0.00  0.00            
ATOM   3835  HE2 TYR X 248      42.652  20.476  29.308  0.00  0.00            
ATOM   3836  CD2 TYR X 248      44.584  19.912  28.398  0.00  0.00            
ATOM   3837  HD2 TYR X 248      45.255  20.231  29.195  0.00  0.00            
ATOM   3838  C   TYR X 248      48.716  17.620  27.663  0.00  0.00            
ATOM   3839  O   TYR X 248      49.500  18.562  27.877  0.00  0.00            
ATOM   3840  N   GLU X 249      49.033  16.348  27.300  0.00  0.00            
ATOM   3841  H   GLU X 249      48.279  15.581  27.121  0.00  0.00            
ATOM   3842  CA  GLU X 249      50.391  15.817  27.060  0.00  0.00            
ATOM   3843  HA  GLU X 249      50.795  15.888  28.070  0.00  0.00            
ATOM   3844  CB  GLU X 249      50.388  14.310  26.844  0.00  0.00            
ATOM   3845  HB2 GLU X 249      51.365  14.057  26.818  0.00  0.00            
ATOM   3846  HB3 GLU X 249      49.917  14.001  27.778  0.00  0.00            
ATOM   3847  CG  GLU X 249      49.761  13.505  25.696  0.00  0.00            
ATOM   3848  HG2 GLU X 249      50.444  13.660  24.860  0.00  0.00            
ATOM   3849  HG3 GLU X 249      49.743  12.510  25.872  0.00  0.00            
ATOM   3850  CD  GLU X 249      48.339  13.887  25.351  0.00  0.00            
ATOM   3851  OE1 GLU X 249      47.540  14.113  26.300  0.00  0.00            
ATOM   3852  OE2 GLU X 249      48.083  14.040  24.117  0.00  0.00            
ATOM   3853  C   GLU X 249      51.255  16.629  26.025  0.00  0.00            
ATOM   3854  O   GLU X 249      51.276  16.314  24.849  0.00  0.00            
ATOM   3855  N   GLY X 250      52.002  17.643  26.505  0.00  0.00            
ATOM   3856  H   GLY X 250      51.890  17.810  27.495  0.00  0.00            
ATOM   3857  CA  GLY X 250      52.842  18.487  25.633  0.00  0.00            
ATOM   3858  HA2 GLY X 250      53.898  18.481  25.903  0.00  0.00            
ATOM   3859  HA3 GLY X 250      52.874  17.989  24.664  0.00  0.00            
ATOM   3860  C   GLY X 250      52.350  19.963  25.534  0.00  0.00            
ATOM   3861  O   GLY X 250      53.133  20.786  25.150  0.00  0.00            
ATOM   3862  N   ALA X 251      51.108  20.281  25.910  0.00  0.00            
ATOM   3863  H   ALA X 251      50.528  19.475  26.334  0.00  0.00            
ATOM   3864  CA  ALA X 251      50.539  21.624  25.748  0.00  0.00            
ATOM   3865  HA  ALA X 251      50.665  22.017  24.750  0.00  0.00            
ATOM   3866  CB  ALA X 251      49.080  21.543  26.044  0.00  0.00            
ATOM   3867  HB1 ALA X 251      48.651  20.890  25.487  0.00  0.00            
ATOM   3868  HB2 ALA X 251      48.897  21.248  27.067  0.00  0.00            
ATOM   3869  HB3 ALA X 251      48.534  22.465  25.912  0.00  0.00            
ATOM   3870  C   ALA X 251      51.184  22.535  26.803  0.00  0.00            
ATOM   3871  O   ALA X 251      51.479  22.061  27.910  0.00  0.00            
ATOM   3872  N   TYR X 252      51.315  23.897  26.506  0.00  0.00            
ATOM   3873  H   TYR X 252      50.858  24.282  25.594  0.00  0.00            
ATOM   3874  CA  TYR X 252      51.811  24.857  27.558  0.00  0.00            
ATOM   3875  HA  TYR X 252      52.435  24.279  28.240  0.00  0.00            
ATOM   3876  CB  TYR X 252      52.752  25.793  26.917  0.00  0.00            
ATOM   3877  HB2 TYR X 252      52.234  26.142  26.123  0.00  0.00            
ATOM   3878  HB3 TYR X 252      52.945  26.625  27.577  0.00  0.00            
ATOM   3879  CG  TYR X 252      54.090  25.264  26.570  0.00  0.00            
ATOM   3880  CD1 TYR X 252      55.163  25.680  27.382  0.00  0.00            
ATOM   3881  HD1 TYR X 252      55.016  26.291  28.260  0.00  0.00            
ATOM   3882  CE1 TYR X 252      56.509  25.331  26.987  0.00  0.00            
ATOM   3883  HE1 TYR X 252      57.311  25.633  27.522  0.00  0.00            
ATOM   3884  CZ  TYR X 252      56.645  24.426  25.842  0.00  0.00            
ATOM   3885  OH  TYR X 252      57.896  23.932  25.710  0.00  0.00            
ATOM   3886  HH  TYR X 252      57.913  23.211  24.893  0.00  0.00            
ATOM   3887  CE2 TYR X 252      55.566  23.939  25.140  0.00  0.00            
ATOM   3888  HE2 TYR X 252      55.669  23.180  24.365  0.00  0.00            
ATOM   3889  CD2 TYR X 252      54.280  24.357  25.512  0.00  0.00            
ATOM   3890  HD2 TYR X 252      53.403  24.018  24.959  0.00  0.00            
ATOM   3891  C   TYR X 252      50.589  25.465  28.296  0.00  0.00            
ATOM   3892  O   TYR X 252      49.884  24.767  29.021  0.00  0.00            
ATOM   3893  N   HID X 253      50.609  26.750  28.639  0.00  0.00            
ATOM   3894  H   HID X 253      51.335  27.376  28.320  0.00  0.00            
ATOM   3895  CA  HID X 253      49.823  27.302  29.791  0.00  0.00            
ATOM   3896  HA  HID X 253      49.528  26.554  30.527  0.00  0.00            
ATOM   3897  CB  HID X 253      50.674  28.347  30.459  0.00  0.00            
ATOM   3898  HB2 HID X 253      51.683  27.977  30.755  0.00  0.00            
ATOM   3899  HB3 HID X 253      50.834  29.131  29.761  0.00  0.00            
ATOM   3900  CG  HID X 253      50.002  29.037  31.636  0.00  0.00            
ATOM   3901  ND1 HID X 253      50.005  28.508  32.906  0.00  0.00            
ATOM   3902  HD1 HID X 253      50.325  27.559  33.148  0.00  0.00            
ATOM   3903  CE1 HID X 253      49.384  29.405  33.686  0.00  0.00            
ATOM   3904  HE1 HID X 253      49.302  29.170  34.770  0.00  0.00            
ATOM   3905  NE2 HID X 253      49.032  30.519  32.977  0.00  0.00            
ATOM   3906  CD2 HID X 253      49.368  30.221  31.670  0.00  0.00            
ATOM   3907  HD2 HID X 253      49.306  30.986  30.913  0.00  0.00            
ATOM   3908  C   HID X 253      48.523  27.977  29.331  0.00  0.00            
ATOM   3909  O   HID X 253      47.516  28.102  30.067  0.00  0.00            
ATOM   3910  N   VAL X 254      48.438  28.369  28.075  0.00  0.00            
ATOM   3911  H   VAL X 254      49.226  28.246  27.456  0.00  0.00            
ATOM   3912  CA  VAL X 254      47.264  29.124  27.534  0.00  0.00            
ATOM   3913  HA  VAL X 254      46.609  29.443  28.346  0.00  0.00            
ATOM   3914  CB  VAL X 254      47.611  30.546  26.996  0.00  0.00            
ATOM   3915  HB  VAL X 254      48.274  30.320  26.160  0.00  0.00            
ATOM   3916  CG1 VAL X 254      46.384  31.348  26.571  0.00  0.00            
ATOM   3917 HG11 VAL X 254      46.492  32.410  26.352  0.00  0.00            
ATOM   3918 HG12 VAL X 254      45.915  30.954  25.669  0.00  0.00            
ATOM   3919 HG13 VAL X 254      45.718  31.359  27.433  0.00  0.00            
ATOM   3920  CG2 VAL X 254      48.276  31.327  28.156  0.00  0.00            
ATOM   3921 HG21 VAL X 254      49.209  30.875  28.494  0.00  0.00            
ATOM   3922 HG22 VAL X 254      48.496  32.370  27.930  0.00  0.00            
ATOM   3923 HG23 VAL X 254      47.586  31.415  28.995  0.00  0.00            
ATOM   3924  C   VAL X 254      46.469  28.193  26.581  0.00  0.00            
ATOM   3925  O   VAL X 254      46.462  28.274  25.413  0.00  0.00            
ATOM   3926  N   LEU X 255      45.741  27.273  27.269  0.00  0.00            
ATOM   3927  H   LEU X 255      45.969  27.248  28.253  0.00  0.00            
ATOM   3928  CA  LEU X 255      45.066  26.048  26.657  0.00  0.00            
ATOM   3929  HA  LEU X 255      45.811  25.643  25.971  0.00  0.00            
ATOM   3930  CB  LEU X 255      44.637  25.120  27.761  0.00  0.00            
ATOM   3931  HB2 LEU X 255      43.926  25.578  28.449  0.00  0.00            
ATOM   3932  HB3 LEU X 255      44.147  24.281  27.267  0.00  0.00            
ATOM   3933  CG  LEU X 255      45.738  24.468  28.550  0.00  0.00            
ATOM   3934  HG  LEU X 255      46.155  25.229  29.210  0.00  0.00            
ATOM   3935  CD1 LEU X 255      45.268  23.376  29.482  0.00  0.00            
ATOM   3936 HD11 LEU X 255      44.586  22.746  28.910  0.00  0.00            
ATOM   3937 HD12 LEU X 255      46.076  22.761  29.877  0.00  0.00            
ATOM   3938 HD13 LEU X 255      44.773  23.778  30.366  0.00  0.00            
ATOM   3939  CD2 LEU X 255      46.998  23.930  27.822  0.00  0.00            
ATOM   3940 HD21 LEU X 255      47.550  23.331  28.547  0.00  0.00            
ATOM   3941 HD22 LEU X 255      46.651  23.398  26.937  0.00  0.00            
ATOM   3942 HD23 LEU X 255      47.664  24.692  27.417  0.00  0.00            
ATOM   3943  C   LEU X 255      43.804  26.311  25.791  0.00  0.00            
ATOM   3944  O   LEU X 255      43.485  25.510  24.885  0.00  0.00            
ATOM   3945  N   HIE X 256      43.184  27.437  25.989  0.00  0.00            
ATOM   3946  H   HIE X 256      43.598  28.072  26.657  0.00  0.00            
ATOM   3947  CA  HIE X 256      42.130  28.039  25.199  0.00  0.00            
ATOM   3948  HA  HIE X 256      41.514  27.177  24.942  0.00  0.00            
ATOM   3949  CB  HIE X 256      41.276  28.908  26.050  0.00  0.00            
ATOM   3950  HB2 HIE X 256      40.396  29.191  25.472  0.00  0.00            
ATOM   3951  HB3 HIE X 256      40.951  28.266  26.869  0.00  0.00            
ATOM   3952  CG  HIE X 256      41.949  30.052  26.734  0.00  0.00            
ATOM   3953  ND1 HIE X 256      42.665  29.851  27.838  0.00  0.00            
ATOM   3954  CE1 HIE X 256      43.066  31.031  28.289  0.00  0.00            
ATOM   3955  HE1 HIE X 256      43.370  31.236  29.305  0.00  0.00            
ATOM   3956  NE2 HIE X 256      42.665  32.013  27.438  0.00  0.00            
ATOM   3957  HE2 HIE X 256      42.530  32.995  27.635  0.00  0.00            
ATOM   3958  CD2 HIE X 256      41.935  31.392  26.429  0.00  0.00            
ATOM   3959  HD2 HIE X 256      41.237  31.804  25.715  0.00  0.00            
ATOM   3960  C   HIE X 256      42.679  28.811  23.938  0.00  0.00            
ATOM   3961  O   HIE X 256      41.866  29.180  23.076  0.00  0.00            
ATOM   3962  N   LYS X 257      44.011  29.017  23.848  0.00  0.00            
ATOM   3963  H   LYS X 257      44.721  28.734  24.508  0.00  0.00            
ATOM   3964  CA  LYS X 257      44.723  29.627  22.656  0.00  0.00            
ATOM   3965  HA  LYS X 257      44.043  29.596  21.804  0.00  0.00            
ATOM   3966  CB  LYS X 257      45.000  31.133  22.921  0.00  0.00            
ATOM   3967  HB2 LYS X 257      45.928  31.228  23.484  0.00  0.00            
ATOM   3968  HB3 LYS X 257      45.190  31.658  21.985  0.00  0.00            
ATOM   3969  CG  LYS X 257      43.790  31.899  23.566  0.00  0.00            
ATOM   3970  HG2 LYS X 257      43.582  31.329  24.471  0.00  0.00            
ATOM   3971  HG3 LYS X 257      44.243  32.785  24.013  0.00  0.00            
ATOM   3972  CD  LYS X 257      42.529  32.169  22.765  0.00  0.00            
ATOM   3973  HD2 LYS X 257      42.629  31.511  21.903  0.00  0.00            
ATOM   3974  HD3 LYS X 257      41.621  31.937  23.323  0.00  0.00            
ATOM   3975  CE  LYS X 257      42.405  33.659  22.321  0.00  0.00            
ATOM   3976  HE2 LYS X 257      42.069  34.292  23.143  0.00  0.00            
ATOM   3977  HE3 LYS X 257      43.418  34.039  22.185  0.00  0.00            
ATOM   3978  NZ  LYS X 257      41.795  33.884  20.984  0.00  0.00            
ATOM   3979  HZ1 LYS X 257      41.493  34.830  20.799  0.00  0.00            
ATOM   3980  HZ2 LYS X 257      42.393  33.535  20.249  0.00  0.00            
ATOM   3981  HZ3 LYS X 257      40.980  33.289  21.022  0.00  0.00            
ATOM   3982  C   LYS X 257      45.962  28.896  22.213  0.00  0.00            
ATOM   3983  O   LYS X 257      46.999  29.471  21.778  0.00  0.00            
ATOM   3984  N   GLU X 258      45.919  27.610  22.291  0.00  0.00            
ATOM   3985  H   GLU X 258      45.075  27.125  22.562  0.00  0.00            
ATOM   3986  CA  GLU X 258      46.875  26.571  21.946  0.00  0.00            
ATOM   3987  HA  GLU X 258      47.850  27.049  22.044  0.00  0.00            
ATOM   3988  CB  GLU X 258      46.844  25.472  23.011  0.00  0.00            
ATOM   3989  HB2 GLU X 258      45.941  25.593  23.610  0.00  0.00            
ATOM   3990  HB3 GLU X 258      46.706  24.524  22.492  0.00  0.00            
ATOM   3991  CG  GLU X 258      48.086  25.444  23.939  0.00  0.00            
ATOM   3992  HG2 GLU X 258      48.353  26.475  24.172  0.00  0.00            
ATOM   3993  HG3 GLU X 258      47.793  24.866  24.816  0.00  0.00            
ATOM   3994  CD  GLU X 258      49.260  24.718  23.312  0.00  0.00            
ATOM   3995  OE1 GLU X 258      49.087  23.912  22.399  0.00  0.00            
ATOM   3996  OE2 GLU X 258      50.405  25.060  23.687  0.00  0.00            
ATOM   3997  C   GLU X 258      46.841  26.154  20.430  0.00  0.00            
ATOM   3998  O   GLU X 258      46.136  26.808  19.674  0.00  0.00            
ATOM   3999  N   LEU X 259      47.460  25.051  20.067  0.00  0.00            
ATOM   4000  H   LEU X 259      48.001  24.502  20.720  0.00  0.00            
ATOM   4001  CA  LEU X 259      47.294  24.248  18.811  0.00  0.00            
ATOM   4002  HA  LEU X 259      47.514  24.992  18.045  0.00  0.00            
ATOM   4003  CB  LEU X 259      48.238  23.032  18.698  0.00  0.00            
ATOM   4004  HB2 LEU X 259      47.947  22.407  19.542  0.00  0.00            
ATOM   4005  HB3 LEU X 259      48.233  22.533  17.729  0.00  0.00            
ATOM   4006  CG  LEU X 259      49.829  23.381  18.971  0.00  0.00            
ATOM   4007  HG  LEU X 259      49.915  23.663  20.020  0.00  0.00            
ATOM   4008  CD1 LEU X 259      50.706  22.084  18.783  0.00  0.00            
ATOM   4009 HD11 LEU X 259      50.691  21.762  17.741  0.00  0.00            
ATOM   4010 HD12 LEU X 259      51.741  22.363  18.981  0.00  0.00            
ATOM   4011 HD13 LEU X 259      50.312  21.306  19.437  0.00  0.00            
ATOM   4012  CD2 LEU X 259      50.343  24.441  18.075  0.00  0.00            
ATOM   4013 HD21 LEU X 259      50.085  25.442  18.419  0.00  0.00            
ATOM   4014 HD22 LEU X 259      51.430  24.364  18.043  0.00  0.00            
ATOM   4015 HD23 LEU X 259      49.911  24.286  17.086  0.00  0.00            
ATOM   4016  C   LEU X 259      45.818  23.710  18.727  0.00  0.00            
ATOM   4017  O   LEU X 259      45.220  23.559  19.757  0.00  0.00            
ATOM   4018  N   PRO X 260      45.176  23.681  17.540  0.00  0.00            
ATOM   4019  CD  PRO X 260      45.853  23.932  16.311  0.00  0.00            
ATOM   4020  HD2 PRO X 260      46.777  23.356  16.264  0.00  0.00            
ATOM   4021  HD3 PRO X 260      46.139  24.967  16.124  0.00  0.00            
ATOM   4022  CG  PRO X 260      44.890  23.417  15.247  0.00  0.00            
ATOM   4023  HG2 PRO X 260      44.953  22.347  15.046  0.00  0.00            
ATOM   4024  HG3 PRO X 260      45.039  23.911  14.287  0.00  0.00            
ATOM   4025  CB  PRO X 260      43.546  23.688  15.850  0.00  0.00            
ATOM   4026  HB2 PRO X 260      42.774  23.078  15.382  0.00  0.00            
ATOM   4027  HB3 PRO X 260      43.332  24.727  15.598  0.00  0.00            
ATOM   4028  CA  PRO X 260      43.692  23.470  17.364  0.00  0.00            
ATOM   4029  HA  PRO X 260      43.113  24.169  17.969  0.00  0.00            
ATOM   4030  C   PRO X 260      43.262  22.068  17.844  0.00  0.00            
ATOM   4031  O   PRO X 260      42.142  21.917  18.326  0.00  0.00            
ATOM   4032  N   GLU X 261      44.146  21.113  17.856  0.00  0.00            
ATOM   4033  H   GLU X 261      45.032  21.245  17.390  0.00  0.00            
ATOM   4034  CA  GLU X 261      43.747  19.788  18.326  0.00  0.00            
ATOM   4035  HA  GLU X 261      42.860  19.488  17.768  0.00  0.00            
ATOM   4036  CB  GLU X 261      44.804  18.677  17.948  0.00  0.00            
ATOM   4037  HB2 GLU X 261      44.629  17.747  18.488  0.00  0.00            
ATOM   4038  HB3 GLU X 261      44.545  18.407  16.924  0.00  0.00            
ATOM   4039  CG  GLU X 261      46.278  19.041  18.198  0.00  0.00            
ATOM   4040  HG2 GLU X 261      46.261  19.821  18.959  0.00  0.00            
ATOM   4041  HG3 GLU X 261      46.842  18.196  18.593  0.00  0.00            
ATOM   4042  CD  GLU X 261      46.964  19.633  17.025  0.00  0.00            
ATOM   4043  OE1 GLU X 261      48.167  19.356  16.989  0.00  0.00            
ATOM   4044  OE2 GLU X 261      46.347  20.399  16.270  0.00  0.00            
ATOM   4045  C   GLU X 261      43.630  19.748  19.901  0.00  0.00            
ATOM   4046  O   GLU X 261      42.808  18.942  20.379  0.00  0.00            
ATOM   4047  N   VAL X 262      44.403  20.637  20.569  0.00  0.00            
ATOM   4048  H   VAL X 262      44.788  21.412  20.047  0.00  0.00            
ATOM   4049  CA  VAL X 262      44.073  20.967  21.958  0.00  0.00            
ATOM   4050  HA  VAL X 262      43.730  20.043  22.423  0.00  0.00            
ATOM   4051  CB  VAL X 262      45.341  21.631  22.591  0.00  0.00            
ATOM   4052  HB  VAL X 262      45.633  22.521  22.033  0.00  0.00            
ATOM   4053  CG1 VAL X 262      45.019  22.125  24.041  0.00  0.00            
ATOM   4054 HG11 VAL X 262      44.444  23.050  24.084  0.00  0.00            
ATOM   4055 HG12 VAL X 262      44.506  21.324  24.574  0.00  0.00            
ATOM   4056 HG13 VAL X 262      45.961  22.474  24.467  0.00  0.00            
ATOM   4057  CG2 VAL X 262      46.481  20.623  22.730  0.00  0.00            
ATOM   4058 HG21 VAL X 262      47.288  21.145  23.245  0.00  0.00            
ATOM   4059 HG22 VAL X 262      46.275  19.814  23.431  0.00  0.00            
ATOM   4060 HG23 VAL X 262      46.709  20.341  21.702  0.00  0.00            
ATOM   4061  C   VAL X 262      42.838  21.862  22.056  0.00  0.00            
ATOM   4062  O   VAL X 262      41.902  21.445  22.671  0.00  0.00            
ATOM   4063  N   THR X 263      42.740  23.026  21.318  0.00  0.00            
ATOM   4064  H   THR X 263      43.510  23.140  20.675  0.00  0.00            
ATOM   4065  CA  THR X 263      41.829  24.130  21.608  0.00  0.00            
ATOM   4066  HA  THR X 263      41.966  24.271  22.680  0.00  0.00            
ATOM   4067  CB  THR X 263      42.192  25.309  20.730  0.00  0.00            
ATOM   4068  HB  THR X 263      42.083  25.126  19.661  0.00  0.00            
ATOM   4069  CG2 THR X 263      41.324  26.526  21.079  0.00  0.00            
ATOM   4070 HG21 THR X 263      41.247  26.617  22.163  0.00  0.00            
ATOM   4071 HG22 THR X 263      41.717  27.457  20.671  0.00  0.00            
ATOM   4072 HG23 THR X 263      40.306  26.385  20.716  0.00  0.00            
ATOM   4073  OG1 THR X 263      43.499  25.772  21.041  0.00  0.00            
ATOM   4074  HG1 THR X 263      44.100  25.170  20.596  0.00  0.00            
ATOM   4075  C   THR X 263      40.340  23.784  21.388  0.00  0.00            
ATOM   4076  O   THR X 263      39.478  24.128  22.203  0.00  0.00            
ATOM   4077  N   ASN X 264      40.095  23.031  20.280  0.00  0.00            
ATOM   4078  H   ASN X 264      40.848  22.711  19.687  0.00  0.00            
ATOM   4079  CA  ASN X 264      38.816  22.503  19.988  0.00  0.00            
ATOM   4080  HA  ASN X 264      38.038  23.261  20.075  0.00  0.00            
ATOM   4081  CB  ASN X 264      38.821  21.720  18.605  0.00  0.00            
ATOM   4082  HB2 ASN X 264      38.920  22.429  17.782  0.00  0.00            
ATOM   4083  HB3 ASN X 264      39.738  21.160  18.424  0.00  0.00            
ATOM   4084  CG  ASN X 264      37.673  20.771  18.241  0.00  0.00            
ATOM   4085  OD1 ASN X 264      36.539  20.919  18.684  0.00  0.00            
ATOM   4086  ND2 ASN X 264      37.924  19.785  17.427  0.00  0.00            
ATOM   4087 HD21 ASN X 264      37.264  19.025  17.347  0.00  0.00            
ATOM   4088 HD22 ASN X 264      38.710  19.921  16.807  0.00  0.00            
ATOM   4089  C   ASN X 264      38.416  21.479  21.151  0.00  0.00            
ATOM   4090  O   ASN X 264      37.271  21.415  21.540  0.00  0.00            
ATOM   4091  N   SER X 265      39.382  20.678  21.592  0.00  0.00            
ATOM   4092  H   SER X 265      40.271  20.629  21.114  0.00  0.00            
ATOM   4093  CA  SER X 265      39.074  19.632  22.652  0.00  0.00            
ATOM   4094  HA  SER X 265      38.168  19.148  22.286  0.00  0.00            
ATOM   4095  CB  SER X 265      40.194  18.597  22.723  0.00  0.00            
ATOM   4096  HB2 SER X 265      41.094  19.057  23.131  0.00  0.00            
ATOM   4097  HB3 SER X 265      39.856  17.791  23.375  0.00  0.00            
ATOM   4098  OG  SER X 265      40.500  18.105  21.395  0.00  0.00            
ATOM   4099  HG  SER X 265      41.312  18.488  21.057  0.00  0.00            
ATOM   4100  C   SER X 265      38.773  20.328  23.989  0.00  0.00            
ATOM   4101  O   SER X 265      37.882  19.965  24.749  0.00  0.00            
ATOM   4102  N   VAL X 266      39.546  21.352  24.336  0.00  0.00            
ATOM   4103  H   VAL X 266      40.242  21.526  23.625  0.00  0.00            
ATOM   4104  CA  VAL X 266      39.428  22.171  25.529  0.00  0.00            
ATOM   4105  HA  VAL X 266      39.451  21.498  26.386  0.00  0.00            
ATOM   4106  CB  VAL X 266      40.603  23.221  25.605  0.00  0.00            
ATOM   4107  HB  VAL X 266      40.770  23.590  24.594  0.00  0.00            
ATOM   4108  CG1 VAL X 266      40.205  24.398  26.481  0.00  0.00            
ATOM   4109 HG11 VAL X 266      41.089  25.014  26.647  0.00  0.00            
ATOM   4110 HG12 VAL X 266      39.504  25.079  25.998  0.00  0.00            
ATOM   4111 HG13 VAL X 266      39.691  24.229  27.428  0.00  0.00            
ATOM   4112  CG2 VAL X 266      41.860  22.574  26.206  0.00  0.00            
ATOM   4113 HG21 VAL X 266      41.687  22.387  27.266  0.00  0.00            
ATOM   4114 HG22 VAL X 266      42.166  21.646  25.724  0.00  0.00            
ATOM   4115 HG23 VAL X 266      42.694  23.228  25.952  0.00  0.00            
ATOM   4116  C   VAL X 266      38.029  22.813  25.571  0.00  0.00            
ATOM   4117  O   VAL X 266      37.405  22.801  26.628  0.00  0.00            
ATOM   4118  N   PHE X 267      37.528  23.401  24.474  0.00  0.00            
ATOM   4119  H   PHE X 267      38.099  23.405  23.641  0.00  0.00            
ATOM   4120  CA  PHE X 267      36.226  24.031  24.416  0.00  0.00            
ATOM   4121  HA  PHE X 267      36.108  24.712  25.258  0.00  0.00            
ATOM   4122  CB  PHE X 267      36.090  24.831  23.130  0.00  0.00            
ATOM   4123  HB2 PHE X 267      36.347  24.176  22.297  0.00  0.00            
ATOM   4124  HB3 PHE X 267      35.034  25.085  23.034  0.00  0.00            
ATOM   4125  CG  PHE X 267      36.735  26.220  23.090  0.00  0.00            
ATOM   4126  CD1 PHE X 267      36.038  27.320  22.550  0.00  0.00            
ATOM   4127  HD1 PHE X 267      35.024  27.251  22.182  0.00  0.00            
ATOM   4128  CE1 PHE X 267      36.679  28.585  22.444  0.00  0.00            
ATOM   4129  HE1 PHE X 267      36.149  29.372  21.929  0.00  0.00            
ATOM   4130  CZ  PHE X 267      37.998  28.724  22.844  0.00  0.00            
ATOM   4131  HZ  PHE X 267      38.467  29.690  22.729  0.00  0.00            
ATOM   4132  CE2 PHE X 267      38.648  27.654  23.500  0.00  0.00            
ATOM   4133  HE2 PHE X 267      39.638  27.879  23.868  0.00  0.00            
ATOM   4134  CD2 PHE X 267      38.018  26.400  23.621  0.00  0.00            
ATOM   4135  HD2 PHE X 267      38.588  25.583  24.039  0.00  0.00            
ATOM   4136  C   PHE X 267      35.090  22.933  24.538  0.00  0.00            
ATOM   4137  O   PHE X 267      34.103  23.270  25.165  0.00  0.00            
ATOM   4138  N   HID X 268      35.342  21.797  23.938  0.00  0.00            
ATOM   4139  H   HID X 268      36.242  21.604  23.523  0.00  0.00            
ATOM   4140  CA  HID X 268      34.391  20.700  24.096  0.00  0.00            
ATOM   4141  HA  HID X 268      33.395  21.105  23.917  0.00  0.00            
ATOM   4142  CB  HID X 268      34.645  19.714  22.891  0.00  0.00            
ATOM   4143  HB2 HID X 268      34.471  20.300  21.988  0.00  0.00            
ATOM   4144  HB3 HID X 268      35.655  19.341  23.061  0.00  0.00            
ATOM   4145  CG  HID X 268      33.758  18.501  22.859  0.00  0.00            
ATOM   4146  ND1 HID X 268      33.354  17.744  23.957  0.00  0.00            
ATOM   4147  HD1 HID X 268      33.561  17.987  24.915  0.00  0.00            
ATOM   4148  CE1 HID X 268      32.502  16.805  23.563  0.00  0.00            
ATOM   4149  HE1 HID X 268      32.086  16.007  24.160  0.00  0.00            
ATOM   4150  NE2 HID X 268      32.300  16.972  22.285  0.00  0.00            
ATOM   4151  CD2 HID X 268      33.027  18.037  21.824  0.00  0.00            
ATOM   4152  HD2 HID X 268      33.074  18.383  20.802  0.00  0.00            
ATOM   4153  C   HID X 268      34.380  20.165  25.585  0.00  0.00            
ATOM   4154  O   HID X 268      33.338  19.651  26.026  0.00  0.00            
ATOM   4155  N   GLU X 269      35.458  20.301  26.297  0.00  0.00            
ATOM   4156  H   GLU X 269      36.318  20.729  25.985  0.00  0.00            
ATOM   4157  CA  GLU X 269      35.560  19.842  27.649  0.00  0.00            
ATOM   4158  HA  GLU X 269      35.173  18.823  27.630  0.00  0.00            
ATOM   4159  CB  GLU X 269      37.030  19.760  28.118  0.00  0.00            
ATOM   4160  HB2 GLU X 269      37.654  19.584  27.241  0.00  0.00            
ATOM   4161  HB3 GLU X 269      37.257  20.653  28.699  0.00  0.00            
ATOM   4162  CG  GLU X 269      37.234  18.581  29.025  0.00  0.00            
ATOM   4163  HG2 GLU X 269      38.127  18.692  29.639  0.00  0.00            
ATOM   4164  HG3 GLU X 269      36.377  18.348  29.658  0.00  0.00            
ATOM   4165  CD  GLU X 269      37.450  17.290  28.298  0.00  0.00            
ATOM   4166  OE1 GLU X 269      38.001  16.409  28.912  0.00  0.00            
ATOM   4167  OE2 GLU X 269      37.017  17.167  27.145  0.00  0.00            
ATOM   4168  C   GLU X 269      34.660  20.656  28.587  0.00  0.00            
ATOM   4169  O   GLU X 269      33.885  20.125  29.373  0.00  0.00            
ATOM   4170  N   ILE X 270      34.698  22.004  28.349  0.00  0.00            
ATOM   4171  H   ILE X 270      35.410  22.291  27.693  0.00  0.00            
ATOM   4172  CA  ILE X 270      33.883  22.938  29.145  0.00  0.00            
ATOM   4173  HA  ILE X 270      34.015  22.742  30.209  0.00  0.00            
ATOM   4174  CB  ILE X 270      34.344  24.404  28.919  0.00  0.00            
ATOM   4175  HB  ILE X 270      34.204  24.705  27.881  0.00  0.00            
ATOM   4176  CG2 ILE X 270      33.462  25.304  29.774  0.00  0.00            
ATOM   4177 HG21 ILE X 270      32.393  25.178  29.605  0.00  0.00            
ATOM   4178 HG22 ILE X 270      33.621  25.101  30.833  0.00  0.00            
ATOM   4179 HG23 ILE X 270      33.809  26.314  29.556  0.00  0.00            
ATOM   4180  CG1 ILE X 270      35.853  24.537  29.292  0.00  0.00            
ATOM   4181 HG12 ILE X 270      35.922  24.599  30.378  0.00  0.00            
ATOM   4182 HG13 ILE X 270      36.368  23.673  28.873  0.00  0.00            
ATOM   4183  CD1 ILE X 270      36.399  25.822  28.813  0.00  0.00            
ATOM   4184 HD11 ILE X 270      36.648  25.806  27.752  0.00  0.00            
ATOM   4185 HD12 ILE X 270      35.843  26.744  28.982  0.00  0.00            
ATOM   4186 HD13 ILE X 270      37.399  25.914  29.237  0.00  0.00            
ATOM   4187  C   ILE X 270      32.329  22.822  28.828  0.00  0.00            
ATOM   4188  O   ILE X 270      31.525  22.800  29.745  0.00  0.00            
ATOM   4189  N   ASN X 271      32.000  22.732  27.529  0.00  0.00            
ATOM   4190  H   ASN X 271      32.822  22.643  26.949  0.00  0.00            
ATOM   4191  CA  ASN X 271      30.700  22.480  26.948  0.00  0.00            
ATOM   4192  HA  ASN X 271      30.073  23.352  27.132  0.00  0.00            
ATOM   4193  CB  ASN X 271      30.799  22.210  25.452  0.00  0.00            
ATOM   4194  HB2 ASN X 271      31.250  23.044  24.915  0.00  0.00            
ATOM   4195  HB3 ASN X 271      31.302  21.286  25.167  0.00  0.00            
ATOM   4196  CG  ASN X 271      29.457  22.049  24.740  0.00  0.00            
ATOM   4197  OD1 ASN X 271      28.469  21.572  25.283  0.00  0.00            
ATOM   4198  ND2 ASN X 271      29.331  22.463  23.514  0.00  0.00            
ATOM   4199 HD21 ASN X 271      28.362  22.458  23.229  0.00  0.00            
ATOM   4200 HD22 ASN X 271      30.056  22.993  23.053  0.00  0.00            
ATOM   4201  C   ASN X 271      29.974  21.322  27.755  0.00  0.00            
ATOM   4202  O   ASN X 271      28.965  21.554  28.455  0.00  0.00            
ATOM   4203  N   MET X 272      30.575  20.108  27.633  0.00  0.00            
ATOM   4204  H   MET X 272      31.497  20.015  27.233  0.00  0.00            
ATOM   4205  CA  MET X 272      29.997  18.881  28.272  0.00  0.00            
ATOM   4206  HA  MET X 272      28.967  18.785  27.930  0.00  0.00            
ATOM   4207  CB  MET X 272      30.718  17.543  28.096  0.00  0.00            
ATOM   4208  HB2 MET X 272      31.730  17.719  28.461  0.00  0.00            
ATOM   4209  HB3 MET X 272      30.315  16.783  28.765  0.00  0.00            
ATOM   4210  CG  MET X 272      30.639  16.936  26.656  0.00  0.00            
ATOM   4211  HG2 MET X 272      31.185  17.529  25.923  0.00  0.00            
ATOM   4212  HG3 MET X 272      31.107  15.953  26.706  0.00  0.00            
ATOM   4213  SD  MET X 272      28.907  16.682  26.083  0.00  0.00            
ATOM   4214  CE  MET X 272      28.706  17.984  24.789  0.00  0.00            
ATOM   4215  HE1 MET X 272      29.328  17.746  23.926  0.00  0.00            
ATOM   4216  HE2 MET X 272      27.686  18.063  24.411  0.00  0.00            
ATOM   4217  HE3 MET X 272      28.976  18.923  25.272  0.00  0.00            
ATOM   4218  C   MET X 272      29.985  19.094  29.731  0.00  0.00            
ATOM   4219  O   MET X 272      29.021  18.708  30.325  0.00  0.00            
ATOM   4220  N   TRP X 273      31.012  19.739  30.331  0.00  0.00            
ATOM   4221  H   TRP X 273      31.736  20.056  29.703  0.00  0.00            
ATOM   4222  CA  TRP X 273      30.983  19.799  31.833  0.00  0.00            
ATOM   4223  HA  TRP X 273      30.916  18.778  32.209  0.00  0.00            
ATOM   4224  CB  TRP X 273      32.325  20.473  32.357  0.00  0.00            
ATOM   4225  HB2 TRP X 273      33.179  20.225  31.726  0.00  0.00            
ATOM   4226  HB3 TRP X 273      32.255  21.523  32.070  0.00  0.00            
ATOM   4227  CG  TRP X 273      32.623  20.367  33.801  0.00  0.00            
ATOM   4228  CD1 TRP X 273      33.156  19.249  34.300  0.00  0.00            
ATOM   4229  HD1 TRP X 273      33.571  18.443  33.713  0.00  0.00            
ATOM   4230  NE1 TRP X 273      33.197  19.404  35.670  0.00  0.00            
ATOM   4231  HE1 TRP X 273      33.634  18.784  36.337  0.00  0.00            
ATOM   4232  CE2 TRP X 273      32.724  20.581  36.092  0.00  0.00            
ATOM   4233  CZ2 TRP X 273      32.496  21.053  37.382  0.00  0.00            
ATOM   4234  HZ2 TRP X 273      32.741  20.417  38.220  0.00  0.00            
ATOM   4235  CH2 TRP X 273      32.039  22.338  37.534  0.00  0.00            
ATOM   4236  HH2 TRP X 273      31.813  22.700  38.526  0.00  0.00            
ATOM   4237  CZ3 TRP X 273      31.676  23.101  36.406  0.00  0.00            
ATOM   4238  HZ3 TRP X 273      31.279  24.105  36.439  0.00  0.00            
ATOM   4239  CE3 TRP X 273      31.707  22.493  35.126  0.00  0.00            
ATOM   4240  HE3 TRP X 273      31.462  23.053  34.236  0.00  0.00            
ATOM   4241  CD2 TRP X 273      32.263  21.237  34.924  0.00  0.00            
ATOM   4242  C   TRP X 273      29.777  20.590  32.379  0.00  0.00            
ATOM   4243  O   TRP X 273      29.132  20.076  33.272  0.00  0.00            
ATOM   4244  N   VAL X 274      29.556  21.775  31.755  0.00  0.00            
ATOM   4245  H   VAL X 274      29.964  22.012  30.862  0.00  0.00            
ATOM   4246  CA  VAL X 274      28.410  22.640  32.032  0.00  0.00            
ATOM   4247  HA  VAL X 274      28.331  22.811  33.105  0.00  0.00            
ATOM   4248  CB  VAL X 274      28.639  23.973  31.295  0.00  0.00            
ATOM   4249  HB  VAL X 274      29.007  23.691  30.308  0.00  0.00            
ATOM   4250  CG1 VAL X 274      27.327  24.819  31.131  0.00  0.00            
ATOM   4251 HG11 VAL X 274      26.815  24.815  32.093  0.00  0.00            
ATOM   4252 HG12 VAL X 274      27.605  25.783  30.704  0.00  0.00            
ATOM   4253 HG13 VAL X 274      26.640  24.441  30.374  0.00  0.00            
ATOM   4254  CG2 VAL X 274      29.751  24.785  31.898  0.00  0.00            
ATOM   4255 HG21 VAL X 274      30.019  25.591  31.216  0.00  0.00            
ATOM   4256 HG22 VAL X 274      29.412  25.291  32.802  0.00  0.00            
ATOM   4257 HG23 VAL X 274      30.590  24.118  32.097  0.00  0.00            
ATOM   4258  C   VAL X 274      27.045  22.001  31.704  0.00  0.00            
ATOM   4259  O   VAL X 274      26.113  22.214  32.483  0.00  0.00            
ATOM   4260  N   SER X 275      27.037  21.276  30.552  0.00  0.00            
ATOM   4261  H   SER X 275      27.881  21.366  30.005  0.00  0.00            
ATOM   4262  CA  SER X 275      25.783  20.638  30.010  0.00  0.00            
ATOM   4263  HA  SER X 275      24.979  21.372  30.041  0.00  0.00            
ATOM   4264  CB  SER X 275      25.958  20.166  28.521  0.00  0.00            
ATOM   4265  HB2 SER X 275      26.701  19.381  28.383  0.00  0.00            
ATOM   4266  HB3 SER X 275      24.966  19.841  28.205  0.00  0.00            
ATOM   4267  OG  SER X 275      26.235  21.341  27.749  0.00  0.00            
ATOM   4268  HG  SER X 275      27.126  21.540  28.046  0.00  0.00            
ATOM   4269  C   SER X 275      25.416  19.500  31.001  0.00  0.00            
ATOM   4270  O   SER X 275      24.237  19.348  31.283  0.00  0.00            
ATOM   4271  N   GLN X 276      26.329  18.766  31.517  0.00  0.00            
ATOM   4272  H   GLN X 276      27.262  18.914  31.160  0.00  0.00            
ATOM   4273  CA  GLN X 276      26.051  17.849  32.606  0.00  0.00            
ATOM   4274  HA  GLN X 276      25.311  17.124  32.265  0.00  0.00            
ATOM   4275  CB  GLN X 276      27.385  17.016  32.882  0.00  0.00            
ATOM   4276  HB2 GLN X 276      27.771  16.557  31.972  0.00  0.00            
ATOM   4277  HB3 GLN X 276      28.191  17.646  33.257  0.00  0.00            
ATOM   4278  CG  GLN X 276      27.172  15.909  33.921  0.00  0.00            
ATOM   4279  HG2 GLN X 276      26.960  16.356  34.893  0.00  0.00            
ATOM   4280  HG3 GLN X 276      26.357  15.287  33.550  0.00  0.00            
ATOM   4281  CD  GLN X 276      28.363  15.047  34.084  0.00  0.00            
ATOM   4282  OE1 GLN X 276      28.699  14.349  33.166  0.00  0.00            
ATOM   4283  NE2 GLN X 276      28.998  15.007  35.223  0.00  0.00            
ATOM   4284 HE21 GLN X 276      29.819  14.433  35.357  0.00  0.00            
ATOM   4285 HE22 GLN X 276      28.547  15.360  36.054  0.00  0.00            
ATOM   4286  C   GLN X 276      25.449  18.519  33.867  0.00  0.00            
ATOM   4287  O   GLN X 276      24.761  17.775  34.615  0.00  0.00            
ATOM   4288  N   ARG X 277      25.668  19.820  34.056  0.00  0.00            
ATOM   4289  H   ARG X 277      26.199  20.363  33.390  0.00  0.00            
ATOM   4290  CA  ARG X 277      25.455  20.445  35.383  0.00  0.00            
ATOM   4291  HA  ARG X 277      24.950  19.721  36.022  0.00  0.00            
ATOM   4292  CB  ARG X 277      26.763  20.751  36.136  0.00  0.00            
ATOM   4293  HB2 ARG X 277      27.301  21.383  35.430  0.00  0.00            
ATOM   4294  HB3 ARG X 277      26.597  21.306  37.059  0.00  0.00            
ATOM   4295  CG  ARG X 277      27.614  19.487  36.459  0.00  0.00            
ATOM   4296  HG2 ARG X 277      27.289  19.064  37.410  0.00  0.00            
ATOM   4297  HG3 ARG X 277      27.520  18.775  35.639  0.00  0.00            
ATOM   4298  CD  ARG X 277      29.030  20.060  36.575  0.00  0.00            
ATOM   4299  HD2 ARG X 277      29.323  20.442  35.597  0.00  0.00            
ATOM   4300  HD3 ARG X 277      29.050  20.850  37.326  0.00  0.00            
ATOM   4301  NE  ARG X 277      30.011  19.020  36.936  0.00  0.00            
ATOM   4302  HE  ARG X 277      30.131  18.822  37.919  0.00  0.00            
ATOM   4303  CZ  ARG X 277      30.507  18.124  36.157  0.00  0.00            
ATOM   4304  NH1 ARG X 277      30.137  18.006  34.929  0.00  0.00            
ATOM   4305 HH11 ARG X 277      29.555  18.713  34.505  0.00  0.00            
ATOM   4306 HH12 ARG X 277      30.529  17.264  34.366  0.00  0.00            
ATOM   4307  NH2 ARG X 277      31.340  17.260  36.639  0.00  0.00            
ATOM   4308 HH21 ARG X 277      31.481  17.123  37.630  0.00  0.00            
ATOM   4309 HH22 ARG X 277      31.697  16.485  36.099  0.00  0.00            
ATOM   4310  C   ARG X 277      24.447  21.654  35.313  0.00  0.00            
ATOM   4311  O   ARG X 277      24.218  22.319  36.318  0.00  0.00            
ATOM   4312  N   THR X 278      23.647  21.698  34.259  0.00  0.00            
ATOM   4313  H   THR X 278      23.837  21.146  33.434  0.00  0.00            
ATOM   4314  CA  THR X 278      22.557  22.697  33.960  0.00  0.00            
ATOM   4315  HA  THR X 278      22.184  22.995  34.940  0.00  0.00            
ATOM   4316  CB  THR X 278      23.252  23.868  33.205  0.00  0.00            
ATOM   4317  HB  THR X 278      23.444  23.372  32.253  0.00  0.00            
ATOM   4318  CG2 THR X 278      22.362  25.120  32.989  0.00  0.00            
ATOM   4319 HG21 THR X 278      21.914  25.532  33.893  0.00  0.00            
ATOM   4320 HG22 THR X 278      22.960  25.965  32.647  0.00  0.00            
ATOM   4321 HG23 THR X 278      21.557  25.007  32.263  0.00  0.00            
ATOM   4322  OG1 THR X 278      24.499  24.316  33.672  0.00  0.00            
ATOM   4323  HG1 THR X 278      25.133  23.600  33.591  0.00  0.00            
ATOM   4324  C   THR X 278      21.424  22.162  33.093  0.00  0.00            
ATOM   4325  O   THR X 278      21.754  21.557  32.090  0.00  0.00            
ATOM   4326  N   ALA X 279      20.220  22.399  33.545  0.00  0.00            
ATOM   4327  H   ALA X 279      20.039  22.861  34.425  0.00  0.00            
ATOM   4328  CA  ALA X 279      19.052  22.000  32.771  0.00  0.00            
ATOM   4329  HA  ALA X 279      18.817  20.938  32.839  0.00  0.00            
ATOM   4330  CB  ALA X 279      17.835  22.650  33.472  0.00  0.00            
ATOM   4331  HB1 ALA X 279      17.906  23.717  33.261  0.00  0.00            
ATOM   4332  HB2 ALA X 279      16.909  22.271  33.040  0.00  0.00            
ATOM   4333  HB3 ALA X 279      17.779  22.465  34.545  0.00  0.00            
ATOM   4334  C   ALA X 279      19.047  22.398  31.290  0.00  0.00            
ATOM   4335  O   ALA X 279      18.779  23.610  31.111  0.00  0.00            
ATOM   4336  N   NME X 280      19.362  21.504  30.324  0.00  0.00            
ATOM   4337  H   NME X 280      19.737  20.620  30.638  0.00  0.00            
ATOM   4338  CH3 NME X 280      19.559  21.922  28.941  0.00  0.00            
ATOM   4339 HH31 NME X 280      18.726  22.591  28.727  0.00  0.00            
ATOM   4340 HH32 NME X 280      20.536  22.402  28.899  0.00  0.00            
ATOM   4341 HH33 NME X 280      19.445  21.025  28.331  0.00  0.00            
ATOM   4342  C11 SAR X 281      54.072  34.526  41.321  0.00  0.00            
ATOM   4343  C12 SAR X 281      53.926  34.535  39.895  0.00  0.00            
ATOM   4344  H13 SAR X 281      53.908  35.475  39.344  0.00  0.00            
ATOM   4345  H12 SAR X 281      54.276  35.437  41.884  0.00  0.00            
ATOM   4346  C10 SAR X 281      54.184  33.232  41.975  0.00  0.00            
ATOM   4347  F1  SAR X 281      54.505  33.061  43.225  0.00  0.00            
ATOM   4348  C9  SAR X 281      53.907  32.051  41.274  0.00  0.00            
ATOM   4349  H11 SAR X 281      53.803  31.112  41.817  0.00  0.00            
ATOM   4350  C8  SAR X 281      53.688  32.085  39.961  0.00  0.00            
ATOM   4351  H10 SAR X 281      53.503  31.208  39.495  0.00  0.00            
ATOM   4352  C7  SAR X 281      53.731  33.304  39.237  0.00  0.00            
ATOM   4353  C6  SAR X 281      53.570  33.308  37.737  0.00  0.00            
ATOM   4354  C13 SAR X 281      54.808  33.838  37.076  0.00  0.00            
ATOM   4355  C14 SAR X 281      55.029  35.237  36.874  0.00  0.00            
ATOM   4356  C15 SAR X 281      56.218  35.734  36.273  0.00  0.00            
ATOM   4357  C16 SAR X 281      57.253  34.889  35.910  0.00  0.00            
ATOM   4358  C17 SAR X 281      57.101  33.578  36.064  0.00  0.00            
ATOM   4359  C18 SAR X 281      55.909  32.978  36.604  0.00  0.00            
ATOM   4360  H17 SAR X 281      55.844  31.894  36.698  0.00  0.00            
ATOM   4361  H16 SAR X 281      57.856  32.841  35.790  0.00  0.00            
ATOM   4362  F2  SAR X 281      58.244  35.429  35.212  0.00  0.00            
ATOM   4363  H15 SAR X 281      56.308  36.800  36.062  0.00  0.00            
ATOM   4364  H14 SAR X 281      54.229  35.928  37.140  0.00  0.00            
ATOM   4365  H9  SAR X 281      53.441  32.292  37.444  0.00  0.00            
ATOM   4366  N2  SAR X 281      52.275  33.979  37.275  0.00  0.00            
ATOM   4367  C4  SAR X 281      51.100  33.116  37.756  0.00  0.00            
ATOM   4368  C5  SAR X 281      49.751  33.565  37.235  0.00  0.00            
ATOM   4369  H7  SAR X 281      49.046  32.828  37.503  0.00  0.00            
ATOM   4370  H8  SAR X 281      49.420  34.475  37.803  0.00  0.00            
ATOM   4371  H5  SAR X 281      51.048  33.202  38.816  0.00  0.00            
ATOM   4372  H6  SAR X 281      51.231  32.091  37.399  0.00  0.00            
ATOM   4373  C3  SAR X 281      52.254  33.943  35.811  0.00  0.00            
ATOM   4374  H3  SAR X 281      53.031  34.509  35.367  0.00  0.00            
ATOM   4375  H4  SAR X 281      52.339  32.891  35.590  0.00  0.00            
ATOM   4376  C2  SAR X 281      50.933  34.507  35.255  0.00  0.00            
ATOM   4377  H1  SAR X 281      50.846  35.564  35.579  0.00  0.00            
ATOM   4378  H2  SAR X 281      50.930  34.520  34.165  0.00  0.00            
ATOM   4379  N1  SAR X 281      49.860  33.685  35.757  0.00  0.00            
ATOM   4380  C1  SAR X 281      48.511  33.776  35.111  0.00  0.00            
ATOM   4381  O1  SAR X 281      47.702  34.740  35.371  0.00  0.00            
ATOM   4382  N3  SAR X 281      48.917  34.013  33.280  0.00  0.00            
ATOM   4383  C19 SAR X 281      48.293  34.811  32.401  0.00  0.00            
ATOM   4384  H18 SAR X 281      47.448  35.320  32.764  0.00  0.00            
ATOM   4385  N4  SAR X 281      48.771  34.595  31.135  0.00  0.00            
ATOM   4386  C20 SAR X 281      49.715  33.638  31.334  0.00  0.00            
ATOM   4387  H19 SAR X 281      50.211  33.185  30.501  0.00  0.00            
ATOM   4388  N5  SAR X 281      49.758  33.177  32.569  0.00  0.00            
ATOM   4389  Na+ Na+ X 282      20.723  16.106   1.681  0.00  0.00            
ATOM   4390  Na+ Na+ X 283      38.204  57.231  28.514  0.00  0.00            
ATOM   4391  Na+ Na+ X 284      11.878  21.127  13.038  0.00  0.00            
ATOM   4392  O   WAT X 285      39.599  44.900  24.137  0.00  0.00            
ATOM   4393  H1  WAT X 285      39.230  45.527  23.514  0.00  0.00            
ATOM   4394  H2  WAT X 285      40.491  44.749  23.825  0.00  0.00            
ATOM   4395  O   WAT X 286       3.546   3.838  17.619  0.00  0.00            
ATOM   4396  H1  WAT X 286       3.241   4.569  17.080  0.00  0.00            
ATOM   4397  H2  WAT X 286       3.799   4.242  18.449  0.00  0.00            
ATOM   4398  O   WAT X 287      24.230  23.758  18.560  0.00  0.00            
ATOM   4399  H1  WAT X 287      23.714  24.448  18.977  0.00  0.00            
ATOM   4400  H2  WAT X 287      25.135  23.955  18.805  0.00  0.00            
ATOM   4401  O   WAT X 288       9.704  16.692  22.576  0.00  0.00            
ATOM   4402  H1  WAT X 288      10.641  16.596  22.409  0.00  0.00            
ATOM   4403  H2  WAT X 288       9.433  17.417  22.012  0.00  0.00            
ATOM   4404  O   WAT X 289      27.998  47.093  17.130  0.00  0.00            
ATOM   4405  H1  WAT X 289      27.641  47.762  17.713  0.00  0.00            
ATOM   4406  H2  WAT X 289      28.684  47.545  16.638  0.00  0.00            
ATOM   4407  O   WAT X 290      22.935  22.934  43.882  0.00  0.00            
ATOM   4408  H1  WAT X 290      22.172  23.454  44.135  0.00  0.00            
ATOM   4409  H2  WAT X 290      23.057  23.125  42.952  0.00  0.00            
ATOM   4410  O   WAT X 291      25.407  13.569  61.129  0.00  0.00            
ATOM   4411  H1  WAT X 291      25.187  14.400  60.709  0.00  0.00            
ATOM   4412  H2  WAT X 291      24.701  13.425  61.760  0.00  0.00            
ATOM   4413  O   WAT X 292      61.715  52.404  35.989  0.00  0.00            
ATOM   4414  H1  WAT X 292      62.073  51.829  35.312  0.00  0.00            
ATOM   4415  H2  WAT X 292      61.245  51.815  36.580  0.00  0.00            
ATOM   4416  O   WAT X 293       9.570  20.243   4.544  0.00  0.00            
ATOM   4417  H1  WAT X 293      10.319  20.839   4.530  0.00  0.00            
ATOM   4418  H2  WAT X 293       8.967  20.600   3.893  0.00  0.00            
ATOM   4419  O   WAT X 294       9.328   6.950  44.434  0.00  0.00            
ATOM   4420  H1  WAT X 294       8.629   6.936  45.088  0.00  0.00            
ATOM   4421  H2  WAT X 294       8.942   7.397  43.680  0.00  0.00            
ATOM   4422  O   WAT X 295       6.041  49.230  45.645  0.00  0.00            
ATOM   4423  H1  WAT X 295       5.116  49.337  45.422  0.00  0.00            
ATOM   4424  H2  WAT X 295       6.445  48.905  44.840  0.00  0.00            
ATOM   4425  O   WAT X 296      59.409  54.413   8.215  0.00  0.00            
ATOM   4426  H1  WAT X 296      59.377  54.052   9.101  0.00  0.00            
ATOM   4427  H2  WAT X 296      59.293  55.355   8.335  0.00  0.00            
ATOM   4428  O   WAT X 297       0.966  59.118  51.657  0.00  0.00            
ATOM   4429  H1  WAT X 297       1.637  59.706  51.310  0.00  0.00            
ATOM   4430  H2  WAT X 297       1.395  58.263  51.699  0.00  0.00            
ATOM   4431  O   WAT X 298      73.346  52.409  36.605  0.00  0.00            
ATOM   4432  H1  WAT X 298      73.380  51.763  37.310  0.00  0.00            
ATOM   4433  H2  WAT X 298      74.117  52.958  36.745  0.00  0.00            
ATOM   4434  O   WAT X 299       8.172  49.518   3.609  0.00  0.00            
ATOM   4435  H1  WAT X 299       8.075  49.849   4.502  0.00  0.00            
ATOM   4436  H2  WAT X 299       8.833  48.829   3.679  0.00  0.00            
ATOM   4437  O   WAT X 300      41.270  41.460   2.069  0.00  0.00            
ATOM   4438  H1  WAT X 300      41.023  40.642   1.637  0.00  0.00            
ATOM   4439  H2  WAT X 300      40.587  42.080   1.814  0.00  0.00            
ATOM   4440  O   WAT X 301      70.957  32.840  45.545  0.00  0.00            
ATOM   4441  H1  WAT X 301      70.938  33.431  44.792  0.00  0.00            
ATOM   4442  H2  WAT X 301      70.757  33.401  46.294  0.00  0.00            
ATOM   4443  O   WAT X 302      21.666  16.445  25.213  0.00  0.00            
ATOM   4444  H1  WAT X 302      21.646  17.236  24.674  0.00  0.00            
ATOM   4445  H2  WAT X 302      22.072  15.784  24.653  0.00  0.00            
ATOM   4446  O   WAT X 303      61.121   5.705  62.951  0.00  0.00            
ATOM   4447  H1  WAT X 303      61.298   4.859  63.363  0.00  0.00            
ATOM   4448  H2  WAT X 303      61.057   5.508  62.016  0.00  0.00            
ATOM   4449  O   WAT X 304      19.599  13.805   2.723  0.00  0.00            
ATOM   4450  H1  WAT X 304      18.651  13.852   2.599  0.00  0.00            
ATOM   4451  H2  WAT X 304      19.879  13.083   2.159  0.00  0.00            
ATOM   4452  O   WAT X 305      70.362  39.412   7.404  0.00  0.00            
ATOM   4453  H1  WAT X 305      71.234  39.123   7.134  0.00  0.00            
ATOM   4454  H2  WAT X 305      69.865  38.601   7.514  0.00  0.00            
ATOM   4455  O   WAT X 306       2.634  11.445  50.337  0.00  0.00            
ATOM   4456  H1  WAT X 306       1.717  11.620  50.126  0.00  0.00            
ATOM   4457  H2  WAT X 306       2.617  10.608  50.802  0.00  0.00            
ATOM   4458  O   WAT X 307      68.091  24.961  15.655  0.00  0.00            
ATOM   4459  H1  WAT X 307      68.254  24.252  16.277  0.00  0.00            
ATOM   4460  H2  WAT X 307      67.900  25.722  16.204  0.00  0.00            
ATOM   4461  O   WAT X 308      71.383  24.686  30.656  0.00  0.00            
ATOM   4462  H1  WAT X 308      71.168  25.579  30.924  0.00  0.00            
ATOM   4463  H2  WAT X 308      71.773  24.783  29.787  0.00  0.00            
ATOM   4464  O   WAT X 309      34.090  57.190  43.113  0.00  0.00            
ATOM   4465  H1  WAT X 309      34.407  57.182  44.016  0.00  0.00            
ATOM   4466  H2  WAT X 309      33.268  57.679  43.152  0.00  0.00            
ATOM   4467  O   WAT X 310      19.269  25.605  60.007  0.00  0.00            
ATOM   4468  H1  WAT X 310      18.473  26.137  60.015  0.00  0.00            
ATOM   4469  H2  WAT X 310      19.941  26.175  60.379  0.00  0.00            
ATOM   4470  O   WAT X 311      32.958   3.757  39.031  0.00  0.00            
ATOM   4471  H1  WAT X 311      32.787   4.176  39.874  0.00  0.00            
ATOM   4472  H2  WAT X 311      32.112   3.764  38.583  0.00  0.00            
ATOM   4473  O   WAT X 312       9.420   8.219  50.503  0.00  0.00            
ATOM   4474  H1  WAT X 312       9.465   9.005  51.048  0.00  0.00            
ATOM   4475  H2  WAT X 312       8.789   8.439  49.819  0.00  0.00            
ATOM   4476  O   WAT X 313       6.818  52.139  26.718  0.00  0.00            
ATOM   4477  H1  WAT X 313       6.849  51.512  27.441  0.00  0.00            
ATOM   4478  H2  WAT X 313       6.798  52.996  27.144  0.00  0.00            
ATOM   4479  O   WAT X 314      18.969  27.438  42.021  0.00  0.00            
ATOM   4480  H1  WAT X 314      18.263  26.816  41.847  0.00  0.00            
ATOM   4481  H2  WAT X 314      18.692  28.244  41.584  0.00  0.00            
ATOM   4482  O   WAT X 315      12.896   9.371   5.470  0.00  0.00            
ATOM   4483  H1  WAT X 315      13.537   9.142   6.142  0.00  0.00            
ATOM   4484  H2  WAT X 315      12.718  10.300   5.615  0.00  0.00            
ATOM   4485  O   WAT X 316      13.838   4.576  35.922  0.00  0.00            
ATOM   4486  H1  WAT X 316      13.089   4.222  36.403  0.00  0.00            
ATOM   4487  H2  WAT X 316      14.220   5.222  36.516  0.00  0.00            
ATOM   4488  O   WAT X 317      40.817   8.413  34.748  0.00  0.00            
ATOM   4489  H1  WAT X 317      41.415   9.054  35.131  0.00  0.00            
ATOM   4490  H2  WAT X 317      41.029   8.415  33.814  0.00  0.00            
ATOM   4491  O   WAT X 318      39.941  57.205  23.300  0.00  0.00            
ATOM   4492  H1  WAT X 318      39.581  56.324  23.199  0.00  0.00            
ATOM   4493  H2  WAT X 318      39.295  57.668  23.833  0.00  0.00            
ATOM   4494  O   WAT X 319       8.498  32.452  27.459  0.00  0.00            
ATOM   4495  H1  WAT X 319       8.155  31.614  27.771  0.00  0.00            
ATOM   4496  H2  WAT X 319       9.247  32.215  26.912  0.00  0.00            
ATOM   4497  O   WAT X 320       1.502  45.744  33.657  0.00  0.00            
ATOM   4498  H1  WAT X 320       0.545  45.748  33.625  0.00  0.00            
ATOM   4499  H2  WAT X 320       1.724  44.930  34.108  0.00  0.00            
ATOM   4500  O   WAT X 321      20.112  64.575  11.314  0.00  0.00            
ATOM   4501  H1  WAT X 321      19.220  64.450  11.638  0.00  0.00            
ATOM   4502  H2  WAT X 321      20.438  63.689  11.160  0.00  0.00            
ATOM   4503  O   WAT X 322      27.209  60.855  49.099  0.00  0.00            
ATOM   4504  H1  WAT X 322      27.005  60.339  48.319  0.00  0.00            
ATOM   4505  H2  WAT X 322      26.359  61.013  49.511  0.00  0.00            
ATOM   4506  O   WAT X 323      23.648  23.882  51.750  0.00  0.00            
ATOM   4507  H1  WAT X 323      24.017  24.489  51.107  0.00  0.00            
ATOM   4508  H2  WAT X 323      23.689  23.027  51.322  0.00  0.00            
ATOM   4509  O   WAT X 324      66.525  19.170  36.243  0.00  0.00            
ATOM   4510  H1  WAT X 324      65.808  18.758  36.725  0.00  0.00            
ATOM   4511  H2  WAT X 324      67.089  19.540  36.922  0.00  0.00            
ATOM   4512  O   WAT X 325      42.273  26.332  56.641  0.00  0.00            
ATOM   4513  H1  WAT X 325      42.659  26.480  55.777  0.00  0.00            
ATOM   4514  H2  WAT X 325      41.344  26.530  56.525  0.00  0.00            
ATOM   4515  O   WAT X 326      16.319  60.086  49.814  0.00  0.00            
ATOM   4516  H1  WAT X 326      16.165  60.660  50.565  0.00  0.00            
ATOM   4517  H2  WAT X 326      17.259  59.909  49.836  0.00  0.00            
ATOM   4518  O   WAT X 327      22.639  19.762   7.523  0.00  0.00            
ATOM   4519  H1  WAT X 327      22.247  19.209   6.847  0.00  0.00            
ATOM   4520  H2  WAT X 327      22.026  20.490   7.622  0.00  0.00            
ATOM   4521  O   WAT X 328      30.060  50.733  13.638  0.00  0.00            
ATOM   4522  H1  WAT X 328      30.586  51.457  13.300  0.00  0.00            
ATOM   4523  H2  WAT X 328      29.547  50.438  12.885  0.00  0.00            
ATOM   4524  O   WAT X 329      53.188  22.534  16.123  0.00  0.00            
ATOM   4525  H1  WAT X 329      53.519  23.352  16.494  0.00  0.00            
ATOM   4526  H2  WAT X 329      52.948  22.006  16.884  0.00  0.00            
ATOM   4527  O   WAT X 330      58.428  58.722  50.106  0.00  0.00            
ATOM   4528  H1  WAT X 330      58.330  59.409  50.765  0.00  0.00            
ATOM   4529  H2  WAT X 330      57.535  58.543  49.813  0.00  0.00            
ATOM   4530  O   WAT X 331       0.469  47.191  63.514  0.00  0.00            
ATOM   4531  H1  WAT X 331       1.391  46.931  63.517  0.00  0.00            
ATOM   4532  H2  WAT X 331       0.120  46.824  62.702  0.00  0.00            
ATOM   4533  O   WAT X 332      76.203  47.651   5.928  0.00  0.00            
ATOM   4534  H1  WAT X 332      77.073  47.296   5.744  0.00  0.00            
ATOM   4535  H2  WAT X 332      75.960  47.264   6.769  0.00  0.00            
ATOM   4536  O   WAT X 333       6.821  17.892   4.895  0.00  0.00            
ATOM   4537  H1  WAT X 333       5.904  18.055   4.674  0.00  0.00            
ATOM   4538  H2  WAT X 333       7.294  18.037   4.075  0.00  0.00            
ATOM   4539  O   WAT X 334      14.779  31.443   5.323  0.00  0.00            
ATOM   4540  H1  WAT X 334      14.315  31.622   6.142  0.00  0.00            
ATOM   4541  H2  WAT X 334      15.601  31.036   5.598  0.00  0.00            
ATOM   4542  O   WAT X 335      23.028  36.706  21.481  0.00  0.00            
ATOM   4543  H1  WAT X 335      22.987  36.605  22.432  0.00  0.00            
ATOM   4544  H2  WAT X 335      22.643  35.900  21.137  0.00  0.00            
ATOM   4545  O   WAT X 336      30.035  64.532  16.333  0.00  0.00            
ATOM   4546  H1  WAT X 336      30.930  64.232  16.491  0.00  0.00            
ATOM   4547  H2  WAT X 336      30.014  64.740  15.398  0.00  0.00            
ATOM   4548  O   WAT X 337      70.300  56.336  35.881  0.00  0.00            
ATOM   4549  H1  WAT X 337      69.632  56.290  36.565  0.00  0.00            
ATOM   4550  H2  WAT X 337      70.608  57.242  35.906  0.00  0.00            
ATOM   4551  O   WAT X 338      28.511  63.067  49.802  0.00  0.00            
ATOM   4552  H1  WAT X 338      28.030  62.277  49.558  0.00  0.00            
ATOM   4553  H2  WAT X 338      28.370  63.669  49.071  0.00  0.00            
ATOM   4554  O   WAT X 339      23.827   1.438  27.268  0.00  0.00            
ATOM   4555  H1  WAT X 339      23.255   2.055  27.725  0.00  0.00            
ATOM   4556  H2  WAT X 339      24.402   1.094  27.952  0.00  0.00            
ATOM   4557  O   WAT X 340      71.092  35.480  46.864  0.00  0.00            
ATOM   4558  H1  WAT X 340      71.768  36.157  46.851  0.00  0.00            
ATOM   4559  H2  WAT X 340      70.549  35.670  46.099  0.00  0.00            
ATOM   4560  O   WAT X 341      13.226  55.194  38.783  0.00  0.00            
ATOM   4561  H1  WAT X 341      13.644  56.052  38.863  0.00  0.00            
ATOM   4562  H2  WAT X 341      12.639  55.143  39.538  0.00  0.00            
ATOM   4563  O   WAT X 342      67.742  20.959  37.981  0.00  0.00            
ATOM   4564  H1  WAT X 342      68.523  21.261  37.517  0.00  0.00            
ATOM   4565  H2  WAT X 342      67.485  21.702  38.527  0.00  0.00            
ATOM   4566  O   WAT X 343      46.488  53.027  55.577  0.00  0.00            
ATOM   4567  H1  WAT X 343      46.930  52.178  55.590  0.00  0.00            
ATOM   4568  H2  WAT X 343      45.726  52.909  56.144  0.00  0.00            
ATOM   4569  O   WAT X 344      57.251  24.494  34.889  0.00  0.00            
ATOM   4570  H1  WAT X 344      56.423  24.352  34.429  0.00  0.00            
ATOM   4571  H2  WAT X 344      57.088  24.174  35.777  0.00  0.00            
ATOM   4572  O   WAT X 345      50.980  34.819   7.146  0.00  0.00            
ATOM   4573  H1  WAT X 345      50.193  35.162   6.721  0.00  0.00            
ATOM   4574  H2  WAT X 345      51.588  34.654   6.425  0.00  0.00            
ATOM   4575  O   WAT X 346      16.805  40.005  29.648  0.00  0.00            
ATOM   4576  H1  WAT X 346      16.985  40.430  30.487  0.00  0.00            
ATOM   4577  H2  WAT X 346      15.914  39.668  29.736  0.00  0.00            
ATOM   4578  O   WAT X 347       7.306  50.427  17.359  0.00  0.00            
ATOM   4579  H1  WAT X 347       7.606  50.187  18.236  0.00  0.00            
ATOM   4580  H2  WAT X 347       7.332  51.384  17.351  0.00  0.00            
ATOM   4581  O   WAT X 348       5.076  37.080   7.576  0.00  0.00            
ATOM   4582  H1  WAT X 348       4.241  37.539   7.670  0.00  0.00            
ATOM   4583  H2  WAT X 348       5.644  37.706   7.127  0.00  0.00            
ATOM   4584  O   WAT X 349       8.481   9.161  48.101  0.00  0.00            
ATOM   4585  H1  WAT X 349       8.229  10.083  48.158  0.00  0.00            
ATOM   4586  H2  WAT X 349       9.336   9.173  47.669  0.00  0.00            
ATOM   4587  O   WAT X 350      66.494  20.001  40.453  0.00  0.00            
ATOM   4588  H1  WAT X 350      66.927  20.120  41.299  0.00  0.00            
ATOM   4589  H2  WAT X 350      67.207  20.023  39.815  0.00  0.00            
ATOM   4590  O   WAT X 351      38.468  46.680  11.516  0.00  0.00            
ATOM   4591  H1  WAT X 351      39.257  46.143  11.442  0.00  0.00            
ATOM   4592  H2  WAT X 351      38.127  46.487  12.389  0.00  0.00            
ATOM   4593  O   WAT X 352      20.394  56.811  47.847  0.00  0.00            
ATOM   4594  H1  WAT X 352      21.179  56.270  47.934  0.00  0.00            
ATOM   4595  H2  WAT X 352      20.241  56.862  46.904  0.00  0.00            
ATOM   4596  O   WAT X 353      33.404  46.905  52.408  0.00  0.00            
ATOM   4597  H1  WAT X 353      33.448  47.555  51.706  0.00  0.00            
ATOM   4598  H2  WAT X 353      32.643  46.368  52.189  0.00  0.00            
ATOM   4599  O   WAT X 354      60.586  53.809  60.991  0.00  0.00            
ATOM   4600  H1  WAT X 354      59.956  53.432  61.605  0.00  0.00            
ATOM   4601  H2  WAT X 354      60.218  54.664  60.766  0.00  0.00            
ATOM   4602  O   WAT X 355      11.360  28.496  40.264  0.00  0.00            
ATOM   4603  H1  WAT X 355      11.337  27.651  40.714  0.00  0.00            
ATOM   4604  H2  WAT X 355      11.354  28.271  39.333  0.00  0.00            
ATOM   4605  O   WAT X 356      61.068  50.025  37.251  0.00  0.00            
ATOM   4606  H1  WAT X 356      61.911  50.331  37.587  0.00  0.00            
ATOM   4607  H2  WAT X 356      60.729  49.455  37.941  0.00  0.00            
ATOM   4608  O   WAT X 357      20.618   6.161  60.283  0.00  0.00            
ATOM   4609  H1  WAT X 357      20.967   5.375  59.863  0.00  0.00            
ATOM   4610  H2  WAT X 357      21.324   6.459  60.856  0.00  0.00            
ATOM   4611  O   WAT X 358      24.915   9.028  54.260  0.00  0.00            
ATOM   4612  H1  WAT X 358      25.826   9.075  53.972  0.00  0.00            
ATOM   4613  H2  WAT X 358      24.747   9.881  54.661  0.00  0.00            
ATOM   4614  O   WAT X 359      73.614  11.170  58.131  0.00  0.00            
ATOM   4615  H1  WAT X 359      72.962  11.867  58.206  0.00  0.00            
ATOM   4616  H2  WAT X 359      73.775  11.095  57.190  0.00  0.00            
ATOM   4617  O   WAT X 360      68.576  62.548  52.253  0.00  0.00            
ATOM   4618  H1  WAT X 360      68.182  63.420  52.265  0.00  0.00            
ATOM   4619  H2  WAT X 360      68.060  62.061  51.610  0.00  0.00            
ATOM   4620  O   WAT X 361      61.477  46.789  21.089  0.00  0.00            
ATOM   4621  H1  WAT X 361      60.591  46.486  20.892  0.00  0.00            
ATOM   4622  H2  WAT X 361      61.952  45.996  21.339  0.00  0.00            
ATOM   4623  O   WAT X 362      11.587  60.327  19.329  0.00  0.00            
ATOM   4624  H1  WAT X 362      12.193  59.925  19.952  0.00  0.00            
ATOM   4625  H2  WAT X 362      10.888  60.689  19.874  0.00  0.00            
ATOM   4626  O   WAT X 363      32.539  50.070  56.047  0.00  0.00            
ATOM   4627  H1  WAT X 363      32.407  49.974  56.990  0.00  0.00            
ATOM   4628  H2  WAT X 363      32.193  49.260  55.673  0.00  0.00            
ATOM   4629  O   WAT X 364      70.959  61.270  55.245  0.00  0.00            
ATOM   4630  H1  WAT X 364      70.963  60.468  55.768  0.00  0.00            
ATOM   4631  H2  WAT X 364      71.456  61.900  55.767  0.00  0.00            
ATOM   4632  O   WAT X 365      21.691  55.949  30.031  0.00  0.00            
ATOM   4633  H1  WAT X 365      22.294  56.311  30.680  0.00  0.00            
ATOM   4634  H2  WAT X 365      21.924  56.393  29.215  0.00  0.00            
ATOM   4635  O   WAT X 366      37.061  51.328  19.149  0.00  0.00            
ATOM   4636  H1  WAT X 366      36.713  51.759  18.368  0.00  0.00            
ATOM   4637  H2  WAT X 366      36.909  50.396  18.996  0.00  0.00            
ATOM   4638  O   WAT X 367      58.204  19.824  37.338  0.00  0.00            
ATOM   4639  H1  WAT X 367      58.701  20.546  36.954  0.00  0.00            
ATOM   4640  H2  WAT X 367      58.870  19.201  37.627  0.00  0.00            
ATOM   4641  O   WAT X 368      13.497  18.221  44.063  0.00  0.00            
ATOM   4642  H1  WAT X 368      13.137  19.061  43.777  0.00  0.00            
ATOM   4643  H2  WAT X 368      13.555  17.701  43.262  0.00  0.00            
ATOM   4644  O   WAT X 369      19.227  54.075  29.028  0.00  0.00            
ATOM   4645  H1  WAT X 369      19.146  54.017  29.980  0.00  0.00            
ATOM   4646  H2  WAT X 369      19.787  53.336  28.789  0.00  0.00            
ATOM   4647  O   WAT X 370      50.022   5.642  36.731  0.00  0.00            
ATOM   4648  H1  WAT X 370      50.781   6.216  36.629  0.00  0.00            
ATOM   4649  H2  WAT X 370      50.013   5.112  35.935  0.00  0.00            
ATOM   4650  O   WAT X 371      69.197  27.781  52.330  0.00  0.00            
ATOM   4651  H1  WAT X 371      68.553  28.471  52.169  0.00  0.00            
ATOM   4652  H2  WAT X 371      68.677  27.030  52.615  0.00  0.00            
ATOM   4653  O   WAT X 372      45.657  52.442  42.750  0.00  0.00            
ATOM   4654  H1  WAT X 372      46.068  51.867  43.396  0.00  0.00            
ATOM   4655  H2  WAT X 372      46.288  52.487  42.032  0.00  0.00            
ATOM   4656  O   WAT X 373      69.453   3.868  50.562  0.00  0.00            
ATOM   4657  H1  WAT X 373      68.551   3.679  50.824  0.00  0.00            
ATOM   4658  H2  WAT X 373      69.987   3.530  51.282  0.00  0.00            
ATOM   4659  O   WAT X 374      40.749  11.888  56.343  0.00  0.00            
ATOM   4660  H1  WAT X 374      40.290  11.296  56.939  0.00  0.00            
ATOM   4661  H2  WAT X 374      41.360  12.366  56.904  0.00  0.00            
ATOM   4662  O   WAT X 375      15.947   8.052  41.062  0.00  0.00            
ATOM   4663  H1  WAT X 375      15.474   8.492  40.355  0.00  0.00            
ATOM   4664  H2  WAT X 375      16.797   7.833  40.680  0.00  0.00            
ATOM   4665  O   WAT X 376      32.057  25.335  20.295  0.00  0.00            
ATOM   4666  H1  WAT X 376      31.362  24.899  19.802  0.00  0.00            
ATOM   4667  H2  WAT X 376      32.431  24.646  20.843  0.00  0.00            
ATOM   4668  O   WAT X 377      76.991  19.045  16.798  0.00  0.00            
ATOM   4669  H1  WAT X 377      76.587  19.265  17.637  0.00  0.00            
ATOM   4670  H2  WAT X 377      76.769  18.124  16.659  0.00  0.00            
ATOM   4671  O   WAT X 378      55.316   1.785  36.012  0.00  0.00            
ATOM   4672  H1  WAT X 378      54.397   1.609  35.813  0.00  0.00            
ATOM   4673  H2  WAT X 378      55.433   1.466  36.907  0.00  0.00            
ATOM   4674  O   WAT X 379      50.365  62.488  57.770  0.00  0.00            
ATOM   4675  H1  WAT X 379      49.683  62.387  57.105  0.00  0.00            
ATOM   4676  H2  WAT X 379      50.161  63.319  58.198  0.00  0.00            
ATOM   4677  O   WAT X 380      22.831  58.290  28.696  0.00  0.00            
ATOM   4678  H1  WAT X 380      22.383  58.989  29.172  0.00  0.00            
ATOM   4679  H2  WAT X 380      22.481  58.344  27.806  0.00  0.00            
ATOM   4680  O   WAT X 381      64.350  47.769  21.367  0.00  0.00            
ATOM   4681  H1  WAT X 381      63.944  47.423  20.572  0.00  0.00            
ATOM   4682  H2  WAT X 381      63.951  48.631  21.484  0.00  0.00            
ATOM   4683  O   WAT X 382       7.489  55.488  53.378  0.00  0.00            
ATOM   4684  H1  WAT X 382       7.319  56.379  53.684  0.00  0.00            
ATOM   4685  H2  WAT X 382       6.887  55.369  52.643  0.00  0.00            
ATOM   4686  O   WAT X 383      33.763   7.205  38.339  0.00  0.00            
ATOM   4687  H1  WAT X 383      34.264   8.019  38.393  0.00  0.00            
ATOM   4688  H2  WAT X 383      33.092   7.381  37.680  0.00  0.00            
ATOM   4689  O   WAT X 384      73.443  26.879  23.178  0.00  0.00            
ATOM   4690  H1  WAT X 384      74.100  27.388  22.703  0.00  0.00            
ATOM   4691  H2  WAT X 384      73.925  26.484  23.904  0.00  0.00            
ATOM   4692  O   WAT X 385      11.002  24.244  47.826  0.00  0.00            
ATOM   4693  H1  WAT X 385      11.888  24.232  48.188  0.00  0.00            
ATOM   4694  H2  WAT X 385      10.939  23.433  47.320  0.00  0.00            
ATOM   4695  O   WAT X 386       9.980  11.096  12.194  0.00  0.00            
ATOM   4696  H1  WAT X 386       9.423  11.871  12.261  0.00  0.00            
ATOM   4697  H2  WAT X 386      10.560  11.280  11.456  0.00  0.00            
ATOM   4698  O   WAT X 387      56.725   8.013  44.360  0.00  0.00            
ATOM   4699  H1  WAT X 387      57.443   7.454  44.066  0.00  0.00            
ATOM   4700  H2  WAT X 387      56.411   8.440  43.563  0.00  0.00            
ATOM   4701  O   WAT X 388      18.266  41.576  53.691  0.00  0.00            
ATOM   4702  H1  WAT X 388      18.034  42.050  54.490  0.00  0.00            
ATOM   4703  H2  WAT X 388      17.464  41.114  53.446  0.00  0.00            
ATOM   4704  O   WAT X 389      72.217  35.351  25.296  0.00  0.00            
ATOM   4705  H1  WAT X 389      72.333  36.280  25.094  0.00  0.00            
ATOM   4706  H2  WAT X 389      73.108  35.015  25.393  0.00  0.00            
ATOM   4707  O   WAT X 390      75.770  30.322  44.538  0.00  0.00            
ATOM   4708  H1  WAT X 390      76.686  30.083  44.395  0.00  0.00            
ATOM   4709  H2  WAT X 390      75.647  30.245  45.484  0.00  0.00            
ATOM   4710  O   WAT X 391      73.431  51.091  56.578  0.00  0.00            
ATOM   4711  H1  WAT X 391      74.223  51.618  56.467  0.00  0.00            
ATOM   4712  H2  WAT X 391      73.732  50.187  56.496  0.00  0.00            
ATOM   4713  O   WAT X 392      33.202   9.019  27.989  0.00  0.00            
ATOM   4714  H1  WAT X 392      33.614   9.039  27.126  0.00  0.00            
ATOM   4715  H2  WAT X 392      33.009   9.936  28.184  0.00  0.00            
ATOM   4716  O   WAT X 393      18.899  59.844  57.501  0.00  0.00            
ATOM   4717  H1  WAT X 393      19.589  59.981  58.150  0.00  0.00            
ATOM   4718  H2  WAT X 393      18.310  59.208  57.908  0.00  0.00            
ATOM   4719  O   WAT X 394      64.225  36.198  15.826  0.00  0.00            
ATOM   4720  H1  WAT X 394      63.967  35.307  16.064  0.00  0.00            
ATOM   4721  H2  WAT X 394      63.500  36.745  16.129  0.00  0.00            
ATOM   4722  O   WAT X 395      45.003  55.169  32.829  0.00  0.00            
ATOM   4723  H1  WAT X 395      45.918  55.382  33.015  0.00  0.00            
ATOM   4724  H2  WAT X 395      44.683  54.761  33.633  0.00  0.00            
ATOM   4725  O   WAT X 396      22.725  14.831   6.300  0.00  0.00            
ATOM   4726  H1  WAT X 396      22.390  13.968   6.056  0.00  0.00            
ATOM   4727  H2  WAT X 396      23.297  14.663   7.049  0.00  0.00            
ATOM   4728  O   WAT X 397      68.637  48.828  16.018  0.00  0.00            
ATOM   4729  H1  WAT X 397      67.745  48.842  16.366  0.00  0.00            
ATOM   4730  H2  WAT X 397      69.145  49.348  16.640  0.00  0.00            
ATOM   4731  O   WAT X 398      52.237  54.130   6.064  0.00  0.00            
ATOM   4732  H1  WAT X 398      52.041  53.999   5.136  0.00  0.00            
ATOM   4733  H2  WAT X 398      52.283  55.081   6.166  0.00  0.00            
ATOM   4734  O   WAT X 399      65.133   5.708  32.221  0.00  0.00            
ATOM   4735  H1  WAT X 399      65.996   5.431  31.912  0.00  0.00            
ATOM   4736  H2  WAT X 399      64.596   4.917  32.173  0.00  0.00            
ATOM   4737  O   WAT X 400      48.831  13.178  49.400  0.00  0.00            
ATOM   4738  H1  WAT X 400      48.564  12.688  48.622  0.00  0.00            
ATOM   4739  H2  WAT X 400      49.679  13.555  49.165  0.00  0.00            
ATOM   4740  O   WAT X 401      68.919  37.178  29.477  0.00  0.00            
ATOM   4741  H1  WAT X 401      68.551  37.834  28.885  0.00  0.00            
ATOM   4742  H2  WAT X 401      68.171  36.875  29.992  0.00  0.00            
ATOM   4743  O   WAT X 402      19.224  31.067  24.128  0.00  0.00            
ATOM   4744  H1  WAT X 402      19.855  30.349  24.167  0.00  0.00            
ATOM   4745  H2  WAT X 402      19.022  31.159  23.197  0.00  0.00            
ATOM   4746  O   WAT X 403      72.462   2.632  13.883  0.00  0.00            
ATOM   4747  H1  WAT X 403      72.103   2.229  13.092  0.00  0.00            
ATOM   4748  H2  WAT X 403      73.247   3.089  13.584  0.00  0.00            
ATOM   4749  O   WAT X 404      15.912  25.030  36.538  0.00  0.00            
ATOM   4750  H1  WAT X 404      16.733  25.257  36.101  0.00  0.00            
ATOM   4751  H2  WAT X 404      15.383  25.825  36.481  0.00  0.00            
ATOM   4752  O   WAT X 405      74.356  62.846  59.686  0.00  0.00            
ATOM   4753  H1  WAT X 405      74.744  61.988  59.517  0.00  0.00            
ATOM   4754  H2  WAT X 405      75.029  63.471  59.418  0.00  0.00            
ATOM   4755  O   WAT X 406      45.635   8.097   6.842  0.00  0.00            
ATOM   4756  H1  WAT X 406      44.690   7.945   6.835  0.00  0.00            
ATOM   4757  H2  WAT X 406      45.994   7.399   6.294  0.00  0.00            
ATOM   4758  O   WAT X 407      40.981   7.568  25.189  0.00  0.00            
ATOM   4759  H1  WAT X 407      40.936   7.320  26.112  0.00  0.00            
ATOM   4760  H2  WAT X 407      41.879   7.876  25.067  0.00  0.00            
ATOM   4761  O   WAT X 408      12.292  44.933  32.225  0.00  0.00            
ATOM   4762  H1  WAT X 408      11.853  45.251  31.436  0.00  0.00            
ATOM   4763  H2  WAT X 408      12.757  44.146  31.941  0.00  0.00            
ATOM   4764  O   WAT X 409      17.560  30.369   6.307  0.00  0.00            
ATOM   4765  H1  WAT X 409      18.382  30.849   6.407  0.00  0.00            
ATOM   4766  H2  WAT X 409      17.750  29.703   5.646  0.00  0.00            
ATOM   4767  O   WAT X 410       5.707  62.561  31.776  0.00  0.00            
ATOM   4768  H1  WAT X 410       5.921  62.616  30.845  0.00  0.00            
ATOM   4769  H2  WAT X 410       6.227  61.824  32.098  0.00  0.00            
ATOM   4770  O   WAT X 411      10.849  37.572  14.971  0.00  0.00            
ATOM   4771  H1  WAT X 411      11.723  37.718  15.333  0.00  0.00            
ATOM   4772  H2  WAT X 411      10.977  36.907  14.295  0.00  0.00            
ATOM   4773  O   WAT X 412      54.762  22.145  61.658  0.00  0.00            
ATOM   4774  H1  WAT X 412      53.978  22.139  61.108  0.00  0.00            
ATOM   4775  H2  WAT X 412      54.996  23.071  61.731  0.00  0.00            
ATOM   4776  O   WAT X 413      71.535  25.023   6.383  0.00  0.00            
ATOM   4777  H1  WAT X 413      71.513  24.873   5.438  0.00  0.00            
ATOM   4778  H2  WAT X 413      71.858  24.199   6.749  0.00  0.00            
ATOM   4779  O   WAT X 414      16.541  63.631  14.349  0.00  0.00            
ATOM   4780  H1  WAT X 414      16.763  63.474  13.431  0.00  0.00            
ATOM   4781  H2  WAT X 414      17.162  64.302  14.634  0.00  0.00            
ATOM   4782  O   WAT X 415      67.180  28.356  10.851  0.00  0.00            
ATOM   4783  H1  WAT X 415      67.034  28.808  11.682  0.00  0.00            
ATOM   4784  H2  WAT X 415      66.354  28.455  10.377  0.00  0.00            
ATOM   4785  O   WAT X 416      51.722  51.144  46.336  0.00  0.00            
ATOM   4786  H1  WAT X 416      51.008  50.701  46.795  0.00  0.00            
ATOM   4787  H2  WAT X 416      52.097  50.470  45.770  0.00  0.00            
ATOM   4788  O   WAT X 417      62.265  64.967  44.244  0.00  0.00            
ATOM   4789  H1  WAT X 417      62.028  65.164  43.338  0.00  0.00            
ATOM   4790  H2  WAT X 417      62.156  64.019  44.319  0.00  0.00            
ATOM   4791  O   WAT X 418      67.525  19.540  20.779  0.00  0.00            
ATOM   4792  H1  WAT X 418      66.950  20.234  20.456  0.00  0.00            
ATOM   4793  H2  WAT X 418      67.130  19.268  21.607  0.00  0.00            
ATOM   4794  O   WAT X 419       7.970  58.384  18.480  0.00  0.00            
ATOM   4795  H1  WAT X 419       8.306  58.439  19.374  0.00  0.00            
ATOM   4796  H2  WAT X 419       8.528  58.978  17.977  0.00  0.00            
ATOM   4797  O   WAT X 420      36.478  34.591  54.514  0.00  0.00            
ATOM   4798  H1  WAT X 420      36.969  35.404  54.635  0.00  0.00            
ATOM   4799  H2  WAT X 420      36.353  34.526  53.567  0.00  0.00            
ATOM   4800  O   WAT X 421      56.069  13.489  36.541  0.00  0.00            
ATOM   4801  H1  WAT X 421      55.924  13.200  37.442  0.00  0.00            
ATOM   4802  H2  WAT X 421      56.627  12.812  36.159  0.00  0.00            
ATOM   4803  O   WAT X 422      28.328  15.483  42.992  0.00  0.00            
ATOM   4804  H1  WAT X 422      29.119  14.990  43.207  0.00  0.00            
ATOM   4805  H2  WAT X 422      28.494  16.363  43.329  0.00  0.00            
ATOM   4806  O   WAT X 423      11.913  58.553  15.433  0.00  0.00            
ATOM   4807  H1  WAT X 423      12.282  59.433  15.372  0.00  0.00            
ATOM   4808  H2  WAT X 423      12.029  58.183  14.558  0.00  0.00            
ATOM   4809  O   WAT X 424      65.086  62.637  15.178  0.00  0.00            
ATOM   4810  H1  WAT X 424      65.513  62.152  15.884  0.00  0.00            
ATOM   4811  H2  WAT X 424      64.841  63.473  15.576  0.00  0.00            
ATOM   4812  O   WAT X 425      17.958  21.991   4.820  0.00  0.00            
ATOM   4813  H1  WAT X 425      18.763  21.483   4.723  0.00  0.00            
ATOM   4814  H2  WAT X 425      18.251  22.901   4.854  0.00  0.00            
ATOM   4815  O   WAT X 426      40.079  41.752  52.657  0.00  0.00            
ATOM   4816  H1  WAT X 426      40.606  41.074  53.080  0.00  0.00            
ATOM   4817  H2  WAT X 426      39.176  41.447  52.750  0.00  0.00            
ATOM   4818  O   WAT X 427      37.566  38.253  53.407  0.00  0.00            
ATOM   4819  H1  WAT X 427      37.129  39.024  53.770  0.00  0.00            
ATOM   4820  H2  WAT X 427      36.857  37.729  53.034  0.00  0.00            
ATOM   4821  O   WAT X 428      16.698  63.729  21.788  0.00  0.00            
ATOM   4822  H1  WAT X 428      17.459  63.889  22.346  0.00  0.00            
ATOM   4823  H2  WAT X 428      16.515  62.795  21.894  0.00  0.00            
ATOM   4824  O   WAT X 429      24.793  63.498  16.960  0.00  0.00            
ATOM   4825  H1  WAT X 429      24.861  63.902  17.825  0.00  0.00            
ATOM   4826  H2  WAT X 429      25.684  63.212  16.759  0.00  0.00            
ATOM   4827  O   WAT X 430      37.117   9.003   7.496  0.00  0.00            
ATOM   4828  H1  WAT X 430      37.635   8.463   6.898  0.00  0.00            
ATOM   4829  H2  WAT X 430      36.437   9.388   6.943  0.00  0.00            
ATOM   4830  O   WAT X 431      26.589  55.945  35.823  0.00  0.00            
ATOM   4831  H1  WAT X 431      25.936  55.843  35.130  0.00  0.00            
ATOM   4832  H2  WAT X 431      26.223  55.470  36.568  0.00  0.00            
ATOM   4833  O   WAT X 432      64.441  54.290  14.246  0.00  0.00            
ATOM   4834  H1  WAT X 432      65.183  54.401  14.839  0.00  0.00            
ATOM   4835  H2  WAT X 432      64.751  54.631  13.407  0.00  0.00            
ATOM   4836  O   WAT X 433      41.605   2.497  14.836  0.00  0.00            
ATOM   4837  H1  WAT X 433      41.759   3.341  14.411  0.00  0.00            
ATOM   4838  H2  WAT X 433      42.305   1.932  14.507  0.00  0.00            
ATOM   4839  O   WAT X 434      22.450  58.427  24.167  0.00  0.00            
ATOM   4840  H1  WAT X 434      21.934  59.182  23.883  0.00  0.00            
ATOM   4841  H2  WAT X 434      22.612  58.583  25.097  0.00  0.00            
ATOM   4842  O   WAT X 435      69.293  57.668  13.191  0.00  0.00            
ATOM   4843  H1  WAT X 435      70.019  58.022  12.676  0.00  0.00            
ATOM   4844  H2  WAT X 435      68.869  58.439  13.568  0.00  0.00            
ATOM   4845  O   WAT X 436      10.275   5.576  21.166  0.00  0.00            
ATOM   4846  H1  WAT X 436      10.384   4.652  20.941  0.00  0.00            
ATOM   4847  H2  WAT X 436       9.397   5.797  20.856  0.00  0.00            
ATOM   4848  O   WAT X 437      39.493  50.515  25.279  0.00  0.00            
ATOM   4849  H1  WAT X 437      39.369  51.390  25.647  0.00  0.00            
ATOM   4850  H2  WAT X 437      38.751  50.009  25.609  0.00  0.00            
ATOM   4851  O   WAT X 438      71.820  33.409   2.911  0.00  0.00            
ATOM   4852  H1  WAT X 438      71.428  32.585   3.201  0.00  0.00            
ATOM   4853  H2  WAT X 438      72.556  33.547   3.508  0.00  0.00            
ATOM   4854  O   WAT X 439      29.449  44.571  62.708  0.00  0.00            
ATOM   4855  H1  WAT X 439      29.520  43.768  63.224  0.00  0.00            
ATOM   4856  H2  WAT X 439      30.139  44.494  62.049  0.00  0.00            
ATOM   4857  O   WAT X 440      74.033  25.714  46.973  0.00  0.00            
ATOM   4858  H1  WAT X 440      74.694  25.371  46.372  0.00  0.00            
ATOM   4859  H2  WAT X 440      74.188  25.245  47.793  0.00  0.00            
ATOM   4860  O   WAT X 441      55.608  56.294   1.459  0.00  0.00            
ATOM   4861  H1  WAT X 441      54.668  56.371   1.295  0.00  0.00            
ATOM   4862  H2  WAT X 441      55.673  56.100   2.394  0.00  0.00            
ATOM   4863  O   WAT X 442      17.788  58.922  63.066  0.00  0.00            
ATOM   4864  H1  WAT X 442      18.116  58.369  63.775  0.00  0.00            
ATOM   4865  H2  WAT X 442      18.575  59.289  62.665  0.00  0.00            
ATOM   4866  O   WAT X 443      65.266  41.849  22.072  0.00  0.00            
ATOM   4867  H1  WAT X 443      65.684  41.522  22.868  0.00  0.00            
ATOM   4868  H2  WAT X 443      65.230  41.090  21.491  0.00  0.00            
ATOM   4869  O   WAT X 444      21.676  45.607  30.590  0.00  0.00            
ATOM   4870  H1  WAT X 444      22.546  45.349  30.284  0.00  0.00            
ATOM   4871  H2  WAT X 444      21.165  45.720  29.788  0.00  0.00            
ATOM   4872  O   WAT X 445       3.464  60.352  59.276  0.00  0.00            
ATOM   4873  H1  WAT X 445       2.704  60.326  59.857  0.00  0.00            
ATOM   4874  H2  WAT X 445       3.093  60.356  58.394  0.00  0.00            
ATOM   4875  O   WAT X 446      71.375  59.269  36.286  0.00  0.00            
ATOM   4876  H1  WAT X 446      71.227  60.002  36.883  0.00  0.00            
ATOM   4877  H2  WAT X 446      71.045  59.576  35.442  0.00  0.00            
ATOM   4878  O   WAT X 447      37.011   1.606  42.448  0.00  0.00            
ATOM   4879  H1  WAT X 447      37.391   2.485  42.467  0.00  0.00            
ATOM   4880  H2  WAT X 447      36.131   1.718  42.805  0.00  0.00            
ATOM   4881  O   WAT X 448      20.318  18.689  27.805  0.00  0.00            
ATOM   4882  H1  WAT X 448      20.353  17.739  27.918  0.00  0.00            
ATOM   4883  H2  WAT X 448      20.959  19.029  28.430  0.00  0.00            
ATOM   4884  O   WAT X 449      63.137  21.670  18.901  0.00  0.00            
ATOM   4885  H1  WAT X 449      62.753  20.991  18.346  0.00  0.00            
ATOM   4886  H2  WAT X 449      62.384  22.156  19.239  0.00  0.00            
ATOM   4887  O   WAT X 450      69.046  57.305   3.773  0.00  0.00            
ATOM   4888  H1  WAT X 450      68.499  56.607   3.412  0.00  0.00            
ATOM   4889  H2  WAT X 450      68.429  57.883   4.223  0.00  0.00            
ATOM   4890  O   WAT X 451      18.598  16.126  29.677  0.00  0.00            
ATOM   4891  H1  WAT X 451      18.103  15.416  30.084  0.00  0.00            
ATOM   4892  H2  WAT X 451      18.971  15.735  28.886  0.00  0.00            
ATOM   4893  O   WAT X 452      48.114  47.220  16.957  0.00  0.00            
ATOM   4894  H1  WAT X 452      48.331  48.060  17.363  0.00  0.00            
ATOM   4895  H2  WAT X 452      47.418  47.428  16.334  0.00  0.00            
ATOM   4896  O   WAT X 453      42.131   2.853  18.129  0.00  0.00            
ATOM   4897  H1  WAT X 453      42.657   2.392  18.783  0.00  0.00            
ATOM   4898  H2  WAT X 453      41.627   2.163  17.698  0.00  0.00            
ATOM   4899  O   WAT X 454      12.958  47.946  46.398  0.00  0.00            
ATOM   4900  H1  WAT X 454      13.631  47.998  45.720  0.00  0.00            
ATOM   4901  H2  WAT X 454      13.338  48.404  47.148  0.00  0.00            
ATOM   4902  O   WAT X 455       0.617   4.079  53.150  0.00  0.00            
ATOM   4903  H1  WAT X 455       1.303   3.521  53.516  0.00  0.00            
ATOM   4904  H2  WAT X 455       0.419   3.689  52.298  0.00  0.00            
ATOM   4905  O   WAT X 456      39.160  53.153  33.004  0.00  0.00            
ATOM   4906  H1  WAT X 456      39.214  52.409  32.403  0.00  0.00            
ATOM   4907  H2  WAT X 456      40.069  53.424  33.132  0.00  0.00            
ATOM   4908  O   WAT X 457      23.503  46.452  38.402  0.00  0.00            
ATOM   4909  H1  WAT X 457      24.138  46.496  39.117  0.00  0.00            
ATOM   4910  H2  WAT X 457      23.061  47.300  38.423  0.00  0.00            
ATOM   4911  O   WAT X 458      57.084   1.876  53.532  0.00  0.00            
ATOM   4912  H1  WAT X 458      57.197   1.252  54.249  0.00  0.00            
ATOM   4913  H2  WAT X 458      56.150   2.083  53.538  0.00  0.00            
ATOM   4914  O   WAT X 459      58.835  57.535  19.429  0.00  0.00            
ATOM   4915  H1  WAT X 459      59.491  57.835  20.058  0.00  0.00            
ATOM   4916  H2  WAT X 459      58.098  57.250  19.969  0.00  0.00            
ATOM   4917  O   WAT X 460      69.225  49.984  55.842  0.00  0.00            
ATOM   4918  H1  WAT X 460      69.108  50.419  56.686  0.00  0.00            
ATOM   4919  H2  WAT X 460      69.100  50.678  55.195  0.00  0.00            
ATOM   4920  O   WAT X 461       0.983  40.531  61.360  0.00  0.00            
ATOM   4921  H1  WAT X 461       1.041  40.296  62.286  0.00  0.00            
ATOM   4922  H2  WAT X 461       1.498  39.861  60.910  0.00  0.00            
ATOM   4923  O   WAT X 462      40.535   6.542  21.983  0.00  0.00            
ATOM   4924  H1  WAT X 462      40.392   6.002  21.207  0.00  0.00            
ATOM   4925  H2  WAT X 462      39.712   6.487  22.469  0.00  0.00            
ATOM   4926  O   WAT X 463      54.701  27.103   8.697  0.00  0.00            
ATOM   4927  H1  WAT X 463      54.548  27.796   9.340  0.00  0.00            
ATOM   4928  H2  WAT X 463      54.654  27.547   7.850  0.00  0.00            
ATOM   4929  O   WAT X 464      75.328  54.492  62.477  0.00  0.00            
ATOM   4930  H1  WAT X 464      76.068  54.468  63.085  0.00  0.00            
ATOM   4931  H2  WAT X 464      75.488  53.764  61.876  0.00  0.00            
ATOM   4932  O   WAT X 465      43.819  41.148  53.064  0.00  0.00            
ATOM   4933  H1  WAT X 465      43.652  41.286  52.131  0.00  0.00            
ATOM   4934  H2  WAT X 465      44.004  40.211  53.137  0.00  0.00            
ATOM   4935  O   WAT X 466      26.419  45.998   8.692  0.00  0.00            
ATOM   4936  H1  WAT X 466      26.744  45.926   9.590  0.00  0.00            
ATOM   4937  H2  WAT X 466      25.503  45.726   8.746  0.00  0.00            
ATOM   4938  O   WAT X 467       0.429  39.997   0.221  0.00  0.00            
ATOM   4939  H1  WAT X 467      -0.193  40.723   0.269  0.00  0.00            
ATOM   4940  H2  WAT X 467      -0.014  39.273   0.664  0.00  0.00            
ATOM   4941  O   WAT X 468       8.048  53.513   6.550  0.00  0.00            
ATOM   4942  H1  WAT X 468       7.693  52.918   7.211  0.00  0.00            
ATOM   4943  H2  WAT X 468       8.025  54.374   6.966  0.00  0.00            
ATOM   4944  O   WAT X 469      45.733   7.749  29.237  0.00  0.00            
ATOM   4945  H1  WAT X 469      45.969   8.666  29.382  0.00  0.00            
ATOM   4946  H2  WAT X 469      46.438   7.405  28.689  0.00  0.00            
ATOM   4947  O   WAT X 470      31.202   3.608   0.333  0.00  0.00            
ATOM   4948  H1  WAT X 470      30.541   3.314  -0.295  0.00  0.00            
ATOM   4949  H2  WAT X 470      31.902   2.958   0.264  0.00  0.00            
ATOM   4950  O   WAT X 471       8.275  26.365  17.585  0.00  0.00            
ATOM   4951  H1  WAT X 471       8.405  27.279  17.331  0.00  0.00            
ATOM   4952  H2  WAT X 471       8.791  26.263  18.385  0.00  0.00            
ATOM   4953  O   WAT X 472      60.312  57.367  11.178  0.00  0.00            
ATOM   4954  H1  WAT X 472      59.387  57.479  10.956  0.00  0.00            
ATOM   4955  H2  WAT X 472      60.672  58.254  11.159  0.00  0.00            
ATOM   4956  O   WAT X 473      30.014  50.693  21.805  0.00  0.00            
ATOM   4957  H1  WAT X 473      29.407  51.331  21.432  0.00  0.00            
ATOM   4958  H2  WAT X 473      29.956  50.830  22.750  0.00  0.00            
ATOM   4959  O   WAT X 474      10.506   2.910  39.715  0.00  0.00            
ATOM   4960  H1  WAT X 474      10.491   2.021  39.361  0.00  0.00            
ATOM   4961  H2  WAT X 474       9.584   3.148  39.806  0.00  0.00            
ATOM   4962  O   WAT X 475      77.037   3.231  19.435  0.00  0.00            
ATOM   4963  H1  WAT X 475      77.122   4.093  19.028  0.00  0.00            
ATOM   4964  H2  WAT X 475      76.127   2.980  19.276  0.00  0.00            
ATOM   4965  O   WAT X 476      16.145   8.330  54.323  0.00  0.00            
ATOM   4966  H1  WAT X 476      16.167   7.862  53.488  0.00  0.00            
ATOM   4967  H2  WAT X 476      15.349   8.016  54.752  0.00  0.00            
ATOM   4968  O   WAT X 477      24.825  60.603   0.980  0.00  0.00            
ATOM   4969  H1  WAT X 477      23.919  60.426   0.727  0.00  0.00            
ATOM   4970  H2  WAT X 477      24.768  61.357   1.567  0.00  0.00            
ATOM   4971  O   WAT X 478      69.064  23.923  46.720  0.00  0.00            
ATOM   4972  H1  WAT X 478      68.129  23.735  46.639  0.00  0.00            
ATOM   4973  H2  WAT X 478      69.297  23.608  47.593  0.00  0.00            
ATOM   4974  O   WAT X 479      76.265  52.550  39.805  0.00  0.00            
ATOM   4975  H1  WAT X 479      76.110  52.637  40.746  0.00  0.00            
ATOM   4976  H2  WAT X 479      75.442  52.204  39.458  0.00  0.00            
ATOM   4977  O   WAT X 480      47.450  56.355  33.817  0.00  0.00            
ATOM   4978  H1  WAT X 480      47.647  56.158  34.733  0.00  0.00            
ATOM   4979  H2  WAT X 480      47.482  57.311  33.765  0.00  0.00            
ATOM   4980  O   WAT X 481       9.270  34.961  54.128  0.00  0.00            
ATOM   4981  H1  WAT X 481       9.088  35.781  54.588  0.00  0.00            
ATOM   4982  H2  WAT X 481       8.434  34.718  53.732  0.00  0.00            
ATOM   4983  O   WAT X 482      69.114  35.728  44.484  0.00  0.00            
ATOM   4984  H1  WAT X 482      68.423  35.990  43.875  0.00  0.00            
ATOM   4985  H2  WAT X 482      69.879  35.579  43.929  0.00  0.00            
ATOM   4986  O   WAT X 483      55.355   6.304  28.213  0.00  0.00            
ATOM   4987  H1  WAT X 483      55.257   5.373  28.416  0.00  0.00            
ATOM   4988  H2  WAT X 483      55.493   6.329  27.266  0.00  0.00            
ATOM   4989  O   WAT X 484      66.383   9.369  41.007  0.00  0.00            
ATOM   4990  H1  WAT X 484      67.217   9.728  40.705  0.00  0.00            
ATOM   4991  H2  WAT X 484      66.611   8.844  41.774  0.00  0.00            
ATOM   4992  O   WAT X 485      14.161  42.798  50.815  0.00  0.00            
ATOM   4993  H1  WAT X 485      13.949  43.700  51.053  0.00  0.00            
ATOM   4994  H2  WAT X 485      14.098  42.780  49.860  0.00  0.00            
ATOM   4995  O   WAT X 486      52.000   8.280  22.341  0.00  0.00            
ATOM   4996  H1  WAT X 486      52.597   8.932  22.709  0.00  0.00            
ATOM   4997  H2  WAT X 486      51.380   8.790  21.821  0.00  0.00            
ATOM   4998  O   WAT X 487       0.365  56.715  35.378  0.00  0.00            
ATOM   4999  H1  WAT X 487      -0.545  56.946  35.191  0.00  0.00            
ATOM   5000  H2  WAT X 487       0.690  56.338  34.560  0.00  0.00            
ATOM   5001  O   WAT X 488      21.210  62.112  10.726  0.00  0.00            
ATOM   5002  H1  WAT X 488      21.493  61.610   9.961  0.00  0.00            
ATOM   5003  H2  WAT X 488      21.808  61.842  11.423  0.00  0.00            
ATOM   5004  O   WAT X 489      41.378   7.670   0.515  0.00  0.00            
ATOM   5005  H1  WAT X 489      40.642   7.703  -0.097  0.00  0.00            
ATOM   5006  H2  WAT X 489      42.131   7.957  -0.002  0.00  0.00            
ATOM   5007  O   WAT X 490      10.673  16.886  47.526  0.00  0.00            
ATOM   5008  H1  WAT X 490      10.428  16.055  47.934  0.00  0.00            
ATOM   5009  H2  WAT X 490      11.201  17.331  48.189  0.00  0.00            
ATOM   5010  O   WAT X 491      11.248  47.020  51.073  0.00  0.00            
ATOM   5011  H1  WAT X 491      10.323  46.842  51.244  0.00  0.00            
ATOM   5012  H2  WAT X 491      11.533  46.295  50.518  0.00  0.00            
ATOM   5013  O   WAT X 492       6.522  51.838   2.798  0.00  0.00            
ATOM   5014  H1  WAT X 492       5.677  51.536   2.465  0.00  0.00            
ATOM   5015  H2  WAT X 492       6.883  51.080   3.257  0.00  0.00            
ATOM   5016  O   WAT X 493      40.697  45.952  56.671  0.00  0.00            
ATOM   5017  H1  WAT X 493      41.412  46.382  56.203  0.00  0.00            
ATOM   5018  H2  WAT X 493      39.915  46.160  56.159  0.00  0.00            
ATOM   5019  O   WAT X 494      66.578   2.887  12.399  0.00  0.00            
ATOM   5020  H1  WAT X 494      67.171   2.243  12.785  0.00  0.00            
ATOM   5021  H2  WAT X 494      66.267   2.473  11.593  0.00  0.00            
ATOM   5022  O   WAT X 495      71.777  42.529  48.864  0.00  0.00            
ATOM   5023  H1  WAT X 495      72.218  42.598  48.018  0.00  0.00            
ATOM   5024  H2  WAT X 495      70.850  42.654  48.662  0.00  0.00            
ATOM   5025  O   WAT X 496      74.329  53.827  32.810  0.00  0.00            
ATOM   5026  H1  WAT X 496      74.673  52.938  32.889  0.00  0.00            
ATOM   5027  H2  WAT X 496      75.096  54.364  32.611  0.00  0.00            
ATOM   5028  O   WAT X 497      20.257  43.528  12.661  0.00  0.00            
ATOM   5029  H1  WAT X 497      20.740  44.254  13.057  0.00  0.00            
ATOM   5030  H2  WAT X 497      19.528  43.369  13.262  0.00  0.00            
ATOM   5031  O   WAT X 498      30.473   9.865  52.143  0.00  0.00            
ATOM   5032  H1  WAT X 498      30.871   9.312  51.471  0.00  0.00            
ATOM   5033  H2  WAT X 498      29.712   9.368  52.443  0.00  0.00            
ATOM   5034  O   WAT X 499      16.871  14.267   9.496  0.00  0.00            
ATOM   5035  H1  WAT X 499      17.281  15.109   9.298  0.00  0.00            
ATOM   5036  H2  WAT X 499      17.570  13.749   9.896  0.00  0.00            
ATOM   5037  O   WAT X 500      58.471  14.484  57.914  0.00  0.00            
ATOM   5038  H1  WAT X 500      58.709  13.962  57.147  0.00  0.00            
ATOM   5039  H2  WAT X 500      57.522  14.589  57.847  0.00  0.00            
ATOM   5040  O   WAT X 501       7.803  54.900  56.241  0.00  0.00            
ATOM   5041  H1  WAT X 501       7.297  54.119  56.014  0.00  0.00            
ATOM   5042  H2  WAT X 501       7.598  55.059  57.162  0.00  0.00            
ATOM   5043  O   WAT X 502      67.712  32.793   2.705  0.00  0.00            
ATOM   5044  H1  WAT X 502      68.309  33.285   2.141  0.00  0.00            
ATOM   5045  H2  WAT X 502      68.013  31.886   2.639  0.00  0.00            
ATOM   5046  O   WAT X 503      66.956  10.303  12.400  0.00  0.00            
ATOM   5047  H1  WAT X 503      66.284   9.667  12.646  0.00  0.00            
ATOM   5048  H2  WAT X 503      67.553  10.322  13.147  0.00  0.00            
ATOM   5049  O   WAT X 504       6.120  12.778  36.310  0.00  0.00            
ATOM   5050  H1  WAT X 504       6.889  12.247  36.099  0.00  0.00            
ATOM   5051  H2  WAT X 504       6.061  13.408  35.591  0.00  0.00            
ATOM   5052  O   WAT X 505      67.281  55.528  34.531  0.00  0.00            
ATOM   5053  H1  WAT X 505      66.497  56.011  34.271  0.00  0.00            
ATOM   5054  H2  WAT X 505      67.868  56.196  34.885  0.00  0.00            
ATOM   5055  O   WAT X 506      29.002   6.083  18.630  0.00  0.00            
ATOM   5056  H1  WAT X 506      28.207   5.775  18.194  0.00  0.00            
ATOM   5057  H2  WAT X 506      29.600   5.337  18.592  0.00  0.00            
ATOM   5058  O   WAT X 507      73.141  16.571  44.903  0.00  0.00            
ATOM   5059  H1  WAT X 507      72.488  17.198  45.217  0.00  0.00            
ATOM   5060  H2  WAT X 507      73.279  16.809  43.987  0.00  0.00            
ATOM   5061  O   WAT X 508      12.356   4.729  13.441  0.00  0.00            
ATOM   5062  H1  WAT X 508      13.276   4.616  13.680  0.00  0.00
[truncated: 2,153,940 more chars]
