# Supplementary material for: Mechanistic Modeling of Monoglyceride Lipase Covalent Modification Elucidates the Role of Leaving Group Expulsion and Discriminates Inhibitors with High and Low Potency
Source: J Chem Inf Model. 2022 May 17;62(11):2771–87. doi: 10.1021/acs.jcim.2c00140 (PMC9198976; doi:10.1021/acs.jcim.2c00140)
Supplement: Supplementary file 4 — ci2c00140_si_004.zip [file ci2c00140_si_004.zip › geometries/cpd7_TS.pdb]

CRYST1   77.174   65.067   64.137  90.00  90.00  90.00               1
ATOM      1 HH31 ACE     1      30.520  57.301  31.922  1.00  0.00           H  
ATOM      2  CH3 ACE     1      31.246  56.676  31.403  1.00  0.00           C  
ATOM      3 HH32 ACE     1      31.638  56.010  32.172  1.00  0.00           H  
ATOM      4 HH33 ACE     1      31.991  57.356  30.991  1.00  0.00           H  
ATOM      5  C   ACE     1      30.461  56.008  30.282  1.00  0.00           C  
ATOM      6  O   ACE     1      29.417  55.420  30.497  1.00  0.00           O  
ATOM      7  N   ASP     2      30.876  56.201  29.058  1.00  0.00           N  
ATOM      8  H   ASP     2      31.896  56.570  28.949  1.00  0.00           H  
ATOM      9  CA  ASP     2      30.198  55.976  27.745  1.00  0.00           C  
ATOM     10  HA  ASP     2      29.133  56.202  27.807  1.00  0.00           H  
ATOM     11  CB  ASP     2      30.734  57.038  26.732  1.00  0.00           C  
ATOM     12  HB2 ASP     2      30.338  56.827  25.738  1.00  0.00           H  
ATOM     13  HB3 ASP     2      30.270  57.968  27.063  1.00  0.00           H  
ATOM     14  CG  ASP     2      32.256  57.343  26.531  1.00  0.00           C  
ATOM     15  OD1 ASP     2      33.042  57.076  27.412  1.00  0.00           O  
ATOM     16  OD2 ASP     2      32.638  57.744  25.395  1.00  0.00           O  
ATOM     17  C   ASP     2      30.279  54.489  27.309  1.00  0.00           C  
ATOM     18  O   ASP     2      29.588  54.123  26.274  1.00  0.00           O  
ATOM     19  N   LEU     3      31.098  53.601  27.924  1.00  0.00           N  
ATOM     20  H   LEU     3      31.799  54.089  28.462  1.00  0.00           H  
ATOM     21  CA  LEU     3      31.241  52.175  27.734  1.00  0.00           C  
ATOM     22  HA  LEU     3      30.879  52.020  26.728  1.00  0.00           H  
ATOM     23  CB  LEU     3      32.682  51.687  27.785  1.00  0.00           C  
ATOM     24  HB2 LEU     3      33.219  52.201  28.568  1.00  0.00           H  
ATOM     25  HB3 LEU     3      32.688  50.606  27.923  1.00  0.00           H  
ATOM     26  CG  LEU     3      33.404  51.954  26.459  1.00  0.00           C  
ATOM     27  HG  LEU     3      33.195  52.943  26.051  1.00  0.00           H  
ATOM     28  CD1 LEU     3      34.863  51.885  26.678  1.00  0.00           C  
ATOM     29 HD11 LEU     3      35.383  51.994  25.726  1.00  0.00           H  
ATOM     30 HD12 LEU     3      35.280  52.681  27.295  1.00  0.00           H  
ATOM     31 HD13 LEU     3      35.044  50.907  27.124  1.00  0.00           H  
ATOM     32  CD2 LEU     3      33.052  50.917  25.369  1.00  0.00           C  
ATOM     33 HD21 LEU     3      33.637  51.066  24.462  1.00  0.00           H  
ATOM     34 HD22 LEU     3      33.082  49.876  25.690  1.00  0.00           H  
ATOM     35 HD23 LEU     3      32.105  51.044  25.043  1.00  0.00           H  
ATOM     36  C   LEU     3      30.452  51.463  28.916  1.00  0.00           C  
ATOM     37  O   LEU     3      30.089  52.029  29.963  1.00  0.00           O  
ATOM     38  N   PRO     4      30.276  50.114  28.839  1.00  0.00           N  
ATOM     39  CD  PRO     4      30.294  49.313  27.630  1.00  0.00           C  
ATOM     40  HD2 PRO     4      31.198  48.722  27.479  1.00  0.00           H  
ATOM     41  HD3 PRO     4      30.243  49.896  26.711  1.00  0.00           H  
ATOM     42  CG  PRO     4      29.073  48.382  27.716  1.00  0.00           C  
ATOM     43  HG2 PRO     4      29.045  47.567  26.993  1.00  0.00           H  
ATOM     44  HG3 PRO     4      28.303  49.014  27.546  1.00  0.00           H  
ATOM     45  CB  PRO     4      29.255  48.046  29.207  1.00  0.00           C  
ATOM     46  HB2 PRO     4      29.916  47.217  29.458  1.00  0.00           H  
ATOM     47  HB3 PRO     4      28.254  47.761  29.531  1.00  0.00           H  
ATOM     48  CA  PRO     4      29.582  49.375  29.904  1.00  0.00           C  
ATOM     49  HA  PRO     4      28.749  49.900  30.371  1.00  0.00           H  
ATOM     50  C   PRO     4      30.499  49.113  31.092  1.00  0.00           C  
ATOM     51  O   PRO     4      31.623  48.547  30.919  1.00  0.00           O  
ATOM     52  N   HID     5      30.097  49.410  32.337  1.00  0.00           N  
ATOM     53  H   HID     5      29.056  49.511  32.644  1.00  0.00           H  
ATOM     54  CA  HID     5      31.022  49.379  33.548  1.00  0.00           C  
ATOM     55  HA  HID     5      31.550  48.428  33.476  1.00  0.00           H  
ATOM     56  CB  HID     5      31.901  50.653  33.537  1.00  0.00           C  
ATOM     57  HB2 HID     5      32.701  50.565  34.271  1.00  0.00           H  
ATOM     58  HB3 HID     5      32.213  50.748  32.497  1.00  0.00           H  
ATOM     59  CG  HID     5      31.149  51.968  33.765  1.00  0.00           C  
ATOM     60  ND1 HID     5      30.375  52.645  32.893  1.00  0.00           N  
ATOM     61  HD1 HID     5      30.009  52.235  31.951  1.00  0.00           H  
ATOM     62  CE1 HID     5      29.939  53.771  33.493  1.00  0.00           C  
ATOM     63  HE1 HID     5      29.282  54.466  32.970  1.00  0.00           H  
ATOM     64  NE2 HID     5      30.431  53.845  34.723  1.00  0.00           N  
ATOM     65  CD2 HID     5      31.230  52.690  34.888  1.00  0.00           C  
ATOM     66  HD2 HID     5      31.867  52.409  35.727  1.00  0.00           H  
ATOM     67  C   HID     5      30.257  49.343  34.902  1.00  0.00           C  
ATOM     68  O   HID     5      29.055  49.418  34.986  1.00  0.00           O  
ATOM     69  N   LEU     6      31.089  49.228  35.930  1.00  0.00           N  
ATOM     70  H   LEU     6      32.079  49.070  35.806  1.00  0.00           H  
ATOM     71  CA  LEU     6      30.673  49.241  37.457  1.00  0.00           C  
ATOM     72  HA  LEU     6      29.726  49.573  37.565  1.00  0.00           H  
ATOM     73  CB  LEU     6      30.794  47.822  38.011  1.00  0.00           C  
ATOM     74  HB2 LEU     6      31.670  47.381  37.536  1.00  0.00           H  
ATOM     75  HB3 LEU     6      31.000  47.789  39.080  1.00  0.00           H  
ATOM     76  CG  LEU     6      29.629  46.840  37.783  1.00  0.00           C  
ATOM     77  HG  LEU     6      29.763  46.116  38.587  1.00  0.00           H  
ATOM     78  CD1 LEU     6      28.268  47.577  38.054  1.00  0.00           C  
ATOM     79 HD11 LEU     6      27.478  46.826  38.054  1.00  0.00           H  
ATOM     80 HD12 LEU     6      28.415  48.074  39.013  1.00  0.00           H  
ATOM     81 HD13 LEU     6      28.069  48.257  37.226  1.00  0.00           H  
ATOM     82  CD2 LEU     6      29.549  46.237  36.416  1.00  0.00           C  
ATOM     83 HD21 LEU     6      28.744  45.508  36.329  1.00  0.00           H  
ATOM     84 HD22 LEU     6      29.570  46.924  35.570  1.00  0.00           H  
ATOM     85 HD23 LEU     6      30.345  45.654  36.203  1.00  0.00           H  
ATOM     86  C   LEU     6      31.567  50.167  38.234  1.00  0.00           C  
ATOM     87  O   LEU     6      32.562  50.623  37.699  1.00  0.00           O  
ATOM     88  N   VAL     7      31.370  50.499  39.525  1.00  0.00           N  
ATOM     89  H   VAL     7      30.540  50.064  40.081  1.00  0.00           H  
ATOM     90  CA  VAL     7      32.362  51.191  40.328  1.00  0.00           C  
ATOM     91  HA  VAL     7      33.245  51.382  39.718  1.00  0.00           H  
ATOM     92  CB  VAL     7      31.697  52.440  40.962  1.00  0.00           C  
ATOM     93  HB  VAL     7      30.927  52.018  41.608  1.00  0.00           H  
ATOM     94  CG1 VAL     7      32.589  53.278  41.892  1.00  0.00           C  
ATOM     95 HG11 VAL     7      33.488  53.639  41.393  1.00  0.00           H  
ATOM     96 HG12 VAL     7      32.084  54.077  42.249  1.00  0.00           H  
ATOM     97 HG13 VAL     7      32.930  52.692  42.745  1.00  0.00           H  
ATOM     98  CG2 VAL     7      31.091  53.404  39.983  1.00  0.00           C  
ATOM     99 HG21 VAL     7      31.906  53.994  39.564  1.00  0.00           H  
ATOM    100 HG22 VAL     7      30.514  52.918  39.196  1.00  0.00           H  
ATOM    101 HG23 VAL     7      30.456  54.036  40.448  1.00  0.00           H  
ATOM    102  C   VAL     7      32.621  50.158  41.507  1.00  0.00           C  
ATOM    103  O   VAL     7      31.644  49.686  42.185  1.00  0.00           O  
ATOM    104  N   ASN     8      33.896  49.880  41.800  1.00  0.00           N  
ATOM    105  H   ASN     8      34.708  50.331  41.229  1.00  0.00           H  
ATOM    106  CA  ASN     8      34.281  49.065  42.946  1.00  0.00           C  
ATOM    107  HA  ASN     8      33.492  48.436  42.996  1.00  0.00           H  
ATOM    108  CB  ASN     8      35.553  48.356  42.489  1.00  0.00           C  
ATOM    109  HB2 ASN     8      35.727  47.500  43.141  1.00  0.00           H  
ATOM    110  HB3 ASN     8      35.380  47.943  41.495  1.00  0.00           H  
ATOM    111  CG  ASN     8      36.900  49.154  42.555  1.00  0.00           C  
ATOM    112  OD1 ASN     8      37.077  50.253  43.075  1.00  0.00           O  
ATOM    113  ND2 ASN     8      38.015  48.535  42.191  1.00  0.00           N  
ATOM    114 HD21 ASN     8      38.961  49.019  42.433  1.00  0.00           H  
ATOM    115 HD22 ASN     8      38.041  47.526  42.168  1.00  0.00           H  
ATOM    116  C   ASN     8      34.411  49.760  44.227  1.00  0.00           C  
ATOM    117  O   ASN     8      34.155  50.952  44.396  1.00  0.00           O  
ATOM    118  N   ALA     9      34.781  48.945  45.183  1.00  0.00           N  
ATOM    119  H   ALA     9      34.752  47.903  44.866  1.00  0.00           H  
ATOM    120  CA  ALA     9      34.643  49.296  46.629  1.00  0.00           C  
ATOM    121  HA  ALA     9      33.669  49.447  46.852  1.00  0.00           H  
ATOM    122  CB  ALA     9      35.035  48.142  47.496  1.00  0.00           C  
ATOM    123  HB1 ALA     9      34.263  47.516  47.317  1.00  0.00           H  
ATOM    124  HB2 ALA     9      35.970  47.858  47.242  1.00  0.00           H  
ATOM    125  HB3 ALA     9      35.059  48.481  48.531  1.00  0.00           H  
ATOM    126  C   ALA     9      35.616  50.561  47.009  1.00  0.00           C  
ATOM    127  O   ALA     9      35.220  51.453  47.841  1.00  0.00           O  
ATOM    128  N   ASP    10      36.707  50.643  46.232  1.00  0.00           N  
ATOM    129  H   ASP    10      36.814  49.920  45.423  1.00  0.00           H  
ATOM    130  CA  ASP    10      37.743  51.693  46.337  1.00  0.00           C  
ATOM    131  HA  ASP    10      37.831  52.053  47.362  1.00  0.00           H  
ATOM    132  CB  ASP    10      39.143  51.278  45.907  1.00  0.00           C  
ATOM    133  HB2 ASP    10      39.244  51.081  44.840  1.00  0.00           H  
ATOM    134  HB3 ASP    10      39.936  52.013  46.047  1.00  0.00           H  
ATOM    135  CG  ASP    10      39.666  50.047  46.620  1.00  0.00           C  
ATOM    136  OD1 ASP    10      39.677  49.065  45.905  1.00  0.00           O  
ATOM    137  OD2 ASP    10      39.979  50.090  47.820  1.00  0.00           O  
ATOM    138  C   ASP    10      37.341  52.975  45.460  1.00  0.00           C  
ATOM    139  O   ASP    10      37.917  54.060  45.698  1.00  0.00           O  
ATOM    140  N   GLY    11      36.277  52.910  44.645  1.00  0.00           N  
ATOM    141  H   GLY    11      35.561  52.107  44.554  1.00  0.00           H  
ATOM    142  CA  GLY    11      35.976  54.039  43.715  1.00  0.00           C  
ATOM    143  HA2 GLY    11      34.901  54.011  43.606  1.00  0.00           H  
ATOM    144  HA3 GLY    11      36.153  54.923  44.170  1.00  0.00           H  
ATOM    145  C   GLY    11      36.623  53.970  42.321  1.00  0.00           C  
ATOM    146  O   GLY    11      36.714  54.977  41.660  1.00  0.00           O  
ATOM    147  N   GLN    12      37.050  52.803  41.939  1.00  0.00           N  
ATOM    148  H   GLN    12      36.944  51.916  42.564  1.00  0.00           H  
ATOM    149  CA  GLN    12      37.622  52.635  40.556  1.00  0.00           C  
ATOM    150  HA  GLN    12      38.041  53.498  40.242  1.00  0.00           H  
ATOM    151  CB  GLN    12      38.816  51.612  40.586  1.00  0.00           C  
ATOM    152  HB2 GLN    12      38.569  50.566  40.764  1.00  0.00           H  
ATOM    153  HB3 GLN    12      39.362  51.528  39.647  1.00  0.00           H  
ATOM    154  CG  GLN    12      39.918  52.084  41.675  1.00  0.00           C  
ATOM    155  HG2 GLN    12      40.402  53.013  41.372  1.00  0.00           H  
ATOM    156  HG3 GLN    12      39.379  52.304  42.584  1.00  0.00           H  
ATOM    157  CD  GLN    12      40.948  50.985  42.027  1.00  0.00           C  
ATOM    158  OE1 GLN    12      40.609  49.924  42.514  1.00  0.00           O  
ATOM    159  NE2 GLN    12      42.248  51.246  41.840  1.00  0.00           N  
ATOM    160 HE21 GLN    12      42.991  50.494  42.065  1.00  0.00           H  
ATOM    161 HE22 GLN    12      42.436  52.015  41.296  1.00  0.00           H  
ATOM    162  C   GLN    12      36.541  52.142  39.540  1.00  0.00           C  
ATOM    163  O   GLN    12      35.674  51.396  39.959  1.00  0.00           O  
ATOM    164  N   TYR    13      36.540  52.745  38.361  1.00  0.00           N  
ATOM    165  H   TYR    13      37.270  53.527  38.154  1.00  0.00           H  
ATOM    166  CA  TYR    13      35.853  52.227  37.166  1.00  0.00           C  
ATOM    167  HA  TYR    13      34.824  52.053  37.482  1.00  0.00           H  
ATOM    168  CB  TYR    13      36.065  53.297  36.155  1.00  0.00           C  
ATOM    169  HB2 TYR    13      35.606  54.233  36.472  1.00  0.00           H  
ATOM    170  HB3 TYR    13      37.128  53.496  36.015  1.00  0.00           H  
ATOM    171  CG  TYR    13      35.578  52.861  34.840  1.00  0.00           C  
ATOM    172  CD1 TYR    13      34.393  53.402  34.307  1.00  0.00           C  
ATOM    173  HD1 TYR    13      33.859  54.087  34.966  1.00  0.00           H  
ATOM    174  CE1 TYR    13      33.970  53.231  32.988  1.00  0.00           C  
ATOM    175  HE1 TYR    13      33.131  53.787  32.568  1.00  0.00           H  
ATOM    176  CZ  TYR    13      34.785  52.515  32.098  1.00  0.00           C  
ATOM    177  OH  TYR    13      34.486  52.415  30.781  1.00  0.00           O  
ATOM    178  HH  TYR    13      35.200  51.793  30.241  1.00  0.00           H  
ATOM    179  CE2 TYR    13      35.972  51.885  32.550  1.00  0.00           C  
ATOM    180  HE2 TYR    13      36.490  51.231  31.848  1.00  0.00           H  
ATOM    181  CD2 TYR    13      36.376  52.052  33.935  1.00  0.00           C  
ATOM    182  HD2 TYR    13      37.241  51.540  34.354  1.00  0.00           H  
ATOM    183  C   TYR    13      36.462  50.931  36.827  1.00  0.00           C  
ATOM    184  O   TYR    13      37.689  50.823  36.734  1.00  0.00           O  
ATOM    185  N   LEU    14      35.562  49.955  36.656  1.00  0.00           N  
ATOM    186  H   LEU    14      34.317  50.289  37.008  1.00  0.00           H  
ATOM    187  CA  LEU    14      35.789  48.651  35.963  1.00  0.00           C  
ATOM    188  HA  LEU    14      36.792  48.553  35.890  1.00  0.00           H  
ATOM    189  CB  LEU    14      35.465  47.544  36.969  1.00  0.00           C  
ATOM    190  HB2 LEU    14      34.413  47.586  37.250  1.00  0.00           H  
ATOM    191  HB3 LEU    14      35.549  46.616  36.403  1.00  0.00           H  
ATOM    192  CG  LEU    14      36.332  47.468  38.228  1.00  0.00           C  
ATOM    193  HG  LEU    14      36.322  48.362  38.851  1.00  0.00           H  
ATOM    194  CD1 LEU    14      35.932  46.284  39.151  1.00  0.00           C  
ATOM    195 HD11 LEU    14      34.979  46.442  39.635  1.00  0.00           H  
ATOM    196 HD12 LEU    14      35.861  45.393  38.546  1.00  0.00           H  
ATOM    197 HD13 LEU    14      36.714  46.124  39.879  1.00  0.00           H  
ATOM    198  CD2 LEU    14      37.821  47.348  37.994  1.00  0.00           C  
ATOM    199 HD21 LEU    14      38.181  48.215  37.460  1.00  0.00           H  
ATOM    200 HD22 LEU    14      38.454  47.341  38.869  1.00  0.00           H  
ATOM    201 HD23 LEU    14      37.945  46.489  37.478  1.00  0.00           H  
ATOM    202  C   LEU    14      34.813  48.515  34.834  1.00  0.00           C  
ATOM    203  O   LEU    14      33.651  48.629  34.946  1.00  0.00           O  
ATOM    204  N   PHE    15      35.415  48.376  33.681  1.00  0.00           N  
ATOM    205  H   PHE    15      36.394  48.184  33.839  1.00  0.00           H  
ATOM    206  CA  PHE    15      34.797  47.945  32.401  1.00  0.00           C  
ATOM    207  HA  PHE    15      33.945  48.418  32.135  1.00  0.00           H  
ATOM    208  CB  PHE    15      35.834  48.217  31.250  1.00  0.00           C  
ATOM    209  HB2 PHE    15      36.062  49.193  31.128  1.00  0.00           H  
ATOM    210  HB3 PHE    15      36.733  47.846  31.522  1.00  0.00           H  
ATOM    211  CG  PHE    15      35.545  47.678  29.811  1.00  0.00           C  
ATOM    212  CD1 PHE    15      34.678  48.305  28.892  1.00  0.00           C  
ATOM    213  HD1 PHE    15      34.292  49.207  29.131  1.00  0.00           H  
ATOM    214  CE1 PHE    15      34.447  47.708  27.601  1.00  0.00           C  
ATOM    215  HE1 PHE    15      33.858  48.068  26.864  1.00  0.00           H  
ATOM    216  CZ  PHE    15      35.141  46.537  27.199  1.00  0.00           C  
ATOM    217  HZ  PHE    15      35.050  46.211  26.163  1.00  0.00           H  
ATOM    218  CE2 PHE    15      35.922  45.919  28.166  1.00  0.00           C  
ATOM    219  HE2 PHE    15      36.402  44.971  27.919  1.00  0.00           H  
ATOM    220  CD2 PHE    15      36.086  46.439  29.493  1.00  0.00           C  
ATOM    221  HD2 PHE    15      36.731  45.939  30.216  1.00  0.00           H  
ATOM    222  C   PHE    15      34.418  46.478  32.405  1.00  0.00           C  
ATOM    223  O   PHE    15      35.027  45.641  33.086  1.00  0.00           O  
ATOM    224  N   CYS    16      33.447  46.178  31.567  1.00  0.00           N  
ATOM    225  H   CYS    16      32.943  47.009  31.074  1.00  0.00           H  
ATOM    226  CA  CYS    16      32.793  44.839  31.571  1.00  0.00           C  
ATOM    227  HA  CYS    16      33.682  44.210  31.621  1.00  0.00           H  
ATOM    228  CB  CYS    16      31.900  44.739  32.755  1.00  0.00           C  
ATOM    229  HB2 CYS    16      31.492  43.763  33.020  1.00  0.00           H  
ATOM    230  HB3 CYS    16      32.482  45.113  33.597  1.00  0.00           H  
ATOM    231  SG  CYS    16      30.407  45.714  32.378  1.00  0.00           S  
ATOM    232  HG  CYS    16      31.018  46.413  31.807  1.00  0.00           H  
ATOM    233  C   CYS    16      32.128  44.588  30.214  1.00  0.00           C  
ATOM    234  O   CYS    16      31.722  45.476  29.422  1.00  0.00           O  
ATOM    235  N   ARG    17      31.984  43.286  29.980  1.00  0.00           N  
ATOM    236  H   ARG    17      32.372  42.573  30.692  1.00  0.00           H  
ATOM    237  CA  ARG    17      31.360  42.667  28.830  1.00  0.00           C  
ATOM    238  HA  ARG    17      31.042  43.423  28.241  1.00  0.00           H  
ATOM    239  CB  ARG    17      32.459  41.855  28.068  1.00  0.00           C  
ATOM    240  HB2 ARG    17      32.743  41.092  28.792  1.00  0.00           H  
ATOM    241  HB3 ARG    17      32.005  41.339  27.222  1.00  0.00           H  
ATOM    242  CG  ARG    17      33.752  42.625  27.754  1.00  0.00           C  
ATOM    243  HG2 ARG    17      34.228  43.158  28.576  1.00  0.00           H  
ATOM    244  HG3 ARG    17      34.402  41.807  27.482  1.00  0.00           H  
ATOM    245  CD  ARG    17      33.586  43.620  26.621  1.00  0.00           C  
ATOM    246  HD2 ARG    17      32.977  44.447  26.957  1.00  0.00           H  
ATOM    247  HD3 ARG    17      34.422  43.984  26.321  1.00  0.00           H  
ATOM    248  NE  ARG    17      32.890  42.979  25.523  1.00  0.00           N  
ATOM    249  HE  ARG    17      31.854  42.721  25.685  1.00  0.00           H  
ATOM    250  CZ  ARG    17      33.308  42.275  24.496  1.00  0.00           C  
ATOM    251  NH1 ARG    17      34.569  42.158  24.225  1.00  0.00           N  
ATOM    252 HH11 ARG    17      35.283  42.614  24.894  1.00  0.00           H  
ATOM    253 HH12 ARG    17      34.855  41.742  23.351  1.00  0.00           H  
ATOM    254  NH2 ARG    17      32.537  41.654  23.721  1.00  0.00           N  
ATOM    255 HH21 ARG    17      31.459  41.735  23.861  1.00  0.00           H  
ATOM    256 HH22 ARG    17      33.014  41.038  22.958  1.00  0.00           H  
ATOM    257  C   ARG    17      30.316  41.756  29.372  1.00  0.00           C  
ATOM    258  O   ARG    17      30.586  41.208  30.444  1.00  0.00           O  
ATOM    259  N   TYR    18      29.197  41.577  28.682  1.00  0.00           N  
ATOM    260  H   TYR    18      29.157  42.133  27.839  1.00  0.00           H  
ATOM    261  CA  TYR    18      28.228  40.565  28.933  1.00  0.00           C  
ATOM    262  HA  TYR    18      28.751  39.731  29.400  1.00  0.00           H  
ATOM    263  CB  TYR    18      27.071  41.072  29.804  1.00  0.00           C  
ATOM    264  HB2 TYR    18      26.148  40.528  29.603  1.00  0.00           H  
ATOM    265  HB3 TYR    18      27.430  40.923  30.822  1.00  0.00           H  
ATOM    266  CG  TYR    18      26.738  42.523  29.607  1.00  0.00           C  
ATOM    267  CD1 TYR    18      27.508  43.534  30.243  1.00  0.00           C  
ATOM    268  HD1 TYR    18      28.358  43.136  30.778  1.00  0.00           H  
ATOM    269  CE1 TYR    18      27.131  44.889  30.185  1.00  0.00           C  
ATOM    270  HE1 TYR    18      27.727  45.612  30.562  1.00  0.00           H  
ATOM    271  CZ  TYR    18      25.984  45.251  29.449  1.00  0.00           C  
ATOM    272  OH  TYR    18      25.799  46.599  29.219  1.00  0.00           O  
ATOM    273  HH  TYR    18      24.753  46.675  28.961  1.00  0.00           H  
ATOM    274  CE2 TYR    18      25.421  44.264  28.612  1.00  0.00           C  
ATOM    275  HE2 TYR    18      24.699  44.572  27.870  1.00  0.00           H  
ATOM    276  CD2 TYR    18      25.734  42.913  28.730  1.00  0.00           C  
ATOM    277  HD2 TYR    18      25.214  42.188  28.121  1.00  0.00           H  
ATOM    278  C   TYR    18      27.664  40.092  27.553  1.00  0.00           C  
ATOM    279  O   TYR    18      27.041  40.837  26.754  1.00  0.00           O  
ATOM    280  N   TRP    19      27.774  38.770  27.392  1.00  0.00           N  
ATOM    281  H   TRP    19      28.058  38.224  28.291  1.00  0.00           H  
ATOM    282  CA  TRP    19      27.275  38.047  26.192  1.00  0.00           C  
ATOM    283  HA  TRP    19      27.122  38.810  25.429  1.00  0.00           H  
ATOM    284  CB  TRP    19      28.322  37.029  25.729  1.00  0.00           C  
ATOM    285  HB2 TRP    19      28.408  36.375  26.596  1.00  0.00           H  
ATOM    286  HB3 TRP    19      27.927  36.517  24.851  1.00  0.00           H  
ATOM    287  CG  TRP    19      29.699  37.587  25.367  1.00  0.00           C  
ATOM    288  CD1 TRP    19      30.034  37.930  24.117  1.00  0.00           C  
ATOM    289  HD1 TRP    19      29.340  38.024  23.281  1.00  0.00           H  
ATOM    290  NE1 TRP    19      31.310  38.509  24.159  1.00  0.00           N  
ATOM    291  HE1 TRP    19      31.780  39.098  23.371  1.00  0.00           H  
ATOM    292  CE2 TRP    19      31.873  38.472  25.428  1.00  0.00           C  
ATOM    293  CZ2 TRP    19      33.108  38.903  25.843  1.00  0.00           C  
ATOM    294  HZ2 TRP    19      33.799  39.471  25.220  1.00  0.00           H  
ATOM    295  CH2 TRP    19      33.362  38.698  27.222  1.00  0.00           C  
ATOM    296  HH2 TRP    19      34.277  39.024  27.499  1.00  0.00           H  
ATOM    297  CZ3 TRP    19      32.386  38.166  28.086  1.00  0.00           C  
ATOM    298  HZ3 TRP    19      32.626  37.936  29.040  1.00  0.00           H  
ATOM    299  CE3 TRP    19      31.091  37.806  27.598  1.00  0.00           C  
ATOM    300  HE3 TRP    19      30.340  37.528  28.213  1.00  0.00           H  
ATOM    301  CD2 TRP    19      30.850  37.849  26.210  1.00  0.00           C  
ATOM    302  C   TRP    19      25.918  37.321  26.531  1.00  0.00           C  
ATOM    303  O   TRP    19      25.950  36.355  27.320  1.00  0.00           O  
ATOM    304  N   LYS    20      24.812  37.896  26.023  1.00  0.00           N  
ATOM    305  H   LYS    20      25.010  38.622  25.235  1.00  0.00           H  
ATOM    306  CA  LYS    20      23.386  37.614  26.467  1.00  0.00           C  
ATOM    307  HA  LYS    20      23.354  37.198  27.474  1.00  0.00           H  
ATOM    308  CB  LYS    20      22.578  39.007  26.573  1.00  0.00           C  
ATOM    309  HB2 LYS    20      22.925  39.673  27.171  1.00  0.00           H  
ATOM    310  HB3 LYS    20      22.673  39.551  25.633  1.00  0.00           H  
ATOM    311  CG  LYS    20      21.060  38.851  26.782  1.00  0.00           C  
ATOM    312  HG2 LYS    20      20.569  39.819  26.887  1.00  0.00           H  
ATOM    313  HG3 LYS    20      20.586  38.456  25.883  1.00  0.00           H  
ATOM    314  CD  LYS    20      20.649  37.954  27.978  1.00  0.00           C  
ATOM    315  HD2 LYS    20      20.822  36.913  27.707  1.00  0.00           H  
ATOM    316  HD3 LYS    20      21.263  38.360  28.783  1.00  0.00           H  
ATOM    317  CE  LYS    20      19.213  38.046  28.281  1.00  0.00           C  
ATOM    318  HE2 LYS    20      18.974  37.521  29.206  1.00  0.00           H  
ATOM    319  HE3 LYS    20      18.999  39.091  28.505  1.00  0.00           H  
ATOM    320  NZ  LYS    20      18.375  37.552  27.183  1.00  0.00           N  
ATOM    321  HZ1 LYS    20      17.410  37.391  27.433  1.00  0.00           H  
ATOM    322  HZ2 LYS    20      18.317  38.251  26.349  1.00  0.00           H  
ATOM    323  HZ3 LYS    20      18.832  36.659  26.758  1.00  0.00           H  
ATOM    324  C   LYS    20      22.709  36.666  25.413  1.00  0.00           C  
ATOM    325  O   LYS    20      22.508  37.067  24.296  1.00  0.00           O  
ATOM    326  N   PRO    21      22.311  35.392  25.780  1.00  0.00           N  
ATOM    327  CD  PRO    21      22.532  34.826  27.090  1.00  0.00           C  
ATOM    328  HD2 PRO    21      21.792  35.142  27.701  1.00  0.00           H  
ATOM    329  HD3 PRO    21      23.570  35.047  27.338  1.00  0.00           H  
ATOM    330  CG  PRO    21      22.226  33.339  26.914  1.00  0.00           C  
ATOM    331  HG2 PRO    21      21.879  32.850  27.824  1.00  0.00           H  
ATOM    332  HG3 PRO    21      23.029  32.809  26.607  1.00  0.00           H  
ATOM    333  CB  PRO    21      21.095  33.428  25.898  1.00  0.00           C  
ATOM    334  HB2 PRO    21      20.161  33.668  26.406  1.00  0.00           H  
ATOM    335  HB3 PRO    21      20.952  32.516  25.319  1.00  0.00           H  
ATOM    336  CA  PRO    21      21.478  34.545  24.984  1.00  0.00           C  
ATOM    337  HA  PRO    21      22.083  34.190  24.149  1.00  0.00           H  
ATOM    338  C   PRO    21      20.173  35.265  24.547  1.00  0.00           C  
ATOM    339  O   PRO    21      19.688  36.191  25.214  1.00  0.00           O  
ATOM    340  N   THR    22      19.443  34.943  23.513  1.00  0.00           N  
ATOM    341  H   THR    22      19.642  34.146  22.926  1.00  0.00           H  
ATOM    342  CA  THR    22      18.328  35.738  23.137  1.00  0.00           C  
ATOM    343  HA  THR    22      18.564  36.763  23.422  1.00  0.00           H  
ATOM    344  CB  THR    22      18.178  35.647  21.604  1.00  0.00           C  
ATOM    345  HB  THR    22      17.333  36.266  21.301  1.00  0.00           H  
ATOM    346  CG2 THR    22      19.416  36.159  20.874  1.00  0.00           C  
ATOM    347 HG21 THR    22      19.212  36.273  19.810  1.00  0.00           H  
ATOM    348 HG22 THR    22      19.588  37.155  21.282  1.00  0.00           H  
ATOM    349 HG23 THR    22      20.329  35.580  21.018  1.00  0.00           H  
ATOM    350  OG1 THR    22      17.796  34.337  21.163  1.00  0.00           O  
ATOM    351  HG1 THR    22      17.040  34.082  21.697  1.00  0.00           H  
ATOM    352  C   THR    22      16.941  35.310  23.824  1.00  0.00           C  
ATOM    353  O   THR    22      15.849  35.864  23.747  1.00  0.00           O  
ATOM    354  N   GLY    23      17.017  34.107  24.446  1.00  0.00           N  
ATOM    355  H   GLY    23      18.043  33.785  24.625  1.00  0.00           H  
ATOM    356  CA  GLY    23      15.886  33.546  25.311  1.00  0.00           C  
ATOM    357  HA2 GLY    23      15.003  34.183  25.248  1.00  0.00           H  
ATOM    358  HA3 GLY    23      15.806  32.505  24.999  1.00  0.00           H  
ATOM    359  C   GLY    23      16.468  33.580  26.740  1.00  0.00           C  
ATOM    360  O   GLY    23      17.576  34.118  27.030  1.00  0.00           O  
ATOM    361  N   THR    24      15.633  33.032  27.565  1.00  0.00           N  
ATOM    362  H   THR    24      14.733  32.738  27.212  1.00  0.00           H  
ATOM    363  CA  THR    24      15.922  32.654  28.977  1.00  0.00           C  
ATOM    364  HA  THR    24      15.944  33.454  29.594  1.00  0.00           H  
ATOM    365  CB  THR    24      14.908  31.618  29.544  1.00  0.00           C  
ATOM    366  HB  THR    24      15.198  31.325  30.466  1.00  0.00           H  
ATOM    367  CG2 THR    24      13.503  32.170  29.613  1.00  0.00           C  
ATOM    368 HG21 THR    24      13.256  32.357  28.568  1.00  0.00           H  
ATOM    369 HG22 THR    24      12.816  31.453  30.061  1.00  0.00           H  
ATOM    370 HG23 THR    24      13.441  33.138  30.112  1.00  0.00           H  
ATOM    371  OG1 THR    24      14.818  30.491  28.752  1.00  0.00           O  
ATOM    372  HG1 THR    24      14.571  30.773  27.729  1.00  0.00           H  
ATOM    373  C   THR    24      17.375  32.105  29.101  1.00  0.00           C  
ATOM    374  O   THR    24      17.612  31.075  28.457  1.00  0.00           O  
ATOM    375  N   PRO    25      18.188  32.698  29.996  1.00  0.00           N  
ATOM    376  CD  PRO    25      18.172  33.965  30.662  1.00  0.00           C  
ATOM    377  HD2 PRO    25      17.924  33.786  31.708  1.00  0.00           H  
ATOM    378  HD3 PRO    25      17.505  34.687  30.191  1.00  0.00           H  
ATOM    379  CG  PRO    25      19.623  34.400  30.672  1.00  0.00           C  
ATOM    380  HG2 PRO    25      19.794  35.057  31.524  1.00  0.00           H  
ATOM    381  HG3 PRO    25      19.969  34.932  29.786  1.00  0.00           H  
ATOM    382  CB  PRO    25      20.342  33.089  31.019  1.00  0.00           C  
ATOM    383  HB2 PRO    25      20.394  33.105  32.107  1.00  0.00           H  
ATOM    384  HB3 PRO    25      21.368  33.070  30.651  1.00  0.00           H  
ATOM    385  CA  PRO    25      19.459  31.999  30.330  1.00  0.00           C  
ATOM    386  HA  PRO    25      19.913  31.650  29.402  1.00  0.00           H  
ATOM    387  C   PRO    25      19.215  30.889  31.279  1.00  0.00           C  
ATOM    388  O   PRO    25      18.200  30.905  32.041  1.00  0.00           O  
ATOM    389  N   LYS    26      20.040  29.794  31.162  1.00  0.00           N  
ATOM    390  H   LYS    26      20.495  29.633  30.185  1.00  0.00           H  
ATOM    391  CA  LYS    26      20.015  28.598  32.110  1.00  0.00           C  
ATOM    392  HA  LYS    26      19.012  28.511  32.528  1.00  0.00           H  
ATOM    393  CB  LYS    26      20.202  27.346  31.257  1.00  0.00           C  
ATOM    394  HB2 LYS    26      21.230  27.310  30.895  1.00  0.00           H  
ATOM    395  HB3 LYS    26      20.096  26.454  31.875  1.00  0.00           H  
ATOM    396  CG  LYS    26      19.249  27.190  30.037  1.00  0.00           C  
ATOM    397  HG2 LYS    26      19.167  28.140  29.509  1.00  0.00           H  
ATOM    398  HG3 LYS    26      19.661  26.578  29.347  1.00  0.00           H  
ATOM    399  CD  LYS    26      17.818  26.750  30.453  1.00  0.00           C  
ATOM    400  HD2 LYS    26      17.497  25.963  29.771  1.00  0.00           H  
ATOM    401  HD3 LYS    26      17.865  26.251  31.421  1.00  0.00           H  
ATOM    402  CE  LYS    26      16.800  27.902  30.407  1.00  0.00           C  
ATOM    403  HE2 LYS    26      16.097  27.857  31.238  1.00  0.00           H  
ATOM    404  HE3 LYS    26      17.349  28.837  30.523  1.00  0.00           H  
ATOM    405  NZ  LYS    26      15.966  27.701  29.183  1.00  0.00           N  
ATOM    406  HZ1 LYS    26      15.230  28.390  29.116  1.00  0.00           H  
ATOM    407  HZ2 LYS    26      16.673  27.564  28.365  1.00  0.00           H  
ATOM    408  HZ3 LYS    26      15.365  26.791  29.186  1.00  0.00           H  
ATOM    409  C   LYS    26      21.117  28.628  33.163  1.00  0.00           C  
ATOM    410  O   LYS    26      21.148  27.815  34.081  1.00  0.00           O  
ATOM    411  N   ALA    27      22.032  29.641  33.058  1.00  0.00           N  
ATOM    412  H   ALA    27      21.939  30.442  32.325  1.00  0.00           H  
ATOM    413  CA  ALA    27      23.139  29.697  34.045  1.00  0.00           C  
ATOM    414  HA  ALA    27      22.725  29.614  35.050  1.00  0.00           H  
ATOM    415  CB  ALA    27      24.133  28.629  33.593  1.00  0.00           C  
ATOM    416  HB1 ALA    27      24.448  28.991  32.615  1.00  0.00           H  
ATOM    417  HB2 ALA    27      24.959  28.649  34.304  1.00  0.00           H  
ATOM    418  HB3 ALA    27      23.863  27.589  33.408  1.00  0.00           H  
ATOM    419  C   ALA    27      23.651  31.140  33.985  1.00  0.00           C  
ATOM    420  O   ALA    27      23.231  31.905  33.137  1.00  0.00           O  
ATOM    421  N   LEU    28      24.498  31.387  34.995  1.00  0.00           N  
ATOM    422  H   LEU    28      24.623  30.634  35.772  1.00  0.00           H  
ATOM    423  CA  LEU    28      25.040  32.665  35.206  1.00  0.00           C  
ATOM    424  HA  LEU    28      24.774  33.266  34.337  1.00  0.00           H  
ATOM    425  CB  LEU    28      24.667  33.345  36.470  1.00  0.00           C  
ATOM    426  HB2 LEU    28      24.698  32.645  37.304  1.00  0.00           H  
ATOM    427  HB3 LEU    28      25.319  34.169  36.762  1.00  0.00           H  
ATOM    428  CG  LEU    28      23.155  33.869  36.480  1.00  0.00           C  
ATOM    429  HG  LEU    28      22.451  33.046  36.602  1.00  0.00           H  
ATOM    430  CD1 LEU    28      22.822  34.587  37.766  1.00  0.00           C  
ATOM    431 HD11 LEU    28      21.749  34.571  37.961  1.00  0.00           H  
ATOM    432 HD12 LEU    28      23.216  34.018  38.609  1.00  0.00           H  
ATOM    433 HD13 LEU    28      23.195  35.607  37.856  1.00  0.00           H  
ATOM    434  CD2 LEU    28      22.785  34.784  35.236  1.00  0.00           C  
ATOM    435 HD21 LEU    28      23.491  35.610  35.149  1.00  0.00           H  
ATOM    436 HD22 LEU    28      22.769  34.203  34.313  1.00  0.00           H  
ATOM    437 HD23 LEU    28      21.870  35.192  35.363  1.00  0.00           H  
ATOM    438  C   LEU    28      26.547  32.420  35.266  1.00  0.00           C  
ATOM    439  O   LEU    28      27.066  31.849  36.224  1.00  0.00           O  
ATOM    440  N   ILE    29      27.261  32.645  34.123  1.00  0.00           N  
ATOM    441  H   ILE    29      26.809  33.277  33.358  1.00  0.00           H  
ATOM    442  CA  ILE    29      28.719  32.300  34.079  1.00  0.00           C  
ATOM    443  HA  ILE    29      28.862  31.625  34.816  1.00  0.00           H  
ATOM    444  CB  ILE    29      29.174  31.746  32.727  1.00  0.00           C  
ATOM    445  HB  ILE    29      29.188  32.568  32.012  1.00  0.00           H  
ATOM    446  CG2 ILE    29      30.627  31.265  32.888  1.00  0.00           C  
ATOM    447 HG21 ILE    29      30.730  30.905  33.911  1.00  0.00           H  
ATOM    448 HG22 ILE    29      30.878  30.500  32.153  1.00  0.00           H  
ATOM    449 HG23 ILE    29      31.242  32.106  32.603  1.00  0.00           H  
ATOM    450  CG1 ILE    29      28.241  30.630  32.164  1.00  0.00           C  
ATOM    451 HG12 ILE    29      27.241  30.866  32.495  1.00  0.00           H  
ATOM    452 HG13 ILE    29      28.160  30.680  31.088  1.00  0.00           H  
ATOM    453  CD1 ILE    29      28.416  29.259  32.710  1.00  0.00           C  
ATOM    454 HD11 ILE    29      29.428  28.933  32.522  1.00  0.00           H  
ATOM    455 HD12 ILE    29      28.188  29.244  33.765  1.00  0.00           H  
ATOM    456 HD13 ILE    29      27.764  28.655  32.229  1.00  0.00           H  
ATOM    457  C   ILE    29      29.401  33.599  34.399  1.00  0.00           C  
ATOM    458  O   ILE    29      29.309  34.644  33.649  1.00  0.00           O  
ATOM    459  N   PHE    30      30.369  33.465  35.343  1.00  0.00           N  
ATOM    460  H   PHE    30      30.389  32.688  35.907  1.00  0.00           H  
ATOM    461  CA  PHE    30      31.425  34.454  35.478  1.00  0.00           C  
ATOM    462  HA  PHE    30      31.268  35.278  34.916  1.00  0.00           H  
ATOM    463  CB  PHE    30      31.557  34.963  36.956  1.00  0.00           C  
ATOM    464  HB2 PHE    30      31.627  34.187  37.718  1.00  0.00           H  
ATOM    465  HB3 PHE    30      32.447  35.592  36.928  1.00  0.00           H  
ATOM    466  CG  PHE    30      30.443  35.994  37.255  1.00  0.00           C  
ATOM    467  CD1 PHE    30      29.137  35.474  37.404  1.00  0.00           C  
ATOM    468  HD1 PHE    30      29.002  34.397  37.310  1.00  0.00           H  
ATOM    469  CE1 PHE    30      28.044  36.351  37.600  1.00  0.00           C  
ATOM    470  HE1 PHE    30      27.026  35.968  37.671  1.00  0.00           H  
ATOM    471  CZ  PHE    30      28.343  37.748  37.678  1.00  0.00           C  
ATOM    472  HZ  PHE    30      27.491  38.425  37.742  1.00  0.00           H  
ATOM    473  CE2 PHE    30      29.661  38.193  37.585  1.00  0.00           C  
ATOM    474  HE2 PHE    30      29.825  39.266  37.676  1.00  0.00           H  
ATOM    475  CD2 PHE    30      30.722  37.330  37.348  1.00  0.00           C  
ATOM    476  HD2 PHE    30      31.731  37.716  37.199  1.00  0.00           H  
ATOM    477  C   PHE    30      32.831  33.916  35.053  1.00  0.00           C  
ATOM    478  O   PHE    30      33.160  32.780  35.450  1.00  0.00           O  
ATOM    479  N   VAL    31      33.539  34.798  34.302  1.00  0.00           N  
ATOM    480  H   VAL    31      33.159  35.774  34.000  1.00  0.00           H  
ATOM    481  CA  VAL    31      34.985  34.614  33.856  1.00  0.00           C  
ATOM    482  HA  VAL    31      35.291  33.589  34.068  1.00  0.00           H  
ATOM    483  CB  VAL    31      34.972  34.839  32.298  1.00  0.00           C  
ATOM    484  HB  VAL    31      34.713  35.783  32.048  1.00  0.00           H  
ATOM    485  CG1 VAL    31      36.321  34.613  31.570  1.00  0.00           C  
ATOM    486 HG11 VAL    31      36.278  35.114  30.614  1.00  0.00           H  
ATOM    487 HG12 VAL    31      37.122  35.127  32.080  1.00  0.00           H  
ATOM    488 HG13 VAL    31      36.520  33.629  31.454  1.00  0.00           H  
ATOM    489  CG2 VAL    31      33.828  34.089  31.611  1.00  0.00           C  
ATOM    490 HG21 VAL    31      32.875  34.561  31.848  1.00  0.00           H  
ATOM    491 HG22 VAL    31      33.857  34.118  30.522  1.00  0.00           H  
ATOM    492 HG23 VAL    31      33.882  33.039  31.896  1.00  0.00           H  
ATOM    493  C   VAL    31      35.918  35.560  34.579  1.00  0.00           C  
ATOM    494  O   VAL    31      35.583  36.691  34.840  1.00  0.00           O  
ATOM    495  N   SER    32      37.049  35.044  34.974  1.00  0.00           N  
ATOM    496  H   SER    32      37.281  34.088  34.748  1.00  0.00           H  
ATOM    497  CA  SER    32      38.000  35.579  35.897  1.00  0.00           C  
ATOM    498  HA  SER    32      37.782  36.646  35.858  1.00  0.00           H  
ATOM    499  CB  SER    32      37.821  34.822  37.244  1.00  0.00           C  
ATOM    500  HB2 SER    32      36.803  35.011  37.587  1.00  0.00           H  
ATOM    501  HB3 SER    32      37.770  33.828  37.074  1.00  0.00           H  
ATOM    502  OG  SER    32      38.958  35.127  38.025  1.00  0.00           O  
ATOM    503  HG  SER    32      39.236  34.191  38.510  1.00  0.00           H  
ATOM    504  C   SER    32      39.400  35.401  35.240  1.00  0.00           C  
ATOM    505  O   SER    32      39.795  34.321  34.844  1.00  0.00           O  
ATOM    506  N   HID    33      40.163  36.514  35.073  1.00  0.00           N  
ATOM    507  H   HID    33      39.817  37.411  35.586  1.00  0.00           H  
ATOM    508  CA  HID    33      41.135  36.559  33.952  1.00  0.00           C  
ATOM    509  HA  HID    33      40.904  35.716  33.301  1.00  0.00           H  
ATOM    510  CB  HID    33      41.048  37.900  33.189  1.00  0.00           C  
ATOM    511  HB2 HID    33      41.401  38.620  33.804  1.00  0.00           H  
ATOM    512  HB3 HID    33      41.718  37.836  32.332  1.00  0.00           H  
ATOM    513  CG  HID    33      39.643  38.236  32.788  1.00  0.00           C  
ATOM    514  ND1 HID    33      38.834  39.210  33.230  1.00  0.00           N  
ATOM    515  HD1 HID    33      39.086  39.986  33.952  1.00  0.00           H  
ATOM    516  CE1 HID    33      37.571  39.008  32.868  1.00  0.00           C  
ATOM    517  HE1 HID    33      36.675  39.547  33.176  1.00  0.00           H  
ATOM    518  NE2 HID    33      37.552  37.882  32.169  1.00  0.00           N  
ATOM    519  CD2 HID    33      38.846  37.349  32.150  1.00  0.00           C  
ATOM    520  HD2 HID    33      39.101  36.405  31.668  1.00  0.00           H  
ATOM    521  C   HID    33      42.504  36.384  34.535  1.00  0.00           C  
ATOM    522  O   HID    33      42.698  36.762  35.704  1.00  0.00           O  
ATOM    523  N   GLY    34      43.445  35.807  33.687  1.00  0.00           N  
ATOM    524  H   GLY    34      43.222  35.945  32.629  1.00  0.00           H  
ATOM    525  CA  GLY    34      44.817  35.820  34.154  1.00  0.00           C  
ATOM    526  HA2 GLY    34      44.875  35.340  35.131  1.00  0.00           H  
ATOM    527  HA3 GLY    34      45.396  35.343  33.478  1.00  0.00           H  
ATOM    528  C   GLY    34      45.410  37.225  34.253  1.00  0.00           C  
ATOM    529  O   GLY    34      44.805  38.273  33.967  1.00  0.00           O  
ATOM    530  N   ALA    35      46.602  37.210  34.878  1.00  0.00           N  
ATOM    531  H   ALA    35      47.119  36.273  35.021  1.00  0.00           H  
ATOM    532  CA  ALA    35      47.452  38.376  35.051  1.00  0.00           C  
ATOM    533  HA  ALA    35      46.887  39.031  35.573  1.00  0.00           H  
ATOM    534  CB  ALA    35      48.701  37.961  35.889  1.00  0.00           C  
ATOM    535  HB1 ALA    35      49.426  38.775  35.905  1.00  0.00           H  
ATOM    536  HB2 ALA    35      48.451  37.777  36.934  1.00  0.00           H  
ATOM    537  HB3 ALA    35      49.133  37.073  35.429  1.00  0.00           H  
ATOM    538  C   ALA    35      47.821  38.866  33.668  1.00  0.00           C  
ATOM    539  O   ALA    35      48.158  38.155  32.766  1.00  0.00           O  
ATOM    540  N   GLY    36      47.758  40.160  33.471  1.00  0.00           N  
ATOM    541  H   GLY    36      47.545  40.801  34.326  1.00  0.00           H  
ATOM    542  CA  GLY    36      48.424  40.841  32.312  1.00  0.00           C  
ATOM    543  HA2 GLY    36      48.559  41.898  32.486  1.00  0.00           H  
ATOM    544  HA3 GLY    36      49.270  40.349  32.061  1.00  0.00           H  
ATOM    545  C   GLY    36      47.609  40.747  31.012  1.00  0.00           C  
ATOM    546  O   GLY    36      47.951  41.444  30.109  1.00  0.00           O  
ATOM    547  N   GLU    37      46.476  40.050  31.045  1.00  0.00           N  
ATOM    548  H   GLU    37      46.197  39.496  31.941  1.00  0.00           H  
ATOM    549  CA  GLU    37      45.450  39.937  29.946  1.00  0.00           C  
ATOM    550  HA  GLU    37      45.958  40.377  29.088  1.00  0.00           H  
ATOM    551  CB  GLU    37      45.198  38.513  29.636  1.00  0.00           C  
ATOM    552  HB2 GLU    37      44.783  38.608  28.775  1.00  0.00           H  
ATOM    553  HB3 GLU    37      46.058  38.000  29.501  1.00  0.00           H  
ATOM    554  CG  GLU    37      44.385  37.656  30.615  1.00  0.00           C  
ATOM    555  HG2 GLU    37      45.114  37.355  31.367  1.00  0.00           H  
ATOM    556  HG3 GLU    37      43.507  38.197  30.969  1.00  0.00           H  
ATOM    557  CD  GLU    37      43.856  36.336  29.925  1.00  0.00           C  
ATOM    558  OE1 GLU    37      44.284  35.955  28.788  1.00  0.00           O  
ATOM    559  OE2 GLU    37      43.138  35.640  30.690  1.00  0.00           O  
ATOM    560  C   GLU    37      44.221  40.709  30.331  1.00  0.00           C  
ATOM    561  O   GLU    37      44.263  41.524  31.224  1.00  0.00           O  
ATOM    562  N   HIE    38      43.063  40.427  29.724  1.00  0.00           N  
ATOM    563  H   HIE    38      43.080  39.743  28.982  1.00  0.00           H  
ATOM    564  CA  HIE    38      41.785  41.082  29.876  1.00  0.00           C  
ATOM    565  HA  HIE    38      41.655  41.234  30.866  1.00  0.00           H  
ATOM    566  CB  HIE    38      41.747  42.393  29.049  1.00  0.00           C  
ATOM    567  HB2 HIE    38      40.919  42.969  29.108  1.00  0.00           H  
ATOM    568  HB3 HIE    38      42.450  43.038  29.574  1.00  0.00           H  
ATOM    569  CG  HIE    38      42.019  42.272  27.569  1.00  0.00           C  
ATOM    570  ND1 HIE    38      41.079  41.852  26.666  1.00  0.00           N  
ATOM    571  CE1 HIE    38      41.775  41.661  25.526  1.00  0.00           C  
ATOM    572  HE1 HIE    38      41.268  41.659  24.561  1.00  0.00           H  
ATOM    573  NE2 HIE    38      43.069  41.816  25.728  1.00  0.00           N  
ATOM    574  HE2 HIE    38      43.839  41.793  25.075  1.00  0.00           H  
ATOM    575  CD2 HIE    38      43.246  42.199  27.049  1.00  0.00           C  
ATOM    576  HD2 HIE    38      44.190  42.325  27.578  1.00  0.00           H  
ATOM    577  C   HIE    38      40.699  40.133  29.360  1.00  0.00           C  
ATOM    578  O   HIE    38      41.073  39.142  28.705  1.00  0.00           O  
ATOM    579  N   SER    39      39.455  40.519  29.641  1.00  0.00           N  
ATOM    580  H   SER    39      39.294  41.476  30.136  1.00  0.00           H  
ATOM    581  CA  SER    39      38.212  39.797  29.245  1.00  0.00           C  
ATOM    582  HA  SER    39      38.233  38.787  29.654  1.00  0.00           H  
ATOM    583  CB  SER    39      36.923  40.472  29.683  1.00  0.00           C  
ATOM    584  HB2 SER    39      36.050  40.049  29.403  1.00  0.00           H  
ATOM    585  HB3 SER    39      36.946  40.472  30.692  1.00  0.00           H  
ATOM    586  OG  SER    39      36.979  41.833  29.388  1.00  0.00           O  
ATOM    587  HG  SER    39      37.544  42.285  30.092  1.00  0.00           H  
ATOM    588  C   SER    39      38.139  39.512  27.673  1.00  0.00           C  
ATOM    589  O   SER    39      37.431  38.551  27.333  1.00  0.00           O  
ATOM    590  N   GLY    40      38.719  40.339  26.835  1.00  0.00           N  
ATOM    591  H   GLY    40      39.428  41.087  27.191  1.00  0.00           H  
ATOM    592  CA  GLY    40      38.298  40.191  25.463  1.00  0.00           C  
ATOM    593  HA2 GLY    40      37.208  40.201  25.474  1.00  0.00           H  
ATOM    594  HA3 GLY    40      38.632  41.011  24.828  1.00  0.00           H  
ATOM    595  C   GLY    40      38.874  38.906  24.775  1.00  0.00           C  
ATOM    596  O   GLY    40      38.372  38.226  23.892  1.00  0.00           O  
ATOM    597  N   ARG    41      39.969  38.461  25.345  1.00  0.00           N  
ATOM    598  H   ARG    41      40.313  38.997  26.230  1.00  0.00           H  
ATOM    599  CA  ARG    41      40.611  37.164  25.092  1.00  0.00           C  
ATOM    600  HA  ARG    41      41.036  37.157  24.175  1.00  0.00           H  
ATOM    601  CB  ARG    41      41.837  36.991  26.078  1.00  0.00           C  
ATOM    602  HB2 ARG    41      41.516  36.757  27.093  1.00  0.00           H  
ATOM    603  HB3 ARG    41      42.391  36.083  25.838  1.00  0.00           H  
ATOM    604  CG  ARG    41      42.833  38.119  26.126  1.00  0.00           C  
ATOM    605  HG2 ARG    41      42.359  39.062  26.399  1.00  0.00           H  
ATOM    606  HG3 ARG    41      43.455  38.095  27.009  1.00  0.00           H  
ATOM    607  CD  ARG    41      43.661  38.306  24.873  1.00  0.00           C  
ATOM    608  HD2 ARG    41      43.032  38.104  24.019  1.00  0.00           H  
ATOM    609  HD3 ARG    41      43.944  39.210  24.719  1.00  0.00           H  
ATOM    610  NE  ARG    41      44.758  37.360  24.904  1.00  0.00           N  
ATOM    611  HE  ARG    41      45.238  37.062  25.825  1.00  0.00           H  
ATOM    612  CZ  ARG    41      45.367  36.740  23.936  1.00  0.00           C  
ATOM    613  NH1 ARG    41      45.145  37.014  22.713  1.00  0.00           N  
ATOM    614 HH11 ARG    41      44.669  37.945  22.443  1.00  0.00           H  
ATOM    615 HH12 ARG    41      45.418  36.368  21.986  1.00  0.00           H  
ATOM    616  NH2 ARG    41      46.241  35.823  24.177  1.00  0.00           N  
ATOM    617 HH21 ARG    41      46.637  35.654  25.178  1.00  0.00           H  
ATOM    618 HH22 ARG    41      46.676  35.380  23.281  1.00  0.00           H  
ATOM    619  C   ARG    41      39.694  35.922  25.238  1.00  0.00           C  
ATOM    620  O   ARG    41      40.005  34.866  24.632  1.00  0.00           O  
ATOM    621  N   TYR    42      38.632  36.062  26.021  1.00  0.00           N  
ATOM    622  H   TYR    42      38.368  36.922  26.637  1.00  0.00           H  
ATOM    623  CA  TYR    42      37.613  34.984  26.074  1.00  0.00           C  
ATOM    624  HA  TYR    42      38.003  33.975  25.942  1.00  0.00           H  
ATOM    625  CB  TYR    42      37.147  35.025  27.532  1.00  0.00           C  
ATOM    626  HB2 TYR    42      36.753  36.014  27.763  1.00  0.00           H  
ATOM    627  HB3 TYR    42      36.260  34.395  27.602  1.00  0.00           H  
ATOM    628  CG  TYR    42      38.270  34.602  28.508  1.00  0.00           C  
ATOM    629  CD1 TYR    42      38.664  33.251  28.544  1.00  0.00           C  
ATOM    630  HD1 TYR    42      38.207  32.535  27.998  1.00  0.00           H  
ATOM    631  CE1 TYR    42      39.879  32.928  29.232  1.00  0.00           C  
ATOM    632  HE1 TYR    42      40.225  31.896  29.299  1.00  0.00           H  
ATOM    633  CZ  TYR    42      40.700  33.953  29.683  1.00  0.00           C  
ATOM    634  OH  TYR    42      41.926  33.672  30.177  1.00  0.00           O  
ATOM    635  HH  TYR    42      42.452  34.533  30.588  1.00  0.00           H  
ATOM    636  CE2 TYR    42      40.269  35.266  29.708  1.00  0.00           C  
ATOM    637  HE2 TYR    42      40.975  36.055  29.965  1.00  0.00           H  
ATOM    638  CD2 TYR    42      39.085  35.643  29.035  1.00  0.00           C  
ATOM    639  HD2 TYR    42      38.882  36.702  28.877  1.00  0.00           H  
ATOM    640  C   TYR    42      36.414  35.097  25.106  1.00  0.00           C  
ATOM    641  O   TYR    42      35.621  34.225  25.053  1.00  0.00           O  
ATOM    642  N   GLU    43      36.353  36.151  24.257  1.00  0.00           N  
ATOM    643  H   GLU    43      37.104  36.935  24.348  1.00  0.00           H  
ATOM    644  CA  GLU    43      35.301  36.376  23.280  1.00  0.00           C  
ATOM    645  HA  GLU    43      34.471  36.877  23.778  1.00  0.00           H  
ATOM    646  CB  GLU    43      35.810  37.239  22.207  1.00  0.00           C  
ATOM    647  HB2 GLU    43      36.311  38.161  22.504  1.00  0.00           H  
ATOM    648  HB3 GLU    43      36.608  36.772  21.630  1.00  0.00           H  
ATOM    649  CG  GLU    43      34.686  37.680  21.253  1.00  0.00           C  
ATOM    650  HG2 GLU    43      35.065  38.112  20.422  1.00  0.00           H  
ATOM    651  HG3 GLU    43      34.134  36.832  20.845  1.00  0.00           H  
ATOM    652  CD  GLU    43      33.877  38.884  21.836  1.00  0.00           C  
ATOM    653  OE1 GLU    43      32.633  38.812  21.814  1.00  0.00           O  
ATOM    654  OE2 GLU    43      34.407  39.955  22.225  1.00  0.00           O  
ATOM    655  C   GLU    43      34.630  35.150  22.608  1.00  0.00           C  
ATOM    656  O   GLU    43      33.415  34.955  22.760  1.00  0.00           O  
ATOM    657  N   GLU    44      35.415  34.311  21.902  1.00  0.00           N  
ATOM    658  H   GLU    44      36.463  34.535  21.705  1.00  0.00           H  
ATOM    659  CA  GLU    44      34.904  33.180  21.166  1.00  0.00           C  
ATOM    660  HA  GLU    44      34.035  33.566  20.632  1.00  0.00           H  
ATOM    661  CB  GLU    44      35.754  32.626  19.994  1.00  0.00           C  
ATOM    662  HB2 GLU    44      35.226  31.818  19.487  1.00  0.00           H  
ATOM    663  HB3 GLU    44      35.917  33.414  19.259  1.00  0.00           H  
ATOM    664  CG  GLU    44      37.152  32.004  20.408  1.00  0.00           C  
ATOM    665  HG2 GLU    44      37.070  31.273  21.212  1.00  0.00           H  
ATOM    666  HG3 GLU    44      37.536  31.515  19.513  1.00  0.00           H  
ATOM    667  CD  GLU    44      38.135  33.061  20.887  1.00  0.00           C  
ATOM    668  OE1 GLU    44      37.922  34.245  20.644  1.00  0.00           O  
ATOM    669  OE2 GLU    44      39.200  32.735  21.414  1.00  0.00           O  
ATOM    670  C   GLU    44      34.313  32.083  22.087  1.00  0.00           C  
ATOM    671  O   GLU    44      33.241  31.531  21.783  1.00  0.00           O  
ATOM    672  N   LEU    45      35.067  31.696  23.131  1.00  0.00           N  
ATOM    673  H   LEU    45      35.856  32.314  23.254  1.00  0.00           H  
ATOM    674  CA  LEU    45      34.661  30.854  24.283  1.00  0.00           C  
ATOM    675  HA  LEU    45      34.520  29.916  23.936  1.00  0.00           H  
ATOM    676  CB  LEU    45      35.810  30.728  25.275  1.00  0.00           C  
ATOM    677  HB2 LEU    45      36.624  30.379  24.789  1.00  0.00           H  
ATOM    678  HB3 LEU    45      36.011  31.650  25.634  1.00  0.00           H  
ATOM    679  CG  LEU    45      35.689  29.718  26.459  1.00  0.00           C  
ATOM    680  HG  LEU    45      34.761  29.818  26.848  1.00  0.00           H  
ATOM    681  CD1 LEU    45      35.835  28.259  25.953  1.00  0.00           C  
ATOM    682 HD11 LEU    45      35.935  27.683  26.777  1.00  0.00           H  
ATOM    683 HD12 LEU    45      35.034  27.965  25.274  1.00  0.00           H  
ATOM    684 HD13 LEU    45      36.789  28.160  25.434  1.00  0.00           H  
ATOM    685  CD2 LEU    45      36.799  29.903  27.565  1.00  0.00           C  
ATOM    686 HD21 LEU    45      36.578  29.254  28.412  1.00  0.00           H  
ATOM    687 HD22 LEU    45      37.868  29.854  27.358  1.00  0.00           H  
ATOM    688 HD23 LEU    45      36.534  30.851  27.794  1.00  0.00           H  
ATOM    689  C   LEU    45      33.337  31.392  24.913  1.00  0.00           C  
ATOM    690  O   LEU    45      32.521  30.557  25.363  1.00  0.00           O  
ATOM    691  N   ALA    46      33.161  32.708  25.002  1.00  0.00           N  
ATOM    692  H   ALA    46      33.965  33.427  24.845  1.00  0.00           H  
ATOM    693  CA  ALA    46      32.013  33.357  25.663  1.00  0.00           C  
ATOM    694  HA  ALA    46      31.853  32.871  26.625  1.00  0.00           H  
ATOM    695  CB  ALA    46      32.260  34.879  25.873  1.00  0.00           C  
ATOM    696  HB1 ALA    46      33.186  35.144  26.384  1.00  0.00           H  
ATOM    697  HB2 ALA    46      32.124  35.399  24.925  1.00  0.00           H  
ATOM    698  HB3 ALA    46      31.442  35.199  26.518  1.00  0.00           H  
ATOM    699  C   ALA    46      30.724  33.161  24.844  1.00  0.00           C  
ATOM    700  O   ALA    46      29.654  32.777  25.409  1.00  0.00           O  
ATOM    701  N   ARG    47      30.918  33.399  23.525  1.00  0.00           N  
ATOM    702  H   ARG    47      31.948  33.531  23.195  1.00  0.00           H  
ATOM    703  CA  ARG    47      29.925  33.117  22.459  1.00  0.00           C  
ATOM    704  HA  ARG    47      29.115  33.658  22.726  1.00  0.00           H  
ATOM    705  CB  ARG    47      30.463  33.570  21.051  1.00  0.00           C  
ATOM    706  HB2 ARG    47      31.435  33.151  20.792  1.00  0.00           H  
ATOM    707  HB3 ARG    47      29.740  33.199  20.324  1.00  0.00           H  
ATOM    708  CG  ARG    47      30.416  35.091  20.951  1.00  0.00           C  
ATOM    709  HG2 ARG    47      29.496  35.540  21.324  1.00  0.00           H  
ATOM    710  HG3 ARG    47      31.265  35.529  21.477  1.00  0.00           H  
ATOM    711  CD  ARG    47      30.519  35.598  19.493  1.00  0.00           C  
ATOM    712  HD2 ARG    47      29.570  35.397  18.995  1.00  0.00           H  
ATOM    713  HD3 ARG    47      30.635  36.678  19.409  1.00  0.00           H  
ATOM    714  NE  ARG    47      31.716  35.065  18.839  1.00  0.00           N  
ATOM    715  HE  ARG    47      31.810  33.985  18.725  1.00  0.00           H  
ATOM    716  CZ  ARG    47      32.745  35.756  18.301  1.00  0.00           C  
ATOM    717  NH1 ARG    47      32.972  37.032  18.425  1.00  0.00           N  
ATOM    718 HH11 ARG    47      32.449  37.626  19.176  1.00  0.00           H  
ATOM    719 HH12 ARG    47      33.554  37.509  17.752  1.00  0.00           H  
ATOM    720  NH2 ARG    47      33.602  35.132  17.551  1.00  0.00           N  
ATOM    721 HH21 ARG    47      33.566  34.045  17.472  1.00  0.00           H  
ATOM    722 HH22 ARG    47      34.577  35.556  17.313  1.00  0.00           H  
ATOM    723  C   ARG    47      29.473  31.642  22.387  1.00  0.00           C  
ATOM    724  O   ARG    47      28.346  31.362  22.061  1.00  0.00           O  
ATOM    725  N   MET    48      30.376  30.753  22.701  1.00  0.00           N  
ATOM    726  H   MET    48      31.354  31.180  22.924  1.00  0.00           H  
ATOM    727  CA  MET    48      30.141  29.286  22.761  1.00  0.00           C  
ATOM    728  HA  MET    48      29.570  29.028  21.869  1.00  0.00           H  
ATOM    729  CB  MET    48      31.446  28.403  22.761  1.00  0.00           C  
ATOM    730  HB2 MET    48      31.894  28.455  21.769  1.00  0.00           H  
ATOM    731  HB3 MET    48      32.140  28.697  23.549  1.00  0.00           H  
ATOM    732  CG  MET    48      31.200  26.893  23.030  1.00  0.00           C  
ATOM    733  HG2 MET    48      30.309  26.672  22.443  1.00  0.00           H  
ATOM    734  HG3 MET    48      31.958  26.254  22.578  1.00  0.00           H  
ATOM    735  SD  MET    48      30.906  26.332  24.739  1.00  0.00           S  
ATOM    736  CE  MET    48      32.587  26.289  25.301  1.00  0.00           C  
ATOM    737  HE1 MET    48      33.148  25.613  24.656  1.00  0.00           H  
ATOM    738  HE2 MET    48      33.069  27.264  25.236  1.00  0.00           H  
ATOM    739  HE3 MET    48      32.597  25.942  26.334  1.00  0.00           H  
ATOM    740  C   MET    48      29.231  28.940  23.979  1.00  0.00           C  
ATOM    741  O   MET    48      28.174  28.311  23.765  1.00  0.00           O  
ATOM    742  N   LEU    49      29.634  29.493  25.178  1.00  0.00           N  
ATOM    743  H   LEU    49      30.682  29.793  25.208  1.00  0.00           H  
ATOM    744  CA  LEU    49      28.816  29.340  26.390  1.00  0.00           C  
ATOM    745  HA  LEU    49      28.584  28.377  26.588  1.00  0.00           H  
ATOM    746  CB  LEU    49      29.579  29.887  27.660  1.00  0.00           C  
ATOM    747  HB2 LEU    49      29.852  30.909  27.397  1.00  0.00           H  
ATOM    748  HB3 LEU    49      28.869  29.987  28.481  1.00  0.00           H  
ATOM    749  CG  LEU    49      30.806  29.111  28.095  1.00  0.00           C  
ATOM    750  HG  LEU    49      31.334  28.760  27.209  1.00  0.00           H  
ATOM    751  CD1 LEU    49      31.829  30.145  28.688  1.00  0.00           C  
ATOM    752 HD11 LEU    49      32.153  30.833  27.907  1.00  0.00           H  
ATOM    753 HD12 LEU    49      31.364  30.664  29.526  1.00  0.00           H  
ATOM    754 HD13 LEU    49      32.692  29.564  29.013  1.00  0.00           H  
ATOM    755  CD2 LEU    49      30.530  27.892  28.862  1.00  0.00           C  
ATOM    756 HD21 LEU    49      29.919  27.156  28.339  1.00  0.00           H  
ATOM    757 HD22 LEU    49      31.466  27.458  29.212  1.00  0.00           H  
ATOM    758 HD23 LEU    49      29.987  28.147  29.675  1.00  0.00           H  
ATOM    759  C   LEU    49      27.472  30.142  26.312  1.00  0.00           C  
ATOM    760  O   LEU    49      26.489  29.690  26.863  1.00  0.00           O  
ATOM    761  N   MET    50      27.435  31.166  25.463  1.00  0.00           N  
ATOM    762  H   MET    50      28.343  31.533  24.983  1.00  0.00           H  
ATOM    763  CA  MET    50      26.165  31.858  25.118  1.00  0.00           C  
ATOM    764  HA  MET    50      25.661  32.083  26.058  1.00  0.00           H  
ATOM    765  CB  MET    50      26.534  33.253  24.556  1.00  0.00           C  
ATOM    766  HB2 MET    50      27.124  33.819  25.278  1.00  0.00           H  
ATOM    767  HB3 MET    50      27.203  33.127  23.706  1.00  0.00           H  
ATOM    768  CG  MET    50      25.470  34.211  24.221  1.00  0.00           C  
ATOM    769  HG2 MET    50      24.867  34.424  25.104  1.00  0.00           H  
ATOM    770  HG3 MET    50      25.960  35.163  24.017  1.00  0.00           H  
ATOM    771  SD  MET    50      24.349  34.002  22.769  1.00  0.00           S  
ATOM    772  CE  MET    50      25.372  33.963  21.257  1.00  0.00           C  
ATOM    773  HE1 MET    50      24.708  33.787  20.411  1.00  0.00           H  
ATOM    774  HE2 MET    50      25.930  34.804  21.211  1.00  0.00           H  
ATOM    775  HE3 MET    50      25.976  33.059  21.333  1.00  0.00           H  
ATOM    776  C   MET    50      25.275  31.082  24.191  1.00  0.00           C  
ATOM    777  O   MET    50      24.108  30.944  24.572  1.00  0.00           O  
ATOM    778  N   GLY    51      25.827  30.342  23.222  1.00  0.00           N  
ATOM    779  H   GLY    51      26.892  30.452  23.018  1.00  0.00           H  
ATOM    780  CA  GLY    51      25.067  29.426  22.422  1.00  0.00           C  
ATOM    781  HA2 GLY    51      24.190  29.885  21.965  1.00  0.00           H  
ATOM    782  HA3 GLY    51      25.645  29.083  21.564  1.00  0.00           H  
ATOM    783  C   GLY    51      24.514  28.148  23.120  1.00  0.00           C  
ATOM    784  O   GLY    51      23.491  27.589  22.665  1.00  0.00           O  
ATOM    785  N   LEU    52      25.109  27.822  24.237  1.00  0.00           N  
ATOM    786  H   LEU    52      26.065  28.295  24.463  1.00  0.00           H  
ATOM    787  CA  LEU    52      24.656  26.890  25.288  1.00  0.00           C  
ATOM    788  HA  LEU    52      24.240  26.027  24.769  1.00  0.00           H  
ATOM    789  CB  LEU    52      25.828  26.461  26.236  1.00  0.00           C  
ATOM    790  HB2 LEU    52      26.287  27.261  26.817  1.00  0.00           H  
ATOM    791  HB3 LEU    52      25.316  25.786  26.923  1.00  0.00           H  
ATOM    792  CG  LEU    52      26.948  25.692  25.620  1.00  0.00           C  
ATOM    793  HG  LEU    52      27.585  26.361  25.041  1.00  0.00           H  
ATOM    794  CD1 LEU    52      27.818  25.263  26.790  1.00  0.00           C  
ATOM    795 HD11 LEU    52      28.234  26.100  27.351  1.00  0.00           H  
ATOM    796 HD12 LEU    52      27.291  24.672  27.417  1.00  0.00           H  
ATOM    797 HD13 LEU    52      28.735  24.801  26.424  1.00  0.00           H  
ATOM    798  CD2 LEU    52      26.450  24.501  24.848  1.00  0.00           C  
ATOM    799 HD21 LEU    52      25.876  24.793  23.968  1.00  0.00           H  
ATOM    800 HD22 LEU    52      27.331  23.956  24.510  1.00  0.00           H  
ATOM    801 HD23 LEU    52      25.894  23.891  25.430  1.00  0.00           H  
ATOM    802  C   LEU    52      23.532  27.451  26.167  1.00  0.00           C  
ATOM    803  O   LEU    52      22.997  26.638  26.909  1.00  0.00           O  
ATOM    804  N   ASP    53      23.192  28.729  26.009  1.00  0.00           N  
ATOM    805  H   ASP    53      23.651  29.254  25.171  1.00  0.00           H  
ATOM    806  CA  ASP    53      22.088  29.526  26.651  1.00  0.00           C  
ATOM    807  HA  ASP    53      22.008  30.534  26.243  1.00  0.00           H  
ATOM    808  CB  ASP    53      20.738  28.863  26.417  1.00  0.00           C  
ATOM    809  HB2 ASP    53      20.811  27.932  26.980  1.00  0.00           H  
ATOM    810  HB3 ASP    53      19.938  29.445  26.873  1.00  0.00           H  
ATOM    811  CG  ASP    53      20.510  28.623  24.918  1.00  0.00           C  
ATOM    812  OD1 ASP    53      20.294  27.471  24.538  1.00  0.00           O  
ATOM    813  OD2 ASP    53      20.435  29.506  24.074  1.00  0.00           O  
ATOM    814  C   ASP    53      22.495  29.896  28.090  1.00  0.00           C  
ATOM    815  O   ASP    53      21.676  30.002  29.031  1.00  0.00           O  
ATOM    816  N   LEU    54      23.738  30.383  28.129  1.00  0.00           N  
ATOM    817  H   LEU    54      24.443  30.414  27.297  1.00  0.00           H  
ATOM    818  CA  LEU    54      24.341  30.850  29.400  1.00  0.00           C  
ATOM    819  HA  LEU    54      23.568  30.944  30.163  1.00  0.00           H  
ATOM    820  CB  LEU    54      25.444  29.885  29.860  1.00  0.00           C  
ATOM    821  HB2 LEU    54      26.378  30.237  29.423  1.00  0.00           H  
ATOM    822  HB3 LEU    54      25.582  29.914  30.941  1.00  0.00           H  
ATOM    823  CG  LEU    54      25.277  28.346  29.454  1.00  0.00           C  
ATOM    824  HG  LEU    54      24.974  28.223  28.414  1.00  0.00           H  
ATOM    825  CD1 LEU    54      26.502  27.527  29.833  1.00  0.00           C  
ATOM    826 HD11 LEU    54      27.375  27.795  29.238  1.00  0.00           H  
ATOM    827 HD12 LEU    54      26.684  27.542  30.908  1.00  0.00           H  
ATOM    828 HD13 LEU    54      26.421  26.496  29.489  1.00  0.00           H  
ATOM    829  CD2 LEU    54      24.040  27.765  30.251  1.00  0.00           C  
ATOM    830 HD21 LEU    54      23.682  26.881  29.724  1.00  0.00           H  
ATOM    831 HD22 LEU    54      24.184  27.544  31.309  1.00  0.00           H  
ATOM    832 HD23 LEU    54      23.299  28.449  30.291  1.00  0.00           H  
ATOM    833  C   LEU    54      24.831  32.289  29.270  1.00  0.00           C  
ATOM    834  O   LEU    54      25.566  32.612  28.328  1.00  0.00           O  
ATOM    835  N   LEU    55      24.406  33.157  30.226  1.00  0.00           N  
ATOM    836  H   LEU    55      23.788  32.759  31.017  1.00  0.00           H  
ATOM    837  CA  LEU    55      24.628  34.620  30.184  1.00  0.00           C  
ATOM    838  HA  LEU    55      24.573  34.970  29.238  1.00  0.00           H  
ATOM    839  CB  LEU    55      23.446  35.245  30.932  1.00  0.00           C  
ATOM    840  HB2 LEU    55      22.524  35.225  30.350  1.00  0.00           H  
ATOM    841  HB3 LEU    55      23.281  34.687  31.853  1.00  0.00           H  
ATOM    842  CG  LEU    55      23.854  36.719  31.358  1.00  0.00           C  
ATOM    843  HG  LEU    55      24.793  36.756  31.910  1.00  0.00           H  
ATOM    844  CD1 LEU    55      23.940  37.752  30.202  1.00  0.00           C  
ATOM    845 HD11 LEU    55      23.076  37.592  29.559  1.00  0.00           H  
ATOM    846 HD12 LEU    55      24.002  38.747  30.642  1.00  0.00           H  
ATOM    847 HD13 LEU    55      24.834  37.646  29.588  1.00  0.00           H  
ATOM    848  CD2 LEU    55      22.741  37.122  32.310  1.00  0.00           C  
ATOM    849 HD21 LEU    55      22.664  36.421  33.142  1.00  0.00           H  
ATOM    850 HD22 LEU    55      22.964  38.088  32.762  1.00  0.00           H  
ATOM    851 HD23 LEU    55      21.854  37.127  31.827  1.00  0.00           H  
ATOM    852  C   LEU    55      25.963  34.750  30.850  1.00  0.00           C  
ATOM    853  O   LEU    55      26.179  34.421  32.034  1.00  0.00           O  
ATOM    854  N   VAL    56      26.944  35.201  30.057  1.00  0.00           N  
ATOM    855  H   VAL    56      26.689  35.521  29.047  1.00  0.00           H  
ATOM    856  CA  VAL    56      28.367  35.317  30.574  1.00  0.00           C  
ATOM    857  HA  VAL    56      28.461  34.823  31.450  1.00  0.00           H  
ATOM    858  CB  VAL    56      29.382  34.749  29.538  1.00  0.00           C  
ATOM    859  HB  VAL    56      29.438  35.427  28.686  1.00  0.00           H  
ATOM    860  CG1 VAL    56      30.800  34.753  30.166  1.00  0.00           C  
ATOM    861 HG11 VAL    56      31.178  35.766  30.309  1.00  0.00           H  
ATOM    862 HG12 VAL    56      30.803  34.272  31.144  1.00  0.00           H  
ATOM    863 HG13 VAL    56      31.486  34.330  29.447  1.00  0.00           H  
ATOM    864  CG2 VAL    56      29.054  33.328  29.071  1.00  0.00           C  
ATOM    865 HG21 VAL    56      29.864  32.949  28.467  1.00  0.00           H  
ATOM    866 HG22 VAL    56      28.766  32.652  29.863  1.00  0.00           H  
ATOM    867 HG23 VAL    56      28.241  33.336  28.360  1.00  0.00           H  
ATOM    868  C   VAL    56      28.616  36.768  30.934  1.00  0.00           C  
ATOM    869  O   VAL    56      28.188  37.615  30.116  1.00  0.00           O  
ATOM    870  N   PHE    57      29.421  37.032  31.921  1.00  0.00           N  
ATOM    871  H   PHE    57      29.878  36.253  32.532  1.00  0.00           H  
ATOM    872  CA  PHE    57      29.924  38.344  32.278  1.00  0.00           C  
ATOM    873  HA  PHE    57      29.809  38.966  31.390  1.00  0.00           H  
ATOM    874  CB  PHE    57      29.010  38.941  33.448  1.00  0.00           C  
ATOM    875  HB2 PHE    57      28.077  39.165  32.952  1.00  0.00           H  
ATOM    876  HB3 PHE    57      28.893  38.206  34.130  1.00  0.00           H  
ATOM    877  CG  PHE    57      29.526  40.212  34.156  1.00  0.00           C  
ATOM    878  CD1 PHE    57      30.587  40.040  35.073  1.00  0.00           C  
ATOM    879  HD1 PHE    57      30.894  39.025  35.276  1.00  0.00           H  
ATOM    880  CE1 PHE    57      31.274  41.147  35.587  1.00  0.00           C  
ATOM    881  HE1 PHE    57      32.070  41.098  36.206  1.00  0.00           H  
ATOM    882  CZ  PHE    57      30.731  42.464  35.316  1.00  0.00           C  
ATOM    883  HZ  PHE    57      31.185  43.321  35.813  1.00  0.00           H  
ATOM    884  CE2 PHE    57      29.683  42.638  34.339  1.00  0.00           C  
ATOM    885  HE2 PHE    57      29.317  43.641  34.120  1.00  0.00           H  
ATOM    886  CD2 PHE    57      29.092  41.493  33.760  1.00  0.00           C  
ATOM    887  HD2 PHE    57      28.328  41.661  33.001  1.00  0.00           H  
ATOM    888  C   PHE    57      31.385  38.219  32.704  1.00  0.00           C  
ATOM    889  O   PHE    57      31.892  37.190  33.243  1.00  0.00           O  
ATOM    890  N   ALA    58      32.030  39.313  32.323  1.00  0.00           N  
ATOM    891  H   ALA    58      31.502  40.157  31.879  1.00  0.00           H  
ATOM    892  CA  ALA    58      33.427  39.514  32.592  1.00  0.00           C  
ATOM    893  HA  ALA    58      33.773  38.961  33.465  1.00  0.00           H  
ATOM    894  CB  ALA    58      34.187  38.903  31.391  1.00  0.00           C  
ATOM    895  HB1 ALA    58      34.032  39.455  30.464  1.00  0.00           H  
ATOM    896  HB2 ALA    58      35.150  39.043  31.660  1.00  0.00           H  
ATOM    897  HB3 ALA    58      34.064  37.832  31.223  1.00  0.00           H  
ATOM    898  C   ALA    58      33.742  41.007  32.765  1.00  0.00           C  
ATOM    899  O   ALA    58      33.421  41.815  31.985  1.00  0.00           O  
ATOM    900  N   HIE    59      34.500  41.251  33.793  1.00  0.00           N  
ATOM    901  H   HIE    59      34.543  40.524  34.603  1.00  0.00           H  
ATOM    902  CA  HIE    59      35.182  42.524  34.006  1.00  0.00           C  
ATOM    903  HA  HIE    59      34.764  43.234  33.293  1.00  0.00           H  
ATOM    904  CB  HIE    59      34.757  43.170  35.353  1.00  0.00           C  
ATOM    905  HB2 HIE    59      35.261  44.135  35.421  1.00  0.00           H  
ATOM    906  HB3 HIE    59      33.693  43.316  35.462  1.00  0.00           H  
ATOM    907  CG  HIE    59      35.214  42.249  36.465  1.00  0.00           C  
ATOM    908  ND1 HIE    59      34.629  41.031  36.691  1.00  0.00           N  
ATOM    909  CE1 HIE    59      35.402  40.397  37.643  1.00  0.00           C  
ATOM    910  HE1 HIE    59      35.164  39.454  37.915  1.00  0.00           H  
ATOM    911  NE2 HIE    59      36.402  41.231  37.968  1.00  0.00           N  
ATOM    912  HE2 HIE    59      37.126  41.051  38.750  1.00  0.00           H  
ATOM    913  CD2 HIE    59      36.317  42.405  37.248  1.00  0.00           C  
ATOM    914  HD2 HIE    59      36.939  43.195  37.344  1.00  0.00           H  
ATOM    915  C   HIE    59      36.698  42.536  33.917  1.00  0.00           C  
ATOM    916  O   HIE    59      37.422  41.629  34.376  1.00  0.00           O  
ATOM    917  N   ASP    60      37.226  43.655  33.365  1.00  0.00           N  
ATOM    918  H   ASP    60      36.589  44.518  33.168  1.00  0.00           H  
ATOM    919  CA  ASP    60      38.698  43.843  33.413  1.00  0.00           C  
ATOM    920  HA  ASP    60      39.195  42.895  33.202  1.00  0.00           H  
ATOM    921  CB  ASP    60      39.239  44.759  32.301  1.00  0.00           C  
ATOM    922  HB2 ASP    60      38.932  45.793  32.456  1.00  0.00           H  
ATOM    923  HB3 ASP    60      40.237  44.801  32.449  1.00  0.00           H  
ATOM    924  CG  ASP    60      39.121  44.285  30.859  1.00  0.00           C  
ATOM    925  OD1 ASP    60      38.865  43.107  30.722  1.00  0.00           O  
ATOM    926  OD2 ASP    60      39.272  45.098  29.923  1.00  0.00           O  
ATOM    927  C   ASP    60      39.094  44.366  34.852  1.00  0.00           C  
ATOM    928  O   ASP    60      38.429  45.236  35.385  1.00  0.00           O  
ATOM    929  N   HIE    61      39.979  43.588  35.504  1.00  0.00           N  
ATOM    930  H   HIE    61      40.425  42.743  34.979  1.00  0.00           H  
ATOM    931  CA  HIE    61      40.259  43.826  36.906  1.00  0.00           C  
ATOM    932  HA  HIE    61      39.341  43.813  37.327  1.00  0.00           H  
ATOM    933  CB  HIE    61      41.243  42.772  37.489  1.00  0.00           C  
ATOM    934  HB2 HIE    61      42.151  42.904  36.901  1.00  0.00           H  
ATOM    935  HB3 HIE    61      41.551  42.932  38.523  1.00  0.00           H  
ATOM    936  CG  HIE    61      40.966  41.310  37.478  1.00  0.00           C  
ATOM    937  ND1 HIE    61      39.941  40.624  38.181  1.00  0.00           N  
ATOM    938  CE1 HIE    61      40.132  39.313  37.850  1.00  0.00           C  
ATOM    939  HE1 HIE    61      39.631  38.546  38.441  1.00  0.00           H  
ATOM    940  NE2 HIE    61      41.184  39.241  37.010  1.00  0.00           N  
ATOM    941  HE2 HIE    61      41.583  38.312  36.603  1.00  0.00           H  
ATOM    942  CD2 HIE    61      41.726  40.466  36.791  1.00  0.00           C  
ATOM    943  HD2 HIE    61      42.683  40.718  36.335  1.00  0.00           H  
ATOM    944  C   HIE    61      40.901  45.241  37.149  1.00  0.00           C  
ATOM    945  O   HIE    61      41.463  45.914  36.274  1.00  0.00           O  
ATOM    946  N   VAL    62      41.024  45.531  38.490  1.00  0.00           N  
ATOM    947  H   VAL    62      40.806  44.840  39.194  1.00  0.00           H  
ATOM    948  CA  VAL    62      41.846  46.698  38.927  1.00  0.00           C  
ATOM    949  HA  VAL    62      41.283  47.565  38.584  1.00  0.00           H  
ATOM    950  CB  VAL    62      42.025  46.798  40.448  1.00  0.00           C  
ATOM    951  HB  VAL    62      42.268  45.816  40.853  1.00  0.00           H  
ATOM    952  CG1 VAL    62      43.051  47.835  40.914  1.00  0.00           C  
ATOM    953 HG11 VAL    62      43.095  47.965  41.995  1.00  0.00           H  
ATOM    954 HG12 VAL    62      43.988  47.557  40.660  1.00  0.00           H  
ATOM    955 HG13 VAL    62      42.779  48.760  40.427  1.00  0.00           H  
ATOM    956  CG2 VAL    62      40.683  47.223  41.012  1.00  0.00           C  
ATOM    957 HG21 VAL    62      40.276  48.093  40.520  1.00  0.00           H  
ATOM    958 HG22 VAL    62      39.988  46.493  41.066  1.00  0.00           H  
ATOM    959 HG23 VAL    62      40.809  47.444  42.072  1.00  0.00           H  
ATOM    960  C   VAL    62      43.222  46.572  38.246  1.00  0.00           C  
ATOM    961  O   VAL    62      43.882  45.549  38.411  1.00  0.00           O  
ATOM    962  N   GLY    63      43.665  47.660  37.628  1.00  0.00           N  
ATOM    963  H   GLY    63      42.973  48.378  37.466  1.00  0.00           H  
ATOM    964  CA  GLY    63      44.906  47.846  36.950  1.00  0.00           C  
ATOM    965  HA2 GLY    63      44.903  48.874  36.588  1.00  0.00           H  
ATOM    966  HA3 GLY    63      45.738  47.805  37.653  1.00  0.00           H  
ATOM    967  C   GLY    63      45.124  46.864  35.776  1.00  0.00           C  
ATOM    968  O   GLY    63      46.242  46.301  35.639  1.00  0.00           O  
ATOM    969  N   HID    64      44.159  46.604  34.946  1.00  0.00           N  
ATOM    970  H   HID    64      43.149  46.857  35.268  1.00  0.00           H  
ATOM    971  CA  HID    64      44.217  45.675  33.776  1.00  0.00           C  
ATOM    972  HA  HID    64      45.207  45.546  33.340  1.00  0.00           H  
ATOM    973  CB  HID    64      43.745  44.275  34.151  1.00  0.00           C  
ATOM    974  HB2 HID    64      42.703  44.285  34.470  1.00  0.00           H  
ATOM    975  HB3 HID    64      43.606  43.676  33.251  1.00  0.00           H  
ATOM    976  CG  HID    64      44.650  43.390  34.910  1.00  0.00           C  
ATOM    977  ND1 HID    64      45.006  43.505  36.284  1.00  0.00           N  
ATOM    978  HD1 HID    64      44.578  44.223  36.984  1.00  0.00           H  
ATOM    979  CE1 HID    64      45.908  42.524  36.554  1.00  0.00           C  
ATOM    980  HE1 HID    64      46.251  42.301  37.478  1.00  0.00           H  
ATOM    981  NE2 HID    64      46.247  41.825  35.473  1.00  0.00           N  
ATOM    982  CD2 HID    64      45.504  42.358  34.405  1.00  0.00           C  
ATOM    983  HD2 HID    64      45.635  42.181  33.419  1.00  0.00           H  
ATOM    984  C   HID    64      43.281  46.190  32.694  1.00  0.00           C  
ATOM    985  O   HID    64      42.315  46.861  33.059  1.00  0.00           O  
ATOM    986  N   GLY    65      43.505  45.791  31.466  1.00  0.00           N  
ATOM    987  H   GLY    65      44.302  45.057  31.346  1.00  0.00           H  
ATOM    988  CA  GLY    65      42.501  46.032  30.444  1.00  0.00           C  
ATOM    989  HA2 GLY    65      42.786  45.680  29.598  1.00  0.00           H  
ATOM    990  HA3 GLY    65      41.725  45.451  30.728  1.00  0.00           H  
ATOM    991  C   GLY    65      42.007  47.451  30.362  1.00  0.00           C  
ATOM    992  O   GLY    65      42.762  48.405  30.374  1.00  0.00           O  
ATOM    993  N   GLN    66      40.686  47.563  30.125  1.00  0.00           N  
ATOM    994  H   GLN    66      40.157  46.620  30.266  1.00  0.00           H  
ATOM    995  CA  GLN    66      39.969  48.821  30.010  1.00  0.00           C  
ATOM    996  HA  GLN    66      40.606  49.536  29.489  1.00  0.00           H  
ATOM    997  CB  GLN    66      38.650  48.550  29.215  1.00  0.00           C  
ATOM    998  HB2 GLN    66      38.261  47.706  29.784  1.00  0.00           H  
ATOM    999  HB3 GLN    66      38.027  49.445  29.200  1.00  0.00           H  
ATOM   1000  CG  GLN    66      38.849  48.031  27.785  1.00  0.00           C  
ATOM   1001  HG2 GLN    66      39.897  48.161  27.513  1.00  0.00           H  
ATOM   1002  HG3 GLN    66      38.548  47.085  27.600  1.00  0.00           H  
ATOM   1003  CD  GLN    66      38.034  48.933  26.840  1.00  0.00           C  
ATOM   1004  OE1 GLN    66      37.955  50.162  26.940  1.00  0.00           O  
ATOM   1005  NE2 GLN    66      37.405  48.331  25.860  1.00  0.00           N  
ATOM   1006 HE21 GLN    66      36.620  48.919  25.385  1.00  0.00           H  
ATOM   1007 HE22 GLN    66      37.339  47.279  25.584  1.00  0.00           H  
ATOM   1008  C   GLN    66      39.635  49.484  31.326  1.00  0.00           C  
ATOM   1009  O   GLN    66      39.071  50.618  31.352  1.00  0.00           O  
ATOM   1010  N   SER    67      40.129  48.967  32.457  1.00  0.00           N  
ATOM   1011  H   SER    67      40.967  48.271  32.425  1.00  0.00           H  
ATOM   1012  CA  SER    67      39.701  49.483  33.756  1.00  0.00           C  
ATOM   1013  HA  SER    67      38.875  50.062  33.705  1.00  0.00           H  
ATOM   1014  CB  SER    67      39.370  48.324  34.666  1.00  0.00           C  
ATOM   1015  HB2 SER    67      40.206  47.629  34.737  1.00  0.00           H  
ATOM   1016  HB3 SER    67      39.085  48.743  35.631  1.00  0.00           H  
ATOM   1017  OG  SER    67      38.266  47.645  34.205  1.00  0.00           O  
ATOM   1018  HG  SER    67      38.247  46.785  34.734  1.00  0.00           H  
ATOM   1019  C   SER    67      40.767  50.392  34.379  1.00  0.00           C  
ATOM   1020  O   SER    67      41.784  50.605  33.747  1.00  0.00           O  
ATOM   1021  N   GLU    68      40.511  50.997  35.537  1.00  0.00           N  
ATOM   1022  H   GLU    68      39.740  50.699  36.118  1.00  0.00           H  
ATOM   1023  CA  GLU    68      41.271  52.071  36.244  1.00  0.00           C  
ATOM   1024  HA  GLU    68      41.736  52.623  35.538  1.00  0.00           H  
ATOM   1025  CB  GLU    68      40.267  52.906  36.929  1.00  0.00           C  
ATOM   1026  HB2 GLU    68      39.529  53.235  36.197  1.00  0.00           H  
ATOM   1027  HB3 GLU    68      39.797  52.249  37.661  1.00  0.00           H  
ATOM   1028  CG  GLU    68      40.807  54.197  37.492  1.00  0.00           C  
ATOM   1029  HG2 GLU    68      40.004  54.728  38.003  1.00  0.00           H  
ATOM   1030  HG3 GLU    68      41.500  53.959  38.298  1.00  0.00           H  
ATOM   1031  CD  GLU    68      41.621  55.014  36.468  1.00  0.00           C  
ATOM   1032  OE1 GLU    68      42.851  55.047  36.657  1.00  0.00           O  
ATOM   1033  OE2 GLU    68      41.057  55.423  35.459  1.00  0.00           O  
ATOM   1034  C   GLU    68      42.440  51.448  37.118  1.00  0.00           C  
ATOM   1035  O   GLU    68      42.435  50.180  37.269  1.00  0.00           O  
ATOM   1036  N   GLY    69      43.384  52.302  37.566  1.00  0.00           N  
ATOM   1037  H   GLY    69      43.450  53.266  37.272  1.00  0.00           H  
ATOM   1038  CA  GLY    69      44.579  51.868  38.328  1.00  0.00           C  
ATOM   1039  HA2 GLY    69      44.708  52.538  39.073  1.00  0.00           H  
ATOM   1040  HA3 GLY    69      44.306  50.970  38.702  1.00  0.00           H  
ATOM   1041  C   GLY    69      45.789  51.646  37.359  1.00  0.00           C  
ATOM   1042  O   GLY    69      45.719  51.345  36.148  1.00  0.00           O  
ATOM   1043  N   GLU    70      46.966  51.854  37.894  1.00  0.00           N  
ATOM   1044  H   GLU    70      46.965  52.322  38.879  1.00  0.00           H  
ATOM   1045  CA  GLU    70      48.306  51.549  37.349  1.00  0.00           C  
ATOM   1046  HA  GLU    70      48.416  52.269  36.538  1.00  0.00           H  
ATOM   1047  CB  GLU    70      49.351  52.015  38.289  1.00  0.00           C  
ATOM   1048  HB2 GLU    70      50.274  52.041  37.710  1.00  0.00           H  
ATOM   1049  HB3 GLU    70      49.116  53.024  38.630  1.00  0.00           H  
ATOM   1050  CG  GLU    70      49.718  51.227  39.612  1.00  0.00           C  
ATOM   1051  HG2 GLU    70      49.676  50.160  39.393  1.00  0.00           H  
ATOM   1052  HG3 GLU    70      50.693  51.432  39.775  1.00  0.00           H  
ATOM   1053  CD  GLU    70      48.961  51.628  40.810  1.00  0.00           C  
ATOM   1054  OE1 GLU    70      49.112  51.066  41.880  1.00  0.00           O  
ATOM   1055  OE2 GLU    70      48.110  52.504  40.654  1.00  0.00           O  
ATOM   1056  C   GLU    70      48.388  50.075  36.903  1.00  0.00           C  
ATOM   1057  O   GLU    70      47.973  49.268  37.671  1.00  0.00           O  
ATOM   1058  N   ARG    71      49.074  49.861  35.804  1.00  0.00           N  
ATOM   1059  H   ARG    71      49.499  50.665  35.202  1.00  0.00           H  
ATOM   1060  CA  ARG    71      49.011  48.536  35.237  1.00  0.00           C  
ATOM   1061  HA  ARG    71      48.075  48.207  35.050  1.00  0.00           H  
ATOM   1062  CB  ARG    71      49.750  48.668  33.852  1.00  0.00           C  
ATOM   1063  HB2 ARG    71      50.784  48.913  34.093  1.00  0.00           H  
ATOM   1064  HB3 ARG    71      49.871  47.671  33.428  1.00  0.00           H  
ATOM   1065  CG  ARG    71      49.270  49.505  32.735  1.00  0.00           C  
ATOM   1066  HG2 ARG    71      49.268  50.574  32.950  1.00  0.00           H  
ATOM   1067  HG3 ARG    71      50.021  49.413  31.951  1.00  0.00           H  
ATOM   1068  CD  ARG    71      47.891  49.131  32.240  1.00  0.00           C  
ATOM   1069  HD2 ARG    71      47.624  49.485  31.244  1.00  0.00           H  
ATOM   1070  HD3 ARG    71      47.828  48.056  32.071  1.00  0.00           H  
ATOM   1071  NE  ARG    71      46.795  49.547  33.177  1.00  0.00           N  
ATOM   1072  HE  ARG    71      46.978  50.200  34.031  1.00  0.00           H  
ATOM   1073  CZ  ARG    71      45.545  49.415  32.834  1.00  0.00           C  
ATOM   1074  NH1 ARG    71      45.051  48.660  31.911  1.00  0.00           N  
ATOM   1075 HH11 ARG    71      45.722  48.038  31.319  1.00  0.00           H  
ATOM   1076 HH12 ARG    71      44.069  48.534  31.712  1.00  0.00           H  
ATOM   1077  NH2 ARG    71      44.677  49.947  33.665  1.00  0.00           N  
ATOM   1078 HH21 ARG    71      44.994  50.559  34.509  1.00  0.00           H  
ATOM   1079 HH22 ARG    71      43.623  49.690  33.554  1.00  0.00           H  
ATOM   1080  C   ARG    71      49.760  47.561  36.122  1.00  0.00           C  
ATOM   1081  O   ARG    71      50.966  47.725  36.411  1.00  0.00           O  
ATOM   1082  N   MET    72      49.070  46.494  36.476  1.00  0.00           N  
ATOM   1083  H   MET    72      48.067  46.412  36.058  1.00  0.00           H  
ATOM   1084  CA  MET    72      49.519  45.261  37.181  1.00  0.00           C  
ATOM   1085  HA  MET    72      48.674  44.758  37.412  1.00  0.00           H  
ATOM   1086  CB  MET    72      50.526  44.419  36.401  1.00  0.00           C  
ATOM   1087  HB2 MET    72      51.376  45.055  36.154  1.00  0.00           H  
ATOM   1088  HB3 MET    72      50.781  43.551  37.009  1.00  0.00           H  
ATOM   1089  CG  MET    72      49.914  43.800  35.112  1.00  0.00           C  
ATOM   1090  HG2 MET    72      48.943  43.384  35.380  1.00  0.00           H  
ATOM   1091  HG3 MET    72      49.628  44.615  34.447  1.00  0.00           H  
ATOM   1092  SD  MET    72      50.728  42.365  34.304  1.00  0.00           S  
ATOM   1093  CE  MET    72      50.739  41.010  35.462  1.00  0.00           C  
ATOM   1094  HE1 MET    72      49.838  41.139  36.061  1.00  0.00           H  
ATOM   1095  HE2 MET    72      50.710  40.027  34.992  1.00  0.00           H  
ATOM   1096  HE3 MET    72      51.528  41.113  36.207  1.00  0.00           H  
ATOM   1097  C   MET    72      50.109  45.466  38.580  1.00  0.00           C  
ATOM   1098  O   MET    72      51.243  45.029  38.926  1.00  0.00           O  
ATOM   1099  N   VAL    73      49.454  46.369  39.359  1.00  0.00           N  
ATOM   1100  H   VAL    73      48.731  46.904  39.023  1.00  0.00           H  
ATOM   1101  CA  VAL    73      49.728  46.551  40.765  1.00  0.00           C  
ATOM   1102  HA  VAL    73      50.412  45.870  41.063  1.00  0.00           H  
ATOM   1103  CB  VAL    73      50.429  47.874  41.201  1.00  0.00           C  
ATOM   1104  HB  VAL    73      49.657  48.598  40.942  1.00  0.00           H  
ATOM   1105  CG1 VAL    73      50.858  48.042  42.642  1.00  0.00           C  
ATOM   1106 HG11 VAL    73      51.333  49.011  42.795  1.00  0.00           H  
ATOM   1107 HG12 VAL    73      50.001  48.043  43.315  1.00  0.00           H  
ATOM   1108 HG13 VAL    73      51.501  47.212  42.933  1.00  0.00           H  
ATOM   1109  CG2 VAL    73      51.638  48.188  40.350  1.00  0.00           C  
ATOM   1110 HG21 VAL    73      52.475  47.494  40.430  1.00  0.00           H  
ATOM   1111 HG22 VAL    73      51.285  48.208  39.319  1.00  0.00           H  
ATOM   1112 HG23 VAL    73      52.010  49.199  40.517  1.00  0.00           H  
ATOM   1113  C   VAL    73      48.390  46.502  41.483  1.00  0.00           C  
ATOM   1114  O   VAL    73      47.388  47.006  41.026  1.00  0.00           O  
ATOM   1115  N   VAL    74      48.399  46.001  42.748  1.00  0.00           N  
ATOM   1116  H   VAL    74      49.376  45.906  43.197  1.00  0.00           H  
ATOM   1117  CA  VAL    74      47.236  45.829  43.635  1.00  0.00           C  
ATOM   1118  HA  VAL    74      46.539  46.555  43.549  1.00  0.00           H  
ATOM   1119  CB  VAL    74      46.601  44.416  43.397  1.00  0.00           C  
ATOM   1120  HB  VAL    74      46.457  44.331  42.320  1.00  0.00           H  
ATOM   1121  CG1 VAL    74      47.450  43.190  43.848  1.00  0.00           C  
ATOM   1122 HG11 VAL    74      46.816  42.320  43.681  1.00  0.00           H  
ATOM   1123 HG12 VAL    74      48.381  43.194  43.280  1.00  0.00           H  
ATOM   1124 HG13 VAL    74      47.694  43.257  44.825  1.00  0.00           H  
ATOM   1125  CG2 VAL    74      45.268  44.410  44.087  1.00  0.00           C  
ATOM   1126 HG21 VAL    74      45.425  44.559  45.155  1.00  0.00           H  
ATOM   1127 HG22 VAL    74      44.616  45.227  43.775  1.00  0.00           H  
ATOM   1128 HG23 VAL    74      44.718  43.484  43.919  1.00  0.00           H  
ATOM   1129  C   VAL    74      47.827  45.956  45.007  1.00  0.00           C  
ATOM   1130  O   VAL    74      48.940  45.471  45.336  1.00  0.00           O  
ATOM   1131  N   SER    75      47.073  46.654  45.880  1.00  0.00           N  
ATOM   1132  H   SER    75      46.225  47.131  45.388  1.00  0.00           H  
ATOM   1133  CA  SER    75      47.552  46.984  47.242  1.00  0.00           C  
ATOM   1134  HA  SER    75      48.593  47.254  47.146  1.00  0.00           H  
ATOM   1135  CB  SER    75      46.920  48.178  47.918  1.00  0.00           C  
ATOM   1136  HB2 SER    75      47.323  48.154  48.920  1.00  0.00           H  
ATOM   1137  HB3 SER    75      47.231  49.122  47.494  1.00  0.00           H  
ATOM   1138  OG  SER    75      45.506  48.049  47.954  1.00  0.00           O  
ATOM   1139  HG  SER    75      45.024  48.271  47.013  1.00  0.00           H  
ATOM   1140  C   SER    75      47.512  45.719  48.105  1.00  0.00           C  
ATOM   1141  O   SER    75      48.376  45.404  48.866  1.00  0.00           O  
ATOM   1142  N   ASP    76      46.411  44.990  48.014  1.00  0.00           N  
ATOM   1143  H   ASP    76      45.829  45.132  47.115  1.00  0.00           H  
ATOM   1144  CA  ASP    76      46.162  43.672  48.597  1.00  0.00           C  
ATOM   1145  HA  ASP    76      47.068  43.271  48.793  1.00  0.00           H  
ATOM   1146  CB  ASP    76      45.560  43.891  49.964  1.00  0.00           C  
ATOM   1147  HB2 ASP    76      46.128  44.633  50.525  1.00  0.00           H  
ATOM   1148  HB3 ASP    76      44.573  44.351  49.900  1.00  0.00           H  
ATOM   1149  CG  ASP    76      45.389  42.576  50.740  1.00  0.00           C  
ATOM   1150  OD1 ASP    76      46.216  41.649  50.665  1.00  0.00           O  
ATOM   1151  OD2 ASP    76      44.358  42.410  51.486  1.00  0.00           O  
ATOM   1152  C   ASP    76      45.315  42.739  47.665  1.00  0.00           C  
ATOM   1153  O   ASP    76      44.306  43.354  47.200  1.00  0.00           O  
ATOM   1154  N   PHE    77      45.689  41.427  47.469  1.00  0.00           N  
ATOM   1155  H   PHE    77      46.349  40.930  48.181  1.00  0.00           H  
ATOM   1156  CA  PHE    77      45.013  40.620  46.436  1.00  0.00           C  
ATOM   1157  HA  PHE    77      45.057  41.120  45.469  1.00  0.00           H  
ATOM   1158  CB  PHE    77      45.783  39.249  46.270  1.00  0.00           C  
ATOM   1159  HB2 PHE    77      46.809  39.608  46.181  1.00  0.00           H  
ATOM   1160  HB3 PHE    77      45.638  38.718  47.117  1.00  0.00           H  
ATOM   1161  CG  PHE    77      45.338  38.514  45.016  1.00  0.00           C  
ATOM   1162  CD1 PHE    77      46.129  38.619  43.836  1.00  0.00           C  
ATOM   1163  HD1 PHE    77      46.946  39.330  43.949  1.00  0.00           H  
ATOM   1164  CE1 PHE    77      45.856  37.878  42.637  1.00  0.00           C  
ATOM   1165  HE1 PHE    77      46.468  37.969  41.740  1.00  0.00           H  
ATOM   1166  CZ  PHE    77      44.801  36.924  42.729  1.00  0.00           C  
ATOM   1167  HZ  PHE    77      44.613  36.325  41.838  1.00  0.00           H  
ATOM   1168  CE2 PHE    77      43.975  36.846  43.879  1.00  0.00           C  
ATOM   1169  HE2 PHE    77      43.127  36.178  43.838  1.00  0.00           H  
ATOM   1170  CD2 PHE    77      44.274  37.594  45.021  1.00  0.00           C  
ATOM   1171  HD2 PHE    77      43.663  37.473  45.816  1.00  0.00           H  
ATOM   1172  C   PHE    77      43.456  40.577  46.564  1.00  0.00           C  
ATOM   1173  O   PHE    77      42.670  40.676  45.638  1.00  0.00           O  
ATOM   1174  N   HIE    78      42.958  40.494  47.833  1.00  0.00           N  
ATOM   1175  H   HIE    78      43.683  40.123  48.542  1.00  0.00           H  
ATOM   1176  CA  HIE    78      41.521  40.374  48.145  1.00  0.00           C  
ATOM   1177  HA  HIE    78      41.189  39.497  47.771  1.00  0.00           H  
ATOM   1178  CB  HIE    78      41.372  40.384  49.715  1.00  0.00           C  
ATOM   1179  HB2 HIE    78      41.942  39.573  50.168  1.00  0.00           H  
ATOM   1180  HB3 HIE    78      41.701  41.386  49.991  1.00  0.00           H  
ATOM   1181  CG  HIE    78      39.953  40.205  50.221  1.00  0.00           C  
ATOM   1182  ND1 HIE    78      39.485  38.939  50.582  1.00  0.00           N  
ATOM   1183  CE1 HIE    78      38.149  39.017  50.868  1.00  0.00           C  
ATOM   1184  HE1 HIE    78      37.596  38.165  51.263  1.00  0.00           H  
ATOM   1185  NE2 HIE    78      37.769  40.318  50.684  1.00  0.00           N  
ATOM   1186  HE2 HIE    78      36.768  40.744  50.759  1.00  0.00           H  
ATOM   1187  CD2 HIE    78      38.879  41.043  50.258  1.00  0.00           C  
ATOM   1188  HD2 HIE    78      38.861  42.111  50.044  1.00  0.00           H  
ATOM   1189  C   HIE    78      40.684  41.493  47.428  1.00  0.00           C  
ATOM   1190  O   HIE    78      39.470  41.222  47.211  1.00  0.00           O  
ATOM   1191  N   VAL    79      41.173  42.684  47.018  1.00  0.00           N  
ATOM   1192  H   VAL    79      42.155  42.917  47.430  1.00  0.00           H  
ATOM   1193  CA  VAL    79      40.629  43.684  46.073  1.00  0.00           C  
ATOM   1194  HA  VAL    79      39.954  44.201  46.619  1.00  0.00           H  
ATOM   1195  CB  VAL    79      41.736  44.593  45.568  1.00  0.00           C  
ATOM   1196  HB  VAL    79      42.633  44.018  45.338  1.00  0.00           H  
ATOM   1197  CG1 VAL    79      41.314  45.505  44.431  1.00  0.00           C  
ATOM   1198 HG11 VAL    79      40.825  45.017  43.588  1.00  0.00           H  
ATOM   1199 HG12 VAL    79      40.686  46.262  44.901  1.00  0.00           H  
ATOM   1200 HG13 VAL    79      42.121  46.040  43.952  1.00  0.00           H  
ATOM   1201  CG2 VAL    79      42.286  45.556  46.592  1.00  0.00           C  
ATOM   1202 HG21 VAL    79      41.552  46.276  46.922  1.00  0.00           H  
ATOM   1203 HG22 VAL    79      42.485  45.056  47.528  1.00  0.00           H  
ATOM   1204 HG23 VAL    79      43.214  45.899  46.159  1.00  0.00           H  
ATOM   1205  C   VAL    79      39.894  42.926  44.922  1.00  0.00           C  
ATOM   1206  O   VAL    79      38.741  43.163  44.591  1.00  0.00           O  
ATOM   1207  N   PHE    80      40.598  41.981  44.320  1.00  0.00           N  
ATOM   1208  H   PHE    80      41.446  41.646  44.756  1.00  0.00           H  
ATOM   1209  CA  PHE    80      40.159  41.226  43.114  1.00  0.00           C  
ATOM   1210  HA  PHE    80      39.893  41.872  42.385  1.00  0.00           H  
ATOM   1211  CB  PHE    80      41.334  40.419  42.622  1.00  0.00           C  
ATOM   1212  HB2 PHE    80      41.675  39.750  43.412  1.00  0.00           H  
ATOM   1213  HB3 PHE    80      40.924  39.801  41.823  1.00  0.00           H  
ATOM   1214  CG  PHE    80      42.559  41.138  41.998  1.00  0.00           C  
ATOM   1215  CD1 PHE    80      42.456  42.423  41.364  1.00  0.00           C  
ATOM   1216  HD1 PHE    80      41.555  43.023  41.489  1.00  0.00           H  
ATOM   1217  CE1 PHE    80      43.667  42.968  40.857  1.00  0.00           C  
ATOM   1218  HE1 PHE    80      43.658  43.989  40.475  1.00  0.00           H  
ATOM   1219  CZ  PHE    80      44.834  42.210  40.754  1.00  0.00           C  
ATOM   1220  HZ  PHE    80      45.720  42.546  40.215  1.00  0.00           H  
ATOM   1221  CE2 PHE    80      44.891  40.884  41.241  1.00  0.00           C  
ATOM   1222  HE2 PHE    80      45.807  40.297  41.192  1.00  0.00           H  
ATOM   1223  CD2 PHE    80      43.773  40.379  41.885  1.00  0.00           C  
ATOM   1224  HD2 PHE    80      43.886  39.398  42.345  1.00  0.00           H  
ATOM   1225  C   PHE    80      39.043  40.212  43.393  1.00  0.00           C  
ATOM   1226  O   PHE    80      38.307  39.907  42.447  1.00  0.00           O  
ATOM   1227  N   VAL    81      38.898  39.756  44.622  1.00  0.00           N  
ATOM   1228  H   VAL    81      39.430  40.272  45.421  1.00  0.00           H  
ATOM   1229  CA  VAL    81      38.026  38.693  45.127  1.00  0.00           C  
ATOM   1230  HA  VAL    81      37.838  38.019  44.291  1.00  0.00           H  
ATOM   1231  CB  VAL    81      38.773  38.005  46.260  1.00  0.00           C  
ATOM   1232  HB  VAL    81      39.128  38.624  47.083  1.00  0.00           H  
ATOM   1233  CG1 VAL    81      37.944  36.958  46.968  1.00  0.00           C  
ATOM   1234 HG11 VAL    81      38.458  36.421  47.764  1.00  0.00           H  
ATOM   1235 HG12 VAL    81      37.156  37.503  47.488  1.00  0.00           H  
ATOM   1236 HG13 VAL    81      37.567  36.400  46.215  1.00  0.00           H  
ATOM   1237  CG2 VAL    81      39.976  37.185  45.830  1.00  0.00           C  
ATOM   1238 HG21 VAL    81      40.690  37.743  45.383  1.00  0.00           H  
ATOM   1239 HG22 VAL    81      40.339  36.782  46.682  1.00  0.00           H  
ATOM   1240 HG23 VAL    81      39.648  36.446  45.225  1.00  0.00           H  
ATOM   1241  C   VAL    81      36.732  39.344  45.515  1.00  0.00           C  
ATOM   1242  O   VAL    81      35.723  39.083  44.948  1.00  0.00           O  
ATOM   1243  N   ARG    82      36.867  40.413  46.370  1.00  0.00           N  
ATOM   1244  H   ARG    82      37.780  40.650  46.916  1.00  0.00           H  
ATOM   1245  CA  ARG    82      35.786  41.365  46.748  1.00  0.00           C  
ATOM   1246  HA  ARG    82      35.037  40.914  47.400  1.00  0.00           H  
ATOM   1247  CB  ARG    82      36.411  42.400  47.680  1.00  0.00           C  
ATOM   1248  HB2 ARG    82      36.495  41.958  48.673  1.00  0.00           H  
ATOM   1249  HB3 ARG    82      37.464  42.526  47.427  1.00  0.00           H  
ATOM   1250  CG  ARG    82      35.573  43.683  47.855  1.00  0.00           C  
ATOM   1251  HG2 ARG    82      34.889  43.800  47.014  1.00  0.00           H  
ATOM   1252  HG3 ARG    82      34.887  43.619  48.699  1.00  0.00           H  
ATOM   1253  CD  ARG    82      36.497  44.897  47.963  1.00  0.00           C  
ATOM   1254  HD2 ARG    82      35.950  45.726  48.146  1.00  0.00           H  
ATOM   1255  HD3 ARG    82      37.246  44.724  48.737  1.00  0.00           H  
ATOM   1256  NE  ARG    82      37.203  45.208  46.659  1.00  0.00           N  
ATOM   1257  HE  ARG    82      36.773  44.756  45.764  1.00  0.00           H  
ATOM   1258  CZ  ARG    82      38.043  46.181  46.421  1.00  0.00           C  
ATOM   1259  NH1 ARG    82      38.656  46.767  47.344  1.00  0.00           N  
ATOM   1260 HH11 ARG    82      39.242  47.660  47.124  1.00  0.00           H  
ATOM   1261 HH12 ARG    82      38.768  46.344  48.254  1.00  0.00           H  
ATOM   1262  NH2 ARG    82      38.206  46.676  45.225  1.00  0.00           N  
ATOM   1263 HH21 ARG    82      37.943  46.022  44.393  1.00  0.00           H  
ATOM   1264 HH22 ARG    82      38.851  47.550  45.136  1.00  0.00           H  
ATOM   1265  C   ARG    82      35.091  41.932  45.439  1.00  0.00           C  
ATOM   1266  O   ARG    82      33.891  42.015  45.490  1.00  0.00           O  
ATOM   1267  N   ASP    83      35.841  42.228  44.363  1.00  0.00           N  
ATOM   1268  H   ASP    83      36.926  42.244  44.470  1.00  0.00           H  
ATOM   1269  CA  ASP    83      35.311  42.843  43.129  1.00  0.00           C  
ATOM   1270  HA  ASP    83      34.653  43.492  43.536  1.00  0.00           H  
ATOM   1271  CB  ASP    83      36.341  43.544  42.239  1.00  0.00           C  
ATOM   1272  HB2 ASP    83      37.215  42.940  41.995  1.00  0.00           H  
ATOM   1273  HB3 ASP    83      35.748  43.790  41.359  1.00  0.00           H  
ATOM   1274  CG  ASP    83      36.857  44.869  42.885  1.00  0.00           C  
ATOM   1275  OD1 ASP    83      37.849  45.527  42.538  1.00  0.00           O  
ATOM   1276  OD2 ASP    83      36.189  45.216  43.858  1.00  0.00           O  
ATOM   1277  C   ASP    83      34.527  41.806  42.301  1.00  0.00           C  
ATOM   1278  O   ASP    83      33.552  42.189  41.728  1.00  0.00           O  
ATOM   1279  N   VAL    84      34.980  40.528  42.352  1.00  0.00           N  
ATOM   1280  H   VAL    84      35.806  40.268  43.014  1.00  0.00           H  
ATOM   1281  CA  VAL    84      34.134  39.456  41.745  1.00  0.00           C  
ATOM   1282  HA  VAL    84      34.050  39.952  40.778  1.00  0.00           H  
ATOM   1283  CB  VAL    84      34.869  38.119  41.800  1.00  0.00           C  
ATOM   1284  HB  VAL    84      35.294  38.090  42.803  1.00  0.00           H  
ATOM   1285  CG1 VAL    84      34.017  36.905  41.553  1.00  0.00           C  
ATOM   1286 HG11 VAL    84      34.539  35.957  41.680  1.00  0.00           H  
ATOM   1287 HG12 VAL    84      33.146  36.916  42.209  1.00  0.00           H  
ATOM   1288 HG13 VAL    84      33.659  36.839  40.526  1.00  0.00           H  
ATOM   1289  CG2 VAL    84      35.941  38.118  40.720  1.00  0.00           C  
ATOM   1290 HG21 VAL    84      35.434  38.315  39.776  1.00  0.00           H  
ATOM   1291 HG22 VAL    84      36.683  38.899  40.886  1.00  0.00           H  
ATOM   1292 HG23 VAL    84      36.450  37.155  40.768  1.00  0.00           H  
ATOM   1293  C   VAL    84      32.776  39.355  42.558  1.00  0.00           C  
ATOM   1294  O   VAL    84      31.752  39.525  41.888  1.00  0.00           O  
ATOM   1295  N   LEU    85      32.780  39.333  43.943  1.00  0.00           N  
ATOM   1296  H   LEU    85      33.733  39.380  44.448  1.00  0.00           H  
ATOM   1297  CA  LEU    85      31.626  38.971  44.750  1.00  0.00           C  
ATOM   1298  HA  LEU    85      31.196  38.044  44.399  1.00  0.00           H  
ATOM   1299  CB  LEU    85      32.172  38.853  46.230  1.00  0.00           C  
ATOM   1300  HB2 LEU    85      32.730  39.661  46.467  1.00  0.00           H  
ATOM   1301  HB3 LEU    85      31.395  38.989  46.983  1.00  0.00           H  
ATOM   1302  CG  LEU    85      33.082  37.633  46.619  1.00  0.00           C  
ATOM   1303  HG  LEU    85      33.787  37.479  45.803  1.00  0.00           H  
ATOM   1304  CD1 LEU    85      33.963  37.900  47.771  1.00  0.00           C  
ATOM   1305 HD11 LEU    85      33.345  37.879  48.669  1.00  0.00           H  
ATOM   1306 HD12 LEU    85      34.691  37.106  47.940  1.00  0.00           H  
ATOM   1307 HD13 LEU    85      34.516  38.839  47.750  1.00  0.00           H  
ATOM   1308  CD2 LEU    85      32.171  36.375  46.744  1.00  0.00           C  
ATOM   1309 HD21 LEU    85      31.658  36.166  45.900  1.00  0.00           H  
ATOM   1310 HD22 LEU    85      32.845  35.630  46.842  1.00  0.00           H  
ATOM   1311 HD23 LEU    85      31.437  36.451  47.434  1.00  0.00           H  
ATOM   1312  C   LEU    85      30.533  40.060  44.571  1.00  0.00           C  
ATOM   1313  O   LEU    85      29.349  39.718  44.585  1.00  0.00           O  
ATOM   1314  N   GLN    86      30.947  41.313  44.427  1.00  0.00           N  
ATOM   1315  H   GLN    86      31.966  41.538  44.742  1.00  0.00           H  
ATOM   1316  CA  GLN    86      29.997  42.422  44.116  1.00  0.00           C  
ATOM   1317  HA  GLN    86      29.142  42.340  44.787  1.00  0.00           H  
ATOM   1318  CB  GLN    86      30.830  43.721  44.253  1.00  0.00           C  
ATOM   1319  HB2 GLN    86      31.702  43.683  43.601  1.00  0.00           H  
ATOM   1320  HB3 GLN    86      30.239  44.482  43.948  1.00  0.00           H  
ATOM   1321  CG  GLN    86      31.177  44.054  45.669  1.00  0.00           C  
ATOM   1322  HG2 GLN    86      31.733  43.241  46.136  1.00  0.00           H  
ATOM   1323  HG3 GLN    86      31.925  44.847  45.642  1.00  0.00           H  
ATOM   1324  CD  GLN    86      30.003  44.464  46.501  1.00  0.00           C  
ATOM   1325  OE1 GLN    86      29.175  43.690  46.932  1.00  0.00           O  
ATOM   1326  NE2 GLN    86      29.721  45.747  46.490  1.00  0.00           N  
ATOM   1327 HE21 GLN    86      28.837  45.902  47.108  1.00  0.00           H  
ATOM   1328 HE22 GLN    86      30.274  46.388  45.938  1.00  0.00           H  
ATOM   1329  C   GLN    86      29.306  42.373  42.707  1.00  0.00           C  
ATOM   1330  O   GLN    86      28.128  42.671  42.501  1.00  0.00           O  
ATOM   1331  N   HID    87      30.061  41.960  41.697  1.00  0.00           N  
ATOM   1332  H   HID    87      31.116  41.713  41.811  1.00  0.00           H  
ATOM   1333  CA  HID    87      29.555  41.800  40.359  1.00  0.00           C  
ATOM   1334  HA  HID    87      28.926  42.520  40.033  1.00  0.00           H  
ATOM   1335  CB  HID    87      30.747  41.549  39.434  1.00  0.00           C  
ATOM   1336  HB2 HID    87      31.298  40.664  39.752  1.00  0.00           H  
ATOM   1337  HB3 HID    87      30.347  41.257  38.463  1.00  0.00           H  
ATOM   1338  CG  HID    87      31.632  42.718  39.194  1.00  0.00           C  
ATOM   1339  ND1 HID    87      32.894  42.679  38.662  1.00  0.00           N  
ATOM   1340  HD1 HID    87      33.320  41.790  38.196  1.00  0.00           H  
ATOM   1341  CE1 HID    87      33.321  43.957  38.468  1.00  0.00           C  
ATOM   1342  HE1 HID    87      34.163  44.268  37.850  1.00  0.00           H  
ATOM   1343  NE2 HID    87      32.411  44.810  38.936  1.00  0.00           N  
ATOM   1344  CD2 HID    87      31.322  44.049  39.381  1.00  0.00           C  
ATOM   1345  HD2 HID    87      30.350  44.425  39.700  1.00  0.00           H  
ATOM   1346  C   HID    87      28.659  40.539  40.217  1.00  0.00           C  
ATOM   1347  O   HID    87      27.677  40.552  39.454  1.00  0.00           O  
ATOM   1348  N   VAL    88      29.033  39.445  40.903  1.00  0.00           N  
ATOM   1349  H   VAL    88      29.947  39.442  41.496  1.00  0.00           H  
ATOM   1350  CA  VAL    88      28.129  38.272  41.123  1.00  0.00           C  
ATOM   1351  HA  VAL    88      27.984  37.960  40.173  1.00  0.00           H  
ATOM   1352  CB  VAL    88      28.895  37.201  41.948  1.00  0.00           C  
ATOM   1353  HB  VAL    88      29.275  37.708  42.836  1.00  0.00           H  
ATOM   1354  CG1 VAL    88      27.958  36.012  42.366  1.00  0.00           C  
ATOM   1355 HG11 VAL    88      27.280  35.857  41.526  1.00  0.00           H  
ATOM   1356 HG12 VAL    88      28.558  35.124  42.564  1.00  0.00           H  
ATOM   1357 HG13 VAL    88      27.399  36.157  43.133  1.00  0.00           H  
ATOM   1358  CG2 VAL    88      30.150  36.657  41.123  1.00  0.00           C  
ATOM   1359 HG21 VAL    88      29.908  35.982  40.412  1.00  0.00           H  
ATOM   1360 HG22 VAL    88      30.743  37.421  40.619  1.00  0.00           H  
ATOM   1361 HG23 VAL    88      30.781  36.137  41.843  1.00  0.00           H  
ATOM   1362  C   VAL    88      26.812  38.657  41.767  1.00  0.00           C  
ATOM   1363  O   VAL    88      25.795  38.214  41.285  1.00  0.00           O  
ATOM   1364  N   ASP    89      26.951  39.431  42.853  1.00  0.00           N  
ATOM   1365  H   ASP    89      27.946  39.551  43.281  1.00  0.00           H  
ATOM   1366  CA  ASP    89      25.852  39.854  43.749  1.00  0.00           C  
ATOM   1367  HA  ASP    89      25.337  38.961  44.104  1.00  0.00           H  
ATOM   1368  CB  ASP    89      26.366  40.570  44.909  1.00  0.00           C  
ATOM   1369  HB2 ASP    89      26.912  39.846  45.513  1.00  0.00           H  
ATOM   1370  HB3 ASP    89      27.018  41.424  44.726  1.00  0.00           H  
ATOM   1371  CG  ASP    89      25.246  41.054  45.777  1.00  0.00           C  
ATOM   1372  OD1 ASP    89      24.559  40.181  46.353  1.00  0.00           O  
ATOM   1373  OD2 ASP    89      24.837  42.230  45.681  1.00  0.00           O  
ATOM   1374  C   ASP    89      24.788  40.682  42.968  1.00  0.00           C  
ATOM   1375  O   ASP    89      23.596  40.404  43.201  1.00  0.00           O  
ATOM   1376  N   SER    90      25.176  41.689  42.162  1.00  0.00           N  
ATOM   1377  H   SER    90      26.155  41.856  41.976  1.00  0.00           H  
ATOM   1378  CA  SER    90      24.116  42.482  41.493  1.00  0.00           C  
ATOM   1379  HA  SER    90      23.477  42.837  42.191  1.00  0.00           H  
ATOM   1380  CB  SER    90      24.657  43.718  40.750  1.00  0.00           C  
ATOM   1381  HB2 SER    90      23.800  44.174  40.254  1.00  0.00           H  
ATOM   1382  HB3 SER    90      25.083  44.463  41.421  1.00  0.00           H  
ATOM   1383  OG  SER    90      25.657  43.440  39.766  1.00  0.00           O  
ATOM   1384  HG  SER    90      25.145  43.240  38.826  1.00  0.00           H  
ATOM   1385  C   SER    90      23.401  41.635  40.385  1.00  0.00           C  
ATOM   1386  O   SER    90      22.167  41.618  40.355  1.00  0.00           O  
ATOM   1387  N   MET    91      24.122  40.749  39.682  1.00  0.00           N  
ATOM   1388  H   MET    91      25.127  40.849  39.706  1.00  0.00           H  
ATOM   1389  CA  MET    91      23.555  39.894  38.623  1.00  0.00           C  
ATOM   1390  HA  MET    91      23.118  40.489  37.934  1.00  0.00           H  
ATOM   1391  CB  MET    91      24.697  39.115  37.801  1.00  0.00           C  
ATOM   1392  HB2 MET    91      25.360  39.825  37.525  1.00  0.00           H  
ATOM   1393  HB3 MET    91      25.290  38.476  38.455  1.00  0.00           H  
ATOM   1394  CG  MET    91      24.215  38.355  36.593  1.00  0.00           C  
ATOM   1395  HG2 MET    91      24.901  37.621  36.169  1.00  0.00           H  
ATOM   1396  HG3 MET    91      23.298  37.821  36.841  1.00  0.00           H  
ATOM   1397  SD  MET    91      23.762  39.448  35.139  1.00  0.00           S  
ATOM   1398  CE  MET    91      25.359  39.898  34.287  1.00  0.00           C  
ATOM   1399  HE1 MET    91      26.024  39.035  34.339  1.00  0.00           H  
ATOM   1400  HE2 MET    91      24.958  40.126  33.300  1.00  0.00           H  
ATOM   1401  HE3 MET    91      25.651  40.760  34.724  1.00  0.00           H  
ATOM   1402  C   MET    91      22.639  38.789  39.131  1.00  0.00           C  
ATOM   1403  O   MET    91      21.656  38.442  38.517  1.00  0.00           O  
ATOM   1404  N   GLN    92      22.899  38.193  40.287  1.00  0.00           N  
ATOM   1405  H   GLN    92      23.833  38.349  40.826  1.00  0.00           H  
ATOM   1406  CA  GLN    92      21.932  37.191  40.919  1.00  0.00           C  
ATOM   1407  HA  GLN    92      21.439  36.731  40.062  1.00  0.00           H  
ATOM   1408  CB  GLN    92      22.671  35.980  41.574  1.00  0.00           C  
ATOM   1409  HB2 GLN    92      21.969  35.243  41.964  1.00  0.00           H  
ATOM   1410  HB3 GLN    92      23.182  35.387  40.815  1.00  0.00           H  
ATOM   1411  CG  GLN    92      23.583  36.301  42.710  1.00  0.00           C  
ATOM   1412  HG2 GLN    92      24.263  35.463  42.865  1.00  0.00           H  
ATOM   1413  HG3 GLN    92      24.303  37.061  42.406  1.00  0.00           H  
ATOM   1414  CD  GLN    92      22.962  36.651  44.073  1.00  0.00           C  
ATOM   1415  OE1 GLN    92      22.304  35.853  44.786  1.00  0.00           O  
ATOM   1416  NE2 GLN    92      22.897  37.940  44.298  1.00  0.00           N  
ATOM   1417 HE21 GLN    92      22.516  38.310  45.249  1.00  0.00           H  
ATOM   1418 HE22 GLN    92      23.325  38.595  43.659  1.00  0.00           H  
ATOM   1419  C   GLN    92      20.829  37.828  41.771  1.00  0.00           C  
ATOM   1420  O   GLN    92      20.064  37.093  42.347  1.00  0.00           O  
ATOM   1421  N   LYS    93      20.723  39.212  41.782  1.00  0.00           N  
ATOM   1422  H   LYS    93      21.563  39.883  41.604  1.00  0.00           H  
ATOM   1423  CA  LYS    93      19.435  39.860  41.964  1.00  0.00           C  
ATOM   1424  HA  LYS    93      18.652  39.317  42.472  1.00  0.00           H  
ATOM   1425  CB  LYS    93      19.619  41.160  42.808  1.00  0.00           C  
ATOM   1426  HB2 LYS    93      20.545  41.662  42.571  1.00  0.00           H  
ATOM   1427  HB3 LYS    93      18.869  41.728  42.615  1.00  0.00           H  
ATOM   1428  CG  LYS    93      19.454  40.770  44.328  1.00  0.00           C  
ATOM   1429  HG2 LYS    93      18.475  40.430  44.632  1.00  0.00           H  
ATOM   1430  HG3 LYS    93      20.144  40.006  44.657  1.00  0.00           H  
ATOM   1431  CD  LYS    93      19.664  42.028  45.223  1.00  0.00           C  
ATOM   1432  HD2 LYS    93      18.934  42.711  45.079  1.00  0.00           H  
ATOM   1433  HD3 LYS    93      19.540  41.638  46.233  1.00  0.00           H  
ATOM   1434  CE  LYS    93      20.917  42.848  45.010  1.00  0.00           C  
ATOM   1435  HE2 LYS    93      20.817  43.264  44.008  1.00  0.00           H  
ATOM   1436  HE3 LYS    93      21.049  43.766  45.582  1.00  0.00           H  
ATOM   1437  NZ  LYS    93      22.166  42.083  45.051  1.00  0.00           N  
ATOM   1438  HZ1 LYS    93      22.979  42.673  44.941  1.00  0.00           H  
ATOM   1439  HZ2 LYS    93      22.370  41.553  45.981  1.00  0.00           H  
ATOM   1440  HZ3 LYS    93      22.164  41.373  44.223  1.00  0.00           H  
ATOM   1441  C   LYS    93      18.734  40.164  40.594  1.00  0.00           C  
ATOM   1442  O   LYS    93      17.512  40.050  40.550  1.00  0.00           O  
ATOM   1443  N   ASP    94      19.486  40.560  39.544  1.00  0.00           N  
ATOM   1444  H   ASP    94      20.506  40.883  39.749  1.00  0.00           H  
ATOM   1445  CA  ASP    94      18.866  40.797  38.206  1.00  0.00           C  
ATOM   1446  HA  ASP    94      18.068  41.416  38.213  1.00  0.00           H  
ATOM   1447  CB  ASP    94      19.856  41.345  37.216  1.00  0.00           C  
ATOM   1448  HB2 ASP    94      20.747  40.719  37.166  1.00  0.00           H  
ATOM   1449  HB3 ASP    94      19.413  41.501  36.233  1.00  0.00           H  
ATOM   1450  CG  ASP    94      20.385  42.802  37.556  1.00  0.00           C  
ATOM   1451  OD1 ASP    94      19.875  43.414  38.486  1.00  0.00           O  
ATOM   1452  OD2 ASP    94      21.360  43.287  36.957  1.00  0.00           O  
ATOM   1453  C   ASP    94      18.227  39.526  37.660  1.00  0.00           C  
ATOM   1454  O   ASP    94      17.199  39.562  36.951  1.00  0.00           O  
ATOM   1455  N   TYR    95      18.772  38.285  37.987  1.00  0.00           N  
ATOM   1456  H   TYR    95      19.678  38.298  38.432  1.00  0.00           H  
ATOM   1457  CA  TYR    95      18.321  36.949  37.528  1.00  0.00           C  
ATOM   1458  HA  TYR    95      17.283  36.956  37.197  1.00  0.00           H  
ATOM   1459  CB  TYR    95      19.325  36.417  36.530  1.00  0.00           C  
ATOM   1460  HB2 TYR    95      20.309  36.565  36.975  1.00  0.00           H  
ATOM   1461  HB3 TYR    95      19.202  35.351  36.335  1.00  0.00           H  
ATOM   1462  CG  TYR    95      19.233  37.072  35.164  1.00  0.00           C  
ATOM   1463  CD1 TYR    95      18.451  36.540  34.128  1.00  0.00           C  
ATOM   1464  HD1 TYR    95      17.946  35.609  34.386  1.00  0.00           H  
ATOM   1465  CE1 TYR    95      18.325  37.146  32.880  1.00  0.00           C  
ATOM   1466  HE1 TYR    95      17.819  36.664  32.044  1.00  0.00           H  
ATOM   1467  CZ  TYR    95      19.046  38.348  32.641  1.00  0.00           C  
ATOM   1468  OH  TYR    95      18.940  38.839  31.355  1.00  0.00           O  
ATOM   1469  HH  TYR    95      19.414  39.807  31.190  1.00  0.00           H  
ATOM   1470  CE2 TYR    95      19.745  38.953  33.749  1.00  0.00           C  
ATOM   1471  HE2 TYR    95      20.360  39.845  33.627  1.00  0.00           H  
ATOM   1472  CD2 TYR    95      19.869  38.312  34.945  1.00  0.00           C  
ATOM   1473  HD2 TYR    95      20.601  38.758  35.618  1.00  0.00           H  
ATOM   1474  C   TYR    95      18.370  36.121  38.827  1.00  0.00           C  
ATOM   1475  O   TYR    95      19.342  35.427  39.099  1.00  0.00           O  
ATOM   1476  N   PRO    96      17.327  36.061  39.673  1.00  0.00           N  
ATOM   1477  CD  PRO    96      16.111  36.839  39.558  1.00  0.00           C  
ATOM   1478  HD2 PRO    96      15.640  36.746  38.579  1.00  0.00           H  
ATOM   1479  HD3 PRO    96      16.239  37.919  39.640  1.00  0.00           H  
ATOM   1480  CG  PRO    96      15.207  36.301  40.624  1.00  0.00           C  
ATOM   1481  HG2 PRO    96      14.712  35.392  40.283  1.00  0.00           H  
ATOM   1482  HG3 PRO    96      14.449  37.021  40.932  1.00  0.00           H  
ATOM   1483  CB  PRO    96      16.111  35.938  41.750  1.00  0.00           C  
ATOM   1484  HB2 PRO    96      15.619  35.228  42.416  1.00  0.00           H  
ATOM   1485  HB3 PRO    96      16.399  36.815  42.330  1.00  0.00           H  
ATOM   1486  CA  PRO    96      17.294  35.323  40.953  1.00  0.00           C  
ATOM   1487  HA  PRO    96      18.242  35.363  41.490  1.00  0.00           H  
ATOM   1488  C   PRO    96      17.019  33.824  40.694  1.00  0.00           C  
ATOM   1489  O   PRO    96      16.724  33.396  39.565  1.00  0.00           O  
ATOM   1490  N   GLY    97      17.446  32.991  41.638  1.00  0.00           N  
ATOM   1491  H   GLY    97      17.769  33.428  42.583  1.00  0.00           H  
ATOM   1492  CA  GLY    97      17.298  31.569  41.583  1.00  0.00           C  
ATOM   1493  HA2 GLY    97      17.956  31.138  42.338  1.00  0.00           H  
ATOM   1494  HA3 GLY    97      16.264  31.301  41.803  1.00  0.00           H  
ATOM   1495  C   GLY    97      17.825  30.792  40.390  1.00  0.00           C  
ATOM   1496  O   GLY    97      17.321  29.742  40.053  1.00  0.00           O  
ATOM   1497  N   LEU    98      18.801  31.420  39.681  1.00  0.00           N  
ATOM   1498  H   LEU    98      18.987  32.480  39.851  1.00  0.00           H  
ATOM   1499  CA  LEU    98      19.423  31.009  38.461  1.00  0.00           C  
ATOM   1500  HA  LEU    98      18.972  30.047  38.217  1.00  0.00           H  
ATOM   1501  CB  LEU    98      19.104  32.073  37.396  1.00  0.00           C  
ATOM   1502  HB2 LEU    98      18.108  32.500  37.511  1.00  0.00           H  
ATOM   1503  HB3 LEU    98      19.787  32.889  37.634  1.00  0.00           H  
ATOM   1504  CG  LEU    98      19.333  31.560  35.924  1.00  0.00           C  
ATOM   1505  HG  LEU    98      20.193  30.894  35.861  1.00  0.00           H  
ATOM   1506  CD1 LEU    98      18.086  30.796  35.424  1.00  0.00           C  
ATOM   1507 HD11 LEU    98      17.368  31.458  34.938  1.00  0.00           H  
ATOM   1508 HD12 LEU    98      18.415  30.042  34.709  1.00  0.00           H  
ATOM   1509 HD13 LEU    98      17.600  30.280  36.252  1.00  0.00           H  
ATOM   1510  CD2 LEU    98      19.700  32.723  34.981  1.00  0.00           C  
ATOM   1511 HD21 LEU    98      20.207  32.371  34.082  1.00  0.00           H  
ATOM   1512 HD22 LEU    98      18.828  33.354  34.807  1.00  0.00           H  
ATOM   1513 HD23 LEU    98      20.392  33.317  35.415  1.00  0.00           H  
ATOM   1514  C   LEU    98      20.928  30.661  38.705  1.00  0.00           C  
ATOM   1515  O   LEU    98      21.604  31.524  39.236  1.00  0.00           O  
ATOM   1516  N   PRO    99      21.433  29.426  38.471  1.00  0.00           N  
ATOM   1517  CD  PRO    99      20.784  28.367  37.655  1.00  0.00           C  
ATOM   1518  HD2 PRO    99      20.401  28.790  36.738  1.00  0.00           H  
ATOM   1519  HD3 PRO    99      19.972  27.936  38.073  1.00  0.00           H  
ATOM   1520  CG  PRO    99      21.875  27.355  37.483  1.00  0.00           C  
ATOM   1521  HG2 PRO    99      22.524  27.721  36.687  1.00  0.00           H  
ATOM   1522  HG3 PRO    99      21.513  26.338  37.333  1.00  0.00           H  
ATOM   1523  CB  PRO    99      22.627  27.552  38.825  1.00  0.00           C  
ATOM   1524  HB2 PRO    99      23.592  27.069  38.668  1.00  0.00           H  
ATOM   1525  HB3 PRO    99      22.060  27.029  39.595  1.00  0.00           H  
ATOM   1526  CA  PRO    99      22.690  29.004  39.113  1.00  0.00           C  
ATOM   1527  HA  PRO    99      22.778  29.237  40.174  1.00  0.00           H  
ATOM   1528  C   PRO    99      24.010  29.542  38.463  1.00  0.00           C  
ATOM   1529  O   PRO    99      24.109  29.691  37.223  1.00  0.00           O  
ATOM   1530  N   VAL   100      24.920  29.862  39.398  1.00  0.00           N  
ATOM   1531  H   VAL   100      24.611  29.818  40.443  1.00  0.00           H  
ATOM   1532  CA  VAL   100      26.146  30.620  39.085  1.00  0.00           C  
ATOM   1533  HA  VAL   100      25.969  31.055  38.190  1.00  0.00           H  
ATOM   1534  CB  VAL   100      26.333  31.773  40.092  1.00  0.00           C  
ATOM   1535  HB  VAL   100      26.779  31.294  40.964  1.00  0.00           H  
ATOM   1536  CG1 VAL   100      27.288  32.838  39.511  1.00  0.00           C  
ATOM   1537 HG11 VAL   100      27.356  33.697  40.179  1.00  0.00           H  
ATOM   1538 HG12 VAL   100      28.313  32.559  39.266  1.00  0.00           H  
ATOM   1539 HG13 VAL   100      26.817  33.352  38.686  1.00  0.00           H  
ATOM   1540  CG2 VAL   100      25.037  32.517  40.537  1.00  0.00           C  
ATOM   1541 HG21 VAL   100      25.271  33.228  41.315  1.00  0.00           H  
ATOM   1542 HG22 VAL   100      24.745  33.110  39.682  1.00  0.00           H  
ATOM   1543 HG23 VAL   100      24.259  31.785  40.698  1.00  0.00           H  
ATOM   1544  C   VAL   100      27.357  29.703  39.035  1.00  0.00           C  
ATOM   1545  O   VAL   100      27.463  28.827  39.931  1.00  0.00           O  
ATOM   1546  N   PHE   101      28.250  29.959  38.058  1.00  0.00           N  
ATOM   1547  H   PHE   101      28.040  30.817  37.420  1.00  0.00           H  
ATOM   1548  CA  PHE   101      29.491  29.202  37.705  1.00  0.00           C  
ATOM   1549  HA  PHE   101      29.701  28.507  38.517  1.00  0.00           H  
ATOM   1550  CB  PHE   101      29.493  28.401  36.453  1.00  0.00           C  
ATOM   1551  HB2 PHE   101      29.614  28.999  35.550  1.00  0.00           H  
ATOM   1552  HB3 PHE   101      30.477  27.932  36.479  1.00  0.00           H  
ATOM   1553  CG  PHE   101      28.526  27.239  36.442  1.00  0.00           C  
ATOM   1554  CD1 PHE   101      28.983  25.925  36.848  1.00  0.00           C  
ATOM   1555  HD1 PHE   101      30.016  25.707  37.119  1.00  0.00           H  
ATOM   1556  CE1 PHE   101      28.103  24.865  36.830  1.00  0.00           C  
ATOM   1557  HE1 PHE   101      28.416  23.835  37.006  1.00  0.00           H  
ATOM   1558  CZ  PHE   101      26.759  25.079  36.455  1.00  0.00           C  
ATOM   1559  HZ  PHE   101      26.050  24.252  36.487  1.00  0.00           H  
ATOM   1560  CE2 PHE   101      26.351  26.298  35.985  1.00  0.00           C  
ATOM   1561  HE2 PHE   101      25.385  26.381  35.485  1.00  0.00           H  
ATOM   1562  CD2 PHE   101      27.243  27.389  35.970  1.00  0.00           C  
ATOM   1563  HD2 PHE   101      26.771  28.295  35.591  1.00  0.00           H  
ATOM   1564  C   PHE   101      30.725  30.197  37.709  1.00  0.00           C  
ATOM   1565  O   PHE   101      30.539  31.389  37.404  1.00  0.00           O  
ATOM   1566  N   LEU   102      31.945  29.709  37.995  1.00  0.00           N  
ATOM   1567  H   LEU   102      31.992  28.622  38.073  1.00  0.00           H  
ATOM   1568  CA  LEU   102      33.220  30.379  38.212  1.00  0.00           C  
ATOM   1569  HA  LEU   102      33.153  31.407  37.856  1.00  0.00           H  
ATOM   1570  CB  LEU   102      33.686  30.322  39.695  1.00  0.00           C  
ATOM   1571  HB2 LEU   102      33.719  29.315  40.111  1.00  0.00           H  
ATOM   1572  HB3 LEU   102      34.711  30.692  39.677  1.00  0.00           H  
ATOM   1573  CG  LEU   102      32.767  31.179  40.663  1.00  0.00           C  
ATOM   1574  HG  LEU   102      31.935  30.536  40.951  1.00  0.00           H  
ATOM   1575  CD1 LEU   102      33.646  31.351  41.926  1.00  0.00           C  
ATOM   1576 HD11 LEU   102      34.299  32.215  41.802  1.00  0.00           H  
ATOM   1577 HD12 LEU   102      32.930  31.578  42.716  1.00  0.00           H  
ATOM   1578 HD13 LEU   102      34.242  30.470  42.163  1.00  0.00           H  
ATOM   1579  CD2 LEU   102      32.464  32.626  40.214  1.00  0.00           C  
ATOM   1580 HD21 LEU   102      31.611  32.719  39.542  1.00  0.00           H  
ATOM   1581 HD22 LEU   102      32.286  33.343  41.016  1.00  0.00           H  
ATOM   1582 HD23 LEU   102      33.262  32.982  39.707  1.00  0.00           H  
ATOM   1583  C   LEU   102      34.263  29.786  37.317  1.00  0.00           C  
ATOM   1584  O   LEU   102      34.931  28.846  37.687  1.00  0.00           O  
ATOM   1585  N   LEU   103      34.546  30.441  36.182  1.00  0.00           N  
ATOM   1586  H   LEU   103      33.939  31.138  35.775  1.00  0.00           H  
ATOM   1587  CA  LEU   103      35.651  30.128  35.169  1.00  0.00           C  
ATOM   1588  HA  LEU   103      35.980  29.099  35.313  1.00  0.00           H  
ATOM   1589  CB  LEU   103      35.110  30.211  33.760  1.00  0.00           C  
ATOM   1590  HB2 LEU   103      34.131  29.733  33.727  1.00  0.00           H  
ATOM   1591  HB3 LEU   103      34.893  31.250  33.512  1.00  0.00           H  
ATOM   1592  CG  LEU   103      36.041  29.683  32.717  1.00  0.00           C  
ATOM   1593  HG  LEU   103      36.608  28.939  33.097  1.00  0.00           H  
ATOM   1594  CD1 LEU   103      35.129  29.077  31.565  1.00  0.00           C  
ATOM   1595 HD11 LEU   103      34.554  29.884  31.135  1.00  0.00           H  
ATOM   1596 HD12 LEU   103      35.806  28.655  30.837  1.00  0.00           H  
ATOM   1597 HD13 LEU   103      34.496  28.394  31.956  1.00  0.00           H  
ATOM   1598  CD2 LEU   103      37.000  30.709  32.109  1.00  0.00           C  
ATOM   1599 HD21 LEU   103      37.681  30.325  31.349  1.00  0.00           H  
ATOM   1600 HD22 LEU   103      36.361  31.379  31.534  1.00  0.00           H  
ATOM   1601 HD23 LEU   103      37.532  31.234  32.788  1.00  0.00           H  
ATOM   1602  C   LEU   103      36.866  31.057  35.374  1.00  0.00           C  
ATOM   1603  O   LEU   103      36.851  32.196  35.014  1.00  0.00           O  
ATOM   1604  N   GLY   104      37.934  30.459  35.927  1.00  0.00           N  
ATOM   1605  H   GLY   104      37.929  29.431  36.290  1.00  0.00           H  
ATOM   1606  CA  GLY   104      39.147  31.271  36.132  1.00  0.00           C  
ATOM   1607  HA2 GLY   104      38.966  32.328  35.934  1.00  0.00           H  
ATOM   1608  HA3 GLY   104      39.383  31.164  37.056  1.00  0.00           H  
ATOM   1609  C   GLY   104      40.414  30.646  35.359  1.00  0.00           C  
ATOM   1610  O   GLY   104      40.577  29.401  35.404  1.00  0.00           O  
ATOM   1611  N   HID   105      41.254  31.545  34.893  1.00  0.00           N  
ATOM   1612  H   HID   105      41.127  32.622  35.005  1.00  0.00           H  
ATOM   1613  CA  HID   105      42.542  31.156  34.241  1.00  0.00           C  
ATOM   1614  HA  HID   105      42.646  30.071  34.253  1.00  0.00           H  
ATOM   1615  CB  HID   105      42.390  31.596  32.798  1.00  0.00           C  
ATOM   1616  HB2 HID   105      41.589  31.086  32.262  1.00  0.00           H  
ATOM   1617  HB3 HID   105      42.055  32.633  32.768  1.00  0.00           H  
ATOM   1618  CG  HID   105      43.629  31.546  31.962  1.00  0.00           C  
ATOM   1619  ND1 HID   105      44.331  30.412  31.756  1.00  0.00           N  
ATOM   1620  HD1 HID   105      44.068  29.411  32.097  1.00  0.00           H  
ATOM   1621  CE1 HID   105      45.535  30.706  31.291  1.00  0.00           C  
ATOM   1622  HE1 HID   105      46.293  30.053  31.153  1.00  0.00           H  
ATOM   1623  NE2 HID   105      45.645  32.022  31.085  1.00  0.00           N  
ATOM   1624  CD2 HID   105      44.436  32.597  31.655  1.00  0.00           C  
ATOM   1625  HD2 HID   105      44.192  33.653  31.764  1.00  0.00           H  
ATOM   1626  C   HID   105      43.756  31.781  34.872  1.00  0.00           C  
ATOM   1627  O   HID   105      43.773  32.972  35.122  1.00  0.00           O  
ATOM   1628  N   SER   106      44.730  30.966  35.212  1.00  0.00           N  
ATOM   1629  H   SER   106      44.726  29.939  34.848  1.00  0.00           H  
ATOM   1630  CA  SER   106      45.959  31.430  35.728  1.00  0.00           C  
ATOM   1631  HA  SER   106      46.655  30.604  35.875  1.00  0.00           H  
ATOM   1632  CB  SER   106      46.729  32.300  34.710  1.00  0.00           C  
ATOM   1633  HB2 SER   106      46.695  31.876  33.706  1.00  0.00           H  
ATOM   1634  HB3 SER   106      46.323  33.277  34.618  1.00  0.00           H  
ATOM   1635  OG  SER   106      48.096  32.412  35.024  1.00  0.00           O  
ATOM   1636  HG  SER   106      48.899  31.358  33.692  1.00  0.00           H  
ATOM   1637  C   SER   106      45.692  32.090  37.059  1.00  0.00           C  
ATOM   1638  O   SER   106      45.087  31.479  37.930  1.00  0.00           O  
ATOM   1639  N   MET   107      46.104  33.317  37.205  1.00  0.00           N  
ATOM   1640  H   MET   107      46.982  33.681  36.672  1.00  0.00           H  
ATOM   1641  CA  MET   107      45.699  34.167  38.356  1.00  0.00           C  
ATOM   1642  HA  MET   107      46.185  33.835  39.177  1.00  0.00           H  
ATOM   1643  CB  MET   107      46.116  35.596  37.993  1.00  0.00           C  
ATOM   1644  HB2 MET   107      47.194  35.586  37.830  1.00  0.00           H  
ATOM   1645  HB3 MET   107      45.622  35.870  37.061  1.00  0.00           H  
ATOM   1646  CG  MET   107      45.853  36.643  39.131  1.00  0.00           C  
ATOM   1647  HG2 MET   107      44.924  36.631  39.530  1.00  0.00           H  
ATOM   1648  HG3 MET   107      46.539  36.419  39.948  1.00  0.00           H  
ATOM   1649  SD  MET   107      46.292  38.362  38.684  1.00  0.00           S  
ATOM   1650  CE  MET   107      44.685  38.841  38.112  1.00  0.00           C  
ATOM   1651  HE1 MET   107      44.659  39.886  37.804  1.00  0.00           H  
ATOM   1652  HE2 MET   107      44.405  38.237  37.352  1.00  0.00           H  
ATOM   1653  HE3 MET   107      44.001  38.773  38.959  1.00  0.00           H  
ATOM   1654  C   MET   107      44.201  34.198  38.570  1.00  0.00           C  
ATOM   1655  O   MET   107      43.757  34.079  39.720  1.00  0.00           O  
ATOM   1656  N   GLY   108      43.433  34.299  37.515  1.00  0.00           N  
ATOM   1657  H   GLY   108      43.948  34.383  36.558  1.00  0.00           H  
ATOM   1658  CA  GLY   108      41.939  34.190  37.670  1.00  0.00           C  
ATOM   1659  HA2 GLY   108      41.586  35.085  38.182  1.00  0.00           H  
ATOM   1660  HA3 GLY   108      41.497  34.177  36.673  1.00  0.00           H  
ATOM   1661  C   GLY   108      41.411  32.904  38.375  1.00  0.00           C  
ATOM   1662  O   GLY   108      40.406  32.946  39.046  1.00  0.00           O  
ATOM   1663  N   GLY   109      42.187  31.849  38.164  1.00  0.00           N  
ATOM   1664  H   GLY   109      43.179  31.909  37.716  1.00  0.00           H  
ATOM   1665  CA  GLY   109      41.856  30.590  38.921  1.00  0.00           C  
ATOM   1666  HA2 GLY   109      40.793  30.486  38.706  1.00  0.00           H  
ATOM   1667  HA3 GLY   109      42.386  29.811  38.556  1.00  0.00           H  
ATOM   1668  C   GLY   109      42.052  30.737  40.410  1.00  0.00           C  
ATOM   1669  O   GLY   109      41.207  30.244  41.172  1.00  0.00           O  
ATOM   1670  N   ALA   110      43.157  31.360  40.871  1.00  0.00           N  
ATOM   1671  H   ALA   110      43.924  31.725  40.187  1.00  0.00           H  
ATOM   1672  CA  ALA   110      43.210  31.680  42.332  1.00  0.00           C  
ATOM   1673  HA  ALA   110      43.090  30.790  42.949  1.00  0.00           H  
ATOM   1674  CB  ALA   110      44.618  32.237  42.588  1.00  0.00           C  
ATOM   1675  HB1 ALA   110      44.804  32.148  43.658  1.00  0.00           H  
ATOM   1676  HB2 ALA   110      45.404  31.589  42.200  1.00  0.00           H  
ATOM   1677  HB3 ALA   110      44.728  33.240  42.177  1.00  0.00           H  
ATOM   1678  C   ALA   110      42.137  32.686  42.776  1.00  0.00           C  
ATOM   1679  O   ALA   110      41.607  32.478  43.863  1.00  0.00           O  
ATOM   1680  N   ILE   111      41.839  33.712  42.052  1.00  0.00           N  
ATOM   1681  H   ILE   111      42.493  33.927  41.207  1.00  0.00           H  
ATOM   1682  CA  ILE   111      40.592  34.528  42.323  1.00  0.00           C  
ATOM   1683  HA  ILE   111      40.734  34.837  43.359  1.00  0.00           H  
ATOM   1684  CB  ILE   111      40.378  35.749  41.398  1.00  0.00           C  
ATOM   1685  HB  ILE   111      40.254  35.423  40.450  1.00  0.00           H  
ATOM   1686  CG2 ILE   111      39.111  36.522  41.832  1.00  0.00           C  
ATOM   1687 HG21 ILE   111      39.019  36.690  42.905  1.00  0.00           H  
ATOM   1688 HG22 ILE   111      39.069  37.539  41.441  1.00  0.00           H  
ATOM   1689 HG23 ILE   111      38.174  36.069  41.508  1.00  0.00           H  
ATOM   1690  CG1 ILE   111      41.652  36.652  41.373  1.00  0.00           C  
ATOM   1691 HG12 ILE   111      41.797  37.268  42.260  1.00  0.00           H  
ATOM   1692 HG13 ILE   111      42.417  36.019  41.188  1.00  0.00           H  
ATOM   1693  CD1 ILE   111      41.835  37.588  40.202  1.00  0.00           C  
ATOM   1694 HD11 ILE   111      40.825  37.958  40.025  1.00  0.00           H  
ATOM   1695 HD12 ILE   111      42.554  38.357  40.486  1.00  0.00           H  
ATOM   1696 HD13 ILE   111      42.131  37.014  39.324  1.00  0.00           H  
ATOM   1697  C   ILE   111      39.244  33.665  42.390  1.00  0.00           C  
ATOM   1698  O   ILE   111      38.473  33.783  43.292  1.00  0.00           O  
ATOM   1699  N   ALA   112      38.998  32.740  41.435  1.00  0.00           N  
ATOM   1700  H   ALA   112      39.866  32.511  40.817  1.00  0.00           H  
ATOM   1701  CA  ALA   112      37.875  31.745  41.435  1.00  0.00           C  
ATOM   1702  HA  ALA   112      36.990  32.379  41.381  1.00  0.00           H  
ATOM   1703  CB  ALA   112      37.865  30.900  40.218  1.00  0.00           C  
ATOM   1704  HB1 ALA   112      38.859  30.456  40.154  1.00  0.00           H  
ATOM   1705  HB2 ALA   112      37.135  30.091  40.187  1.00  0.00           H  
ATOM   1706  HB3 ALA   112      37.657  31.558  39.374  1.00  0.00           H  
ATOM   1707  C   ALA   112      37.781  30.827  42.678  1.00  0.00           C  
ATOM   1708  O   ALA   112      36.803  30.801  43.385  1.00  0.00           O  
ATOM   1709  N   ILE   113      38.858  30.169  43.071  1.00  0.00           N  
ATOM   1710  H   ILE   113      39.716  30.084  42.404  1.00  0.00           H  
ATOM   1711  CA  ILE   113      39.078  29.367  44.292  1.00  0.00           C  
ATOM   1712  HA  ILE   113      38.318  28.601  44.135  1.00  0.00           H  
ATOM   1713  CB  ILE   113      40.554  28.814  44.342  1.00  0.00           C  
ATOM   1714  HB  ILE   113      41.183  29.663  44.074  1.00  0.00           H  
ATOM   1715  CG2 ILE   113      40.786  28.361  45.775  1.00  0.00           C  
ATOM   1716 HG21 ILE   113      41.185  29.223  46.310  1.00  0.00           H  
ATOM   1717 HG22 ILE   113      39.847  28.008  46.202  1.00  0.00           H  
ATOM   1718 HG23 ILE   113      41.441  27.501  45.913  1.00  0.00           H  
ATOM   1719  CG1 ILE   113      40.799  27.769  43.225  1.00  0.00           C  
ATOM   1720 HG12 ILE   113      40.153  26.900  43.351  1.00  0.00           H  
ATOM   1721 HG13 ILE   113      40.524  28.147  42.330  1.00  0.00           H  
ATOM   1722  CD1 ILE   113      42.226  27.338  43.209  1.00  0.00           C  
ATOM   1723 HD11 ILE   113      42.625  27.043  44.179  1.00  0.00           H  
ATOM   1724 HD12 ILE   113      42.440  26.432  42.642  1.00  0.00           H  
ATOM   1725 HD13 ILE   113      42.871  28.156  42.888  1.00  0.00           H  
ATOM   1726  C   ILE   113      38.706  30.238  45.480  1.00  0.00           C  
ATOM   1727  O   ILE   113      37.916  29.789  46.354  1.00  0.00           O  
ATOM   1728  N   LEU   114      39.330  31.415  45.641  1.00  0.00           N  
ATOM   1729  H   LEU   114      39.983  31.746  44.946  1.00  0.00           H  
ATOM   1730  CA  LEU   114      39.152  32.344  46.820  1.00  0.00           C  
ATOM   1731  HA  LEU   114      39.328  31.729  47.703  1.00  0.00           H  
ATOM   1732  CB  LEU   114      40.104  33.494  46.689  1.00  0.00           C  
ATOM   1733  HB2 LEU   114      39.985  33.799  45.650  1.00  0.00           H  
ATOM   1734  HB3 LEU   114      39.859  34.296  47.385  1.00  0.00           H  
ATOM   1735  CG  LEU   114      41.585  33.094  46.912  1.00  0.00           C  
ATOM   1736  HG  LEU   114      41.862  32.308  46.209  1.00  0.00           H  
ATOM   1737  CD1 LEU   114      42.512  34.307  46.620  1.00  0.00           C  
ATOM   1738 HD11 LEU   114      42.515  34.633  45.580  1.00  0.00           H  
ATOM   1739 HD12 LEU   114      42.265  35.070  47.147  1.00  0.00           H  
ATOM   1740 HD13 LEU   114      43.447  34.154  46.971  1.00  0.00           H  
ATOM   1741  CD2 LEU   114      41.801  32.595  48.323  1.00  0.00           C  
ATOM   1742 HD21 LEU   114      41.477  33.328  49.062  1.00  0.00           H  
ATOM   1743 HD22 LEU   114      41.260  31.668  48.514  1.00  0.00           H  
ATOM   1744 HD23 LEU   114      42.872  32.421  48.426  1.00  0.00           H  
ATOM   1745  C   LEU   114      37.734  32.917  46.823  1.00  0.00           C  
ATOM   1746  O   LEU   114      37.221  33.140  47.942  1.00  0.00           O  
ATOM   1747  N   THR   115      37.032  33.001  45.717  1.00  0.00           N  
ATOM   1748  H   THR   115      37.542  32.953  44.755  1.00  0.00           H  
ATOM   1749  CA  THR   115      35.664  33.453  45.750  1.00  0.00           C  
ATOM   1750  HA  THR   115      35.501  34.368  46.319  1.00  0.00           H  
ATOM   1751  CB  THR   115      35.193  33.869  44.304  1.00  0.00           C  
ATOM   1752  HB  THR   115      35.258  33.066  43.694  1.00  0.00           H  
ATOM   1753  CG2 THR   115      33.801  34.383  44.263  1.00  0.00           C  
ATOM   1754 HG21 THR   115      33.091  33.852  44.896  1.00  0.00           H  
ATOM   1755 HG22 THR   115      33.903  35.371  44.712  1.00  0.00           H  
ATOM   1756 HG23 THR   115      33.461  34.412  43.227  1.00  0.00           H  
ATOM   1757  OG1 THR   115      36.032  34.846  43.849  1.00  0.00           O  
ATOM   1758  HG1 THR   115      37.000  34.364  43.710  1.00  0.00           H  
ATOM   1759  C   THR   115      34.733  32.293  46.220  1.00  0.00           C  
ATOM   1760  O   THR   115      33.911  32.545  47.163  1.00  0.00           O  
ATOM   1761  N   ALA   116      34.893  31.083  45.684  1.00  0.00           N  
ATOM   1762  H   ALA   116      35.795  30.880  45.107  1.00  0.00           H  
ATOM   1763  CA  ALA   116      34.152  29.948  46.255  1.00  0.00           C  
ATOM   1764  HA  ALA   116      33.113  30.280  46.259  1.00  0.00           H  
ATOM   1765  CB  ALA   116      34.333  28.737  45.352  1.00  0.00           C  
ATOM   1766  HB1 ALA   116      33.698  28.039  45.714  1.00  0.00           H  
ATOM   1767  HB2 ALA   116      33.919  28.965  44.370  1.00  0.00           H  
ATOM   1768  HB3 ALA   116      35.372  28.418  45.268  1.00  0.00           H  
ATOM   1769  C   ALA   116      34.496  29.463  47.711  1.00  0.00           C  
ATOM   1770  O   ALA   116      33.620  28.936  48.350  1.00  0.00           O  
ATOM   1771  N   ALA   117      35.734  29.688  48.180  1.00  0.00           N  
ATOM   1772  H   ALA   117      36.375  30.129  47.537  1.00  0.00           H  
ATOM   1773  CA  ALA   117      36.015  29.568  49.575  1.00  0.00           C  
ATOM   1774  HA  ALA   117      35.760  28.652  49.916  1.00  0.00           H  
ATOM   1775  CB  ALA   117      37.573  29.666  49.741  1.00  0.00           C  
ATOM   1776  HB1 ALA   117      37.826  29.567  50.797  1.00  0.00           H  
ATOM   1777  HB2 ALA   117      37.960  28.826  49.166  1.00  0.00           H  
ATOM   1778  HB3 ALA   117      37.892  30.637  49.362  1.00  0.00           H  
ATOM   1779  C   ALA   117      35.178  30.666  50.344  1.00  0.00           C  
ATOM   1780  O   ALA   117      34.525  30.291  51.343  1.00  0.00           O  
ATOM   1781  N   GLU   118      35.189  31.910  49.921  1.00  0.00           N  
ATOM   1782  H   GLU   118      35.861  32.265  49.139  1.00  0.00           H  
ATOM   1783  CA  GLU   118      34.405  32.910  50.670  1.00  0.00           C  
ATOM   1784  HA  GLU   118      34.762  32.913  51.700  1.00  0.00           H  
ATOM   1785  CB  GLU   118      34.671  34.336  50.121  1.00  0.00           C  
ATOM   1786  HB2 GLU   118      35.652  34.544  50.003  1.00  0.00           H  
ATOM   1787  HB3 GLU   118      34.219  34.429  49.223  1.00  0.00           H  
ATOM   1788  CG  GLU   118      33.961  35.446  50.943  1.00  0.00           C  
ATOM   1789  HG2 GLU   118      34.101  36.402  50.648  1.00  0.00           H  
ATOM   1790  HG3 GLU   118      32.977  35.395  50.720  1.00  0.00           H  
ATOM   1791  CD  GLU   118      34.266  35.289  52.449  1.00  0.00           C  
ATOM   1792  OE1 GLU   118      33.558  35.777  53.336  1.00  0.00           O  
ATOM   1793  OE2 GLU   118      35.312  34.695  52.816  1.00  0.00           O  
ATOM   1794  C   GLU   118      32.843  32.544  50.695  1.00  0.00           C  
ATOM   1795  O   GLU   118      32.203  32.745  51.733  1.00  0.00           O  
ATOM   1796  N   ARG   119      32.304  31.984  49.578  1.00  0.00           N  
ATOM   1797  H   ARG   119      32.791  31.806  48.619  1.00  0.00           H  
ATOM   1798  CA  ARG   119      30.899  31.563  49.629  1.00  0.00           C  
ATOM   1799  HA  ARG   119      30.440  31.738  50.602  1.00  0.00           H  
ATOM   1800  CB  ARG   119      30.139  32.435  48.639  1.00  0.00           C  
ATOM   1801  HB2 ARG   119      30.700  32.380  47.706  1.00  0.00           H  
ATOM   1802  HB3 ARG   119      29.174  31.966  48.446  1.00  0.00           H  
ATOM   1803  CG  ARG   119      29.920  33.949  49.003  1.00  0.00           C  
ATOM   1804  HG2 ARG   119      30.908  34.372  49.187  1.00  0.00           H  
ATOM   1805  HG3 ARG   119      29.558  34.564  48.179  1.00  0.00           H  
ATOM   1806  CD  ARG   119      29.155  34.233  50.267  1.00  0.00           C  
ATOM   1807  HD2 ARG   119      29.787  33.874  51.080  1.00  0.00           H  
ATOM   1808  HD3 ARG   119      29.131  35.227  50.448  1.00  0.00           H  
ATOM   1809  NE  ARG   119      27.779  33.770  50.226  1.00  0.00           N  
ATOM   1810  HE  ARG   119      27.603  32.709  50.049  1.00  0.00           H  
ATOM   1811  CZ  ARG   119      26.635  34.379  49.986  1.00  0.00           C  
ATOM   1812  NH1 ARG   119      25.462  33.808  49.963  1.00  0.00           N  
ATOM   1813 HH11 ARG   119      25.337  32.783  50.312  1.00  0.00           H  
ATOM   1814 HH12 ARG   119      24.570  34.432  49.916  1.00  0.00           H  
ATOM   1815  NH2 ARG   119      26.661  35.629  49.746  1.00  0.00           N  
ATOM   1816 HH21 ARG   119      27.588  36.193  49.849  1.00  0.00           H  
ATOM   1817 HH22 ARG   119      25.687  36.104  49.622  1.00  0.00           H  
ATOM   1818  C   ARG   119      30.687  30.055  49.356  1.00  0.00           C  
ATOM   1819  O   ARG   119      30.448  29.688  48.203  1.00  0.00           O  
ATOM   1820  N   PRO   120      30.648  29.195  50.404  1.00  0.00           N  
ATOM   1821  CD  PRO   120      31.012  29.634  51.798  1.00  0.00           C  
ATOM   1822  HD2 PRO   120      30.145  30.019  52.333  1.00  0.00           H  
ATOM   1823  HD3 PRO   120      31.770  30.295  51.899  1.00  0.00           H  
ATOM   1824  CG  PRO   120      31.447  28.364  52.423  1.00  0.00           C  
ATOM   1825  HG2 PRO   120      31.257  28.283  53.483  1.00  0.00           H  
ATOM   1826  HG3 PRO   120      32.427  28.144  52.028  1.00  0.00           H  
ATOM   1827  CB  PRO   120      30.454  27.328  51.807  1.00  0.00           C  
ATOM   1828  HB2 PRO   120      29.625  27.318  52.384  1.00  0.00           H  
ATOM   1829  HB3 PRO   120      30.912  26.339  51.824  1.00  0.00           H  
ATOM   1830  CA  PRO   120      30.337  27.833  50.355  1.00  0.00           C  
ATOM   1831  HA  PRO   120      30.939  27.230  49.675  1.00  0.00           H  
ATOM   1832  C   PRO   120      28.907  27.589  49.877  1.00  0.00           C  
ATOM   1833  O   PRO   120      27.969  28.271  50.235  1.00  0.00           O  
ATOM   1834  N   GLY   121      28.819  26.632  48.982  1.00  0.00           N  
ATOM   1835  H   GLY   121      29.726  26.362  48.628  1.00  0.00           H  
ATOM   1836  CA  GLY   121      27.547  26.025  48.489  1.00  0.00           C  
ATOM   1837  HA2 GLY   121      27.769  25.044  48.069  1.00  0.00           H  
ATOM   1838  HA3 GLY   121      26.849  25.804  49.297  1.00  0.00           H  
ATOM   1839  C   GLY   121      26.755  26.911  47.496  1.00  0.00           C  
ATOM   1840  O   GLY   121      25.787  26.527  46.893  1.00  0.00           O  
ATOM   1841  N   HID   122      27.342  28.048  47.187  1.00  0.00           N  
ATOM   1842  H   HID   122      28.233  28.242  47.783  1.00  0.00           H  
ATOM   1843  CA  HID   122      26.705  29.166  46.477  1.00  0.00           C  
ATOM   1844  HA  HID   122      25.633  29.075  46.655  1.00  0.00           H  
ATOM   1845  CB  HID   122      27.337  30.489  46.887  1.00  0.00           C  
ATOM   1846  HB2 HID   122      26.995  30.694  47.890  1.00  0.00           H  
ATOM   1847  HB3 HID   122      28.402  30.387  47.037  1.00  0.00           H  
ATOM   1848  CG  HID   122      27.069  31.607  45.878  1.00  0.00           C  
ATOM   1849  ND1 HID   122      27.582  31.874  44.668  1.00  0.00           N  
ATOM   1850  HD1 HID   122      28.393  31.352  44.183  1.00  0.00           H  
ATOM   1851  CE1 HID   122      26.970  33.029  44.236  1.00  0.00           C  
ATOM   1852  HE1 HID   122      27.193  33.584  43.337  1.00  0.00           H  
ATOM   1853  NE2 HID   122      25.974  33.468  45.036  1.00  0.00           N  
ATOM   1854  CD2 HID   122      26.072  32.566  46.066  1.00  0.00           C  
ATOM   1855  HD2 HID   122      25.633  32.699  47.044  1.00  0.00           H  
ATOM   1856  C   HID   122      26.739  28.925  44.965  1.00  0.00           C  
ATOM   1857  O   HID   122      25.779  29.251  44.318  1.00  0.00           O  
ATOM   1858  N   PHE   123      27.804  28.338  44.430  1.00  0.00           N  
ATOM   1859  H   PHE   123      28.532  27.958  45.147  1.00  0.00           H  
ATOM   1860  CA  PHE   123      28.128  28.156  43.024  1.00  0.00           C  
ATOM   1861  HA  PHE   123      27.475  28.774  42.407  1.00  0.00           H  
ATOM   1862  CB  PHE   123      29.589  28.500  42.744  1.00  0.00           C  
ATOM   1863  HB2 PHE   123      30.288  27.906  43.168  1.00  0.00           H  
ATOM   1864  HB3 PHE   123      29.774  28.220  41.707  1.00  0.00           H  
ATOM   1865  CG  PHE   123      29.971  29.950  42.936  1.00  0.00           C  
ATOM   1866  CD1 PHE   123      29.595  30.954  42.007  1.00  0.00           C  
ATOM   1867  HD1 PHE   123      29.053  30.610  41.126  1.00  0.00           H  
ATOM   1868  CE1 PHE   123      29.944  32.286  42.230  1.00  0.00           C  
ATOM   1869  HE1 PHE   123      29.717  32.951  41.397  1.00  0.00           H  
ATOM   1870  CZ  PHE   123      30.555  32.725  43.435  1.00  0.00           C  
ATOM   1871  HZ  PHE   123      30.822  33.768  43.610  1.00  0.00           H  
ATOM   1872  CE2 PHE   123      30.793  31.752  44.439  1.00  0.00           C  
ATOM   1873  HE2 PHE   123      31.166  32.071  45.321  1.00  0.00           H  
ATOM   1874  CD2 PHE   123      30.511  30.420  44.175  1.00  0.00           C  
ATOM   1875  HD2 PHE   123      30.776  29.745  44.989  1.00  0.00           H  
ATOM   1876  C   PHE   123      27.892  26.699  42.652  1.00  0.00           C  
ATOM   1877  O   PHE   123      28.423  25.793  43.312  1.00  0.00           O  
ATOM   1878  N   ALA   124      27.245  26.506  41.553  1.00  0.00           N  
ATOM   1879  H   ALA   124      26.947  27.411  41.023  1.00  0.00           H  
ATOM   1880  CA  ALA   124      27.046  25.218  40.931  1.00  0.00           C  
ATOM   1881  HA  ALA   124      26.473  24.591  41.615  1.00  0.00           H  
ATOM   1882  CB  ALA   124      26.140  25.284  39.746  1.00  0.00           C  
ATOM   1883  HB1 ALA   124      26.338  26.192  39.176  1.00  0.00           H  
ATOM   1884  HB2 ALA   124      26.297  24.432  39.085  1.00  0.00           H  
ATOM   1885  HB3 ALA   124      25.230  25.236  40.182  1.00  0.00           H  
ATOM   1886  C   ALA   124      28.372  24.566  40.474  1.00  0.00           C  
ATOM   1887  O   ALA   124      28.341  23.346  40.197  1.00  0.00           O  
ATOM   1888  N   GLY   125      29.374  25.387  40.273  1.00  0.00           N  
ATOM   1889  H   GLY   125      29.163  26.455  40.207  1.00  0.00           H  
ATOM   1890  CA  GLY   125      30.635  24.830  39.737  1.00  0.00           C  
ATOM   1891  HA2 GLY   125      31.180  24.228  40.465  1.00  0.00           H  
ATOM   1892  HA3 GLY   125      30.404  24.139  38.926  1.00  0.00           H  
ATOM   1893  C   GLY   125      31.605  25.886  39.252  1.00  0.00           C  
ATOM   1894  O   GLY   125      31.259  27.073  39.154  1.00  0.00           O  
ATOM   1895  N   MET   126      32.790  25.345  38.992  1.00  0.00           N  
ATOM   1896  H   MET   126      32.949  24.269  39.067  1.00  0.00           H  
ATOM   1897  CA  MET   126      33.930  26.067  38.655  1.00  0.00           C  
ATOM   1898  HA  MET   126      33.699  27.044  38.230  1.00  0.00           H  
ATOM   1899  CB  MET   126      34.797  26.322  39.955  1.00  0.00           C  
ATOM   1900  HB2 MET   126      34.255  27.075  40.527  1.00  0.00           H  
ATOM   1901  HB3 MET   126      34.916  25.405  40.532  1.00  0.00           H  
ATOM   1902  CG  MET   126      36.259  26.726  39.741  1.00  0.00           C  
ATOM   1903  HG2 MET   126      36.847  25.903  39.336  1.00  0.00           H  
ATOM   1904  HG3 MET   126      36.279  27.615  39.111  1.00  0.00           H  
ATOM   1905  SD  MET   126      37.124  27.226  41.250  1.00  0.00           S  
ATOM   1906  CE  MET   126      37.374  25.708  42.097  1.00  0.00           C  
ATOM   1907  HE1 MET   126      38.052  25.885  42.932  1.00  0.00           H  
ATOM   1908  HE2 MET   126      36.449  25.474  42.431  1.00  0.00           H  
ATOM   1909  HE3 MET   126      37.803  25.014  41.375  1.00  0.00           H  
ATOM   1910  C   MET   126      34.742  25.340  37.551  1.00  0.00           C  
ATOM   1911  O   MET   126      34.834  24.127  37.447  1.00  0.00           O  
ATOM   1912  N   VAL   127      35.349  26.228  36.784  1.00  0.00           N  
ATOM   1913  H   VAL   127      35.329  27.294  37.014  1.00  0.00           H  
ATOM   1914  CA  VAL   127      36.168  25.742  35.575  1.00  0.00           C  
ATOM   1915  HA  VAL   127      36.277  24.658  35.588  1.00  0.00           H  
ATOM   1916  CB  VAL   127      35.498  26.069  34.216  1.00  0.00           C  
ATOM   1917  HB  VAL   127      35.183  27.112  34.205  1.00  0.00           H  
ATOM   1918  CG1 VAL   127      36.404  25.766  33.101  1.00  0.00           C  
ATOM   1919 HG11 VAL   127      37.366  26.264  33.222  1.00  0.00           H  
ATOM   1920 HG12 VAL   127      36.678  24.716  33.002  1.00  0.00           H  
ATOM   1921 HG13 VAL   127      35.820  26.044  32.224  1.00  0.00           H  
ATOM   1922  CG2 VAL   127      34.163  25.367  34.023  1.00  0.00           C  
ATOM   1923 HG21 VAL   127      33.467  25.735  34.776  1.00  0.00           H  
ATOM   1924 HG22 VAL   127      33.773  25.584  33.117  1.00  0.00           H  
ATOM   1925 HG23 VAL   127      34.145  24.277  34.017  1.00  0.00           H  
ATOM   1926  C   VAL   127      37.516  26.446  35.774  1.00  0.00           C  
ATOM   1927  O   VAL   127      37.609  27.659  35.949  1.00  0.00           O  
ATOM   1928  N   LEU   128      38.600  25.728  35.750  1.00  0.00           N  
ATOM   1929  H   LEU   128      38.506  24.665  35.971  1.00  0.00           H  
ATOM   1930  CA  LEU   128      39.946  26.238  35.914  1.00  0.00           C  
ATOM   1931  HA  LEU   128      39.877  27.325  35.951  1.00  0.00           H  
ATOM   1932  CB  LEU   128      40.541  25.746  37.215  1.00  0.00           C  
ATOM   1933  HB2 LEU   128      40.525  24.656  37.201  1.00  0.00           H  
ATOM   1934  HB3 LEU   128      41.558  26.135  37.251  1.00  0.00           H  
ATOM   1935  CG  LEU   128      39.812  26.261  38.458  1.00  0.00           C  
ATOM   1936  HG  LEU   128      38.747  26.035  38.393  1.00  0.00           H  
ATOM   1937  CD1 LEU   128      40.374  25.437  39.632  1.00  0.00           C  
ATOM   1938 HD11 LEU   128      40.282  24.368  39.443  1.00  0.00           H  
ATOM   1939 HD12 LEU   128      41.457  25.539  39.699  1.00  0.00           H  
ATOM   1940 HD13 LEU   128      39.940  25.628  40.524  1.00  0.00           H  
ATOM   1941  CD2 LEU   128      39.813  27.811  38.681  1.00  0.00           C  
ATOM   1942 HD21 LEU   128      40.817  28.215  38.810  1.00  0.00           H  
ATOM   1943 HD22 LEU   128      39.458  28.236  37.742  1.00  0.00           H  
ATOM   1944 HD23 LEU   128      39.090  28.093  39.447  1.00  0.00           H  
ATOM   1945  C   LEU   128      40.914  25.864  34.843  1.00  0.00           C  
ATOM   1946  O   LEU   128      41.259  24.721  34.719  1.00  0.00           O  
ATOM   1947  N   ILE   129      41.449  26.928  34.242  1.00  0.00           N  
ATOM   1948  H   ILE   129      41.192  27.972  34.423  1.00  0.00           H  
ATOM   1949  CA  ILE   129      42.391  26.787  33.136  1.00  0.00           C  
ATOM   1950  HA  ILE   129      42.350  25.718  32.925  1.00  0.00           H  
ATOM   1951  CB  ILE   129      42.096  27.739  31.908  1.00  0.00           C  
ATOM   1952  HB  ILE   129      42.057  28.724  32.127  1.00  0.00           H  
ATOM   1953  CG2 ILE   129      43.086  27.282  30.848  1.00  0.00           C  
ATOM   1954 HG21 ILE   129      42.908  27.949  30.005  1.00  0.00           H  
ATOM   1955 HG22 ILE   129      44.096  27.577  31.133  1.00  0.00           H  
ATOM   1956 HG23 ILE   129      43.039  26.212  30.643  1.00  0.00           H  
ATOM   1957  CG1 ILE   129      40.618  27.414  31.491  1.00  0.00           C  
ATOM   1958 HG12 ILE   129      40.488  26.490  31.268  1.00  0.00           H  
ATOM   1959 HG13 ILE   129      40.073  27.728  32.280  1.00  0.00           H  
ATOM   1960  CD1 ILE   129      40.093  28.190  30.218  1.00  0.00           C  
ATOM   1961 HD11 ILE   129      39.049  27.927  30.046  1.00  0.00           H  
ATOM   1962 HD12 ILE   129      40.120  29.264  30.401  1.00  0.00           H  
ATOM   1963 HD13 ILE   129      40.647  27.910  29.322  1.00  0.00           H  
ATOM   1964  C   ILE   129      43.780  27.165  33.666  1.00  0.00           C  
ATOM   1965  O   ILE   129      44.158  28.310  33.638  1.00  0.00           O  
ATOM   1966  N   SER   130      44.502  26.172  34.139  1.00  0.00           N  
ATOM   1967  H   SER   130      44.102  25.173  33.966  1.00  0.00           H  
ATOM   1968  CA  SER   130      45.930  26.172  34.343  1.00  0.00           C  
ATOM   1969  HA  SER   130      46.268  25.247  34.809  1.00  0.00           H  
ATOM   1970  CB  SER   130      46.686  26.605  33.087  1.00  0.00           C  
ATOM   1971  HB2 SER   130      46.564  27.654  32.817  1.00  0.00           H  
ATOM   1972  HB3 SER   130      47.747  26.444  33.275  1.00  0.00           H  
ATOM   1973  OG  SER   130      46.391  25.810  31.996  1.00  0.00           O  
ATOM   1974  HG  SER   130      47.307  25.326  31.654  1.00  0.00           H  
ATOM   1975  C   SER   130      46.257  27.181  35.430  1.00  0.00           C  
ATOM   1976  O   SER   130      46.859  28.244  35.281  1.00  0.00           O  
ATOM   1977  N   PRO   131      45.797  26.924  36.684  1.00  0.00           N  
ATOM   1978  CD  PRO   131      45.089  25.692  37.043  1.00  0.00           C  
ATOM   1979  HD2 PRO   131      45.741  24.829  36.906  1.00  0.00           H  
ATOM   1980  HD3 PRO   131      44.246  25.610  36.356  1.00  0.00           H  
ATOM   1981  CG  PRO   131      44.655  25.974  38.495  1.00  0.00           C  
ATOM   1982  HG2 PRO   131      45.348  25.712  39.294  1.00  0.00           H  
ATOM   1983  HG3 PRO   131      43.666  25.533  38.621  1.00  0.00           H  
ATOM   1984  CB  PRO   131      44.492  27.476  38.598  1.00  0.00           C  
ATOM   1985  HB2 PRO   131      44.605  27.887  39.601  1.00  0.00           H  
ATOM   1986  HB3 PRO   131      43.569  27.790  38.111  1.00  0.00           H  
ATOM   1987  CA  PRO   131      45.658  27.955  37.765  1.00  0.00           C  
ATOM   1988  HA  PRO   131      45.429  28.902  37.276  1.00  0.00           H  
ATOM   1989  C   PRO   131      46.908  28.124  38.674  1.00  0.00           C  
ATOM   1990  O   PRO   131      47.686  27.191  38.920  1.00  0.00           O  
ATOM   1991  N   LEU   132      47.052  29.362  39.180  1.00  0.00           N  
ATOM   1992  H   LEU   132      46.315  30.099  38.861  1.00  0.00           H  
ATOM   1993  CA  LEU   132      48.072  29.815  40.120  1.00  0.00           C  
ATOM   1994  HA  LEU   132      48.985  29.375  39.719  1.00  0.00           H  
ATOM   1995  CB  LEU   132      48.180  31.294  40.049  1.00  0.00           C  
ATOM   1996  HB2 LEU   132      48.549  31.599  39.070  1.00  0.00           H  
ATOM   1997  HB3 LEU   132      47.197  31.755  40.141  1.00  0.00           H  
ATOM   1998  CG  LEU   132      49.087  32.081  41.083  1.00  0.00           C  
ATOM   1999  HG  LEU   132      48.813  31.775  42.093  1.00  0.00           H  
ATOM   2000  CD1 LEU   132      50.540  31.813  40.807  1.00  0.00           C  
ATOM   2001 HD11 LEU   132      51.292  32.185  41.502  1.00  0.00           H  
ATOM   2002 HD12 LEU   132      50.818  30.764  40.701  1.00  0.00           H  
ATOM   2003 HD13 LEU   132      50.721  32.139  39.868  1.00  0.00           H  
ATOM   2004  CD2 LEU   132      48.689  33.536  41.020  1.00  0.00           C  
ATOM   2005 HD21 LEU   132      48.924  34.019  41.968  1.00  0.00           H  
ATOM   2006 HD22 LEU   132      49.074  34.089  40.163  1.00  0.00           H  
ATOM   2007 HD23 LEU   132      47.603  33.610  40.977  1.00  0.00           H  
ATOM   2008  C   LEU   132      47.830  29.231  41.557  1.00  0.00           C  
ATOM   2009  O   LEU   132      47.265  29.883  42.388  1.00  0.00           O  
ATOM   2010  N   VAL   133      48.447  28.124  41.834  1.00  0.00           N  
ATOM   2011  H   VAL   133      48.917  27.585  41.012  1.00  0.00           H  
ATOM   2012  CA  VAL   133      48.300  27.354  43.111  1.00  0.00           C  
ATOM   2013  HA  VAL   133      47.608  27.919  43.735  1.00  0.00           H  
ATOM   2014  CB  VAL   133      47.547  25.989  42.995  1.00  0.00           C  
ATOM   2015  HB  VAL   133      47.199  25.547  43.928  1.00  0.00           H  
ATOM   2016  CG1 VAL   133      46.251  26.102  42.156  1.00  0.00           C  
ATOM   2017 HG11 VAL   133      45.569  26.809  42.629  1.00  0.00           H  
ATOM   2018 HG12 VAL   133      46.483  26.390  41.131  1.00  0.00           H  
ATOM   2019 HG13 VAL   133      45.651  25.199  42.039  1.00  0.00           H  
ATOM   2020  CG2 VAL   133      48.414  24.924  42.296  1.00  0.00           C  
ATOM   2021 HG21 VAL   133      49.387  24.716  42.742  1.00  0.00           H  
ATOM   2022 HG22 VAL   133      47.848  24.089  42.251  1.00  0.00           H  
ATOM   2023 HG23 VAL   133      48.575  25.199  41.254  1.00  0.00           H  
ATOM   2024  C   VAL   133      49.590  27.123  43.962  1.00  0.00           C  
ATOM   2025  O   VAL   133      49.460  26.733  45.105  1.00  0.00           O  
ATOM   2026  N   LEU   134      50.817  27.360  43.479  1.00  0.00           N  
ATOM   2027  H   LEU   134      50.832  27.817  42.578  1.00  0.00           H  
ATOM   2028  CA  LEU   134      52.130  26.885  43.894  1.00  0.00           C  
ATOM   2029  HA  LEU   134      52.085  26.535  44.840  1.00  0.00           H  
ATOM   2030  CB  LEU   134      52.454  25.596  43.057  1.00  0.00           C  
ATOM   2031  HB2 LEU   134      51.686  24.942  43.098  1.00  0.00           H  
ATOM   2032  HB3 LEU   134      52.570  25.878  42.011  1.00  0.00           H  
ATOM   2033  CG  LEU   134      53.687  24.733  43.562  1.00  0.00           C  
ATOM   2034  HG  LEU   134      54.623  25.267  43.724  1.00  0.00           H  
ATOM   2035  CD1 LEU   134      53.335  24.107  44.940  1.00  0.00           C  
ATOM   2036 HD11 LEU   134      53.332  24.808  45.775  1.00  0.00           H  
ATOM   2037 HD12 LEU   134      52.398  23.551  44.955  1.00  0.00           H  
ATOM   2038 HD13 LEU   134      54.152  23.546  45.136  1.00  0.00           H  
ATOM   2039  CD2 LEU   134      54.060  23.735  42.466  1.00  0.00           C  
ATOM   2040 HD21 LEU   134      54.723  22.893  42.665  1.00  0.00           H  
ATOM   2041 HD22 LEU   134      53.162  23.251  42.081  1.00  0.00           H  
ATOM   2042 HD23 LEU   134      54.472  24.266  41.608  1.00  0.00           H  
ATOM   2043  C   LEU   134      53.129  27.909  43.714  1.00  0.00           C  
ATOM   2044  O   LEU   134      53.117  28.472  42.571  1.00  0.00           O  
ATOM   2045  N   ALA   135      53.806  28.302  44.778  1.00  0.00           N  
ATOM   2046  H   ALA   135      53.474  28.086  45.794  1.00  0.00           H  
ATOM   2047  CA  ALA   135      54.969  29.187  44.701  1.00  0.00           C  
ATOM   2048  HA  ALA   135      54.840  29.953  44.056  1.00  0.00           H  
ATOM   2049  CB  ALA   135      55.086  29.879  46.052  1.00  0.00           C  
ATOM   2050  HB1 ALA   135      54.747  29.133  46.771  1.00  0.00           H  
ATOM   2051  HB2 ALA   135      56.108  30.213  46.232  1.00  0.00           H  
ATOM   2052  HB3 ALA   135      54.377  30.707  46.056  1.00  0.00           H  
ATOM   2053  C   ALA   135      56.235  28.351  44.239  1.00  0.00           C  
ATOM   2054  O   ALA   135      56.278  27.125  44.358  1.00  0.00           O  
ATOM   2055  N   ASN   136      57.229  28.981  43.644  1.00  0.00           N  
ATOM   2056  H   ASN   136      57.098  30.063  43.681  1.00  0.00           H  
ATOM   2057  CA  ASN   136      58.527  28.434  43.316  1.00  0.00           C  
ATOM   2058  HA  ASN   136      58.379  27.447  42.878  1.00  0.00           H  
ATOM   2059  CB  ASN   136      59.315  29.289  42.298  1.00  0.00           C  
ATOM   2060  HB2 ASN   136      58.896  29.309  41.291  1.00  0.00           H  
ATOM   2061  HB3 ASN   136      59.447  30.298  42.687  1.00  0.00           H  
ATOM   2062  CG  ASN   136      60.763  28.867  42.247  1.00  0.00           C  
ATOM   2063  OD1 ASN   136      61.235  27.969  42.917  1.00  0.00           O  
ATOM   2064  ND2 ASN   136      61.632  29.576  41.488  1.00  0.00           N  
ATOM   2065 HD21 ASN   136      62.590  29.083  41.319  1.00  0.00           H  
ATOM   2066 HD22 ASN   136      61.275  30.498  41.031  1.00  0.00           H  
ATOM   2067  C   ASN   136      59.267  28.256  44.719  1.00  0.00           C  
ATOM   2068  O   ASN   136      59.672  29.296  45.186  1.00  0.00           O  
ATOM   2069  N   PRO   137      59.415  27.063  45.360  1.00  0.00           N  
ATOM   2070  CD  PRO   137      59.292  25.710  44.757  1.00  0.00           C  
ATOM   2071  HD2 PRO   137      59.707  25.638  43.894  1.00  0.00           H  
ATOM   2072  HD3 PRO   137      58.341  25.387  44.651  1.00  0.00           H  
ATOM   2073  CG  PRO   137      59.927  24.830  45.816  1.00  0.00           C  
ATOM   2074  HG2 PRO   137      60.974  24.642  45.577  1.00  0.00           H  
ATOM   2075  HG3 PRO   137      59.478  23.842  45.919  1.00  0.00           H  
ATOM   2076  CB  PRO   137      59.778  25.584  47.138  1.00  0.00           C  
ATOM   2077  HB2 PRO   137      60.437  25.264  47.945  1.00  0.00           H  
ATOM   2078  HB3 PRO   137      58.731  25.483  47.423  1.00  0.00           H  
ATOM   2079  CA  PRO   137      59.981  27.016  46.735  1.00  0.00           C  
ATOM   2080  HA  PRO   137      59.468  27.750  47.357  1.00  0.00           H  
ATOM   2081  C   PRO   137      61.499  27.314  46.889  1.00  0.00           C  
ATOM   2082  O   PRO   137      62.024  27.351  47.974  1.00  0.00           O  
ATOM   2083  N   GLU   138      62.182  27.575  45.784  1.00  0.00           N  
ATOM   2084  H   GLU   138      61.661  27.694  44.834  1.00  0.00           H  
ATOM   2085  CA  GLU   138      63.579  28.096  45.790  1.00  0.00           C  
ATOM   2086  HA  GLU   138      64.121  27.847  46.702  1.00  0.00           H  
ATOM   2087  CB  GLU   138      64.461  27.647  44.629  1.00  0.00           C  
ATOM   2088  HB2 GLU   138      64.091  28.047  43.779  1.00  0.00           H  
ATOM   2089  HB3 GLU   138      65.418  28.069  44.938  1.00  0.00           H  
ATOM   2090  CG  GLU   138      64.571  26.150  44.440  1.00  0.00           C  
ATOM   2091  HG2 GLU   138      63.563  25.748  44.340  1.00  0.00           H  
ATOM   2092  HG3 GLU   138      65.142  25.838  43.565  1.00  0.00           H  
ATOM   2093  CD  GLU   138      65.194  25.366  45.576  1.00  0.00           C  
ATOM   2094  OE1 GLU   138      64.931  24.158  45.624  1.00  0.00           O  
ATOM   2095  OE2 GLU   138      66.211  25.810  46.176  1.00  0.00           O  
ATOM   2096  C   GLU   138      63.544  29.579  45.924  1.00  0.00           C  
ATOM   2097  O   GLU   138      64.185  30.230  46.795  1.00  0.00           O  
ATOM   2098  N   SER   139      62.737  30.236  45.068  1.00  0.00           N  
ATOM   2099  H   SER   139      62.002  29.816  44.380  1.00  0.00           H  
ATOM   2100  CA  SER   139      62.725  31.703  45.116  1.00  0.00           C  
ATOM   2101  HA  SER   139      63.637  31.975  45.248  1.00  0.00           H  
ATOM   2102  CB  SER   139      62.424  32.203  43.698  1.00  0.00           C  
ATOM   2103  HB2 SER   139      62.495  33.210  43.670  1.00  0.00           H  
ATOM   2104  HB3 SER   139      63.132  31.735  43.013  1.00  0.00           H  
ATOM   2105  OG  SER   139      61.173  31.860  43.297  1.00  0.00           O  
ATOM   2106  HG  SER   139      60.990  32.338  42.334  1.00  0.00           H  
ATOM   2107  C   SER   139      61.761  32.263  46.146  1.00  0.00           C  
ATOM   2108  O   SER   139      61.830  33.476  46.489  1.00  0.00           O  
ATOM   2109  N   ALA   140      60.946  31.440  46.757  1.00  0.00           N  
ATOM   2110  H   ALA   140      60.814  30.537  46.324  1.00  0.00           H  
ATOM   2111  CA  ALA   140      60.192  31.726  47.966  1.00  0.00           C  
ATOM   2112  HA  ALA   140      60.444  32.740  48.276  1.00  0.00           H  
ATOM   2113  CB  ALA   140      58.715  31.516  47.802  1.00  0.00           C  
ATOM   2114  HB1 ALA   140      58.601  30.549  47.312  1.00  0.00           H  
ATOM   2115  HB2 ALA   140      58.112  31.605  48.706  1.00  0.00           H  
ATOM   2116  HB3 ALA   140      58.313  32.255  47.109  1.00  0.00           H  
ATOM   2117  C   ALA   140      60.648  30.817  49.167  1.00  0.00           C  
ATOM   2118  O   ALA   140      59.898  30.261  49.980  1.00  0.00           O  
ATOM   2119  N   THR   141      62.003  30.688  49.217  1.00  0.00           N  
ATOM   2120  H   THR   141      62.532  30.962  48.401  1.00  0.00           H  
ATOM   2121  CA  THR   141      62.692  30.372  50.497  1.00  0.00           C  
ATOM   2122  HA  THR   141      62.047  29.555  50.821  1.00  0.00           H  
ATOM   2123  CB  THR   141      64.167  30.013  50.258  1.00  0.00           C  
ATOM   2124  HB  THR   141      64.626  30.194  51.230  1.00  0.00           H  
ATOM   2125  CG2 THR   141      64.463  28.636  49.711  1.00  0.00           C  
ATOM   2126 HG21 THR   141      64.189  28.570  48.658  1.00  0.00           H  
ATOM   2127 HG22 THR   141      65.532  28.442  49.804  1.00  0.00           H  
ATOM   2128 HG23 THR   141      63.827  27.900  50.202  1.00  0.00           H  
ATOM   2129  OG1 THR   141      64.909  30.964  49.499  1.00  0.00           O  
ATOM   2130  HG1 THR   141      64.694  30.702  48.601  1.00  0.00           H  
ATOM   2131  C   THR   141      62.579  31.658  51.377  1.00  0.00           C  
ATOM   2132  O   THR   141      62.528  32.732  50.781  1.00  0.00           O  
ATOM   2133  N   THR   142      62.685  31.523  52.683  1.00  0.00           N  
ATOM   2134  H   THR   142      62.831  30.580  53.211  1.00  0.00           H  
ATOM   2135  CA  THR   142      62.314  32.751  53.491  1.00  0.00           C  
ATOM   2136  HA  THR   142      61.289  33.026  53.244  1.00  0.00           H  
ATOM   2137  CB  THR   142      62.316  32.498  55.012  1.00  0.00           C  
ATOM   2138  HB  THR   142      62.008  33.394  55.531  1.00  0.00           H  
ATOM   2139  CG2 THR   142      61.261  31.427  55.397  1.00  0.00           C  
ATOM   2140 HG21 THR   142      60.387  31.491  54.766  1.00  0.00           H  
ATOM   2141 HG22 THR   142      61.671  30.438  55.254  1.00  0.00           H  
ATOM   2142 HG23 THR   142      61.012  31.647  56.424  1.00  0.00           H  
ATOM   2143  OG1 THR   142      63.500  32.079  55.543  1.00  0.00           O  
ATOM   2144  HG1 THR   142      64.036  31.405  54.891  1.00  0.00           H  
ATOM   2145  C   THR   142      63.269  33.889  53.191  1.00  0.00           C  
ATOM   2146  O   THR   142      62.724  34.949  52.876  1.00  0.00           O  
ATOM   2147  N   PHE   143      64.547  33.631  52.937  1.00  0.00           N  
ATOM   2148  H   PHE   143      64.893  32.628  53.189  1.00  0.00           H  
ATOM   2149  CA  PHE   143      65.495  34.673  52.446  1.00  0.00           C  
ATOM   2150  HA  PHE   143      65.358  35.472  53.174  1.00  0.00           H  
ATOM   2151  CB  PHE   143      66.918  34.327  52.592  1.00  0.00           C  
ATOM   2152  HB2 PHE   143      67.084  33.544  51.852  1.00  0.00           H  
ATOM   2153  HB3 PHE   143      67.525  35.221  52.451  1.00  0.00           H  
ATOM   2154  CG  PHE   143      67.387  33.915  53.954  1.00  0.00           C  
ATOM   2155  CD1 PHE   143      68.381  32.888  54.052  1.00  0.00           C  
ATOM   2156  HD1 PHE   143      68.671  32.484  53.173  1.00  0.00           H  
ATOM   2157  CE1 PHE   143      68.954  32.503  55.330  1.00  0.00           C  
ATOM   2158  HE1 PHE   143      69.601  31.736  55.444  1.00  0.00           H  
ATOM   2159  CZ  PHE   143      68.435  33.184  56.426  1.00  0.00           C  
ATOM   2160  HZ  PHE   143      68.822  32.959  57.331  1.00  0.00           H  
ATOM   2161  CE2 PHE   143      67.400  34.150  56.388  1.00  0.00           C  
ATOM   2162  HE2 PHE   143      67.101  34.633  57.223  1.00  0.00           H  
ATOM   2163  CD2 PHE   143      66.996  34.604  55.128  1.00  0.00           C  
ATOM   2164  HD2 PHE   143      66.217  35.365  55.108  1.00  0.00           H  
ATOM   2165  C   PHE   143      65.198  35.321  51.108  1.00  0.00           C  
ATOM   2166  O   PHE   143      65.556  36.497  50.978  1.00  0.00           O  
ATOM   2167  N   LYS   144      64.477  34.649  50.151  1.00  0.00           N  
ATOM   2168  H   LYS   144      63.961  33.717  50.382  1.00  0.00           H  
ATOM   2169  CA  LYS   144      64.225  35.246  48.826  1.00  0.00           C  
ATOM   2170  HA  LYS   144      64.901  36.059  48.560  1.00  0.00           H  
ATOM   2171  CB  LYS   144      64.449  34.178  47.698  1.00  0.00           C  
ATOM   2172  HB2 LYS   144      63.832  33.308  47.923  1.00  0.00           H  
ATOM   2173  HB3 LYS   144      64.075  34.621  46.775  1.00  0.00           H  
ATOM   2174  CG  LYS   144      65.888  33.798  47.576  1.00  0.00           C  
ATOM   2175  HG2 LYS   144      66.197  33.188  48.425  1.00  0.00           H  
ATOM   2176  HG3 LYS   144      65.869  33.147  46.702  1.00  0.00           H  
ATOM   2177  CD  LYS   144      66.923  34.897  47.326  1.00  0.00           C  
ATOM   2178  HD2 LYS   144      67.127  35.378  48.282  1.00  0.00           H  
ATOM   2179  HD3 LYS   144      67.788  34.451  47.055  1.00  0.00           H  
ATOM   2180  CE  LYS   144      66.572  35.864  46.265  1.00  0.00           C  
ATOM   2181  HE2 LYS   144      65.902  35.485  45.493  1.00  0.00           H  
ATOM   2182  HE3 LYS   144      65.827  36.470  46.783  1.00  0.00           H  
ATOM   2183  NZ  LYS   144      67.702  36.741  45.812  1.00  0.00           N  
ATOM   2184  HZ1 LYS   144      67.447  37.359  44.951  1.00  0.00           H  
ATOM   2185  HZ2 LYS   144      68.075  37.405  46.592  1.00  0.00           H  
ATOM   2186  HZ3 LYS   144      68.580  36.230  45.418  1.00  0.00           H  
ATOM   2187  C   LYS   144      62.834  35.925  48.778  1.00  0.00           C  
ATOM   2188  O   LYS   144      62.702  36.803  47.948  1.00  0.00           O  
ATOM   2189  N   VAL   145      61.952  35.479  49.706  1.00  0.00           N  
ATOM   2190  H   VAL   145      62.219  34.661  50.375  1.00  0.00           H  
ATOM   2191  CA  VAL   145      60.823  36.397  50.116  1.00  0.00           C  
ATOM   2192  HA  VAL   145      60.245  36.755  49.264  1.00  0.00           H  
ATOM   2193  CB  VAL   145      59.846  35.706  51.114  1.00  0.00           C  
ATOM   2194  HB  VAL   145      60.485  35.427  51.952  1.00  0.00           H  
ATOM   2195  CG1 VAL   145      58.774  36.684  51.564  1.00  0.00           C  
ATOM   2196 HG11 VAL   145      57.897  36.157  51.941  1.00  0.00           H  
ATOM   2197 HG12 VAL   145      59.153  37.255  52.412  1.00  0.00           H  
ATOM   2198 HG13 VAL   145      58.542  37.511  50.893  1.00  0.00           H  
ATOM   2199  CG2 VAL   145      59.146  34.503  50.464  1.00  0.00           C  
ATOM   2200 HG21 VAL   145      58.532  34.879  49.646  1.00  0.00           H  
ATOM   2201 HG22 VAL   145      59.860  33.819  50.257  1.00  0.00           H  
ATOM   2202 HG23 VAL   145      58.483  33.985  51.157  1.00  0.00           H  
ATOM   2203  C   VAL   145      61.431  37.691  50.710  1.00  0.00           C  
ATOM   2204  O   VAL   145      61.100  38.784  50.290  1.00  0.00           O  
ATOM   2205  N   LEU   146      62.354  37.561  51.680  1.00  0.00           N  
ATOM   2206  H   LEU   146      62.440  36.663  52.292  1.00  0.00           H  
ATOM   2207  CA  LEU   146      62.985  38.735  52.326  1.00  0.00           C  
ATOM   2208  HA  LEU   146      62.222  39.197  52.954  1.00  0.00           H  
ATOM   2209  CB  LEU   146      64.042  38.255  53.290  1.00  0.00           C  
ATOM   2210  HB2 LEU   146      63.514  37.590  53.836  1.00  0.00           H  
ATOM   2211  HB3 LEU   146      64.846  37.732  52.773  1.00  0.00           H  
ATOM   2212  CG  LEU   146      64.586  39.328  54.323  1.00  0.00           C  
ATOM   2213  HG  LEU   146      65.137  40.114  53.807  1.00  0.00           H  
ATOM   2214  CD1 LEU   146      63.578  39.980  55.332  1.00  0.00           C  
ATOM   2215 HD11 LEU   146      63.998  40.313  56.281  1.00  0.00           H  
ATOM   2216 HD12 LEU   146      62.895  40.706  54.890  1.00  0.00           H  
ATOM   2217 HD13 LEU   146      62.979  39.231  55.648  1.00  0.00           H  
ATOM   2218  CD2 LEU   146      65.625  38.670  55.300  1.00  0.00           C  
ATOM   2219 HD21 LEU   146      66.208  39.509  55.681  1.00  0.00           H  
ATOM   2220 HD22 LEU   146      65.103  38.124  56.086  1.00  0.00           H  
ATOM   2221 HD23 LEU   146      66.377  38.087  54.769  1.00  0.00           H  
ATOM   2222  C   LEU   146      63.557  39.692  51.386  1.00  0.00           C  
ATOM   2223  O   LEU   146      63.423  40.911  51.490  1.00  0.00           O  
ATOM   2224  N   ALA   147      64.244  39.149  50.421  1.00  0.00           N  
ATOM   2225  H   ALA   147      64.406  38.152  50.394  1.00  0.00           H  
ATOM   2226  CA  ALA   147      65.054  39.823  49.387  1.00  0.00           C  
ATOM   2227  HA  ALA   147      65.674  40.475  49.845  1.00  0.00           H  
ATOM   2228  CB  ALA   147      65.967  38.855  48.551  1.00  0.00           C  
ATOM   2229  HB1 ALA   147      66.349  38.070  49.060  1.00  0.00           H  
ATOM   2230  HB2 ALA   147      65.373  38.280  47.840  1.00  0.00           H  
ATOM   2231  HB3 ALA   147      66.723  39.459  48.050  1.00  0.00           H  
ATOM   2232  C   ALA   147      64.144  40.698  48.445  1.00  0.00           C  
ATOM   2233  O   ALA   147      64.534  41.807  48.095  1.00  0.00           O  
ATOM   2234  N   ALA   148      62.980  40.125  48.134  1.00  0.00           N  
ATOM   2235  H   ALA   148      62.712  39.174  48.595  1.00  0.00           H  
ATOM   2236  CA  ALA   148      61.920  40.889  47.445  1.00  0.00           C  
ATOM   2237  HA  ALA   148      62.426  41.524  46.717  1.00  0.00           H  
ATOM   2238  CB  ALA   148      60.851  40.000  46.867  1.00  0.00           C  
ATOM   2239  HB1 ALA   148      60.667  39.237  47.623  1.00  0.00           H  
ATOM   2240  HB2 ALA   148      59.916  40.449  46.532  1.00  0.00           H  
ATOM   2241  HB3 ALA   148      61.297  39.543  46.084  1.00  0.00           H  
ATOM   2242  C   ALA   148      61.291  41.907  48.348  1.00  0.00           C  
ATOM   2243  O   ALA   148      61.156  43.031  47.858  1.00  0.00           O  
ATOM   2244  N   LYS   149      60.840  41.527  49.525  1.00  0.00           N  
ATOM   2245  H   LYS   149      60.896  40.478  49.818  1.00  0.00           H  
ATOM   2246  CA  LYS   149      60.178  42.415  50.524  1.00  0.00           C  
ATOM   2247  HA  LYS   149      59.280  42.890  50.128  1.00  0.00           H  
ATOM   2248  CB  LYS   149      59.593  41.488  51.623  1.00  0.00           C  
ATOM   2249  HB2 LYS   149      60.427  40.905  52.015  1.00  0.00           H  
ATOM   2250  HB3 LYS   149      59.304  41.997  52.542  1.00  0.00           H  
ATOM   2251  CG  LYS   149      58.415  40.492  51.228  1.00  0.00           C  
ATOM   2252  HG2 LYS   149      58.595  40.052  50.247  1.00  0.00           H  
ATOM   2253  HG3 LYS   149      58.566  39.656  51.911  1.00  0.00           H  
ATOM   2254  CD  LYS   149      57.028  41.084  51.171  1.00  0.00           C  
ATOM   2255  HD2 LYS   149      56.985  41.771  50.326  1.00  0.00           H  
ATOM   2256  HD3 LYS   149      56.405  40.377  50.807  1.00  0.00           H  
ATOM   2257  CE  LYS   149      56.559  41.585  52.539  1.00  0.00           C  
ATOM   2258  HE2 LYS   149      57.065  42.536  52.705  1.00  0.00           H  
ATOM   2259  HE3 LYS   149      55.502  41.849  52.549  1.00  0.00           H  
ATOM   2260  NZ  LYS   149      56.726  40.539  53.556  1.00  0.00           N  
ATOM   2261  HZ1 LYS   149      57.710  40.098  53.394  1.00  0.00           H  
ATOM   2262  HZ2 LYS   149      56.575  41.013  54.526  1.00  0.00           H  
ATOM   2263  HZ3 LYS   149      55.996  39.733  53.493  1.00  0.00           H  
ATOM   2264  C   LYS   149      61.062  43.527  51.048  1.00  0.00           C  
ATOM   2265  O   LYS   149      60.441  44.443  51.496  1.00  0.00           O  
ATOM   2266  N   VAL   150      62.435  43.496  50.973  1.00  0.00           N  
ATOM   2267  H   VAL   150      62.929  42.547  51.180  1.00  0.00           H  
ATOM   2268  CA  VAL   150      63.259  44.678  51.243  1.00  0.00           C  
ATOM   2269  HA  VAL   150      62.689  45.244  51.980  1.00  0.00           H  
ATOM   2270  CB  VAL   150      64.656  44.363  51.943  1.00  0.00           C  
ATOM   2271  HB  VAL   150      65.078  45.308  52.287  1.00  0.00           H  
ATOM   2272  CG1 VAL   150      64.527  43.589  53.267  1.00  0.00           C  
ATOM   2273 HG11 VAL   150      65.539  43.459  53.650  1.00  0.00           H  
ATOM   2274 HG12 VAL   150      63.895  44.096  53.996  1.00  0.00           H  
ATOM   2275 HG13 VAL   150      64.091  42.608  53.076  1.00  0.00           H  
ATOM   2276  CG2 VAL   150      65.647  43.643  50.960  1.00  0.00           C  
ATOM   2277 HG21 VAL   150      66.246  44.377  50.420  1.00  0.00           H  
ATOM   2278 HG22 VAL   150      66.290  43.093  51.511  1.00  0.00           H  
ATOM   2279 HG23 VAL   150      65.091  42.961  50.318  1.00  0.00           H  
ATOM   2280  C   VAL   150      63.509  45.481  49.982  1.00  0.00           C  
ATOM   2281  O   VAL   150      63.564  46.682  50.134  1.00  0.00           O  
ATOM   2282  N   LEU   151      63.562  44.890  48.807  1.00  0.00           N  
ATOM   2283  H   LEU   151      63.428  43.813  48.699  1.00  0.00           H  
ATOM   2284  CA  LEU   151      63.670  45.620  47.499  1.00  0.00           C  
ATOM   2285  HA  LEU   151      64.443  46.268  47.548  1.00  0.00           H  
ATOM   2286  CB  LEU   151      63.994  44.618  46.364  1.00  0.00           C  
ATOM   2287  HB2 LEU   151      64.833  43.946  46.548  1.00  0.00           H  
ATOM   2288  HB3 LEU   151      63.136  43.945  46.347  1.00  0.00           H  
ATOM   2289  CG  LEU   151      64.210  45.357  45.021  1.00  0.00           C  
ATOM   2290  HG  LEU   151      63.250  45.863  44.919  1.00  0.00           H  
ATOM   2291  CD1 LEU   151      65.340  46.324  44.960  1.00  0.00           C  
ATOM   2292 HD11 LEU   151      66.230  45.904  45.187  1.00  0.00           H  
ATOM   2293 HD12 LEU   151      65.356  46.667  44.010  1.00  0.00           H  
ATOM   2294 HD13 LEU   151      65.167  47.046  45.645  1.00  0.00           H  
ATOM   2295  CD2 LEU   151      64.384  44.236  44.026  1.00  0.00           C  
ATOM   2296 HD21 LEU   151      63.405  43.787  43.860  1.00  0.00           H  
ATOM   2297 HD22 LEU   151      64.987  44.645  43.215  1.00  0.00           H  
ATOM   2298 HD23 LEU   151      65.048  43.458  44.403  1.00  0.00           H  
ATOM   2299  C   LEU   151      62.373  46.473  47.332  1.00  0.00           C  
ATOM   2300  O   LEU   151      62.423  47.579  46.766  1.00  0.00           O  
ATOM   2301  N   ASN   152      61.254  45.986  47.901  1.00  0.00           N  
ATOM   2302  H   ASN   152      61.273  44.948  48.233  1.00  0.00           H  
ATOM   2303  CA  ASN   152      59.959  46.571  47.752  1.00  0.00           C  
ATOM   2304  HA  ASN   152      59.817  46.751  46.687  1.00  0.00           H  
ATOM   2305  CB  ASN   152      59.068  45.478  48.334  1.00  0.00           C  
ATOM   2306  HB2 ASN   152      59.186  44.550  47.773  1.00  0.00           H  
ATOM   2307  HB3 ASN   152      59.342  45.218  49.356  1.00  0.00           H  
ATOM   2308  CG  ASN   152      57.567  45.839  48.223  1.00  0.00           C  
ATOM   2309  OD1 ASN   152      57.068  46.018  47.133  1.00  0.00           O  
ATOM   2310  ND2 ASN   152      56.862  45.886  49.305  1.00  0.00           N  
ATOM   2311 HD21 ASN   152      57.289  45.658  50.281  1.00  0.00           H  
ATOM   2312 HD22 ASN   152      55.787  46.032  49.200  1.00  0.00           H  
ATOM   2313  C   ASN   152      59.774  47.844  48.605  1.00  0.00           C  
ATOM   2314  O   ASN   152      58.855  48.600  48.419  1.00  0.00           O  
ATOM   2315  N   LEU   153      60.725  48.096  49.511  1.00  0.00           N  
ATOM   2316  H   LEU   153      61.370  47.251  49.751  1.00  0.00           H  
ATOM   2317  CA  LEU   153      60.962  49.292  50.314  1.00  0.00           C  
ATOM   2318  HA  LEU   153      60.038  49.811  50.565  1.00  0.00           H  
ATOM   2319  CB  LEU   153      61.789  48.917  51.530  1.00  0.00           C  
ATOM   2320  HB2 LEU   153      62.668  48.503  51.035  1.00  0.00           H  
ATOM   2321  HB3 LEU   153      62.100  49.770  52.132  1.00  0.00           H  
ATOM   2322  CG  LEU   153      60.896  47.856  52.318  1.00  0.00           C  
ATOM   2323  HG  LEU   153      60.768  46.973  51.692  1.00  0.00           H  
ATOM   2324  CD1 LEU   153      61.436  47.404  53.684  1.00  0.00           C  
ATOM   2325 HD11 LEU   153      61.365  48.211  54.413  1.00  0.00           H  
ATOM   2326 HD12 LEU   153      60.791  46.672  54.171  1.00  0.00           H  
ATOM   2327 HD13 LEU   153      62.360  47.004  53.597  1.00  0.00           H  
ATOM   2328  CD2 LEU   153      59.458  48.258  52.650  1.00  0.00           C  
ATOM   2329 HD21 LEU   153      58.921  47.407  53.069  1.00  0.00           H  
ATOM   2330 HD22 LEU   153      59.565  49.119  53.310  1.00  0.00           H  
ATOM   2331 HD23 LEU   153      58.990  48.595  51.726  1.00  0.00           H  
ATOM   2332  C   LEU   153      61.814  50.370  49.560  1.00  0.00           C  
ATOM   2333  O   LEU   153      61.859  51.559  49.982  1.00  0.00           O  
ATOM   2334  N   VAL   154      62.496  50.016  48.430  1.00  0.00           N  
ATOM   2335  H   VAL   154      62.507  48.998  48.042  1.00  0.00           H  
ATOM   2336  CA  VAL   154      63.428  50.930  47.743  1.00  0.00           C  
ATOM   2337  HA  VAL   154      63.265  51.920  48.167  1.00  0.00           H  
ATOM   2338  CB  VAL   154      64.961  50.736  48.010  1.00  0.00           C  
ATOM   2339  HB  VAL   154      65.546  51.602  47.700  1.00  0.00           H  
ATOM   2340  CG1 VAL   154      65.187  50.653  49.520  1.00  0.00           C  
ATOM   2341 HG11 VAL   154      64.950  49.653  49.883  1.00  0.00           H  
ATOM   2342 HG12 VAL   154      66.240  50.856  49.714  1.00  0.00           H  
ATOM   2343 HG13 VAL   154      64.530  51.394  49.975  1.00  0.00           H  
ATOM   2344  CG2 VAL   154      65.563  49.482  47.305  1.00  0.00           C  
ATOM   2345 HG21 VAL   154      64.839  48.708  47.557  1.00  0.00           H  
ATOM   2346 HG22 VAL   154      65.663  49.713  46.327  1.00  0.00           H  
ATOM   2347 HG23 VAL   154      66.570  49.405  47.717  1.00  0.00           H  
ATOM   2348  C   VAL   154      63.064  51.124  46.270  1.00  0.00           C  
ATOM   2349  O   VAL   154      63.066  52.281  45.880  1.00  0.00           O  
ATOM   2350  N   LEU   155      62.794  50.130  45.490  1.00  0.00           N  
ATOM   2351  H   LEU   155      62.900  49.120  45.886  1.00  0.00           H  
ATOM   2352  CA  LEU   155      62.421  50.230  44.100  1.00  0.00           C  
ATOM   2353  HA  LEU   155      61.937  51.189  43.917  1.00  0.00           H  
ATOM   2354  CB  LEU   155      63.513  49.741  43.123  1.00  0.00           C  
ATOM   2355  HB2 LEU   155      63.866  48.741  43.378  1.00  0.00           H  
ATOM   2356  HB3 LEU   155      62.951  49.704  42.190  1.00  0.00           H  
ATOM   2357  CG  LEU   155      64.778  50.493  43.101  1.00  0.00           C  
ATOM   2358  HG  LEU   155      65.222  50.358  44.087  1.00  0.00           H  
ATOM   2359  CD1 LEU   155      65.821  49.884  42.120  1.00  0.00           C  
ATOM   2360 HD11 LEU   155      65.897  48.811  42.296  1.00  0.00           H  
ATOM   2361 HD12 LEU   155      65.458  50.077  41.111  1.00  0.00           H  
ATOM   2362 HD13 LEU   155      66.715  50.353  42.130  1.00  0.00           H  
ATOM   2363  CD2 LEU   155      64.594  51.986  42.747  1.00  0.00           C  
ATOM   2364 HD21 LEU   155      64.078  51.971  41.788  1.00  0.00           H  
ATOM   2365 HD22 LEU   155      64.098  52.588  43.509  1.00  0.00           H  
ATOM   2366 HD23 LEU   155      65.616  52.364  42.794  1.00  0.00           H  
ATOM   2367  C   LEU   155      61.187  49.309  44.000  1.00  0.00           C  
ATOM   2368  O   LEU   155      61.269  48.267  43.361  1.00  0.00           O  
ATOM   2369  N   PRO   156      59.933  49.680  44.476  1.00  0.00           N  
ATOM   2370  CD  PRO   156      59.616  50.877  45.214  1.00  0.00           C  
ATOM   2371  HD2 PRO   156      60.096  51.824  44.968  1.00  0.00           H  
ATOM   2372  HD3 PRO   156      59.813  50.667  46.183  1.00  0.00           H  
ATOM   2373  CG  PRO   156      58.137  51.098  45.195  1.00  0.00           C  
ATOM   2374  HG2 PRO   156      57.766  51.606  44.305  1.00  0.00           H  
ATOM   2375  HG3 PRO   156      57.794  51.718  46.024  1.00  0.00           H  
ATOM   2376  CB  PRO   156      57.668  49.661  45.218  1.00  0.00           C  
ATOM   2377  HB2 PRO   156      56.652  49.475  44.869  1.00  0.00           H  
ATOM   2378  HB3 PRO   156      57.665  49.417  46.198  1.00  0.00           H  
ATOM   2379  CA  PRO   156      58.722  48.807  44.428  1.00  0.00           C  
ATOM   2380  HA  PRO   156      58.940  47.924  44.868  1.00  0.00           H  
ATOM   2381  C   PRO   156      58.364  48.463  42.953  1.00  0.00           C  
ATOM   2382  O   PRO   156      57.784  47.410  42.838  1.00  0.00           O  
ATOM   2383  N   ASN   157      58.761  49.357  42.004  1.00  0.00           N  
ATOM   2384  H   ASN   157      59.561  50.072  42.194  1.00  0.00           H  
ATOM   2385  CA  ASN   157      58.308  49.166  40.629  1.00  0.00           C  
ATOM   2386  HA  ASN   157      57.455  48.495  40.522  1.00  0.00           H  
ATOM   2387  CB  ASN   157      57.722  50.552  40.208  1.00  0.00           C  
ATOM   2388  HB2 ASN   157      58.443  51.338  40.435  1.00  0.00           H  
ATOM   2389  HB3 ASN   157      57.556  50.333  39.153  1.00  0.00           H  
ATOM   2390  CG  ASN   157      56.392  50.956  40.786  1.00  0.00           C  
ATOM   2391  OD1 ASN   157      55.378  50.355  40.461  1.00  0.00           O  
ATOM   2392  ND2 ASN   157      56.422  52.047  41.590  1.00  0.00           N  
ATOM   2393 HD21 ASN   157      57.387  52.471  41.869  1.00  0.00           H  
ATOM   2394 HD22 ASN   157      55.513  52.392  42.081  1.00  0.00           H  
ATOM   2395  C   ASN   157      59.436  48.757  39.667  1.00  0.00           C  
ATOM   2396  O   ASN   157      59.214  48.891  38.443  1.00  0.00           O  
ATOM   2397  N   LEU   158      60.555  48.276  40.214  1.00  0.00           N  
ATOM   2398  H   LEU   158      60.624  48.290  41.301  1.00  0.00           H  
ATOM   2399  CA  LEU   158      61.600  47.635  39.377  1.00  0.00           C  
ATOM   2400  HA  LEU   158      61.857  48.359  38.605  1.00  0.00           H  
ATOM   2401  CB  LEU   158      62.836  47.248  40.254  1.00  0.00           C  
ATOM   2402  HB2 LEU   158      63.238  48.103  40.611  1.00  0.00           H  
ATOM   2403  HB3 LEU   158      62.449  46.598  41.038  1.00  0.00           H  
ATOM   2404  CG  LEU   158      63.932  46.471  39.460  1.00  0.00           C  
ATOM   2405  HG  LEU   158      63.679  45.448  39.179  1.00  0.00           H  
ATOM   2406  CD1 LEU   158      64.284  47.176  38.124  1.00  0.00           C  
ATOM   2407 HD11 LEU   158      63.478  47.076  37.398  1.00  0.00           H  
ATOM   2408 HD12 LEU   158      64.546  48.095  38.227  1.00  0.00           H  
ATOM   2409 HD13 LEU   158      65.031  46.648  37.697  1.00  0.00           H  
ATOM   2410  CD2 LEU   158      65.236  46.489  40.326  1.00  0.00           C  
ATOM   2411 HD21 LEU   158      65.446  47.413  40.863  1.00  0.00           H  
ATOM   2412 HD22 LEU   158      65.174  45.694  41.069  1.00  0.00           H  
ATOM   2413 HD23 LEU   158      66.102  46.458  39.665  1.00  0.00           H  
ATOM   2414  C   LEU   158      60.921  46.361  38.753  1.00  0.00           C  
ATOM   2415  O   LEU   158      60.526  45.456  39.464  1.00  0.00           O  
ATOM   2416  N   SER   159      60.982  46.278  37.426  1.00  0.00           N  
ATOM   2417  H   SER   159      61.447  47.029  36.786  1.00  0.00           H  
ATOM   2418  CA  SER   159      60.615  45.078  36.695  1.00  0.00           C  
ATOM   2419  HA  SER   159      59.661  44.662  37.017  1.00  0.00           H  
ATOM   2420  CB  SER   159      60.524  45.511  35.188  1.00  0.00           C  
ATOM   2421  HB2 SER   159      59.657  46.151  35.023  1.00  0.00           H  
ATOM   2422  HB3 SER   159      61.481  45.990  34.980  1.00  0.00           H  
ATOM   2423  OG  SER   159      60.333  44.384  34.273  1.00  0.00           O  
ATOM   2424  HG  SER   159      61.034  44.489  33.444  1.00  0.00           H  
ATOM   2425  C   SER   159      61.628  43.953  36.758  1.00  0.00           C  
ATOM   2426  O   SER   159      62.872  44.144  36.636  1.00  0.00           O  
ATOM   2427  N   LEU   160      61.160  42.722  36.762  1.00  0.00           N  
ATOM   2428  H   LEU   160      60.101  42.603  36.995  1.00  0.00           H  
ATOM   2429  CA  LEU   160      61.958  41.460  36.840  1.00  0.00           C  
ATOM   2430  HA  LEU   160      62.879  41.416  37.420  1.00  0.00           H  
ATOM   2431  CB  LEU   160      61.102  40.346  37.457  1.00  0.00           C  
ATOM   2432  HB2 LEU   160      60.736  40.760  38.397  1.00  0.00           H  
ATOM   2433  HB3 LEU   160      60.203  40.280  36.845  1.00  0.00           H  
ATOM   2434  CG  LEU   160      61.761  39.015  37.737  1.00  0.00           C  
ATOM   2435  HG  LEU   160      62.406  38.747  37.008  1.00  0.00           H  
ATOM   2436  CD1 LEU   160      62.650  39.085  39.054  1.00  0.00           C  
ATOM   2437 HD11 LEU   160      63.157  40.046  39.146  1.00  0.00           H  
ATOM   2438 HD12 LEU   160      62.041  38.899  39.938  1.00  0.00           H  
ATOM   2439 HD13 LEU   160      63.409  38.419  39.066  1.00  0.00           H  
ATOM   2440  CD2 LEU   160      60.614  38.037  38.109  1.00  0.00           C  
ATOM   2441 HD21 LEU   160      61.038  37.167  38.610  1.00  0.00           H  
ATOM   2442 HD22 LEU   160      59.889  38.501  38.778  1.00  0.00           H  
ATOM   2443 HD23 LEU   160      60.137  37.700  37.188  1.00  0.00           H  
ATOM   2444  C   LEU   160      62.418  41.023  35.394  1.00  0.00           C  
ATOM   2445  O   LEU   160      63.287  40.157  35.299  1.00  0.00           O  
ATOM   2446  N   GLY   161      61.849  41.597  34.346  1.00  0.00           N  
ATOM   2447  H   GLY   161      61.140  42.400  34.545  1.00  0.00           H  
ATOM   2448  CA  GLY   161      62.273  41.256  32.977  1.00  0.00           C  
ATOM   2449  HA2 GLY   161      62.582  42.177  32.483  1.00  0.00           H  
ATOM   2450  HA3 GLY   161      63.129  40.582  32.962  1.00  0.00           H  
ATOM   2451  C   GLY   161      61.096  40.539  32.288  1.00  0.00           C  
ATOM   2452  O   GLY   161      60.473  39.626  32.782  1.00  0.00           O  
ATOM   2453  N   PRO   162      60.839  40.789  31.013  1.00  0.00           N  
ATOM   2454  CD  PRO   162      61.561  41.717  30.139  1.00  0.00           C  
ATOM   2455  HD2 PRO   162      62.604  41.442  29.983  1.00  0.00           H  
ATOM   2456  HD3 PRO   162      61.542  42.698  30.614  1.00  0.00           H  
ATOM   2457  CG  PRO   162      60.812  41.745  28.820  1.00  0.00           C  
ATOM   2458  HG2 PRO   162      61.364  41.166  28.080  1.00  0.00           H  
ATOM   2459  HG3 PRO   162      60.756  42.774  28.464  1.00  0.00           H  
ATOM   2460  CB  PRO   162      59.460  41.169  29.061  1.00  0.00           C  
ATOM   2461  HB2 PRO   162      59.110  40.595  28.203  1.00  0.00           H  
ATOM   2462  HB3 PRO   162      58.787  42.002  29.264  1.00  0.00           H  
ATOM   2463  CA  PRO   162      59.653  40.298  30.261  1.00  0.00           C  
ATOM   2464  HA  PRO   162      58.742  40.265  30.859  1.00  0.00           H  
ATOM   2465  C   PRO   162      59.806  38.839  29.810  1.00  0.00           C  
ATOM   2466  O   PRO   162      60.829  38.508  29.136  1.00  0.00           O  
ATOM   2467  N   ILE   163      58.901  38.005  30.213  1.00  0.00           N  
ATOM   2468  H   ILE   163      58.054  38.365  30.798  1.00  0.00           H  
ATOM   2469  CA  ILE   163      58.956  36.639  29.780  1.00  0.00           C  
ATOM   2470  HA  ILE   163      59.918  36.253  30.116  1.00  0.00           H  
ATOM   2471  CB  ILE   163      57.747  35.856  30.443  1.00  0.00           C  
ATOM   2472  HB  ILE   163      57.673  36.159  31.350  1.00  0.00           H  
ATOM   2473  CG2 ILE   163      56.410  35.980  29.716  1.00  0.00           C  
ATOM   2474 HG21 ILE   163      55.705  35.610  30.337  1.00  0.00           H  
ATOM   2475 HG22 ILE   163      56.231  37.052  29.639  1.00  0.00           H  
ATOM   2476 HG23 ILE   163      56.534  35.402  28.800  1.00  0.00           H  
ATOM   2477  CG1 ILE   163      58.100  34.292  30.551  1.00  0.00           C  
ATOM   2478 HG12 ILE   163      58.039  33.869  29.548  1.00  0.00           H  
ATOM   2479 HG13 ILE   163      59.009  34.241  30.986  1.00  0.00           H  
ATOM   2480  CD1 ILE   163      57.082  33.508  31.385  1.00  0.00           C  
ATOM   2481 HD11 ILE   163      56.076  33.661  30.994  1.00  0.00           H  
ATOM   2482 HD12 ILE   163      57.271  32.435  31.404  1.00  0.00           H  
ATOM   2483 HD13 ILE   163      57.155  33.867  32.411  1.00  0.00           H  
ATOM   2484  C   ILE   163      58.855  36.565  28.194  1.00  0.00           C  
ATOM   2485  O   ILE   163      58.006  37.124  27.507  1.00  0.00           O  
ATOM   2486  N   ASP   164      59.652  35.590  27.646  1.00  0.00           N  
ATOM   2487  H   ASP   164      59.962  34.925  28.452  1.00  0.00           H  
ATOM   2488  CA  ASP   164      59.584  35.125  26.279  1.00  0.00           C  
ATOM   2489  HA  ASP   164      59.868  35.761  25.618  1.00  0.00           H  
ATOM   2490  CB  ASP   164      60.619  34.033  26.028  1.00  0.00           C  
ATOM   2491  HB2 ASP   164      61.534  34.246  26.400  1.00  0.00           H  
ATOM   2492  HB3 ASP   164      60.262  33.102  26.467  1.00  0.00           H  
ATOM   2493  CG  ASP   164      60.664  33.825  24.556  1.00  0.00           C  
ATOM   2494  OD1 ASP   164      59.719  33.150  24.031  1.00  0.00           O  
ATOM   2495  OD2 ASP   164      61.535  34.400  23.886  1.00  0.00           O  
ATOM   2496  C   ASP   164      58.118  34.575  26.025  1.00  0.00           C  
ATOM   2497  O   ASP   164      57.602  33.757  26.797  1.00  0.00           O  
ATOM   2498  N   SER   165      57.475  34.989  24.883  1.00  0.00           N  
ATOM   2499  H   SER   165      57.950  35.763  24.280  1.00  0.00           H  
ATOM   2500  CA  SER   165      56.010  34.785  24.831  1.00  0.00           C  
ATOM   2501  HA  SER   165      55.534  34.963  25.795  1.00  0.00           H  
ATOM   2502  CB  SER   165      55.381  35.799  23.967  1.00  0.00           C  
ATOM   2503  HB2 SER   165      55.724  35.640  23.030  1.00  0.00           H  
ATOM   2504  HB3 SER   165      54.308  35.745  24.148  1.00  0.00           H  
ATOM   2505  OG  SER   165      55.944  37.108  24.268  1.00  0.00           O  
ATOM   2506  HG  SER   165      55.440  37.893  23.703  1.00  0.00           H  
ATOM   2507  C   SER   165      55.688  33.390  24.334  1.00  0.00           C  
ATOM   2508  O   SER   165      54.562  32.929  24.425  1.00  0.00           O  
ATOM   2509  N   SER   166      56.608  32.704  23.728  1.00  0.00           N  
ATOM   2510  H   SER   166      57.642  33.024  23.856  1.00  0.00           H  
ATOM   2511  CA  SER   166      56.409  31.429  23.142  1.00  0.00           C  
ATOM   2512  HA  SER   166      55.636  31.429  22.373  1.00  0.00           H  
ATOM   2513  CB  SER   166      57.696  31.047  22.361  1.00  0.00           C  
ATOM   2514  HB2 SER   166      57.480  30.094  21.877  1.00  0.00           H  
ATOM   2515  HB3 SER   166      57.807  31.823  21.604  1.00  0.00           H  
ATOM   2516  OG  SER   166      58.805  30.891  23.184  1.00  0.00           O  
ATOM   2517  HG  SER   166      59.351  31.815  23.379  1.00  0.00           H  
ATOM   2518  C   SER   166      56.129  30.428  24.285  1.00  0.00           C  
ATOM   2519  O   SER   166      55.462  29.443  24.040  1.00  0.00           O  
ATOM   2520  N   VAL   167      56.495  30.672  25.562  1.00  0.00           N  
ATOM   2521  H   VAL   167      57.008  31.559  25.933  1.00  0.00           H  
ATOM   2522  CA  VAL   167      56.211  29.684  26.640  1.00  0.00           C  
ATOM   2523  HA  VAL   167      56.347  28.714  26.163  1.00  0.00           H  
ATOM   2524  CB  VAL   167      57.099  29.788  27.913  1.00  0.00           C  
ATOM   2525  HB  VAL   167      56.628  29.137  28.650  1.00  0.00           H  
ATOM   2526  CG1 VAL   167      58.442  29.148  27.510  1.00  0.00           C  
ATOM   2527 HG11 VAL   167      59.157  29.250  28.326  1.00  0.00           H  
ATOM   2528 HG12 VAL   167      58.312  28.113  27.194  1.00  0.00           H  
ATOM   2529 HG13 VAL   167      58.873  29.761  26.719  1.00  0.00           H  
ATOM   2530  CG2 VAL   167      57.370  31.127  28.551  1.00  0.00           C  
ATOM   2531 HG21 VAL   167      57.676  30.944  29.581  1.00  0.00           H  
ATOM   2532 HG22 VAL   167      58.163  31.627  28.174  1.00  0.00           H  
ATOM   2533 HG23 VAL   167      56.475  31.744  28.472  1.00  0.00           H  
ATOM   2534  C   VAL   167      54.708  29.859  27.073  1.00  0.00           C  
ATOM   2535  O   VAL   167      54.277  29.099  27.947  1.00  0.00           O  
ATOM   2536  N   LEU   168      53.959  30.822  26.445  1.00  0.00           N  
ATOM   2537  H   LEU   168      54.402  31.584  25.950  1.00  0.00           H  
ATOM   2538  CA  LEU   168      52.553  30.878  26.740  1.00  0.00           C  
ATOM   2539  HA  LEU   168      52.322  30.651  27.697  1.00  0.00           H  
ATOM   2540  CB  LEU   168      52.015  32.317  26.388  1.00  0.00           C  
ATOM   2541  HB2 LEU   168      52.313  32.393  25.426  1.00  0.00           H  
ATOM   2542  HB3 LEU   168      50.934  32.182  26.410  1.00  0.00           H  
ATOM   2543  CG  LEU   168      52.492  33.500  27.264  1.00  0.00           C  
ATOM   2544  HG  LEU   168      53.552  33.376  27.487  1.00  0.00           H  
ATOM   2545  CD1 LEU   168      52.238  34.772  26.467  1.00  0.00           C  
ATOM   2546 HD11 LEU   168      52.671  35.585  27.050  1.00  0.00           H  
ATOM   2547 HD12 LEU   168      52.576  34.779  25.569  1.00  0.00           H  
ATOM   2548 HD13 LEU   168      51.247  34.933  26.577  1.00  0.00           H  
ATOM   2549  CD2 LEU   168      51.741  33.430  28.553  1.00  0.00           C  
ATOM   2550 HD21 LEU   168      51.797  32.393  28.886  1.00  0.00           H  
ATOM   2551 HD22 LEU   168      52.295  33.991  29.306  1.00  0.00           H  
ATOM   2552 HD23 LEU   168      50.812  34.000  28.538  1.00  0.00           H  
ATOM   2553  C   LEU   168      51.791  29.819  25.938  1.00  0.00           C  
ATOM   2554  O   LEU   168      50.797  29.216  26.425  1.00  0.00           O  
ATOM   2555  N   SER   169      52.136  29.644  24.616  1.00  0.00           N  
ATOM   2556  H   SER   169      52.903  30.340  24.275  1.00  0.00           H  
ATOM   2557  CA  SER   169      51.368  28.821  23.631  1.00  0.00           C  
ATOM   2558  HA  SER   169      51.025  27.968  24.217  1.00  0.00           H  
ATOM   2559  CB  SER   169      50.187  29.604  23.149  1.00  0.00           C  
ATOM   2560  HB2 SER   169      49.501  29.631  23.889  1.00  0.00           H  
ATOM   2561  HB3 SER   169      50.439  30.580  23.100  1.00  0.00           H  
ATOM   2562  OG  SER   169      49.724  29.142  21.843  1.00  0.00           O  
ATOM   2563  HG  SER   169      48.823  29.549  21.635  1.00  0.00           H  
ATOM   2564  C   SER   169      52.270  28.431  22.494  1.00  0.00           C  
ATOM   2565  O   SER   169      53.085  29.220  21.954  1.00  0.00           O  
ATOM   2566  N   ARG   170      52.009  27.207  22.116  1.00  0.00           N  
ATOM   2567  H   ARG   170      51.454  26.591  22.693  1.00  0.00           H  
ATOM   2568  CA  ARG   170      52.683  26.590  20.918  1.00  0.00           C  
ATOM   2569  HA  ARG   170      53.661  26.827  21.002  1.00  0.00           H  
ATOM   2570  CB  ARG   170      52.553  25.053  21.015  1.00  0.00           C  
ATOM   2571  HB2 ARG   170      51.526  24.805  21.285  1.00  0.00           H  
ATOM   2572  HB3 ARG   170      52.898  24.660  20.058  1.00  0.00           H  
ATOM   2573  CG  ARG   170      53.424  24.451  22.148  1.00  0.00           C  
ATOM   2574  HG2 ARG   170      54.459  24.693  21.905  1.00  0.00           H  
ATOM   2575  HG3 ARG   170      53.170  24.881  23.026  1.00  0.00           H  
ATOM   2576  CD  ARG   170      53.315  22.915  22.201  1.00  0.00           C  
ATOM   2577  HD2 ARG   170      53.590  22.484  21.330  1.00  0.00           H  
ATOM   2578  HD3 ARG   170      53.879  22.629  22.989  1.00  0.00           H  
ATOM   2579  NE  ARG   170      51.882  22.594  22.444  1.00  0.00           N  
ATOM   2580  HE  ARG   170      51.253  23.471  22.594  1.00  0.00           H  
ATOM   2581  CZ  ARG   170      51.310  21.446  22.289  1.00  0.00           C  
ATOM   2582  NH1 ARG   170      51.839  20.247  22.012  1.00  0.00           N  
ATOM   2583 HH11 ARG   170      52.846  20.190  21.599  1.00  0.00           H  
ATOM   2584 HH12 ARG   170      51.224  19.378  21.778  1.00  0.00           H  
ATOM   2585  NH2 ARG   170      49.992  21.482  22.235  1.00  0.00           N  
ATOM   2586 HH21 ARG   170      49.504  22.445  22.382  1.00  0.00           H  
ATOM   2587 HH22 ARG   170      49.417  20.566  22.097  1.00  0.00           H  
ATOM   2588  C   ARG   170      52.195  27.046  19.524  1.00  0.00           C  
ATOM   2589  O   ARG   170      52.801  26.684  18.513  1.00  0.00           O  
ATOM   2590  N   ASN   171      51.209  27.870  19.557  1.00  0.00           N  
ATOM   2591  H   ASN   171      50.899  28.284  20.516  1.00  0.00           H  
ATOM   2592  CA  ASN   171      50.481  28.427  18.340  1.00  0.00           C  
ATOM   2593  HA  ASN   171      50.657  27.743  17.510  1.00  0.00           H  
ATOM   2594  CB  ASN   171      48.998  28.419  18.782  1.00  0.00           C  
ATOM   2595  HB2 ASN   171      48.856  27.486  19.327  1.00  0.00           H  
ATOM   2596  HB3 ASN   171      48.778  29.210  19.499  1.00  0.00           H  
ATOM   2597  CG  ASN   171      48.113  28.588  17.555  1.00  0.00           C  
ATOM   2598  OD1 ASN   171      48.342  29.388  16.670  1.00  0.00           O  
ATOM   2599  ND2 ASN   171      46.973  27.908  17.490  1.00  0.00           N  
ATOM   2600 HD21 ASN   171      46.382  28.060  16.686  1.00  0.00           H  
ATOM   2601 HD22 ASN   171      46.542  27.461  18.287  1.00  0.00           H  
ATOM   2602  C   ASN   171      51.117  29.856  18.077  1.00  0.00           C  
ATOM   2603  O   ASN   171      50.760  30.874  18.685  1.00  0.00           O  
ATOM   2604  N   LYS   172      52.132  29.944  17.249  1.00  0.00           N  
ATOM   2605  H   LYS   172      52.550  29.169  16.754  1.00  0.00           H  
ATOM   2606  CA  LYS   172      52.814  31.200  16.842  1.00  0.00           C  
ATOM   2607  HA  LYS   172      53.337  31.579  17.721  1.00  0.00           H  
ATOM   2608  CB  LYS   172      53.897  30.781  15.771  1.00  0.00           C  
ATOM   2609  HB2 LYS   172      54.586  30.015  16.128  1.00  0.00           H  
ATOM   2610  HB3 LYS   172      53.420  30.275  14.932  1.00  0.00           H  
ATOM   2611  CG  LYS   172      54.777  31.869  15.146  1.00  0.00           C  
ATOM   2612  HG2 LYS   172      55.423  31.319  14.462  1.00  0.00           H  
ATOM   2613  HG3 LYS   172      54.415  32.681  14.515  1.00  0.00           H  
ATOM   2614  CD  LYS   172      55.703  32.481  16.268  1.00  0.00           C  
ATOM   2615  HD2 LYS   172      55.176  32.963  16.908  1.00  0.00           H  
ATOM   2616  HD3 LYS   172      56.154  31.747  16.795  1.00  0.00           H  
ATOM   2617  CE  LYS   172      56.698  33.544  15.703  1.00  0.00           C  
ATOM   2618  HE2 LYS   172      57.218  33.852  16.610  1.00  0.00           H  
ATOM   2619  HE3 LYS   172      57.438  33.035  15.085  1.00  0.00           H  
ATOM   2620  NZ  LYS   172      56.136  34.704  15.034  1.00  0.00           N  
ATOM   2621  HZ1 LYS   172      55.184  35.057  15.430  1.00  0.00           H  
ATOM   2622  HZ2 LYS   172      56.871  35.507  15.092  1.00  0.00           H  
ATOM   2623  HZ3 LYS   172      55.973  34.539  13.969  1.00  0.00           H  
ATOM   2624  C   LYS   172      51.965  32.353  16.369  1.00  0.00           C  
ATOM   2625  O   LYS   172      52.132  33.525  16.736  1.00  0.00           O  
ATOM   2626  N   THR   173      51.011  32.046  15.528  1.00  0.00           N  
ATOM   2627  H   THR   173      50.992  30.992  15.253  1.00  0.00           H  
ATOM   2628  CA  THR   173      49.953  32.997  15.058  1.00  0.00           C  
ATOM   2629  HA  THR   173      50.327  33.716  14.456  1.00  0.00           H  
ATOM   2630  CB  THR   173      48.892  32.145  14.255  1.00  0.00           C  
ATOM   2631  HB  THR   173      48.693  31.215  14.787  1.00  0.00           H  
ATOM   2632  CG2 THR   173      47.574  32.907  13.908  1.00  0.00           C  
ATOM   2633 HG21 THR   173      46.805  32.251  13.501  1.00  0.00           H  
ATOM   2634 HG22 THR   173      47.081  33.174  14.843  1.00  0.00           H  
ATOM   2635 HG23 THR   173      47.850  33.709  13.223  1.00  0.00           H  
ATOM   2636  OG1 THR   173      49.556  31.855  13.069  1.00  0.00           O  
ATOM   2637  HG1 THR   173      50.496  31.337  13.257  1.00  0.00           H  
ATOM   2638  C   THR   173      49.374  33.664  16.307  1.00  0.00           C  
ATOM   2639  O   THR   173      49.367  34.865  16.434  1.00  0.00           O  
ATOM   2640  N   GLU   174      48.966  32.849  17.346  1.00  0.00           N  
ATOM   2641  H   GLU   174      49.357  31.843  17.498  1.00  0.00           H  
ATOM   2642  CA  GLU   174      48.305  33.345  18.498  1.00  0.00           C  
ATOM   2643  HA  GLU   174      47.479  33.950  18.124  1.00  0.00           H  
ATOM   2644  CB  GLU   174      47.672  32.199  19.299  1.00  0.00           C  
ATOM   2645  HB2 GLU   174      48.437  31.425  19.237  1.00  0.00           H  
ATOM   2646  HB3 GLU   174      47.440  32.409  20.343  1.00  0.00           H  
ATOM   2647  CG  GLU   174      46.497  31.616  18.542  1.00  0.00           C  
ATOM   2648  HG2 GLU   174      46.726  31.717  17.481  1.00  0.00           H  
ATOM   2649  HG3 GLU   174      46.335  30.554  18.726  1.00  0.00           H  
ATOM   2650  CD  GLU   174      45.205  32.397  18.650  1.00  0.00           C  
ATOM   2651  OE1 GLU   174      45.109  33.394  19.447  1.00  0.00           O  
ATOM   2652  OE2 GLU   174      44.180  32.013  18.078  1.00  0.00           O  
ATOM   2653  C   GLU   174      49.283  34.213  19.401  1.00  0.00           C  
ATOM   2654  O   GLU   174      48.853  35.199  19.920  1.00  0.00           O  
ATOM   2655  N   VAL   175      50.467  33.733  19.633  1.00  0.00           N  
ATOM   2656  H   VAL   175      50.763  32.895  19.001  1.00  0.00           H  
ATOM   2657  CA  VAL   175      51.534  34.456  20.421  1.00  0.00           C  
ATOM   2658  HA  VAL   175      51.266  34.725  21.443  1.00  0.00           H  
ATOM   2659  CB  VAL   175      52.787  33.518  20.524  1.00  0.00           C  
ATOM   2660  HB  VAL   175      53.073  33.173  19.530  1.00  0.00           H  
ATOM   2661  CG1 VAL   175      54.035  34.209  21.032  1.00  0.00           C  
ATOM   2662 HG11 VAL   175      54.798  33.548  21.000  1.00  0.00           H  
ATOM   2663 HG12 VAL   175      54.306  35.019  20.356  1.00  0.00           H  
ATOM   2664 HG13 VAL   175      53.855  34.626  22.023  1.00  0.00           H  
ATOM   2665  CG2 VAL   175      52.401  32.319  21.425  1.00  0.00           C  
ATOM   2666 HG21 VAL   175      53.298  31.704  21.499  1.00  0.00           H  
ATOM   2667 HG22 VAL   175      52.244  32.639  22.370  1.00  0.00           H  
ATOM   2668 HG23 VAL   175      51.501  31.794  21.109  1.00  0.00           H  
ATOM   2669  C   VAL   175      51.934  35.759  19.779  1.00  0.00           C  
ATOM   2670  O   VAL   175      52.227  36.759  20.415  1.00  0.00           O  
ATOM   2671  N   ASP   176      51.788  35.944  18.447  1.00  0.00           N  
ATOM   2672  H   ASP   176      51.834  35.078  17.786  1.00  0.00           H  
ATOM   2673  CA  ASP   176      51.907  37.261  17.748  1.00  0.00           C  
ATOM   2674  HA  ASP   176      52.681  37.963  18.060  1.00  0.00           H  
ATOM   2675  CB  ASP   176      52.152  37.030  16.239  1.00  0.00           C  
ATOM   2676  HB2 ASP   176      51.240  36.625  15.801  1.00  0.00           H  
ATOM   2677  HB3 ASP   176      52.328  37.997  15.769  1.00  0.00           H  
ATOM   2678  CG  ASP   176      53.462  36.260  15.944  1.00  0.00           C  
ATOM   2679  OD1 ASP   176      53.535  35.821  14.744  1.00  0.00           O  
ATOM   2680  OD2 ASP   176      54.479  36.159  16.733  1.00  0.00           O  
ATOM   2681  C   ASP   176      50.632  38.165  17.893  1.00  0.00           C  
ATOM   2682  O   ASP   176      50.725  39.348  17.814  1.00  0.00           O  
ATOM   2683  N   ILE   177      49.478  37.608  18.248  1.00  0.00           N  
ATOM   2684  H   ILE   177      49.409  36.546  18.485  1.00  0.00           H  
ATOM   2685  CA  ILE   177      48.249  38.316  18.634  1.00  0.00           C  
ATOM   2686  HA  ILE   177      48.226  39.223  18.030  1.00  0.00           H  
ATOM   2687  CB  ILE   177      47.002  37.427  18.385  1.00  0.00           C  
ATOM   2688  HB  ILE   177      47.323  36.506  18.848  1.00  0.00           H  
ATOM   2689  CG2 ILE   177      45.791  38.048  18.932  1.00  0.00           C  
ATOM   2690 HG21 ILE   177      45.654  38.990  18.421  1.00  0.00           H  
ATOM   2691 HG22 ILE   177      45.010  37.523  18.744  1.00  0.00           H  
ATOM   2692 HG23 ILE   177      45.697  38.202  19.997  1.00  0.00           H  
ATOM   2693  CG1 ILE   177      46.717  37.011  16.950  1.00  0.00           C  
ATOM   2694 HG12 ILE   177      46.420  37.917  16.443  1.00  0.00           H  
ATOM   2695 HG13 ILE   177      47.558  36.630  16.541  1.00  0.00           H  
ATOM   2696  CD1 ILE   177      45.588  35.986  16.763  1.00  0.00           C  
ATOM   2697 HD11 ILE   177      44.581  36.388  16.648  1.00  0.00           H  
ATOM   2698 HD12 ILE   177      45.812  35.469  15.830  1.00  0.00           H  
ATOM   2699 HD13 ILE   177      45.617  35.242  17.559  1.00  0.00           H  
ATOM   2700  C   ILE   177      48.356  38.810  20.035  1.00  0.00           C  
ATOM   2701  O   ILE   177      47.948  39.967  20.311  1.00  0.00           O  
ATOM   2702  N   TYR   178      48.980  38.005  20.860  1.00  0.00           N  
ATOM   2703  H   TYR   178      49.277  37.138  20.572  1.00  0.00           H  
ATOM   2704  CA  TYR   178      49.361  38.404  22.271  1.00  0.00           C  
ATOM   2705  HA  TYR   178      48.553  38.788  22.740  1.00  0.00           H  
ATOM   2706  CB  TYR   178      49.973  37.199  22.998  1.00  0.00           C  
ATOM   2707  HB2 TYR   178      49.147  36.488  23.030  1.00  0.00           H  
ATOM   2708  HB3 TYR   178      50.816  36.785  22.445  1.00  0.00           H  
ATOM   2709  CG  TYR   178      50.323  37.543  24.497  1.00  0.00           C  
ATOM   2710  CD1 TYR   178      49.356  37.447  25.483  1.00  0.00           C  
ATOM   2711  HD1 TYR   178      48.405  37.012  25.177  1.00  0.00           H  
ATOM   2712  CE1 TYR   178      49.677  37.741  26.865  1.00  0.00           C  
ATOM   2713  HE1 TYR   178      48.940  37.724  27.556  1.00  0.00           H  
ATOM   2714  CZ  TYR   178      50.990  38.061  27.206  1.00  0.00           C  
ATOM   2715  OH  TYR   178      51.270  38.361  28.485  1.00  0.00           O  
ATOM   2716  HH  TYR   178      50.478  38.074  29.042  1.00  0.00           H  
ATOM   2717  CE2 TYR   178      51.961  38.264  26.188  1.00  0.00           C  
ATOM   2718  HE2 TYR   178      52.903  38.517  26.448  1.00  0.00           H  
ATOM   2719  CD2 TYR   178      51.612  37.995  24.846  1.00  0.00           C  
ATOM   2720  HD2 TYR   178      52.385  38.292  24.137  1.00  0.00           H  
ATOM   2721  C   TYR   178      50.437  39.525  22.258  1.00  0.00           C  
ATOM   2722  O   TYR   178      50.281  40.549  22.912  1.00  0.00           O  
ATOM   2723  N   ASN   179      51.391  39.329  21.387  1.00  0.00           N  
ATOM   2724  H   ASN   179      51.601  38.346  20.966  1.00  0.00           H  
ATOM   2725  CA  ASN   179      52.410  40.372  21.292  1.00  0.00           C  
ATOM   2726  HA  ASN   179      52.756  40.668  22.282  1.00  0.00           H  
ATOM   2727  CB  ASN   179      53.656  39.784  20.526  1.00  0.00           C  
ATOM   2728  HB2 ASN   179      53.436  39.420  19.609  1.00  0.00           H  
ATOM   2729  HB3 ASN   179      54.149  40.743  20.366  1.00  0.00           H  
ATOM   2730  CG  ASN   179      54.623  38.809  21.285  1.00  0.00           C  
ATOM   2731  OD1 ASN   179      54.697  38.976  22.520  1.00  0.00           O  
ATOM   2732  ND2 ASN   179      55.365  38.023  20.550  1.00  0.00           N  
ATOM   2733 HD21 ASN   179      56.118  37.405  21.041  1.00  0.00           H  
ATOM   2734 HD22 ASN   179      55.268  38.011  19.465  1.00  0.00           H  
ATOM   2735  C   ASN   179      51.880  41.693  20.595  1.00  0.00           C  
ATOM   2736  O   ASN   179      52.578  42.756  20.602  1.00  0.00           O  
ATOM   2737  N   SER   180      50.658  41.713  19.932  1.00  0.00           N  
ATOM   2738  H   SER   180      50.108  40.774  19.994  1.00  0.00           H  
ATOM   2739  CA  SER   180      50.084  42.903  19.300  1.00  0.00           C  
ATOM   2740  HA  SER   180      50.786  43.726  19.440  1.00  0.00           H  
ATOM   2741  CB  SER   180      50.157  42.687  17.826  1.00  0.00           C  
ATOM   2742  HB2 SER   180      49.842  43.553  17.245  1.00  0.00           H  
ATOM   2743  HB3 SER   180      51.108  42.561  17.510  1.00  0.00           H  
ATOM   2744  OG  SER   180      49.411  41.638  17.440  1.00  0.00           O  
ATOM   2745  HG  SER   180      49.906  40.713  17.735  1.00  0.00           H  
ATOM   2746  C   SER   180      48.771  43.471  19.903  1.00  0.00           C  
ATOM   2747  O   SER   180      48.131  44.320  19.220  1.00  0.00           O  
ATOM   2748  N   ASP   181      48.380  43.008  21.116  1.00  0.00           N  
ATOM   2749  H   ASP   181      48.957  42.305  21.717  1.00  0.00           H  
ATOM   2750  CA  ASP   181      47.123  43.364  21.806  1.00  0.00           C  
ATOM   2751  HA  ASP   181      46.376  43.572  21.040  1.00  0.00           H  
ATOM   2752  CB  ASP   181      46.701  42.136  22.594  1.00  0.00           C  
ATOM   2753  HB2 ASP   181      46.507  41.337  21.878  1.00  0.00           H  
ATOM   2754  HB3 ASP   181      47.420  41.743  23.313  1.00  0.00           H  
ATOM   2755  CG  ASP   181      45.365  42.344  23.341  1.00  0.00           C  
ATOM   2756  OD1 ASP   181      44.651  41.360  23.485  1.00  0.00           O  
ATOM   2757  OD2 ASP   181      44.975  43.507  23.609  1.00  0.00           O  
ATOM   2758  C   ASP   181      47.425  44.553  22.734  1.00  0.00           C  
ATOM   2759  O   ASP   181      48.219  44.448  23.678  1.00  0.00           O  
ATOM   2760  N   PRO   182      46.843  45.730  22.496  1.00  0.00           N  
ATOM   2761  CD  PRO   182      45.976  46.065  21.382  1.00  0.00           C  
ATOM   2762  HD2 PRO   182      45.208  45.293  21.345  1.00  0.00           H  
ATOM   2763  HD3 PRO   182      46.606  46.051  20.492  1.00  0.00           H  
ATOM   2764  CG  PRO   182      45.544  47.500  21.685  1.00  0.00           C  
ATOM   2765  HG2 PRO   182      44.870  47.526  22.541  1.00  0.00           H  
ATOM   2766  HG3 PRO   182      45.240  47.981  20.755  1.00  0.00           H  
ATOM   2767  CB  PRO   182      46.786  48.199  22.359  1.00  0.00           C  
ATOM   2768  HB2 PRO   182      46.514  49.078  22.943  1.00  0.00           H  
ATOM   2769  HB3 PRO   182      47.490  48.381  21.547  1.00  0.00           H  
ATOM   2770  CA  PRO   182      47.235  46.973  23.220  1.00  0.00           C  
ATOM   2771  HA  PRO   182      48.308  47.137  23.322  1.00  0.00           H  
ATOM   2772  C   PRO   182      46.676  46.995  24.671  1.00  0.00           C  
ATOM   2773  O   PRO   182      47.225  47.844  25.391  1.00  0.00           O  
ATOM   2774  N   LEU   183      45.896  46.004  25.071  1.00  0.00           N  
ATOM   2775  H   LEU   183      45.683  45.088  24.520  1.00  0.00           H  
ATOM   2776  CA  LEU   183      45.242  45.915  26.412  1.00  0.00           C  
ATOM   2777  HA  LEU   183      45.256  46.924  26.823  1.00  0.00           H  
ATOM   2778  CB  LEU   183      43.725  45.494  26.311  1.00  0.00           C  
ATOM   2779  HB2 LEU   183      43.733  44.653  25.617  1.00  0.00           H  
ATOM   2780  HB3 LEU   183      43.323  45.283  27.302  1.00  0.00           H  
ATOM   2781  CG  LEU   183      42.875  46.648  25.623  1.00  0.00           C  
ATOM   2782  HG  LEU   183      43.337  46.839  24.654  1.00  0.00           H  
ATOM   2783  CD1 LEU   183      41.470  46.108  25.385  1.00  0.00           C  
ATOM   2784 HD11 LEU   183      40.963  46.880  24.806  1.00  0.00           H  
ATOM   2785 HD12 LEU   183      41.491  45.189  24.798  1.00  0.00           H  
ATOM   2786 HD13 LEU   183      40.931  45.992  26.230  1.00  0.00           H  
ATOM   2787  CD2 LEU   183      42.837  47.923  26.478  1.00  0.00           C  
ATOM   2788 HD21 LEU   183      43.794  48.424  26.618  1.00  0.00           H  
ATOM   2789 HD22 LEU   183      42.098  48.622  26.085  1.00  0.00           H  
ATOM   2790 HD23 LEU   183      42.352  47.607  27.402  1.00  0.00           H  
ATOM   2791  C   LEU   183      46.012  44.885  27.287  1.00  0.00           C  
ATOM   2792  O   LEU   183      45.615  44.576  28.444  1.00  0.00           O  
ATOM   2793  N   ILE   184      47.105  44.342  26.730  1.00  0.00           N  
ATOM   2794  H   ILE   184      47.444  44.656  25.832  1.00  0.00           H  
ATOM   2795  CA  ILE   184      47.913  43.335  27.400  1.00  0.00           C  
ATOM   2796  HA  ILE   184      47.453  42.864  28.165  1.00  0.00           H  
ATOM   2797  CB  ILE   184      48.290  42.144  26.376  1.00  0.00           C  
ATOM   2798  HB  ILE   184      48.559  42.461  25.455  1.00  0.00           H  
ATOM   2799  CG2 ILE   184      49.328  41.123  26.998  1.00  0.00           C  
ATOM   2800 HG21 ILE   184      50.032  41.595  27.683  1.00  0.00           H  
ATOM   2801 HG22 ILE   184      48.796  40.409  27.627  1.00  0.00           H  
ATOM   2802 HG23 ILE   184      49.783  40.660  26.122  1.00  0.00           H  
ATOM   2803  CG1 ILE   184      46.961  41.366  26.012  1.00  0.00           C  
ATOM   2804 HG12 ILE   184      46.248  41.304  27.141  1.00  0.00           H  
ATOM   2805 HG13 ILE   184      46.395  41.876  25.349  1.00  0.00           H  
ATOM   2806  CD1 ILE   184      47.138  39.991  25.387  1.00  0.00           C  
ATOM   2807 HD11 ILE   184      47.393  39.316  26.204  1.00  0.00           H  
ATOM   2808 HD12 ILE   184      46.137  39.743  25.034  1.00  0.00           H  
ATOM   2809 HD13 ILE   184      47.847  39.992  24.559  1.00  0.00           H  
ATOM   2810  C   ILE   184      49.119  44.051  28.036  1.00  0.00           C  
ATOM   2811  O   ILE   184      49.923  44.609  27.297  1.00  0.00           O  
ATOM   2812  N   CYS   185      49.259  43.871  29.343  1.00  0.00           N  
ATOM   2813  H   CYS   185      48.594  43.176  29.856  1.00  0.00           H  
ATOM   2814  CA  CYS   185      50.494  44.383  30.055  1.00  0.00           C  
ATOM   2815  HA  CYS   185      50.672  45.335  29.555  1.00  0.00           H  
ATOM   2816  CB  CYS   185      50.199  44.609  31.572  1.00  0.00           C  
ATOM   2817  HB2 CYS   185      49.918  43.696  31.899  1.00  0.00           H  
ATOM   2818  HB3 CYS   185      50.966  45.061  32.050  1.00  0.00           H  
ATOM   2819  SG  CYS   185      48.837  45.756  31.743  1.00  0.00           S  
ATOM   2820  HG  CYS   185      48.265  45.012  32.117  1.00  0.00           H  
ATOM   2821  C   CYS   185      51.667  43.408  29.950  1.00  0.00           C  
ATOM   2822  O   CYS   185      51.697  42.340  30.619  1.00  0.00           O  
ATOM   2823  N   ARG   186      52.606  43.693  29.018  1.00  0.00           N  
ATOM   2824  H   ARG   186      52.307  44.478  28.323  1.00  0.00           H  
ATOM   2825  CA  ARG   186      53.688  42.761  28.631  1.00  0.00           C  
ATOM   2826  HA  ARG   186      53.360  41.770  28.943  1.00  0.00           H  
ATOM   2827  CB  ARG   186      53.801  42.591  27.080  1.00  0.00           C  
ATOM   2828  HB2 ARG   186      53.965  43.442  26.561  1.00  0.00           H  
ATOM   2829  HB3 ARG   186      54.695  41.972  27.008  1.00  0.00           H  
ATOM   2830  CG  ARG   186      52.696  41.791  26.433  1.00  0.00           C  
ATOM   2831  HG2 ARG   186      52.486  40.931  27.069  1.00  0.00           H  
ATOM   2832  HG3 ARG   186      51.811  42.426  26.384  1.00  0.00           H  
ATOM   2833  CD  ARG   186      53.170  41.227  25.099  1.00  0.00           C  
ATOM   2834  HD2 ARG   186      53.940  40.457  25.117  1.00  0.00           H  
ATOM   2835  HD3 ARG   186      52.382  40.707  24.741  1.00  0.00           H  
ATOM   2836  NE  ARG   186      53.528  42.304  24.071  1.00  0.00           N  
ATOM   2837  HE  ARG   186      52.753  43.061  23.956  1.00  0.00           H  
ATOM   2838  CZ  ARG   186      54.662  42.561  23.503  1.00  0.00           C  
ATOM   2839  NH1 ARG   186      55.536  41.574  23.229  1.00  0.00           N  
ATOM   2840 HH11 ARG   186      55.280  40.520  23.329  1.00  0.00           H  
ATOM   2841 HH12 ARG   186      56.607  41.731  23.096  1.00  0.00           H  
ATOM   2842  NH2 ARG   186      54.945  43.799  23.168  1.00  0.00           N  
ATOM   2843 HH21 ARG   186      54.150  44.537  23.273  1.00  0.00           H  
ATOM   2844 HH22 ARG   186      55.922  44.137  22.824  1.00  0.00           H  
ATOM   2845  C   ARG   186      55.075  43.128  29.133  1.00  0.00           C  
ATOM   2846  O   ARG   186      55.966  42.394  28.790  1.00  0.00           O  
ATOM   2847  N   ALA   187      55.105  44.205  29.912  1.00  0.00           N  
ATOM   2848  H   ALA   187      54.177  44.763  30.041  1.00  0.00           H  
ATOM   2849  CA  ALA   187      56.185  44.417  30.834  1.00  0.00           C  
ATOM   2850  HA  ALA   187      57.077  44.363  30.210  1.00  0.00           H  
ATOM   2851  CB  ALA   187      56.045  45.830  31.492  1.00  0.00           C  
ATOM   2852  HB1 ALA   187      56.996  46.002  31.997  1.00  0.00           H  
ATOM   2853  HB2 ALA   187      55.942  46.680  30.818  1.00  0.00           H  
ATOM   2854  HB3 ALA   187      55.305  45.878  32.177  1.00  0.00           H  
ATOM   2855  C   ALA   187      56.239  43.346  31.943  1.00  0.00           C  
ATOM   2856  O   ALA   187      55.299  42.611  32.210  1.00  0.00           O  
ATOM   2857  N   GLY   188      57.433  43.100  32.466  1.00  0.00           N  
ATOM   2858  H   GLY   188      58.322  43.627  32.120  1.00  0.00           H  
ATOM   2859  CA  GLY   188      57.666  41.978  33.352  1.00  0.00           C  
ATOM   2860  HA2 GLY   188      57.301  41.019  32.984  1.00  0.00           H  
ATOM   2861  HA3 GLY   188      58.749  41.866  33.383  1.00  0.00           H  
ATOM   2862  C   GLY   188      57.034  42.371  34.704  1.00  0.00           C  
ATOM   2863  O   GLY   188      56.656  43.480  35.023  1.00  0.00           O  
ATOM   2864  N   LEU   189      57.052  41.407  35.644  1.00  0.00           N  
ATOM   2865  H   LEU   189      57.635  40.540  35.333  1.00  0.00           H  
ATOM   2866  CA  LEU   189      56.594  41.469  37.061  1.00  0.00           C  
ATOM   2867  HA  LEU   189      55.535  41.727  37.033  1.00  0.00           H  
ATOM   2868  CB  LEU   189      56.800  40.036  37.671  1.00  0.00           C  
ATOM   2869  HB2 LEU   189      56.233  39.273  37.139  1.00  0.00           H  
ATOM   2870  HB3 LEU   189      57.839  39.707  37.667  1.00  0.00           H  
ATOM   2871  CG  LEU   189      56.227  39.938  39.097  1.00  0.00           C  
ATOM   2872  HG  LEU   189      56.779  40.559  39.672  1.00  0.00           H  
ATOM   2873  CD1 LEU   189      54.686  40.153  39.227  1.00  0.00           C  
ATOM   2874 HD11 LEU   189      54.461  40.225  40.209  1.00  0.00           H  
ATOM   2875 HD12 LEU   189      54.490  40.954  38.643  1.00  0.00           H  
ATOM   2876 HD13 LEU   189      54.226  39.326  38.875  1.00  0.00           H  
ATOM   2877  CD2 LEU   189      56.543  38.586  39.715  1.00  0.00           C  
ATOM   2878 HD21 LEU   189      56.306  37.725  39.090  1.00  0.00           H  
ATOM   2879 HD22 LEU   189      57.631  38.627  39.777  1.00  0.00           H  
ATOM   2880 HD23 LEU   189      55.952  38.481  40.625  1.00  0.00           H  
ATOM   2881  C   LEU   189      57.387  42.568  37.819  1.00  0.00           C  
ATOM   2882  O   LEU   189      58.621  42.546  37.776  1.00  0.00           O  
ATOM   2883  N   LYS   190      56.656  43.471  38.482  1.00  0.00           N  
ATOM   2884  H   LYS   190      55.575  43.378  38.374  1.00  0.00           H  
ATOM   2885  CA  LYS   190      57.116  44.429  39.473  1.00  0.00           C  
ATOM   2886  HA  LYS   190      58.131  44.746  39.232  1.00  0.00           H  
ATOM   2887  CB  LYS   190      56.289  45.651  39.398  1.00  0.00           C  
ATOM   2888  HB2 LYS   190      55.246  45.334  39.402  1.00  0.00           H  
ATOM   2889  HB3 LYS   190      56.416  46.351  40.223  1.00  0.00           H  
ATOM   2890  CG  LYS   190      56.396  46.323  38.033  1.00  0.00           C  
ATOM   2891  HG2 LYS   190      57.437  46.513  37.772  1.00  0.00           H  
ATOM   2892  HG3 LYS   190      56.125  45.611  37.253  1.00  0.00           H  
ATOM   2893  CD  LYS   190      55.687  47.656  37.864  1.00  0.00           C  
ATOM   2894  HD2 LYS   190      55.864  48.194  38.795  1.00  0.00           H  
ATOM   2895  HD3 LYS   190      56.097  48.146  37.081  1.00  0.00           H  
ATOM   2896  CE  LYS   190      54.192  47.665  37.744  1.00  0.00           C  
ATOM   2897  HE2 LYS   190      53.680  46.986  38.426  1.00  0.00           H  
ATOM   2898  HE3 LYS   190      53.898  48.693  37.954  1.00  0.00           H  
ATOM   2899  NZ  LYS   190      53.771  47.359  36.333  1.00  0.00           N  
ATOM   2900  HZ1 LYS   190      53.978  48.196  35.667  1.00  0.00           H  
ATOM   2901  HZ2 LYS   190      54.254  46.493  35.879  1.00  0.00           H  
ATOM   2902  HZ3 LYS   190      52.705  47.139  36.279  1.00  0.00           H  
ATOM   2903  C   LYS   190      57.122  43.693  40.856  1.00  0.00           C  
ATOM   2904  O   LYS   190      56.287  42.809  41.131  1.00  0.00           O  
ATOM   2905  N   VAL   191      58.004  44.159  41.761  1.00  0.00           N  
ATOM   2906  H   VAL   191      58.425  45.151  41.694  1.00  0.00           H  
ATOM   2907  CA  VAL   191      58.213  43.489  42.986  1.00  0.00           C  
ATOM   2908  HA  VAL   191      58.295  42.453  42.691  1.00  0.00           H  
ATOM   2909  CB  VAL   191      59.547  43.746  43.691  1.00  0.00           C  
ATOM   2910  HB  VAL   191      60.231  43.889  42.962  1.00  0.00           H  
ATOM   2911  CG1 VAL   191      59.620  44.957  44.656  1.00  0.00           C  
ATOM   2912 HG11 VAL   191      58.939  44.855  45.501  1.00  0.00           H  
ATOM   2913 HG12 VAL   191      60.605  44.933  45.122  1.00  0.00           H  
ATOM   2914 HG13 VAL   191      59.460  45.863  44.072  1.00  0.00           H  
ATOM   2915  CG2 VAL   191      59.968  42.523  44.495  1.00  0.00           C  
ATOM   2916 HG21 VAL   191      60.044  41.511  43.625  1.00  0.00           H  
ATOM   2917 HG22 VAL   191      60.906  42.637  44.851  1.00  0.00           H  
ATOM   2918 HG23 VAL   191      59.378  42.335  45.393  1.00  0.00           H  
ATOM   2919  C   VAL   191      56.973  43.723  43.926  1.00  0.00           C  
ATOM   2920  O   VAL   191      56.444  42.721  44.424  1.00  0.00           O  
ATOM   2921  N   CYS   192      56.412  44.932  43.944  1.00  0.00           N  
ATOM   2922  H   CYS   192      56.936  45.785  43.512  1.00  0.00           H  
ATOM   2923  CA  CYS   192      55.153  45.184  44.662  1.00  0.00           C  
ATOM   2924  HA  CYS   192      55.289  44.973  45.723  1.00  0.00           H  
ATOM   2925  CB  CYS   192      54.809  46.667  44.442  1.00  0.00           C  
ATOM   2926  HB2 CYS   192      53.923  46.959  44.986  1.00  0.00           H  
ATOM   2927  HB3 CYS   192      55.581  47.320  44.824  1.00  0.00           H  
ATOM   2928  SG  CYS   192      54.595  47.038  42.701  1.00  0.00           S  
ATOM   2929  HG  CYS   192      55.623  46.846  42.430  1.00  0.00           H  
ATOM   2930  C   CYS   192      53.966  44.289  44.209  1.00  0.00           C  
ATOM   2931  O   CYS   192      52.970  44.244  44.859  1.00  0.00           O  
ATOM   2932  N   PHE   193      54.054  43.579  43.060  1.00  0.00           N  
ATOM   2933  H   PHE   193      54.982  43.728  42.508  1.00  0.00           H  
ATOM   2934  CA  PHE   193      52.897  42.815  42.498  1.00  0.00           C  
ATOM   2935  HA  PHE   193      52.000  42.957  43.100  1.00  0.00           H  
ATOM   2936  CB  PHE   193      52.765  43.088  41.002  1.00  0.00           C  
ATOM   2937  HB2 PHE   193      52.770  44.164  40.824  1.00  0.00           H  
ATOM   2938  HB3 PHE   193      53.595  42.657  40.443  1.00  0.00           H  
ATOM   2939  CG  PHE   193      51.385  42.581  40.512  1.00  0.00           C  
ATOM   2940  CD1 PHE   193      50.223  43.035  41.122  1.00  0.00           C  
ATOM   2941  HD1 PHE   193      50.241  43.722  41.861  1.00  0.00           H  
ATOM   2942  CE1 PHE   193      48.989  42.668  40.557  1.00  0.00           C  
ATOM   2943  HE1 PHE   193      48.088  43.061  41.028  1.00  0.00           H  
ATOM   2944  CZ  PHE   193      48.879  41.729  39.500  1.00  0.00           C  
ATOM   2945  HZ  PHE   193      47.904  41.303  39.267  1.00  0.00           H  
ATOM   2946  CE2 PHE   193      50.061  41.115  39.018  1.00  0.00           C  
ATOM   2947  HE2 PHE   193      50.027  40.411  38.295  1.00  0.00           H  
ATOM   2948  CD2 PHE   193      51.299  41.588  39.475  1.00  0.00           C  
ATOM   2949  HD2 PHE   193      52.188  41.039  39.165  1.00  0.00           H  
ATOM   2950  C   PHE   193      53.196  41.335  42.768  1.00  0.00           C  
ATOM   2951  O   PHE   193      52.326  40.501  43.100  1.00  0.00           O  
ATOM   2952  N   GLY   194      54.468  40.922  42.630  1.00  0.00           N  
ATOM   2953  H   GLY   194      55.149  41.673  42.230  1.00  0.00           H  
ATOM   2954  CA  GLY   194      55.007  39.574  42.885  1.00  0.00           C  
ATOM   2955  HA2 GLY   194      54.509  38.849  42.241  1.00  0.00           H  
ATOM   2956  HA3 GLY   194      56.075  39.454  42.705  1.00  0.00           H  
ATOM   2957  C   GLY   194      54.696  39.103  44.294  1.00  0.00           C  
ATOM   2958  O   GLY   194      54.278  37.963  44.459  1.00  0.00           O  
ATOM   2959  N   ILE   195      54.870  40.016  45.256  1.00  0.00           N  
ATOM   2960  H   ILE   195      55.336  40.954  44.955  1.00  0.00           H  
ATOM   2961  CA  ILE   195      54.571  39.705  46.694  1.00  0.00           C  
ATOM   2962  HA  ILE   195      55.087  38.816  47.056  1.00  0.00           H  
ATOM   2963  CB  ILE   195      55.084  40.840  47.622  1.00  0.00           C  
ATOM   2964  HB  ILE   195      54.793  40.624  48.650  1.00  0.00           H  
ATOM   2965  CG2 ILE   195      56.696  40.933  47.487  1.00  0.00           C  
ATOM   2966 HG21 ILE   195      57.097  39.921  47.546  1.00  0.00           H  
ATOM   2967 HG22 ILE   195      56.868  41.289  46.471  1.00  0.00           H  
ATOM   2968 HG23 ILE   195      57.121  41.535  48.177  1.00  0.00           H  
ATOM   2969  CG1 ILE   195      54.303  42.168  47.290  1.00  0.00           C  
ATOM   2970 HG12 ILE   195      54.504  42.493  46.355  1.00  0.00           H  
ATOM   2971 HG13 ILE   195      53.307  42.051  47.413  1.00  0.00           H  
ATOM   2972  CD1 ILE   195      54.651  43.346  48.243  1.00  0.00           C  
ATOM   2973 HD11 ILE   195      54.672  43.015  49.281  1.00  0.00           H  
ATOM   2974 HD12 ILE   195      55.650  43.734  48.046  1.00  0.00           H  
ATOM   2975 HD13 ILE   195      53.921  44.124  48.017  1.00  0.00           H  
ATOM   2976  C   ILE   195      53.077  39.419  46.839  1.00  0.00           C  
ATOM   2977  O   ILE   195      52.699  38.784  47.879  1.00  0.00           O  
ATOM   2978  N   GLN   196      52.270  39.889  45.880  1.00  0.00           N  
ATOM   2979  H   GLN   196      52.834  40.396  45.097  1.00  0.00           H  
ATOM   2980  CA  GLN   196      50.731  39.727  45.900  1.00  0.00           C  
ATOM   2981  HA  GLN   196      50.481  39.680  46.960  1.00  0.00           H  
ATOM   2982  CB  GLN   196      50.074  40.988  45.341  1.00  0.00           C  
ATOM   2983  HB2 GLN   196      50.349  41.177  44.303  1.00  0.00           H  
ATOM   2984  HB3 GLN   196      48.999  40.831  45.429  1.00  0.00           H  
ATOM   2985  CG  GLN   196      50.503  42.221  46.177  1.00  0.00           C  
ATOM   2986  HG2 GLN   196      51.589  42.313  46.191  1.00  0.00           H  
ATOM   2987  HG3 GLN   196      50.186  43.061  45.560  1.00  0.00           H  
ATOM   2988  CD  GLN   196      49.882  42.372  47.638  1.00  0.00           C  
ATOM   2989  OE1 GLN   196      48.947  41.675  48.007  1.00  0.00           O  
ATOM   2990  NE2 GLN   196      50.391  43.244  48.401  1.00  0.00           N  
ATOM   2991 HE21 GLN   196      49.848  43.365  49.338  1.00  0.00           H  
ATOM   2992 HE22 GLN   196      51.061  43.922  48.067  1.00  0.00           H  
ATOM   2993  C   GLN   196      50.310  38.455  45.160  1.00  0.00           C  
ATOM   2994  O   GLN   196      49.457  37.795  45.683  1.00  0.00           O  
ATOM   2995  N   LEU   197      51.048  38.060  44.114  1.00  0.00           N  
ATOM   2996  H   LEU   197      51.844  38.657  43.669  1.00  0.00           H  
ATOM   2997  CA  LEU   197      50.791  36.694  43.586  1.00  0.00           C  
ATOM   2998  HA  LEU   197      49.715  36.649  43.417  1.00  0.00           H  
ATOM   2999  CB  LEU   197      51.504  36.420  42.206  1.00  0.00           C  
ATOM   3000  HB2 LEU   197      52.579  36.555  42.327  1.00  0.00           H  
ATOM   3001  HB3 LEU   197      51.300  35.397  41.891  1.00  0.00           H  
ATOM   3002  CG  LEU   197      50.972  37.420  41.141  1.00  0.00           C  
ATOM   3003  HG  LEU   197      50.722  38.355  41.641  1.00  0.00           H  
ATOM   3004  CD1 LEU   197      52.090  37.704  40.141  1.00  0.00           C  
ATOM   3005 HD11 LEU   197      51.650  38.186  39.268  1.00  0.00           H  
ATOM   3006 HD12 LEU   197      52.889  38.254  40.637  1.00  0.00           H  
ATOM   3007 HD13 LEU   197      52.474  36.812  39.862  1.00  0.00           H  
ATOM   3008  CD2 LEU   197      49.767  36.905  40.383  1.00  0.00           C  
ATOM   3009 HD21 LEU   197      49.388  37.648  39.681  1.00  0.00           H  
ATOM   3010 HD22 LEU   197      50.021  35.966  39.891  1.00  0.00           H  
ATOM   3011 HD23 LEU   197      49.048  36.646  41.161  1.00  0.00           H  
ATOM   3012  C   LEU   197      51.189  35.521  44.606  1.00  0.00           C  
ATOM   3013  O   LEU   197      50.567  34.535  44.702  1.00  0.00           O  
ATOM   3014  N   LEU   198      52.148  35.869  45.478  1.00  0.00           N  
ATOM   3015  H   LEU   198      52.708  36.783  45.276  1.00  0.00           H  
ATOM   3016  CA  LEU   198      52.567  34.850  46.487  1.00  0.00           C  
ATOM   3017  HA  LEU   198      52.572  33.942  46.045  1.00  0.00           H  
ATOM   3018  CB  LEU   198      54.056  35.127  46.959  1.00  0.00           C  
ATOM   3019  HB2 LEU   198      54.654  34.922  46.072  1.00  0.00           H  
ATOM   3020  HB3 LEU   198      54.226  36.132  47.347  1.00  0.00           H  
ATOM   3021  CG  LEU   198      54.436  34.298  48.219  1.00  0.00           C  
ATOM   3022  HG  LEU   198      53.761  34.518  49.046  1.00  0.00           H  
ATOM   3023  CD1 LEU   198      54.452  32.774  48.106  1.00  0.00           C  
ATOM   3024 HD11 LEU   198      53.532  32.459  47.832  1.00  0.00           H  
ATOM   3025 HD12 LEU   198      55.094  32.553  47.358  1.00  0.00           H  
ATOM   3026 HD13 LEU   198      54.692  32.386  49.007  1.00  0.00           H  
ATOM   3027  CD2 LEU   198      55.860  34.670  48.568  1.00  0.00           C  
ATOM   3028 HD21 LEU   198      56.103  34.341  49.579  1.00  0.00           H  
ATOM   3029 HD22 LEU   198      56.601  34.373  47.826  1.00  0.00           H  
ATOM   3030 HD23 LEU   198      55.916  35.759  48.563  1.00  0.00           H  
ATOM   3031  C   LEU   198      51.599  34.930  47.675  1.00  0.00           C  
ATOM   3032  O   LEU   198      51.264  33.857  48.281  1.00  0.00           O  
ATOM   3033  N   ASN   199      51.120  36.144  48.010  1.00  0.00           N  
ATOM   3034  H   ASN   199      51.341  37.021  47.402  1.00  0.00           H  
ATOM   3035  CA  ASN   199      50.042  36.322  49.010  1.00  0.00           C  
ATOM   3036  HA  ASN   199      50.442  35.985  49.966  1.00  0.00           H  
ATOM   3037  CB  ASN   199      49.794  37.868  49.074  1.00  0.00           C  
ATOM   3038  HB2 ASN   199      50.481  38.303  49.673  1.00  0.00           H  
ATOM   3039  HB3 ASN   199      49.666  38.282  48.073  1.00  0.00           H  
ATOM   3040  CG  ASN   199      48.431  38.267  49.755  1.00  0.00           C  
ATOM   3041  OD1 ASN   199      47.796  37.415  50.370  1.00  0.00           O  
ATOM   3042  ND2 ASN   199      47.928  39.490  49.601  1.00  0.00           N  
ATOM   3043 HD21 ASN   199      47.035  39.794  50.146  1.00  0.00           H  
ATOM   3044 HD22 ASN   199      48.515  40.275  49.123  1.00  0.00           H  
ATOM   3045  C   ASN   199      48.792  35.437  48.712  1.00  0.00           C  
ATOM   3046  O   ASN   199      48.411  34.597  49.550  1.00  0.00           O  
ATOM   3047  N   ALA   200      48.313  35.579  47.483  1.00  0.00           N  
ATOM   3048  H   ALA   200      48.747  36.411  46.928  1.00  0.00           H  
ATOM   3049  CA  ALA   200      47.207  34.865  46.798  1.00  0.00           C  
ATOM   3050  HA  ALA   200      46.277  35.151  47.291  1.00  0.00           H  
ATOM   3051  CB  ALA   200      47.120  35.347  45.357  1.00  0.00           C  
ATOM   3052  HB1 ALA   200      46.215  34.866  44.984  1.00  0.00           H  
ATOM   3053  HB2 ALA   200      47.050  36.433  45.297  1.00  0.00           H  
ATOM   3054  HB3 ALA   200      48.003  35.102  44.767  1.00  0.00           H  
ATOM   3055  C   ALA   200      47.359  33.341  46.862  1.00  0.00           C  
ATOM   3056  O   ALA   200      46.514  32.748  47.564  1.00  0.00           O  
ATOM   3057  N   VAL   201      48.516  32.799  46.387  1.00  0.00           N  
ATOM   3058  H   VAL   201      49.124  33.444  45.903  1.00  0.00           H  
ATOM   3059  CA  VAL   201      48.916  31.378  46.529  1.00  0.00           C  
ATOM   3060  HA  VAL   201      48.278  30.796  46.006  1.00  0.00           H  
ATOM   3061  CB  VAL   201      50.305  31.056  45.947  1.00  0.00           C  
ATOM   3062  HB  VAL   201      50.955  31.689  46.392  1.00  0.00           H  
ATOM   3063  CG1 VAL   201      50.850  29.677  46.369  1.00  0.00           C  
ATOM   3064 HG11 VAL   201      51.788  29.555  45.827  1.00  0.00           H  
ATOM   3065 HG12 VAL   201      50.956  29.589  47.450  1.00  0.00           H  
ATOM   3066 HG13 VAL   201      50.204  28.936  45.898  1.00  0.00           H  
ATOM   3067  CG2 VAL   201      50.276  31.228  44.351  1.00  0.00           C  
ATOM   3068 HG21 VAL   201      49.772  32.027  44.180  1.00  0.00           H  
ATOM   3069 HG22 VAL   201      51.157  31.225  43.858  1.00  0.00           H  
ATOM   3070 HG23 VAL   201      49.646  30.541  43.785  1.00  0.00           H  
ATOM   3071  C   VAL   201      48.836  30.912  48.015  1.00  0.00           C  
ATOM   3072  O   VAL   201      48.447  29.728  48.277  1.00  0.00           O  
ATOM   3073  N   SER   202      49.248  31.687  48.984  1.00  0.00           N  
ATOM   3074  H   SER   202      49.424  32.720  48.685  1.00  0.00           H  
ATOM   3075  CA  SER   202      49.304  31.218  50.323  1.00  0.00           C  
ATOM   3076  HA  SER   202      49.639  30.182  50.370  1.00  0.00           H  
ATOM   3077  CB  SER   202      50.306  31.998  51.129  1.00  0.00           C  
ATOM   3078  HB2 SER   202      49.975  32.947  51.235  1.00  0.00           H  
ATOM   3079  HB3 SER   202      50.324  31.511  52.014  1.00  0.00           H  
ATOM   3080  OG  SER   202      51.612  31.933  50.413  1.00  0.00           O  
ATOM   3081  HG  SER   202      51.540  32.681  49.737  1.00  0.00           H  
ATOM   3082  C   SER   202      47.885  31.290  50.979  1.00  0.00           C  
ATOM   3083  O   SER   202      47.603  30.383  51.744  1.00  0.00           O  
ATOM   3084  N   ARG   203      46.956  32.087  50.407  1.00  0.00           N  
ATOM   3085  H   ARG   203      47.307  32.808  49.669  1.00  0.00           H  
ATOM   3086  CA  ARG   203      45.496  31.859  50.679  1.00  0.00           C  
ATOM   3087  HA  ARG   203      45.402  31.525  51.712  1.00  0.00           H  
ATOM   3088  CB  ARG   203      44.784  33.201  50.544  1.00  0.00           C  
ATOM   3089  HB2 ARG   203      44.784  33.613  49.535  1.00  0.00           H  
ATOM   3090  HB3 ARG   203      43.724  33.149  50.792  1.00  0.00           H  
ATOM   3091  CG  ARG   203      45.335  34.256  51.536  1.00  0.00           C  
ATOM   3092  HG2 ARG   203      46.417  34.364  51.464  1.00  0.00           H  
ATOM   3093  HG3 ARG   203      45.060  35.283  51.294  1.00  0.00           H  
ATOM   3094  CD  ARG   203      44.993  34.043  53.023  1.00  0.00           C  
ATOM   3095  HD2 ARG   203      45.422  33.102  53.370  1.00  0.00           H  
ATOM   3096  HD3 ARG   203      45.458  34.833  53.446  1.00  0.00           H  
ATOM   3097  NE  ARG   203      43.541  34.012  53.335  1.00  0.00           N  
ATOM   3098  HE  ARG   203      43.035  33.046  53.330  1.00  0.00           H  
ATOM   3099  CZ  ARG   203      42.724  35.001  53.537  1.00  0.00           C  
ATOM   3100  NH1 ARG   203      43.143  36.244  53.552  1.00  0.00           N  
ATOM   3101 HH11 ARG   203      44.175  36.508  53.325  1.00  0.00           H  
ATOM   3102 HH12 ARG   203      42.443  37.077  53.628  1.00  0.00           H  
ATOM   3103  NH2 ARG   203      41.415  34.844  53.658  1.00  0.00           N  
ATOM   3104 HH21 ARG   203      41.012  33.841  53.519  1.00  0.00           H  
ATOM   3105 HH22 ARG   203      40.867  35.785  53.604  1.00  0.00           H  
ATOM   3106  C   ARG   203      44.876  30.706  49.930  1.00  0.00           C  
ATOM   3107  O   ARG   203      44.083  29.962  50.513  1.00  0.00           O  
ATOM   3108  N   VAL   204      45.322  30.428  48.709  1.00  0.00           N  
ATOM   3109  H   VAL   204      45.986  31.107  48.365  1.00  0.00           H  
ATOM   3110  CA  VAL   204      44.752  29.318  47.895  1.00  0.00           C  
ATOM   3111  HA  VAL   204      43.760  29.450  47.753  1.00  0.00           H  
ATOM   3112  CB  VAL   204      45.442  29.212  46.507  1.00  0.00           C  
ATOM   3113  HB  VAL   204      46.493  29.424  46.705  1.00  0.00           H  
ATOM   3114  CG1 VAL   204      45.298  27.854  45.774  1.00  0.00           C  
ATOM   3115 HG11 VAL   204      45.714  27.891  44.767  1.00  0.00           H  
ATOM   3116 HG12 VAL   204      45.855  27.084  46.308  1.00  0.00           H  
ATOM   3117 HG13 VAL   204      44.251  27.575  45.653  1.00  0.00           H  
ATOM   3118  CG2 VAL   204      44.774  30.112  45.438  1.00  0.00           C  
ATOM   3119 HG21 VAL   204      45.393  30.218  44.547  1.00  0.00           H  
ATOM   3120 HG22 VAL   204      43.855  29.884  45.087  1.00  0.00           H  
ATOM   3121 HG23 VAL   204      44.702  31.141  45.792  1.00  0.00           H  
ATOM   3122  C   VAL   204      44.954  28.041  48.650  1.00  0.00           C  
ATOM   3123  O   VAL   204      44.007  27.310  48.946  1.00  0.00           O  
ATOM   3124  N   GLU   205      46.179  27.739  48.977  1.00  0.00           N  
ATOM   3125  H   GLU   205      46.901  28.533  48.785  1.00  0.00           H  
ATOM   3126  CA  GLU   205      46.575  26.607  49.789  1.00  0.00           C  
ATOM   3127  HA  GLU   205      46.364  25.662  49.288  1.00  0.00           H  
ATOM   3128  CB  GLU   205      48.087  26.677  49.995  1.00  0.00           C  
ATOM   3129  HB2 GLU   205      48.549  26.739  49.099  1.00  0.00           H  
ATOM   3130  HB3 GLU   205      48.257  27.466  50.602  1.00  0.00           H  
ATOM   3131  CG  GLU   205      48.778  25.388  50.586  1.00  0.00           C  
ATOM   3132  HG2 GLU   205      48.616  24.556  50.036  1.00  0.00           H  
ATOM   3133  HG3 GLU   205      49.736  25.684  50.464  1.00  0.00           H  
ATOM   3134  CD  GLU   205      48.601  25.121  52.074  1.00  0.00           C  
ATOM   3135  OE1 GLU   205      48.764  26.103  52.814  1.00  0.00           O  
ATOM   3136  OE2 GLU   205      48.144  24.025  52.485  1.00  0.00           O  
ATOM   3137  C   GLU   205      45.738  26.455  51.074  1.00  0.00           C  
ATOM   3138  O   GLU   205      45.248  25.389  51.347  1.00  0.00           O  
ATOM   3139  N   ARG   206      45.605  27.516  51.933  1.00  0.00           N  
ATOM   3140  H   ARG   206      46.185  28.373  51.590  1.00  0.00           H  
ATOM   3141  CA  ARG   206      44.805  27.505  53.197  1.00  0.00           C  
ATOM   3142  HA  ARG   206      45.155  26.728  53.877  1.00  0.00           H  
ATOM   3143  CB  ARG   206      45.069  28.711  54.069  1.00  0.00           C  
ATOM   3144  HB2 ARG   206      44.709  29.589  53.722  1.00  0.00           H  
ATOM   3145  HB3 ARG   206      44.562  28.524  55.016  1.00  0.00           H  
ATOM   3146  CG  ARG   206      46.512  28.953  54.473  1.00  0.00           C  
ATOM   3147  HG2 ARG   206      47.292  28.775  53.733  1.00  0.00           H  
ATOM   3148  HG3 ARG   206      46.506  29.959  54.894  1.00  0.00           H  
ATOM   3149  CD  ARG   206      46.917  27.983  55.621  1.00  0.00           C  
ATOM   3150  HD2 ARG   206      47.775  28.493  56.058  1.00  0.00           H  
ATOM   3151  HD3 ARG   206      46.172  27.840  56.288  1.00  0.00           H  
ATOM   3152  NE  ARG   206      47.387  26.635  55.211  1.00  0.00           N  
ATOM   3153  HE  ARG   206      47.623  26.629  54.147  1.00  0.00           H  
ATOM   3154  CZ  ARG   206      47.626  25.605  55.953  1.00  0.00           C  
ATOM   3155  NH1 ARG   206      47.450  25.634  57.205  1.00  0.00           N  
ATOM   3156 HH11 ARG   206      46.873  26.458  57.625  1.00  0.00           H  
ATOM   3157 HH12 ARG   206      47.823  24.787  57.781  1.00  0.00           H  
ATOM   3158  NH2 ARG   206      48.174  24.576  55.449  1.00  0.00           N  
ATOM   3159 HH21 ARG   206      48.131  24.378  54.378  1.00  0.00           H  
ATOM   3160 HH22 ARG   206      48.131  23.636  55.998  1.00  0.00           H  
ATOM   3161  C   ARG   206      43.305  27.257  52.916  1.00  0.00           C  
ATOM   3162  O   ARG   206      42.608  26.822  53.871  1.00  0.00           O  
ATOM   3163  N   ALA   207      42.823  27.593  51.711  1.00  0.00           N  
ATOM   3164  H   ALA   207      43.462  28.018  50.937  1.00  0.00           H  
ATOM   3165  CA  ALA   207      41.428  27.441  51.364  1.00  0.00           C  
ATOM   3166  HA  ALA   207      40.859  27.720  52.251  1.00  0.00           H  
ATOM   3167  CB  ALA   207      41.016  28.447  50.189  1.00  0.00           C  
ATOM   3168  HB1 ALA   207      41.170  29.479  50.503  1.00  0.00           H  
ATOM   3169  HB2 ALA   207      41.555  28.180  49.280  1.00  0.00           H  
ATOM   3170  HB3 ALA   207      39.947  28.365  49.991  1.00  0.00           H  
ATOM   3171  C   ALA   207      41.032  25.978  51.016  1.00  0.00           C  
ATOM   3172  O   ALA   207      39.938  25.581  51.400  1.00  0.00           O  
ATOM   3173  N   LEU   208      41.929  25.223  50.399  1.00  0.00           N  
ATOM   3174  H   LEU   208      42.896  25.692  50.215  1.00  0.00           H  
ATOM   3175  CA  LEU   208      41.756  23.851  49.857  1.00  0.00           C  
ATOM   3176  HA  LEU   208      41.127  23.937  48.971  1.00  0.00           H  
ATOM   3177  CB  LEU   208      43.004  23.163  49.330  1.00  0.00           C  
ATOM   3178  HB2 LEU   208      43.632  22.899  50.181  1.00  0.00           H  
ATOM   3179  HB3 LEU   208      42.854  22.147  48.966  1.00  0.00           H  
ATOM   3180  CG  LEU   208      43.792  24.006  48.335  1.00  0.00           C  
ATOM   3181  HG  LEU   208      44.246  24.807  48.918  1.00  0.00           H  
ATOM   3182  CD1 LEU   208      44.896  23.197  47.659  1.00  0.00           C  
ATOM   3183 HD11 LEU   208      45.302  23.924  46.956  1.00  0.00           H  
ATOM   3184 HD12 LEU   208      45.660  22.903  48.379  1.00  0.00           H  
ATOM   3185 HD13 LEU   208      44.544  22.351  47.235  1.00  0.00           H  
ATOM   3186  CD2 LEU   208      42.940  24.722  47.253  1.00  0.00           C  
ATOM   3187 HD21 LEU   208      43.530  25.268  46.517  1.00  0.00           H  
ATOM   3188 HD22 LEU   208      42.373  23.957  46.723  1.00  0.00           H  
ATOM   3189 HD23 LEU   208      42.202  25.358  47.741  1.00  0.00           H  
ATOM   3190  C   LEU   208      40.863  22.971  50.848  1.00  0.00           C  
ATOM   3191  O   LEU   208      39.893  22.406  50.357  1.00  0.00           O  
ATOM   3192  N   PRO   209      41.150  22.843  52.152  1.00  0.00           N  
ATOM   3193  CD  PRO   209      42.340  23.362  52.873  1.00  0.00           C  
ATOM   3194  HD2 PRO   209      42.172  24.359  53.281  1.00  0.00           H  
ATOM   3195  HD3 PRO   209      43.167  23.423  52.165  1.00  0.00           H  
ATOM   3196  CG  PRO   209      42.556  22.337  53.998  1.00  0.00           C  
ATOM   3197  HG2 PRO   209      43.070  22.694  54.891  1.00  0.00           H  
ATOM   3198  HG3 PRO   209      43.011  21.445  53.566  1.00  0.00           H  
ATOM   3199  CB  PRO   209      41.127  22.072  54.387  1.00  0.00           C  
ATOM   3200  HB2 PRO   209      40.849  22.941  54.821  1.00  0.00           H  
ATOM   3201  HB3 PRO   209      40.970  21.224  54.912  1.00  0.00           H  
ATOM   3202  CA  PRO   209      40.435  21.857  53.002  1.00  0.00           C  
ATOM   3203  HA  PRO   209      40.505  20.896  52.700  1.00  0.00           H  
ATOM   3204  C   PRO   209      38.946  22.113  53.210  1.00  0.00           C  
ATOM   3205  O   PRO   209      38.298  21.249  53.816  1.00  0.00           O  
ATOM   3206  N   LYS   210      38.446  23.288  52.739  1.00  0.00           N  
ATOM   3207  H   LYS   210      39.146  24.033  52.359  1.00  0.00           H  
ATOM   3208  CA  LYS   210      37.061  23.807  52.690  1.00  0.00           C  
ATOM   3209  HA  LYS   210      36.365  23.030  53.006  1.00  0.00           H  
ATOM   3210  CB  LYS   210      36.849  24.715  53.835  1.00  0.00           C  
ATOM   3211  HB2 LYS   210      35.793  24.963  53.944  1.00  0.00           H  
ATOM   3212  HB3 LYS   210      37.077  24.178  54.755  1.00  0.00           H  
ATOM   3213  CG  LYS   210      37.663  26.001  53.822  1.00  0.00           C  
ATOM   3214  HG2 LYS   210      37.682  26.479  54.802  1.00  0.00           H  
ATOM   3215  HG3 LYS   210      38.693  25.787  53.539  1.00  0.00           H  
ATOM   3216  CD  LYS   210      37.176  27.084  52.803  1.00  0.00           C  
ATOM   3217  HD2 LYS   210      37.793  27.974  52.928  1.00  0.00           H  
ATOM   3218  HD3 LYS   210      37.317  26.745  51.862  1.00  0.00           H  
ATOM   3219  CE  LYS   210      35.666  27.364  52.986  1.00  0.00           C  
ATOM   3220  HE2 LYS   210      35.477  28.239  52.363  1.00  0.00           H  
ATOM   3221  HE3 LYS   210      35.223  26.446  52.602  1.00  0.00           H  
ATOM   3222  NZ  LYS   210      35.112  27.785  54.346  1.00  0.00           N  
ATOM   3223  HZ1 LYS   210      35.449  27.093  55.118  1.00  0.00           H  
ATOM   3224  HZ2 LYS   210      35.458  28.788  54.595  1.00  0.00           H  
ATOM   3225  HZ3 LYS   210      34.022  27.783  54.351  1.00  0.00           H  
ATOM   3226  C   LYS   210      36.597  24.292  51.284  1.00  0.00           C  
ATOM   3227  O   LYS   210      35.439  24.723  51.190  1.00  0.00           O  
ATOM   3228  N   LEU   211      37.410  24.115  50.245  1.00  0.00           N  
ATOM   3229  H   LEU   211      38.374  23.828  50.334  1.00  0.00           H  
ATOM   3230  CA  LEU   211      37.036  24.366  48.813  1.00  0.00           C  
ATOM   3231  HA  LEU   211      36.401  25.251  48.847  1.00  0.00           H  
ATOM   3232  CB  LEU   211      38.279  24.667  47.912  1.00  0.00           C  
ATOM   3233  HB2 LEU   211      38.939  25.387  48.395  1.00  0.00           H  
ATOM   3234  HB3 LEU   211      38.779  23.698  47.936  1.00  0.00           H  
ATOM   3235  CG  LEU   211      37.949  25.062  46.528  1.00  0.00           C  
ATOM   3236  HG  LEU   211      37.214  24.334  46.185  1.00  0.00           H  
ATOM   3237  CD1 LEU   211      37.342  26.465  46.326  1.00  0.00           C  
ATOM   3238 HD11 LEU   211      37.133  26.634  45.270  1.00  0.00           H  
ATOM   3239 HD12 LEU   211      36.558  26.494  46.879  1.00  0.00           H  
ATOM   3240 HD13 LEU   211      37.906  27.213  46.702  1.00  0.00           H  
ATOM   3241  CD2 LEU   211      39.319  25.062  45.796  1.00  0.00           C  
ATOM   3242 HD21 LEU   211      39.325  25.525  44.809  1.00  0.00           H  
ATOM   3243 HD22 LEU   211      40.066  25.563  46.411  1.00  0.00           H  
ATOM   3244 HD23 LEU   211      39.564  24.001  45.731  1.00  0.00           H  
ATOM   3245  C   LEU   211      36.183  23.156  48.310  1.00  0.00           C  
ATOM   3246  O   LEU   211      36.735  22.101  47.941  1.00  0.00           O  
ATOM   3247  N   THR   212      34.863  23.272  48.334  1.00  0.00           N  
ATOM   3248  H   THR   212      34.480  24.241  48.652  1.00  0.00           H  
ATOM   3249  CA  THR   212      33.802  22.237  48.226  1.00  0.00           C  
ATOM   3250  HA  THR   212      34.304  21.281  48.083  1.00  0.00           H  
ATOM   3251  CB  THR   212      32.808  22.281  49.433  1.00  0.00           C  
ATOM   3252  HB  THR   212      31.968  21.590  49.361  1.00  0.00           H  
ATOM   3253  CG2 THR   212      33.516  21.931  50.745  1.00  0.00           C  
ATOM   3254 HG21 THR   212      34.228  21.131  50.542  1.00  0.00           H  
ATOM   3255 HG22 THR   212      34.123  22.727  51.177  1.00  0.00           H  
ATOM   3256 HG23 THR   212      32.890  21.476  51.512  1.00  0.00           H  
ATOM   3257  OG1 THR   212      32.203  23.568  49.608  1.00  0.00           O  
ATOM   3258  HG1 THR   212      31.603  23.423  50.507  1.00  0.00           H  
ATOM   3259  C   THR   212      32.994  22.391  46.909  1.00  0.00           C  
ATOM   3260  O   THR   212      32.114  21.557  46.595  1.00  0.00           O  
ATOM   3261  N   VAL   213      33.275  23.478  46.189  1.00  0.00           N  
ATOM   3262  H   VAL   213      33.866  24.309  46.575  1.00  0.00           H  
ATOM   3263  CA  VAL   213      32.596  23.696  44.922  1.00  0.00           C  
ATOM   3264  HA  VAL   213      31.512  23.631  45.017  1.00  0.00           H  
ATOM   3265  CB  VAL   213      32.817  25.200  44.450  1.00  0.00           C  
ATOM   3266  HB  VAL   213      32.482  25.848  45.260  1.00  0.00           H  
ATOM   3267  CG1 VAL   213      34.191  25.588  43.958  1.00  0.00           C  
ATOM   3268 HG11 VAL   213      34.443  24.997  43.077  1.00  0.00           H  
ATOM   3269 HG12 VAL   213      34.298  26.634  43.672  1.00  0.00           H  
ATOM   3270 HG13 VAL   213      34.924  25.392  44.742  1.00  0.00           H  
ATOM   3271  CG2 VAL   213      31.945  25.397  43.232  1.00  0.00           C  
ATOM   3272 HG21 VAL   213      30.897  25.266  43.502  1.00  0.00           H  
ATOM   3273 HG22 VAL   213      32.067  26.298  42.793  1.00  0.00           H  
ATOM   3274 HG23 VAL   213      32.202  24.659  42.471  1.00  0.00           H  
ATOM   3275  C   VAL   213      33.050  22.571  43.947  1.00  0.00           C  
ATOM   3276  O   VAL   213      34.197  22.115  43.995  1.00  0.00           O  
ATOM   3277  N   PRO   214      32.128  22.017  43.091  1.00  0.00           N  
ATOM   3278  CD  PRO   214      30.674  22.234  43.222  1.00  0.00           C  
ATOM   3279  HD2 PRO   214      30.362  23.228  42.902  1.00  0.00           H  
ATOM   3280  HD3 PRO   214      30.306  21.912  44.196  1.00  0.00           H  
ATOM   3281  CG  PRO   214      30.030  21.196  42.331  1.00  0.00           C  
ATOM   3282  HG2 PRO   214      29.134  21.549  41.842  1.00  0.00           H  
ATOM   3283  HG3 PRO   214      29.750  20.341  42.928  1.00  0.00           H  
ATOM   3284  CB  PRO   214      31.133  20.818  41.314  1.00  0.00           C  
ATOM   3285  HB2 PRO   214      31.099  21.462  40.447  1.00  0.00           H  
ATOM   3286  HB3 PRO   214      31.086  19.834  40.871  1.00  0.00           H  
ATOM   3287  CA  PRO   214      32.502  21.085  42.006  1.00  0.00           C  
ATOM   3288  HA  PRO   214      32.900  20.146  42.360  1.00  0.00           H  
ATOM   3289  C   PRO   214      33.430  21.840  41.052  1.00  0.00           C  
ATOM   3290  O   PRO   214      33.266  23.039  40.777  1.00  0.00           O  
ATOM   3291  N   PHE   215      34.405  21.147  40.511  1.00  0.00           N  
ATOM   3292  H   PHE   215      34.526  20.105  40.807  1.00  0.00           H  
ATOM   3293  CA  PHE   215      35.192  21.745  39.461  1.00  0.00           C  
ATOM   3294  HA  PHE   215      34.450  22.324  38.912  1.00  0.00           H  
ATOM   3295  CB  PHE   215      36.242  22.629  40.116  1.00  0.00           C  
ATOM   3296  HB2 PHE   215      36.707  23.210  39.319  1.00  0.00           H  
ATOM   3297  HB3 PHE   215      35.846  23.305  40.873  1.00  0.00           H  
ATOM   3298  CG  PHE   215      37.400  21.953  40.878  1.00  0.00           C  
ATOM   3299  CD1 PHE   215      37.383  21.891  42.292  1.00  0.00           C  
ATOM   3300  HD1 PHE   215      36.500  22.298  42.787  1.00  0.00           H  
ATOM   3301  CE1 PHE   215      38.404  21.271  43.060  1.00  0.00           C  
ATOM   3302  HE1 PHE   215      38.356  21.313  44.148  1.00  0.00           H  
ATOM   3303  CZ  PHE   215      39.423  20.576  42.371  1.00  0.00           C  
ATOM   3304  HZ  PHE   215      40.116  19.990  42.975  1.00  0.00           H  
ATOM   3305  CE2 PHE   215      39.448  20.634  41.003  1.00  0.00           C  
ATOM   3306  HE2 PHE   215      40.269  20.296  40.522  1.00  0.00           H  
ATOM   3307  CD2 PHE   215      38.519  21.386  40.220  1.00  0.00           C  
ATOM   3308  HD2 PHE   215      38.729  21.402  39.151  1.00  0.00           H  
ATOM   3309  C   PHE   215      35.764  20.780  38.411  1.00  0.00           C  
ATOM   3310  O   PHE   215      35.917  19.543  38.593  1.00  0.00           O  
ATOM   3311  N   LEU   216      36.077  21.349  37.219  1.00  0.00           N  
ATOM   3312  H   LEU   216      35.881  22.414  37.090  1.00  0.00           H  
ATOM   3313  CA  LEU   216      36.886  20.813  36.107  1.00  0.00           C  
ATOM   3314  HA  LEU   216      37.017  19.731  36.083  1.00  0.00           H  
ATOM   3315  CB  LEU   216      36.233  21.272  34.816  1.00  0.00           C  
ATOM   3316  HB2 LEU   216      35.235  20.855  34.683  1.00  0.00           H  
ATOM   3317  HB3 LEU   216      36.198  22.362  34.807  1.00  0.00           H  
ATOM   3318  CG  LEU   216      36.985  20.729  33.525  1.00  0.00           C  
ATOM   3319  HG  LEU   216      37.970  21.194  33.503  1.00  0.00           H  
ATOM   3320  CD1 LEU   216      37.196  19.228  33.524  1.00  0.00           C  
ATOM   3321 HD11 LEU   216      36.220  18.764  33.661  1.00  0.00           H  
ATOM   3322 HD12 LEU   216      37.750  18.815  32.681  1.00  0.00           H  
ATOM   3323 HD13 LEU   216      37.680  18.943  34.364  1.00  0.00           H  
ATOM   3324  CD2 LEU   216      36.171  21.302  32.337  1.00  0.00           C  
ATOM   3325 HD21 LEU   216      36.540  20.972  31.365  1.00  0.00           H  
ATOM   3326 HD22 LEU   216      35.173  20.868  32.392  1.00  0.00           H  
ATOM   3327 HD23 LEU   216      36.203  22.391  32.308  1.00  0.00           H  
ATOM   3328  C   LEU   216      38.301  21.539  36.134  1.00  0.00           C  
ATOM   3329  O   LEU   216      38.205  22.805  36.306  1.00  0.00           O  
ATOM   3330  N   LEU   217      39.400  20.830  36.079  1.00  0.00           N  
ATOM   3331  H   LEU   217      39.395  19.752  35.916  1.00  0.00           H  
ATOM   3332  CA  LEU   217      40.695  21.412  35.848  1.00  0.00           C  
ATOM   3333  HA  LEU   217      40.553  22.491  35.779  1.00  0.00           H  
ATOM   3334  CB  LEU   217      41.576  20.951  37.001  1.00  0.00           C  
ATOM   3335  HB2 LEU   217      41.065  21.349  37.878  1.00  0.00           H  
ATOM   3336  HB3 LEU   217      41.541  19.864  37.072  1.00  0.00           H  
ATOM   3337  CG  LEU   217      43.045  21.530  37.058  1.00  0.00           C  
ATOM   3338  HG  LEU   217      43.749  21.088  36.354  1.00  0.00           H  
ATOM   3339  CD1 LEU   217      43.261  23.033  36.785  1.00  0.00           C  
ATOM   3340 HD11 LEU   217      42.649  23.535  37.534  1.00  0.00           H  
ATOM   3341 HD12 LEU   217      44.330  23.224  36.885  1.00  0.00           H  
ATOM   3342 HD13 LEU   217      42.989  23.224  35.831  1.00  0.00           H  
ATOM   3343  CD2 LEU   217      43.613  21.331  38.480  1.00  0.00           C  
ATOM   3344 HD21 LEU   217      42.810  21.430  39.210  1.00  0.00           H  
ATOM   3345 HD22 LEU   217      43.949  20.299  38.577  1.00  0.00           H  
ATOM   3346 HD23 LEU   217      44.317  22.091  38.818  1.00  0.00           H  
ATOM   3347  C   LEU   217      41.238  20.959  34.441  1.00  0.00           C  
ATOM   3348  O   LEU   217      41.002  19.808  34.082  1.00  0.00           O  
ATOM   3349  N   LEU   218      41.716  21.939  33.679  1.00  0.00           N  
ATOM   3350  H   LEU   218      41.721  22.945  34.098  1.00  0.00           H  
ATOM   3351  CA  LEU   218      42.399  21.808  32.422  1.00  0.00           C  
ATOM   3352  HA  LEU   218      42.562  20.759  32.176  1.00  0.00           H  
ATOM   3353  CB  LEU   218      41.636  22.633  31.355  1.00  0.00           C  
ATOM   3354  HB2 LEU   218      41.694  23.689  31.620  1.00  0.00           H  
ATOM   3355  HB3 LEU   218      42.158  22.485  30.410  1.00  0.00           H  
ATOM   3356  CG  LEU   218      40.132  22.210  31.210  1.00  0.00           C  
ATOM   3357  HG  LEU   218      39.624  22.378  32.160  1.00  0.00           H  
ATOM   3358  CD1 LEU   218      39.399  23.141  30.299  1.00  0.00           C  
ATOM   3359 HD11 LEU   218      39.838  23.137  29.389  1.00  0.00           H  
ATOM   3360 HD12 LEU   218      38.430  22.872  30.206  1.00  0.00           H  
ATOM   3361 HD13 LEU   218      39.482  24.072  30.681  1.00  0.00           H  
ATOM   3362  CD2 LEU   218      39.937  20.715  30.776  1.00  0.00           C  
ATOM   3363 HD21 LEU   218      39.232  20.616  29.951  1.00  0.00           H  
ATOM   3364 HD22 LEU   218      40.821  20.225  30.366  1.00  0.00           H  
ATOM   3365 HD23 LEU   218      39.511  20.244  31.662  1.00  0.00           H  
ATOM   3366  C   LEU   218      43.818  22.412  32.519  1.00  0.00           C  
ATOM   3367  O   LEU   218      43.977  23.602  32.732  1.00  0.00           O  
ATOM   3368  N   GLN   219      44.827  21.563  32.353  1.00  0.00           N  
ATOM   3369  H   GLN   219      44.594  20.503  32.257  1.00  0.00           H  
ATOM   3370  CA  GLN   219      46.214  21.941  32.668  1.00  0.00           C  
ATOM   3371  HA  GLN   219      46.186  23.030  32.653  1.00  0.00           H  
ATOM   3372  CB  GLN   219      46.539  21.495  34.038  1.00  0.00           C  
ATOM   3373  HB2 GLN   219      45.901  21.972  34.782  1.00  0.00           H  
ATOM   3374  HB3 GLN   219      46.321  20.566  34.147  1.00  0.00           H  
ATOM   3375  CG  GLN   219      48.097  21.637  34.320  1.00  0.00           C  
ATOM   3376  HG2 GLN   219      48.382  21.203  35.186  1.00  0.00           H  
ATOM   3377  HG3 GLN   219      48.725  21.067  33.636  1.00  0.00           H  
ATOM   3378  CD  GLN   219      48.653  23.004  34.552  1.00  0.00           C  
ATOM   3379  OE1 GLN   219      48.176  23.741  35.385  1.00  0.00           O  
ATOM   3380  NE2 GLN   219      49.705  23.341  33.834  1.00  0.00           N  
ATOM   3381 HE21 GLN   219      50.088  24.341  34.034  1.00  0.00           H  
ATOM   3382 HE22 GLN   219      50.078  22.689  33.158  1.00  0.00           H  
ATOM   3383  C   GLN   219      47.151  21.312  31.660  1.00  0.00           C  
ATOM   3384  O   GLN   219      46.875  20.149  31.303  1.00  0.00           O  
ATOM   3385  N   GLY   220      48.205  22.046  31.248  1.00  0.00           N  
ATOM   3386  H   GLY   220      48.380  23.070  31.579  1.00  0.00           H  
ATOM   3387  CA  GLY   220      49.228  21.434  30.367  1.00  0.00           C  
ATOM   3388  HA2 GLY   220      48.870  20.670  29.677  1.00  0.00           H  
ATOM   3389  HA3 GLY   220      49.600  22.163  29.776  1.00  0.00           H  
ATOM   3390  C   GLY   220      50.385  20.809  31.079  1.00  0.00           C  
ATOM   3391  O   GLY   220      50.791  21.292  32.127  1.00  0.00           O  
ATOM   3392  N   SER   221      50.875  19.622  30.610  1.00  0.00           N  
ATOM   3393  H   SER   221      50.465  19.160  29.712  1.00  0.00           H  
ATOM   3394  CA  SER   221      51.956  18.927  31.263  1.00  0.00           C  
ATOM   3395  HA  SER   221      51.687  18.902  32.319  1.00  0.00           H  
ATOM   3396  CB  SER   221      52.156  17.501  30.781  1.00  0.00           C  
ATOM   3397  HB2 SER   221      52.962  17.087  31.229  1.00  0.00           H  
ATOM   3398  HB3 SER   221      51.190  17.038  30.982  1.00  0.00           H  
ATOM   3399  OG  SER   221      52.391  17.453  29.449  1.00  0.00           O  
ATOM   3400  HG  SER   221      53.466  17.300  29.353  1.00  0.00           H  
ATOM   3401  C   SER   221      53.269  19.644  31.087  1.00  0.00           C  
ATOM   3402  O   SER   221      54.117  19.511  31.912  1.00  0.00           O  
ATOM   3403  N   ALA   222      53.440  20.487  30.067  1.00  0.00           N  
ATOM   3404  H   ALA   222      52.687  20.543  29.396  1.00  0.00           H  
ATOM   3405  CA  ALA   222      54.715  21.130  29.700  1.00  0.00           C  
ATOM   3406  HA  ALA   222      55.421  20.641  30.230  1.00  0.00           H  
ATOM   3407  CB  ALA   222      55.006  20.952  28.151  1.00  0.00           C  
ATOM   3408  HB1 ALA   222      54.324  21.487  27.632  1.00  0.00           H  
ATOM   3409  HB2 ALA   222      55.889  21.381  27.910  1.00  0.00           H  
ATOM   3410  HB3 ALA   222      55.086  19.891  27.915  1.00  0.00           H  
ATOM   3411  C   ALA   222      54.737  22.585  30.143  1.00  0.00           C  
ATOM   3412  O   ALA   222      55.719  23.300  29.809  1.00  0.00           O  
ATOM   3413  N   ASP   223      53.764  22.964  30.925  1.00  0.00           N  
ATOM   3414  H   ASP   223      52.950  22.387  31.082  1.00  0.00           H  
ATOM   3415  CA  ASP   223      53.624  24.370  31.379  1.00  0.00           C  
ATOM   3416  HA  ASP   223      53.525  24.991  30.589  1.00  0.00           H  
ATOM   3417  CB  ASP   223      52.275  24.422  32.128  1.00  0.00           C  
ATOM   3418  HB2 ASP   223      51.556  23.951  31.467  1.00  0.00           H  
ATOM   3419  HB3 ASP   223      52.339  23.820  32.986  1.00  0.00           H  
ATOM   3420  CG  ASP   223      51.796  25.862  32.392  1.00  0.00           C  
ATOM   3421  OD1 ASP   223      52.590  26.853  32.301  1.00  0.00           O  
ATOM   3422  OD2 ASP   223      50.529  25.997  32.649  1.00  0.00           O  
ATOM   3423  C   ASP   223      54.833  24.809  32.309  1.00  0.00           C  
ATOM   3424  O   ASP   223      55.071  24.092  33.336  1.00  0.00           O  
ATOM   3425  N   ARG   224      55.546  25.849  31.836  1.00  0.00           N  
ATOM   3426  H   ARG   224      55.358  26.213  30.826  1.00  0.00           H  
ATOM   3427  CA  ARG   224      56.613  26.539  32.595  1.00  0.00           C  
ATOM   3428  HA  ARG   224      57.204  25.798  33.133  1.00  0.00           H  
ATOM   3429  CB  ARG   224      57.675  27.236  31.627  1.00  0.00           C  
ATOM   3430  HB2 ARG   224      57.284  28.128  31.137  1.00  0.00           H  
ATOM   3431  HB3 ARG   224      58.523  27.614  32.197  1.00  0.00           H  
ATOM   3432  CG  ARG   224      58.287  26.431  30.510  1.00  0.00           C  
ATOM   3433  HG2 ARG   224      57.526  25.718  30.192  1.00  0.00           H  
ATOM   3434  HG3 ARG   224      58.462  27.151  29.823  1.00  0.00           H  
ATOM   3435  CD  ARG   224      59.652  25.778  30.801  1.00  0.00           C  
ATOM   3436  HD2 ARG   224      59.536  25.033  31.589  1.00  0.00           H  
ATOM   3437  HD3 ARG   224      59.849  25.293  29.844  1.00  0.00           H  
ATOM   3438  NE  ARG   224      60.759  26.719  31.074  1.00  0.00           N  
ATOM   3439  HE  ARG   224      60.644  27.743  30.718  1.00  0.00           H  
ATOM   3440  CZ  ARG   224      61.909  26.369  31.655  1.00  0.00           C  
ATOM   3441  NH1 ARG   224      62.072  25.189  32.158  1.00  0.00           N  
ATOM   3442 HH11 ARG   224      61.218  24.513  32.096  1.00  0.00           H  
ATOM   3443 HH12 ARG   224      63.022  24.821  32.545  1.00  0.00           H  
ATOM   3444  NH2 ARG   224      62.860  27.220  31.702  1.00  0.00           N  
ATOM   3445 HH21 ARG   224      62.907  28.162  31.156  1.00  0.00           H  
ATOM   3446 HH22 ARG   224      63.756  26.803  32.163  1.00  0.00           H  
ATOM   3447  C   ARG   224      56.094  27.645  33.524  1.00  0.00           C  
ATOM   3448  O   ARG   224      56.892  28.004  34.473  1.00  0.00           O  
ATOM   3449  N   LEU   225      54.938  28.125  33.401  1.00  0.00           N  
ATOM   3450  H   LEU   225      54.207  27.668  32.874  1.00  0.00           H  
ATOM   3451  CA  LEU   225      54.486  29.344  34.136  1.00  0.00           C  
ATOM   3452  HA  LEU   225      55.334  29.936  34.479  1.00  0.00           H  
ATOM   3453  CB  LEU   225      53.519  30.232  33.316  1.00  0.00           C  
ATOM   3454  HB2 LEU   225      52.805  29.637  32.746  1.00  0.00           H  
ATOM   3455  HB3 LEU   225      52.961  30.916  33.956  1.00  0.00           H  
ATOM   3456  CG  LEU   225      54.311  31.081  32.261  1.00  0.00           C  
ATOM   3457  HG  LEU   225      55.431  31.555  32.813  1.00  0.00           H  
ATOM   3458  CD1 LEU   225      54.684  30.268  31.054  1.00  0.00           C  
ATOM   3459 HD11 LEU   225      55.303  29.530  31.357  1.00  0.00           H  
ATOM   3460 HD12 LEU   225      53.840  29.711  30.646  1.00  0.00           H  
ATOM   3461 HD13 LEU   225      55.086  30.835  30.214  1.00  0.00           H  
ATOM   3462  CD2 LEU   225      53.375  32.237  31.933  1.00  0.00           C  
ATOM   3463 HD21 LEU   225      53.793  32.873  31.153  1.00  0.00           H  
ATOM   3464 HD22 LEU   225      52.506  31.745  31.496  1.00  0.00           H  
ATOM   3465 HD23 LEU   225      53.095  32.869  32.776  1.00  0.00           H  
ATOM   3466  C   LEU   225      53.730  28.896  35.385  1.00  0.00           C  
ATOM   3467  O   LEU   225      53.962  29.549  36.430  1.00  0.00           O  
ATOM   3468  N   CYS   226      52.873  27.847  35.211  1.00  0.00           N  
ATOM   3469  H   CYS   226      52.670  27.666  34.290  1.00  0.00           H  
ATOM   3470  CA  CYS   226      52.305  27.122  36.267  1.00  0.00           C  
ATOM   3471  HA  CYS   226      52.607  27.401  37.190  1.00  0.00           H  
ATOM   3472  CB  CYS   226      50.805  27.242  36.273  1.00  0.00           C  
ATOM   3473  HB2 CYS   226      50.464  26.530  37.026  1.00  0.00           H  
ATOM   3474  HB3 CYS   226      50.341  27.003  35.317  1.00  0.00           H  
ATOM   3475  SG  CYS   226      50.325  28.783  37.111  1.00  0.00           S  
ATOM   3476  HG  CYS   226      50.735  28.563  38.097  1.00  0.00           H  
ATOM   3477  C   CYS   226      52.680  25.636  36.092  1.00  0.00           C  
ATOM   3478  O   CYS   226      52.301  24.984  35.155  1.00  0.00           O  
ATOM   3479  N   ASP   227      53.492  25.084  37.001  1.00  0.00           N  
ATOM   3480  H   ASP   227      53.745  25.575  37.846  1.00  0.00           H  
ATOM   3481  CA  ASP   227      53.974  23.667  36.953  1.00  0.00           C  
ATOM   3482  HA  ASP   227      54.533  23.437  36.046  1.00  0.00           H  
ATOM   3483  CB  ASP   227      54.924  23.408  38.086  1.00  0.00           C  
ATOM   3484  HB2 ASP   227      55.594  24.241  38.300  1.00  0.00           H  
ATOM   3485  HB3 ASP   227      54.373  23.173  38.997  1.00  0.00           H  
ATOM   3486  CG  ASP   227      55.754  22.150  37.729  1.00  0.00           C  
ATOM   3487  OD1 ASP   227      55.244  21.026  37.973  1.00  0.00           O  
ATOM   3488  OD2 ASP   227      56.702  22.344  36.885  1.00  0.00           O  
ATOM   3489  C   ASP   227      52.774  22.662  37.174  1.00  0.00           C  
ATOM   3490  O   ASP   227      51.927  22.821  38.076  1.00  0.00           O  
ATOM   3491  N   SER   228      52.736  21.666  36.327  1.00  0.00           N  
ATOM   3492  H   SER   228      53.453  21.697  35.506  1.00  0.00           H  
ATOM   3493  CA  SER   228      51.692  20.591  36.377  1.00  0.00           C  
ATOM   3494  HA  SER   228      50.748  21.121  36.253  1.00  0.00           H  
ATOM   3495  CB  SER   228      51.944  19.470  35.346  1.00  0.00           C  
ATOM   3496  HB2 SER   228      51.340  18.661  35.394  1.00  0.00           H  
ATOM   3497  HB3 SER   228      51.743  19.842  34.428  1.00  0.00           H  
ATOM   3498  OG  SER   228      53.357  19.139  35.371  1.00  0.00           O  
ATOM   3499  HG  SER   228      53.895  19.941  35.078  1.00  0.00           H  
ATOM   3500  C   SER   228      51.607  19.874  37.775  1.00  0.00           C  
ATOM   3501  O   SER   228      50.552  19.355  38.126  1.00  0.00           O  
ATOM   3502  N   LYS   229      52.657  19.996  38.578  1.00  0.00           N  
ATOM   3503  H   LYS   229      53.678  20.110  38.215  1.00  0.00           H  
ATOM   3504  CA  LYS   229      52.567  19.417  39.919  1.00  0.00           C  
ATOM   3505  HA  LYS   229      52.109  18.428  39.953  1.00  0.00           H  
ATOM   3506  CB  LYS   229      53.976  19.273  40.500  1.00  0.00           C  
ATOM   3507  HB2 LYS   229      54.524  20.121  40.473  1.00  0.00           H  
ATOM   3508  HB3 LYS   229      53.811  18.943  41.526  1.00  0.00           H  
ATOM   3509  CG  LYS   229      54.700  18.212  39.738  1.00  0.00           C  
ATOM   3510  HG2 LYS   229      54.123  17.290  39.808  1.00  0.00           H  
ATOM   3511  HG3 LYS   229      54.907  18.577  38.819  1.00  0.00           H  
ATOM   3512  CD  LYS   229      56.036  17.936  40.435  1.00  0.00           C  
ATOM   3513  HD2 LYS   229      55.853  17.736  41.491  1.00  0.00           H  
ATOM   3514  HD3 LYS   229      56.411  17.015  39.988  1.00  0.00           H  
ATOM   3515  CE  LYS   229      57.093  19.072  40.219  1.00  0.00           C  
ATOM   3516  HE2 LYS   229      56.771  19.926  40.815  1.00  0.00           H  
ATOM   3517  HE3 LYS   229      57.977  18.637  40.686  1.00  0.00           H  
ATOM   3518  NZ  LYS   229      57.439  19.464  38.878  1.00  0.00           N  
ATOM   3519  HZ1 LYS   229      58.001  20.396  38.827  1.00  0.00           H  
ATOM   3520  HZ2 LYS   229      57.954  18.717  38.274  1.00  0.00           H  
ATOM   3521  HZ3 LYS   229      56.519  19.623  38.315  1.00  0.00           H  
ATOM   3522  C   LYS   229      51.589  20.170  40.836  1.00  0.00           C  
ATOM   3523  O   LYS   229      50.926  19.569  41.709  1.00  0.00           O  
ATOM   3524  N   GLY   230      51.419  21.506  40.583  1.00  0.00           N  
ATOM   3525  H   GLY   230      51.871  21.915  39.778  1.00  0.00           H  
ATOM   3526  CA  GLY   230      50.379  22.324  41.192  1.00  0.00           C  
ATOM   3527  HA2 GLY   230      50.515  22.420  42.269  1.00  0.00           H  
ATOM   3528  HA3 GLY   230      50.382  23.368  40.879  1.00  0.00           H  
ATOM   3529  C   GLY   230      48.991  21.742  40.867  1.00  0.00           C  
ATOM   3530  O   GLY   230      48.157  21.650  41.791  1.00  0.00           O  
ATOM   3531  N   ALA   231      48.710  21.331  39.595  1.00  0.00           N  
ATOM   3532  H   ALA   231      49.491  21.257  38.852  1.00  0.00           H  
ATOM   3533  CA  ALA   231      47.376  20.896  39.264  1.00  0.00           C  
ATOM   3534  HA  ALA   231      46.753  21.721  39.577  1.00  0.00           H  
ATOM   3535  CB  ALA   231      47.158  20.843  37.739  1.00  0.00           C  
ATOM   3536  HB1 ALA   231      47.787  20.245  37.329  1.00  0.00           H  
ATOM   3537  HB2 ALA   231      46.168  20.449  37.559  1.00  0.00           H  
ATOM   3538  HB3 ALA   231      47.241  21.837  37.325  1.00  0.00           H  
ATOM   3539  C   ALA   231      46.977  19.595  39.890  1.00  0.00           C  
ATOM   3540  O   ALA   231      45.893  19.380  40.382  1.00  0.00           O  
ATOM   3541  N   TYR   232      47.977  18.776  39.982  1.00  0.00           N  
ATOM   3542  H   TYR   232      48.913  19.205  39.623  1.00  0.00           H  
ATOM   3543  CA  TYR   232      47.813  17.518  40.710  1.00  0.00           C  
ATOM   3544  HA  TYR   232      46.894  17.089  40.309  1.00  0.00           H  
ATOM   3545  CB  TYR   232      48.969  16.637  40.470  1.00  0.00           C  
ATOM   3546  HB2 TYR   232      49.924  17.091  40.732  1.00  0.00           H  
ATOM   3547  HB3 TYR   232      48.943  15.730  41.074  1.00  0.00           H  
ATOM   3548  CG  TYR   232      48.844  16.065  39.032  1.00  0.00           C  
ATOM   3549  CD1 TYR   232      47.839  15.170  38.660  1.00  0.00           C  
ATOM   3550  HD1 TYR   232      47.084  14.983  39.423  1.00  0.00           H  
ATOM   3551  CE1 TYR   232      47.845  14.496  37.430  1.00  0.00           C  
ATOM   3552  HE1 TYR   232      47.099  13.879  37.141  1.00  0.00           H  
ATOM   3553  CZ  TYR   232      48.882  14.746  36.572  1.00  0.00           C  
ATOM   3554  OH  TYR   232      48.956  14.106  35.342  1.00  0.00           O  
ATOM   3555  HH  TYR   232      49.582  14.651  34.635  1.00  0.00           H  
ATOM   3556  CE2 TYR   232      49.998  15.628  36.949  1.00  0.00           C  
ATOM   3557  HE2 TYR   232      50.834  15.737  36.258  1.00  0.00           H  
ATOM   3558  CD2 TYR   232      50.014  16.194  38.244  1.00  0.00           C  
ATOM   3559  HD2 TYR   232      50.832  16.875  38.478  1.00  0.00           H  
ATOM   3560  C   TYR   232      47.622  17.647  42.230  1.00  0.00           C  
ATOM   3561  O   TYR   232      46.697  17.021  42.805  1.00  0.00           O  
ATOM   3562  N   LEU   233      48.231  18.658  42.885  1.00  0.00           N  
ATOM   3563  H   LEU   233      48.918  19.279  42.311  1.00  0.00           H  
ATOM   3564  CA  LEU   233      48.199  18.926  44.297  1.00  0.00           C  
ATOM   3565  HA  LEU   233      48.326  17.980  44.824  1.00  0.00           H  
ATOM   3566  CB  LEU   233      49.375  19.821  44.659  1.00  0.00           C  
ATOM   3567  HB2 LEU   233      50.259  19.397  44.182  1.00  0.00           H  
ATOM   3568  HB3 LEU   233      49.120  20.746  44.142  1.00  0.00           H  
ATOM   3569  CG  LEU   233      49.580  20.186  46.156  1.00  0.00           C  
ATOM   3570  HG  LEU   233      48.616  20.579  46.480  1.00  0.00           H  
ATOM   3571  CD1 LEU   233      50.027  18.929  46.922  1.00  0.00           C  
ATOM   3572 HD11 LEU   233      50.836  19.050  47.513  1.00  0.00           H  
ATOM   3573 HD12 LEU   233      49.149  18.579  47.465  1.00  0.00           H  
ATOM   3574 HD13 LEU   233      50.367  18.173  46.215  1.00  0.00           H  
ATOM   3575  CD2 LEU   233      50.645  21.297  46.247  1.00  0.00           C  
ATOM   3576 HD21 LEU   233      50.229  22.214  45.829  1.00  0.00           H  
ATOM   3577 HD22 LEU   233      50.947  21.588  47.253  1.00  0.00           H  
ATOM   3578 HD23 LEU   233      51.487  21.053  45.599  1.00  0.00           H  
ATOM   3579  C   LEU   233      46.878  19.571  44.709  1.00  0.00           C  
ATOM   3580  O   LEU   233      46.308  19.360  45.737  1.00  0.00           O  
ATOM   3581  N   LEU   234      46.352  20.389  43.784  1.00  0.00           N  
ATOM   3582  H   LEU   234      47.004  20.716  42.974  1.00  0.00           H  
ATOM   3583  CA  LEU   234      44.976  20.944  43.836  1.00  0.00           C  
ATOM   3584  HA  LEU   234      44.964  21.343  44.850  1.00  0.00           H  
ATOM   3585  CB  LEU   234      44.734  21.926  42.679  1.00  0.00           C  
ATOM   3586  HB2 LEU   234      45.513  22.658  42.471  1.00  0.00           H  
ATOM   3587  HB3 LEU   234      44.505  21.249  41.855  1.00  0.00           H  
ATOM   3588  CG  LEU   234      43.434  22.754  42.820  1.00  0.00           C  
ATOM   3589  HG  LEU   234      42.615  22.061  43.009  1.00  0.00           H  
ATOM   3590  CD1 LEU   234      43.380  23.580  44.103  1.00  0.00           C  
ATOM   3591 HD11 LEU   234      43.187  22.918  44.841  1.00  0.00           H  
ATOM   3592 HD12 LEU   234      44.370  24.011  44.248  1.00  0.00           H  
ATOM   3593 HD13 LEU   234      42.578  24.298  43.931  1.00  0.00           H  
ATOM   3594  CD2 LEU   234      43.097  23.554  41.543  1.00  0.00           C  
ATOM   3595 HD21 LEU   234      42.689  22.846  40.822  1.00  0.00           H  
ATOM   3596 HD22 LEU   234      42.350  24.314  41.774  1.00  0.00           H  
ATOM   3597 HD23 LEU   234      43.987  23.940  41.045  1.00  0.00           H  
ATOM   3598  C   LEU   234      43.884  19.861  43.839  1.00  0.00           C  
ATOM   3599  O   LEU   234      43.068  19.846  44.741  1.00  0.00           O  
ATOM   3600  N   MET   235      43.974  18.893  42.925  1.00  0.00           N  
ATOM   3601  H   MET   235      44.728  18.905  42.138  1.00  0.00           H  
ATOM   3602  CA  MET   235      43.032  17.758  42.920  1.00  0.00           C  
ATOM   3603  HA  MET   235      42.005  18.118  42.865  1.00  0.00           H  
ATOM   3604  CB  MET   235      43.339  16.904  41.679  1.00  0.00           C  
ATOM   3605  HB2 MET   235      44.390  16.982  41.401  1.00  0.00           H  
ATOM   3606  HB3 MET   235      43.019  15.871  41.821  1.00  0.00           H  
ATOM   3607  CG  MET   235      42.479  17.332  40.430  1.00  0.00           C  
ATOM   3608  HG2 MET   235      42.798  18.325  40.115  1.00  0.00           H  
ATOM   3609  HG3 MET   235      42.715  16.693  39.684  1.00  0.00           H  
ATOM   3610  SD  MET   235      40.702  17.413  40.556  1.00  0.00           S  
ATOM   3611  CE  MET   235      40.522  15.630  40.399  1.00  0.00           C  
ATOM   3612  HE1 MET   235      40.801  15.155  41.340  1.00  0.00           H  
ATOM   3613  HE2 MET   235      39.506  15.383  40.092  1.00  0.00           H  
ATOM   3614  HE3 MET   235      41.184  15.194  39.651  1.00  0.00           H  
ATOM   3615  C   MET   235      43.209  16.945  44.274  1.00  0.00           C  
ATOM   3616  O   MET   235      42.270  16.348  44.796  1.00  0.00           O  
ATOM   3617  N   GLU   236      44.386  16.829  44.861  1.00  0.00           N  
ATOM   3618  H   GLU   236      45.319  17.120  44.379  1.00  0.00           H  
ATOM   3619  CA  GLU   236      44.587  16.106  46.121  1.00  0.00           C  
ATOM   3620  HA  GLU   236      44.235  15.085  45.976  1.00  0.00           H  
ATOM   3621  CB  GLU   236      46.032  15.985  46.459  1.00  0.00           C  
ATOM   3622  HB2 GLU   236      46.555  15.492  45.639  1.00  0.00           H  
ATOM   3623  HB3 GLU   236      46.483  16.977  46.497  1.00  0.00           H  
ATOM   3624  CG  GLU   236      46.280  15.202  47.773  1.00  0.00           C  
ATOM   3625  HG2 GLU   236      47.351  15.006  47.734  1.00  0.00           H  
ATOM   3626  HG3 GLU   236      45.991  15.809  48.527  1.00  0.00           H  
ATOM   3627  CD  GLU   236      45.540  13.846  47.952  1.00  0.00           C  
ATOM   3628  OE1 GLU   236      45.011  13.576  49.067  1.00  0.00           O  
ATOM   3629  OE2 GLU   236      45.306  13.137  46.918  1.00  0.00           O  
ATOM   3630  C   GLU   236      43.888  16.777  47.287  1.00  0.00           C  
ATOM   3631  O   GLU   236      43.061  16.122  47.956  1.00  0.00           O  
ATOM   3632  N   LEU   237      44.075  18.084  47.474  1.00  0.00           N  
ATOM   3633  H   LEU   237      44.635  18.633  46.837  1.00  0.00           H  
ATOM   3634  CA  LEU   237      43.779  18.663  48.847  1.00  0.00           C  
ATOM   3635  HA  LEU   237      43.795  17.842  49.563  1.00  0.00           H  
ATOM   3636  CB  LEU   237      44.846  19.655  49.235  1.00  0.00           C  
ATOM   3637  HB2 LEU   237      44.835  20.491  48.535  1.00  0.00           H  
ATOM   3638  HB3 LEU   237      44.600  20.025  50.231  1.00  0.00           H  
ATOM   3639  CG  LEU   237      46.332  19.144  49.253  1.00  0.00           C  
ATOM   3640  HG  LEU   237      46.454  18.526  48.363  1.00  0.00           H  
ATOM   3641  CD1 LEU   237      47.340  20.214  49.465  1.00  0.00           C  
ATOM   3642 HD11 LEU   237      47.424  20.777  48.631  1.00  0.00           H  
ATOM   3643 HD12 LEU   237      47.013  20.916  50.232  1.00  0.00           H  
ATOM   3644 HD13 LEU   237      48.343  19.826  49.644  1.00  0.00           H  
ATOM   3645  CD2 LEU   237      46.580  18.313  50.500  1.00  0.00           C  
ATOM   3646 HD21 LEU   237      45.708  17.701  50.728  1.00  0.00           H  
ATOM   3647 HD22 LEU   237      47.455  17.682  50.347  1.00  0.00           H  
ATOM   3648 HD23 LEU   237      46.686  18.974  51.361  1.00  0.00           H  
ATOM   3649  C   LEU   237      42.421  19.304  48.881  1.00  0.00           C  
ATOM   3650  O   LEU   237      41.778  19.275  49.975  1.00  0.00           O  
ATOM   3651  N   ALA   238      41.906  19.766  47.731  1.00  0.00           N  
ATOM   3652  H   ALA   238      42.400  19.360  46.848  1.00  0.00           H  
ATOM   3653  CA  ALA   238      40.592  20.422  47.566  1.00  0.00           C  
ATOM   3654  HA  ALA   238      40.605  21.325  48.176  1.00  0.00           H  
ATOM   3655  CB  ALA   238      40.328  20.801  46.105  1.00  0.00           C  
ATOM   3656  HB1 ALA   238      41.111  21.325  45.741  1.00  0.00           H  
ATOM   3657  HB2 ALA   238      40.152  20.035  45.470  1.00  0.00           H  
ATOM   3658  HB3 ALA   238      39.447  21.290  46.176  1.00  0.00           H  
ATOM   3659  C   ALA   238      39.490  19.466  48.113  1.00  0.00           C  
ATOM   3660  O   ALA   238      39.481  18.302  47.692  1.00  0.00           O  
ATOM   3661  N   LYS   239      38.612  19.874  49.108  1.00  0.00           N  
ATOM   3662  H   LYS   239      38.726  20.783  49.533  1.00  0.00           H  
ATOM   3663  CA  LYS   239      37.602  18.944  49.725  1.00  0.00           C  
ATOM   3664  HA  LYS   239      38.097  18.010  49.989  1.00  0.00           H  
ATOM   3665  CB  LYS   239      36.966  19.713  50.900  1.00  0.00           C  
ATOM   3666  HB2 LYS   239      37.690  20.265  51.500  1.00  0.00           H  
ATOM   3667  HB3 LYS   239      36.338  20.515  50.511  1.00  0.00           H  
ATOM   3668  CG  LYS   239      36.161  18.747  51.813  1.00  0.00           C  
ATOM   3669  HG2 LYS   239      35.692  19.359  52.385  1.00  0.00           H  
ATOM   3670  HG3 LYS   239      35.503  18.211  51.265  1.00  0.00           H  
ATOM   3671  CD  LYS   239      36.928  17.651  52.584  1.00  0.00           C  
ATOM   3672  HD2 LYS   239      36.323  16.747  52.653  1.00  0.00           H  
ATOM   3673  HD3 LYS   239      37.799  17.360  51.997  1.00  0.00           H  
ATOM   3674  CE  LYS   239      37.384  18.166  53.923  1.00  0.00           C  
ATOM   3675  HE2 LYS   239      37.997  17.451  54.471  1.00  0.00           H  
ATOM   3676  HE3 LYS   239      37.987  19.068  53.824  1.00  0.00           H  
ATOM   3677  NZ  LYS   239      36.271  18.627  54.848  1.00  0.00           N  
ATOM   3678  HZ1 LYS   239      35.624  17.818  55.186  1.00  0.00           H  
ATOM   3679  HZ2 LYS   239      36.738  18.965  55.773  1.00  0.00           H  
ATOM   3680  HZ3 LYS   239      35.770  19.547  54.545  1.00  0.00           H  
ATOM   3681  C   LYS   239      36.535  18.458  48.654  1.00  0.00           C  
ATOM   3682  O   LYS   239      36.026  17.394  48.942  1.00  0.00           O  
ATOM   3683  N   SER   240      36.275  19.203  47.606  1.00  0.00           N  
ATOM   3684  H   SER   240      36.862  20.117  47.516  1.00  0.00           H  
ATOM   3685  CA  SER   240      35.325  18.842  46.469  1.00  0.00           C  
ATOM   3686  HA  SER   240      34.416  19.426  46.613  1.00  0.00           H  
ATOM   3687  CB  SER   240      35.899  19.460  45.177  1.00  0.00           C  
ATOM   3688  HB2 SER   240      36.669  18.760  44.854  1.00  0.00           H  
ATOM   3689  HB3 SER   240      35.197  19.433  44.451  1.00  0.00           H  
ATOM   3690  OG  SER   240      36.459  20.731  45.330  1.00  0.00           O  
ATOM   3691  HG  SER   240      35.784  21.454  45.124  1.00  0.00           H  
ATOM   3692  C   SER   240      35.087  17.301  46.263  1.00  0.00           C  
ATOM   3693  O   SER   240      35.977  16.514  46.096  1.00  0.00           O  
ATOM   3694  N   GLN   241      33.804  16.965  46.185  1.00  0.00           N  
ATOM   3695  H   GLN   241      33.143  17.667  46.487  1.00  0.00           H  
ATOM   3696  CA  GLN   241      33.224  15.653  45.739  1.00  0.00           C  
ATOM   3697  HA  GLN   241      33.860  14.949  46.085  1.00  0.00           H  
ATOM   3698  CB  GLN   241      31.852  15.476  46.353  1.00  0.00           C  
ATOM   3699  HB2 GLN   241      31.312  16.399  46.141  1.00  0.00           H  
ATOM   3700  HB3 GLN   241      31.362  14.636  45.862  1.00  0.00           H  
ATOM   3701  CG  GLN   241      31.855  15.367  47.897  1.00  0.00           C  
ATOM   3702  HG2 GLN   241      31.840  16.311  48.443  1.00  0.00           H  
ATOM   3703  HG3 GLN   241      30.971  14.928  48.110  1.00  0.00           H  
ATOM   3704  CD  GLN   241      32.982  14.541  48.579  1.00  0.00           C  
ATOM   3705  OE1 GLN   241      32.834  13.295  48.651  1.00  0.00           O  
ATOM   3706  NE2 GLN   241      33.975  15.161  49.173  1.00  0.00           N  
ATOM   3707 HE21 GLN   241      34.813  14.571  49.544  1.00  0.00           H  
ATOM   3708 HE22 GLN   241      34.176  16.219  49.005  1.00  0.00           H  
ATOM   3709  C   GLN   241      33.214  15.440  44.215  1.00  0.00           C  
ATOM   3710  O   GLN   241      33.563  14.402  43.663  1.00  0.00           O  
ATOM   3711  N   ASP   242      32.881  16.529  43.494  1.00  0.00           N  
ATOM   3712  H   ASP   242      32.638  17.510  43.903  1.00  0.00           H  
ATOM   3713  CA  ASP   242      32.648  16.488  42.027  1.00  0.00           C  
ATOM   3714  HA  ASP   242      32.740  15.498  41.580  1.00  0.00           H  
ATOM   3715  CB  ASP   242      31.220  17.037  41.777  1.00  0.00           C  
ATOM   3716  HB2 ASP   242      30.555  16.407  42.202  1.00  0.00           H  
ATOM   3717  HB3 ASP   242      31.120  17.962  42.170  1.00  0.00           H  
ATOM   3718  CG  ASP   242      30.857  17.055  40.308  1.00  0.00           C  
ATOM   3719  OD1 ASP   242      31.369  16.161  39.584  1.00  0.00           O  
ATOM   3720  OD2 ASP   242      30.042  17.791  39.756  1.00  0.00           O  
ATOM   3721  C   ASP   242      33.822  17.310  41.356  1.00  0.00           C  
ATOM   3722  O   ASP   242      33.511  18.342  40.740  1.00  0.00           O  
ATOM   3723  N   LYS   243      35.030  16.784  41.545  1.00  0.00           N  
ATOM   3724  H   LYS   243      35.136  15.796  41.994  1.00  0.00           H  
ATOM   3725  CA  LYS   243      36.293  17.321  40.938  1.00  0.00           C  
ATOM   3726  HA  LYS   243      36.057  18.312  40.549  1.00  0.00           H  
ATOM   3727  CB  LYS   243      37.312  17.627  42.085  1.00  0.00           C  
ATOM   3728  HB2 LYS   243      38.212  17.810  41.498  1.00  0.00           H  
ATOM   3729  HB3 LYS   243      36.858  18.511  42.533  1.00  0.00           H  
ATOM   3730  CG  LYS   243      37.425  16.472  43.075  1.00  0.00           C  
ATOM   3731  HG2 LYS   243      36.685  16.565  43.679  1.00  0.00           H  
ATOM   3732  HG3 LYS   243      37.465  15.590  42.585  1.00  0.00           H  
ATOM   3733  CD  LYS   243      38.808  16.552  43.752  1.00  0.00           C  
ATOM   3734  HD2 LYS   243      39.470  15.972  43.110  1.00  0.00           H  
ATOM   3735  HD3 LYS   243      39.229  17.554  43.672  1.00  0.00           H  
ATOM   3736  CE  LYS   243      38.771  16.037  45.150  1.00  0.00           C  
ATOM   3737  HE2 LYS   243      39.757  16.175  45.594  1.00  0.00           H  
ATOM   3738  HE3 LYS   243      38.027  16.546  45.762  1.00  0.00           H  
ATOM   3739  NZ  LYS   243      38.482  14.583  45.168  1.00  0.00           N  
ATOM   3740  HZ1 LYS   243      38.433  14.150  46.167  1.00  0.00           H  
ATOM   3741  HZ2 LYS   243      37.542  14.396  44.648  1.00  0.00           H  
ATOM   3742  HZ3 LYS   243      39.336  14.060  44.739  1.00  0.00           H  
ATOM   3743  C   LYS   243      36.707  16.369  39.822  1.00  0.00           C  
ATOM   3744  O   LYS   243      36.643  15.151  39.915  1.00  0.00           O  
ATOM   3745  N   THR   244      37.176  16.927  38.742  1.00  0.00           N  
ATOM   3746  H   THR   244      37.362  17.998  38.654  1.00  0.00           H  
ATOM   3747  CA  THR   244      37.646  16.227  37.524  1.00  0.00           C  
ATOM   3748  HA  THR   244      37.811  15.207  37.869  1.00  0.00           H  
ATOM   3749  CB  THR   244      36.565  16.136  36.415  1.00  0.00           C  
ATOM   3750  HB  THR   244      36.520  17.175  36.091  1.00  0.00           H  
ATOM   3751  CG2 THR   244      37.128  15.378  35.179  1.00  0.00           C  
ATOM   3752 HG21 THR   244      36.344  15.441  34.425  1.00  0.00           H  
ATOM   3753 HG22 THR   244      37.838  15.916  34.551  1.00  0.00           H  
ATOM   3754 HG23 THR   244      37.435  14.431  35.351  1.00  0.00           H  
ATOM   3755  OG1 THR   244      35.326  15.565  36.754  1.00  0.00           O  
ATOM   3756  HG1 THR   244      34.704  16.255  37.324  1.00  0.00           H  
ATOM   3757  C   THR   244      38.981  16.822  36.974  1.00  0.00           C  
ATOM   3758  O   THR   244      39.164  18.047  36.898  1.00  0.00           O  
ATOM   3759  N   LEU   245      39.922  16.010  36.442  1.00  0.00           N  
ATOM   3760  H   LEU   245      39.706  14.957  36.260  1.00  0.00           H  
ATOM   3761  CA  LEU   245      41.162  16.545  35.798  1.00  0.00           C  
ATOM   3762  HA  LEU   245      41.102  17.600  35.533  1.00  0.00           H  
ATOM   3763  CB  LEU   245      42.324  16.364  36.743  1.00  0.00           C  
ATOM   3764  HB2 LEU   245      42.156  16.848  37.614  1.00  0.00           H  
ATOM   3765  HB3 LEU   245      42.256  15.381  36.965  1.00  0.00           H  
ATOM   3766  CG  LEU   245      43.770  16.609  36.258  1.00  0.00           C  
ATOM   3767  HG  LEU   245      43.936  16.163  35.368  1.00  0.00           H  
ATOM   3768  CD1 LEU   245      43.902  18.124  36.021  1.00  0.00           C  
ATOM   3769 HD11 LEU   245      44.790  18.369  35.605  1.00  0.00           H  
ATOM   3770 HD12 LEU   245      43.172  18.465  35.286  1.00  0.00           H  
ATOM   3771 HD13 LEU   245      43.633  18.637  36.944  1.00  0.00           H  
ATOM   3772  CD2 LEU   245      44.920  16.119  37.140  1.00  0.00           C  
ATOM   3773 HD21 LEU   245      45.857  16.348  36.632  1.00  0.00           H  
ATOM   3774 HD22 LEU   245      44.992  16.648  38.090  1.00  0.00           H  
ATOM   3775 HD23 LEU   245      44.742  15.067  37.363  1.00  0.00           H  
ATOM   3776  C   LEU   245      41.457  16.015  34.343  1.00  0.00           C  
ATOM   3777  O   LEU   245      41.552  14.799  34.151  1.00  0.00           O  
ATOM   3778  N   LYS   246      41.717  16.956  33.455  1.00  0.00           N  
ATOM   3779  H   LYS   246      41.794  17.992  33.786  1.00  0.00           H  
ATOM   3780  CA  LYS   246      42.105  16.651  32.094  1.00  0.00           C  
ATOM   3781  HA  LYS   246      42.245  15.590  31.890  1.00  0.00           H  
ATOM   3782  CB  LYS   246      40.827  17.022  31.187  1.00  0.00           C  
ATOM   3783  HB2 LYS   246      39.964  16.359  31.244  1.00  0.00           H  
ATOM   3784  HB3 LYS   246      40.588  18.013  31.573  1.00  0.00           H  
ATOM   3785  CG  LYS   246      41.226  17.157  29.699  1.00  0.00           C  
ATOM   3786  HG2 LYS   246      40.403  17.537  29.093  1.00  0.00           H  
ATOM   3787  HG3 LYS   246      41.932  17.873  29.606  1.00  0.00           H  
ATOM   3788  CD  LYS   246      41.788  15.886  29.071  1.00  0.00           C  
ATOM   3789  HD2 LYS   246      42.154  16.027  28.053  1.00  0.00           H  
ATOM   3790  HD3 LYS   246      42.644  15.604  29.685  1.00  0.00           H  
ATOM   3791  CE  LYS   246      40.752  14.738  28.887  1.00  0.00           C  
ATOM   3792  HE2 LYS   246      41.228  13.767  28.756  1.00  0.00           H  
ATOM   3793  HE3 LYS   246      40.333  14.559  29.877  1.00  0.00           H  
ATOM   3794  NZ  LYS   246      39.737  14.958  27.844  1.00  0.00           N  
ATOM   3795  HZ1 LYS   246      39.160  14.058  27.634  1.00  0.00           H  
ATOM   3796  HZ2 LYS   246      39.041  15.786  27.976  1.00  0.00           H  
ATOM   3797  HZ3 LYS   246      40.195  15.269  26.905  1.00  0.00           H  
ATOM   3798  C   LYS   246      43.482  17.325  31.766  1.00  0.00           C  
ATOM   3799  O   LYS   246      43.559  18.551  31.601  1.00  0.00           O  
ATOM   3800  N   ILE   247      44.504  16.509  31.595  1.00  0.00           N  
ATOM   3801  H   ILE   247      44.219  15.516  31.910  1.00  0.00           H  
ATOM   3802  CA  ILE   247      45.797  16.881  31.019  1.00  0.00           C  
ATOM   3803  HA  ILE   247      45.797  17.929  30.758  1.00  0.00           H  
ATOM   3804  CB  ILE   247      46.976  16.565  31.998  1.00  0.00           C  
ATOM   3805  HB  ILE   247      47.128  15.622  32.093  1.00  0.00           H  
ATOM   3806  CG2 ILE   247      48.235  17.096  31.289  1.00  0.00           C  
ATOM   3807 HG21 ILE   247      48.991  17.225  32.050  1.00  0.00           H  
ATOM   3808 HG22 ILE   247      48.618  16.376  30.582  1.00  0.00           H  
ATOM   3809 HG23 ILE   247      48.035  18.000  30.888  1.00  0.00           H  
ATOM   3810  CG1 ILE   247      46.739  17.324  33.316  1.00  0.00           C  
ATOM   3811 HG12 ILE   247      46.529  18.383  33.171  1.00  0.00           H  
ATOM   3812 HG13 ILE   247      45.814  16.953  33.759  1.00  0.00           H  
ATOM   3813  CD1 ILE   247      47.869  17.187  34.349  1.00  0.00           C  
ATOM   3814 HD11 ILE   247      48.330  16.200  34.362  1.00  0.00           H  
ATOM   3815 HD12 ILE   247      48.610  17.985  34.309  1.00  0.00           H  
ATOM   3816 HD13 ILE   247      47.474  17.370  35.348  1.00  0.00           H  
ATOM   3817  C   ILE   247      45.901  15.991  29.728  1.00  0.00           C  
ATOM   3818  O   ILE   247      45.692  14.773  29.793  1.00  0.00           O  
ATOM   3819  N   TYR   248      46.272  16.475  28.596  1.00  0.00           N  
ATOM   3820  H   TYR   248      46.279  15.708  27.822  1.00  0.00           H  
ATOM   3821  CA  TYR   248      46.913  17.768  28.250  1.00  0.00           C  
ATOM   3822  HA  TYR   248      46.681  18.406  29.103  1.00  0.00           H  
ATOM   3823  CB  TYR   248      46.271  18.292  26.972  1.00  0.00           C  
ATOM   3824  HB2 TYR   248      46.733  19.245  26.717  1.00  0.00           H  
ATOM   3825  HB3 TYR   248      46.450  17.607  26.143  1.00  0.00           H  
ATOM   3826  CG  TYR   248      44.797  18.718  27.013  1.00  0.00           C  
ATOM   3827  CD1 TYR   248      43.879  17.966  26.223  1.00  0.00           C  
ATOM   3828  HD1 TYR   248      44.208  17.036  25.761  1.00  0.00           H  
ATOM   3829  CE1 TYR   248      42.515  18.270  26.276  1.00  0.00           C  
ATOM   3830  HE1 TYR   248      41.872  17.651  25.803  1.00  0.00           H  
ATOM   3831  CZ  TYR   248      42.023  19.403  26.990  1.00  0.00           C  
ATOM   3832  OH  TYR   248      40.679  19.653  27.055  1.00  0.00           O  
ATOM   3833  HH  TYR   248      40.048  18.815  26.759  1.00  0.00           H  
ATOM   3834  CE2 TYR   248      42.971  20.168  27.718  1.00  0.00           C  
ATOM   3835  HE2 TYR   248      42.669  20.974  28.387  1.00  0.00           H  
ATOM   3836  CD2 TYR   248      44.339  19.817  27.750  1.00  0.00           C  
ATOM   3837  HD2 TYR   248      45.033  20.341  28.407  1.00  0.00           H  
ATOM   3838  C   TYR   248      48.412  17.589  28.019  1.00  0.00           C  
ATOM   3839  O   TYR   248      49.160  18.505  28.293  1.00  0.00           O  
ATOM   3840  N   GLU   249      48.751  16.495  27.465  1.00  0.00           N  
ATOM   3841  H   GLU   249      47.971  15.844  27.070  1.00  0.00           H  
ATOM   3842  CA  GLU   249      50.157  16.041  27.205  1.00  0.00           C  
ATOM   3843  HA  GLU   249      50.679  16.061  28.161  1.00  0.00           H  
ATOM   3844  CB  GLU   249      50.221  14.585  26.787  1.00  0.00           C  
ATOM   3845  HB2 GLU   249      51.167  14.426  26.472  1.00  0.00           H  
ATOM   3846  HB3 GLU   249      50.135  13.948  27.667  1.00  0.00           H  
ATOM   3847  CG  GLU   249      49.232  14.150  25.669  1.00  0.00           C  
ATOM   3848  HG2 GLU   249      49.210  14.972  24.954  1.00  0.00           H  
ATOM   3849  HG3 GLU   249      49.676  13.357  25.228  1.00  0.00           H  
ATOM   3850  CD  GLU   249      47.926  13.735  26.296  1.00  0.00           C  
ATOM   3851  OE1 GLU   249      47.903  12.669  26.920  1.00  0.00           O  
ATOM   3852  OE2 GLU   249      46.977  14.513  26.276  1.00  0.00           O  
ATOM   3853  C   GLU   249      50.784  17.070  26.135  1.00  0.00           C  
ATOM   3854  O   GLU   249      50.400  17.045  24.934  1.00  0.00           O  
ATOM   3855  N   GLY   250      51.820  17.697  26.583  1.00  0.00           N  
ATOM   3856  H   GLY   250      52.056  17.644  27.564  1.00  0.00           H  
ATOM   3857  CA  GLY   250      52.678  18.542  25.751  1.00  0.00           C  
ATOM   3858  HA2 GLY   250      53.716  18.366  26.034  1.00  0.00           H  
ATOM   3859  HA3 GLY   250      52.597  18.195  24.721  1.00  0.00           H  
ATOM   3860  C   GLY   250      52.270  20.045  25.810  1.00  0.00           C  
ATOM   3861  O   GLY   250      53.109  20.826  25.420  1.00  0.00           O  
ATOM   3862  N   ALA   251      51.082  20.422  26.190  1.00  0.00           N  
ATOM   3863  H   ALA   251      50.440  19.668  26.620  1.00  0.00           H  
ATOM   3864  CA  ALA   251      50.487  21.743  25.893  1.00  0.00           C  
ATOM   3865  HA  ALA   251      50.749  22.011  24.880  1.00  0.00           H  
ATOM   3866  CB  ALA   251      49.018  21.492  26.064  1.00  0.00           C  
ATOM   3867  HB1 ALA   251      48.423  22.148  25.694  1.00  0.00           H  
ATOM   3868  HB2 ALA   251      48.790  20.581  25.530  1.00  0.00           H  
ATOM   3869  HB3 ALA   251      48.814  21.421  27.123  1.00  0.00           H  
ATOM   3870  C   ALA   251      50.964  22.773  26.931  1.00  0.00           C  
ATOM   3871  O   ALA   251      51.335  22.435  28.043  1.00  0.00           O  
ATOM   3872  N   TYR   252      51.054  24.046  26.504  1.00  0.00           N  
ATOM   3873  H   TYR   252      50.807  24.276  25.467  1.00  0.00           H  
ATOM   3874  CA  TYR   252      51.648  25.169  27.252  1.00  0.00           C  
ATOM   3875  HA  TYR   252      52.363  24.823  27.998  1.00  0.00           H  
ATOM   3876  CB  TYR   252      52.501  26.013  26.311  1.00  0.00           C  
ATOM   3877  HB2 TYR   252      51.882  26.143  25.523  1.00  0.00           H  
ATOM   3878  HB3 TYR   252      52.753  26.950  26.786  1.00  0.00           H  
ATOM   3879  CG  TYR   252      53.757  25.465  25.715  1.00  0.00           C  
ATOM   3880  CD1 TYR   252      54.221  24.104  25.803  1.00  0.00           C  
ATOM   3881  HD1 TYR   252      53.589  23.317  26.187  1.00  0.00           H  
ATOM   3882  CE1 TYR   252      55.452  23.778  25.221  1.00  0.00           C  
ATOM   3883  HE1 TYR   252      55.712  22.804  25.280  1.00  0.00           H  
ATOM   3884  CZ  TYR   252      56.274  24.669  24.546  1.00  0.00           C  
ATOM   3885  OH  TYR   252      57.556  24.409  24.146  1.00  0.00           O  
ATOM   3886  HH  TYR   252      57.890  23.520  24.681  1.00  0.00           H  
ATOM   3887  CE2 TYR   252      55.821  25.990  24.382  1.00  0.00           C  
ATOM   3888  HE2 TYR   252      56.429  26.750  23.891  1.00  0.00           H  
ATOM   3889  CD2 TYR   252      54.617  26.356  25.021  1.00  0.00           C  
ATOM   3890  HD2 TYR   252      54.283  27.392  24.955  1.00  0.00           H  
ATOM   3891  C   TYR   252      50.532  25.944  28.061  1.00  0.00           C  
ATOM   3892  O   TYR   252      49.671  25.177  28.538  1.00  0.00           O  
ATOM   3893  N   HID   253      50.806  27.227  28.395  1.00  0.00           N  
ATOM   3894  H   HID   253      51.652  27.639  28.029  1.00  0.00           H  
ATOM   3895  CA  HID   253      50.047  27.787  29.560  1.00  0.00           C  
ATOM   3896  HA  HID   253      49.729  27.056  30.304  1.00  0.00           H  
ATOM   3897  CB  HID   253      50.933  28.852  30.166  1.00  0.00           C  
ATOM   3898  HB2 HID   253      51.904  28.392  30.354  1.00  0.00           H  
ATOM   3899  HB3 HID   253      51.046  29.700  29.448  1.00  0.00           H  
ATOM   3900  CG  HID   253      50.308  29.387  31.520  1.00  0.00           C  
ATOM   3901  ND1 HID   253      50.046  28.617  32.630  1.00  0.00           N  
ATOM   3902  HD1 HID   253      50.318  27.606  32.518  1.00  0.00           H  
ATOM   3903  CE1 HID   253      49.527  29.416  33.564  1.00  0.00           C  
ATOM   3904  HE1 HID   253      49.146  29.103  34.525  1.00  0.00           H  
ATOM   3905  NE2 HID   253      49.407  30.662  33.125  1.00  0.00           N  
ATOM   3906  CD2 HID   253      49.902  30.716  31.846  1.00  0.00           C  
ATOM   3907  HD2 HID   253      49.945  31.524  31.132  1.00  0.00           H  
ATOM   3908  C   HID   253      48.662  28.354  29.200  1.00  0.00           C  
ATOM   3909  O   HID   253      47.802  28.498  30.064  1.00  0.00           O  
ATOM   3910  N   VAL   254      48.491  28.773  27.982  1.00  0.00           N  
ATOM   3911  H   VAL   254      49.191  28.801  27.254  1.00  0.00           H  
ATOM   3912  CA  VAL   254      47.154  29.277  27.582  1.00  0.00           C  
ATOM   3913  HA  VAL   254      46.479  29.445  28.421  1.00  0.00           H  
ATOM   3914  CB  VAL   254      47.253  30.689  26.980  1.00  0.00           C  
ATOM   3915  HB  VAL   254      47.739  30.754  26.006  1.00  0.00           H  
ATOM   3916  CG1 VAL   254      45.850  31.300  26.867  1.00  0.00           C  
ATOM   3917 HG11 VAL   254      45.414  31.360  27.864  1.00  0.00           H  
ATOM   3918 HG12 VAL   254      46.025  32.319  26.522  1.00  0.00           H  
ATOM   3919 HG13 VAL   254      45.219  30.835  26.110  1.00  0.00           H  
ATOM   3920  CG2 VAL   254      47.952  31.637  28.026  1.00  0.00           C  
ATOM   3921 HG21 VAL   254      47.455  31.544  28.992  1.00  0.00           H  
ATOM   3922 HG22 VAL   254      48.903  31.250  28.392  1.00  0.00           H  
ATOM   3923 HG23 VAL   254      47.978  32.693  27.758  1.00  0.00           H  
ATOM   3924  C   VAL   254      46.353  28.308  26.610  1.00  0.00           C  
ATOM   3925  O   VAL   254      46.262  28.501  25.380  1.00  0.00           O  
ATOM   3926  N   LEU   255      45.735  27.312  27.330  1.00  0.00           N  
ATOM   3927  H   LEU   255      46.102  27.135  28.254  1.00  0.00           H  
ATOM   3928  CA  LEU   255      45.100  26.185  26.688  1.00  0.00           C  
ATOM   3929  HA  LEU   255      45.937  25.750  26.142  1.00  0.00           H  
ATOM   3930  CB  LEU   255      44.498  25.174  27.667  1.00  0.00           C  
ATOM   3931  HB2 LEU   255      43.603  25.631  28.091  1.00  0.00           H  
ATOM   3932  HB3 LEU   255      44.185  24.296  27.103  1.00  0.00           H  
ATOM   3933  CG  LEU   255      45.469  24.637  28.661  1.00  0.00           C  
ATOM   3934  HG  LEU   255      46.148  25.342  29.141  1.00  0.00           H  
ATOM   3935  CD1 LEU   255      44.655  23.899  29.775  1.00  0.00           C  
ATOM   3936 HD11 LEU   255      45.189  23.019  30.135  1.00  0.00           H  
ATOM   3937 HD12 LEU   255      44.540  24.697  30.508  1.00  0.00           H  
ATOM   3938 HD13 LEU   255      43.655  23.633  29.431  1.00  0.00           H  
ATOM   3939  CD2 LEU   255      46.352  23.618  27.821  1.00  0.00           C  
ATOM   3940 HD21 LEU   255      45.701  22.844  27.414  1.00  0.00           H  
ATOM   3941 HD22 LEU   255      46.901  24.151  27.045  1.00  0.00           H  
ATOM   3942 HD23 LEU   255      47.083  23.181  28.501  1.00  0.00           H  
ATOM   3943  C   LEU   255      43.998  26.623  25.598  1.00  0.00           C  
ATOM   3944  O   LEU   255      43.866  25.949  24.538  1.00  0.00           O  
ATOM   3945  N   HIE   256      43.315  27.739  25.820  1.00  0.00           N  
ATOM   3946  H   HIE   256      43.434  28.242  26.687  1.00  0.00           H  
ATOM   3947  CA  HIE   256      42.356  28.289  24.872  1.00  0.00           C  
ATOM   3948  HA  HIE   256      41.774  27.490  24.413  1.00  0.00           H  
ATOM   3949  CB  HIE   256      41.339  29.158  25.616  1.00  0.00           C  
ATOM   3950  HB2 HIE   256      40.635  29.671  24.961  1.00  0.00           H  
ATOM   3951  HB3 HIE   256      40.687  28.474  26.161  1.00  0.00           H  
ATOM   3952  CG  HIE   256      41.926  30.101  26.698  1.00  0.00           C  
ATOM   3953  ND1 HIE   256      42.612  29.723  27.871  1.00  0.00           N  
ATOM   3954  CE1 HIE   256      42.889  30.833  28.535  1.00  0.00           C  
ATOM   3955  HE1 HIE   256      43.478  30.922  29.436  1.00  0.00           H  
ATOM   3956  NE2 HIE   256      42.478  31.893  27.799  1.00  0.00           N  
ATOM   3957  HE2 HIE   256      42.731  32.847  28.011  1.00  0.00           H  
ATOM   3958  CD2 HIE   256      41.939  31.458  26.621  1.00  0.00           C  
ATOM   3959  HD2 HIE   256      41.700  32.068  25.763  1.00  0.00           H  
ATOM   3960  C   HIE   256      42.895  29.050  23.612  1.00  0.00           C  
ATOM   3961  O   HIE   256      42.142  29.248  22.619  1.00  0.00           O  
ATOM   3962  N   LYS   257      44.159  29.445  23.698  1.00  0.00           N  
ATOM   3963  H   LYS   257      44.827  29.090  24.366  1.00  0.00           H  
ATOM   3964  CA  LYS   257      44.939  30.065  22.688  1.00  0.00           C  
ATOM   3965  HA  LYS   257      44.333  30.207  21.793  1.00  0.00           H  
ATOM   3966  CB  LYS   257      45.370  31.456  23.178  1.00  0.00           C  
ATOM   3967  HB2 LYS   257      46.105  31.396  23.981  1.00  0.00           H  
ATOM   3968  HB3 LYS   257      45.864  32.010  22.380  1.00  0.00           H  
ATOM   3969  CG  LYS   257      44.205  32.287  23.753  1.00  0.00           C  
ATOM   3970  HG2 LYS   257      43.605  31.653  24.405  1.00  0.00           H  
ATOM   3971  HG3 LYS   257      44.607  33.079  24.385  1.00  0.00           H  
ATOM   3972  CD  LYS   257      43.357  32.912  22.657  1.00  0.00           C  
ATOM   3973  HD2 LYS   257      43.892  33.622  22.027  1.00  0.00           H  
ATOM   3974  HD3 LYS   257      42.973  32.119  22.015  1.00  0.00           H  
ATOM   3975  CE  LYS   257      42.221  33.670  23.225  1.00  0.00           C  
ATOM   3976  HE2 LYS   257      41.567  32.920  23.670  1.00  0.00           H  
ATOM   3977  HE3 LYS   257      42.424  34.369  24.037  1.00  0.00           H  
ATOM   3978  NZ  LYS   257      41.512  34.394  22.097  1.00  0.00           N  
ATOM   3979  HZ1 LYS   257      41.140  35.285  22.392  1.00  0.00           H  
ATOM   3980  HZ2 LYS   257      42.204  34.559  21.380  1.00  0.00           H  
ATOM   3981  HZ3 LYS   257      40.774  33.791  21.762  1.00  0.00           H  
ATOM   3982  C   LYS   257      46.128  29.228  22.079  1.00  0.00           C  
ATOM   3983  O   LYS   257      47.098  29.734  21.530  1.00  0.00           O  
ATOM   3984  N   GLU   258      46.051  27.942  22.322  1.00  0.00           N  
ATOM   3985  H   GLU   258      45.143  27.658  22.663  1.00  0.00           H  
ATOM   3986  CA  GLU   258      46.944  26.820  22.077  1.00  0.00           C  
ATOM   3987  HA  GLU   258      48.001  27.085  22.079  1.00  0.00           H  
ATOM   3988  CB  GLU   258      46.784  25.694  23.130  1.00  0.00           C  
ATOM   3989  HB2 GLU   258      46.030  25.926  23.882  1.00  0.00           H  
ATOM   3990  HB3 GLU   258      46.379  24.820  22.620  1.00  0.00           H  
ATOM   3991  CG  GLU   258      48.039  25.445  23.951  1.00  0.00           C  
ATOM   3992  HG2 GLU   258      48.381  26.412  24.318  1.00  0.00           H  
ATOM   3993  HG3 GLU   258      47.755  24.801  24.784  1.00  0.00           H  
ATOM   3994  CD  GLU   258      49.165  24.731  23.282  1.00  0.00           C  
ATOM   3995  OE1 GLU   258      48.914  23.976  22.327  1.00  0.00           O  
ATOM   3996  OE2 GLU   258      50.362  24.795  23.736  1.00  0.00           O  
ATOM   3997  C   GLU   258      46.653  26.337  20.584  1.00  0.00           C  
ATOM   3998  O   GLU   258      45.738  26.812  19.972  1.00  0.00           O  
ATOM   3999  N   LEU   259      47.424  25.385  20.093  1.00  0.00           N  
ATOM   4000  H   LEU   259      48.073  24.886  20.684  1.00  0.00           H  
ATOM   4001  CA  LEU   259      47.115  24.687  18.813  1.00  0.00           C  
ATOM   4002  HA  LEU   259      47.300  25.429  18.036  1.00  0.00           H  
ATOM   4003  CB  LEU   259      48.080  23.492  18.668  1.00  0.00           C  
ATOM   4004  HB2 LEU   259      47.914  22.969  19.610  1.00  0.00           H  
ATOM   4005  HB3 LEU   259      47.704  22.907  17.829  1.00  0.00           H  
ATOM   4006  CG  LEU   259      49.546  23.847  18.442  1.00  0.00           C  
ATOM   4007  HG  LEU   259      49.919  24.284  19.368  1.00  0.00           H  
ATOM   4008  CD1 LEU   259      50.293  22.489  18.280  1.00  0.00           C  
ATOM   4009 HD11 LEU   259      51.366  22.626  18.149  1.00  0.00           H  
ATOM   4010 HD12 LEU   259      50.254  21.899  19.195  1.00  0.00           H  
ATOM   4011 HD13 LEU   259      49.934  21.899  17.436  1.00  0.00           H  
ATOM   4012  CD2 LEU   259      49.858  24.784  17.341  1.00  0.00           C  
ATOM   4013 HD21 LEU   259      49.303  25.709  17.498  1.00  0.00           H  
ATOM   4014 HD22 LEU   259      50.922  24.982  17.212  1.00  0.00           H  
ATOM   4015 HD23 LEU   259      49.486  24.295  16.440  1.00  0.00           H  
ATOM   4016  C   LEU   259      45.673  24.108  18.736  1.00  0.00           C  
ATOM   4017  O   LEU   259      45.056  23.850  19.754  1.00  0.00           O  
ATOM   4018  N   PRO   260      45.137  23.989  17.497  1.00  0.00           N  
ATOM   4019  CD  PRO   260      45.597  24.571  16.183  1.00  0.00           C  
ATOM   4020  HD2 PRO   260      46.447  24.112  15.678  1.00  0.00           H  
ATOM   4021  HD3 PRO   260      45.858  25.602  16.422  1.00  0.00           H  
ATOM   4022  CG  PRO   260      44.417  24.497  15.200  1.00  0.00           C  
ATOM   4023  HG2 PRO   260      44.693  24.357  14.155  1.00  0.00           H  
ATOM   4024  HG3 PRO   260      43.808  25.385  15.368  1.00  0.00           H  
ATOM   4025  CB  PRO   260      43.592  23.348  15.774  1.00  0.00           C  
ATOM   4026  HB2 PRO   260      43.945  22.410  15.345  1.00  0.00           H  
ATOM   4027  HB3 PRO   260      42.580  23.538  15.417  1.00  0.00           H  
ATOM   4028  CA  PRO   260      43.754  23.438  17.289  1.00  0.00           C  
ATOM   4029  HA  PRO   260      42.970  24.060  17.722  1.00  0.00           H  
ATOM   4030  C   PRO   260      43.441  22.070  17.914  1.00  0.00           C  
ATOM   4031  O   PRO   260      42.406  21.979  18.626  1.00  0.00           O  
ATOM   4032  N   GLU   261      44.303  21.045  17.876  1.00  0.00           N  
ATOM   4033  H   GLU   261      45.192  21.148  17.409  1.00  0.00           H  
ATOM   4034  CA  GLU   261      43.981  19.695  18.396  1.00  0.00           C  
ATOM   4035  HA  GLU   261      42.980  19.374  18.105  1.00  0.00           H  
ATOM   4036  CB  GLU   261      45.050  18.656  17.978  1.00  0.00           C  
ATOM   4037  HB2 GLU   261      44.770  17.709  18.440  1.00  0.00           H  
ATOM   4038  HB3 GLU   261      44.981  18.572  16.894  1.00  0.00           H  
ATOM   4039  CG  GLU   261      46.532  19.032  18.432  1.00  0.00           C  
ATOM   4040  HG2 GLU   261      46.432  19.700  19.288  1.00  0.00           H  
ATOM   4041  HG3 GLU   261      46.952  18.072  18.731  1.00  0.00           H  
ATOM   4042  CD  GLU   261      47.355  19.776  17.302  1.00  0.00           C  
ATOM   4043  OE1 GLU   261      48.564  19.498  17.045  1.00  0.00           O  
ATOM   4044  OE2 GLU   261      46.775  20.674  16.625  1.00  0.00           O  
ATOM   4045  C   GLU   261      43.798  19.817  19.956  1.00  0.00           C  
ATOM   4046  O   GLU   261      43.047  19.053  20.550  1.00  0.00           O  
ATOM   4047  N   VAL   262      44.366  20.798  20.678  1.00  0.00           N  
ATOM   4048  H   VAL   262      44.805  21.520  20.126  1.00  0.00           H  
ATOM   4049  CA  VAL   262      44.072  21.127  22.077  1.00  0.00           C  
ATOM   4050  HA  VAL   262      43.858  20.180  22.573  1.00  0.00           H  
ATOM   4051  CB  VAL   262      45.268  21.798  22.647  1.00  0.00           C  
ATOM   4052  HB  VAL   262      45.761  22.425  21.904  1.00  0.00           H  
ATOM   4053  CG1 VAL   262      45.133  22.732  23.857  1.00  0.00           C  
ATOM   4054 HG11 VAL   262      44.451  23.555  23.642  1.00  0.00           H  
ATOM   4055 HG12 VAL   262      44.674  22.164  24.666  1.00  0.00           H  
ATOM   4056 HG13 VAL   262      46.117  23.001  24.240  1.00  0.00           H  
ATOM   4057  CG2 VAL   262      46.378  20.711  22.890  1.00  0.00           C  
ATOM   4058 HG21 VAL   262      47.292  21.102  23.337  1.00  0.00           H  
ATOM   4059 HG22 VAL   262      46.004  20.051  23.672  1.00  0.00           H  
ATOM   4060 HG23 VAL   262      46.634  20.158  21.986  1.00  0.00           H  
ATOM   4061  C   VAL   262      42.859  21.986  22.204  1.00  0.00           C  
ATOM   4062  O   VAL   262      41.967  21.668  22.988  1.00  0.00           O  
ATOM   4063  N   THR   263      42.884  23.141  21.541  1.00  0.00           N  
ATOM   4064  H   THR   263      43.775  23.229  21.075  1.00  0.00           H  
ATOM   4065  CA  THR   263      41.846  24.159  21.686  1.00  0.00           C  
ATOM   4066  HA  THR   263      41.835  24.385  22.752  1.00  0.00           H  
ATOM   4067  CB  THR   263      42.119  25.373  20.828  1.00  0.00           C  
ATOM   4068  HB  THR   263      42.039  25.144  19.765  1.00  0.00           H  
ATOM   4069  CG2 THR   263      41.077  26.381  21.181  1.00  0.00           C  
ATOM   4070 HG21 THR   263      41.412  27.400  20.988  1.00  0.00           H  
ATOM   4071 HG22 THR   263      40.083  26.191  20.774  1.00  0.00           H  
ATOM   4072 HG23 THR   263      40.969  26.387  22.266  1.00  0.00           H  
ATOM   4073  OG1 THR   263      43.371  25.854  21.095  1.00  0.00           O  
ATOM   4074  HG1 THR   263      43.998  25.420  20.512  1.00  0.00           H  
ATOM   4075  C   THR   263      40.431  23.593  21.460  1.00  0.00           C  
ATOM   4076  O   THR   263      39.614  23.868  22.264  1.00  0.00           O  
ATOM   4077  N   ASN   264      40.221  22.837  20.381  1.00  0.00           N  
ATOM   4078  H   ASN   264      40.930  22.868  19.663  1.00  0.00           H  
ATOM   4079  CA  ASN   264      38.843  22.307  20.144  1.00  0.00           C  
ATOM   4080  HA  ASN   264      38.134  23.135  20.113  1.00  0.00           H  
ATOM   4081  CB  ASN   264      38.784  21.638  18.761  1.00  0.00           C  
ATOM   4082  HB2 ASN   264      37.712  21.630  18.562  1.00  0.00           H  
ATOM   4083  HB3 ASN   264      39.387  22.127  17.996  1.00  0.00           H  
ATOM   4084  CG  ASN   264      39.198  20.162  18.884  1.00  0.00           C  
ATOM   4085  OD1 ASN   264      38.384  19.236  18.850  1.00  0.00           O  
ATOM   4086  ND2 ASN   264      40.485  19.902  18.852  1.00  0.00           N  
ATOM   4087 HD21 ASN   264      40.813  18.947  18.840  1.00  0.00           H  
ATOM   4088 HD22 ASN   264      41.042  20.744  18.880  1.00  0.00           H  
ATOM   4089  C   ASN   264      38.413  21.390  21.320  1.00  0.00           C  
ATOM   4090  O   ASN   264      37.285  21.340  21.680  1.00  0.00           O  
ATOM   4091  N   SER   265      39.399  20.673  21.949  1.00  0.00           N  
ATOM   4092  H   SER   265      40.328  20.941  21.656  1.00  0.00           H  
ATOM   4093  CA  SER   265      39.229  19.762  23.057  1.00  0.00           C  
ATOM   4094  HA  SER   265      38.389  19.095  22.860  1.00  0.00           H  
ATOM   4095  CB  SER   265      40.428  18.862  23.135  1.00  0.00           C  
ATOM   4096  HB2 SER   265      41.336  19.463  23.193  1.00  0.00           H  
ATOM   4097  HB3 SER   265      40.324  18.159  23.961  1.00  0.00           H  
ATOM   4098  OG  SER   265      40.517  18.143  21.931  1.00  0.00           O  
ATOM   4099  HG  SER   265      41.066  18.661  21.338  1.00  0.00           H  
ATOM   4100  C   SER   265      38.963  20.528  24.345  1.00  0.00           C  
ATOM   4101  O   SER   265      38.032  20.133  25.056  1.00  0.00           O  
ATOM   4102  N   VAL   266      39.610  21.689  24.472  1.00  0.00           N  
ATOM   4103  H   VAL   266      40.434  21.863  23.915  1.00  0.00           H  
ATOM   4104  CA  VAL   266      39.332  22.528  25.638  1.00  0.00           C  
ATOM   4105  HA  VAL   266      39.524  21.928  26.528  1.00  0.00           H  
ATOM   4106  CB  VAL   266      40.137  23.834  25.673  1.00  0.00           C  
ATOM   4107  HB  VAL   266      40.087  24.331  24.704  1.00  0.00           H  
ATOM   4108  CG1 VAL   266      39.618  24.890  26.709  1.00  0.00           C  
ATOM   4109 HG11 VAL   266      40.283  25.753  26.665  1.00  0.00           H  
ATOM   4110 HG12 VAL   266      38.599  25.145  26.420  1.00  0.00           H  
ATOM   4111 HG13 VAL   266      39.675  24.582  27.753  1.00  0.00           H  
ATOM   4112  CG2 VAL   266      41.596  23.501  26.006  1.00  0.00           C  
ATOM   4113 HG21 VAL   266      42.172  23.654  25.093  1.00  0.00           H  
ATOM   4114 HG22 VAL   266      41.998  24.191  26.748  1.00  0.00           H  
ATOM   4115 HG23 VAL   266      41.780  22.437  26.151  1.00  0.00           H  
ATOM   4116  C   VAL   266      37.886  22.963  25.545  1.00  0.00           C  
ATOM   4117  O   VAL   266      37.118  22.896  26.465  1.00  0.00           O  
ATOM   4118  N   PHE   267      37.381  23.383  24.361  1.00  0.00           N  
ATOM   4119  H   PHE   267      37.969  23.266  23.548  1.00  0.00           H  
ATOM   4120  CA  PHE   267      35.978  23.915  24.277  1.00  0.00           C  
ATOM   4121  HA  PHE   267      35.815  24.682  25.034  1.00  0.00           H  
ATOM   4122  CB  PHE   267      35.711  24.699  22.986  1.00  0.00           C  
ATOM   4123  HB2 PHE   267      36.022  24.108  22.124  1.00  0.00           H  
ATOM   4124  HB3 PHE   267      34.623  24.731  22.930  1.00  0.00           H  
ATOM   4125  CG  PHE   267      36.281  26.068  22.924  1.00  0.00           C  
ATOM   4126  CD1 PHE   267      37.678  26.375  23.073  1.00  0.00           C  
ATOM   4127  HD1 PHE   267      38.352  25.599  23.405  1.00  0.00           H  
ATOM   4128  CE1 PHE   267      38.134  27.698  22.935  1.00  0.00           C  
ATOM   4129  HE1 PHE   267      39.192  27.900  23.021  1.00  0.00           H  
ATOM   4130  CZ  PHE   267      37.341  28.719  22.461  1.00  0.00           C  
ATOM   4131  HZ  PHE   267      37.681  29.723  22.256  1.00  0.00           H  
ATOM   4132  CE2 PHE   267      35.976  28.384  22.187  1.00  0.00           C  
ATOM   4133  HE2 PHE   267      35.354  29.184  21.813  1.00  0.00           H  
ATOM   4134  CD2 PHE   267      35.410  27.122  22.544  1.00  0.00           C  
ATOM   4135  HD2 PHE   267      34.366  26.867  22.441  1.00  0.00           H  
ATOM   4136  C   PHE   267      34.936  22.817  24.518  1.00  0.00           C  
ATOM   4137  O   PHE   267      33.919  23.019  25.210  1.00  0.00           O  
ATOM   4138  N   HID   268      35.220  21.644  23.952  1.00  0.00           N  
ATOM   4139  H   HID   268      36.062  21.602  23.397  1.00  0.00           H  
ATOM   4140  CA  HID   268      34.267  20.550  24.043  1.00  0.00           C  
ATOM   4141  HA  HID   268      33.283  20.848  23.682  1.00  0.00           H  
ATOM   4142  CB  HID   268      34.824  19.416  23.134  1.00  0.00           C  
ATOM   4143  HB2 HID   268      35.004  19.822  22.139  1.00  0.00           H  
ATOM   4144  HB3 HID   268      35.783  19.107  23.549  1.00  0.00           H  
ATOM   4145  CG  HID   268      34.013  18.182  22.987  1.00  0.00           C  
ATOM   4146  ND1 HID   268      34.038  17.162  23.892  1.00  0.00           N  
ATOM   4147  HD1 HID   268      34.616  17.135  24.720  1.00  0.00           H  
ATOM   4148  CE1 HID   268      33.259  16.154  23.432  1.00  0.00           C  
ATOM   4149  HE1 HID   268      32.950  15.250  23.935  1.00  0.00           H  
ATOM   4150  NE2 HID   268      32.715  16.521  22.237  1.00  0.00           N  
ATOM   4151  CD2 HID   268      33.116  17.847  22.029  1.00  0.00           C  
ATOM   4152  HD2 HID   268      32.852  18.380  21.128  1.00  0.00           H  
ATOM   4153  C   HID   268      34.101  19.994  25.507  1.00  0.00           C  
ATOM   4154  O   HID   268      32.993  19.639  25.934  1.00  0.00           O  
ATOM   4155  N   GLU   269      35.191  19.972  26.214  1.00  0.00           N  
ATOM   4156  H   GLU   269      36.026  20.412  25.854  1.00  0.00           H  
ATOM   4157  CA  GLU   269      35.304  19.508  27.624  1.00  0.00           C  
ATOM   4158  HA  GLU   269      34.949  18.496  27.818  1.00  0.00           H  
ATOM   4159  CB  GLU   269      36.784  19.418  27.985  1.00  0.00           C  
ATOM   4160  HB2 GLU   269      37.372  19.022  27.157  1.00  0.00           H  
ATOM   4161  HB3 GLU   269      37.129  20.419  28.244  1.00  0.00           H  
ATOM   4162  CG  GLU   269      37.094  18.592  29.254  1.00  0.00           C  
ATOM   4163  HG2 GLU   269      38.166  18.701  29.419  1.00  0.00           H  
ATOM   4164  HG3 GLU   269      36.650  19.003  30.161  1.00  0.00           H  
ATOM   4165  CD  GLU   269      36.882  17.058  29.109  1.00  0.00           C  
ATOM   4166  OE1 GLU   269      36.377  16.381  30.045  1.00  0.00           O  
ATOM   4167  OE2 GLU   269      37.290  16.477  28.051  1.00  0.00           O  
ATOM   4168  C   GLU   269      34.446  20.500  28.489  1.00  0.00           C  
ATOM   4169  O   GLU   269      33.558  20.034  29.157  1.00  0.00           O  
ATOM   4170  N   ILE   270      34.773  21.746  28.465  1.00  0.00           N  
ATOM   4171  H   ILE   270      35.503  22.042  27.832  1.00  0.00           H  
ATOM   4172  CA  ILE   270      33.999  22.765  29.252  1.00  0.00           C  
ATOM   4173  HA  ILE   270      34.232  22.554  30.296  1.00  0.00           H  
ATOM   4174  CB  ILE   270      34.491  24.156  28.790  1.00  0.00           C  
ATOM   4175  HB  ILE   270      34.522  24.193  27.701  1.00  0.00           H  
ATOM   4176  CG2 ILE   270      33.675  25.270  29.414  1.00  0.00           C  
ATOM   4177 HG21 ILE   270      34.098  26.255  29.217  1.00  0.00           H  
ATOM   4178 HG22 ILE   270      32.645  25.278  29.056  1.00  0.00           H  
ATOM   4179 HG23 ILE   270      33.701  25.218  30.502  1.00  0.00           H  
ATOM   4180  CG1 ILE   270      35.955  24.303  29.373  1.00  0.00           C  
ATOM   4181 HG12 ILE   270      35.823  24.247  30.454  1.00  0.00           H  
ATOM   4182 HG13 ILE   270      36.545  23.435  29.076  1.00  0.00           H  
ATOM   4183  CD1 ILE   270      36.645  25.630  29.080  1.00  0.00           C  
ATOM   4184 HD11 ILE   270      36.055  26.500  29.367  1.00  0.00           H  
ATOM   4185 HD12 ILE   270      37.584  25.708  29.628  1.00  0.00           H  
ATOM   4186 HD13 ILE   270      36.955  25.737  28.040  1.00  0.00           H  
ATOM   4187  C   ILE   270      32.510  22.600  28.998  1.00  0.00           C  
ATOM   4188  O   ILE   270      31.707  22.512  29.977  1.00  0.00           O  
ATOM   4189  N   ASN   271      32.192  22.567  27.710  1.00  0.00           N  
ATOM   4190  H   ASN   271      32.983  22.564  27.082  1.00  0.00           H  
ATOM   4191  CA  ASN   271      30.788  22.427  27.165  1.00  0.00           C  
ATOM   4192  HA  ASN   271      30.150  23.249  27.489  1.00  0.00           H  
ATOM   4193  CB  ASN   271      30.643  22.284  25.643  1.00  0.00           C  
ATOM   4194  HB2 ASN   271      30.462  23.279  25.236  1.00  0.00           H  
ATOM   4195  HB3 ASN   271      31.602  21.973  25.228  1.00  0.00           H  
ATOM   4196  CG  ASN   271      29.722  21.279  25.035  1.00  0.00           C  
ATOM   4197  OD1 ASN   271      28.580  21.547  24.631  1.00  0.00           O  
ATOM   4198  ND2 ASN   271      30.146  20.042  25.043  1.00  0.00           N  
ATOM   4199 HD21 ASN   271      29.685  19.329  24.496  1.00  0.00           H  
ATOM   4200 HD22 ASN   271      31.048  19.764  25.401  1.00  0.00           H  
ATOM   4201  C   ASN   271      30.171  21.256  27.959  1.00  0.00           C  
ATOM   4202  O   ASN   271      29.060  21.318  28.534  1.00  0.00           O  
ATOM   4203  N   MET   272      30.844  20.090  28.049  1.00  0.00           N  
ATOM   4204  H   MET   272      31.738  19.912  27.614  1.00  0.00           H  
ATOM   4205  CA  MET   272      30.149  18.812  28.468  1.00  0.00           C  
ATOM   4206  HA  MET   272      29.127  18.823  28.091  1.00  0.00           H  
ATOM   4207  CB  MET   272      30.927  17.635  27.878  1.00  0.00           C  
ATOM   4208  HB2 MET   272      30.605  17.707  26.839  1.00  0.00           H  
ATOM   4209  HB3 MET   272      31.981  17.822  28.080  1.00  0.00           H  
ATOM   4210  CG  MET   272      30.375  16.279  28.383  1.00  0.00           C  
ATOM   4211  HG2 MET   272      30.874  15.514  27.788  1.00  0.00           H  
ATOM   4212  HG3 MET   272      30.610  16.204  29.445  1.00  0.00           H  
ATOM   4213  SD  MET   272      28.625  15.762  28.211  1.00  0.00           S  
ATOM   4214  CE  MET   272      28.561  15.587  26.362  1.00  0.00           C  
ATOM   4215  HE1 MET   272      28.555  16.619  26.011  1.00  0.00           H  
ATOM   4216  HE2 MET   272      29.446  14.998  26.121  1.00  0.00           H  
ATOM   4217  HE3 MET   272      27.678  15.050  26.016  1.00  0.00           H  
ATOM   4218  C   MET   272      30.080  18.826  29.970  1.00  0.00           C  
ATOM   4219  O   MET   272      29.039  18.413  30.521  1.00  0.00           O  
ATOM   4220  N   TRP   273      31.004  19.395  30.724  1.00  0.00           N  
ATOM   4221  H   TRP   273      31.789  19.875  30.310  1.00  0.00           H  
ATOM   4222  CA  TRP   273      30.862  19.516  32.168  1.00  0.00           C  
ATOM   4223  HA  TRP   273      30.535  18.538  32.520  1.00  0.00           H  
ATOM   4224  CB  TRP   273      32.194  19.687  32.868  1.00  0.00           C  
ATOM   4225  HB2 TRP   273      32.664  20.635  32.606  1.00  0.00           H  
ATOM   4226  HB3 TRP   273      31.939  19.717  33.927  1.00  0.00           H  
ATOM   4227  CG  TRP   273      33.027  18.506  32.747  1.00  0.00           C  
ATOM   4228  CD1 TRP   273      34.078  18.412  31.966  1.00  0.00           C  
ATOM   4229  HD1 TRP   273      34.417  19.282  31.423  1.00  0.00           H  
ATOM   4230  NE1 TRP   273      34.509  17.108  31.963  1.00  0.00           N  
ATOM   4231  HE1 TRP   273      35.172  16.716  31.310  1.00  0.00           H  
ATOM   4232  CE2 TRP   273      33.874  16.256  32.855  1.00  0.00           C  
ATOM   4233  CZ2 TRP   273      34.015  14.918  33.228  1.00  0.00           C  
ATOM   4234  HZ2 TRP   273      34.820  14.386  32.743  1.00  0.00           H  
ATOM   4235  CH2 TRP   273      33.189  14.381  34.210  1.00  0.00           C  
ATOM   4236  HH2 TRP   273      33.225  13.361  34.563  1.00  0.00           H  
ATOM   4237  CZ3 TRP   273      32.272  15.278  34.833  1.00  0.00           C  
ATOM   4238  HZ3 TRP   273      31.610  14.925  35.610  1.00  0.00           H  
ATOM   4239  CE3 TRP   273      32.161  16.631  34.442  1.00  0.00           C  
ATOM   4240  HE3 TRP   273      31.386  17.217  34.914  1.00  0.00           H  
ATOM   4241  CD2 TRP   273      32.942  17.162  33.443  1.00  0.00           C  
ATOM   4242  C   TRP   273      29.880  20.549  32.614  1.00  0.00           C  
ATOM   4243  O   TRP   273      29.125  20.362  33.508  1.00  0.00           O  
ATOM   4244  N   VAL   274      29.900  21.778  32.079  1.00  0.00           N  
ATOM   4245  H   VAL   274      30.693  21.975  31.485  1.00  0.00           H  
ATOM   4246  CA  VAL   274      28.978  22.849  32.446  1.00  0.00           C  
ATOM   4247  HA  VAL   274      29.108  22.949  33.523  1.00  0.00           H  
ATOM   4248  CB  VAL   274      29.348  24.218  31.890  1.00  0.00           C  
ATOM   4249  HB  VAL   274      29.420  24.222  30.802  1.00  0.00           H  
ATOM   4250  CG1 VAL   274      28.327  25.285  32.213  1.00  0.00           C  
ATOM   4251 HG11 VAL   274      28.685  26.031  31.503  1.00  0.00           H  
ATOM   4252 HG12 VAL   274      27.311  24.932  32.039  1.00  0.00           H  
ATOM   4253 HG13 VAL   274      28.342  25.664  33.235  1.00  0.00           H  
ATOM   4254  CG2 VAL   274      30.604  24.583  32.617  1.00  0.00           C  
ATOM   4255 HG21 VAL   274      30.409  24.580  33.689  1.00  0.00           H  
ATOM   4256 HG22 VAL   274      31.467  24.008  32.281  1.00  0.00           H  
ATOM   4257 HG23 VAL   274      30.886  25.618  32.424  1.00  0.00           H  
ATOM   4258  C   VAL   274      27.487  22.403  32.107  1.00  0.00           C  
ATOM   4259  O   VAL   274      26.629  22.591  32.976  1.00  0.00           O  
ATOM   4260  N   SER   275      27.276  21.968  30.887  1.00  0.00           N  
ATOM   4261  H   SER   275      28.076  21.581  30.407  1.00  0.00           H  
ATOM   4262  CA  SER   275      25.926  21.619  30.389  1.00  0.00           C  
ATOM   4263  HA  SER   275      25.365  22.539  30.552  1.00  0.00           H  
ATOM   4264  CB  SER   275      26.052  21.329  28.870  1.00  0.00           C  
ATOM   4265  HB2 SER   275      25.024  21.136  28.564  1.00  0.00           H  
ATOM   4266  HB3 SER   275      26.544  22.172  28.384  1.00  0.00           H  
ATOM   4267  OG  SER   275      26.752  20.120  28.704  1.00  0.00           O  
ATOM   4268  HG  SER   275      27.680  20.335  28.590  1.00  0.00           H  
ATOM   4269  C   SER   275      25.309  20.425  31.149  1.00  0.00           C  
ATOM   4270  O   SER   275      24.105  20.381  31.381  1.00  0.00           O  
ATOM   4271  N   GLN   276      26.178  19.536  31.718  1.00  0.00           N  
ATOM   4272  H   GLN   276      27.139  19.439  31.422  1.00  0.00           H  
ATOM   4273  CA  GLN   276      25.633  18.361  32.422  1.00  0.00           C  
ATOM   4274  HA  GLN   276      24.718  18.166  31.863  1.00  0.00           H  
ATOM   4275  CB  GLN   276      26.574  17.183  32.452  1.00  0.00           C  
ATOM   4276  HB2 GLN   276      25.986  16.337  32.808  1.00  0.00           H  
ATOM   4277  HB3 GLN   276      26.812  17.056  31.397  1.00  0.00           H  
ATOM   4278  CG  GLN   276      27.798  17.204  33.368  1.00  0.00           C  
ATOM   4279  HG2 GLN   276      28.394  18.036  32.991  1.00  0.00           H  
ATOM   4280  HG3 GLN   276      27.440  17.332  34.390  1.00  0.00           H  
ATOM   4281  CD  GLN   276      28.725  15.984  33.216  1.00  0.00           C  
ATOM   4282  OE1 GLN   276      28.830  15.103  34.019  1.00  0.00           O  
ATOM   4283  NE2 GLN   276      29.379  15.871  32.081  1.00  0.00           N  
ATOM   4284 HE21 GLN   276      29.968  15.071  31.898  1.00  0.00           H  
ATOM   4285 HE22 GLN   276      29.237  16.604  31.401  1.00  0.00           H  
ATOM   4286  C   GLN   276      25.133  18.857  33.855  1.00  0.00           C  
ATOM   4287  O   GLN   276      24.402  18.072  34.433  1.00  0.00           O  
ATOM   4288  N   ARG   277      25.687  19.948  34.386  1.00  0.00           N  
ATOM   4289  H   ARG   277      26.379  20.442  33.840  1.00  0.00           H  
ATOM   4290  CA  ARG   277      25.186  20.552  35.606  1.00  0.00           C  
ATOM   4291  HA  ARG   277      24.614  19.815  36.170  1.00  0.00           H  
ATOM   4292  CB  ARG   277      26.347  21.073  36.472  1.00  0.00           C  
ATOM   4293  HB2 ARG   277      26.815  21.880  35.908  1.00  0.00           H  
ATOM   4294  HB3 ARG   277      26.006  21.455  37.435  1.00  0.00           H  
ATOM   4295  CG  ARG   277      27.328  19.871  36.738  1.00  0.00           C  
ATOM   4296  HG2 ARG   277      27.719  19.525  35.781  1.00  0.00           H  
ATOM   4297  HG3 ARG   277      28.238  20.251  37.202  1.00  0.00           H  
ATOM   4298  CD  ARG   277      26.783  18.805  37.624  1.00  0.00           C  
ATOM   4299  HD2 ARG   277      26.336  19.288  38.493  1.00  0.00           H  
ATOM   4300  HD3 ARG   277      26.012  18.350  37.002  1.00  0.00           H  
ATOM   4301  NE  ARG   277      27.712  17.751  38.030  1.00  0.00           N  
ATOM   4302  HE  ARG   277      28.656  18.002  38.283  1.00  0.00           H  
ATOM   4303  CZ  ARG   277      27.487  16.507  38.345  1.00  0.00           C  
ATOM   4304  NH1 ARG   277      26.367  15.910  38.094  1.00  0.00           N  
ATOM   4305 HH11 ARG   277      25.586  16.524  37.917  1.00  0.00           H  
ATOM   4306 HH12 ARG   277      26.145  15.022  38.520  1.00  0.00           H  
ATOM   4307  NH2 ARG   277      28.469  15.738  38.753  1.00  0.00           N  
ATOM   4308 HH21 ARG   277      29.334  16.146  39.081  1.00  0.00           H  
ATOM   4309 HH22 ARG   277      28.371  14.757  38.972  1.00  0.00           H  
ATOM   4310  C   ARG   277      24.243  21.717  35.326  1.00  0.00           C  
ATOM   4311  O   ARG   277      24.058  22.514  36.256  1.00  0.00           O  
ATOM   4312  N   THR   278      23.657  21.812  34.122  1.00  0.00           N  
ATOM   4313  H   THR   278      23.869  21.129  33.409  1.00  0.00           H  
ATOM   4314  CA  THR   278      22.647  22.999  33.874  1.00  0.00           C  
ATOM   4315  HA  THR   278      22.420  23.431  34.848  1.00  0.00           H  
ATOM   4316  CB  THR   278      23.165  23.918  32.799  1.00  0.00           C  
ATOM   4317  HB  THR   278      23.253  23.268  31.928  1.00  0.00           H  
ATOM   4318  CG2 THR   278      22.271  25.053  32.507  1.00  0.00           C  
ATOM   4319 HG21 THR   278      22.676  25.630  31.676  1.00  0.00           H  
ATOM   4320 HG22 THR   278      21.344  24.654  32.096  1.00  0.00           H  
ATOM   4321 HG23 THR   278      22.236  25.642  33.424  1.00  0.00           H  
ATOM   4322  OG1 THR   278      24.382  24.462  33.245  1.00  0.00           O  
ATOM   4323  HG1 THR   278      24.998  23.730  33.331  1.00  0.00           H  
ATOM   4324  C   THR   278      21.331  22.218  33.391  1.00  0.00           C  
ATOM   4325  O   THR   278      21.365  21.214  32.662  1.00  0.00           O  
ATOM   4326  N   ALA   279      20.172  22.789  33.652  1.00  0.00           N  
ATOM   4327  H   ALA   279      20.074  23.786  33.779  1.00  0.00           H  
ATOM   4328  CA  ALA   279      18.881  22.088  33.590  1.00  0.00           C  
ATOM   4329  HA  ALA   279      18.991  21.244  34.270  1.00  0.00           H  
ATOM   4330  CB  ALA   279      17.839  23.128  34.164  1.00  0.00           C  
ATOM   4331  HB1 ALA   279      17.734  24.030  33.562  1.00  0.00           H  
ATOM   4332  HB2 ALA   279      16.797  22.815  34.093  1.00  0.00           H  
ATOM   4333  HB3 ALA   279      18.075  23.386  35.196  1.00  0.00           H  
ATOM   4334  C   ALA   279      18.608  21.718  32.112  1.00  0.00           C  
ATOM   4335  O   ALA   279      18.627  22.652  31.280  1.00  0.00           O  
ATOM   4336  N   NME   280      18.390  20.411  31.885  1.00  0.00           N  
ATOM   4337  H   NME   280      18.266  19.821  32.695  1.00  0.00           H  
ATOM   4338  CH3 NME   280      18.330  19.703  30.602  1.00  0.00           C  
ATOM   4339 HH31 NME   280      17.400  20.001  30.119  1.00  0.00           H  
ATOM   4340 HH32 NME   280      19.212  19.788  29.967  1.00  0.00           H  
ATOM   4341 HH33 NME   280      18.272  18.636  30.819  1.00  0.00           H  
TER    4342      NME   280 
ATOM   4342  O2  4CO   281      48.150  35.641  29.107  1.00  0.00           O  
ATOM   4343  C16 4CO   281      47.696  34.984  30.107  1.00  0.00           C  
ATOM   4344  N5  4CO   281      46.365  34.681  30.095  1.00  0.00           N  
ATOM   4345  H17 4CO   281      45.770  34.920  29.326  1.00  0.00           H  
ATOM   4346  H18 4CO   281      46.011  33.932  30.676  1.00  0.00           H  
ATOM   4347  C14 4CO   281      48.530  34.662  31.297  1.00  0.00           C  
ATOM   4348  C15 4CO   281      49.913  34.410  31.550  1.00  0.00           C  
ATOM   4349  N4  4CO   281      50.111  34.215  32.831  1.00  0.00           N  
ATOM   4350  H15 4CO   281      50.689  34.321  30.829  1.00  0.00           H  
ATOM   4351  C13 4CO   281      47.982  34.588  32.598  1.00  0.00           C  
ATOM   4352  H13 4CO   281      47.019  34.496  32.943  1.00  0.00           H  
ATOM   4353  N3  4CO   281      48.934  34.269  33.467  1.00  0.00           N  
ATOM   4354  C1  4CO   281      48.647  33.922  35.082  1.00  0.00           C  
ATOM   4355  O1  4CO   281      47.644  34.743  35.451  1.00  0.00           O  
ATOM   4356  N1  4CO   281      49.878  33.971  35.719  1.00  0.00           N  
ATOM   4357  C5  4CO   281      50.710  32.836  35.419  1.00  0.00           C  
ATOM   4358  C4  4CO   281      52.162  32.988  35.796  1.00  0.00           C  
ATOM   4359  H5  4CO   281      52.715  32.041  35.536  1.00  0.00           H  
ATOM   4360  H6  4CO   281      52.729  33.688  35.127  1.00  0.00           H  
ATOM   4361  H7  4CO   281      50.630  32.708  34.320  1.00  0.00           H  
ATOM   4362  H8  4CO   281      50.378  31.877  35.824  1.00  0.00           H  
ATOM   4363  C2  4CO   281      49.941  34.335  37.262  1.00  0.00           C  
ATOM   4364  H1  4CO   281      49.440  33.496  37.808  1.00  0.00           H  
ATOM   4365  H2  4CO   281      49.383  35.161  37.371  1.00  0.00           H  
ATOM   4366  C3  4CO   281      51.417  34.415  37.699  1.00  0.00           C  
ATOM   4367  H3  4CO   281      51.406  34.482  38.832  1.00  0.00           H  
ATOM   4368  H4  4CO   281      51.880  35.473  37.484  1.00  0.00           H  
ATOM   4369  N2  4CO   281      52.261  33.321  37.255  1.00  0.00           N  
ATOM   4370  C6  4CO   281      53.671  33.422  37.617  1.00  0.00           C  
ATOM   4371  H9  4CO   281      54.025  34.413  37.243  1.00  0.00           H  
ATOM   4372  H14 4CO   281      54.262  32.597  37.171  1.00  0.00           H  
ATOM   4373  C7  4CO   281      53.826  33.423  39.145  1.00  0.00           C  
ATOM   4374  C8  4CO   281      54.033  34.637  39.903  1.00  0.00           C  
ATOM   4375  H16 4CO   281      54.126  35.582  39.367  1.00  0.00           H  
ATOM   4376  C9  4CO   281      54.278  34.655  41.280  1.00  0.00           C  
ATOM   4377  H10 4CO   281      54.569  35.584  41.768  1.00  0.00           H  
ATOM   4378  C10 4CO   281      54.178  33.424  41.965  1.00  0.00           C  
ATOM   4379 Cl1  4CO   281      54.686  33.444  43.640  1.00  0.00          CL  
ATOM   4380  C11 4CO   281      53.924  32.233  41.299  1.00  0.00           C  
ATOM   4381  H11 4CO   281      54.036  31.327  41.894  1.00  0.00           H  
ATOM   4382  C12 4CO   281      53.696  32.256  39.902  1.00  0.00           C  
ATOM   4383  H12 4CO   281      53.499  31.427  39.361  1.00  0.00           H  
TER    4384      4CO   281 
ATOM   4384 Na+  Na+   282      46.005  44.111   2.692  1.00  0.00          NA  
TER    4385      Na+   282 
ATOM   4385 Na+  Na+   283       5.084  46.010  10.001  1.00  0.00          NA  
TER    4386      Na+   283 
ATOM   4386 Na+  Na+   284      35.834  57.303  31.362  1.00  0.00          NA  
TER    4387      Na+   284 
ATOM   4387  O   WAT   285      57.099  53.703  38.582  1.00  0.00           O  
ATOM   4388  H1  WAT   285      56.680  54.306  37.968  1.00  0.00           H  
ATOM   4389  H2  WAT   285      56.389  53.406  39.150  1.00  0.00           H  
TER    4390      WAT   285 
ATOM   4390  O   WAT   286      57.569  18.274  21.476  1.00  0.00           O  
ATOM   4391  H1  WAT   286      57.111  17.446  21.621  1.00  0.00           H  
ATOM   4392  H2  WAT   286      58.480  18.020  21.328  1.00  0.00           H  
TER    4393      WAT   286 
ATOM   4393  O   WAT   287      44.010   8.961  31.863  1.00  0.00           O  
ATOM   4394  H1  WAT   287      44.765   9.483  32.135  1.00  0.00           H  
ATOM   4395  H2  WAT   287      43.488   9.557  31.326  1.00  0.00           H  
TER    4396      WAT   287 
ATOM   4396  O   WAT   288      51.347  39.582   4.290  1.00  0.00           O  
ATOM   4397  H1  WAT   288      50.507  40.041   4.278  1.00  0.00           H  
ATOM   4398  H2  WAT   288      51.390  39.139   3.443  1.00  0.00           H  
TER    4399      WAT   288 
ATOM   4399  O   WAT   289      67.712  12.673  30.331  1.00  0.00           O  
ATOM   4400  H1  WAT   289      68.002  13.081  29.515  1.00  0.00           H  
ATOM   4401  H2  WAT   289      68.496  12.249  30.679  1.00  0.00           H  
TER    4402      WAT   289 
ATOM   4402  O   WAT   290      18.815  24.556  13.112  1.00  0.00           O  
ATOM   4403  H1  WAT   290      17.915  24.808  12.905  1.00  0.00           H  
ATOM   4404  H2  WAT   290      18.819  23.601  13.037  1.00  0.00           H  
TER    4405      WAT   290 
ATOM   4405  O   WAT   291      73.353  19.294  13.268  1.00  0.00           O  
ATOM   4406  H1  WAT   291      73.226  20.200  12.986  1.00  0.00           H  
ATOM   4407  H2  WAT   291      72.472  18.982  13.474  1.00  0.00           H  
TER    4408      WAT   291 
ATOM   4408  O   WAT   292      45.835  55.060   5.203  1.00  0.00           O  
ATOM   4409  H1  WAT   292      46.604  54.997   5.769  1.00  0.00           H  
ATOM   4410  H2  WAT   292      46.191  55.252   4.335  1.00  0.00           H  
TER    4411      WAT   292 
ATOM   4411  O   WAT   293      44.472   0.202  20.578  1.00  0.00           O  
ATOM   4412  H1  WAT   293      43.621   0.640  20.562  1.00  0.00           H  
ATOM   4413  H2  WAT   293      44.680   0.117  21.508  1.00  0.00           H  
TER    4414      WAT   293 
ATOM   4414  O   WAT   294      15.634  31.540   1.886  1.00  0.00           O  
ATOM   4415  H1  WAT   294      15.797  32.321   2.415  1.00  0.00           H  
ATOM   4416  H2  WAT   294      16.461  31.058   1.910  1.00  0.00           H  
TER    4417      WAT   294 
ATOM   4417  O   WAT   295      39.256  28.849  11.297  1.00  0.00           O  
ATOM   4418  H1  WAT   295      39.349  29.542  10.644  1.00  0.00           H  
ATOM   4419  H2  WAT   295      38.576  29.168  11.891  1.00  0.00           H  
TER    4420      WAT   295 
ATOM   4420  O   WAT   296      34.343   7.576  48.113  1.00  0.00           O  
ATOM   4421  H1  WAT   296      35.287   7.607  48.272  1.00  0.00           H  
ATOM   4422  H2  WAT   296      34.248   7.810  47.190  1.00  0.00           H  
TER    4423      WAT   296 
ATOM   4423  O   WAT   297      57.514  22.900  43.435  1.00  0.00           O  
ATOM   4424  H1  WAT   297      58.463  22.785  43.485  1.00  0.00           H  
ATOM   4425  H2  WAT   297      57.380  23.447  42.661  1.00  0.00           H  
TER    4426      WAT   297 
ATOM   4426  O   WAT   298      77.290  34.593  31.064  1.00  0.00           O  
ATOM   4427  H1  WAT   298      76.543  35.023  30.648  1.00  0.00           H  
ATOM   4428  H2  WAT   298      77.266  33.696  30.731  1.00  0.00           H  
TER    4429      WAT   298 
ATOM   4429  O   WAT   299      32.471  62.609  55.602  1.00  0.00           O  
ATOM   4430  H1  WAT   299      33.307  62.775  56.037  1.00  0.00           H  
ATOM   4431  H2  WAT   299      31.892  62.309  56.303  1.00  0.00           H  
TER    4432      WAT   299 
ATOM   4432  O   WAT   300      44.912   4.132  11.408  1.00  0.00           O  
ATOM   4433  H1  WAT   300      45.230   4.592  10.632  1.00  0.00           H  
ATOM   4434  H2  WAT   300      45.395   4.526  12.135  1.00  0.00           H  
TER    4435      WAT   300 
ATOM   4435  O   WAT   301      43.913   1.687  52.546  1.00  0.00           O  
ATOM   4436  H1  WAT   301      44.396   1.861  53.354  1.00  0.00           H  
ATOM   4437  H2  WAT   301      43.342   2.448  52.440  1.00  0.00           H  
TER    4438      WAT   301 
ATOM   4438  O   WAT   302       7.284  13.525  20.699  1.00  0.00           O  
ATOM   4439  H1  WAT   302       6.534  14.120  20.689  1.00  0.00           H  
ATOM   4440  H2  WAT   302       7.880  13.879  20.039  1.00  0.00           H  
TER    4441      WAT   302 
ATOM   4441  O   WAT   303       2.657  29.813   7.440  1.00  0.00           O  
ATOM   4442  H1  WAT   303       3.134  30.298   6.766  1.00  0.00           H  
ATOM   4443  H2  WAT   303       3.261  29.777   8.182  1.00  0.00           H  
TER    4444      WAT   303 
ATOM   4444  O   WAT   304      31.617  52.197  54.402  1.00  0.00           O  
ATOM   4445  H1  WAT   304      30.736  52.445  54.122  1.00  0.00           H  
ATOM   4446  H2  WAT   304      32.186  52.490  53.691  1.00  0.00           H  
TER    4447      WAT   304 
ATOM   4447  O   WAT   305      52.794   9.516  15.553  1.00  0.00           O  
ATOM   4448  H1  WAT   305      53.451  10.212  15.556  1.00  0.00           H  
ATOM   4449  H2  WAT   305      52.252   9.695  16.321  1.00  0.00           H  
TER    4450      WAT   305 
ATOM   4450  O   WAT   306       7.892  60.094  24.513  1.00  0.00           O  
ATOM   4451  H1  WAT   306       7.363  60.183  25.305  1.00  0.00           H  
ATOM   4452  H2  WAT   306       8.308  59.236  24.597  1.00  0.00           H  
TER    4453      WAT   306 
ATOM   4453  O   WAT   307      59.059  48.803  57.669  1.00  0.00           O  
ATOM   4454  H1  WAT   307      59.754  48.428  58.210  1.00  0.00           H  
ATOM   4455  H2  WAT   307      59.485  49.517  57.193  1.00  0.00           H  
TER    4456      WAT   307 
ATOM   4456  O   WAT   308      46.234  36.302  27.320  1.00  0.00           O  
ATOM   4457  H1  WAT   308      45.423  36.177  27.812  1.00  0.00           H  
ATOM   4458  H2  WAT   308      46.925  36.258  27.981  1.00  0.00           H  
TER    4459      WAT   308 
ATOM   4459  O   WAT   309      56.795  44.802  57.328  1.00  0.00           O  
ATOM   4460  H1  WAT   309      57.690  44.466  57.286  1.00  0.00           H  
ATOM   4461  H2  WAT   309      56.822  45.620  56.832  1.00  0.00           H  
TER    4462      WAT   309 
ATOM   4462  O   WAT   310      48.433  17.617  62.280  1.00  0.00           O  
ATOM   4463  H1  WAT   310      48.550  16.759  62.689  1.00  0.00           H  
ATOM   4464  H2  WAT   310      48.707  18.242  62.951  1.00  0.00           H  
TER    4465      WAT   310 
ATOM   4465  O   WAT   311      75.183  34.064  49.993  1.00  0.00           O  
ATOM   4466  H1  WAT   311      75.562  33.282  49.592  1.00  0.00           H  
ATOM   4467  H2  WAT   311      74.442  33.736  50.504  1.00  0.00           H  
TER    4468      WAT   311 
ATOM   4468  O   WAT   312      53.364  29.392  48.959  1.00  0.00           O  
ATOM   4469  H1  WAT   312      53.423  30.323  49.173  1.00  0.00           H  
ATOM   4470  H2  WAT   312      53.164  28.967  49.794  1.00  0.00           H  
TER    4471      WAT   312 
ATOM   4471  O   WAT   313      42.253  32.557   1.988  1.00  0.00           O  
ATOM   4472  H1  WAT   313      41.880  32.441   1.115  1.00  0.00           H  
ATOM   4473  H2  WAT   313      41.871  31.849   2.508  1.00  0.00           H  
TER    4474      WAT   313 
ATOM   4474  O   WAT   314      55.392  34.182  12.254  1.00  0.00           O  
ATOM   4475  H1  WAT   314      55.245  35.023  11.823  1.00  0.00           H  
ATOM   4476  H2  WAT   314      55.700  33.605  11.555  1.00  0.00           H  
TER    4477      WAT   314 
ATOM   4477  O   WAT   315      31.026  61.401  57.587  1.00  0.00           O  
ATOM   4478  H1  WAT   315      30.163  61.554  57.204  1.00  0.00           H  
ATOM   4479  H2  WAT   315      31.327  60.587  57.183  1.00  0.00           H  
TER    4480      WAT   315 
ATOM   4480  O   WAT   316      16.120  44.516  57.424  1.00  0.00           O  
ATOM   4481  H1  WAT   316      15.306  44.158  57.070  1.00  0.00           H  
ATOM   4482  H2  WAT   316      16.455  45.083  56.729  1.00  0.00           H  
TER    4483      WAT   316 
ATOM   4483  O   WAT   317      19.382  33.862   3.670  1.00  0.00           O  
ATOM   4484  H1  WAT   317      19.112  34.572   4.253  1.00  0.00           H  
ATOM   4485  H2  WAT   317      20.102  34.232   3.159  1.00  0.00           H  
TER    4486      WAT   317 
ATOM   4486  O   WAT   318      33.625  64.597  40.325  1.00  0.00           O  
ATOM   4487  H1  WAT   318      34.011  65.128  41.022  1.00  0.00           H  
ATOM   4488  H2  WAT   318      33.033  63.998  40.779  1.00  0.00           H  
TER    4489      WAT   318 
ATOM   4489  O   WAT   319       7.322  20.623  50.573  1.00  0.00           O  
ATOM   4490  H1  WAT   319       6.705  21.345  50.688  1.00  0.00           H  
ATOM   4491  H2  WAT   319       7.626  20.708  49.670  1.00  0.00           H  
TER    4492      WAT   319 
ATOM   4492  O   WAT   320      10.431   7.124  25.857  1.00  0.00           O  
ATOM   4493  H1  WAT   320       9.964   6.530  25.268  1.00  0.00           H  
ATOM   4494  H2  WAT   320      10.849   7.759  25.275  1.00  0.00           H  
TER    4495      WAT   320 
ATOM   4495  O   WAT   321      33.785   2.769   1.405  1.00  0.00           O  
ATOM   4496  H1  WAT   321      33.633   2.766   0.460  1.00  0.00           H  
ATOM   4497  H2  WAT   321      33.025   2.317   1.771  1.00  0.00           H  
TER    4498      WAT   321 
ATOM   4498  O   WAT   322      56.279  59.954  27.328  1.00  0.00           O  
ATOM   4499  H1  WAT   322      55.804  60.579  27.876  1.00  0.00           H  
ATOM   4500  H2  WAT   322      57.017  60.454  26.980  1.00  0.00           H  
TER    4501      WAT   322 
ATOM   4501  O   WAT   323      10.094  46.913  50.337  1.00  0.00           O  
ATOM   4502  H1  WAT   323      10.027  47.649  49.729  1.00  0.00           H  
ATOM   4503  H2  WAT   323      10.330  46.167  49.786  1.00  0.00           H  
TER    4504      WAT   323 
ATOM   4504  O   WAT   324       1.725  27.693  22.541  1.00  0.00           O  
ATOM   4505  H1  WAT   324       1.646  27.420  23.455  1.00  0.00           H  
ATOM   4506  H2  WAT   324       0.821  27.791  22.242  1.00  0.00           H  
TER    4507      WAT   324 
ATOM   4507  O   WAT   325      71.217  21.993  15.857  1.00  0.00           O  
ATOM   4508  H1  WAT   325      70.379  22.406  16.064  1.00  0.00           H  
ATOM   4509  H2  WAT   325      71.858  22.699  15.935  1.00  0.00           H  
TER    4510      WAT   325 
ATOM   4510  O   WAT   326      14.610   5.360  51.979  1.00  0.00           O  
ATOM   4511  H1  WAT   326      13.829   5.421  51.428  1.00  0.00           H  
ATOM   4512  H2  WAT   326      14.303   5.594  52.855  1.00  0.00           H  
TER    4513      WAT   326 
ATOM   4513  O   WAT   327      69.598  35.029  44.342  1.00  0.00           O  
ATOM   4514  H1  WAT   327      70.284  34.872  43.693  1.00  0.00           H  
ATOM   4515  H2  WAT   327      68.836  34.558  44.005  1.00  0.00           H  
TER    4516      WAT   327 
ATOM   4516  O   WAT   328      71.601  29.420  32.091  1.00  0.00           O  
ATOM   4517  H1  WAT   328      72.079  28.817  32.661  1.00  0.00           H  
ATOM   4518  H2  WAT   328      71.873  30.291  32.380  1.00  0.00           H  
TER    4519      WAT   328 
ATOM   4519  O   WAT   329      75.346  22.715   0.842  1.00  0.00           O  
ATOM   4520  H1  WAT   329      76.065  22.129   1.077  1.00  0.00           H  
ATOM   4521  H2  WAT   329      74.639  22.130   0.570  1.00  0.00           H  
TER    4522      WAT   329 
ATOM   4522  O   WAT   330       4.446  46.550  21.964  1.00  0.00           O  
ATOM   4523  H1  WAT   330       4.198  46.620  22.886  1.00  0.00           H  
ATOM   4524  H2  WAT   330       4.128  47.361  21.567  1.00  0.00           H  
TER    4525      WAT   330 
ATOM   4525  O   WAT   331      11.032  55.505  23.705  1.00  0.00           O  
ATOM   4526  H1  WAT   331      11.701  55.126  24.275  1.00  0.00           H  
ATOM   4527  H2  WAT   331      11.445  56.286  23.336  1.00  0.00           H  
TER    4528      WAT   331 
ATOM   4528  O   WAT   332      70.919  64.232   7.379  1.00  0.00           O  
ATOM   4529  H1  WAT   332      70.867  65.164   7.592  1.00  0.00           H  
ATOM   4530  H2  WAT   332      70.125  63.855   7.760  1.00  0.00           H  
TER    4531      WAT   332 
ATOM   4531  O   WAT   333      38.361   6.907  63.977  1.00  0.00           O  
ATOM   4532  H1  WAT   333      38.522   6.558  63.101  1.00  0.00           H  
ATOM   4533  H2  WAT   333      37.724   7.608  63.843  1.00  0.00           H  
TER    4534      WAT   333 
ATOM   4534  O   WAT   334      66.676  10.462  60.206  1.00  0.00           O  
ATOM   4535  H1  WAT   334      66.785  11.121  60.892  1.00  0.00           H  
ATOM   4536  H2  WAT   334      67.492  10.497  59.709  1.00  0.00           H  
TER    4537      WAT   334 
ATOM   4537  O   WAT   335      62.154   5.876   6.856  1.00  0.00           O  
ATOM   4538  H1  WAT   335      61.213   5.845   7.032  1.00  0.00           H  
ATOM   4539  H2  WAT   335      62.269   5.338   6.073  1.00  0.00           H  
TER    4540      WAT   335 
ATOM   4540  O   WAT   336       0.538  33.049  35.416  1.00  0.00           O  
ATOM   4541  H1  WAT   336       0.924  33.887  35.673  1.00  0.00           H  
ATOM   4542  H2  WAT   336       0.466  32.558  36.235  1.00  0.00           H  
TER    4543      WAT   336 
ATOM   4543  O   WAT   337      64.869   1.219  59.124  1.00  0.00           O  
ATOM   4544  H1  WAT   337      64.041   1.073  58.667  1.00  0.00           H  
ATOM   4545  H2  WAT   337      64.813   2.121  59.440  1.00  0.00           H  
TER    4546      WAT   337 
ATOM   4546  O   WAT   338      61.353  38.722  26.167  1.00  0.00           O  
ATOM   4547  H1  WAT   338      60.870  39.500  25.886  1.00  0.00           H  
ATOM   4548  H2  WAT   338      61.335  38.762  27.123  1.00  0.00           H  
TER    4549      WAT   338 
ATOM   4549  O   WAT   339      10.854  61.376  42.463  1.00  0.00           O  
ATOM   4550  H1  WAT   339      10.400  60.554  42.273  1.00  0.00           H  
ATOM   4551  H2  WAT   339      10.360  62.039  41.980  1.00  0.00           H  
TER    4552      WAT   339 
ATOM   4552  O   WAT   340       9.230  27.368  63.067  1.00  0.00           O  
ATOM   4553  H1  WAT   340       9.309  26.963  62.203  1.00  0.00           H  
ATOM   4554  H2  WAT   340       9.826  28.117  63.035  1.00  0.00           H  
TER    4555      WAT   340 
ATOM   4555  O   WAT   341      68.437  42.504  43.978  1.00  0.00           O  
ATOM   4556  H1  WAT   341      68.996  43.250  43.760  1.00  0.00           H  
ATOM   4557  H2  WAT   341      67.656  42.896  44.370  1.00  0.00           H  
TER    4558      WAT   341 
ATOM   4558  O   WAT   342      27.768  53.220  30.461  1.00  0.00           O  
ATOM   4559  H1  WAT   342      28.470  52.657  30.133  1.00  0.00           H  
ATOM   4560  H2  WAT   342      28.152  54.096  30.476  1.00  0.00           H  
TER    4561      WAT   342 
ATOM   4561  O   WAT   343      39.184  58.192  22.835  1.00  0.00           O  
ATOM   4562  H1  WAT   343      39.178  58.328  23.783  1.00  0.00           H  
ATOM   4563  H2  WAT   343      39.243  59.074  22.467  1.00  0.00           H  
TER    4564      WAT   343 
ATOM   4564  O   WAT   344      15.021  35.878  50.111  1.00  0.00           O  
ATOM   4565  H1  WAT   344      15.587  36.404  50.676  1.00  0.00           H  
ATOM   4566  H2  WAT   344      15.626  35.385  49.558  1.00  0.00           H  
TER    4567      WAT   344 
ATOM   4567  O   WAT   345      32.660  45.173  48.764  1.00  0.00           O  
ATOM   4568  H1  WAT   345      32.331  45.978  48.366  1.00  0.00           H  
ATOM   4569  H2  WAT   345      33.287  45.470  49.423  1.00  0.00           H  
TER    4570      WAT   345 
ATOM   4570  O   WAT   346      59.404  20.049  42.147  1.00  0.00           O  
ATOM   4571  H1  WAT   346      60.227  19.997  41.661  1.00  0.00           H  
ATOM   4572  H2  WAT   346      59.307  20.979  42.354  1.00  0.00           H  
TER    4573      WAT   346 
ATOM   4573  O   WAT   347      71.697  47.387  14.156  1.00  0.00           O  
ATOM   4574  H1  WAT   347      70.918  47.509  14.698  1.00  0.00           H  
ATOM   4575  H2  WAT   347      72.224  48.171  14.314  1.00  0.00           H  
TER    4576      WAT   347 
ATOM   4576  O   WAT   348      50.409  58.713   7.644  1.00  0.00           O  
ATOM   4577  H1  WAT   348      50.978  59.226   8.218  1.00  0.00           H  
ATOM   4578  H2  WAT   348      49.880  59.365   7.185  1.00  0.00           H  
TER    4579      WAT   348 
ATOM   4579  O   WAT   349      23.330  19.978  38.612  1.00  0.00           O  
ATOM   4580  H1  WAT   349      23.823  20.793  38.701  1.00  0.00           H  
ATOM   4581  H2  WAT   349      22.664  20.025  39.298  1.00  0.00           H  
TER    4582      WAT   349 
ATOM   4582  O   WAT   350       7.684  32.006  23.742  1.00  0.00           O  
ATOM   4583  H1  WAT   350       7.803  32.904  24.054  1.00  0.00           H  
ATOM   4584  H2  WAT   350       8.286  31.928  23.002  1.00  0.00           H  
TER    4585      WAT   350 
ATOM   4585  O   WAT   351      61.077  11.200  55.892  1.00  0.00           O  
ATOM   4586  H1  WAT   351      61.608  10.657  55.310  1.00  0.00           H  
ATOM   4587  H2  WAT   351      61.117  12.075  55.506  1.00  0.00           H  
TER    4588      WAT   351 
ATOM   4588  O   WAT   352      22.537  39.061   3.731  1.00  0.00           O  
ATOM   4589  H1  WAT   352      22.150  39.039   4.606  1.00  0.00           H  
ATOM   4590  H2  WAT   352      22.028  39.720   3.260  1.00  0.00           H  
TER    4591      WAT   352 
ATOM   4591  O   WAT   353      18.178  51.571  45.690  1.00  0.00           O  
ATOM   4592  H1  WAT   353      17.251  51.808  45.677  1.00  0.00           H  
ATOM   4593  H2  WAT   353      18.181  50.614  45.711  1.00  0.00           H  
TER    4594      WAT   353 
ATOM   4594  O   WAT   354      29.160  19.861  16.513  1.00  0.00           O  
ATOM   4595  H1  WAT   354      29.670  19.520  15.778  1.00  0.00           H  
ATOM   4596  H2  WAT   354      28.628  20.560  16.133  1.00  0.00           H  
TER    4597      WAT   354 
ATOM   4597  O   WAT   355      73.716  42.566  37.995  1.00  0.00           O  
ATOM   4598  H1  WAT   355      73.057  42.091  37.489  1.00  0.00           H  
ATOM   4599  H2  WAT   355      73.865  43.371  37.499  1.00  0.00           H  
TER    4600      WAT   355 
ATOM   4600  O   WAT   356      57.636  14.821   8.062  1.00  0.00           O  
ATOM   4601  H1  WAT   356      57.408  15.203   8.909  1.00  0.00           H  
ATOM   4602  H2  WAT   356      56.812  14.466   7.729  1.00  0.00           H  
TER    4603      WAT   356 
ATOM   4603  O   WAT   357      29.672   3.793   8.215  1.00  0.00           O  
ATOM   4604  H1  WAT   357      28.870   3.320   8.437  1.00  0.00           H  
ATOM   4605  H2  WAT   357      29.576   4.003   7.286  1.00  0.00           H  
TER    4606      WAT   357 
ATOM   4606  O   WAT   358       2.486  22.768  47.811  1.00  0.00           O  
ATOM   4607  H1  WAT   358       2.767  21.855  47.866  1.00  0.00           H  
ATOM   4608  H2  WAT   358       2.195  22.983  48.697  1.00  0.00           H  
TER    4609      WAT   358 
ATOM   4609  O   WAT   359      58.271  62.514  14.819  1.00  0.00           O  
ATOM   4610  H1  WAT   359      58.502  61.596  14.678  1.00  0.00           H  
ATOM   4611  H2  WAT   359      57.376  62.589  14.490  1.00  0.00           H  
TER    4612      WAT   359 
ATOM   4612  O   WAT   360       6.140  25.019  38.132  1.00  0.00           O  
ATOM   4613  H1  WAT   360       6.197  24.390  38.851  1.00  0.00           H  
ATOM   4614  H2  WAT   360       6.908  25.580  38.243  1.00  0.00           H  
TER    4615      WAT   360 
ATOM   4615  O   WAT   361      44.620  18.369  11.450  1.00  0.00           O  
ATOM   4616  H1  WAT   361      44.922  17.674  12.034  1.00  0.00           H  
ATOM   4617  H2  WAT   361      44.809  19.179  11.922  1.00  0.00           H  
TER    4618      WAT   361 
ATOM   4618  O   WAT   362      65.082  14.747  47.536  1.00  0.00           O  
ATOM   4619  H1  WAT   362      65.979  14.984  47.299  1.00  0.00           H  
ATOM   4620  H2  WAT   362      64.790  14.175  46.827  1.00  0.00           H  
TER    4621      WAT   362 
ATOM   4621  O   WAT   363      72.563  43.615  57.106  1.00  0.00           O  
ATOM   4622  H1  WAT   363      71.619  43.752  57.187  1.00  0.00           H  
ATOM   4623  H2  WAT   363      72.953  44.376  57.537  1.00  0.00           H  
TER    4624      WAT   363 
ATOM   4624  O   WAT   364      19.672  15.880  33.885  1.00  0.00           O  
ATOM   4625  H1  WAT   364      20.192  16.029  33.095  1.00  0.00           H  
ATOM   4626  H2  WAT   364      20.219  16.212  34.597  1.00  0.00           H  
TER    4627      WAT   364 
ATOM   4627  O   WAT   365      24.539  60.822  47.635  1.00  0.00           O  
ATOM   4628  H1  WAT   365      23.836  60.970  47.002  1.00  0.00           H  
ATOM   4629  H2  WAT   365      24.088  60.720  48.474  1.00  0.00           H  
TER    4630      WAT   365 
ATOM   4630  O   WAT   366      76.034   5.068  43.063  1.00  0.00           O  
ATOM   4631  H1  WAT   366      76.357   5.742  42.464  1.00  0.00           H  
ATOM   4632  H2  WAT   366      75.633   4.413  42.492  1.00  0.00           H  
TER    4633      WAT   366 
ATOM   4633  O   WAT   367       0.678  13.393   4.116  1.00  0.00           O  
ATOM   4634  H1  WAT   367       0.142  12.687   4.479  1.00  0.00           H  
ATOM   4635  H2  WAT   367       0.476  13.390   3.180  1.00  0.00           H  
TER    4636      WAT   367 
ATOM   4636  O   WAT   368      41.153  55.338   0.599  1.00  0.00           O  
ATOM   4637  H1  WAT   368      40.450  55.536  -0.020  1.00  0.00           H  
ATOM   4638  H2  WAT   368      40.773  54.690   1.193  1.00  0.00           H  
TER    4639      WAT   368 
ATOM   4639  O   WAT   369      28.087  54.905   0.712  1.00  0.00           O  
ATOM   4640  H1  WAT   369      28.593  54.557   1.445  1.00  0.00           H  
ATOM   4641  H2  WAT   369      27.729  54.130   0.279  1.00  0.00           H  
TER    4642      WAT   369 
ATOM   4642  O   WAT   370      24.895   3.470  62.549  1.00  0.00           O  
ATOM   4643  H1  WAT   370      25.750   3.892  62.629  1.00  0.00           H  
ATOM   4644  H2  WAT   370      24.870   2.842  63.271  1.00  0.00           H  
TER    4645      WAT   370 
ATOM   4645  O   WAT   371      27.475  21.005  58.423  1.00  0.00           O  
ATOM   4646  H1  WAT   371      27.668  20.287  59.026  1.00  0.00           H  
ATOM   4647  H2  WAT   371      26.891  21.582  58.917  1.00  0.00           H  
TER    4648      WAT   371 
ATOM   4648  O   WAT   372      45.082   1.427  32.761  1.00  0.00           O  
ATOM   4649  H1  WAT   372      45.388   0.926  33.517  1.00  0.00           H  
ATOM   4650  H2  WAT   372      44.290   1.867  33.069  1.00  0.00           H  
TER    4651      WAT   372 
ATOM   4651  O   WAT   373      26.664  47.363  23.136  1.00  0.00           O  
ATOM   4652  H1  WAT   373      26.036  48.085  23.120  1.00  0.00           H  
ATOM   4653  H2  WAT   373      27.386  47.662  22.582  1.00  0.00           H  
TER    4654      WAT   373 
ATOM   4654  O   WAT   374      73.833   2.916  37.132  1.00  0.00           O  
ATOM   4655  H1  WAT   374      72.995   2.466  37.020  1.00  0.00           H  
ATOM   4656  H2  WAT   374      73.710   3.762  36.700  1.00  0.00           H  
TER    4657      WAT   374 
ATOM   4657  O   WAT   375      59.308  39.856   9.769  1.00  0.00           O  
ATOM   4658  H1  WAT   375      58.704  39.558  10.450  1.00  0.00           H  
ATOM   4659  H2  WAT   375      60.102  39.342   9.912  1.00  0.00           H  
TER    4660      WAT   375 
ATOM   4660  O   WAT   376      45.713  23.293  53.140  1.00  0.00           O  
ATOM   4661  H1  WAT   376      45.314  24.156  53.034  1.00  0.00           H  
ATOM   4662  H2  WAT   376      46.597  23.393  52.786  1.00  0.00           H  
TER    4663      WAT   376 
ATOM   4663  O   WAT   377       6.117  55.439  26.999  1.00  0.00           O  
ATOM   4664  H1  WAT   377       5.359  56.016  26.910  1.00  0.00           H  
ATOM   4665  H2  WAT   377       6.038  55.073  27.880  1.00  0.00           H  
TER    4666      WAT   377 
ATOM   4666  O   WAT   378      25.268  38.094  52.768  1.00  0.00           O  
ATOM   4667  H1  WAT   378      24.942  38.726  53.408  1.00  0.00           H  
ATOM   4668  H2  WAT   378      26.048  38.508  52.398  1.00  0.00           H  
TER    4669      WAT   378 
ATOM   4669  O   WAT   379      38.991  35.019  10.040  1.00  0.00           O  
ATOM   4670  H1  WAT   379      39.085  35.970  10.099  1.00  0.00           H  
ATOM   4671  H2  WAT   379      39.717  34.740   9.482  1.00  0.00           H  
TER    4672      WAT   379 
ATOM   4672  O   WAT   380      23.309  30.606  60.822  1.00  0.00           O  
ATOM   4673  H1  WAT   380      23.571  31.404  61.279  1.00  0.00           H  
ATOM   4674  H2  WAT   380      23.047  30.005  61.520  1.00  0.00           H  
TER    4675      WAT   380 
ATOM   4675  O   WAT   381      45.438  50.685  44.654  1.00  0.00           O  
ATOM   4676  H1  WAT   381      45.023  50.607  43.795  1.00  0.00           H  
ATOM   4677  H2  WAT   381      46.329  50.977  44.464  1.00  0.00           H  
TER    4678      WAT   381 
ATOM   4678  O   WAT   382      27.843  35.454   2.466  1.00  0.00           O  
ATOM   4679  H1  WAT   382      28.403  35.693   1.727  1.00  0.00           H  
ATOM   4680  H2  WAT   382      27.674  34.519   2.345  1.00  0.00           H  
TER    4681      WAT   382 
ATOM   4681  O   WAT   383      75.987   4.378  13.964  1.00  0.00           O  
ATOM   4682  H1  WAT   383      76.795   3.874  14.057  1.00  0.00           H  
ATOM   4683  H2  WAT   383      75.427   3.833  13.411  1.00  0.00           H  
TER    4684      WAT   383 
ATOM   4684  O   WAT   384      61.665  35.165  59.531  1.00  0.00           O  
ATOM   4685  H1  WAT   384      60.809  35.392  59.895  1.00  0.00           H  
ATOM   4686  H2  WAT   384      61.671  34.208  59.510  1.00  0.00           H  
TER    4687      WAT   384 
ATOM   4687  O   WAT   385      19.323  45.367  27.197  1.00  0.00           O  
ATOM   4688  H1  WAT   385      18.683  45.281  27.904  1.00  0.00           H  
ATOM   4689  H2  WAT   385      19.616  44.471  27.029  1.00  0.00           H  
TER    4690      WAT   385 
ATOM   4690  O   WAT   386      45.022   4.873  59.697  1.00  0.00           O  
ATOM   4691  H1  WAT   386      44.913   5.577  59.058  1.00  0.00           H  
ATOM   4692  H2  WAT   386      45.719   4.326  59.333  1.00  0.00           H  
TER    4693      WAT   386 
ATOM   4693  O   WAT   387      28.765  25.877  59.829  1.00  0.00           O  
ATOM   4694  H1  WAT   387      28.115  26.575  59.910  1.00  0.00           H  
ATOM   4695  H2  WAT   387      28.878  25.551  60.721  1.00  0.00           H  
TER    4696      WAT   387 
ATOM   4696  O   WAT   388      69.973   9.017  41.118  1.00  0.00           O  
ATOM   4697  H1  WAT   388      69.610   8.870  40.245  1.00  0.00           H  
ATOM   4698  H2  WAT   388      70.082   9.966  41.176  1.00  0.00           H  
TER    4699      WAT   388 
ATOM   4699  O   WAT   389      67.223  18.027  62.719  1.00  0.00           O  
ATOM   4700  H1  WAT   389      66.925  18.151  63.620  1.00  0.00           H  
ATOM   4701  H2  WAT   389      68.025  18.545  62.658  1.00  0.00           H  
TER    4702      WAT   389 
ATOM   4702  O   WAT   390      66.643  28.290  22.877  1.00  0.00           O  
ATOM   4703  H1  WAT   390      66.439  28.880  22.152  1.00  0.00           H  
ATOM   4704  H2  WAT   390      67.282  28.769  23.404  1.00  0.00           H  
TER    4705      WAT   390 
ATOM   4705  O   WAT   391      10.928  64.111  22.398  1.00  0.00           O  
ATOM   4706  H1  WAT   391      10.623  63.273  22.744  1.00  0.00           H  
ATOM   4707  H2  WAT   391      11.041  64.663  23.172  1.00  0.00           H  
TER    4708      WAT   391 
ATOM   4708  O   WAT   392      72.633  35.420  26.491  1.00  0.00           O  
ATOM   4709  H1  WAT   392      71.706  35.465  26.256  1.00  0.00           H  
ATOM   4710  H2  WAT   392      73.035  34.913  25.786  1.00  0.00           H  
TER    4711      WAT   392 
ATOM   4711  O   WAT   393      45.127  64.775  28.067  1.00  0.00           O  
ATOM   4712  H1  WAT   393      44.815  65.613  27.725  1.00  0.00           H  
ATOM   4713  H2  WAT   393      44.855  64.775  28.985  1.00  0.00           H  
TER    4714      WAT   393 
ATOM   4714  O   WAT   394      34.486  -0.061  62.141  1.00  0.00           O  
ATOM   4715  H1  WAT   394      34.561   0.643  62.785  1.00  0.00           H  
ATOM   4716  H2  WAT   394      33.951   0.312  61.440  1.00  0.00           H  
TER    4717      WAT   394 
ATOM   4717  O   WAT   395      16.972  56.890  43.298  1.00  0.00           O  
ATOM   4718  H1  WAT   395      17.550  56.256  43.723  1.00  0.00           H  
ATOM   4719  H2  WAT   395      16.089  56.588  43.509  1.00  0.00           H  
TER    4720      WAT   395 
ATOM   4720  O   WAT   396       2.250  12.223  33.584  1.00  0.00           O  
ATOM   4721  H1  WAT   396       2.083  11.825  32.729  1.00  0.00           H  
ATOM   4722  H2  WAT   396       3.175  12.047  33.752  1.00  0.00           H  
TER    4723      WAT   396 
ATOM   4723  O   WAT   397      75.035  61.306   9.414  1.00  0.00           O  
ATOM   4724  H1  WAT   397      74.415  61.499   8.711  1.00  0.00           H  
ATOM   4725  H2  WAT   397      75.896  61.393   9.005  1.00  0.00           H  
TER    4726      WAT   397 
ATOM   4726  O   WAT   398      37.372   5.942   2.042  1.00  0.00           O  
ATOM   4727  H1  WAT   398      37.230   6.646   2.675  1.00  0.00           H  
ATOM   4728  H2  WAT   398      37.992   6.308   1.411  1.00  0.00           H  
TER    4729      WAT   398 
ATOM   4729  O   WAT   399      38.382  30.281   5.049  1.00  0.00           O  
ATOM   4730  H1  WAT   399      37.444  30.107   4.973  1.00  0.00           H  
ATOM   4731  H2  WAT   399      38.599  30.038   5.949  1.00  0.00           H  
TER    4732      WAT   399 
ATOM   4732  O   WAT   400      52.544  51.922  11.770  1.00  0.00           O  
ATOM   4733  H1  WAT   400      52.391  51.470  10.940  1.00  0.00           H  
ATOM   4734  H2  WAT   400      51.898  51.547  12.370  1.00  0.00           H  
TER    4735      WAT   400 
ATOM   4735  O   WAT   401      68.972  25.773  26.400  1.00  0.00           O  
ATOM   4736  H1  WAT   401      69.483  25.935  27.193  1.00  0.00           H  
ATOM   4737  H2  WAT   401      69.627  25.610  25.721  1.00  0.00           H  
TER    4738      WAT   401 
ATOM   4738  O   WAT   402      66.031  25.986  35.648  1.00  0.00           O  
ATOM   4739  H1  WAT   402      66.005  25.788  36.585  1.00  0.00           H  
ATOM   4740  H2  WAT   402      65.335  26.630  35.520  1.00  0.00           H  
TER    4741      WAT   402 
ATOM   4741  O   WAT   403      12.722   2.194  27.860  1.00  0.00           O  
ATOM   4742  H1  WAT   403      13.520   2.052  28.370  1.00  0.00           H  
ATOM   4743  H2  WAT   403      12.807   3.087  27.525  1.00  0.00           H  
TER    4744      WAT   403 
ATOM   4744  O   WAT   404      56.191   5.623   1.143  1.00  0.00           O  
ATOM   4745  H1  WAT   404      56.233   6.448   1.627  1.00  0.00           H  
ATOM   4746  H2  WAT   404      56.954   5.646   0.565  1.00  0.00           H  
TER    4747      WAT   404 
ATOM   4747  O   WAT   405      13.740  12.332  11.698  1.00  0.00           O  
ATOM   4748  H1  WAT   405      14.217  12.453  10.877  1.00  0.00           H  
ATOM   4749  H2  WAT   405      12.883  12.001  11.430  1.00  0.00           H  
TER    4750      WAT   405 
ATOM   4750  O   WAT   406      59.983  28.535  12.341  1.00  0.00           O  
ATOM   4751  H1  WAT   406      59.568  28.420  13.196  1.00  0.00           H  
ATOM   4752  H2  WAT   406      59.665  27.799  11.819  1.00  0.00           H  
TER    4753      WAT   406 
ATOM   4753  O   WAT   407       6.979   1.872  54.905  1.00  0.00           O  
ATOM   4754  H1  WAT   407       6.044   1.689  54.995  1.00  0.00           H  
ATOM   4755  H2  WAT   407       7.175   1.676  53.989  1.00  0.00           H  
TER    4756      WAT   407 
ATOM   4756  O   WAT   408       3.157  36.928   9.887  1.00  0.00           O  
ATOM   4757  H1  WAT   408       3.801  36.366  10.319  1.00  0.00           H  
ATOM   4758  H2  WAT   408       2.591  36.321   9.411  1.00  0.00           H  
TER    4759      WAT   408 
ATOM   4759  O   WAT   409      60.965  18.428  51.783  1.00  0.00           O  
ATOM   4760  H1  WAT   409      60.706  17.711  51.205  1.00  0.00           H  
ATOM   4761  H2  WAT   409      60.175  18.631  52.283  1.00  0.00           H  
TER    4762      WAT   409 
ATOM   4762  O   WAT   410      69.963  54.918   1.191  1.00  0.00           O  
ATOM   4763  H1  WAT   410      70.433  55.615   0.734  1.00  0.00           H  
ATOM   4764  H2  WAT   410      70.616  54.533   1.776  1.00  0.00           H  
TER    4765      WAT   410 
ATOM   4765  O   WAT   411       3.082   6.373  27.609  1.00  0.00           O  
ATOM   4766  H1  WAT   411       2.340   6.183  28.182  1.00  0.00           H  
ATOM   4767  H2  WAT   411       3.114   7.329  27.568  1.00  0.00           H  
TER    4768      WAT   411 
ATOM   4768  O   WAT   412      19.499  14.945  55.931  1.00  0.00           O  
ATOM   4769  H1  WAT   412      19.387  15.601  55.243  1.00  0.00           H  
ATOM   4770  H2  WAT   412      18.855  15.185  56.598  1.00  0.00           H  
TER    4771      WAT   412 
ATOM   4771  O   WAT   413      60.169   4.992  33.934  1.00  0.00           O  
ATOM   4772  H1  WAT   413      60.489   5.326  34.773  1.00  0.00           H  
ATOM   4773  H2  WAT   413      59.593   5.682  33.606  1.00  0.00           H  
TER    4774      WAT   413 
ATOM   4774  O   WAT   414      41.491  38.911  16.253  1.00  0.00           O  
ATOM   4775  H1  WAT   414      42.182  39.563  16.136  1.00  0.00           H  
ATOM   4776  H2  WAT   414      41.534  38.371  15.463  1.00  0.00           H  
TER    4777      WAT   414 
ATOM   4777  O   WAT   415      41.838  26.408  12.988  1.00  0.00           O  
ATOM   4778  H1  WAT   415      41.144  26.982  13.313  1.00  0.00           H  
ATOM   4779  H2  WAT   415      42.018  26.727  12.104  1.00  0.00           H  
TER    4780      WAT   415 
ATOM   4780  O   WAT   416      65.962  64.565  50.138  1.00  0.00           O  
ATOM   4781  H1  WAT   416      65.469  63.840  49.754  1.00  0.00           H  
ATOM   4782  H2  WAT   416      65.815  65.298  49.541  1.00  0.00           H  
TER    4783      WAT   416 
ATOM   4783  O   WAT   417      45.813  10.143  33.241  1.00  0.00           O  
ATOM   4784  H1  WAT   417      45.937  10.506  34.118  1.00  0.00           H  
ATOM   4785  H2  WAT   417      46.269  10.753  32.662  1.00  0.00           H  
TER    4786      WAT   417 
ATOM   4786  O   WAT   418      75.750  40.155   1.628  1.00  0.00           O  
ATOM   4787  H1  WAT   418      74.870  40.465   1.411  1.00  0.00           H  
ATOM   4788  H2  WAT   418      76.329  40.860   1.339  1.00  0.00           H  
TER    4789      WAT   418 
ATOM   4789  O   WAT   419       9.401  51.378  19.630  1.00  0.00           O  
ATOM   4790  H1  WAT   419       9.022  51.782  20.411  1.00  0.00           H  
ATOM   4791  H2  WAT   419       8.666  50.931  19.210  1.00  0.00           H  
TER    4792      WAT   419 
ATOM   4792  O   WAT   420      65.510   1.789  35.880  1.00  0.00           O  
ATOM   4793  H1  WAT   420      64.838   1.883  35.205  1.00  0.00           H  
ATOM   4794  H2  WAT   420      65.644   0.844  35.954  1.00  0.00           H  
TER    4795      WAT   420 
ATOM   4795  O   WAT   421      34.209  36.934  11.503  1.00  0.00           O  
ATOM   4796  H1  WAT   421      35.138  37.124  11.629  1.00  0.00           H  
ATOM   4797  H2  WAT   421      33.807  37.137  12.348  1.00  0.00           H  
TER    4798      WAT   421 
ATOM   4798  O   WAT   422      75.626  54.130  26.556  1.00  0.00           O  
ATOM   4799  H1  WAT   422      76.393  54.379  26.040  1.00  0.00           H  
ATOM   4800  H2  WAT   422      74.923  54.038  25.913  1.00  0.00           H  
TER    4801      WAT   422 
ATOM   4801  O   WAT   423      52.865  36.452  31.125  1.00  0.00           O  
ATOM   4802  H1  WAT   423      53.386  36.930  30.480  1.00  0.00           H  
ATOM   4803  H2  WAT   423      52.072  36.977  31.230  1.00  0.00           H  
TER    4804      WAT   423 
ATOM   4804  O   WAT   424      68.638  65.263  38.210  1.00  0.00           O  
ATOM   4805  H1  WAT   424      67.835  64.746  38.277  1.00  0.00           H  
ATOM   4806  H2  WAT   424      68.931  65.136  37.308  1.00  0.00           H  
TER    4807      WAT   424 
ATOM   4807  O   WAT   425       0.365   8.630   7.425  1.00  0.00           O  
ATOM   4808  H1  WAT   425       1.056   8.310   6.845  1.00  0.00           H  
ATOM   4809  H2  WAT   425       0.820   8.856   8.237  1.00  0.00           H  
TER    4810      WAT   425 
ATOM   4810  O   WAT   426      74.155  42.220  62.954  1.00  0.00           O  
ATOM   4811  H1  WAT   426      73.333  42.153  63.439  1.00  0.00           H  
ATOM   4812  H2  WAT   426      74.012  41.696  62.166  1.00  0.00           H  
TER    4813      WAT   426 
ATOM   4813  O   WAT   427      48.992  50.167  20.991  1.00  0.00           O  
ATOM   4814  H1  WAT   427      49.166  50.823  20.317  1.00  0.00           H  
ATOM   4815  H2  WAT   427      48.521  50.644  21.674  1.00  0.00           H  
TER    4816      WAT   427 
ATOM   4816  O   WAT   428      72.199   4.615  10.168  1.00  0.00           O  
ATOM   4817  H1  WAT   428      72.498   5.467  10.485  1.00  0.00           H  
ATOM   4818  H2  WAT   428      71.562   4.327  10.822  1.00  0.00           H  
TER    4819      WAT   428 
ATOM   4819  O   WAT   429      18.287   6.391  21.683  1.00  0.00           O  
ATOM   4820  H1  WAT   429      19.221   6.182  21.668  1.00  0.00           H  
ATOM   4821  H2  WAT   429      17.906   5.834  21.004  1.00  0.00           H  
TER    4822      WAT   429 
ATOM   4822  O   WAT   430      42.243  54.805  43.640  1.00  0.00           O  
ATOM   4823  H1  WAT   430      41.542  55.127  44.206  1.00  0.00           H  
ATOM   4824  H2  WAT   430      42.656  54.105  44.145  1.00  0.00           H  
TER    4825      WAT   430 
ATOM   4825  O   WAT   431      36.562  58.059  25.947  1.00  0.00           O  
ATOM   4826  H1  WAT   431      35.837  58.299  25.370  1.00  0.00           H  
ATOM   4827  H2  WAT   431      36.744  57.143  25.733  1.00  0.00           H  
TER    4828      WAT   431 
ATOM   4828  O   WAT   432      23.609   6.640  55.813  1.00  0.00           O  
ATOM   4829  H1  WAT   432      23.368   6.733  54.892  1.00  0.00           H  
ATOM   4830  H2  WAT   432      23.254   5.789  56.069  1.00  0.00           H  
TER    4831      WAT   432 
ATOM   4831  O   WAT   433      13.935  13.572  25.163  1.00  0.00           O  
ATOM   4832  H1  WAT   433      14.309  14.289  24.651  1.00  0.00           H  
ATOM   4833  H2  WAT   433      14.682  13.007  25.364  1.00  0.00           H  
TER    4834      WAT   433 
ATOM   4834  O   WAT   434      20.289  51.736  10.859  1.00  0.00           O  
ATOM   4835  H1  WAT   434      20.508  51.768   9.927  1.00  0.00           H  
ATOM   4836  H2  WAT   434      19.548  52.335  10.952  1.00  0.00           H  
TER    4837      WAT   434 
ATOM   4837  O   WAT   435      52.729   3.543  37.477  1.00  0.00           O  
ATOM   4838  H1  WAT   435      52.844   3.102  38.319  1.00  0.00           H  
ATOM   4839  H2  WAT   435      52.346   4.391  37.701  1.00  0.00           H  
TER    4840      WAT   435 
ATOM   4840  O   WAT   436      64.644  42.868  40.655  1.00  0.00           O  
ATOM   4841  H1  WAT   436      65.595  42.963  40.708  1.00  0.00           H  
ATOM   4842  H2  WAT   436      64.380  42.614  41.540  1.00  0.00           H  
TER    4843      WAT   436 
ATOM   4843  O   WAT   437      50.448  35.591  59.124  1.00  0.00           O  
ATOM   4844  H1  WAT   437      50.042  36.305  58.632  1.00  0.00           H  
ATOM   4845  H2  WAT   437      49.996  35.594  59.968  1.00  0.00           H  
TER    4846      WAT   437 
ATOM   4846  O   WAT   438      34.240  18.674   5.544  1.00  0.00           O  
ATOM   4847  H1  WAT   438      34.638  18.213   4.806  1.00  0.00           H  
ATOM   4848  H2  WAT   438      34.922  19.272   5.850  1.00  0.00           H  
TER    4849      WAT   438 
ATOM   4849  O   WAT   439       8.844  10.072  12.866  1.00  0.00           O  
ATOM   4850  H1  WAT   439       8.260  10.275  13.596  1.00  0.00           H  
ATOM   4851  H2  WAT   439       8.369  10.369  12.090  1.00  0.00           H  
TER    4852      WAT   439 
ATOM   4852  O   WAT   440      71.345   3.362  23.498  1.00  0.00           O  
ATOM   4853  H1  WAT   440      72.102   3.172  24.051  1.00  0.00           H  
ATOM   4854  H2  WAT   440      71.395   2.716  22.793  1.00  0.00           H  
TER    4855      WAT   440 
ATOM   4855  O   WAT   441      33.244  50.828  49.750  1.00  0.00           O  
ATOM   4856  H1  WAT   441      33.987  51.193  49.269  1.00  0.00           H  
ATOM   4857  H2  WAT   441      32.493  50.969  49.174  1.00  0.00           H  
TER    4858      WAT   441 
ATOM   4858  O   WAT   442      76.665  42.163  56.236  1.00  0.00           O  
ATOM   4859  H1  WAT   442      76.220  42.863  55.759  1.00  0.00           H  
ATOM   4860  H2  WAT   442      77.396  41.915  55.671  1.00  0.00           H  
TER    4861      WAT   442 
ATOM   4861  O   WAT   443      38.400  29.408  15.588  1.00  0.00           O  
ATOM   4862  H1  WAT   443      38.570  29.416  16.530  1.00  0.00           H  
ATOM   4863  H2  WAT   443      37.842  30.171  15.439  1.00  0.00           H  
TER    4864      WAT   443 
ATOM   4864  O   WAT   444      22.590  20.318   4.262  1.00  0.00           O  
ATOM   4865  H1  WAT   444      22.168  20.273   5.121  1.00  0.00           H  
ATOM   4866  H2  WAT   444      22.024  20.894   3.748  1.00  0.00           H  
TER    4867      WAT   444 
ATOM   4867  O   WAT   445      75.004  44.579  61.280  1.00  0.00           O  
ATOM   4868  H1  WAT   445      75.587  43.833  61.137  1.00  0.00           H  
ATOM   4869  H2  WAT   445      74.492  44.338  62.052  1.00  0.00           H  
TER    4870      WAT   445 
ATOM   4870  O   WAT   446      12.750  15.370  20.547  1.00  0.00           O  
ATOM   4871  H1  WAT   446      13.392  15.841  21.078  1.00  0.00           H  
ATOM   4872  H2  WAT   446      13.034  15.514  19.644  1.00  0.00           H  
TER    4873      WAT   446 
ATOM   4873  O   WAT   447       6.587  12.160  13.504  1.00  0.00           O  
ATOM   4874  H1  WAT   447       6.684  11.830  12.611  1.00  0.00           H  
ATOM   4875  H2  WAT   447       6.575  13.112  13.407  1.00  0.00           H  
TER    4876      WAT   447 
ATOM   4876  O   WAT   448      70.486  31.679  43.855  1.00  0.00           O  
ATOM   4877  H1  WAT   448      71.384  31.796  43.545  1.00  0.00           H  
ATOM   4878  H2  WAT   448      70.582  31.371  44.756  1.00  0.00           H  
TER    4879      WAT   448
[truncated: 2,482,368 more chars]
