# Supplementary material for: Mechanistic Modeling of Monoglyceride Lipase Covalent Modification Elucidates the Role of Leaving Group Expulsion and Discriminates Inhibitors with High and Low Potency
Source: J Chem Inf Model. 2022 May 17;62(11):2771–87. doi: 10.1021/acs.jcim.2c00140 (PMC9198976; doi:10.1021/acs.jcim.2c00140)
Supplement: Supplementary file 4 — ci2c00140_si_004.zip [file ci2c00140_si_004.zip › geometries/cpd4_confV.pdb]

CRYST1   76.985   64.908   63.980  90.00  90.00  90.00 P 1           1
ATOM      1 HH31 ACE X   1      31.387  54.613  32.080  0.00  0.00            
ATOM      2  CH3 ACE X   1      31.178  55.630  31.748  0.00  0.00            
ATOM      3 HH32 ACE X   1      32.089  56.139  31.434  0.00  0.00            
ATOM      4 HH33 ACE X   1      30.613  56.168  32.509  0.00  0.00            
ATOM      5  C   ACE X   1      30.302  55.338  30.569  0.00  0.00            
ATOM      6  O   ACE X   1      29.220  54.747  30.723  0.00  0.00            
ATOM      7  N   ASP X   2      30.755  55.793  29.380  0.00  0.00            
ATOM      8  H   ASP X   2      31.757  56.215  29.297  0.00  0.00            
ATOM      9  CA  ASP X   2      30.095  55.673  28.171  0.00  0.00            
ATOM     10  HA  ASP X   2      29.076  56.041  28.297  0.00  0.00            
ATOM     11  CB  ASP X   2      30.791  56.687  27.247  0.00  0.00            
ATOM     12  HB2 ASP X   2      30.338  56.709  26.256  0.00  0.00            
ATOM     13  HB3 ASP X   2      30.761  57.681  27.693  0.00  0.00            
ATOM     14  CG  ASP X   2      32.242  56.404  26.987  0.00  0.00            
ATOM     15  OD1 ASP X   2      32.767  56.758  25.880  0.00  0.00            
ATOM     16  OD2 ASP X   2      32.968  55.845  27.878  0.00  0.00            
ATOM     17  C   ASP X   2      29.961  54.214  27.642  0.00  0.00            
ATOM     18  O   ASP X   2      29.054  53.918  26.814  0.00  0.00            
ATOM     19  N   LEU X   3      30.826  53.282  28.079  0.00  0.00            
ATOM     20  H   LEU X   3      31.600  53.551  28.669  0.00  0.00            
ATOM     21  CA  LEU X   3      30.801  51.762  27.963  0.00  0.00            
ATOM     22  HA  LEU X   3      29.953  51.554  27.327  0.00  0.00            
ATOM     23  CB  LEU X   3      32.138  51.183  27.482  0.00  0.00            
ATOM     24  HB2 LEU X   3      32.910  51.645  28.081  0.00  0.00            
ATOM     25  HB3 LEU X   3      32.149  50.141  27.800  0.00  0.00            
ATOM     26  CG  LEU X   3      32.481  51.462  26.010  0.00  0.00            
ATOM     27  HG  LEU X   3      32.441  52.531  25.802  0.00  0.00            
ATOM     28  CD1 LEU X   3      33.789  50.831  25.659  0.00  0.00            
ATOM     29 HD11 LEU X   3      34.424  50.977  26.532  0.00  0.00            
ATOM     30 HD12 LEU X   3      33.797  49.749  25.529  0.00  0.00            
ATOM     31 HD13 LEU X   3      34.201  51.354  24.796  0.00  0.00            
ATOM     32  CD2 LEU X   3      31.482  50.703  25.126  0.00  0.00            
ATOM     33 HD21 LEU X   3      30.488  51.134  25.240  0.00  0.00            
ATOM     34 HD22 LEU X   3      31.797  50.763  24.084  0.00  0.00            
ATOM     35 HD23 LEU X   3      31.562  49.713  25.312  0.00  0.00            
ATOM     36  C   LEU X   3      30.470  51.172  29.373  0.00  0.00            
ATOM     37  O   LEU X   3      30.709  51.839  30.413  0.00  0.00            
ATOM     38  N   PRO X   4      29.922  49.948  29.454  0.00  0.00            
ATOM     39  CD  PRO X   4      29.668  48.979  28.389  0.00  0.00            
ATOM     40  HD2 PRO X   4      30.545  48.783  27.772  0.00  0.00            
ATOM     41  HD3 PRO X   4      28.929  49.461  27.749  0.00  0.00            
ATOM     42  CG  PRO X   4      29.173  47.790  29.032  0.00  0.00            
ATOM     43  HG2 PRO X   4      29.915  47.051  29.334  0.00  0.00            
ATOM     44  HG3 PRO X   4      28.504  47.338  28.424  0.00  0.00            
ATOM     45  CB  PRO X   4      28.416  48.239  30.239  0.00  0.00            
ATOM     46  HB2 PRO X   4      28.163  47.496  30.996  0.00  0.00            
ATOM     47  HB3 PRO X   4      27.451  48.617  29.901  0.00  0.00            
ATOM     48  CA  PRO X   4      29.320  49.460  30.661  0.00  0.00            
ATOM     49  HA  PRO X   4      28.694  50.281  31.012  0.00  0.00            
ATOM     50  C   PRO X   4      30.306  49.048  31.762  0.00  0.00            
ATOM     51  O   PRO X   4      31.393  48.541  31.482  0.00  0.00            
ATOM     52  N   HID X   5      29.996  49.351  33.009  0.00  0.00            
ATOM     53  H   HID X   5      28.979  49.650  33.262  0.00  0.00            
ATOM     54  CA  HID X   5      31.024  49.322  34.115  0.00  0.00            
ATOM     55  HA  HID X   5      31.675  48.450  34.057  0.00  0.00            
ATOM     56  CB  HID X   5      31.862  50.606  34.034  0.00  0.00            
ATOM     57  HB2 HID X   5      32.588  50.534  34.844  0.00  0.00            
ATOM     58  HB3 HID X   5      32.365  50.729  33.075  0.00  0.00            
ATOM     59  CG  HID X   5      31.121  51.887  34.269  0.00  0.00            
ATOM     60  ND1 HID X   5      30.533  52.631  33.330  0.00  0.00            
ATOM     61  HD1 HID X   5      30.693  52.550  32.255  0.00  0.00            
ATOM     62  CE1 HID X   5      29.784  53.526  33.868  0.00  0.00            
ATOM     63  HE1 HID X   5      29.237  54.272  33.292  0.00  0.00            
ATOM     64  NE2 HID X   5      29.907  53.521  35.202  0.00  0.00            
ATOM     65  CD2 HID X   5      30.681  52.353  35.455  0.00  0.00            
ATOM     66  HD2 HID X   5      30.804  51.936  36.455  0.00  0.00            
ATOM     67  C   HID X   5      30.320  49.251  35.482  0.00  0.00            
ATOM     68  O   HID X   5      29.158  49.666  35.603  0.00  0.00            
ATOM     69  N   LEU X   6      31.043  48.810  36.503  0.00  0.00            
ATOM     70  H   LEU X   6      31.829  48.237  36.231  0.00  0.00            
ATOM     71  CA  LEU X   6      30.668  48.969  37.952  0.00  0.00            
ATOM     72  HA  LEU X   6      29.865  49.572  38.054  0.00  0.00            
ATOM     73  CB  LEU X   6      30.253  47.614  38.688  0.00  0.00            
ATOM     74  HB2 LEU X   6      29.521  47.179  38.008  0.00  0.00            
ATOM     75  HB3 LEU X   6      31.123  46.976  38.844  0.00  0.00            
ATOM     76  CG  LEU X   6      29.572  47.845  40.053  0.00  0.00            
ATOM     77  HG  LEU X   6      30.266  48.459  40.627  0.00  0.00            
ATOM     78  CD1 LEU X   6      28.293  48.656  40.071  0.00  0.00            
ATOM     79 HD11 LEU X   6      27.467  48.069  39.669  0.00  0.00            
ATOM     80 HD12 LEU X   6      28.070  48.981  41.087  0.00  0.00            
ATOM     81 HD13 LEU X   6      28.435  49.563  39.484  0.00  0.00            
ATOM     82  CD2 LEU X   6      29.240  46.553  40.862  0.00  0.00            
ATOM     83 HD21 LEU X   6      28.457  45.964  40.384  0.00  0.00            
ATOM     84 HD22 LEU X   6      30.050  45.852  41.065  0.00  0.00            
ATOM     85 HD23 LEU X   6      28.923  46.843  41.775  0.00  0.00            
ATOM     86  C   LEU X   6      31.813  49.690  38.718  0.00  0.00            
ATOM     87  O   LEU X   6      33.036  49.344  38.599  0.00  0.00            
ATOM     88  N   VAL X   7      31.521  50.876  39.236  0.00  0.00            
ATOM     89  H   VAL X   7      30.485  51.215  39.273  0.00  0.00            
ATOM     90  CA  VAL X   7      32.455  51.590  40.123  0.00  0.00            
ATOM     91  HA  VAL X   7      33.472  51.643  39.736  0.00  0.00            
ATOM     92  CB  VAL X   7      32.016  52.985  40.440  0.00  0.00            
ATOM     93  HB  VAL X   7      31.090  52.883  41.005  0.00  0.00            
ATOM     94  CG1 VAL X   7      33.125  53.632  41.290  0.00  0.00            
ATOM     95 HG11 VAL X   7      32.909  54.641  41.639  0.00  0.00            
ATOM     96 HG12 VAL X   7      33.326  53.080  42.112  0.00  0.00            
ATOM     97 HG13 VAL X   7      33.999  53.736  40.647  0.00  0.00            
ATOM     98  CG2 VAL X   7      31.884  53.690  39.059  0.00  0.00            
ATOM     99 HG21 VAL X   7      30.914  53.442  38.629  0.00  0.00            
ATOM    100 HG22 VAL X   7      31.964  54.749  39.304  0.00  0.00            
ATOM    101 HG23 VAL X   7      32.622  53.356  38.455  0.00  0.00            
ATOM    102  C   VAL X   7      32.563  50.750  41.438  0.00  0.00            
ATOM    103  O   VAL X   7      31.614  50.549  42.181  0.00  0.00            
ATOM    104  N   ASN X   8      33.714  50.150  41.617  0.00  0.00            
ATOM    105  H   ASN X   8      34.604  50.522  41.110  0.00  0.00            
ATOM    106  CA  ASN X   8      33.995  49.267  42.726  0.00  0.00            
ATOM    107  HA  ASN X   8      33.262  48.575  42.665  0.00  0.00            
ATOM    108  CB  ASN X   8      35.331  48.453  42.553  0.00  0.00            
ATOM    109  HB2 ASN X   8      35.428  47.567  43.180  0.00  0.00            
ATOM    110  HB3 ASN X   8      35.329  48.002  41.561  0.00  0.00            
ATOM    111  CG  ASN X   8      36.642  49.202  42.681  0.00  0.00            
ATOM    112  OD1 ASN X   8      36.593  50.382  42.875  0.00  0.00            
ATOM    113  ND2 ASN X   8      37.775  48.538  42.865  0.00  0.00            
ATOM    114 HD21 ASN X   8      38.712  49.065  43.042  0.00  0.00            
ATOM    115 HD22 ASN X   8      37.763  47.534  42.756  0.00  0.00            
ATOM    116  C   ASN X   8      33.907  49.989  44.056  0.00  0.00            
ATOM    117  O   ASN X   8      33.792  51.227  44.142  0.00  0.00            
ATOM    118  N   ALA X   9      34.213  49.240  45.067  0.00  0.00            
ATOM    119  H   ALA X   9      34.323  48.177  44.851  0.00  0.00            
ATOM    120  CA  ALA X   9      34.217  49.667  46.492  0.00  0.00            
ATOM    121  HA  ALA X   9      33.318  49.969  46.839  0.00  0.00            
ATOM    122  CB  ALA X   9      34.612  48.441  47.334  0.00  0.00            
ATOM    123  HB1 ALA X   9      35.617  48.339  47.312  0.00  0.00            
ATOM    124  HB2 ALA X   9      34.311  48.552  48.291  0.00  0.00            
ATOM    125  HB3 ALA X   9      34.023  47.615  46.935  0.00  0.00            
ATOM    126  C   ALA X   9      35.232  50.874  46.731  0.00  0.00            
ATOM    127  O   ALA X   9      34.947  51.720  47.639  0.00  0.00            
ATOM    128  N   ASP X  10      36.271  50.976  45.925  0.00  0.00            
ATOM    129  H   ASP X  10      36.448  50.192  45.190  0.00  0.00            
ATOM    130  CA  ASP X  10      37.322  52.005  46.136  0.00  0.00            
ATOM    131  HA  ASP X  10      37.272  52.508  47.102  0.00  0.00            
ATOM    132  CB  ASP X  10      38.743  51.456  46.086  0.00  0.00            
ATOM    133  HB2 ASP X  10      38.913  51.093  45.073  0.00  0.00            
ATOM    134  HB3 ASP X  10      39.372  52.299  46.374  0.00  0.00            
ATOM    135  CG  ASP X  10      38.882  50.320  47.075  0.00  0.00            
ATOM    136  OD1 ASP X  10      38.231  50.362  48.119  0.00  0.00            
ATOM    137  OD2 ASP X  10      39.575  49.323  46.682  0.00  0.00            
ATOM    138  C   ASP X  10      37.100  53.101  45.049  0.00  0.00            
ATOM    139  O   ASP X  10      38.028  53.942  45.068  0.00  0.00            
ATOM    140  N   GLY X  11      35.969  53.245  44.303  0.00  0.00            
ATOM    141  H   GLY X  11      35.131  52.580  44.452  0.00  0.00            
ATOM    142  CA  GLY X  11      35.734  54.467  43.430  0.00  0.00            
ATOM    143  HA2 GLY X  11      34.694  54.746  43.337  0.00  0.00            
ATOM    144  HA3 GLY X  11      36.198  55.182  43.972  0.00  0.00            
ATOM    145  C   GLY X  11      36.343  54.222  42.074  0.00  0.00            
ATOM    146  O   GLY X  11      36.376  55.099  41.205  0.00  0.00            
ATOM    147  N   GLN X  12      36.827  53.038  41.758  0.00  0.00            
ATOM    148  H   GLN X  12      36.788  52.209  42.465  0.00  0.00            
ATOM    149  CA  GLN X  12      37.596  52.662  40.506  0.00  0.00            
ATOM    150  HA  GLN X  12      37.994  53.484  40.076  0.00  0.00            
ATOM    151  CB  GLN X  12      38.760  51.716  40.752  0.00  0.00            
ATOM    152  HB2 GLN X  12      38.332  50.764  41.063  0.00  0.00            
ATOM    153  HB3 GLN X  12      39.150  51.499  39.757  0.00  0.00            
ATOM    154  CG  GLN X  12      39.898  52.130  41.641  0.00  0.00            
ATOM    155  HG2 GLN X  12      40.527  52.897  41.189  0.00  0.00            
ATOM    156  HG3 GLN X  12      39.543  52.625  42.533  0.00  0.00            
ATOM    157  CD  GLN X  12      40.802  50.993  42.160  0.00  0.00            
ATOM    158  OE1 GLN X  12      40.306  50.186  42.899  0.00  0.00            
ATOM    159  NE2 GLN X  12      42.062  50.959  41.934  0.00  0.00            
ATOM    160 HE21 GLN X  12      42.540  51.734  41.353  0.00  0.00            
ATOM    161 HE22 GLN X  12      42.504  50.147  42.192  0.00  0.00            
ATOM    162  C   GLN X  12      36.570  52.030  39.563  0.00  0.00            
ATOM    163  O   GLN X  12      35.881  51.076  39.857  0.00  0.00            
ATOM    164  N   TYR X  13      36.557  52.577  38.325  0.00  0.00            
ATOM    165  H   TYR X  13      37.206  53.448  38.232  0.00  0.00            
ATOM    166  CA  TYR X  13      35.757  52.069  37.168  0.00  0.00            
ATOM    167  HA  TYR X  13      34.772  51.816  37.559  0.00  0.00            
ATOM    168  CB  TYR X  13      35.572  53.040  36.069  0.00  0.00            
ATOM    169  HB2 TYR X  13      36.488  53.409  35.606  0.00  0.00            
ATOM    170  HB3 TYR X  13      35.060  52.515  35.262  0.00  0.00            
ATOM    171  CG  TYR X  13      34.812  54.328  36.541  0.00  0.00            
ATOM    172  CD1 TYR X  13      35.498  55.451  37.069  0.00  0.00            
ATOM    173  HD1 TYR X  13      36.580  55.371  37.175  0.00  0.00            
ATOM    174  CE1 TYR X  13      34.731  56.594  37.367  0.00  0.00            
ATOM    175  HE1 TYR X  13      35.200  57.453  37.848  0.00  0.00            
ATOM    176  CZ  TYR X  13      33.370  56.625  37.040  0.00  0.00            
ATOM    177  OH  TYR X  13      32.754  57.771  37.368  0.00  0.00            
ATOM    178  HH  TYR X  13      33.405  58.643  37.426  0.00  0.00            
ATOM    179  CE2 TYR X  13      32.679  55.529  36.479  0.00  0.00            
ATOM    180  HE2 TYR X  13      31.637  55.549  36.162  0.00  0.00            
ATOM    181  CD2 TYR X  13      33.462  54.334  36.260  0.00  0.00            
ATOM    182  HD2 TYR X  13      33.025  53.455  35.787  0.00  0.00            
ATOM    183  C   TYR X  13      36.389  50.784  36.619  0.00  0.00            
ATOM    184  O   TYR X  13      37.481  50.779  36.024  0.00  0.00            
ATOM    185  N   LEU X  14      35.607  49.747  36.791  0.00  0.00            
ATOM    186  H   LEU X  14      34.651  49.841  37.719  0.00  0.00            
ATOM    187  CA  LEU X  14      35.880  48.389  36.280  0.00  0.00            
ATOM    188  HA  LEU X  14      36.831  48.352  35.942  0.00  0.00            
ATOM    189  CB  LEU X  14      35.623  47.378  37.431  0.00  0.00            
ATOM    190  HB2 LEU X  14      34.562  47.284  37.661  0.00  0.00            
ATOM    191  HB3 LEU X  14      35.925  46.378  37.120  0.00  0.00            
ATOM    192  CG  LEU X  14      36.408  47.559  38.744  0.00  0.00            
ATOM    193  HG  LEU X  14      35.916  48.338  39.327  0.00  0.00            
ATOM    194  CD1 LEU X  14      36.343  46.258  39.600  0.00  0.00            
ATOM    195 HD11 LEU X  14      37.083  46.184  40.384  0.00  0.00            
ATOM    196 HD12 LEU X  14      35.361  46.100  40.021  0.00  0.00            
ATOM    197 HD13 LEU X  14      36.398  45.347  39.023  0.00  0.00            
ATOM    198  CD2 LEU X  14      37.890  47.935  38.507  0.00  0.00            
ATOM    199 HD21 LEU X  14      38.450  47.720  39.406  0.00  0.00            
ATOM    200 HD22 LEU X  14      38.342  47.373  37.703  0.00  0.00            
ATOM    201 HD23 LEU X  14      38.014  48.920  38.325  0.00  0.00            
ATOM    202  C   LEU X  14      34.839  48.048  35.185  0.00  0.00            
ATOM    203  O   LEU X  14      33.634  48.122  35.382  0.00  0.00            
ATOM    204  N   PHE X  15      35.347  47.834  33.965  0.00  0.00            
ATOM    205  H   PHE X  15      36.336  47.650  33.878  0.00  0.00            
ATOM    206  CA  PHE X  15      34.613  47.765  32.693  0.00  0.00            
ATOM    207  HA  PHE X  15      33.793  48.332  32.854  0.00  0.00            
ATOM    208  CB  PHE X  15      35.327  48.494  31.577  0.00  0.00            
ATOM    209  HB2 PHE X  15      36.323  48.326  31.595  0.00  0.00            
ATOM    210  HB3 PHE X  15      34.840  48.321  30.709  0.00  0.00            
ATOM    211  CG  PHE X  15      35.225  49.984  31.771  0.00  0.00            
ATOM    212  CD1 PHE X  15      36.108  50.721  32.619  0.00  0.00            
ATOM    213  HD1 PHE X  15      36.839  50.227  33.112  0.00  0.00            
ATOM    214  CE1 PHE X  15      36.073  52.078  32.718  0.00  0.00            
ATOM    215  HE1 PHE X  15      36.767  52.584  33.249  0.00  0.00            
ATOM    216  CZ  PHE X  15      35.082  52.792  31.984  0.00  0.00            
ATOM    217  HZ  PHE X  15      35.109  53.881  32.015  0.00  0.00            
ATOM    218  CE2 PHE X  15      34.183  52.108  31.122  0.00  0.00            
ATOM    219  HE2 PHE X  15      33.458  52.671  30.535  0.00  0.00            
ATOM    220  CD2 PHE X  15      34.187  50.693  31.106  0.00  0.00            
ATOM    221  HD2 PHE X  15      33.435  50.201  30.490  0.00  0.00            
ATOM    222  C   PHE X  15      34.223  46.264  32.322  0.00  0.00            
ATOM    223  O   PHE X  15      34.936  45.288  32.507  0.00  0.00            
ATOM    224  N   CYS X  16      32.945  46.213  31.955  0.00  0.00            
ATOM    225  H   CYS X  16      32.431  47.174  31.946  0.00  0.00            
ATOM    226  CA  CYS X  16      32.192  44.985  31.771  0.00  0.00            
ATOM    227  HA  CYS X  16      32.638  44.221  32.409  0.00  0.00            
ATOM    228  CB  CYS X  16      30.730  45.180  32.235  0.00  0.00            
ATOM    229  HB2 CYS X  16      30.626  45.597  33.237  0.00  0.00            
ATOM    230  HB3 CYS X  16      30.336  45.864  31.484  0.00  0.00            
ATOM    231  SG  CYS X  16      29.655  43.734  32.172  0.00  0.00            
ATOM    232  HG  CYS X  16      30.304  43.140  32.815  0.00  0.00            
ATOM    233  C   CYS X  16      32.226  44.554  30.305  0.00  0.00            
ATOM    234  O   CYS X  16      31.873  45.271  29.384  0.00  0.00            
ATOM    235  N   ARG X  17      32.522  43.255  30.155  0.00  0.00            
ATOM    236  H   ARG X  17      32.853  42.669  30.999  0.00  0.00            
ATOM    237  CA  ARG X  17      32.180  42.560  28.869  0.00  0.00            
ATOM    238  HA  ARG X  17      31.763  43.230  28.239  0.00  0.00            
ATOM    239  CB  ARG X  17      33.454  42.046  28.183  0.00  0.00            
ATOM    240  HB2 ARG X  17      33.818  41.165  28.712  0.00  0.00            
ATOM    241  HB3 ARG X  17      33.124  41.776  27.180  0.00  0.00            
ATOM    242  CG  ARG X  17      34.593  43.105  28.098  0.00  0.00            
ATOM    243  HG2 ARG X  17      34.256  44.086  27.765  0.00  0.00            
ATOM    244  HG3 ARG X  17      35.014  43.204  29.088  0.00  0.00            
ATOM    245  CD  ARG X  17      35.670  42.556  27.172  0.00  0.00            
ATOM    246  HD2 ARG X  17      35.819  41.504  27.368  0.00  0.00            
ATOM    247  HD3 ARG X  17      35.389  42.654  26.259  0.00  0.00            
ATOM    248  NE  ARG X  17      36.945  43.249  27.531  0.00  0.00            
ATOM    249  HE  ARG X  17      37.449  43.105  28.475  0.00  0.00            
ATOM    250  CZ  ARG X  17      37.359  44.300  26.857  0.00  0.00            
ATOM    251  NH1 ARG X  17      38.464  44.935  27.215  0.00  0.00            
ATOM    252 HH11 ARG X  17      38.896  44.740  28.185  0.00  0.00            
ATOM    253 HH12 ARG X  17      38.953  45.391  26.459  0.00  0.00            
ATOM    254  NH2 ARG X  17      36.846  44.757  25.742  0.00  0.00            
ATOM    255 HH21 ARG X  17      36.064  44.109  25.347  0.00  0.00            
ATOM    256 HH22 ARG X  17      37.296  45.476  25.058  0.00  0.00            
ATOM    257  C   ARG X  17      31.127  41.486  29.203  0.00  0.00            
ATOM    258  O   ARG X  17      31.253  40.769  30.214  0.00  0.00            
ATOM    259  N   TYR X  18      30.119  41.442  28.409  0.00  0.00            
ATOM    260  H   TYR X  18      30.323  41.752  27.470  0.00  0.00            
ATOM    261  CA  TYR X  18      29.075  40.385  28.674  0.00  0.00            
ATOM    262  HA  TYR X  18      29.528  39.455  29.019  0.00  0.00            
ATOM    263  CB  TYR X  18      28.056  40.935  29.715  0.00  0.00            
ATOM    264  HB2 TYR X  18      27.342  40.146  29.952  0.00  0.00            
ATOM    265  HB3 TYR X  18      28.541  41.295  30.623  0.00  0.00            
ATOM    266  CG  TYR X  18      27.138  42.008  29.223  0.00  0.00            
ATOM    267  CD1 TYR X  18      25.828  41.673  28.827  0.00  0.00            
ATOM    268  HD1 TYR X  18      25.537  40.633  28.833  0.00  0.00            
ATOM    269  CE1 TYR X  18      24.907  42.713  28.478  0.00  0.00            
ATOM    270  HE1 TYR X  18      23.985  42.481  28.137  0.00  0.00            
ATOM    271  CZ  TYR X  18      25.353  44.032  28.435  0.00  0.00            
ATOM    272  OH  TYR X  18      24.546  44.953  27.835  0.00  0.00            
ATOM    273  HH  TYR X  18      24.910  45.970  27.829  0.00  0.00            
ATOM    274  CE2 TYR X  18      26.666  44.405  28.796  0.00  0.00            
ATOM    275  HE2 TYR X  18      27.017  45.427  28.779  0.00  0.00            
ATOM    276  CD2 TYR X  18      27.522  43.364  29.313  0.00  0.00            
ATOM    277  HD2 TYR X  18      28.514  43.539  29.701  0.00  0.00            
ATOM    278  C   TYR X  18      28.330  39.960  27.386  0.00  0.00            
ATOM    279  O   TYR X  18      28.459  40.613  26.389  0.00  0.00            
ATOM    280  N   TRP X  19      27.767  38.751  27.390  0.00  0.00            
ATOM    281  H   TRP X  19      27.841  38.181  28.316  0.00  0.00            
ATOM    282  CA  TRP X  19      27.300  38.080  26.169  0.00  0.00            
ATOM    283  HA  TRP X  19      27.194  38.809  25.365  0.00  0.00            
ATOM    284  CB  TRP X  19      28.395  37.040  25.751  0.00  0.00            
ATOM    285  HB2 TRP X  19      28.466  36.421  26.645  0.00  0.00            
ATOM    286  HB3 TRP X  19      28.140  36.441  24.877  0.00  0.00            
ATOM    287  CG  TRP X  19      29.786  37.547  25.402  0.00  0.00            
ATOM    288  CD1 TRP X  19      30.262  37.846  24.166  0.00  0.00            
ATOM    289  HD1 TRP X  19      29.696  37.670  23.251  0.00  0.00            
ATOM    290  NE1 TRP X  19      31.535  38.383  24.296  0.00  0.00            
ATOM    291  HE1 TRP X  19      32.111  38.583  23.393  0.00  0.00            
ATOM    292  CE2 TRP X  19      31.949  38.486  25.604  0.00  0.00            
ATOM    293  CZ2 TRP X  19      33.171  38.769  26.220  0.00  0.00            
ATOM    294  HZ2 TRP X  19      34.066  39.058  25.670  0.00  0.00            
ATOM    295  CH2 TRP X  19      33.367  38.548  27.614  0.00  0.00            
ATOM    296  HH2 TRP X  19      34.256  38.752  28.048  0.00  0.00            
ATOM    297  CZ3 TRP X  19      32.267  37.986  28.353  0.00  0.00            
ATOM    298  HZ3 TRP X  19      32.357  37.905  29.356  0.00  0.00            
ATOM    299  CE3 TRP X  19      31.040  37.754  27.719  0.00  0.00            
ATOM    300  HE3 TRP X  19      30.279  37.305  28.207  0.00  0.00            
ATOM    301  CD2 TRP X  19      30.854  38.003  26.332  0.00  0.00            
ATOM    302  C   TRP X  19      25.980  37.394  26.529  0.00  0.00            
ATOM    303  O   TRP X  19      25.967  36.327  27.139  0.00  0.00            
ATOM    304  N   LYS X  20      24.862  37.957  26.052  0.00  0.00            
ATOM    305  H   LYS X  20      24.858  38.784  25.343  0.00  0.00            
ATOM    306  CA  LYS X  20      23.594  37.641  26.663  0.00  0.00            
ATOM    307  HA  LYS X  20      23.669  37.085  27.598  0.00  0.00            
ATOM    308  CB  LYS X  20      22.928  39.014  26.941  0.00  0.00            
ATOM    309  HB2 LYS X  20      23.508  39.498  27.533  0.00  0.00            
ATOM    310  HB3 LYS X  20      22.851  39.555  25.998  0.00  0.00            
ATOM    311  CG  LYS X  20      21.606  38.951  27.732  0.00  0.00            
ATOM    312  HG2 LYS X  20      20.903  38.377  27.130  0.00  0.00            
ATOM    313  HG3 LYS X  20      21.660  38.408  28.676  0.00  0.00            
ATOM    314  CD  LYS X  20      21.043  40.385  27.993  0.00  0.00            
ATOM    315  HD2 LYS X  20      20.156  40.171  28.590  0.00  0.00            
ATOM    316  HD3 LYS X  20      21.813  40.926  28.542  0.00  0.00            
ATOM    317  CE  LYS X  20      20.591  41.190  26.757  0.00  0.00            
ATOM    318  HE2 LYS X  20      20.410  42.213  27.089  0.00  0.00            
ATOM    319  HE3 LYS X  20      21.437  41.310  26.080  0.00  0.00            
ATOM    320  NZ  LYS X  20      19.371  40.587  26.114  0.00  0.00            
ATOM    321  HZ1 LYS X  20      19.460  39.699  25.641  0.00  0.00            
ATOM    322  HZ2 LYS X  20      18.643  40.393  26.902  0.00  0.00            
ATOM    323  HZ3 LYS X  20      18.950  41.421  25.553  0.00  0.00            
ATOM    324  C   LYS X  20      22.827  36.793  25.622  0.00  0.00            
ATOM    325  O   LYS X  20      22.771  37.160  24.421  0.00  0.00            
ATOM    326  N   PRO X  21      22.335  35.580  26.037  0.00  0.00            
ATOM    327  CD  PRO X  21      22.570  35.001  27.296  0.00  0.00            
ATOM    328  HD2 PRO X  21      22.433  35.558  28.127  0.00  0.00            
ATOM    329  HD3 PRO X  21      23.597  34.637  27.258  0.00  0.00            
ATOM    330  CG  PRO X  21      21.570  33.901  27.422  0.00  0.00            
ATOM    331  HG2 PRO X  21      20.549  34.134  27.721  0.00  0.00            
ATOM    332  HG3 PRO X  21      22.041  33.168  27.933  0.00  0.00            
ATOM    333  CB  PRO X  21      21.578  33.381  26.019  0.00  0.00            
ATOM    334  HB2 PRO X  21      20.728  32.733  25.805  0.00  0.00            
ATOM    335  HB3 PRO X  21      22.503  32.811  25.937  0.00  0.00            
ATOM    336  CA  PRO X  21      21.672  34.666  25.114  0.00  0.00            
ATOM    337  HA  PRO X  21      22.239  34.501  24.198  0.00  0.00            
ATOM    338  C   PRO X  21      20.246  35.047  24.787  0.00  0.00            
ATOM    339  O   PRO X  21      19.326  35.204  25.626  0.00  0.00            
ATOM    340  N   THR X  22      19.923  35.187  23.483  0.00  0.00            
ATOM    341  H   THR X  22      20.636  35.120  22.771  0.00  0.00            
ATOM    342  CA  THR X  22      18.488  35.196  22.983  0.00  0.00            
ATOM    343  HA  THR X  22      17.986  36.056  23.425  0.00  0.00            
ATOM    344  CB  THR X  22      18.324  35.168  21.451  0.00  0.00            
ATOM    345  HB  THR X  22      17.298  34.838  21.285  0.00  0.00            
ATOM    346  CG2 THR X  22      18.465  36.633  20.951  0.00  0.00            
ATOM    347 HG21 THR X  22      19.537  36.794  20.839  0.00  0.00            
ATOM    348 HG22 THR X  22      17.971  36.687  19.981  0.00  0.00            
ATOM    349 HG23 THR X  22      18.087  37.422  21.601  0.00  0.00            
ATOM    350  OG1 THR X  22      19.199  34.269  20.842  0.00  0.00            
ATOM    351  HG1 THR X  22      19.002  33.361  21.084  0.00  0.00            
ATOM    352  C   THR X  22      17.779  33.989  23.585  0.00  0.00            
ATOM    353  O   THR X  22      18.164  32.841  23.223  0.00  0.00            
ATOM    354  N   GLY X  23      16.732  34.194  24.304  0.00  0.00            
ATOM    355  H   GLY X  23      16.384  35.224  24.380  0.00  0.00            
ATOM    356  CA  GLY X  23      15.951  33.126  24.931  0.00  0.00            
ATOM    357  HA2 GLY X  23      14.937  33.183  24.536  0.00  0.00            
ATOM    358  HA3 GLY X  23      16.235  32.083  24.792  0.00  0.00            
ATOM    359  C   GLY X  23      15.939  33.237  26.497  0.00  0.00            
ATOM    360  O   GLY X  23      16.303  34.213  27.118  0.00  0.00            
ATOM    361  N   THR X  24      15.671  32.030  27.063  0.00  0.00            
ATOM    362  H   THR X  24      15.364  31.196  26.583  0.00  0.00            
ATOM    363  CA  THR X  24      15.816  31.859  28.525  0.00  0.00            
ATOM    364  HA  THR X  24      15.556  32.656  29.088  0.00  0.00            
ATOM    365  CB  THR X  24      14.797  30.823  29.035  0.00  0.00            
ATOM    366  HB  THR X  24      15.195  30.498  29.905  0.00  0.00            
ATOM    367  CG2 THR X  24      13.416  31.462  29.162  0.00  0.00            
ATOM    368 HG21 THR X  24      12.974  31.679  28.190  0.00  0.00            
ATOM    369 HG22 THR X  24      12.755  30.721  29.612  0.00  0.00            
ATOM    370 HG23 THR X  24      13.532  32.357  29.773  0.00  0.00            
ATOM    371  OG1 THR X  24      14.624  29.767  28.166  0.00  0.00            
ATOM    372  HG1 THR X  24      14.057  30.152  27.318  0.00  0.00            
ATOM    373  C   THR X  24      17.238  31.410  28.880  0.00  0.00            
ATOM    374  O   THR X  24      17.563  30.268  28.613  0.00  0.00            
ATOM    375  N   PRO X  25      18.005  32.153  29.714  0.00  0.00            
ATOM    376  CD  PRO X  25      17.586  33.520  30.303  0.00  0.00            
ATOM    377  HD2 PRO X  25      16.671  33.470  30.894  0.00  0.00            
ATOM    378  HD3 PRO X  25      17.567  34.314  29.557  0.00  0.00            
ATOM    379  CG  PRO X  25      18.730  33.782  31.243  0.00  0.00            
ATOM    380  HG2 PRO X  25      18.538  33.450  32.264  0.00  0.00            
ATOM    381  HG3 PRO X  25      18.926  34.853  31.183  0.00  0.00            
ATOM    382  CB  PRO X  25      19.891  32.991  30.735  0.00  0.00            
ATOM    383  HB2 PRO X  25      20.539  32.709  31.565  0.00  0.00            
ATOM    384  HB3 PRO X  25      20.529  33.522  30.028  0.00  0.00            
ATOM    385  CA  PRO X  25      19.311  31.726  30.125  0.00  0.00            
ATOM    386  HA  PRO X  25      19.902  31.400  29.269  0.00  0.00            
ATOM    387  C   PRO X  25      19.140  30.696  31.309  0.00  0.00            
ATOM    388  O   PRO X  25      18.335  30.931  32.222  0.00  0.00            
ATOM    389  N   LYS X  26      19.801  29.584  31.160  0.00  0.00            
ATOM    390  H   LYS X  26      20.597  29.574  30.417  0.00  0.00            
ATOM    391  CA  LYS X  26      19.573  28.458  32.064  0.00  0.00            
ATOM    392  HA  LYS X  26      18.514  28.438  32.321  0.00  0.00            
ATOM    393  CB  LYS X  26      19.607  27.133  31.378  0.00  0.00            
ATOM    394  HB2 LYS X  26      20.658  26.936  31.166  0.00  0.00            
ATOM    395  HB3 LYS X  26      19.291  26.289  31.992  0.00  0.00            
ATOM    396  CG  LYS X  26      18.794  27.036  30.078  0.00  0.00            
ATOM    397  HG2 LYS X  26      19.333  27.491  29.247  0.00  0.00            
ATOM    398  HG3 LYS X  26      18.835  26.073  29.778  0.00  0.00            
ATOM    399  CD  LYS X  26      17.304  27.340  30.294  0.00  0.00            
ATOM    400  HD2 LYS X  26      16.977  26.736  31.140  0.00  0.00            
ATOM    401  HD3 LYS X  26      17.172  28.414  30.423  0.00  0.00            
ATOM    402  CE  LYS X  26      16.307  26.939  29.210  0.00  0.00            
ATOM    403  HE2 LYS X  26      16.385  25.855  29.131  0.00  0.00            
ATOM    404  HE3 LYS X  26      15.313  27.312  29.459  0.00  0.00            
ATOM    405  NZ  LYS X  26      16.630  27.573  27.931  0.00  0.00            
ATOM    406  HZ1 LYS X  26      17.471  27.259  27.469  0.00  0.00            
ATOM    407  HZ2 LYS X  26      15.848  27.411  27.190  0.00  0.00            
ATOM    408  HZ3 LYS X  26      16.822  28.646  27.969  0.00  0.00            
ATOM    409  C   LYS X  26      20.486  28.531  33.291  0.00  0.00            
ATOM    410  O   LYS X  26      20.127  27.912  34.315  0.00  0.00            
ATOM    411  N   ALA X  27      21.538  29.355  33.272  0.00  0.00            
ATOM    412  H   ALA X  27      21.621  30.013  32.408  0.00  0.00            
ATOM    413  CA  ALA X  27      22.545  29.579  34.363  0.00  0.00            
ATOM    414  HA  ALA X  27      21.963  29.576  35.285  0.00  0.00            
ATOM    415  CB  ALA X  27      23.456  28.342  34.440  0.00  0.00            
ATOM    416  HB1 ALA X  27      22.763  27.506  34.529  0.00  0.00            
ATOM    417  HB2 ALA X  27      24.030  28.280  33.515  0.00  0.00            
ATOM    418  HB3 ALA X  27      24.122  28.336  35.303  0.00  0.00            
ATOM    419  C   ALA X  27      23.306  30.900  34.072  0.00  0.00            
ATOM    420  O   ALA X  27      23.108  31.475  33.010  0.00  0.00            
ATOM    421  N   LEU X  28      24.077  31.340  35.041  0.00  0.00            
ATOM    422  H   LEU X  28      24.080  30.841  36.010  0.00  0.00            
ATOM    423  CA  LEU X  28      25.047  32.447  34.837  0.00  0.00            
ATOM    424  HA  LEU X  28      24.760  33.045  33.972  0.00  0.00            
ATOM    425  CB  LEU X  28      24.977  33.404  36.102  0.00  0.00            
ATOM    426  HB2 LEU X  28      25.276  32.788  36.950  0.00  0.00            
ATOM    427  HB3 LEU X  28      25.708  34.129  35.743  0.00  0.00            
ATOM    428  CG  LEU X  28      23.590  34.031  36.417  0.00  0.00            
ATOM    429  HG  LEU X  28      22.831  33.345  36.792  0.00  0.00            
ATOM    430  CD1 LEU X  28      23.723  35.136  37.425  0.00  0.00            
ATOM    431 HD11 LEU X  28      24.136  34.645  38.306  0.00  0.00            
ATOM    432 HD12 LEU X  28      24.378  35.932  37.071  0.00  0.00            
ATOM    433 HD13 LEU X  28      22.757  35.559  37.703  0.00  0.00            
ATOM    434  CD2 LEU X  28      23.002  34.743  35.196  0.00  0.00            
ATOM    435 HD21 LEU X  28      22.149  35.375  35.444  0.00  0.00            
ATOM    436 HD22 LEU X  28      23.772  35.240  34.606  0.00  0.00            
ATOM    437 HD23 LEU X  28      22.707  33.999  34.580  0.00  0.00            
ATOM    438  C   LEU X  28      26.466  31.831  34.892  0.00  0.00            
ATOM    439  O   LEU X  28      26.668  30.831  35.513  0.00  0.00            
ATOM    440  N   ILE X  29      27.414  32.570  34.337  0.00  0.00            
ATOM    441  H   ILE X  29      27.169  33.349  33.616  0.00  0.00            
ATOM    442  CA  ILE X  29      28.868  32.234  34.489  0.00  0.00            
ATOM    443  HA  ILE X  29      28.876  31.885  35.437  0.00  0.00            
ATOM    444  CB  ILE X  29      29.208  31.173  33.463  0.00  0.00            
ATOM    445  HB  ILE X  29      28.580  30.309  33.681  0.00  0.00            
ATOM    446  CG2 ILE X  29      28.913  31.673  32.072  0.00  0.00            
ATOM    447 HG21 ILE X  29      27.875  31.991  31.968  0.00  0.00            
ATOM    448 HG22 ILE X  29      29.529  32.511  31.746  0.00  0.00            
ATOM    449 HG23 ILE X  29      29.039  30.822  31.419  0.00  0.00            
ATOM    450  CG1 ILE X  29      30.589  30.615  33.569  0.00  0.00            
ATOM    451 HG12 ILE X  29      31.250  31.434  33.326  0.00  0.00            
ATOM    452 HG13 ILE X  29      30.854  30.509  34.610  0.00  0.00            
ATOM    453  CD1 ILE X  29      30.867  29.240  32.763  0.00  0.00            
ATOM    454 HD11 ILE X  29      30.214  28.466  33.139  0.00  0.00            
ATOM    455 HD12 ILE X  29      30.592  29.365  31.726  0.00  0.00            
ATOM    456 HD13 ILE X  29      31.823  28.915  32.775  0.00  0.00            
ATOM    457  C   ILE X  29      29.699  33.501  34.384  0.00  0.00            
ATOM    458  O   ILE X  29      29.475  34.379  33.566  0.00  0.00            
ATOM    459  N   PHE X  30      30.718  33.504  35.235  0.00  0.00            
ATOM    460  H   PHE X  30      30.868  32.784  35.852  0.00  0.00            
ATOM    461  CA  PHE X  30      31.702  34.635  35.247  0.00  0.00            
ATOM    462  HA  PHE X  30      31.252  35.370  34.720  0.00  0.00            
ATOM    463  CB  PHE X  30      31.868  35.130  36.685  0.00  0.00            
ATOM    464  HB2 PHE X  30      30.892  35.451  37.050  0.00  0.00            
ATOM    465  HB3 PHE X  30      32.251  34.290  37.264  0.00  0.00            
ATOM    466  CG  PHE X  30      32.783  36.331  36.886  0.00  0.00            
ATOM    467  CD1 PHE X  30      32.251  37.548  36.462  0.00  0.00            
ATOM    468  HD1 PHE X  30      31.237  37.544  36.062  0.00  0.00            
ATOM    469  CE1 PHE X  30      33.130  38.667  36.459  0.00  0.00            
ATOM    470  HE1 PHE X  30      32.784  39.683  36.271  0.00  0.00            
ATOM    471  CZ  PHE X  30      34.456  38.576  36.887  0.00  0.00            
ATOM    472  HZ  PHE X  30      35.074  39.471  36.820  0.00  0.00            
ATOM    473  CE2 PHE X  30      34.989  37.267  37.226  0.00  0.00            
ATOM    474  HE2 PHE X  30      36.061  37.167  37.393  0.00  0.00            
ATOM    475  CD2 PHE X  30      34.087  36.178  37.359  0.00  0.00            
ATOM    476  HD2 PHE X  30      34.391  35.246  37.835  0.00  0.00            
ATOM    477  C   PHE X  30      33.085  34.097  34.666  0.00  0.00            
ATOM    478  O   PHE X  30      33.333  32.908  34.737  0.00  0.00            
ATOM    479  N   VAL X  31      33.850  35.027  34.013  0.00  0.00            
ATOM    480  H   VAL X  31      33.492  36.056  34.032  0.00  0.00            
ATOM    481  CA  VAL X  31      35.107  34.839  33.328  0.00  0.00            
ATOM    482  HA  VAL X  31      35.412  33.796  33.406  0.00  0.00            
ATOM    483  CB  VAL X  31      34.949  35.061  31.808  0.00  0.00            
ATOM    484  HB  VAL X  31      34.757  36.047  31.705  0.00  0.00            
ATOM    485  CG1 VAL X  31      36.334  34.836  31.094  0.00  0.00            
ATOM    486 HG11 VAL X  31      36.759  33.847  31.186  0.00  0.00            
ATOM    487 HG12 VAL X  31      36.304  35.016  30.030  0.00  0.00            
ATOM    488 HG13 VAL X  31      36.989  35.523  31.439  0.00  0.00            
ATOM    489  CG2 VAL X  31      33.806  34.221  31.214  0.00  0.00            
ATOM    490 HG21 VAL X  31      33.925  34.279  30.132  0.00  0.00            
ATOM    491 HG22 VAL X  31      33.896  33.169  31.485  0.00  0.00            
ATOM    492 HG23 VAL X  31      32.849  34.605  31.570  0.00  0.00            
ATOM    493  C   VAL X  31      36.121  35.779  33.930  0.00  0.00            
ATOM    494  O   VAL X  31      36.030  37.014  33.668  0.00  0.00            
ATOM    495  N   SER X  32      37.022  35.081  34.673  0.00  0.00            
ATOM    496  H   SER X  32      36.938  34.075  34.715  0.00  0.00            
ATOM    497  CA  SER X  32      38.114  35.740  35.444  0.00  0.00            
ATOM    498  HA  SER X  32      37.851  36.790  35.573  0.00  0.00            
ATOM    499  CB  SER X  32      38.113  35.015  36.809  0.00  0.00            
ATOM    500  HB2 SER X  32      37.159  35.014  37.337  0.00  0.00            
ATOM    501  HB3 SER X  32      38.275  34.025  36.691  0.00  0.00            
ATOM    502  OG  SER X  32      39.067  35.601  37.642  0.00  0.00            
ATOM    503  HG  SER X  32      39.331  34.864  38.400  0.00  0.00            
ATOM    504  C   SER X  32      39.438  35.537  34.669  0.00  0.00            
ATOM    505  O   SER X  32      39.897  34.407  34.557  0.00  0.00            
ATOM    506  N   HID X  33      40.000  36.640  34.201  0.00  0.00            
ATOM    507  H   HID X  33      39.493  37.597  34.321  0.00  0.00            
ATOM    508  CA  HID X  33      41.237  36.609  33.371  0.00  0.00            
ATOM    509  HA  HID X  33      41.349  35.623  32.922  0.00  0.00            
ATOM    510  CB  HID X  33      41.161  37.767  32.305  0.00  0.00            
ATOM    511  HB2 HID X  33      41.884  37.646  31.610  0.00  0.00            
ATOM    512  HB3 HID X  33      40.245  37.839  31.719  0.00  0.00            
ATOM    513  CG  HID X  33      41.438  39.191  32.821  0.00  0.00            
ATOM    514  ND1 HID X  33      42.660  39.711  33.279  0.00  0.00            
ATOM    515  HD1 HID X  33      43.535  39.095  33.488  0.00  0.00            
ATOM    516  CE1 HID X  33      42.489  41.015  33.596  0.00  0.00            
ATOM    517  HE1 HID X  33      43.130  41.666  34.191  0.00  0.00            
ATOM    518  NE2 HID X  33      41.202  41.320  33.353  0.00  0.00            
ATOM    519  CD2 HID X  33      40.494  40.173  32.918  0.00  0.00            
ATOM    520  HD2 HID X  33      39.448  40.036  32.646  0.00  0.00            
ATOM    521  C   HID X  33      42.547  36.668  34.241  0.00  0.00            
ATOM    522  O   HID X  33      42.419  36.860  35.468  0.00  0.00            
ATOM    523  N   GLY X  34      43.660  36.319  33.676  0.00  0.00            
ATOM    524  H   GLY X  34      43.701  36.054  32.620  0.00  0.00            
ATOM    525  CA  GLY X  34      44.868  36.050  34.466  0.00  0.00            
ATOM    526  HA2 GLY X  34      44.730  35.909  35.538  0.00  0.00            
ATOM    527  HA3 GLY X  34      45.361  35.276  34.044  0.00  0.00            
ATOM    528  C   GLY X  34      45.698  37.272  34.451  0.00  0.00            
ATOM    529  O   GLY X  34      45.239  38.359  34.078  0.00  0.00            
ATOM    530  N   ALA X  35      46.920  37.096  34.838  0.00  0.00            
ATOM    531  H   ALA X  35      47.400  36.131  34.914  0.00  0.00            
ATOM    532  CA  ALA X  35      47.786  38.300  35.140  0.00  0.00            
ATOM    533  HA  ALA X  35      47.224  38.943  35.680  0.00  0.00            
ATOM    534  CB  ALA X  35      48.938  37.972  36.062  0.00  0.00            
ATOM    535  HB1 ALA X  35      48.509  37.366  36.860  0.00  0.00            
ATOM    536  HB2 ALA X  35      49.734  37.407  35.576  0.00  0.00            
ATOM    537  HB3 ALA X  35      49.334  38.892  36.492  0.00  0.00            
ATOM    538  C   ALA X  35      48.149  38.917  33.758  0.00  0.00            
ATOM    539  O   ALA X  35      48.631  38.343  32.734  0.00  0.00            
ATOM    540  N   GLY X  36      47.923  40.283  33.664  0.00  0.00            
ATOM    541  H   GLY X  36      47.377  40.839  34.426  0.00  0.00            
ATOM    542  CA  GLY X  36      48.307  41.193  32.637  0.00  0.00            
ATOM    543  HA2 GLY X  36      48.278  42.202  33.022  0.00  0.00            
ATOM    544  HA3 GLY X  36      49.287  40.967  32.544  0.00  0.00            
ATOM    545  C   GLY X  36      47.624  41.110  31.272  0.00  0.00            
ATOM    546  O   GLY X  36      47.854  41.946  30.422  0.00  0.00            
ATOM    547  N   GLU X  37      46.797  40.054  31.145  0.00  0.00            
ATOM    548  H   GLU X  37      46.708  39.366  31.986  0.00  0.00            
ATOM    549  CA  GLU X  37      45.816  39.947  30.097  0.00  0.00            
ATOM    550  HA  GLU X  37      46.114  40.630  29.302  0.00  0.00            
ATOM    551  CB  GLU X  37      45.632  38.548  29.515  0.00  0.00            
ATOM    552  HB2 GLU X  37      44.954  38.511  28.836  0.00  0.00            
ATOM    553  HB3 GLU X  37      46.486  38.244  29.070  0.00  0.00            
ATOM    554  CG  GLU X  37      45.265  37.411  30.441  0.00  0.00            
ATOM    555  HG2 GLU X  37      46.213  36.936  30.694  0.00  0.00            
ATOM    556  HG3 GLU X  37      44.927  37.862  31.374  0.00  0.00            
ATOM    557  CD  GLU X  37      44.302  36.375  29.951  0.00  0.00            
ATOM    558  OE1 GLU X  37      44.371  35.992  28.763  0.00  0.00            
ATOM    559  OE2 GLU X  37      43.636  35.790  30.861  0.00  0.00            
ATOM    560  C   GLU X  37      44.459  40.640  30.553  0.00  0.00            
ATOM    561  O   GLU X  37      44.474  41.658  31.351  0.00  0.00            
ATOM    562  N   HIE X  38      43.327  40.234  29.963  0.00  0.00            
ATOM    563  H   HIE X  38      43.373  39.449  29.330  0.00  0.00            
ATOM    564  CA  HIE X  38      42.021  41.007  29.984  0.00  0.00            
ATOM    565  HA  HIE X  38      41.822  41.099  30.970  0.00  0.00            
ATOM    566  CB  HIE X  38      42.111  42.365  29.364  0.00  0.00            
ATOM    567  HB2 HIE X  38      41.283  42.906  29.569  0.00  0.00            
ATOM    568  HB3 HIE X  38      42.888  42.935  29.873  0.00  0.00            
ATOM    569  CG  HIE X  38      42.135  42.333  27.897  0.00  0.00            
ATOM    570  ND1 HIE X  38      41.002  42.341  27.123  0.00  0.00            
ATOM    571  CE1 HIE X  38      41.391  42.411  25.864  0.00  0.00            
ATOM    572  HE1 HIE X  38      40.751  42.722  25.039  0.00  0.00            
ATOM    573  NE2 HIE X  38      42.712  42.406  25.837  0.00  0.00            
ATOM    574  HE2 HIE X  38      43.273  42.463  25.000  0.00  0.00            
ATOM    575  CD2 HIE X  38      43.204  42.316  27.116  0.00  0.00            
ATOM    576  HD2 HIE X  38      44.232  42.491  27.433  0.00  0.00            
ATOM    577  C   HIE X  38      40.903  40.155  29.333  0.00  0.00            
ATOM    578  O   HIE X  38      41.211  39.152  28.711  0.00  0.00            
ATOM    579  N   SER X  39      39.641  40.513  29.596  0.00  0.00            
ATOM    580  H   SER X  39      39.421  41.482  30.043  0.00  0.00            
ATOM    581  CA  SER X  39      38.483  39.638  29.343  0.00  0.00            
ATOM    582  HA  SER X  39      38.828  38.639  29.606  0.00  0.00            
ATOM    583  CB  SER X  39      37.240  40.033  30.206  0.00  0.00            
ATOM    584  HB2 SER X  39      36.497  39.500  29.777  0.00  0.00            
ATOM    585  HB3 SER X  39      37.360  39.767  31.173  0.00  0.00            
ATOM    586  OG  SER X  39      36.964  41.408  30.121  0.00  0.00            
ATOM    587  HG  SER X  39      37.749  41.954  30.447  0.00  0.00            
ATOM    588  C   SER X  39      38.055  39.624  27.870  0.00  0.00            
ATOM    589  O   SER X  39      37.463  38.634  27.386  0.00  0.00            
ATOM    590  N   GLY X  40      38.450  40.614  27.098  0.00  0.00            
ATOM    591  H   GLY X  40      39.194  41.329  27.448  0.00  0.00            
ATOM    592  CA  GLY X  40      38.255  40.605  25.639  0.00  0.00            
ATOM    593  HA2 GLY X  40      37.173  40.616  25.512  0.00  0.00            
ATOM    594  HA3 GLY X  40      38.660  41.489  25.147  0.00  0.00            
ATOM    595  C   GLY X  40      38.934  39.441  24.856  0.00  0.00            
ATOM    596  O   GLY X  40      38.518  39.022  23.786  0.00  0.00            
ATOM    597  N   ARG X  41      39.946  38.814  25.539  0.00  0.00            
ATOM    598  H   ARG X  41      40.209  39.040  26.572  0.00  0.00            
ATOM    599  CA  ARG X  41      40.645  37.584  25.018  0.00  0.00            
ATOM    600  HA  ARG X  41      40.969  37.852  24.099  0.00  0.00            
ATOM    601  CB  ARG X  41      41.902  37.306  25.793  0.00  0.00            
ATOM    602  HB2 ARG X  41      41.674  37.045  26.826  0.00  0.00            
ATOM    603  HB3 ARG X  41      42.369  36.457  25.292  0.00  0.00            
ATOM    604  CG  ARG X  41      42.817  38.524  25.798  0.00  0.00            
ATOM    605  HG2 ARG X  41      42.290  39.237  26.433  0.00  0.00            
ATOM    606  HG3 ARG X  41      43.747  38.192  26.236  0.00  0.00            
ATOM    607  CD  ARG X  41      43.164  39.366  24.568  0.00  0.00            
ATOM    608  HD2 ARG X  41      42.285  39.957  24.358  0.00  0.00            
ATOM    609  HD3 ARG X  41      43.810  40.009  24.869  0.00  0.00            
ATOM    610  NE  ARG X  41      43.542  38.501  23.415  0.00  0.00            
ATOM    611  HE  ARG X  41      44.145  37.630  23.625  0.00  0.00            
ATOM    612  CZ  ARG X  41      43.313  38.804  22.169  0.00  0.00            
ATOM    613  NH1 ARG X  41      42.843  39.919  21.694  0.00  0.00            
ATOM    614 HH11 ARG X  41      43.054  40.766  22.330  0.00  0.00            
ATOM    615 HH12 ARG X  41      42.430  39.969  20.774  0.00  0.00            
ATOM    616  NH2 ARG X  41      43.533  37.830  21.267  0.00  0.00            
ATOM    617 HH21 ARG X  41      43.727  36.806  21.589  0.00  0.00            
ATOM    618 HH22 ARG X  41      43.248  38.075  20.244  0.00  0.00            
ATOM    619  C   ARG X  41      39.712  36.327  24.919  0.00  0.00            
ATOM    620  O   ARG X  41      39.924  35.409  24.089  0.00  0.00            
ATOM    621  N   TYR X  42      38.668  36.312  25.716  0.00  0.00            
ATOM    622  H   TYR X  42      38.557  37.264  26.234  0.00  0.00            
ATOM    623  CA  TYR X  42      37.724  35.148  25.886  0.00  0.00            
ATOM    624  HA  TYR X  42      38.342  34.255  25.792  0.00  0.00            
ATOM    625  CB  TYR X  42      37.362  35.206  27.389  0.00  0.00            
ATOM    626  HB2 TYR X  42      36.833  36.131  27.619  0.00  0.00            
ATOM    627  HB3 TYR X  42      36.627  34.409  27.500  0.00  0.00            
ATOM    628  CG  TYR X  42      38.522  34.925  28.323  0.00  0.00            
ATOM    629  CD1 TYR X  42      38.664  33.660  28.970  0.00  0.00            
ATOM    630  HD1 TYR X  42      37.998  32.903  28.909  0.00  0.00            
ATOM    631  CE1 TYR X  42      39.726  33.450  29.903  0.00  0.00            
ATOM    632  HE1 TYR X  42      39.894  32.461  30.330  0.00  0.00            
ATOM    633  CZ  TYR X  42      40.654  34.449  30.129  0.00  0.00            
ATOM    634  OH  TYR X  42      41.689  34.145  30.859  0.00  0.00            
ATOM    635  HH  TYR X  42      42.474  34.897  30.770  0.00  0.00            
ATOM    636  CE2 TYR X  42      40.574  35.711  29.502  0.00  0.00            
ATOM    637  HE2 TYR X  42      41.290  36.518  29.657  0.00  0.00            
ATOM    638  CD2 TYR X  42      39.518  35.923  28.562  0.00  0.00            
ATOM    639  HD2 TYR X  42      39.500  36.925  28.133  0.00  0.00            
ATOM    640  C   TYR X  42      36.552  35.388  24.969  0.00  0.00            
ATOM    641  O   TYR X  42      35.497  34.835  25.331  0.00  0.00            
ATOM    642  N   GLU X  43      36.647  36.143  23.869  0.00  0.00            
ATOM    643  H   GLU X  43      37.640  36.516  23.618  0.00  0.00            
ATOM    644  CA  GLU X  43      35.473  36.597  23.077  0.00  0.00            
ATOM    645  HA  GLU X  43      34.771  37.240  23.608  0.00  0.00            
ATOM    646  CB  GLU X  43      36.011  37.481  21.914  0.00  0.00            
ATOM    647  HB2 GLU X  43      36.676  38.289  22.219  0.00  0.00            
ATOM    648  HB3 GLU X  43      36.637  36.838  21.296  0.00  0.00            
ATOM    649  CG  GLU X  43      34.906  38.154  21.004  0.00  0.00            
ATOM    650  HG2 GLU X  43      35.404  38.653  20.281  0.00  0.00            
ATOM    651  HG3 GLU X  43      34.388  37.298  20.572  0.00  0.00            
ATOM    652  CD  GLU X  43      33.855  39.120  21.598  0.00  0.00            
ATOM    653  OE1 GLU X  43      32.620  38.858  21.563  0.00  0.00            
ATOM    654  OE2 GLU X  43      34.160  40.029  22.394  0.00  0.00            
ATOM    655  C   GLU X  43      34.618  35.338  22.530  0.00  0.00            
ATOM    656  O   GLU X  43      33.407  35.320  22.736  0.00  0.00            
ATOM    657  N   GLU X  44      35.325  34.444  21.815  0.00  0.00            
ATOM    658  H   GLU X  44      36.355  34.660  21.532  0.00  0.00            
ATOM    659  CA  GLU X  44      34.657  33.351  21.120  0.00  0.00            
ATOM    660  HA  GLU X  44      33.630  33.579  20.835  0.00  0.00            
ATOM    661  CB  GLU X  44      35.454  32.864  19.924  0.00  0.00            
ATOM    662  HB2 GLU X  44      34.781  32.217  19.362  0.00  0.00            
ATOM    663  HB3 GLU X  44      35.562  33.783  19.349  0.00  0.00            
ATOM    664  CG  GLU X  44      36.828  32.222  20.189  0.00  0.00            
ATOM    665  HG2 GLU X  44      36.865  31.532  21.032  0.00  0.00            
ATOM    666  HG3 GLU X  44      37.204  31.647  19.343  0.00  0.00            
ATOM    667  CD  GLU X  44      37.917  33.171  20.561  0.00  0.00            
ATOM    668  OE1 GLU X  44      38.942  32.745  21.083  0.00  0.00            
ATOM    669  OE2 GLU X  44      37.791  34.412  20.428  0.00  0.00            
ATOM    670  C   GLU X  44      34.513  32.167  22.126  0.00  0.00            
ATOM    671  O   GLU X  44      33.680  31.311  21.826  0.00  0.00            
ATOM    672  N   LEU X  45      35.214  32.185  23.264  0.00  0.00            
ATOM    673  H   LEU X  45      35.879  32.918  23.468  0.00  0.00            
ATOM    674  CA  LEU X  45      34.917  31.226  24.287  0.00  0.00            
ATOM    675  HA  LEU X  45      34.773  30.334  23.836  0.00  0.00            
ATOM    676  CB  LEU X  45      36.009  31.248  25.329  0.00  0.00            
ATOM    677  HB2 LEU X  45      36.885  31.119  24.842  0.00  0.00            
ATOM    678  HB3 LEU X  45      36.110  32.159  25.754  0.00  0.00            
ATOM    679  CG  LEU X  45      35.774  30.246  26.500  0.00  0.00            
ATOM    680  HG  LEU X  45      34.815  30.292  26.811  0.00  0.00            
ATOM    681  CD1 LEU X  45      35.886  28.811  26.140  0.00  0.00            
ATOM    682 HD11 LEU X  45      35.267  28.639  25.361  0.00  0.00            
ATOM    683 HD12 LEU X  45      36.877  28.629  25.724  0.00  0.00            
ATOM    684 HD13 LEU X  45      35.781  28.090  26.950  0.00  0.00            
ATOM    685  CD2 LEU X  45      36.768  30.421  27.742  0.00  0.00            
ATOM    686 HD21 LEU X  45      36.677  31.325  28.345  0.00  0.00            
ATOM    687 HD22 LEU X  45      36.669  29.592  28.443  0.00  0.00            
ATOM    688 HD23 LEU X  45      37.712  30.498  27.392  0.00  0.00            
ATOM    689  C   LEU X  45      33.536  31.600  24.913  0.00  0.00            
ATOM    690  O   LEU X  45      32.650  30.738  25.113  0.00  0.00            
ATOM    691  N   ALA X  46      33.296  32.916  25.152  0.00  0.00            
ATOM    692  H   ALA X  46      34.140  33.600  25.242  0.00  0.00            
ATOM    693  CA  ALA X  46      31.980  33.397  25.676  0.00  0.00            
ATOM    694  HA  ALA X  46      31.827  32.845  26.603  0.00  0.00            
ATOM    695  CB  ALA X  46      32.115  34.881  25.988  0.00  0.00            
ATOM    696  HB1 ALA X  46      32.477  35.376  25.087  0.00  0.00            
ATOM    697  HB2 ALA X  46      31.180  35.315  26.341  0.00  0.00            
ATOM    698  HB3 ALA X  46      32.867  35.121  26.739  0.00  0.00            
ATOM    699  C   ALA X  46      30.920  33.132  24.637  0.00  0.00            
ATOM    700  O   ALA X  46      29.810  32.792  25.065  0.00  0.00            
ATOM    701  N   ARG X  47      31.263  33.206  23.355  0.00  0.00            
ATOM    702  H   ARG X  47      32.268  33.535  23.092  0.00  0.00            
ATOM    703  CA  ARG X  47      30.241  32.901  22.272  0.00  0.00            
ATOM    704  HA  ARG X  47      29.403  33.448  22.413  0.00  0.00            
ATOM    705  CB  ARG X  47      30.883  33.213  20.918  0.00  0.00            
ATOM    706  HB2 ARG X  47      31.438  34.150  20.883  0.00  0.00            
ATOM    707  HB3 ARG X  47      31.579  32.393  20.743  0.00  0.00            
ATOM    708  CG  ARG X  47      29.797  33.194  19.819  0.00  0.00            
ATOM    709  HG2 ARG X  47      30.245  32.981  18.849  0.00  0.00            
ATOM    710  HG3 ARG X  47      29.001  32.458  19.931  0.00  0.00            
ATOM    711  CD  ARG X  47      29.091  34.541  19.747  0.00  0.00            
ATOM    712  HD2 ARG X  47      28.175  34.349  19.189  0.00  0.00            
ATOM    713  HD3 ARG X  47      28.843  34.885  20.751  0.00  0.00            
ATOM    714  NE  ARG X  47      29.889  35.569  19.018  0.00  0.00            
ATOM    715  HE  ARG X  47      30.393  36.340  19.599  0.00  0.00            
ATOM    716  CZ  ARG X  47      30.273  35.641  17.769  0.00  0.00            
ATOM    717  NH1 ARG X  47      29.806  34.937  16.821  0.00  0.00            
ATOM    718 HH11 ARG X  47      28.959  34.253  16.880  0.00  0.00            
ATOM    719 HH12 ARG X  47      30.285  35.087  15.945  0.00  0.00            
ATOM    720  NH2 ARG X  47      31.057  36.576  17.380  0.00  0.00            
ATOM    721 HH21 ARG X  47      31.543  37.303  18.030  0.00  0.00            
ATOM    722 HH22 ARG X  47      31.026  36.742  16.303  0.00  0.00            
ATOM    723  C   ARG X  47      29.732  31.427  22.375  0.00  0.00            
ATOM    724  O   ARG X  47      28.541  31.179  22.216  0.00  0.00            
ATOM    725  N   MET X  48      30.681  30.517  22.641  0.00  0.00            
ATOM    726  H   MET X  48      31.707  30.846  22.478  0.00  0.00            
ATOM    727  CA  MET X  48      30.355  29.111  22.913  0.00  0.00            
ATOM    728  HA  MET X  48      29.937  28.734  21.979  0.00  0.00            
ATOM    729  CB  MET X  48      31.687  28.301  23.093  0.00  0.00            
ATOM    730  HB2 MET X  48      32.206  28.442  22.145  0.00  0.00            
ATOM    731  HB3 MET X  48      32.395  28.764  23.780  0.00  0.00            
ATOM    732  CG  MET X  48      31.612  26.821  23.310  0.00  0.00            
ATOM    733  HG2 MET X  48      30.841  26.412  22.656  0.00  0.00            
ATOM    734  HG3 MET X  48      32.594  26.413  23.070  0.00  0.00            
ATOM    735  SD  MET X  48      31.109  26.367  24.950  0.00  0.00            
ATOM    736  CE  MET X  48      32.680  26.229  25.716  0.00  0.00            
ATOM    737  HE1 MET X  48      32.587  25.681  26.653  0.00  0.00            
ATOM    738  HE2 MET X  48      33.457  25.668  25.197  0.00  0.00            
ATOM    739  HE3 MET X  48      33.072  27.237  25.855  0.00  0.00            
ATOM    740  C   MET X  48      29.300  29.008  24.082  0.00  0.00            
ATOM    741  O   MET X  48      28.229  28.437  23.898  0.00  0.00            
ATOM    742  N   LEU X  49      29.804  29.404  25.231  0.00  0.00            
ATOM    743  H   LEU X  49      30.768  29.912  25.228  0.00  0.00            
ATOM    744  CA  LEU X  49      28.983  29.344  26.477  0.00  0.00            
ATOM    745  HA  LEU X  49      28.832  28.403  26.811  0.00  0.00            
ATOM    746  CB  LEU X  49      29.761  30.112  27.543  0.00  0.00            
ATOM    747  HB2 LEU X  49      30.019  31.106  27.180  0.00  0.00            
ATOM    748  HB3 LEU X  49      29.177  30.247  28.454  0.00  0.00            
ATOM    749  CG  LEU X  49      31.100  29.420  27.903  0.00  0.00            
ATOM    750  HG  LEU X  49      31.605  29.239  26.954  0.00  0.00            
ATOM    751  CD1 LEU X  49      31.909  30.337  28.730  0.00  0.00            
ATOM    752 HD11 LEU X  49      32.155  31.280  28.242  0.00  0.00            
ATOM    753 HD12 LEU X  49      31.374  30.612  29.639  0.00  0.00            
ATOM    754 HD13 LEU X  49      32.800  29.762  28.983  0.00  0.00            
ATOM    755  CD2 LEU X  49      30.896  28.164  28.698  0.00  0.00            
ATOM    756 HD21 LEU X  49      30.399  28.370  29.645  0.00  0.00            
ATOM    757 HD22 LEU X  49      30.370  27.371  28.166  0.00  0.00            
ATOM    758 HD23 LEU X  49      31.798  27.774  28.932  0.00  0.00            
ATOM    759  C   LEU X  49      27.602  30.058  26.339  0.00  0.00            
ATOM    760  O   LEU X  49      26.661  29.548  26.923  0.00  0.00            
ATOM    761  N   MET X  50      27.596  31.113  25.557  0.00  0.00            
ATOM    762  H   MET X  50      28.567  31.499  25.250  0.00  0.00            
ATOM    763  CA  MET X  50      26.383  31.893  25.158  0.00  0.00            
ATOM    764  HA  MET X  50      25.798  32.191  26.027  0.00  0.00            
ATOM    765  CB  MET X  50      26.843  33.255  24.601  0.00  0.00            
ATOM    766  HB2 MET X  50      27.493  33.722  25.341  0.00  0.00            
ATOM    767  HB3 MET X  50      27.383  33.056  23.675  0.00  0.00            
ATOM    768  CG  MET X  50      25.631  34.140  24.323  0.00  0.00            
ATOM    769  HG2 MET X  50      24.781  33.579  23.936  0.00  0.00            
ATOM    770  HG3 MET X  50      25.341  34.576  25.279  0.00  0.00            
ATOM    771  SD  MET X  50      26.163  35.415  23.137  0.00  0.00            
ATOM    772  CE  MET X  50      26.244  34.544  21.563  0.00  0.00            
ATOM    773  HE1 MET X  50      26.838  33.631  21.616  0.00  0.00            
ATOM    774  HE2 MET X  50      25.307  34.282  21.290  0.00  0.00            
ATOM    775  HE3 MET X  50      26.681  35.175  20.789  0.00  0.00            
ATOM    776  C   MET X  50      25.415  31.085  24.266  0.00  0.00            
ATOM    777  O   MET X  50      24.165  31.146  24.417  0.00  0.00            
ATOM    778  N   GLY X  51      25.981  30.268  23.370  0.00  0.00            
ATOM    779  H   GLY X  51      27.048  30.394  23.181  0.00  0.00            
ATOM    780  CA  GLY X  51      25.248  29.251  22.595  0.00  0.00            
ATOM    781  HA2 GLY X  51      24.331  29.685  22.197  0.00  0.00            
ATOM    782  HA3 GLY X  51      25.884  28.916  21.776  0.00  0.00            
ATOM    783  C   GLY X  51      24.821  27.986  23.447  0.00  0.00            
ATOM    784  O   GLY X  51      24.002  27.226  22.919  0.00  0.00            
ATOM    785  N   LEU X  52      25.354  27.810  24.620  0.00  0.00            
ATOM    786  H   LEU X  52      26.211  28.411  24.924  0.00  0.00            
ATOM    787  CA  LEU X  52      24.931  26.932  25.717  0.00  0.00            
ATOM    788  HA  LEU X  52      24.549  26.070  25.171  0.00  0.00            
ATOM    789  CB  LEU X  52      26.158  26.601  26.567  0.00  0.00            
ATOM    790  HB2 LEU X  52      27.122  26.814  26.104  0.00  0.00            
ATOM    791  HB3 LEU X  52      26.195  27.265  27.431  0.00  0.00            
ATOM    792  CG  LEU X  52      26.362  25.114  26.898  0.00  0.00            
ATOM    793  HG  LEU X  52      26.321  24.583  25.947  0.00  0.00            
ATOM    794  CD1 LEU X  52      27.664  24.801  27.538  0.00  0.00            
ATOM    795 HD11 LEU X  52      27.559  23.777  27.897  0.00  0.00            
ATOM    796 HD12 LEU X  52      28.398  25.088  26.906  0.00  0.00            
ATOM    797 HD13 LEU X  52      27.867  25.428  28.406  0.00  0.00            
ATOM    798  CD2 LEU X  52      25.223  24.648  27.804  0.00  0.00            
ATOM    799 HD21 LEU X  52      25.165  25.325  28.656  0.00  0.00            
ATOM    800 HD22 LEU X  52      24.287  24.692  27.246  0.00  0.00            
ATOM    801 HD23 LEU X  52      25.467  23.742  28.179  0.00  0.00            
ATOM    802  C   LEU X  52      23.818  27.469  26.608  0.00  0.00            
ATOM    803  O   LEU X  52      23.309  26.844  27.512  0.00  0.00            
ATOM    804  N   ASP X  53      23.451  28.678  26.334  0.00  0.00            
ATOM    805  H   ASP X  53      23.998  29.212  25.557  0.00  0.00            
ATOM    806  CA  ASP X  53      22.420  29.543  26.841  0.00  0.00            
ATOM    807  HA  ASP X  53      22.462  30.501  26.324  0.00  0.00            
ATOM    808  CB  ASP X  53      21.050  28.843  26.488  0.00  0.00            
ATOM    809  HB2 ASP X  53      20.865  28.003  27.158  0.00  0.00            
ATOM    810  HB3 ASP X  53      20.225  29.539  26.642  0.00  0.00            
ATOM    811  CG  ASP X  53      20.826  28.350  25.080  0.00  0.00            
ATOM    812  OD1 ASP X  53      21.193  29.026  24.113  0.00  0.00            
ATOM    813  OD2 ASP X  53      20.426  27.179  25.006  0.00  0.00            
ATOM    814  C   ASP X  53      22.746  29.802  28.371  0.00  0.00            
ATOM    815  O   ASP X  53      21.772  29.906  29.148  0.00  0.00            
ATOM    816  N   LEU X  54      24.020  30.092  28.744  0.00  0.00            
ATOM    817  H   LEU X  54      24.834  30.087  28.020  0.00  0.00            
ATOM    818  CA  LEU X  54      24.379  30.730  30.016  0.00  0.00            
ATOM    819  HA  LEU X  54      23.574  30.560  30.731  0.00  0.00            
ATOM    820  CB  LEU X  54      25.701  30.237  30.633  0.00  0.00            
ATOM    821  HB2 LEU X  54      26.416  30.316  29.814  0.00  0.00            
ATOM    822  HB3 LEU X  54      26.048  30.884  31.439  0.00  0.00            
ATOM    823  CG  LEU X  54      25.652  28.828  31.152  0.00  0.00            
ATOM    824  HG  LEU X  54      24.717  28.784  31.710  0.00  0.00            
ATOM    825  CD1 LEU X  54      25.572  27.669  30.205  0.00  0.00            
ATOM    826 HD11 LEU X  54      26.508  27.380  29.728  0.00  0.00            
ATOM    827 HD12 LEU X  54      25.186  26.801  30.741  0.00  0.00            
ATOM    828 HD13 LEU X  54      24.804  28.037  29.525  0.00  0.00            
ATOM    829  CD2 LEU X  54      26.822  28.540  32.054  0.00  0.00            
ATOM    830 HD21 LEU X  54      26.846  27.485  32.325  0.00  0.00            
ATOM    831 HD22 LEU X  54      27.768  28.751  31.555  0.00  0.00            
ATOM    832 HD23 LEU X  54      26.691  29.116  32.874  0.00  0.00            
ATOM    833  C   LEU X  54      24.487  32.236  29.658  0.00  0.00            
ATOM    834  O   LEU X  54      25.067  32.612  28.617  0.00  0.00            
ATOM    835  N   LEU X  55      24.037  33.025  30.544  0.00  0.00            
ATOM    836  H   LEU X  55      23.635  32.647  31.472  0.00  0.00            
ATOM    837  CA  LEU X  55      24.414  34.369  30.600  0.00  0.00            
ATOM    838  HA  LEU X  55      24.512  34.648  29.635  0.00  0.00            
ATOM    839  CB  LEU X  55      23.355  35.283  31.254  0.00  0.00            
ATOM    840  HB2 LEU X  55      22.519  35.468  30.580  0.00  0.00            
ATOM    841  HB3 LEU X  55      22.953  34.705  32.086  0.00  0.00            
ATOM    842  CG  LEU X  55      23.840  36.665  31.757  0.00  0.00            
ATOM    843  HG  LEU X  55      24.683  36.472  32.421  0.00  0.00            
ATOM    844  CD1 LEU X  55      24.232  37.504  30.549  0.00  0.00            
ATOM    845 HD11 LEU X  55      23.418  37.484  29.824  0.00  0.00            
ATOM    846 HD12 LEU X  55      24.458  38.470  31.000  0.00  0.00            
ATOM    847 HD13 LEU X  55      25.143  37.195  30.037  0.00  0.00            
ATOM    848  CD2 LEU X  55      22.708  37.236  32.603  0.00  0.00            
ATOM    849 HD21 LEU X  55      21.812  37.492  32.038  0.00  0.00            
ATOM    850 HD22 LEU X  55      22.435  36.568  33.420  0.00  0.00            
ATOM    851 HD23 LEU X  55      23.088  38.129  32.884  0.00  0.00            
ATOM    852  C   LEU X  55      25.845  34.532  31.128  0.00  0.00            
ATOM    853  O   LEU X  55      26.093  34.381  32.328  0.00  0.00            
ATOM    854  N   VAL X  56      26.739  34.863  30.149  0.00  0.00            
ATOM    855  H   VAL X  56      26.486  35.075  29.110  0.00  0.00            
ATOM    856  CA  VAL X  56      28.170  34.829  30.528  0.00  0.00            
ATOM    857  HA  VAL X  56      28.312  34.528  31.481  0.00  0.00            
ATOM    858  CB  VAL X  56      28.946  33.943  29.586  0.00  0.00            
ATOM    859  HB  VAL X  56      28.561  32.928  29.681  0.00  0.00            
ATOM    860  CG1 VAL X  56      30.454  33.905  29.872  0.00  0.00            
ATOM    861 HG11 VAL X  56      30.777  32.892  29.634  0.00  0.00            
ATOM    862 HG12 VAL X  56      31.055  34.636  29.331  0.00  0.00            
ATOM    863 HG13 VAL X  56      30.674  34.094  30.913  0.00  0.00            
ATOM    864  CG2 VAL X  56      28.802  34.218  28.081  0.00  0.00            
ATOM    865 HG21 VAL X  56      27.797  34.469  27.775  0.00  0.00            
ATOM    866 HG22 VAL X  56      29.426  35.034  27.748  0.00  0.00            
ATOM    867 HG23 VAL X  56      29.125  33.339  27.542  0.00  0.00            
ATOM    868  C   VAL X  56      28.652  36.236  30.500  0.00  0.00            
ATOM    869  O   VAL X  56      28.311  36.943  29.540  0.00  0.00            
ATOM    870  N   PHE X  57      29.405  36.575  31.533  0.00  0.00            
ATOM    871  H   PHE X  57      29.590  35.863  32.336  0.00  0.00            
ATOM    872  CA  PHE X  57      29.874  37.935  31.685  0.00  0.00            
ATOM    873  HA  PHE X  57      29.994  38.458  30.736  0.00  0.00            
ATOM    874  CB  PHE X  57      28.746  38.674  32.439  0.00  0.00            
ATOM    875  HB2 PHE X  57      28.819  39.747  32.337  0.00  0.00            
ATOM    876  HB3 PHE X  57      27.858  38.464  32.006  0.00  0.00            
ATOM    877  CG  PHE X  57      28.694  38.435  33.936  0.00  0.00            
ATOM    878  CD1 PHE X  57      28.114  37.263  34.486  0.00  0.00            
ATOM    879  HD1 PHE X  57      27.689  36.507  33.843  0.00  0.00            
ATOM    880  CE1 PHE X  57      27.923  37.157  35.873  0.00  0.00            
ATOM    881  HE1 PHE X  57      27.365  36.423  36.284  0.00  0.00            
ATOM    882  CZ  PHE X  57      28.446  38.208  36.751  0.00  0.00            
ATOM    883  HZ  PHE X  57      28.261  38.104  37.820  0.00  0.00            
ATOM    884  CE2 PHE X  57      29.243  39.228  36.196  0.00  0.00            
ATOM    885  HE2 PHE X  57      29.721  39.934  36.875  0.00  0.00            
ATOM    886  CD2 PHE X  57      29.326  39.365  34.836  0.00  0.00            
ATOM    887  HD2 PHE X  57      29.837  40.213  34.380  0.00  0.00            
ATOM    888  C   PHE X  57      31.312  37.951  32.340  0.00  0.00            
ATOM    889  O   PHE X  57      31.704  36.938  33.033  0.00  0.00            
ATOM    890  N   ALA X  58      32.025  39.069  32.421  0.00  0.00            
ATOM    891  H   ALA X  58      31.617  39.947  31.920  0.00  0.00            
ATOM    892  CA  ALA X  58      33.378  39.322  32.912  0.00  0.00            
ATOM    893  HA  ALA X  58      33.579  38.751  33.818  0.00  0.00            
ATOM    894  CB  ALA X  58      34.388  39.058  31.766  0.00  0.00            
ATOM    895  HB1 ALA X  58      34.219  38.056  31.371  0.00  0.00            
ATOM    896  HB2 ALA X  58      34.355  39.769  31.050  0.00  0.00            
ATOM    897  HB3 ALA X  58      35.433  39.002  32.071  0.00  0.00            
ATOM    898  C   ALA X  58      33.359  40.806  33.254  0.00  0.00            
ATOM    899  O   ALA X  58      32.615  41.610  32.622  0.00  0.00            
ATOM    900  N   HIE X  59      34.496  41.115  33.920  0.00  0.00            
ATOM    901  H   HIE X  59      35.230  40.389  34.269  0.00  0.00            
ATOM    902  CA  HIE X  59      34.975  42.516  33.940  0.00  0.00            
ATOM    903  HA  HIE X  59      34.499  43.125  33.172  0.00  0.00            
ATOM    904  CB  HIE X  59      34.583  43.068  35.284  0.00  0.00            
ATOM    905  HB2 HIE X  59      34.989  42.552  36.154  0.00  0.00            
ATOM    906  HB3 HIE X  59      35.039  44.034  35.447  0.00  0.00            
ATOM    907  CG  HIE X  59      33.064  43.425  35.539  0.00  0.00            
ATOM    908  ND1 HIE X  59      32.160  42.399  35.719  0.00  0.00            
ATOM    909  CE1 HIE X  59      30.946  42.933  35.627  0.00  0.00            
ATOM    910  HE1 HIE X  59      30.086  42.413  35.518  0.00  0.00            
ATOM    911  NE2 HIE X  59      31.050  44.255  35.441  0.00  0.00            
ATOM    912  HE2 HIE X  59      30.207  44.925  35.359  0.00  0.00            
ATOM    913  CD2 HIE X  59      32.411  44.607  35.375  0.00  0.00            
ATOM    914  HD2 HIE X  59      32.768  45.511  35.101  0.00  0.00            
ATOM    915  C   HIE X  59      36.541  42.440  33.770  0.00  0.00            
ATOM    916  O   HIE X  59      37.168  41.510  34.204  0.00  0.00            
ATOM    917  N   ASP X  60      37.238  43.444  33.202  0.00  0.00            
ATOM    918  H   ASP X  60      36.680  44.367  33.041  0.00  0.00            
ATOM    919  CA  ASP X  60      38.651  43.584  33.246  0.00  0.00            
ATOM    920  HA  ASP X  60      38.964  42.585  32.945  0.00  0.00            
ATOM    921  CB  ASP X  60      39.165  44.591  32.185  0.00  0.00            
ATOM    922  HB2 ASP X  60      38.646  45.547  32.264  0.00  0.00            
ATOM    923  HB3 ASP X  60      40.140  44.795  32.354  0.00  0.00            
ATOM    924  CG  ASP X  60      39.111  44.154  30.802  0.00  0.00            
ATOM    925  OD1 ASP X  60      38.687  43.076  30.470  0.00  0.00            
ATOM    926  OD2 ASP X  60      39.486  44.971  29.958  0.00  0.00            
ATOM    927  C   ASP X  60      39.020  43.933  34.703  0.00  0.00            
ATOM    928  O   ASP X  60      38.286  44.796  35.238  0.00  0.00            
ATOM    929  N   HIE X  61      40.043  43.245  35.321  0.00  0.00            
ATOM    930  H   HIE X  61      40.571  42.439  34.813  0.00  0.00            
ATOM    931  CA  HIE X  61      40.300  43.531  36.763  0.00  0.00            
ATOM    932  HA  HIE X  61      39.468  43.445  37.330  0.00  0.00            
ATOM    933  CB  HIE X  61      41.312  42.552  37.402  0.00  0.00            
ATOM    934  HB2 HIE X  61      42.265  42.664  36.885  0.00  0.00            
ATOM    935  HB3 HIE X  61      41.384  42.735  38.474  0.00  0.00            
ATOM    936  CG  HIE X  61      41.005  41.022  37.275  0.00  0.00            
ATOM    937  ND1 HIE X  61      39.984  40.315  38.007  0.00  0.00            
ATOM    938  CE1 HIE X  61      40.114  39.030  37.741  0.00  0.00            
ATOM    939  HE1 HIE X  61      39.264  38.358  37.858  0.00  0.00            
ATOM    940  NE2 HIE X  61      41.256  38.855  37.004  0.00  0.00            
ATOM    941  HE2 HIE X  61      41.543  37.938  36.490  0.00  0.00            
ATOM    942  CD2 HIE X  61      41.794  40.089  36.721  0.00  0.00            
ATOM    943  HD2 HIE X  61      42.716  40.369  36.211  0.00  0.00            
ATOM    944  C   HIE X  61      40.935  44.939  36.857  0.00  0.00            
ATOM    945  O   HIE X  61      41.410  45.505  35.889  0.00  0.00            
ATOM    946  N   VAL X  62      40.893  45.464  38.116  0.00  0.00            
ATOM    947  H   VAL X  62      40.482  44.903  38.847  0.00  0.00            
ATOM    948  CA  VAL X  62      41.649  46.606  38.643  0.00  0.00            
ATOM    949  HA  VAL X  62      41.016  47.439  38.337  0.00  0.00            
ATOM    950  CB  VAL X  62      41.596  46.525  40.186  0.00  0.00            
ATOM    951  HB  VAL X  62      42.103  45.599  40.456  0.00  0.00            
ATOM    952  CG1 VAL X  62      42.463  47.622  40.817  0.00  0.00            
ATOM    953 HG11 VAL X  62      41.922  48.567  40.845  0.00  0.00            
ATOM    954 HG12 VAL X  62      42.534  47.395  41.799  0.00  0.00            
ATOM    955 HG13 VAL X  62      43.413  47.806  40.337  0.00  0.00            
ATOM    956  CG2 VAL X  62      40.237  46.593  40.877  0.00  0.00            
ATOM    957 HG21 VAL X  62      39.873  47.608  40.822  0.00  0.00            
ATOM    958 HG22 VAL X  62      39.551  45.927  40.551  0.00  0.00            
ATOM    959 HG23 VAL X  62      40.240  46.357  41.942  0.00  0.00            
ATOM    960  C   VAL X  62      43.113  46.603  37.980  0.00  0.00            
ATOM    961  O   VAL X  62      43.820  45.622  38.150  0.00  0.00            
ATOM    962  N   GLY X  63      43.468  47.705  37.311  0.00  0.00            
ATOM    963  H   GLY X  63      42.785  48.448  37.341  0.00  0.00            
ATOM    964  CA  GLY X  63      44.765  47.839  36.750  0.00  0.00            
ATOM    965  HA2 GLY X  63      44.747  48.849  36.341  0.00  0.00            
ATOM    966  HA3 GLY X  63      45.541  47.766  37.511  0.00  0.00            
ATOM    967  C   GLY X  63      45.043  46.974  35.539  0.00  0.00            
ATOM    968  O   GLY X  63      46.200  46.827  35.239  0.00  0.00            
ATOM    969  N   HID X  64      44.006  46.414  34.921  0.00  0.00            
ATOM    970  H   HID X  64      43.059  46.578  35.434  0.00  0.00            
ATOM    971  CA  HID X  64      44.111  45.625  33.699  0.00  0.00            
ATOM    972  HA  HID X  64      45.134  45.770  33.352  0.00  0.00            
ATOM    973  CB  HID X  64      43.842  44.152  33.915  0.00  0.00            
ATOM    974  HB2 HID X  64      42.811  43.919  34.181  0.00  0.00            
ATOM    975  HB3 HID X  64      43.988  43.651  32.958  0.00  0.00            
ATOM    976  CG  HID X  64      44.666  43.407  34.922  0.00  0.00            
ATOM    977  ND1 HID X  64      44.769  43.645  36.253  0.00  0.00            
ATOM    978  HD1 HID X  64      44.304  44.503  36.739  0.00  0.00            
ATOM    979  CE1 HID X  64      45.702  42.829  36.784  0.00  0.00            
ATOM    980  HE1 HID X  64      46.052  42.883  37.730  0.00  0.00            
ATOM    981  NE2 HID X  64      46.220  42.039  35.795  0.00  0.00            
ATOM    982  CD2 HID X  64      45.602  42.392  34.615  0.00  0.00            
ATOM    983  HD2 HID X  64      45.735  41.984  33.700  0.00  0.00            
ATOM    984  C   HID X  64      43.225  46.056  32.548  0.00  0.00            
ATOM    985  O   HID X  64      42.226  46.758  32.780  0.00  0.00            
ATOM    986  N   GLY X  65      43.578  45.803  31.277  0.00  0.00            
ATOM    987  H   GLY X  65      44.404  45.115  31.100  0.00  0.00            
ATOM    988  CA  GLY X  65      42.552  46.032  30.203  0.00  0.00            
ATOM    989  HA2 GLY X  65      42.918  45.791  29.349  0.00  0.00            
ATOM    990  HA3 GLY X  65      41.809  45.415  30.499  0.00  0.00            
ATOM    991  C   GLY X  65      42.071  47.473  30.056  0.00  0.00            
ATOM    992  O   GLY X  65      42.912  48.373  29.893  0.00  0.00            
ATOM    993  N   GLN X  66      40.745  47.680  30.003  0.00  0.00            
ATOM    994  H   GLN X  66      40.095  46.846  30.271  0.00  0.00            
ATOM    995  CA  GLN X  66      40.142  49.001  29.934  0.00  0.00            
ATOM    996  HA  GLN X  66      40.839  49.488  29.252  0.00  0.00            
ATOM    997  CB  GLN X  66      38.739  48.955  29.197  0.00  0.00            
ATOM    998  HB2 GLN X  66      37.984  48.555  29.875  0.00  0.00            
ATOM    999  HB3 GLN X  66      38.444  49.997  29.074  0.00  0.00            
ATOM   1000  CG  GLN X  66      38.780  48.309  27.864  0.00  0.00            
ATOM   1001  HG2 GLN X  66      39.572  48.744  27.254  0.00  0.00            
ATOM   1002  HG3 GLN X  66      38.968  47.317  27.903  0.00  0.00            
ATOM   1003  CD  GLN X  66      37.516  48.442  27.084  0.00  0.00            
ATOM   1004  OE1 GLN X  66      37.450  48.972  25.980  0.00  0.00            
ATOM   1005  NE2 GLN X  66      36.459  47.799  27.581  0.00  0.00            
ATOM   1006 HE21 GLN X  66      35.517  47.837  27.034  0.00  0.00            
ATOM   1007 HE22 GLN X  66      36.414  47.173  28.472  0.00  0.00            
ATOM   1008  C   GLN X  66      40.078  49.658  31.286  0.00  0.00            
ATOM   1009  O   GLN X  66      39.822  50.847  31.334  0.00  0.00            
ATOM   1010  N   SER X  67      40.188  48.879  32.375  0.00  0.00            
ATOM   1011  H   SER X  67      40.699  47.916  32.400  0.00  0.00            
ATOM   1012  CA  SER X  67      39.773  49.352  33.683  0.00  0.00            
ATOM   1013  HA  SER X  67      38.933  49.889  33.521  0.00  0.00            
ATOM   1014  CB  SER X  67      39.358  48.200  34.590  0.00  0.00            
ATOM   1015  HB2 SER X  67      40.230  47.570  34.763  0.00  0.00            
ATOM   1016  HB3 SER X  67      39.139  48.494  35.616  0.00  0.00            
ATOM   1017  OG  SER X  67      38.257  47.389  34.184  0.00  0.00            
ATOM   1018  HG  SER X  67      38.394  46.438  34.495  0.00  0.00            
ATOM   1019  C   SER X  67      40.734  50.301  34.312  0.00  0.00            
ATOM   1020  O   SER X  67      41.880  50.388  33.848  0.00  0.00            
ATOM   1021  N   GLU X  68      40.263  50.851  35.369  0.00  0.00            
ATOM   1022  H   GLU X  68      39.323  50.705  35.708  0.00  0.00            
ATOM   1023  CA  GLU X  68      41.059  51.939  35.979  0.00  0.00            
ATOM   1024  HA  GLU X  68      41.551  52.363  35.206  0.00  0.00            
ATOM   1025  CB  GLU X  68      40.210  52.928  36.692  0.00  0.00            
ATOM   1026  HB2 GLU X  68      39.498  52.411  37.335  0.00  0.00            
ATOM   1027  HB3 GLU X  68      40.855  53.476  37.379  0.00  0.00            
ATOM   1028  CG  GLU X  68      39.484  53.818  35.583  0.00  0.00            
ATOM   1029  HG2 GLU X  68      39.089  53.168  34.802  0.00  0.00            
ATOM   1030  HG3 GLU X  68      38.722  54.422  36.077  0.00  0.00            
ATOM   1031  CD  GLU X  68      40.409  54.876  34.992  0.00  0.00            
ATOM   1032  OE1 GLU X  68      39.943  55.719  34.261  0.00  0.00            
ATOM   1033  OE2 GLU X  68      41.631  54.857  35.178  0.00  0.00            
ATOM   1034  C   GLU X  68      42.094  51.362  36.956  0.00  0.00            
ATOM   1035  O   GLU X  68      41.908  50.279  37.553  0.00  0.00            
ATOM   1036  N   GLY X  69      43.174  52.136  37.246  0.00  0.00            
ATOM   1037  H   GLY X  69      43.440  52.918  36.665  0.00  0.00            
ATOM   1038  CA  GLY X  69      44.213  51.732  38.175  0.00  0.00            
ATOM   1039  HA2 GLY X  69      44.277  52.420  38.913  0.00  0.00            
ATOM   1040  HA3 GLY X  69      44.021  50.823  38.572  0.00  0.00            
ATOM   1041  C   GLY X  69      45.540  51.550  37.404  0.00  0.00            
ATOM   1042  O   GLY X  69      45.526  51.348  36.244  0.00  0.00            
ATOM   1043  N   GLU X  70      46.600  51.736  38.109  0.00  0.00            
ATOM   1044  H   GLU X  70      46.458  52.039  39.146  0.00  0.00            
ATOM   1045  CA  GLU X  70      47.975  51.595  37.527  0.00  0.00            
ATOM   1046  HA  GLU X  70      47.932  52.124  36.575  0.00  0.00            
ATOM   1047  CB  GLU X  70      49.045  52.230  38.418  0.00  0.00            
ATOM   1048  HB2 GLU X  70      50.019  51.855  38.105  0.00  0.00            
ATOM   1049  HB3 GLU X  70      49.096  53.317  38.354  0.00  0.00            
ATOM   1050  CG  GLU X  70      48.999  51.929  39.910  0.00  0.00            
ATOM   1051  HG2 GLU X  70      48.426  51.005  39.987  0.00  0.00            
ATOM   1052  HG3 GLU X  70      49.917  51.762  40.297  0.00  0.00            
ATOM   1053  CD  GLU X  70      48.325  52.978  40.769  0.00  0.00            
ATOM   1054  OE1 GLU X  70      47.095  53.099  40.585  0.00  0.00            
ATOM   1055  OE2 GLU X  70      48.843  53.718  41.678  0.00  0.00            
ATOM   1056  C   GLU X  70      48.274  50.076  37.192  0.00  0.00            
ATOM   1057  O   GLU X  70      47.953  49.169  37.930  0.00  0.00            
ATOM   1058  N   ARG X  71      48.978  49.766  36.008  0.00  0.00            
ATOM   1059  H   ARG X  71      49.532  50.532  35.466  0.00  0.00            
ATOM   1060  CA  ARG X  71      49.009  48.491  35.287  0.00  0.00            
ATOM   1061  HA  ARG X  71      48.096  48.256  34.923  0.00  0.00            
ATOM   1062  CB  ARG X  71      49.825  48.612  33.983  0.00  0.00            
ATOM   1063  HB2 ARG X  71      50.865  48.798  34.251  0.00  0.00            
ATOM   1064  HB3 ARG X  71      49.741  47.623  33.532  0.00  0.00            
ATOM   1065  CG  ARG X  71      49.408  49.624  32.934  0.00  0.00            
ATOM   1066  HG2 ARG X  71      49.684  50.620  33.280  0.00  0.00            
ATOM   1067  HG3 ARG X  71      50.056  49.514  32.065  0.00  0.00            
ATOM   1068  CD  ARG X  71      47.964  49.431  32.349  0.00  0.00            
ATOM   1069  HD2 ARG X  71      48.040  49.891  31.364  0.00  0.00            
ATOM   1070  HD3 ARG X  71      47.834  48.369  32.138  0.00  0.00            
ATOM   1071  NE  ARG X  71      46.843  50.061  33.100  0.00  0.00            
ATOM   1072  HE  ARG X  71      47.023  50.818  33.864  0.00  0.00            
ATOM   1073  CZ  ARG X  71      45.642  49.575  33.075  0.00  0.00            
ATOM   1074  NH1 ARG X  71      44.727  50.015  33.936  0.00  0.00            
ATOM   1075 HH11 ARG X  71      44.916  50.677  34.781  0.00  0.00            
ATOM   1076 HH12 ARG X  71      43.764  49.725  33.842  0.00  0.00            
ATOM   1077  NH2 ARG X  71      45.182  48.816  32.081  0.00  0.00            
ATOM   1078 HH21 ARG X  71      45.844  48.140  31.539  0.00  0.00            
ATOM   1079 HH22 ARG X  71      44.130  48.530  32.115  0.00  0.00            
ATOM   1080  C   ARG X  71      49.680  47.438  36.159  0.00  0.00            
ATOM   1081  O   ARG X  71      50.875  47.695  36.495  0.00  0.00            
ATOM   1082  N   MET X  72      48.928  46.464  36.556  0.00  0.00            
ATOM   1083  H   MET X  72      47.917  46.443  36.150  0.00  0.00            
ATOM   1084  CA  MET X  72      49.475  45.343  37.351  0.00  0.00            
ATOM   1085  HA  MET X  72      48.758  44.678  37.606  0.00  0.00            
ATOM   1086  CB  MET X  72      50.440  44.507  36.494  0.00  0.00            
ATOM   1087  HB2 MET X  72      51.251  45.135  36.125  0.00  0.00            
ATOM   1088  HB3 MET X  72      50.689  43.670  37.146  0.00  0.00            
ATOM   1089  CG  MET X  72      49.708  44.028  35.256  0.00  0.00            
ATOM   1090  HG2 MET X  72      48.736  43.589  35.481  0.00  0.00            
ATOM   1091  HG3 MET X  72      49.651  44.809  34.498  0.00  0.00            
ATOM   1092  SD  MET X  72      50.631  42.827  34.240  0.00  0.00            
ATOM   1093  CE  MET X  72      50.408  41.449  35.326  0.00  0.00            
ATOM   1094  HE1 MET X  72      50.346  40.527  34.747  0.00  0.00            
ATOM   1095  HE2 MET X  72      51.166  41.489  36.108  0.00  0.00            
ATOM   1096  HE3 MET X  72      49.414  41.645  35.727  0.00  0.00            
ATOM   1097  C   MET X  72      50.122  45.841  38.637  0.00  0.00            
ATOM   1098  O   MET X  72      51.272  45.661  38.844  0.00  0.00            
ATOM   1099  N   VAL X  73      49.283  46.490  39.447  0.00  0.00            
ATOM   1100  H   VAL X  73      48.449  46.679  39.010  0.00  0.00            
ATOM   1101  CA  VAL X  73      49.588  46.925  40.872  0.00  0.00            
ATOM   1102  HA  VAL X  73      50.272  46.258  41.200  0.00  0.00            
ATOM   1103  CB  VAL X  73      50.078  48.397  40.908  0.00  0.00            
ATOM   1104  HB  VAL X  73      49.313  49.037  40.470  0.00  0.00            
ATOM   1105  CG1 VAL X  73      50.270  48.779  42.405  0.00  0.00            
ATOM   1106 HG11 VAL X  73      49.395  48.670  43.045  0.00  0.00            
ATOM   1107 HG12 VAL X  73      51.108  48.228  42.832  0.00  0.00            
ATOM   1108 HG13 VAL X  73      50.611  49.812  42.470  0.00  0.00            
ATOM   1109  CG2 VAL X  73      51.378  48.587  40.134  0.00  0.00            
ATOM   1110 HG21 VAL X  73      51.792  49.582  40.296  0.00  0.00            
ATOM   1111 HG22 VAL X  73      52.127  47.901  40.530  0.00  0.00            
ATOM   1112 HG23 VAL X  73      51.226  48.313  39.090  0.00  0.00            
ATOM   1113  C   VAL X  73      48.257  46.789  41.642  0.00  0.00            
ATOM   1114  O   VAL X  73      47.248  47.060  41.018  0.00  0.00            
ATOM   1115  N   VAL X  74      48.241  46.335  42.880  0.00  0.00            
ATOM   1116  H   VAL X  74      49.257  46.269  43.240  0.00  0.00            
ATOM   1117  CA  VAL X  74      47.102  46.231  43.827  0.00  0.00            
ATOM   1118  HA  VAL X  74      46.526  47.036  43.630  0.00  0.00            
ATOM   1119  CB  VAL X  74      46.274  44.922  43.600  0.00  0.00            
ATOM   1120  HB  VAL X  74      45.944  44.954  42.562  0.00  0.00            
ATOM   1121  CG1 VAL X  74      47.008  43.579  43.742  0.00  0.00            
ATOM   1122 HG11 VAL X  74      47.628  43.553  42.846  0.00  0.00            
ATOM   1123 HG12 VAL X  74      47.582  43.662  44.665  0.00  0.00            
ATOM   1124 HG13 VAL X  74      46.491  42.715  43.821  0.00  0.00            
ATOM   1125  CG2 VAL X  74      45.017  44.969  44.418  0.00  0.00            
ATOM   1126 HG21 VAL X  74      45.161  45.063  45.494  0.00  0.00            
ATOM   1127 HG22 VAL X  74      44.548  45.889  44.071  0.00  0.00            
ATOM   1128 HG23 VAL X  74      44.382  44.137  44.113  0.00  0.00            
ATOM   1129  C   VAL X  74      47.621  46.314  45.284  0.00  0.00            
ATOM   1130  O   VAL X  74      48.644  45.772  45.534  0.00  0.00            
ATOM   1131  N   SER X  75      46.726  46.853  46.150  0.00  0.00            
ATOM   1132  H   SER X  75      45.751  47.040  45.701  0.00  0.00            
ATOM   1133  CA  SER X  75      47.023  47.216  47.612  0.00  0.00            
ATOM   1134  HA  SER X  75      48.050  47.526  47.482  0.00  0.00            
ATOM   1135  CB  SER X  75      46.245  48.356  48.158  0.00  0.00            
ATOM   1136  HB2 SER X  75      46.423  48.351  49.223  0.00  0.00            
ATOM   1137  HB3 SER X  75      46.480  49.332  47.760  0.00  0.00            
ATOM   1138  OG  SER X  75      44.852  48.144  47.971  0.00  0.00            
ATOM   1139  HG  SER X  75      44.628  48.295  46.925  0.00  0.00            
ATOM   1140  C   SER X  75      46.904  46.012  48.537  0.00  0.00            
ATOM   1141  O   SER X  75      47.643  45.852  49.484  0.00  0.00            
ATOM   1142  N   ASP X  76      45.978  45.108  48.257  0.00  0.00            
ATOM   1143  H   ASP X  76      45.393  45.337  47.379  0.00  0.00            
ATOM   1144  CA  ASP X  76      46.037  43.711  48.776  0.00  0.00            
ATOM   1145  HA  ASP X  76      46.936  43.250  48.760  0.00  0.00            
ATOM   1146  CB  ASP X  76      45.382  43.649  50.188  0.00  0.00            
ATOM   1147  HB2 ASP X  76      45.906  44.341  50.847  0.00  0.00            
ATOM   1148  HB3 ASP X  76      44.334  43.878  49.996  0.00  0.00            
ATOM   1149  CG  ASP X  76      45.461  42.191  50.674  0.00  0.00            
ATOM   1150  OD1 ASP X  76      46.415  41.764  51.340  0.00  0.00            
ATOM   1151  OD2 ASP X  76      44.629  41.398  50.230  0.00  0.00            
ATOM   1152  C   ASP X  76      45.174  42.910  47.694  0.00  0.00            
ATOM   1153  O   ASP X  76      44.198  43.487  47.128  0.00  0.00            
ATOM   1154  N   PHE X  77      45.706  41.695  47.406  0.00  0.00            
ATOM   1155  H   PHE X  77      46.759  41.481  47.587  0.00  0.00            
ATOM   1156  CA  PHE X  77      45.105  40.734  46.470  0.00  0.00            
ATOM   1157  HA  PHE X  77      45.245  41.106  45.455  0.00  0.00            
ATOM   1158  CB  PHE X  77      45.917  39.414  46.447  0.00  0.00            
ATOM   1159  HB2 PHE X  77      46.977  39.577  46.252  0.00  0.00            
ATOM   1160  HB3 PHE X  77      45.769  38.960  47.336  0.00  0.00            
ATOM   1161  CG  PHE X  77      45.484  38.503  45.298  0.00  0.00            
ATOM   1162  CD1 PHE X  77      46.032  38.767  44.050  0.00  0.00            
ATOM   1163  HD1 PHE X  77      46.766  39.567  43.954  0.00  0.00            
ATOM   1164  CE1 PHE X  77      45.747  38.016  42.991  0.00  0.00            
ATOM   1165  HE1 PHE X  77      46.244  38.283  42.058  0.00  0.00            
ATOM   1166  CZ  PHE X  77      44.765  37.033  43.046  0.00  0.00            
ATOM   1167  HZ  PHE X  77      44.504  36.433  42.174  0.00  0.00            
ATOM   1168  CE2 PHE X  77      43.988  36.924  44.247  0.00  0.00            
ATOM   1169  HE2 PHE X  77      43.118  36.286  44.296  0.00  0.00            
ATOM   1170  CD2 PHE X  77      44.326  37.647  45.409  0.00  0.00            
ATOM   1171  HD2 PHE X  77      43.848  37.578  46.295  0.00  0.00            
ATOM   1172  C   PHE X  77      43.569  40.548  46.618  0.00  0.00            
ATOM   1173  O   PHE X  77      42.871  40.137  45.681  0.00  0.00            
ATOM   1174  N   HIE X  78      42.981  40.824  47.803  0.00  0.00            
ATOM   1175  H   HIE X  78      43.658  41.306  48.493  0.00  0.00            
ATOM   1176  CA  HIE X  78      41.610  40.543  48.190  0.00  0.00            
ATOM   1177  HA  HIE X  78      41.306  39.618  47.921  0.00  0.00            
ATOM   1178  CB  HIE X  78      41.413  40.677  49.683  0.00  0.00            
ATOM   1179  HB2 HIE X  78      42.305  40.292  50.178  0.00  0.00            
ATOM   1180  HB3 HIE X  78      41.363  41.674  50.120  0.00  0.00            
ATOM   1181  CG  HIE X  78      40.159  39.951  50.168  0.00  0.00            
ATOM   1182  ND1 HIE X  78      39.867  38.584  50.020  0.00  0.00            
ATOM   1183  CE1 HIE X  78      38.594  38.445  50.304  0.00  0.00            
ATOM   1184  HE1 HIE X  78      38.003  37.531  50.249  0.00  0.00            
ATOM   1185  NE2 HIE X  78      38.112  39.623  50.713  0.00  0.00            
ATOM   1186  HE2 HIE X  78      37.121  39.704  51.159  0.00  0.00            
ATOM   1187  CD2 HIE X  78      39.098  40.604  50.673  0.00  0.00            
ATOM   1188  HD2 HIE X  78      39.009  41.681  50.820  0.00  0.00            
ATOM   1189  C   HIE X  78      40.640  41.512  47.491  0.00  0.00            
ATOM   1190  O   HIE X  78      39.453  41.232  47.363  0.00  0.00            
ATOM   1191  N   VAL X  79      41.178  42.655  47.019  0.00  0.00            
ATOM   1192  H   VAL X  79      42.264  42.613  46.930  0.00  0.00            
ATOM   1193  CA  VAL X  79      40.465  43.745  46.303  0.00  0.00            
ATOM   1194  HA  VAL X  79      39.755  44.175  46.877  0.00  0.00            
ATOM   1195  CB  VAL X  79      41.448  44.913  45.891  0.00  0.00            
ATOM   1196  HB  VAL X  79      42.384  44.518  45.496  0.00  0.00            
ATOM   1197  CG1 VAL X  79      40.774  45.937  44.933  0.00  0.00            
ATOM   1198 HG11 VAL X  79      40.120  46.653  45.431  0.00  0.00            
ATOM   1199 HG12 VAL X  79      41.483  46.608  44.449  0.00  0.00            
ATOM   1200 HG13 VAL X  79      40.119  45.462  44.217  0.00  0.00            
ATOM   1201  CG2 VAL X  79      41.849  45.776  47.119  0.00  0.00            
ATOM   1202 HG21 VAL X  79      42.405  45.234  47.870  0.00  0.00            
ATOM   1203 HG22 VAL X  79      42.325  46.712  46.867  0.00  0.00            
ATOM   1204 HG23 VAL X  79      40.912  45.935  47.633  0.00  0.00            
ATOM   1205  C   VAL X  79      39.768  43.090  45.136  0.00  0.00            
ATOM   1206  O   VAL X  79      38.570  43.274  44.976  0.00  0.00            
ATOM   1207  N   PHE X  80      40.476  42.204  44.435  0.00  0.00            
ATOM   1208  H   PHE X  80      41.454  42.109  44.668  0.00  0.00            
ATOM   1209  CA  PHE X  80      40.040  41.430  43.300  0.00  0.00            
ATOM   1210  HA  PHE X  80      39.706  42.055  42.580  0.00  0.00            
ATOM   1211  CB  PHE X  80      41.094  40.457  42.751  0.00  0.00            
ATOM   1212  HB2 PHE X  80      41.472  39.853  43.576  0.00  0.00            
ATOM   1213  HB3 PHE X  80      40.583  39.796  42.052  0.00  0.00            
ATOM   1214  CG  PHE X  80      42.285  41.120  42.020  0.00  0.00            
ATOM   1215  CD1 PHE X  80      42.053  42.169  41.144  0.00  0.00            
ATOM   1216  HD1 PHE X  80      41.031  42.432  40.874  0.00  0.00            
ATOM   1217  CE1 PHE X  80      43.158  42.788  40.519  0.00  0.00            
ATOM   1218  HE1 PHE X  80      43.047  43.618  39.820  0.00  0.00            
ATOM   1219  CZ  PHE X  80      44.442  42.384  40.907  0.00  0.00            
ATOM   1220  HZ  PHE X  80      45.213  42.907  40.341  0.00  0.00            
ATOM   1221  CE2 PHE X  80      44.711  41.370  41.830  0.00  0.00            
ATOM   1222  HE2 PHE X  80      45.733  41.117  42.111  0.00  0.00            
ATOM   1223  CD2 PHE X  80      43.594  40.781  42.362  0.00  0.00            
ATOM   1224  HD2 PHE X  80      43.735  40.084  43.188  0.00  0.00            
ATOM   1225  C   PHE X  80      38.851  40.502  43.750  0.00  0.00            
ATOM   1226  O   PHE X  80      38.017  40.182  42.918  0.00  0.00            
ATOM   1227  N   VAL X  81      38.886  39.928  44.953  0.00  0.00            
ATOM   1228  H   VAL X  81      39.605  40.336  45.664  0.00  0.00            
ATOM   1229  CA  VAL X  81      38.002  38.847  45.371  0.00  0.00            
ATOM   1230  HA  VAL X  81      37.730  38.243  44.505  0.00  0.00            
ATOM   1231  CB  VAL X  81      38.585  37.910  46.430  0.00  0.00            
ATOM   1232  HB  VAL X  81      38.894  38.429  47.337  0.00  0.00            
ATOM   1233  CG1 VAL X  81      37.579  36.847  46.879  0.00  0.00            
ATOM   1234 HG11 VAL X  81      38.054  36.099  47.514  0.00  0.00            
ATOM   1235 HG12 VAL X  81      36.795  37.326  47.466  0.00  0.00            
ATOM   1236 HG13 VAL X  81      37.130  36.333  46.134  0.00  0.00            
ATOM   1237  CG2 VAL X  81      39.895  37.325  45.983  0.00  0.00            
ATOM   1238 HG21 VAL X  81      40.565  38.051  45.774  0.00  0.00            
ATOM   1239 HG22 VAL X  81      40.131  36.804  46.816  0.00  0.00            
ATOM   1240 HG23 VAL X  81      39.664  36.668  45.252  0.00  0.00            
ATOM   1241  C   VAL X  81      36.680  39.464  45.783  0.00  0.00            
ATOM   1242  O   VAL X  81      35.663  38.931  45.399  0.00  0.00            
ATOM   1243  N   ARG X  82      36.645  40.518  46.591  0.00  0.00            
ATOM   1244  H   ARG X  82      37.653  40.880  46.794  0.00  0.00            
ATOM   1245  CA  ARG X  82      35.440  41.289  46.997  0.00  0.00            
ATOM   1246  HA  ARG X  82      34.742  40.573  47.431  0.00  0.00            
ATOM   1247  CB  ARG X  82      35.920  42.142  48.217  0.00  0.00            
ATOM   1248  HB2 ARG X  82      35.079  42.456  48.835  0.00  0.00            
ATOM   1249  HB3 ARG X  82      36.463  41.409  48.814  0.00  0.00            
ATOM   1250  CG  ARG X  82      37.069  43.210  48.018  0.00  0.00            
ATOM   1251  HG2 ARG X  82      37.806  43.045  48.804  0.00  0.00            
ATOM   1252  HG3 ARG X  82      37.436  43.053  47.004  0.00  0.00            
ATOM   1253  CD  ARG X  82      36.496  44.685  48.108  0.00  0.00            
ATOM   1254  HD2 ARG X  82      35.486  44.671  48.116  0.00  0.00            
ATOM   1255  HD3 ARG X  82      36.925  44.999  49.059  0.00  0.00            
ATOM   1256  NE  ARG X  82      37.046  45.465  46.974  0.00  0.00            
ATOM   1257  HE  ARG X  82      36.876  45.074  45.971  0.00  0.00            
ATOM   1258  CZ  ARG X  82      37.655  46.620  46.977  0.00  0.00            
ATOM   1259  NH1 ARG X  82      38.212  47.187  48.051  0.00  0.00            
ATOM   1260 HH11 ARG X  82      38.479  46.509  48.862  0.00  0.00            
ATOM   1261 HH12 ARG X  82      38.417  48.171  48.147  0.00  0.00            
ATOM   1262  NH2 ARG X  82      37.821  47.210  45.795  0.00  0.00            
ATOM   1263 HH21 ARG X  82      37.407  46.767  44.890  0.00  0.00            
ATOM   1264 HH22 ARG X  82      38.532  48.036  45.785  0.00  0.00            
ATOM   1265  C   ARG X  82      34.823  42.016  45.812  0.00  0.00            
ATOM   1266  O   ARG X  82      33.662  42.293  45.901  0.00  0.00            
ATOM   1267  N   ASP X  83      35.592  42.315  44.736  0.00  0.00            
ATOM   1268  H   ASP X  83      36.674  42.374  44.853  0.00  0.00            
ATOM   1269  CA  ASP X  83      35.076  42.934  43.540  0.00  0.00            
ATOM   1270  HA  ASP X  83      34.406  43.662  43.742  0.00  0.00            
ATOM   1271  CB  ASP X  83      36.219  43.575  42.701  0.00  0.00            
ATOM   1272  HB2 ASP X  83      37.095  42.928  42.743  0.00  0.00            
ATOM   1273  HB3 ASP X  83      35.940  43.711  41.656  0.00  0.00            
ATOM   1274  CG  ASP X  83      36.442  44.983  43.289  0.00  0.00            
ATOM   1275  OD1 ASP X  83      35.954  45.356  44.354  0.00  0.00            
ATOM   1276  OD2 ASP X  83      37.368  45.609  42.832  0.00  0.00            
ATOM   1277  C   ASP X  83      34.305  41.843  42.789  0.00  0.00            
ATOM   1278  O   ASP X  83      33.125  42.106  42.537  0.00  0.00            
ATOM   1279  N   VAL X  84      34.972  40.629  42.598  0.00  0.00            
ATOM   1280  H   VAL X  84      36.036  40.572  42.828  0.00  0.00            
ATOM   1281  CA  VAL X  84      34.292  39.591  41.822  0.00  0.00            
ATOM   1282  HA  VAL X  84      33.899  39.969  40.879  0.00  0.00            
ATOM   1283  CB  VAL X  84      35.235  38.350  41.582  0.00  0.00            
ATOM   1284  HB  VAL X  84      35.750  38.130  42.517  0.00  0.00            
ATOM   1285  CG1 VAL X  84      34.459  37.139  40.980  0.00  0.00            
ATOM   1286 HG11 VAL X  84      33.638  36.712  41.555  0.00  0.00            
ATOM   1287 HG12 VAL X  84      34.108  37.473  40.004  0.00  0.00            
ATOM   1288 HG13 VAL X  84      35.216  36.388  40.753  0.00  0.00            
ATOM   1289  CG2 VAL X  84      36.258  38.785  40.552  0.00  0.00            
ATOM   1290 HG21 VAL X  84      36.638  39.781  40.781  0.00  0.00            
ATOM   1291 HG22 VAL X  84      37.079  38.072  40.475  0.00  0.00            
ATOM   1292 HG23 VAL X  84      35.825  38.881  39.557  0.00  0.00            
ATOM   1293  C   VAL X  84      33.019  39.138  42.587  0.00  0.00            
ATOM   1294  O   VAL X  84      32.002  38.953  41.863  0.00  0.00            
ATOM   1295  N   LEU X  85      33.089  39.072  43.934  0.00  0.00            
ATOM   1296  H   LEU X  85      34.068  39.273  44.345  0.00  0.00            
ATOM   1297  CA  LEU X  85      31.930  38.809  44.810  0.00  0.00            
ATOM   1298  HA  LEU X  85      31.403  37.885  44.619  0.00  0.00            
ATOM   1299  CB  LEU X  85      32.375  38.742  46.288  0.00  0.00            
ATOM   1300  HB2 LEU X  85      32.847  39.616  46.471  0.00  0.00            
ATOM   1301  HB3 LEU X  85      31.463  38.663  46.881  0.00  0.00            
ATOM   1302  CG  LEU X  85      33.169  37.501  46.593  0.00  0.00            
ATOM   1303  HG  LEU X  85      33.891  37.315  45.798  0.00  0.00            
ATOM   1304  CD1 LEU X  85      33.847  37.648  47.996  0.00  0.00            
ATOM   1305 HD11 LEU X  85      33.070  37.784  48.749  0.00  0.00            
ATOM   1306 HD12 LEU X  85      34.364  36.708  48.187  0.00  0.00            
ATOM   1307 HD13 LEU X  85      34.576  38.456  48.060  0.00  0.00            
ATOM   1308  CD2 LEU X  85      32.183  36.348  46.748  0.00  0.00            
ATOM   1309 HD21 LEU X  85      32.598  35.437  46.881  0.00  0.00            
ATOM   1310 HD22 LEU X  85      31.519  36.508  47.492  0.00  0.00            
ATOM   1311 HD23 LEU X  85      31.741  36.192  45.853  0.00  0.00            
ATOM   1312  C   LEU X  85      30.768  39.889  44.637  0.00  0.00            
ATOM   1313  O   LEU X  85      29.590  39.504  44.599  0.00  0.00            
ATOM   1314  N   GLN X  86      31.176  41.120  44.330  0.00  0.00            
ATOM   1315  H   GLN X  86      32.226  41.395  44.426  0.00  0.00            
ATOM   1316  CA  GLN X  86      30.184  42.173  44.136  0.00  0.00            
ATOM   1317  HA  GLN X  86      29.359  42.005  44.828  0.00  0.00            
ATOM   1318  CB  GLN X  86      30.908  43.510  44.439  0.00  0.00            
ATOM   1319  HB2 GLN X  86      31.378  43.447  45.420  0.00  0.00            
ATOM   1320  HB3 GLN X  86      31.650  43.697  43.780  0.00  0.00            
ATOM   1321  CG  GLN X  86      29.975  44.734  44.385  0.00  0.00            
ATOM   1322  HG2 GLN X  86      30.576  45.627  44.214  0.00  0.00            
ATOM   1323  HG3 GLN X  86      29.318  44.570  43.531  0.00  0.00            
ATOM   1324  CD  GLN X  86      29.092  45.056  45.629  0.00  0.00            
ATOM   1325  OE1 GLN X  86      27.923  44.722  45.616  0.00  0.00            
ATOM   1326  NE2 GLN X  86      29.624  45.695  46.615  0.00  0.00            
ATOM   1327 HE21 GLN X  86      29.079  46.027  47.499  0.00  0.00            
ATOM   1328 HE22 GLN X  86      30.626  45.802  46.551  0.00  0.00            
ATOM   1329  C   GLN X  86      29.675  42.126  42.716  0.00  0.00            
ATOM   1330  O   GLN X  86      28.519  42.510  42.547  0.00  0.00            
ATOM   1331  N   HID X  87      30.453  41.677  41.753  0.00  0.00            
ATOM   1332  H   HID X  87      31.406  41.242  42.053  0.00  0.00            
ATOM   1333  CA  HID X  87      29.946  41.647  40.345  0.00  0.00            
ATOM   1334  HA  HID X  87      29.455  42.512  40.172  0.00  0.00            
ATOM   1335  CB  HID X  87      31.108  41.491  39.352  0.00  0.00            
ATOM   1336  HB2 HID X  87      31.650  40.602  39.673  0.00  0.00            
ATOM   1337  HB3 HID X  87      30.623  41.171  38.430  0.00  0.00            
ATOM   1338  CG  HID X  87      32.076  42.700  39.216  0.00  0.00            
ATOM   1339  ND1 HID X  87      31.660  43.949  38.867  0.00  0.00            
ATOM   1340  HD1 HID X  87      30.623  44.263  38.752  0.00  0.00            
ATOM   1341  CE1 HID X  87      32.732  44.723  38.685  0.00  0.00            
ATOM   1342  HE1 HID X  87      32.722  45.788  38.450  0.00  0.00            
ATOM   1343  NE2 HID X  87      33.841  44.002  38.936  0.00  0.00            
ATOM   1344  CD2 HID X  87      33.439  42.699  39.290  0.00  0.00            
ATOM   1345  HD2 HID X  87      34.098  41.872  39.557  0.00  0.00            
ATOM   1346  C   HID X  87      28.926  40.477  40.290  0.00  0.00            
ATOM   1347  O   HID X  87      28.039  40.681  39.469  0.00  0.00            
ATOM   1348  N   VAL X  88      29.120  39.388  41.052  0.00  0.00            
ATOM   1349  H   VAL X  88      30.064  39.446  41.593  0.00  0.00            
ATOM   1350  CA  VAL X  88      28.249  38.209  41.211  0.00  0.00            
ATOM   1351  HA  VAL X  88      27.849  37.844  40.359  0.00  0.00            
ATOM   1352  CB  VAL X  88      29.019  37.058  41.845  0.00  0.00            
ATOM   1353  HB  VAL X  88      29.563  37.491  42.685  0.00  0.00            
ATOM   1354  CG1 VAL X  88      28.029  36.002  42.417  0.00  0.00            
ATOM   1355 HG11 VAL X  88      27.477  36.387  43.274  0.00  0.00            
ATOM   1356 HG12 VAL X  88      27.427  35.613  41.595  0.00  0.00            
ATOM   1357 HG13 VAL X  88      28.555  35.305  42.815  0.00  0.00            
ATOM   1358  CG2 VAL X  88      30.036  36.457  40.853  0.00  0.00            
ATOM   1359 HG21 VAL X  88      29.530  36.182  40.023  0.00  0.00            
ATOM   1360 HG22 VAL X  88      30.735  37.214  40.496  0.00  0.00            
ATOM   1361 HG23 VAL X  88      30.608  35.649  41.307  0.00  0.00            
ATOM   1362  C   VAL X  88      27.055  38.635  42.020  0.00  0.00            
ATOM   1363  O   VAL X  88      25.922  38.310  41.712  0.00  0.00            
ATOM   1364  N   ASP X  89      27.306  39.534  43.057  0.00  0.00            
ATOM   1365  H   ASP X  89      28.317  39.824  43.345  0.00  0.00            
ATOM   1366  CA  ASP X  89      26.163  39.895  43.931  0.00  0.00            
ATOM   1367  HA  ASP X  89      25.622  38.980  44.173  0.00  0.00            
ATOM   1368  CB  ASP X  89      26.738  40.446  45.208  0.00  0.00            
ATOM   1369  HB2 ASP X  89      27.573  39.860  45.592  0.00  0.00            
ATOM   1370  HB3 ASP X  89      27.044  41.442  44.889  0.00  0.00            
ATOM   1371  CG  ASP X  89      25.659  40.517  46.257  0.00  0.00            
ATOM   1372  OD1 ASP X  89      25.898  41.215  47.268  0.00  0.00            
ATOM   1373  OD2 ASP X  89      24.508  40.010  46.156  0.00  0.00            
ATOM   1374  C   ASP X  89      25.183  40.887  43.186  0.00  0.00            
ATOM   1375  O   ASP X  89      23.965  40.750  43.204  0.00  0.00            
ATOM   1376  N   SER X  90      25.763  41.748  42.338  0.00  0.00            
ATOM   1377  H   SER X  90      26.748  41.717  42.119  0.00  0.00            
ATOM   1378  CA  SER X  90      25.056  42.655  41.465  0.00  0.00            
ATOM   1379  HA  SER X  90      24.345  43.130  42.003  0.00  0.00            
ATOM   1380  CB  SER X  90      25.931  43.743  40.883  0.00  0.00            
ATOM   1381  HB2 SER X  90      26.540  43.266  40.115  0.00  0.00            
ATOM   1382  HB3 SER X  90      25.257  44.419  40.357  0.00  0.00            
ATOM   1383  OG  SER X  90      26.600  44.410  41.937  0.00  0.00            
ATOM   1384  HG  SER X  90      27.311  43.698  42.355  0.00  0.00            
ATOM   1385  C   SER X  90      24.167  41.835  40.431  0.00  0.00            
ATOM   1386  O   SER X  90      22.994  42.168  40.336  0.00  0.00            
ATOM   1387  N   MET X  91      24.865  40.973  39.661  0.00  0.00            
ATOM   1388  H   MET X  91      25.862  41.135  39.679  0.00  0.00            
ATOM   1389  CA  MET X  91      24.260  40.150  38.618  0.00  0.00            
ATOM   1390  HA  MET X  91      23.810  40.871  38.074  0.00  0.00            
ATOM   1391  CB  MET X  91      25.255  39.425  37.734  0.00  0.00            
ATOM   1392  HB2 MET X  91      25.887  40.167  37.471  0.00  0.00            
ATOM   1393  HB3 MET X  91      25.832  38.644  38.230  0.00  0.00            
ATOM   1394  CG  MET X  91      24.635  38.805  36.482  0.00  0.00            
ATOM   1395  HG2 MET X  91      25.294  38.076  36.010  0.00  0.00            
ATOM   1396  HG3 MET X  91      23.677  38.347  36.725  0.00  0.00            
ATOM   1397  SD  MET X  91      24.293  40.139  35.334  0.00  0.00            
ATOM   1398  CE  MET X  91      25.801  40.060  34.319  0.00  0.00            
ATOM   1399  HE1 MET X  91      26.029  39.093  33.872  0.00  0.00            
ATOM   1400  HE2 MET X  91      25.703  40.833  33.556  0.00  0.00            
ATOM   1401  HE3 MET X  91      26.627  40.312  34.842  0.00  0.00            
ATOM   1402  C   MET X  91      23.114  39.270  39.144  0.00  0.00            
ATOM   1403  O   MET X  91      22.030  39.283  38.596  0.00  0.00            
ATOM   1404  N   GLN X  92      23.314  38.648  40.354  0.00  0.00            
ATOM   1405  H   GLN X  92      24.235  38.921  40.869  0.00  0.00            
ATOM   1406  CA  GLN X  92      22.361  37.616  40.956  0.00  0.00            
ATOM   1407  HA  GLN X  92      21.886  37.045  40.158  0.00  0.00            
ATOM   1408  CB  GLN X  92      23.098  36.701  41.878  0.00  0.00            
ATOM   1409  HB2 GLN X  92      22.507  35.799  42.035  0.00  0.00            
ATOM   1410  HB3 GLN X  92      24.027  36.399  41.394  0.00  0.00            
ATOM   1411  CG  GLN X  92      23.436  37.393  43.252  0.00  0.00            
ATOM   1412  HG2 GLN X  92      24.340  36.950  43.668  0.00  0.00            
ATOM   1413  HG3 GLN X  92      23.611  38.431  42.969  0.00  0.00            
ATOM   1414  CD  GLN X  92      22.436  37.296  44.403  0.00  0.00            
ATOM   1415  OE1 GLN X  92      21.751  36.312  44.572  0.00  0.00            
ATOM   1416  NE2 GLN X  92      22.351  38.316  45.238  0.00  0.00            
ATOM   1417 HE21 GLN X  92      21.587  38.471  45.999  0.00  0.00            
ATOM   1418 HE22 GLN X  92      22.992  39.095  45.186  0.00  0.00            
ATOM   1419  C   GLN X  92      21.196  38.340  41.598  0.00  0.00            
ATOM   1420  O   GLN X  92      20.249  37.628  41.889  0.00  0.00            
ATOM   1421  N   LYS X  93      21.131  39.709  41.638  0.00  0.00            
ATOM   1422  H   LYS X  93      22.008  40.339  41.491  0.00  0.00            
ATOM   1423  CA  LYS X  93      19.846  40.411  41.969  0.00  0.00            
ATOM   1424  HA  LYS X  93      19.335  39.841  42.732  0.00  0.00            
ATOM   1425  CB  LYS X  93      20.031  41.795  42.567  0.00  0.00            
ATOM   1426  HB2 LYS X  93      20.772  41.781  43.352  0.00  0.00            
ATOM   1427  HB3 LYS X  93      20.351  42.420  41.912  0.00  0.00            
ATOM   1428  CG  LYS X  93      18.724  42.316  43.254  0.00  0.00            
ATOM   1429  HG2 LYS X  93      18.849  43.375  43.426  0.00  0.00            
ATOM   1430  HG3 LYS X  93      17.937  42.143  42.534  0.00  0.00            
ATOM   1431  CD  LYS X  93      18.363  41.502  44.514  0.00  0.00            
ATOM   1432  HD2 LYS X  93      17.380  41.590  44.729  0.00  0.00            
ATOM   1433  HD3 LYS X  93      18.489  40.426  44.394  0.00  0.00            
ATOM   1434  CE  LYS X  93      19.224  41.946  45.676  0.00  0.00            
ATOM   1435  HE2 LYS X  93      20.128  41.336  45.679  0.00  0.00            
ATOM   1436  HE3 LYS X  93      19.582  42.972  45.595  0.00  0.00            
ATOM   1437  NZ  LYS X  93      18.501  41.903  46.950  0.00  0.00            
ATOM   1438  HZ1 LYS X  93      18.130  40.991  47.175  0.00  0.00            
ATOM   1439  HZ2 LYS X  93      19.112  42.143  47.820  0.00  0.00            
ATOM   1440  HZ3 LYS X  93      17.692  42.624  47.063  0.00  0.00            
ATOM   1441  C   LYS X  93      18.982  40.423  40.784  0.00  0.00            
ATOM   1442  O   LYS X  93      17.781  40.195  40.927  0.00  0.00            
ATOM   1443  N   ASP X  94      19.516  40.637  39.562  0.00  0.00            
ATOM   1444  H   ASP X  94      20.586  40.434  39.527  0.00  0.00            
ATOM   1445  CA  ASP X  94      18.707  40.777  38.337  0.00  0.00            
ATOM   1446  HA  ASP X  94      17.876  41.300  38.574  0.00  0.00            
ATOM   1447  CB  ASP X  94      19.504  41.542  37.245  0.00  0.00            
ATOM   1448  HB2 ASP X  94      20.551  41.272  37.388  0.00  0.00            
ATOM   1449  HB3 ASP X  94      19.058  41.225  36.302  0.00  0.00            
ATOM   1450  CG  ASP X  94      19.470  43.052  37.403  0.00  0.00            
ATOM   1451  OD1 ASP X  94      19.053  43.540  38.463  0.00  0.00            
ATOM   1452  OD2 ASP X  94      19.829  43.852  36.494  0.00  0.00            
ATOM   1453  C   ASP X  94      18.181  39.423  37.822  0.00  0.00            
ATOM   1454  O   ASP X  94      17.142  39.357  37.203  0.00  0.00            
ATOM   1455  N   TYR X  95      18.808  38.259  38.170  0.00  0.00            
ATOM   1456  H   TYR X  95      19.725  38.351  38.581  0.00  0.00            
ATOM   1457  CA  TYR X  95      18.441  36.885  37.728  0.00  0.00            
ATOM   1458  HA  TYR X  95      17.482  36.839  37.211  0.00  0.00            
ATOM   1459  CB  TYR X  95      19.461  36.377  36.656  0.00  0.00            
ATOM   1460  HB2 TYR X  95      20.469  36.382  37.072  0.00  0.00            
ATOM   1461  HB3 TYR X  95      19.301  35.314  36.479  0.00  0.00            
ATOM   1462  CG  TYR X  95      19.405  37.194  35.426  0.00  0.00            
ATOM   1463  CD1 TYR X  95      18.685  36.694  34.281  0.00  0.00            
ATOM   1464  HD1 TYR X  95      17.976  35.879  34.421  0.00  0.00            
ATOM   1465  CE1 TYR X  95      18.716  37.380  33.069  0.00  0.00            
ATOM   1466  HE1 TYR X  95      18.101  37.024  32.242  0.00  0.00            
ATOM   1467  CZ  TYR X  95      19.444  38.570  32.928  0.00  0.00            
ATOM   1468  OH  TYR X  95      19.339  39.273  31.782  0.00  0.00            
ATOM   1469  HH  TYR X  95      18.793  38.851  30.938  0.00  0.00            
ATOM   1470  CE2 TYR X  95      20.115  39.136  34.094  0.00  0.00            
ATOM   1471  HE2 TYR X  95      20.736  40.022  33.962  0.00  0.00            
ATOM   1472  CD2 TYR X  95      20.063  38.425  35.337  0.00  0.00            
ATOM   1473  HD2 TYR X  95      20.621  38.742  36.217  0.00  0.00            
ATOM   1474  C   TYR X  95      18.408  35.950  38.925  0.00  0.00            
ATOM   1475  O   TYR X  95      19.200  35.055  39.088  0.00  0.00            
ATOM   1476  N   PRO X  96      17.405  36.160  39.875  0.00  0.00            
ATOM   1477  CD  PRO X  96      16.390  37.181  39.816  0.00  0.00            
ATOM   1478  HD2 PRO X  96      15.882  36.990  38.871  0.00  0.00            
ATOM   1479  HD3 PRO X  96      16.821  38.166  39.998  0.00  0.00            
ATOM   1480  CG  PRO X  96      15.452  36.813  40.956  0.00  0.00            
ATOM   1481  HG2 PRO X  96      14.817  35.940  40.806  0.00  0.00            
ATOM   1482  HG3 PRO X  96      14.824  37.639  41.292  0.00  0.00            
ATOM   1483  CB  PRO X  96      16.370  36.363  42.036  0.00  0.00            
ATOM   1484  HB2 PRO X  96      15.763  35.790  42.736  0.00  0.00            
ATOM   1485  HB3 PRO X  96      16.818  37.270  42.443  0.00  0.00            
ATOM   1486  CA  PRO X  96      17.509  35.591  41.269  0.00  0.00            
ATOM   1487  HA  PRO X  96      18.524  35.760  41.630  0.00  0.00            
ATOM   1488  C   PRO X  96      17.236  34.075  41.233  0.00  0.00            
ATOM   1489  O   PRO X  96      16.309  33.631  40.568  0.00  0.00            
ATOM   1490  N   GLY X  97      17.967  33.367  42.065  0.00  0.00            
ATOM   1491  H   GLY X  97      18.839  33.857  42.499  0.00  0.00            
ATOM   1492  CA  GLY X  97      17.909  31.869  42.103  0.00  0.00            
ATOM   1493  HA2 GLY X  97      18.762  31.597  42.724  0.00  0.00            
ATOM   1494  HA3 GLY X  97      16.963  31.545  42.538  0.00  0.00            
ATOM   1495  C   GLY X  97      18.123  31.142  40.731  0.00  0.00            
ATOM   1496  O   GLY X  97      17.654  30.010  40.597  0.00  0.00            
ATOM   1497  N   LEU X  98      18.804  31.775  39.768  0.00  0.00            
ATOM   1498  H   LEU X  98      19.161  32.805  39.749  0.00  0.00            
ATOM   1499  CA  LEU X  98      19.364  31.020  38.611  0.00  0.00            
ATOM   1500  HA  LEU X  98      18.643  30.241  38.365  0.00  0.00            
ATOM   1501  CB  LEU X  98      19.586  31.965  37.429  0.00  0.00            
ATOM   1502  HB2 LEU X  98      18.635  32.494  37.359  0.00  0.00            
ATOM   1503  HB3 LEU X  98      20.514  32.480  37.676  0.00  0.00            
ATOM   1504  CG  LEU X  98      19.711  31.318  36.038  0.00  0.00            
ATOM   1505  HG  LEU X  98      20.573  30.652  36.075  0.00  0.00            
ATOM   1506  CD1 LEU X  98      18.425  30.634  35.535  0.00  0.00            
ATOM   1507 HD11 LEU X  98      18.142  29.790  36.163  0.00  0.00            
ATOM   1508 HD12 LEU X  98      17.641  31.388  35.604  0.00  0.00            
ATOM   1509 HD13 LEU X  98      18.541  30.308  34.501  0.00  0.00            
ATOM   1510  CD2 LEU X  98      19.890  32.433  34.974  0.00  0.00            
ATOM   1511 HD21 LEU X  98      18.994  33.047  34.884  0.00  0.00            
ATOM   1512 HD22 LEU X  98      20.673  33.050  35.415  0.00  0.00            
ATOM   1513 HD23 LEU X  98      20.213  32.092  34.080  0.00  0.00            
ATOM   1514  C   LEU X  98      20.744  30.505  39.199  0.00  0.00            
ATOM   1515  O   LEU X  98      21.446  31.205  39.946  0.00  0.00            
ATOM   1516  N   PRO X  99      21.220  29.279  38.862  0.00  0.00            
ATOM   1517  CD  PRO X  99      20.527  28.287  38.053  0.00  0.00            
ATOM   1518  HD2 PRO X  99      20.861  28.404  37.033  0.00  0.00            
ATOM   1519  HD3 PRO X  99      19.520  28.363  38.029  0.00  0.00            
ATOM   1520  CG  PRO X  99      21.019  26.998  38.627  0.00  0.00            
ATOM   1521  HG2 PRO X  99      20.780  26.178  37.949  0.00  0.00            
ATOM   1522  HG3 PRO X  99      20.659  26.889  39.650  0.00  0.00            
ATOM   1523  CB  PRO X  99      22.535  27.295  38.773  0.00  0.00            
ATOM   1524  HB2 PRO X  99      22.744  27.307  37.703  0.00  0.00            
ATOM   1525  HB3 PRO X  99      23.191  26.651  39.359  0.00  0.00            
ATOM   1526  CA  PRO X  99      22.549  28.754  39.254  0.00  0.00            
ATOM   1527  HA  PRO X  99      22.667  28.781  40.338  0.00  0.00            
ATOM   1528  C   PRO X  99      23.680  29.556  38.545  0.00  0.00            
ATOM   1529  O   PRO X  99      23.477  30.130  37.474  0.00  0.00            
ATOM   1530  N   VAL X 100      24.883  29.473  39.138  0.00  0.00            
ATOM   1531  H   VAL X 100      24.921  28.842  40.026  0.00  0.00            
ATOM   1532  CA  VAL X 100      25.963  30.516  38.878  0.00  0.00            
ATOM   1533  HA  VAL X 100      25.844  31.007  38.004  0.00  0.00            
ATOM   1534  CB  VAL X 100      26.071  31.552  40.088  0.00  0.00            
ATOM   1535  HB  VAL X 100      26.223  30.983  41.005  0.00  0.00            
ATOM   1536  CG1 VAL X 100      27.172  32.640  39.896  0.00  0.00            
ATOM   1537 HG11 VAL X 100      27.041  33.218  38.981  0.00  0.00            
ATOM   1538 HG12 VAL X 100      27.237  33.254  40.794  0.00  0.00            
ATOM   1539 HG13 VAL X 100      28.137  32.174  39.760  0.00  0.00            
ATOM   1540  CG2 VAL X 100      24.732  32.283  40.230  0.00  0.00            
ATOM   1541 HG21 VAL X 100      23.954  31.657  40.642  0.00  0.00            
ATOM   1542 HG22 VAL X 100      24.654  33.207  40.783  0.00  0.00            
ATOM   1543 HG23 VAL X 100      24.351  32.383  39.224  0.00  0.00            
ATOM   1544  C   VAL X 100      27.301  29.870  38.945  0.00  0.00            
ATOM   1545  O   VAL X 100      27.656  29.267  39.995  0.00  0.00            
ATOM   1546  N   PHE X 101      28.054  29.924  37.845  0.00  0.00            
ATOM   1547  H   PHE X 101      27.707  30.478  36.973  0.00  0.00            
ATOM   1548  CA  PHE X 101      29.361  29.315  37.743  0.00  0.00            
ATOM   1549  HA  PHE X 101      29.512  28.642  38.587  0.00  0.00            
ATOM   1550  CB  PHE X 101      29.452  28.518  36.387  0.00  0.00            
ATOM   1551  HB2 PHE X 101      29.102  29.112  35.543  0.00  0.00            
ATOM   1552  HB3 PHE X 101      30.484  28.210  36.220  0.00  0.00            
ATOM   1553  CG  PHE X 101      28.669  27.214  36.304  0.00  0.00            
ATOM   1554  CD1 PHE X 101      29.298  25.943  36.436  0.00  0.00            
ATOM   1555  HD1 PHE X 101      30.380  25.869  36.544  0.00  0.00            
ATOM   1556  CE1 PHE X 101      28.542  24.761  36.580  0.00  0.00            
ATOM   1557  HE1 PHE X 101      29.055  23.805  36.684  0.00  0.00            
ATOM   1558  CZ  PHE X 101      27.175  24.917  36.503  0.00  0.00            
ATOM   1559  HZ  PHE X 101      26.595  24.001  36.617  0.00  0.00            
ATOM   1560  CE2 PHE X 101      26.545  26.118  36.257  0.00  0.00            
ATOM   1561  HE2 PHE X 101      25.459  26.218  36.244  0.00  0.00            
ATOM   1562  CD2 PHE X 101      27.296  27.278  36.169  0.00  0.00            
ATOM   1563  HD2 PHE X 101      26.767  28.223  36.048  0.00  0.00            
ATOM   1564  C   PHE X 101      30.569  30.286  37.744  0.00  0.00            
ATOM   1565  O   PHE X 101      30.345  31.434  37.392  0.00  0.00            
ATOM   1566  N   LEU X 102      31.776  29.882  38.131  0.00  0.00            
ATOM   1567  H   LEU X 102      31.844  28.869  38.528  0.00  0.00            
ATOM   1568  CA  LEU X 102      32.991  30.664  37.807  0.00  0.00            
ATOM   1569  HA  LEU X 102      32.738  31.574  37.263  0.00  0.00            
ATOM   1570  CB  LEU X 102      33.831  30.966  39.088  0.00  0.00            
ATOM   1571  HB2 LEU X 102      34.248  30.102  39.605  0.00  0.00            
ATOM   1572  HB3 LEU X 102      34.685  31.602  38.857  0.00  0.00            
ATOM   1573  CG  LEU X 102      33.006  31.633  40.257  0.00  0.00            
ATOM   1574  HG  LEU X 102      31.937  31.420  40.293  0.00  0.00            
ATOM   1575  CD1 LEU X 102      33.645  31.422  41.668  0.00  0.00            
ATOM   1576 HD11 LEU X 102      33.360  32.220  42.354  0.00  0.00            
ATOM   1577 HD12 LEU X 102      33.223  30.515  42.102  0.00  0.00            
ATOM   1578 HD13 LEU X 102      34.734  31.474  41.663  0.00  0.00            
ATOM   1579  CD2 LEU X 102      33.120  33.146  40.031  0.00  0.00            
ATOM   1580 HD21 LEU X 102      34.010  33.586  40.482  0.00  0.00            
ATOM   1581 HD22 LEU X 102      33.135  33.334  38.958  0.00  0.00            
ATOM   1582 HD23 LEU X 102      32.342  33.678  40.393  0.00  0.00            
ATOM   1583  C   LEU X 102      33.882  29.922  36.719  0.00  0.00            
ATOM   1584  O   LEU X 102      33.845  28.747  36.561  0.00  0.00            
ATOM   1585  N   LEU X 103      34.730  30.713  36.020  0.00  0.00            
ATOM   1586  H   LEU X 103      34.678  31.702  36.218  0.00  0.00            
ATOM   1587  CA  LEU X 103      35.782  30.194  35.102  0.00  0.00            
ATOM   1588  HA  LEU X 103      36.075  29.189  35.406  0.00  0.00            
ATOM   1589  CB  LEU X 103      35.193  30.150  33.731  0.00  0.00            
ATOM   1590  HB2 LEU X 103      34.371  29.437  33.668  0.00  0.00            
ATOM   1591  HB3 LEU X 103      34.751  31.122  33.514  0.00  0.00            
ATOM   1592  CG  LEU X 103      36.133  29.672  32.579  0.00  0.00            
ATOM   1593  HG  LEU X 103      36.673  28.889  32.920  0.00  0.00            
ATOM   1594  CD1 LEU X 103      35.196  29.119  31.467  0.00  0.00            
ATOM   1595 HD11 LEU X 103      35.735  28.963  30.544  0.00  0.00            
ATOM   1596 HD12 LEU X 103      34.699  28.189  31.703  0.00  0.00            
ATOM   1597 HD13 LEU X 103      34.508  29.832  31.276  0.00  0.00            
ATOM   1598  CD2 LEU X 103      36.993  30.774  31.992  0.00  0.00            
ATOM   1599 HD21 LEU X 103      37.461  30.473  31.054  0.00  0.00            
ATOM   1600 HD22 LEU X 103      36.415  31.692  31.887  0.00  0.00            
ATOM   1601 HD23 LEU X 103      37.729  30.988  32.649  0.00  0.00            
ATOM   1602  C   LEU X 103      36.906  31.205  35.263  0.00  0.00            
ATOM   1603  O   LEU X 103      36.684  32.370  34.964  0.00  0.00            
ATOM   1604  N   GLY X 104      38.105  30.686  35.613  0.00  0.00            
ATOM   1605  H   GLY X 104      38.277  29.621  35.766  0.00  0.00            
ATOM   1606  CA  GLY X 104      39.333  31.479  35.532  0.00  0.00            
ATOM   1607  HA2 GLY X 104      39.177  32.247  34.773  0.00  0.00            
ATOM   1608  HA3 GLY X 104      39.494  31.878  36.390  0.00  0.00            
ATOM   1609  C   GLY X 104      40.553  30.685  35.117  0.00  0.00            
ATOM   1610  O   GLY X 104      40.680  29.463  35.192  0.00  0.00            
ATOM   1611  N   HID X 105      41.420  31.526  34.588  0.00  0.00            
ATOM   1612  H   HID X 105      41.174  32.587  34.551  0.00  0.00            
ATOM   1613  CA  HID X 105      42.710  31.203  34.031  0.00  0.00            
ATOM   1614  HA  HID X 105      42.846  30.126  34.123  0.00  0.00            
ATOM   1615  CB  HID X 105      42.680  31.540  32.572  0.00  0.00            
ATOM   1616  HB2 HID X 105      41.980  30.863  32.083  0.00  0.00            
ATOM   1617  HB3 HID X 105      42.375  32.581  32.467  0.00  0.00            
ATOM   1618  CG  HID X 105      44.000  31.531  31.863  0.00  0.00            
ATOM   1619  ND1 HID X 105      44.817  30.431  31.669  0.00  0.00            
ATOM   1620  HD1 HID X 105      44.652  29.420  32.040  0.00  0.00            
ATOM   1621  CE1 HID X 105      45.998  30.886  31.106  0.00  0.00            
ATOM   1622  HE1 HID X 105      46.806  30.305  30.938  0.00  0.00            
ATOM   1623  NE2 HID X 105      45.933  32.229  30.989  0.00  0.00            
ATOM   1624  CD2 HID X 105      44.704  32.643  31.456  0.00  0.00            
ATOM   1625  HD2 HID X 105      44.217  33.615  31.538  0.00  0.00            
ATOM   1626  C   HID X 105      43.751  31.906  34.897  0.00  0.00            
ATOM   1627  O   HID X 105      43.570  33.080  35.295  0.00  0.00            
ATOM   1628  N   SER X 106      44.824  31.184  35.203  0.00  0.00            
ATOM   1629  H   SER X 106      44.844  30.144  34.879  0.00  0.00            
ATOM   1630  CA  SER X 106      46.027  31.673  35.991  0.00  0.00            
ATOM   1631  HA  SER X 106      46.542  30.806  36.404  0.00  0.00            
ATOM   1632  CB  SER X 106      46.871  32.610  35.097  0.00  0.00            
ATOM   1633  HB2 SER X 106      46.847  32.158  34.135  0.00  0.00            
ATOM   1634  HB3 SER X 106      46.425  33.605  35.020  0.00  0.00            
ATOM   1635  OG  SER X 106      48.250  32.599  35.480  0.00  0.00            
ATOM   1636  HG  SER X 106      47.235  33.513  31.552  0.00  0.00            
ATOM   1637  C   SER X 106      45.589  32.399  37.252  0.00  0.00            
ATOM   1638  O   SER X 106      44.964  31.842  38.172  0.00  0.00            
ATOM   1639  N   MET X 107      45.960  33.690  37.464  0.00  0.00            
ATOM   1640  H   MET X 107      46.650  34.222  36.809  0.00  0.00            
ATOM   1641  CA  MET X 107      45.666  34.554  38.693  0.00  0.00            
ATOM   1642  HA  MET X 107      46.137  34.167  39.498  0.00  0.00            
ATOM   1643  CB  MET X 107      46.322  35.908  38.342  0.00  0.00            
ATOM   1644  HB2 MET X 107      47.392  35.751  38.203  0.00  0.00            
ATOM   1645  HB3 MET X 107      45.853  36.174  37.394  0.00  0.00            
ATOM   1646  CG  MET X 107      46.014  37.019  39.311  0.00  0.00            
ATOM   1647  HG2 MET X 107      45.023  37.213  39.298  0.00  0.00            
ATOM   1648  HG3 MET X 107      46.367  36.727  40.300  0.00  0.00            
ATOM   1649  SD  MET X 107      46.837  38.528  38.703  0.00  0.00            
ATOM   1650  CE  MET X 107      45.424  39.458  38.231  0.00  0.00            
ATOM   1651  HE1 MET X 107      44.952  39.860  39.128  0.00  0.00            
ATOM   1652  HE2 MET X 107      45.631  40.296  37.706  0.00  0.00            
ATOM   1653  HE3 MET X 107      44.692  38.866  37.682  0.00  0.00            
ATOM   1654  C   MET X 107      44.179  34.819  38.828  0.00  0.00            
ATOM   1655  O   MET X 107      43.730  35.027  39.926  0.00  0.00            
ATOM   1656  N   GLY X 108      43.364  34.723  37.794  0.00  0.00            
ATOM   1657  H   GLY X 108      43.787  34.361  36.857  0.00  0.00            
ATOM   1658  CA  GLY X 108      41.850  34.735  37.935  0.00  0.00            
ATOM   1659  HA2 GLY X 108      41.557  35.499  38.655  0.00  0.00            
ATOM   1660  HA3 GLY X 108      41.407  35.003  36.976  0.00  0.00            
ATOM   1661  C   GLY X 108      41.379  33.332  38.316  0.00  0.00            
ATOM   1662  O   GLY X 108      40.340  33.067  38.931  0.00  0.00            
ATOM   1663  N   GLY X 109      42.217  32.412  37.991  0.00  0.00            
ATOM   1664  H   GLY X 109      43.058  32.614  37.328  0.00  0.00            
ATOM   1665  CA  GLY X 109      42.053  31.060  38.580  0.00  0.00            
ATOM   1666  HA2 GLY X 109      41.082  30.596  38.405  0.00  0.00            
ATOM   1667  HA3 GLY X 109      42.745  30.466  38.147  0.00  0.00            
ATOM   1668  C   GLY X 109      42.115  31.079  40.110  0.00  0.00            
ATOM   1669  O   GLY X 109      41.220  30.583  40.787  0.00  0.00            
ATOM   1670  N   ALA X 110      43.083  31.781  40.684  0.00  0.00            
ATOM   1671  H   ALA X 110      43.924  32.191  40.126  0.00  0.00            
ATOM   1672  CA  ALA X 110      43.175  32.158  42.061  0.00  0.00            
ATOM   1673  HA  ALA X 110      43.221  31.237  42.643  0.00  0.00            
ATOM   1674  CB  ALA X 110      44.514  32.865  42.326  0.00  0.00            
ATOM   1675  HB1 ALA X 110      45.293  32.177  42.653  0.00  0.00            
ATOM   1676  HB2 ALA X 110      44.903  33.340  41.425  0.00  0.00            
ATOM   1677  HB3 ALA X 110      44.412  33.588  43.136  0.00  0.00            
ATOM   1678  C   ALA X 110      41.989  32.862  42.694  0.00  0.00            
ATOM   1679  O   ALA X 110      41.513  32.503  43.750  0.00  0.00            
ATOM   1680  N   ILE X 111      41.592  33.886  41.889  0.00  0.00            
ATOM   1681  H   ILE X 111      42.194  34.142  41.017  0.00  0.00            
ATOM   1682  CA  ILE X 111      40.483  34.754  42.211  0.00  0.00            
ATOM   1683  HA  ILE X 111      40.604  35.087  43.242  0.00  0.00            
ATOM   1684  CB  ILE X 111      40.425  36.036  41.390  0.00  0.00            
ATOM   1685  HB  ILE X 111      40.321  35.778  40.419  0.00  0.00            
ATOM   1686  CG2 ILE X 111      39.244  36.941  41.793  0.00  0.00            
ATOM   1687 HG21 ILE X 111      39.105  36.945  42.874  0.00  0.00            
ATOM   1688 HG22 ILE X 111      39.135  38.003  41.574  0.00  0.00            
ATOM   1689 HG23 ILE X 111      38.328  36.470  41.437  0.00  0.00            
ATOM   1690  CG1 ILE X 111      41.706  36.912  41.624  0.00  0.00            
ATOM   1691 HG12 ILE X 111      41.652  37.332  42.629  0.00  0.00            
ATOM   1692 HG13 ILE X 111      42.456  36.238  41.572  0.00  0.00            
ATOM   1693  CD1 ILE X 111      42.062  37.889  40.506  0.00  0.00            
ATOM   1694 HD11 ILE X 111      42.951  38.480  40.728  0.00  0.00            
ATOM   1695 HD12 ILE X 111      42.143  37.414  39.528  0.00  0.00            
ATOM   1696 HD13 ILE X 111      41.335  38.699  40.556  0.00  0.00            
ATOM   1697  C   ILE X 111      39.134  33.917  42.199  0.00  0.00            
ATOM   1698  O   ILE X 111      38.289  34.107  43.110  0.00  0.00            
ATOM   1699  N   ALA X 112      39.019  32.916  41.373  0.00  0.00            
ATOM   1700  H   ALA X 112      39.733  32.750  40.566  0.00  0.00            
ATOM   1701  CA  ALA X 112      37.799  32.045  41.403  0.00  0.00            
ATOM   1702  HA  ALA X 112      36.969  32.750  41.451  0.00  0.00            
ATOM   1703  CB  ALA X 112      37.802  31.279  40.116  0.00  0.00            
ATOM   1704  HB1 ALA X 112      37.547  31.995  39.335  0.00  0.00            
ATOM   1705  HB2 ALA X 112      38.736  30.727  40.008  0.00  0.00            
ATOM   1706  HB3 ALA X 112      37.003  30.539  40.156  0.00  0.00            
ATOM   1707  C   ALA X 112      37.784  31.068  42.633  0.00  0.00            
ATOM   1708  O   ALA X 112      36.731  30.950  43.249  0.00  0.00            
ATOM   1709  N   ILE X 113      38.994  30.488  42.968  0.00  0.00            
ATOM   1710  H   ILE X 113      39.805  30.631  42.254  0.00  0.00            
ATOM   1711  CA  ILE X 113      39.134  29.547  44.137  0.00  0.00            
ATOM   1712  HA  ILE X 113      38.479  28.688  43.992  0.00  0.00            
ATOM   1713  CB  ILE X 113      40.537  28.945  44.274  0.00  0.00            
ATOM   1714  HB  ILE X 113      41.212  29.799  44.224  0.00  0.00            
ATOM   1715  CG2 ILE X 113      40.667  28.185  45.654  0.00  0.00            
ATOM   1716 HG21 ILE X 113      40.010  27.315  45.637  0.00  0.00            
ATOM   1717 HG22 ILE X 113      41.701  27.845  45.717  0.00  0.00            
ATOM   1718 HG23 ILE X 113      40.554  28.781  46.559  0.00  0.00            
ATOM   1719  CG1 ILE X 113      40.861  27.944  43.098  0.00  0.00            
ATOM   1720 HG12 ILE X 113      40.274  27.026  43.082  0.00  0.00            
ATOM   1721 HG13 ILE X 113      40.718  28.429  42.223  0.00  0.00            
ATOM   1722  CD1 ILE X 113      42.280  27.508  43.121  0.00  0.00            
ATOM   1723 HD11 ILE X 113      42.859  28.393  42.854  0.00  0.00            
ATOM   1724 HD12 ILE X 113      42.571  27.091  44.085  0.00  0.00            
ATOM   1725 HD13 ILE X 113      42.378  26.714  42.381  0.00  0.00            
ATOM   1726  C   ILE X 113      38.684  30.394  45.366  0.00  0.00            
ATOM   1727  O   ILE X 113      37.848  29.928  46.145  0.00  0.00            
ATOM   1728  N   LEU X 114      39.289  31.592  45.520  0.00  0.00            
ATOM   1729  H   LEU X 114      40.001  31.874  44.863  0.00  0.00            
ATOM   1730  CA  LEU X 114      39.053  32.408  46.772  0.00  0.00            
ATOM   1731  HA  LEU X 114      39.288  31.843  47.674  0.00  0.00            
ATOM   1732  CB  LEU X 114      39.949  33.662  46.766  0.00  0.00            
ATOM   1733  HB2 LEU X 114      39.853  34.095  45.770  0.00  0.00            
ATOM   1734  HB3 LEU X 114      39.700  34.404  47.525  0.00  0.00            
ATOM   1735  CG  LEU X 114      41.461  33.241  46.919  0.00  0.00            
ATOM   1736  HG  LEU X 114      41.640  32.377  46.280  0.00  0.00            
ATOM   1737  CD1 LEU X 114      42.369  34.371  46.439  0.00  0.00            
ATOM   1738 HD11 LEU X 114      42.120  35.368  46.801  0.00  0.00            
ATOM   1739 HD12 LEU X 114      43.306  34.236  46.596  0.00  0.00            
ATOM   1740 HD13 LEU X 114      42.303  34.420  45.433  0.00  0.00            
ATOM   1741  CD2 LEU X 114      41.711  32.896  48.400  0.00  0.00            
ATOM   1742 HD21 LEU X 114      41.368  33.717  49.030  0.00  0.00            
ATOM   1743 HD22 LEU X 114      41.300  31.936  48.712  0.00  0.00            
ATOM   1744 HD23 LEU X 114      42.789  32.915  48.562  0.00  0.00            
ATOM   1745  C   LEU X 114      37.570  32.886  46.822  0.00  0.00            
ATOM   1746  O   LEU X 114      37.098  33.082  47.929  0.00  0.00            
ATOM   1747  N   THR X 115      36.963  33.076  45.666  0.00  0.00            
ATOM   1748  H   THR X 115      37.661  33.085  44.829  0.00  0.00            
ATOM   1749  CA  THR X 115      35.593  33.615  45.501  0.00  0.00            
ATOM   1750  HA  THR X 115      35.435  34.461  46.169  0.00  0.00            
ATOM   1751  CB  THR X 115      35.374  34.069  44.026  0.00  0.00            
ATOM   1752  HB  THR X 115      35.520  33.330  43.352  0.00  0.00            
ATOM   1753  CG2 THR X 115      33.903  34.529  43.724  0.00  0.00            
ATOM   1754 HG21 THR X 115      33.652  34.789  42.696  0.00  0.00            
ATOM   1755 HG22 THR X 115      33.135  33.854  44.103  0.00  0.00            
ATOM   1756 HG23 THR X 115      33.789  35.429  44.327  0.00  0.00            
ATOM   1757  OG1 THR X 115      36.151  35.270  43.762  0.00  0.00            
ATOM   1758  HG1 THR X 115      37.174  34.975  43.528  0.00  0.00            
ATOM   1759  C   THR X 115      34.614  32.501  46.066  0.00  0.00            
ATOM   1760  O   THR X 115      33.710  32.808  46.840  0.00  0.00            
ATOM   1761  N   ALA X 116      34.961  31.283  45.630  0.00  0.00            
ATOM   1762  H   ALA X 116      35.669  31.164  44.810  0.00  0.00            
ATOM   1763  CA  ALA X 116      34.227  30.080  46.044  0.00  0.00            
ATOM   1764  HA  ALA X 116      33.176  30.162  45.767  0.00  0.00            
ATOM   1765  CB  ALA X 116      34.706  28.916  45.140  0.00  0.00            
ATOM   1766  HB1 ALA X 116      34.615  29.154  44.163  0.00  0.00            
ATOM   1767  HB2 ALA X 116      35.764  28.672  45.229  0.00  0.00            
ATOM   1768  HB3 ALA X 116      34.088  28.026  45.258  0.00  0.00            
ATOM   1769  C   ALA X 116      34.433  29.780  47.593  0.00  0.00            
ATOM   1770  O   ALA X 116      33.546  29.287  48.247  0.00  0.00            
ATOM   1771  N   ALA X 117      35.622  29.998  48.172  0.00  0.00            
ATOM   1772  H   ALA X 117      36.446  30.110  47.599  0.00  0.00            
ATOM   1773  CA  ALA X 117      35.817  29.881  49.634  0.00  0.00            
ATOM   1774  HA  ALA X 117      35.274  29.064  49.875  0.00  0.00            
ATOM   1775  CB  ALA X 117      37.253  29.478  49.942  0.00  0.00            
ATOM   1776  HB1 ALA X 117      37.589  28.601  49.388  0.00  0.00            
ATOM   1777  HB2 ALA X 117      37.941  30.251  49.600  0.00  0.00            
ATOM   1778  HB3 ALA X 117      37.414  29.366  51.014  0.00  0.00            
ATOM   1779  C   ALA X 117      35.152  30.994  50.469  0.00  0.00            
ATOM   1780  O   ALA X 117      34.823  30.782  51.631  0.00  0.00            
ATOM   1781  N   GLU X 118      34.910  32.171  49.869  0.00  0.00            
ATOM   1782  H   GLU X 118      35.293  32.215  48.849  0.00  0.00            
ATOM   1783  CA  GLU X 118      34.177  33.217  50.602  0.00  0.00            
ATOM   1784  HA  GLU X 118      34.682  33.321  51.563  0.00  0.00            
ATOM   1785  CB  GLU X 118      34.450  34.514  49.827  0.00  0.00            
ATOM   1786  HB2 GLU X 118      34.594  34.325  48.846  0.00  0.00            
ATOM   1787  HB3 GLU X 118      33.605  35.043  49.989  0.00  0.00            
ATOM   1788  CG  GLU X 118      35.545  35.414  50.435  0.00  0.00            
ATOM   1789  HG2 GLU X 118      36.418  34.935  50.602  0.00  0.00            
ATOM   1790  HG3 GLU X 118      35.865  36.026  49.698  0.00  0.00            
ATOM   1791  CD  GLU X 118      35.174  36.256  51.668  0.00  0.00            
ATOM   1792  OE1 GLU X 118      34.157  36.939  51.710  0.00  0.00            
ATOM   1793  OE2 GLU X 118      36.058  36.308  52.511  0.00  0.00            
ATOM   1794  C   GLU X 118      32.642  32.849  50.617  0.00  0.00            
ATOM   1795  O   GLU X 118      31.922  33.353  51.493  0.00  0.00            
ATOM   1796  N   ARG X 119      32.157  32.072  49.602  0.00  0.00            
ATOM   1797  H   ARG X 119      32.761  31.588  48.834  0.00  0.00            
ATOM   1798  CA  ARG X 119      30.681  31.785  49.523  0.00  0.00            
ATOM   1799  HA  ARG X 119      30.164  32.203  50.387  0.00  0.00            
ATOM   1800  CB  ARG X 119      30.117  32.534  48.347  0.00  0.00            
ATOM   1801  HB2 ARG X 119      30.733  32.223  47.503  0.00  0.00            
ATOM   1802  HB3 ARG X 119      29.113  32.116  48.274  0.00  0.00            
ATOM   1803  CG  ARG X 119      30.202  34.036  48.476  0.00  0.00            
ATOM   1804  HG2 ARG X 119      31.246  34.348  48.486  0.00  0.00            
ATOM   1805  HG3 ARG X 119      29.842  34.463  47.540  0.00  0.00            
ATOM   1806  CD  ARG X 119      29.458  34.528  49.705  0.00  0.00            
ATOM   1807  HD2 ARG X 119      28.404  34.288  49.562  0.00  0.00            
ATOM   1808  HD3 ARG X 119      29.701  34.109  50.590  0.00  0.00            
ATOM   1809  NE  ARG X 119      29.582  36.015  49.835  0.00  0.00            
ATOM   1810  HE  ARG X 119      29.083  36.694  49.145  0.00  0.00            
ATOM   1811  CZ  ARG X 119      30.544  36.660  50.497  0.00  0.00            
ATOM   1812  NH1 ARG X 119      31.358  36.062  51.343  0.00  0.00            
ATOM   1813 HH11 ARG X 119      31.140  35.005  51.499  0.00  0.00            
ATOM   1814 HH12 ARG X 119      32.106  36.525  51.987  0.00  0.00            
ATOM   1815  NH2 ARG X 119      30.680  37.995  50.256  0.00  0.00            
ATOM   1816 HH21 ARG X 119      29.981  38.668  49.759  0.00  0.00            
ATOM   1817 HH22 ARG X 119      31.252  38.614  50.946  0.00  0.00            
ATOM   1818  C   ARG X 119      30.396  30.335  49.537  0.00  0.00            
ATOM   1819  O   ARG X 119      30.045  29.829  48.465  0.00  0.00            
ATOM   1820  N   PRO X 120      30.568  29.595  50.669  0.00  0.00            
ATOM   1821  CD  PRO X 120      31.268  29.885  51.871  0.00  0.00            
ATOM   1822  HD2 PRO X 120      30.614  30.255  52.661  0.00  0.00            
ATOM   1823  HD3 PRO X 120      31.938  30.626  51.719  0.00  0.00            
ATOM   1824  CG  PRO X 120      31.885  28.557  52.318  0.00  0.00            
ATOM   1825  HG2 PRO X 120      32.109  28.451  53.369  0.00  0.00            
ATOM   1826  HG3 PRO X 120      32.747  28.308  51.717  0.00  0.00            
ATOM   1827  CB  PRO X 120      30.699  27.682  51.985  0.00  0.00            
ATOM   1828  HB2 PRO X 120      29.960  27.956  52.617  0.00  0.00            
ATOM   1829  HB3 PRO X 120      30.834  26.602  52.045  0.00  0.00            
ATOM   1830  CA  PRO X 120      30.339  28.129  50.568  0.00  0.00            
ATOM   1831  HA  PRO X 120      30.977  27.561  49.891  0.00  0.00            
ATOM   1832  C   PRO X 120      28.909  27.834  50.220  0.00  0.00            
ATOM   1833  O   PRO X 120      27.932  28.400  50.836  0.00  0.00            
ATOM   1834  N   GLY X 121      28.681  26.911  49.273  0.00  0.00            
ATOM   1835  H   GLY X 121      29.485  26.509  48.813  0.00  0.00            
ATOM   1836  CA  GLY X 121      27.260  26.404  49.042  0.00  0.00            
ATOM   1837  HA2 GLY X 121      27.331  25.500  48.436  0.00  0.00            
ATOM   1838  HA3 GLY X 121      26.861  26.248  50.045  0.00  0.00            
ATOM   1839  C   GLY X 121      26.321  27.455  48.333  0.00  0.00            
ATOM   1840  O   GLY X 121      25.268  27.835  48.849  0.00  0.00            
ATOM   1841  N   HID X 122      26.802  28.001  47.259  0.00  0.00            
ATOM   1842  H   HID X 122      27.704  27.497  46.912  0.00  0.00            
ATOM   1843  CA  HID X 122      26.142  29.071  46.575  0.00  0.00            
ATOM   1844  HA  HID X 122      25.074  28.891  46.692  0.00  0.00            
ATOM   1845  CB  HID X 122      26.383  30.438  47.121  0.00  0.00            
ATOM   1846  HB2 HID X 122      27.431  30.676  47.231  0.00  0.00            
ATOM   1847  HB3 HID X 122      25.997  31.093  46.354  0.00  0.00            
ATOM   1848  CG  HID X 122      25.707  30.938  48.365  0.00  0.00            
ATOM   1849  ND1 HID X 122      24.431  31.360  48.497  0.00  0.00            
ATOM   1850  HD1 HID X 122      23.676  31.550  47.750  0.00  0.00            
ATOM   1851  CE1 HID X 122      24.145  31.594  49.762  0.00  0.00            
ATOM   1852  HE1 HID X 122      23.194  31.845  50.208  0.00  0.00            
ATOM   1853  NE2 HID X 122      25.255  31.409  50.484  0.00  0.00            
ATOM   1854  CD2 HID X 122      26.278  30.960  49.614  0.00  0.00            
ATOM   1855  HD2 HID X 122      27.240  30.549  49.881  0.00  0.00            
ATOM   1856  C   HID X 122      26.446  29.024  45.067  0.00  0.00            
ATOM   1857  O   HID X 122      25.524  29.004  44.294  0.00  0.00            
ATOM   1858  N   PHE X 123      27.722  28.787  44.681  0.00  0.00            
ATOM   1859  H   PHE X 123      28.402  28.407  45.443  0.00  0.00            
ATOM   1860  CA  PHE X 123      28.167  28.613  43.288  0.00  0.00            
ATOM   1861  HA  PHE X 123      27.640  29.321  42.648  0.00  0.00            
ATOM   1862  CB  PHE X 123      29.707  28.948  43.271  0.00  0.00            
ATOM   1863  HB2 PHE X 123      30.129  28.396  44.004  0.00  0.00            
ATOM   1864  HB3 PHE X 123      29.958  28.522  42.299  0.00  0.00            
ATOM   1865  CG  PHE X 123      30.019  30.399  43.336  0.00  0.00            
ATOM   1866  CD1 PHE X 123      29.942  31.131  42.161  0.00  0.00            
ATOM   1867  HD1 PHE X 123      29.601  30.701  41.219  0.00  0.00            
ATOM   1868  CE1 PHE X 123      30.226  32.487  42.199  0.00  0.00            
ATOM   1869  HE1 PHE X 123      30.125  33.024  41.255  0.00  0.00            
ATOM   1870  CZ  PHE X 123      30.609  33.086  43.396  0.00  0.00            
ATOM   1871  HZ  PHE X 123      30.820  34.155  43.383  0.00  0.00            
ATOM   1872  CE2 PHE X 123      30.837  32.286  44.555  0.00  0.00            
ATOM   1873  HE2 PHE X 123      31.150  32.743  45.400  0.00  0.00            
ATOM   1874  CD2 PHE X 123      30.562  30.934  44.499  0.00  0.00            
ATOM   1875  HD2 PHE X 123      30.585  30.449  45.476  0.00  0.00            
ATOM   1876  C   PHE X 123      28.012  27.116  42.829  0.00  0.00            
ATOM   1877  O   PHE X 123      28.311  26.090  43.448  0.00  0.00            
ATOM   1878  N   ALA X 124      27.514  27.031  41.597  0.00  0.00            
ATOM   1879  H   ALA X 124      27.120  27.971  41.211  0.00  0.00            
ATOM   1880  CA  ALA X 124      27.250  25.760  40.832  0.00  0.00            
ATOM   1881  HA  ALA X 124      26.753  25.108  41.550  0.00  0.00            
ATOM   1882  CB  ALA X 124      26.412  26.129  39.630  0.00  0.00            
ATOM   1883  HB1 ALA X 124      25.735  26.970  39.780  0.00  0.00            
ATOM   1884  HB2 ALA X 124      27.096  26.418  38.832  0.00  0.00            
ATOM   1885  HB3 ALA X 124      26.014  25.268  39.283  0.00  0.00            
ATOM   1886  C   ALA X 124      28.566  25.055  40.461  0.00  0.00            
ATOM   1887  O   ALA X 124      28.656  23.786  40.436  0.00  0.00            
ATOM   1888  N   GLY X 125      29.657  25.784  40.263  0.00  0.00            
ATOM   1889  H   GLY X 125      29.615  26.868  40.154  0.00  0.00            
ATOM   1890  CA  GLY X 125      30.807  25.053  39.734  0.00  0.00            
ATOM   1891  HA2 GLY X 125      31.222  24.316  40.421  0.00  0.00            
ATOM   1892  HA3 GLY X 125      30.551  24.500  38.830  0.00  0.00            
ATOM   1893  C   GLY X 125      31.857  26.033  39.244  0.00  0.00            
ATOM   1894  O   GLY X 125      31.603  27.243  39.214  0.00  0.00            
ATOM   1895  N   MET X 126      33.022  25.447  39.047  0.00  0.00            
ATOM   1896  H   MET X 126      33.036  24.385  39.288  0.00  0.00            
ATOM   1897  CA  MET X 126      34.195  26.171  38.681  0.00  0.00            
ATOM   1898  HA  MET X 126      33.881  27.111  38.227  0.00  0.00            
ATOM   1899  CB  MET X 126      34.997  26.493  39.939  0.00  0.00            
ATOM   1900  HB2 MET X 126      34.389  27.185  40.521  0.00  0.00            
ATOM   1901  HB3 MET X 126      35.152  25.547  40.457  0.00  0.00            
ATOM   1902  CG  MET X 126      36.338  27.173  39.713  0.00  0.00            
ATOM   1903  HG2 MET X 126      36.933  26.479  39.120  0.00  0.00            
ATOM   1904  HG3 MET X 126      36.118  28.110  39.201  0.00  0.00            
ATOM   1905  SD  MET X 126      37.442  27.407  41.118  0.00  0.00            
ATOM   1906  CE  MET X 126      37.631  25.641  41.650  0.00  0.00            
ATOM   1907  HE1 MET X 126      37.671  24.927  40.827  0.00  0.00            
ATOM   1908  HE2 MET X 126      38.530  25.492  42.084  0.00  0.00            
ATOM   1909  HE3 MET X 126      36.795  25.404  42.309  0.00  0.00            
ATOM   1910  C   MET X 126      35.008  25.445  37.663  0.00  0.00            
ATOM   1911  O   MET X 126      35.384  24.289  37.728  0.00  0.00            
ATOM   1912  N   VAL X 127      35.328  26.242  36.627  0.00  0.00            
ATOM   1913  H   VAL X 127      34.937  27.249  36.481  0.00  0.00            
ATOM   1914  CA  VAL X 127      36.311  25.784  35.679  0.00  0.00            
ATOM   1915  HA  VAL X 127      36.425  24.702  35.752  0.00  0.00            
ATOM   1916  CB  VAL X 127      35.886  26.070  34.230  0.00  0.00            
ATOM   1917  HB  VAL X 127      35.738  27.146  34.133  0.00  0.00            
ATOM   1918  CG1 VAL X 127      36.864  25.626  33.163  0.00  0.00            
ATOM   1919 HG11 VAL X 127      37.848  25.959  33.492  0.00  0.00            
ATOM   1920 HG12 VAL X 127      36.865  24.536  33.149  0.00  0.00            
ATOM   1921 HG13 VAL X 127      36.599  25.941  32.154  0.00  0.00            
ATOM   1922  CG2 VAL X 127      34.415  25.475  33.952  0.00  0.00            
ATOM   1923 HG21 VAL X 127      33.724  25.918  34.670  0.00  0.00            
ATOM   1924 HG22 VAL X 127      34.125  25.659  33.003  0.00  0.00            
ATOM   1925 HG23 VAL X 127      34.310  24.420  34.205  0.00  0.00            
ATOM   1926  C   VAL X 127      37.599  26.538  36.005  0.00  0.00            
ATOM   1927  O   VAL X 127      37.675  27.769  36.013  0.00  0.00            
ATOM   1928  N   LEU X 128      38.631  25.726  36.130  0.00  0.00            
ATOM   1929  H   LEU X 128      38.451  24.657  36.245  0.00  0.00            
ATOM   1930  CA  LEU X 128      39.984  26.187  36.198  0.00  0.00            
ATOM   1931  HA  LEU X 128      39.977  27.248  36.445  0.00  0.00            
ATOM   1932  CB  LEU X 128      40.688  25.517  37.375  0.00  0.00            
ATOM   1933  HB2 LEU X 128      40.639  24.428  37.349  0.00  0.00            
ATOM   1934  HB3 LEU X 128      41.749  25.752  37.291  0.00  0.00            
ATOM   1935  CG  LEU X 128      40.196  26.039  38.794  0.00  0.00            
ATOM   1936  HG  LEU X 128      39.131  25.892  38.976  0.00  0.00            
ATOM   1937  CD1 LEU X 128      40.733  25.112  39.912  0.00  0.00            
ATOM   1938 HD11 LEU X 128      41.819  25.028  39.902  0.00  0.00            
ATOM   1939 HD12 LEU X 128      40.378  25.459  40.882  0.00  0.00            
ATOM   1940 HD13 LEU X 128      40.369  24.185  39.744  0.00  0.00            
ATOM   1941  CD2 LEU X 128      40.681  27.484  39.117  0.00  0.00            
ATOM   1942 HD21 LEU X 128      40.083  28.087  38.434  0.00  0.00            
ATOM   1943 HD22 LEU X 128      40.349  27.657  40.141  0.00  0.00            
ATOM   1944 HD23 LEU X 128      41.742  27.730  39.077  0.00  0.00            
ATOM   1945  C   LEU X 128      40.850  25.774  34.984  0.00  0.00            
ATOM   1946  O   LEU X 128      41.330  24.660  34.777  0.00  0.00            
ATOM   1947  N   ILE X 129      41.073  26.698  34.047  0.00  0.00            
ATOM   1948  H   ILE X 129      40.743  27.711  34.278  0.00  0.00            
ATOM   1949  CA  ILE X 129      42.201  26.617  33.006  0.00  0.00            
ATOM   1950  HA  ILE X 129      42.347  25.562  32.777  0.00  0.00            
ATOM   1951  CB  ILE X 129      41.860  27.325  31.699  0.00  0.00            
ATOM   1952  HB  ILE X 129      42.093  28.302  31.805  0.00  0.00            
ATOM   1953  CG2 ILE X 129      42.661  26.636  30.502  0.00  0.00            
ATOM   1954 HG21 ILE X 129      42.331  25.614  30.317  0.00  0.00            
ATOM   1955 HG22 ILE X 129      42.654  27.165  29.549  0.00  0.00            
ATOM   1956 HG23 ILE X 129      43.697  26.564  30.836  0.00  0.00            
ATOM   1957  CG1 ILE X 129      40.328  27.281  31.395  0.00  0.00            
ATOM   1958 HG12 ILE X 129      39.903  26.435  31.552  0.00  0.00            
ATOM   1959 HG13 ILE X 129      39.889  27.888  32.073  0.00  0.00            
ATOM   1960  CD1 ILE X 129      40.033  27.745  30.020  0.00  0.00            
ATOM   1961 HD11 ILE X 129      40.295  26.973  29.296  0.00  0.00            
ATOM   1962 HD12 ILE X 129      38.961  27.934  29.978  0.00  0.00            
ATOM   1963 HD13 ILE X 129      40.609  28.666  29.925  0.00  0.00            
ATOM   1964  C   ILE X 129      43.559  27.050  33.530  0.00  0.00            
ATOM   1965  O   ILE X 129      43.780  28.265  33.458  0.00  0.00            
ATOM   1966  N   SER X 130      44.468  26.171  33.826  0.00  0.00            
ATOM   1967  H   SER X 130      44.178  25.146  33.598  0.00  0.00            
ATOM   1968  CA  SER X 130      45.859  26.476  34.145  0.00  0.00            
ATOM   1969  HA  SER X 130      46.344  25.539  34.419  0.00  0.00            
ATOM   1970  CB  SER X 130      46.576  26.861  32.942  0.00  0.00            
ATOM   1971  HB2 SER X 130      46.250  27.779  32.452  0.00  0.00            
ATOM   1972  HB3 SER X 130      47.640  26.983  33.144  0.00  0.00            
ATOM   1973  OG  SER X 130      46.570  25.786  32.005  0.00  0.00            
ATOM   1974  HG  SER X 130      47.509  25.234  31.962  0.00  0.00            
ATOM   1975  C   SER X 130      46.067  27.485  35.313  0.00  0.00            
ATOM   1976  O   SER X 130      46.514  28.542  35.039  0.00  0.00            
ATOM   1977  N   PRO X 131      45.744  27.162  36.531  0.00  0.00            
ATOM   1978  CD  PRO X 131      44.980  25.939  36.918  0.00  0.00            
ATOM   1979  HD2 PRO X 131      45.526  25.021  36.702  0.00  0.00            
ATOM   1980  HD3 PRO X 131      44.032  25.890  36.382  0.00  0.00            
ATOM   1981  CG  PRO X 131      44.691  26.215  38.430  0.00  0.00            
ATOM   1982  HG2 PRO X 131      45.540  26.007  39.080  0.00  0.00            
ATOM   1983  HG3 PRO X 131      43.785  25.691  38.734  0.00  0.00            
ATOM   1984  CB  PRO X 131      44.512  27.717  38.369  0.00  0.00            
ATOM   1985  HB2 PRO X 131      44.565  28.025  39.414  0.00  0.00            
ATOM   1986  HB3 PRO X 131      43.617  28.017  37.824  0.00  0.00            
ATOM   1987  CA  PRO X 131      45.735  28.214  37.579  0.00  0.00            
ATOM   1988  HA  PRO X 131      45.426  29.181  37.182  0.00  0.00            
ATOM   1989  C   PRO X 131      47.015  28.506  38.412  0.00  0.00            
ATOM   1990  O   PRO X 131      48.010  27.766  38.338  0.00  0.00            
ATOM   1991  N   LEU X 132      46.976  29.653  39.069  0.00  0.00            
ATOM   1992  H   LEU X 132      45.990  30.117  39.033  0.00  0.00            
ATOM   1993  CA  LEU X 132      48.043  30.099  39.985  0.00  0.00            
ATOM   1994  HA  LEU X 132      49.010  29.801  39.579  0.00  0.00            
ATOM   1995  CB  LEU X 132      47.955  31.649  39.985  0.00  0.00            
ATOM   1996  HB2 LEU X 132      48.003  31.948  38.938  0.00  0.00            
ATOM   1997  HB3 LEU X 132      46.982  31.909  40.400  0.00  0.00            
ATOM   1998  CG  LEU X 132      48.998  32.481  40.690  0.00  0.00            
ATOM   1999  HG  LEU X 132      49.053  32.018  41.675  0.00  0.00            
ATOM   2000  CD1 LEU X 132      50.264  32.327  39.848  0.00  0.00            
ATOM   2001 HD11 LEU X 132      50.700  31.348  40.050  0.00  0.00            
ATOM   2002 HD12 LEU X 132      49.944  32.425  38.811  0.00  0.00            
ATOM   2003 HD13 LEU X 132      50.973  33.032  39.989  0.00  0.00            
ATOM   2004  CD2 LEU X 132      48.751  33.937  41.037  0.00  0.00            
ATOM   2005 HD21 LEU X 132      48.571  34.630  40.215  0.00  0.00            
ATOM   2006 HD22 LEU X 132      47.820  33.943  41.603  0.00  0.00            
ATOM   2007 HD23 LEU X 132      49.608  34.358  41.562  0.00  0.00            
ATOM   2008  C   LEU X 132      47.679  29.432  41.336  0.00  0.00            
ATOM   2009  O   LEU X 132      46.914  29.972  42.086  0.00  0.00            
ATOM   2010  N   VAL X 133      48.301  28.302  41.607  0.00  0.00            
ATOM   2011  H   VAL X 133      49.069  27.870  40.966  0.00  0.00            
ATOM   2012  CA  VAL X 133      47.983  27.553  42.812  0.00  0.00            
ATOM   2013  HA  VAL X 133      47.294  28.134  43.425  0.00  0.00            
ATOM   2014  CB  VAL X 133      47.115  26.339  42.344  0.00  0.00            
ATOM   2015  HB  VAL X 133      46.856  25.703  43.190  0.00  0.00            
ATOM   2016  CG1 VAL X 133      45.754  26.887  41.878  0.00  0.00            
ATOM   2017 HG11 VAL X 133      45.410  27.447  42.747  0.00  0.00            
ATOM   2018 HG12 VAL X 133      45.846  27.452  40.950  0.00  0.00            
ATOM   2019 HG13 VAL X 133      45.070  26.081  41.611  0.00  0.00            
ATOM   2020  CG2 VAL X 133      47.555  25.342  41.296  0.00  0.00            
ATOM   2021 HG21 VAL X 133      48.606  25.138  41.501  0.00  0.00            
ATOM   2022 HG22 VAL X 133      47.045  24.473  41.230  0.00  0.00            
ATOM   2023 HG23 VAL X 133      47.513  25.843  40.329  0.00  0.00            
ATOM   2024  C   VAL X 133      49.220  27.150  43.667  0.00  0.00            
ATOM   2025  O   VAL X 133      49.028  26.930  44.866  0.00  0.00            
ATOM   2026  N   LEU X 134      50.318  26.837  42.978  0.00  0.00            
ATOM   2027  H   LEU X 134      50.438  27.191  42.039  0.00  0.00            
ATOM   2028  CA  LEU X 134      51.620  26.607  43.673  0.00  0.00            
ATOM   2029  HA  LEU X 134      51.584  26.922  44.632  0.00  0.00            
ATOM   2030  CB  LEU X 134      51.844  25.110  43.606  0.00  0.00            
ATOM   2031  HB2 LEU X 134      50.997  24.636  43.886  0.00  0.00            
ATOM   2032  HB3 LEU X 134      51.911  24.874  42.543  0.00  0.00            
ATOM   2033  CG  LEU X 134      52.938  24.520  44.562  0.00  0.00            
ATOM   2034  HG  LEU X 134      53.849  24.990  44.190  0.00  0.00            
ATOM   2035  CD1 LEU X 134      52.702  24.747  46.088  0.00  0.00            
ATOM   2036 HD11 LEU X 134      53.561  24.484  46.705  0.00  0.00            
ATOM   2037 HD12 LEU X 134      52.710  25.809  46.335  0.00  0.00            
ATOM   2038 HD13 LEU X 134      51.825  24.323  46.353  0.00  0.00            
ATOM   2039  CD2 LEU X 134      53.000  23.001  44.320  0.00  0.00            
ATOM   2040 HD21 LEU X 134      53.280  22.780  43.290  0.00  0.00            
ATOM   2041 HD22 LEU X 134      53.899  22.610  44.794  0.00  0.00            
ATOM   2042 HD23 LEU X 134      52.071  22.491  44.576  0.00  0.00            
ATOM   2043  C   LEU X 134      52.629  27.473  42.914  0.00  0.00            
ATOM   2044  O   LEU X 134      52.395  27.978  41.780  0.00  0.00            
ATOM   2045  N   ALA X 135      53.686  27.867  43.651  0.00  0.00            
ATOM   2046  H   ALA X 135      53.690  27.599  44.708  0.00  0.00            
ATOM   2047  CA  ALA X 135      54.797  28.741  43.202  0.00  0.00            
ATOM   2048  HA  ALA X 135      54.670  28.904  42.214  0.00  0.00            
ATOM   2049  CB  ALA X 135      54.659  30.070  43.997  0.00  0.00            
ATOM   2050  HB1 ALA X 135      54.590  29.905  45.072  0.00  0.00            
ATOM   2051  HB2 ALA X 135      55.349  30.815  43.601  0.00  0.00            
ATOM   2052  HB3 ALA X 135      53.701  30.522  43.739  0.00  0.00            
ATOM   2053  C   ALA X 135      56.155  28.037  43.355  0.00  0.00            
ATOM   2054  O   ALA X 135      56.247  26.986  43.955  0.00  0.00            
ATOM   2055  N   ASN X 136      57.180  28.635  42.732  0.00  0.00            
ATOM   2056  H   ASN X 136      57.037  29.491  42.072  0.00  0.00            
ATOM   2057  CA  ASN X 136      58.496  28.003  42.775  0.00  0.00            
ATOM   2058  HA  ASN X 136      58.463  26.980  42.401  0.00  0.00            
ATOM   2059  CB  ASN X 136      59.407  28.873  41.883  0.00  0.00            
ATOM   2060  HB2 ASN X 136      59.019  28.742  40.873  0.00  0.00            
ATOM   2061  HB3 ASN X 136      59.371  29.915  42.199  0.00  0.00            
ATOM   2062  CG  ASN X 136      60.800  28.302  42.007  0.00  0.00            
ATOM   2063  OD1 ASN X 136      61.503  28.630  42.921  0.00  0.00            
ATOM   2064  ND2 ASN X 136      61.217  27.319  41.281  0.00  0.00            
ATOM   2065 HD21 ASN X 136      62.116  26.860  41.691  0.00  0.00            
ATOM   2066 HD22 ASN X 136      60.623  26.834  40.507  0.00  0.00            
ATOM   2067  C   ASN X 136      58.997  27.997  44.263  0.00  0.00            
ATOM   2068  O   ASN X 136      59.008  29.026  44.952  0.00  0.00            
ATOM   2069  N   PRO X 137      59.461  26.842  44.779  0.00  0.00            
ATOM   2070  CD  PRO X 137      59.685  25.595  44.007  0.00  0.00            
ATOM   2071  HD2 PRO X 137      60.240  25.845  43.265  0.00  0.00            
ATOM   2072  HD3 PRO X 137      58.764  25.271  43.747  0.00  0.00            
ATOM   2073  CG  PRO X 137      60.302  24.524  44.941  0.00  0.00            
ATOM   2074  HG2 PRO X 137      61.387  24.454  44.864  0.00  0.00            
ATOM   2075  HG3 PRO X 137      59.777  23.572  44.863  0.00  0.00            
ATOM   2076  CB  PRO X 137      59.998  25.139  46.336  0.00  0.00            
ATOM   2077  HB2 PRO X 137      60.794  24.854  47.023  0.00  0.00            
ATOM   2078  HB3 PRO X 137      59.070  24.717  46.721  0.00  0.00            
ATOM   2079  CA  PRO X 137      59.858  26.661  46.199  0.00  0.00            
ATOM   2080  HA  PRO X 137      59.181  27.099  46.934  0.00  0.00            
ATOM   2081  C   PRO X 137      61.248  27.343  46.525  0.00  0.00            
ATOM   2082  O   PRO X 137      61.348  27.949  47.615  0.00  0.00            
ATOM   2083  N   GLU X 138      62.247  27.320  45.620  0.00  0.00            
ATOM   2084  H   GLU X 138      62.022  27.167  44.564  0.00  0.00            
ATOM   2085  CA  GLU X 138      63.527  27.995  45.929  0.00  0.00            
ATOM   2086  HA  GLU X 138      63.882  27.614  46.887  0.00  0.00            
ATOM   2087  CB  GLU X 138      64.607  27.672  44.851  0.00  0.00            
ATOM   2088  HB2 GLU X 138      64.268  28.061  43.983  0.00  0.00            
ATOM   2089  HB3 GLU X 138      65.554  28.158  45.086  0.00  0.00            
ATOM   2090  CG  GLU X 138      65.037  26.225  44.687  0.00  0.00            
ATOM   2091  HG2 GLU X 138      65.980  26.369  44.159  0.00  0.00            
ATOM   2092  HG3 GLU X 138      65.077  25.809  45.694  0.00  0.00            
ATOM   2093  CD  GLU X 138      64.202  25.396  43.761  0.00  0.00            
ATOM   2094  OE1 GLU X 138      64.552  24.186  43.650  0.00  0.00            
ATOM   2095  OE2 GLU X 138      63.340  25.936  43.102  0.00  0.00            
ATOM   2096  C   GLU X 138      63.281  29.521  46.055  0.00  0.00            
ATOM   2097  O   GLU X 138      63.869  30.254  46.833  0.00  0.00            
ATOM   2098  N   SER X 139      62.412  30.136  45.186  0.00  0.00            
ATOM   2099  H   SER X 139      61.800  29.552  44.498  0.00  0.00            
ATOM   2100  CA  SER X 139      62.169  31.548  45.288  0.00  0.00            
ATOM   2101  HA  SER X 139      62.964  32.081  45.358  0.00  0.00            
ATOM   2102  CB  SER X 139      61.477  31.931  43.976  0.00  0.00            
ATOM   2103  HB2 SER X 139      60.761  31.268  43.715  0.00  0.00            
ATOM   2104  HB3 SER X 139      61.034  32.922  44.068  0.00  0.00            
ATOM   2105  OG  SER X 139      62.384  31.968  42.859  0.00  0.00            
ATOM   2106  HG  SER X 139      61.784  31.881  41.953  0.00  0.00            
ATOM   2107  C   SER X 139      61.295  31.951  46.530  0.00  0.00            
ATOM   2108  O   SER X 139      61.300  33.098  47.071  0.00  0.00            
ATOM   2109  N   ALA X 140      60.506  30.936  46.984  0.00  0.00            
ATOM   2110  H   ALA X 140      60.702  30.024  46.596  0.00  0.00            
ATOM   2111  CA  ALA X 140      59.721  31.046  48.185  0.00  0.00            
ATOM   2112  HA  ALA X 140      59.432  32.097  48.222  0.00  0.00            
ATOM   2113  CB  ALA X 140      58.474  30.179  48.016  0.00  0.00            
ATOM   2114  HB1 ALA X 140      57.758  30.422  48.801  0.00  0.00            
ATOM   2115  HB2 ALA X 140      57.988  30.384  47.062  0.00  0.00            
ATOM   2116  HB3 ALA X 140      58.691  29.113  47.955  0.00  0.00            
ATOM   2117  C   ALA X 140      60.465  30.661  49.517  0.00  0.00            
ATOM   2118  O   ALA X 140      59.915  30.730  50.575  0.00  0.00            
ATOM   2119  N   THR X 141      61.757  30.409  49.414  0.00  0.00            
ATOM   2120  H   THR X 141      62.295  30.457  48.560  0.00  0.00            
ATOM   2121  CA  THR X 141      62.641  30.362  50.619  0.00  0.00            
ATOM   2122  HA  THR X 141      62.359  29.470  51.179  0.00  0.00            
ATOM   2123  CB  THR X 141      64.186  30.243  50.350  0.00  0.00            
ATOM   2124  HB  THR X 141      64.632  30.283  51.344  0.00  0.00            
ATOM   2125  CG2 THR X 141      64.636  28.910  49.722  0.00  0.00            
ATOM   2126 HG21 THR X 141      64.168  28.812  48.743  0.00  0.00            
ATOM   2127 HG22 THR X 141      65.724  28.984  49.750  0.00  0.00            
ATOM   2128 HG23 THR X 141      64.284  28.020  50.243  0.00  0.00            
ATOM   2129  OG1 THR X 141      64.660  31.307  49.626  0.00  0.00            
ATOM   2130  HG1 THR X 141      64.512  31.049  48.713  0.00  0.00            
ATOM   2131  C   THR X 141      62.503  31.685  51.412  0.00  0.00            
ATOM   2132  O   THR X 141      62.328  32.723  50.839  0.00  0.00            
ATOM   2133  N   THR X 142      62.694  31.612  52.701  0.00  0.00            
ATOM   2134  H   THR X 142      62.852  30.623  53.133  0.00  0.00            
ATOM   2135  CA  THR X 142      62.678  32.819  53.605  0.00  0.00            
ATOM   2136  HA  THR X 142      61.689  33.279  53.615  0.00  0.00            
ATOM   2137  CB  THR X 142      63.189  32.542  55.045  0.00  0.00            
ATOM   2138  HB  THR X 142      63.629  33.419  55.495  0.00  0.00            
ATOM   2139  CG2 THR X 142      62.114  32.015  56.010  0.00  0.00            
ATOM   2140 HG21 THR X 142      62.012  30.957  55.817  0.00  0.00            
ATOM   2141 HG22 THR X 142      62.304  32.350  57.019  0.00  0.00            
ATOM   2142 HG23 THR X 142      61.169  32.500  55.817  0.00  0.00            
ATOM   2143  OG1 THR X 142      64.232  31.576  54.984  0.00  0.00            
ATOM   2144  HG1 THR X 142      64.955  31.773  55.762  0.00  0.00            
ATOM   2145  C   THR X 142      63.621  33.895  53.066  0.00  0.00            
ATOM   2146  O   THR X 142      63.265  35.092  52.992  0.00  0.00            
ATOM   2147  N   PHE X 143      64.861  33.489  52.726  0.00  0.00            
ATOM   2148  H   PHE X 143      65.154  32.498  53.071  0.00  0.00            
ATOM   2149  CA  PHE X 143      65.948  34.410  52.350  0.00  0.00            
ATOM   2150  HA  PHE X 143      65.975  35.173  53.128  0.00  0.00            
ATOM   2151  CB  PHE X 143      67.242  33.566  52.123  0.00  0.00            
ATOM   2152  HB2 PHE X 143      67.149  33.033  51.177  0.00  0.00            
ATOM   2153  HB3 PHE X 143      68.130  34.192  52.031  0.00  0.00            
ATOM   2154  CG  PHE X 143      67.586  32.489  53.153  0.00  0.00            
ATOM   2155  CD1 PHE X 143      67.525  31.128  52.853  0.00  0.00            
ATOM   2156  HD1 PHE X 143      67.236  30.804  51.941  0.00  0.00            
ATOM   2157  CE1 PHE X 143      67.776  30.173  53.832  0.00  0.00            
ATOM   2158  HE1 PHE X 143      67.618  29.190  53.661  0.00  0.00            
ATOM   2159  CZ  PHE X 143      68.361  30.537  55.076  0.00  0.00            
ATOM   2160  HZ  PHE X 143      68.625  29.790  55.702  0.00  0.00            
ATOM   2161  CE2 PHE X 143      68.376  31.875  55.394  0.00  0.00            
ATOM   2162  HE2 PHE X 143      68.715  32.175  56.297  0.00  0.00            
ATOM   2163  CD2 PHE X 143      67.956  32.826  54.491  0.00  0.00            
ATOM   2164  HD2 PHE X 143      68.081  33.877  54.751  0.00  0.00            
ATOM   2165  C   PHE X 143      65.590  35.129  51.036  0.00  0.00            
ATOM   2166  O   PHE X 143      66.056  36.249  50.846  0.00  0.00            
ATOM   2167  N   LYS X 144      64.678  34.624  50.201  0.00  0.00            
ATOM   2168  H   LYS X 144      64.208  33.660  50.399  0.00  0.00            
ATOM   2169  CA  LYS X 144      64.176  35.273  48.980  0.00  0.00            
ATOM   2170  HA  LYS X 144      64.900  36.005  48.621  0.00  0.00            
ATOM   2171  CB  LYS X 144      64.006  34.288  47.782  0.00  0.00            
ATOM   2172  HB2 LYS X 144      63.489  33.398  48.139  0.00  0.00            
ATOM   2173  HB3 LYS X 144      63.444  34.718  46.952  0.00  0.00            
ATOM   2174  CG  LYS X 144      65.349  33.800  47.247  0.00  0.00            
ATOM   2175  HG2 LYS X 144      65.869  33.267  48.043  0.00  0.00            
ATOM   2176  HG3 LYS X 144      65.044  33.147  46.428  0.00  0.00            
ATOM   2177  CD  LYS X 144      66.265  34.888  46.773  0.00  0.00            
ATOM   2178  HD2 LYS X 144      65.699  35.671  46.269  0.00  0.00            
ATOM   2179  HD3 LYS X 144      66.700  35.281  47.595  0.00  0.00            
ATOM   2180  CE  LYS X 144      67.290  34.568  45.724  0.00  0.00            
ATOM   2181  HE2 LYS X 144      66.679  34.260  44.876  0.00  0.00            
ATOM   2182  HE3 LYS X 144      67.959  35.370  45.410  0.00  0.00            
ATOM   2183  NZ  LYS X 144      68.051  33.402  46.029  0.00  0.00            
ATOM   2184  HZ1 LYS X 144      68.436  33.358  47.048  0.00  0.00            
ATOM   2185  HZ2 LYS X 144      67.456  32.497  45.915  0.00  0.00            
ATOM   2186  HZ3 LYS X 144      68.841  33.197  45.306  0.00  0.00            
ATOM   2187  C   LYS X 144      62.873  36.142  49.224  0.00  0.00            
ATOM   2188  O   LYS X 144      62.801  37.171  48.528  0.00  0.00            
ATOM   2189  N   VAL X 145      61.996  35.756  50.113  0.00  0.00            
ATOM   2190  H   VAL X 145      62.211  34.748  50.466  0.00  0.00            
ATOM   2191  CA  VAL X 145      60.848  36.523  50.654  0.00  0.00            
ATOM   2192  HA  VAL X 145      60.220  36.904  49.849  0.00  0.00            
ATOM   2193  CB  VAL X 145      59.977  35.650  51.592  0.00  0.00            
ATOM   2194  HB  VAL X 145      60.655  35.334  52.385  0.00  0.00            
ATOM   2195  CG1 VAL X 145      58.803  36.464  52.316  0.00  0.00            
ATOM   2196 HG11 VAL X 145      59.221  37.393  52.703  0.00  0.00            
ATOM   2197 HG12 VAL X 145      58.071  36.685  51.539  0.00  0.00            
ATOM   2198 HG13 VAL X 145      58.305  35.822  53.043  0.00  0.00            
ATOM   2199  CG2 VAL X 145      59.342  34.503  50.812  0.00  0.00            
ATOM   2200 HG21 VAL X 145      60.060  33.974  50.185  0.00  0.00            
ATOM   2201 HG22 VAL X 145      58.852  33.889  51.446  0.00  0.00            
ATOM   2202 HG23 VAL X 145      58.607  34.907  50.116  0.00  0.00            
ATOM   2203  C   VAL X 145      61.351  37.867  51.371  0.00  0.00            
ATOM   2204  O   VAL X 145      60.806  38.906  51.080  0.00  0.00            
ATOM   2205  N   LEU X 146      62.361  37.759  52.252  0.00  0.00            
ATOM   2206  H   LEU X 146      62.711  36.750  52.468  0.00  0.00            
ATOM   2207  CA  LEU X 146      62.944  38.919  52.900  0.00  0.00            
ATOM   2208  HA  LEU X 146      62.133  39.459  53.390  0.00  0.00            
ATOM   2209  CB  LEU X 146      63.977  38.410  53.979  0.00  0.00            
ATOM   2210  HB2 LEU X 146      63.497  37.733  54.556  0.00  0.00            
ATOM   2211  HB3 LEU X 146      64.736  38.046  53.287  0.00  0.00            
ATOM   2212  CG  LEU X 146      64.606  39.546  54.884  0.00  0.00            
ATOM   2213  HG  LEU X 146      65.051  39.056  55.751  0.00  0.00            
ATOM   2214  CD1 LEU X 146      65.690  40.295  54.244  0.00  0.00            
ATOM   2215 HD11 LEU X 146      66.133  40.988  54.959  0.00  0.00            
ATOM   2216 HD12 LEU X 146      66.478  39.639  53.872  0.00  0.00            
ATOM   2217 HD13 LEU X 146      65.304  40.874  53.512  0.00  0.00            
ATOM   2218  CD2 LEU X 146      63.559  40.511  55.541  0.00  0.00            
ATOM   2219 HD21 LEU X 146      63.027  41.030  54.744  0.00  0.00            
ATOM   2220 HD22 LEU X 146      62.814  39.982  56.135  0.00  0.00            
ATOM   2221 HD23 LEU X 146      64.091  41.245  56.146  0.00  0.00            
ATOM   2222  C   LEU X 146      63.597  39.771  51.788  0.00  0.00            
ATOM   2223  O   LEU X 146      63.261  40.961  51.748  0.00  0.00            
ATOM   2224  N   ALA X 147      64.498  39.191  50.943  0.00  0.00            
ATOM   2225  H   ALA X 147      64.567  38.191  51.074  0.00  0.00            
ATOM   2226  CA  ALA X 147      65.114  39.908  49.813  0.00  0.00            
ATOM   2227  HA  ALA X 147      65.928  40.403  50.147  0.00  0.00            
ATOM   2228  CB  ALA X 147      65.653  38.895  48.786  0.00  0.00            
ATOM   2229  HB1 ALA X 147      64.908  38.338  48.392  0.00  0.00            
ATOM   2230  HB2 ALA X 147      66.077  39.497  47.983  0.00  0.00            
ATOM   2231  HB3 ALA X 147      66.397  38.214  49.201  0.00  0.00            
ATOM   2232  C   ALA X 147      64.083  40.792  49.087  0.00  0.00            
ATOM   2233  O   ALA X 147      64.281  41.996  49.120  0.00  0.00            
ATOM   2234  N   ALA X 148      62.995  40.183  48.606  0.00  0.00            
ATOM   2235  H   ALA X 148      62.966  39.094  48.586  0.00  0.00            
ATOM   2236  CA  ALA X 148      61.801  40.858  47.958  0.00  0.00            
ATOM   2237  HA  ALA X 148      62.110  41.370  47.046  0.00  0.00            
ATOM   2238  CB  ALA X 148      60.702  39.777  47.620  0.00  0.00            
ATOM   2239  HB1 ALA X 148      60.892  39.412  46.611  0.00  0.00            
ATOM   2240  HB2 ALA X 148      60.706  38.978  48.361  0.00  0.00            
ATOM   2241  HB3 ALA X 148      59.757  40.134  47.648  0.00  0.00            
ATOM   2242  C   ALA X 148      61.161  42.014  48.809  0.00  0.00            
ATOM   2243  O   ALA X 148      61.005  43.099  48.308  0.00  0.00            
ATOM   2244  N   LYS X 149      61.063  41.804  50.107  0.00  0.00            
ATOM   2245  H   LYS X 149      61.493  40.908  50.552  0.00  0.00            
ATOM   2246  CA  LYS X 149      60.464  42.841  51.004  0.00  0.00            
ATOM   2247  HA  LYS X 149      59.510  42.977  50.495  0.00  0.00            
ATOM   2248  CB  LYS X 149      60.065  42.198  52.342  0.00  0.00            
ATOM   2249  HB2 LYS X 149      59.661  41.209  52.125  0.00  0.00            
ATOM   2250  HB3 LYS X 149      60.953  42.030  52.952  0.00  0.00            
ATOM   2251  CG  LYS X 149      59.042  42.881  53.268  0.00  0.00            
ATOM   2252  HG2 LYS X 149      58.889  42.214  54.116  0.00  0.00            
ATOM   2253  HG3 LYS X 149      59.385  43.893  53.480  0.00  0.00            
ATOM   2254  CD  LYS X 149      57.709  43.000  52.564  0.00  0.00            
ATOM   2255  HD2 LYS X 149      57.698  43.819  51.844  0.00  0.00            
ATOM   2256  HD3 LYS X 149      57.540  42.157  52.034  0.00  0.00            
ATOM   2257  CE  LYS X 149      56.493  43.050  53.607  0.00  0.00            
ATOM   2258  HE2 LYS X 149      55.494  43.127  53.178  0.00  0.00            
ATOM   2259  HE3 LYS X 149      56.393  42.101  54.133  0.00  0.00            
ATOM   2260  NZ  LYS X 149      56.727  44.115  54.618  0.00  0.00            
ATOM   2261  HZ1 LYS X 149      57.621  44.099  55.243  0.00  0.00            
ATOM   2262  HZ2 LYS X 149      56.475  45.048  54.114  0.00  0.00            
ATOM   2263  HZ3 LYS X 149      55.881  43.971  55.290  0.00  0.00            
ATOM   2264  C   LYS X 149      61.306  44.090  51.115  0.00  0.00            
ATOM   2265  O   LYS X 149      60.807  45.183  51.166  0.00  0.00            
ATOM   2266  N   VAL X 150      62.572  43.862  51.347  0.00  0.00            
ATOM   2267  H   VAL X 150      62.898  42.839  51.537  0.00  0.00            
ATOM   2268  CA  VAL X 150      63.543  44.979  51.571  0.00  0.00            
ATOM   2269  HA  VAL X 150      63.008  45.711  52.177  0.00  0.00            
ATOM   2270  CB  VAL X 150      64.806  44.539  52.345  0.00  0.00            
ATOM   2271  HB  VAL X 150      65.247  45.503  52.597  0.00  0.00            
ATOM   2272  CG1 VAL X 150      64.539  43.812  53.607  0.00  0.00            
ATOM   2273 HG11 VAL X 150      64.138  42.816  53.419  0.00  0.00            
ATOM   2274 HG12 VAL X 150      65.433  43.526  54.162  0.00  0.00            
ATOM   2275 HG13 VAL X 150      63.818  44.314  54.252  0.00  0.00            
ATOM   2276  CG2 VAL X 150      65.914  43.749  51.531  0.00  0.00            
ATOM   2277 HG21 VAL X 150      66.820  43.515  52.089  0.00  0.00            
ATOM   2278 HG22 VAL X 150      65.456  42.894  51.249  0.00  0.00            
ATOM   2279 HG23 VAL X 150      66.256  44.379  50.709  0.00  0.00            
ATOM   2280  C   VAL X 150      64.005  45.576  50.244  0.00  0.00            
ATOM   2281  O   VAL X 150      64.606  46.624  50.319  0.00  0.00            
ATOM   2282  N   LEU X 151      63.753  44.947  49.072  0.00  0.00            
ATOM   2283  H   LEU X 151      63.660  43.861  49.066  0.00  0.00            
ATOM   2284  CA  LEU X 151      63.702  45.652  47.793  0.00  0.00            
ATOM   2285  HA  LEU X 151      64.561  46.182  47.752  0.00  0.00            
ATOM   2286  CB  LEU X 151      63.639  44.605  46.697  0.00  0.00            
ATOM   2287  HB2 LEU X 151      62.907  43.832  46.933  0.00  0.00            
ATOM   2288  HB3 LEU X 151      63.261  45.069  45.785  0.00  0.00            
ATOM   2289  CG  LEU X 151      65.014  43.937  46.342  0.00  0.00            
ATOM   2290  HG  LEU X 151      65.453  43.657  47.300  0.00  0.00            
ATOM   2291  CD1 LEU X 151      64.811  42.667  45.511  0.00  0.00            
ATOM   2292 HD11 LEU X 151      64.187  42.821  44.732  0.00  0.00            
ATOM   2293 HD12 LEU X 151      65.693  42.350  45.135  0.00  0.00            
ATOM   2294 HD13 LEU X 151      64.479  41.974  46.167  0.00  0.00            
ATOM   2295  CD2 LEU X 151      66.050  44.846  45.671  0.00  0.00            
ATOM   2296 HD21 LEU X 151      66.848  44.181  45.342  0.00  0.00            
ATOM   2297 HD22 LEU X 151      65.640  45.333  44.786  0.00  0.00            
ATOM   2298 HD23 LEU X 151      66.283  45.704  46.302  0.00  0.00            
ATOM   2299  C   LEU X 151      62.479  46.538  47.674  0.00  0.00            
ATOM   2300  O   LEU X 151      62.693  47.702  47.443  0.00  0.00            
ATOM   2301  N   ASN X 152      61.234  45.995  47.781  0.00  0.00            
ATOM   2302  H   ASN X 152      61.149  44.916  47.905  0.00  0.00            
ATOM   2303  CA  ASN X 152      59.937  46.692  47.704  0.00  0.00            
ATOM   2304  HA  ASN X 152      59.829  46.851  46.632  0.00  0.00            
ATOM   2305  CB  ASN X 152      58.815  45.780  48.308  0.00  0.00            
ATOM   2306  HB2 ASN X 152      59.029  44.758  47.995  0.00  0.00            
ATOM   2307  HB3 ASN X 152      58.766  45.726  49.395  0.00  0.00            
ATOM   2308  CG  ASN X 152      57.376  46.085  47.854  0.00  0.00            
ATOM   2309  OD1 ASN X 152      57.158  46.560  46.760  0.00  0.00            
ATOM   2310  ND2 ASN X 152      56.385  45.804  48.652  0.00  0.00            
ATOM   2311 HD21 ASN X 152      55.405  45.963  48.202  0.00  0.00            
ATOM   2312 HD22 ASN X 152      56.493  45.282  49.602  0.00  0.00            
ATOM   2313  C   ASN X 152      59.892  48.103  48.457  0.00  0.00            
ATOM   2314  O   ASN X 152      59.342  49.120  47.987  0.00  0.00            
ATOM   2315  N   LEU X 153      60.683  48.178  49.522  0.00  0.00            
ATOM   2316  H   LEU X 153      61.192  47.267  49.836  0.00  0.00            
ATOM   2317  CA  LEU X 153      60.869  49.391  50.403  0.00  0.00            
ATOM   2318  HA  LEU X 153      59.881  49.629  50.796  0.00  0.00            
ATOM   2319  CB  LEU X 153      61.805  48.911  51.505  0.00  0.00            
ATOM   2320  HB2 LEU X 153      61.498  47.951  51.919  0.00  0.00            
ATOM   2321  HB3 LEU X 153      62.772  48.676  51.060  0.00  0.00            
ATOM   2322  CG  LEU X 153      61.986  49.883  52.662  0.00  0.00            
ATOM   2323  HG  LEU X 153      62.233  50.875  52.285  0.00  0.00            
ATOM   2324  CD1 LEU X 153      60.666  50.112  53.441  0.00  0.00            
ATOM   2325 HD11 LEU X 153      59.869  50.523  52.821  0.00  0.00            
ATOM   2326 HD12 LEU X 153      60.339  49.241  54.009  0.00  0.00            
ATOM   2327 HD13 LEU X 153      60.928  50.794  54.138  0.00  0.00            
ATOM   2328  CD2 LEU X 153      63.156  49.507  53.577  0.00  0.00            
ATOM   2329 HD21 LEU X 153      63.345  50.302  54.298  0.00  0.00            
ATOM   2330 HD22 LEU X 153      62.831  48.602  54.090  0.00  0.00            
ATOM   2331 HD23 LEU X 153      64.132  49.291  53.143  0.00  0.00            
ATOM   2332  C   LEU X 153      61.524  50.567  49.697  0.00  0.00            
ATOM   2333  O   LEU X 153      61.142  51.700  49.914  0.00  0.00            
ATOM   2334  N   VAL X 154      62.460  50.326  48.833  0.00  0.00            
ATOM   2335  H   VAL X 154      62.606  49.282  48.558  0.00  0.00            
ATOM   2336  CA  VAL X 154      63.161  51.425  48.114  0.00  0.00            
ATOM   2337  HA  VAL X 154      62.689  52.339  48.474  0.00  0.00            
ATOM   2338  CB  VAL X 154      64.643  51.469  48.303  0.00  0.00            
ATOM   2339  HB  VAL X 154      64.955  52.308  47.682  0.00  0.00            
ATOM   2340  CG1 VAL X 154      64.959  51.821  49.767  0.00  0.00            
ATOM   2341 HG11 VAL X 154      64.918  52.899  49.920  0.00  0.00            
ATOM   2342 HG12 VAL X 154      64.365  51.260  50.489  0.00  0.00            
ATOM   2343 HG13 VAL X 154      65.970  51.524  50.048  0.00  0.00            
ATOM   2344  CG2 VAL X 154      65.364  50.124  47.832  0.00  0.00            
ATOM   2345 HG21 VAL X 154      65.166  49.385  48.608  0.00  0.00            
ATOM   2346 HG22 VAL X 154      65.001  49.731  46.975  0.00  0.00            
ATOM   2347 HG23 VAL X 154      66.435  50.281  47.703  0.00  0.00            
ATOM   2348  C   VAL X 154      62.783  51.402  46.679  0.00  0.00            
ATOM   2349  O   VAL X 154      63.052  52.409  46.066  0.00  0.00            
ATOM   2350  N   LEU X 155      62.412  50.247  46.132  0.00  0.00            
ATOM   2351  H   LEU X 155      62.433  49.362  46.769  0.00  0.00            
ATOM   2352  CA  LEU X 155      62.143  50.005  44.743  0.00  0.00            
ATOM   2353  HA  LEU X 155      61.903  50.966  44.287  0.00  0.00            
ATOM   2354  CB  LEU X 155      63.430  49.375  44.073  0.00  0.00            
ATOM   2355  HB2 LEU X 155      63.605  48.433  44.593  0.00  0.00            
ATOM   2356  HB3 LEU X 155      63.207  49.193  43.022  0.00  0.00            
ATOM   2357  CG  LEU X 155      64.692  50.270  44.136  0.00  0.00            
ATOM   2358  HG  LEU X 155      64.865  50.631  45.150  0.00  0.00            
ATOM   2359  CD1 LEU X 155      65.993  49.611  43.606  0.00  0.00            
ATOM   2360 HD11 LEU X 155      66.237  48.826  44.322  0.00  0.00            
ATOM   2361 HD12 LEU X 155      65.829  49.306  42.573  0.00  0.00            
ATOM   2362 HD13 LEU X 155      66.773  50.250  43.548  0.00  0.00            
ATOM   2363  CD2 LEU X 155      64.427  51.429  43.124  0.00  0.00            
ATOM   2364 HD21 LEU X 155      65.208  52.151  43.360  0.00  0.00            
ATOM   2365 HD22 LEU X 155      64.585  51.143  42.084  0.00  0.00            
ATOM   2366 HD23 LEU X 155      63.497  51.981  43.262  0.00  0.00            
ATOM   2367  C   LEU X 155      60.869  49.171  44.535  0.00  0.00            
ATOM   2368  O   LEU X 155      60.975  48.042  44.023  0.00  0.00            
ATOM   2369  N   PRO X 156      59.661  49.658  44.771  0.00  0.00            
ATOM   2370  CD  PRO X 156      59.283  50.967  45.335  0.00  0.00            
ATOM   2371  HD2 PRO X 156      60.011  51.653  44.903  0.00  0.00            
ATOM   2372  HD3 PRO X 156      59.459  50.965  46.330  0.00  0.00            
ATOM   2373  CG  PRO X 156      57.854  51.122  45.098  0.00  0.00            
ATOM   2374  HG2 PRO X 156      57.706  51.593  44.127  0.00  0.00            
ATOM   2375  HG3 PRO X 156      57.409  51.830  45.798  0.00  0.00            
ATOM   2376  CB  PRO X 156      57.255  49.737  45.180  0.00  0.00            
ATOM   2377  HB2 PRO X 156      56.269  49.801  44.720  0.00  0.00            
ATOM   2378  HB3 PRO X 156      57.127  49.447  46.139  0.00  0.00            
ATOM   2379  CA  PRO X 156      58.376  48.873  44.580  0.00  0.00            
ATOM   2380  HA  PRO X 156      58.421  47.954  44.998  0.00  0.00            
ATOM   2381  C   PRO X 156      58.042  48.573  43.120  0.00  0.00            
ATOM   2382  O   PRO X 156      57.315  47.607  42.933  0.00  0.00            
ATOM   2383  N   ASN X 157      58.461  49.403  42.185  0.00  0.00            
ATOM   2384  H   ASN X 157      59.187  50.169  42.456  0.00  0.00            
ATOM   2385  CA  ASN X 157      58.248  49.155  40.708  0.00  0.00            
ATOM   2386  HA  ASN X 157      57.260  48.726  40.539  0.00  0.00            
ATOM   2387  CB  ASN X 157      58.111  50.448  39.971  0.00  0.00            
ATOM   2388  HB2 ASN X 157      58.973  51.102  40.100  0.00  0.00            
ATOM   2389  HB3 ASN X 157      58.025  50.331  38.891  0.00  0.00            
ATOM   2390  CG  ASN X 157      56.855  51.134  40.498  0.00  0.00            
ATOM   2391  OD1 ASN X 157      55.773  50.626  40.333  0.00  0.00            
ATOM   2392  ND2 ASN X 157      56.970  52.200  41.243  0.00  0.00            
ATOM   2393 HD21 ASN X 157      56.021  52.426  41.728  0.00  0.00            
ATOM   2394 HD22 ASN X 157      57.792  52.871  40.992  0.00  0.00            
ATOM   2395  C   ASN X 157      59.326  48.245  40.060  0.00  0.00            
ATOM   2396  O   ASN X 157      59.540  48.335  38.802  0.00  0.00            
ATOM   2397  N   LEU X 158      60.136  47.529  40.843  0.00  0.00            
ATOM   2398  H   LEU X 158      60.030  47.528  41.928  0.00  0.00            
ATOM   2399  CA  LEU X 158      61.359  46.965  40.250  0.00  0.00            
ATOM   2400  HA  LEU X 158      61.825  47.662  39.554  0.00  0.00            
ATOM   2401  CB  LEU X 158      62.349  46.579  41.376  0.00  0.00            
ATOM   2402  HB2 LEU X 158      62.701  47.457  41.730  0.00  0.00            
ATOM   2403  HB3 LEU X 158      61.742  46.141  42.168  0.00  0.00            
ATOM   2404  CG  LEU X 158      63.504  45.553  41.097  0.00  0.00            
ATOM   2405  HG  LEU X 158      63.107  44.752  40.473  0.00  0.00            
ATOM   2406  CD1 LEU X 158      64.670  46.352  40.469  0.00  0.00            
ATOM   2407 HD11 LEU X 158      65.070  47.024  41.228  0.00  0.00            
ATOM   2408 HD12 LEU X 158      65.382  45.818  40.110  0.00  0.00            
ATOM   2409 HD13 LEU X 158      64.378  46.948  39.708  0.00  0.00            
ATOM   2410  CD2 LEU X 158      63.937  44.878  42.414  0.00  0.00            
ATOM   2411 HD21 LEU X 158      63.306  44.011  42.611  0.00  0.00            
ATOM   2412 HD22 LEU X 158      64.959  44.510  42.331  0.00  0.00            
ATOM   2413 HD23 LEU X 158      63.705  45.573  43.221  0.00  0.00            
ATOM   2414  C   LEU X 158      60.911  45.634  39.503  0.00  0.00            
ATOM   2415  O   LEU X 158      60.513  44.640  40.130  0.00  0.00            
ATOM   2416  N   SER X 159      60.956  45.792  38.223  0.00  0.00            
ATOM   2417  H   SER X 159      61.537  46.625  37.826  0.00  0.00            
ATOM   2418  CA  SER X 159      60.511  44.759  37.296  0.00  0.00            
ATOM   2419  HA  SER X 159      59.499  44.419  37.514  0.00  0.00            
ATOM   2420  CB  SER X 159      60.629  45.303  35.853  0.00  0.00            
ATOM   2421  HB2 SER X 159      59.972  46.164  35.735  0.00  0.00            
ATOM   2422  HB3 SER X 159      61.649  45.586  35.592  0.00  0.00            
ATOM   2423  OG  SER X 159      60.278  44.360  34.896  0.00  0.00            
ATOM   2424  HG  SER X 159      61.011  44.652  34.144  0.00  0.00            
ATOM   2425  C   SER X 159      61.412  43.508  37.312  0.00  0.00            
ATOM   2426  O   SER X 159      62.588  43.657  37.457  0.00  0.00            
ATOM   2427  N   LEU X 160      60.821  42.292  37.239  0.00  0.00            
ATOM   2428  H   LEU X 160      59.757  42.233  37.465  0.00  0.00            
ATOM   2429  CA  LEU X 160      61.529  41.002  37.199  0.00  0.00            
ATOM   2430  HA  LEU X 160      62.322  41.134  37.935  0.00  0.00            
ATOM   2431  CB  LEU X 160      60.530  39.849  37.561  0.00  0.00            
ATOM   2432  HB2 LEU X 160      60.184  40.077  38.569  0.00  0.00            
ATOM   2433  HB3 LEU X 160      59.778  39.877  36.772  0.00  0.00            
ATOM   2434  CG  LEU X 160      61.124  38.379  37.484  0.00  0.00            
ATOM   2435  HG  LEU X 160      61.554  38.257  36.578  0.00  0.00            
ATOM   2436  CD1 LEU X 160      62.132  38.094  38.529  0.00  0.00            
ATOM   2437 HD11 LEU X 160      62.384  37.043  38.392  0.00  0.00            
ATOM   2438 HD12 LEU X 160      62.961  38.791  38.397  0.00  0.00            
ATOM   2439 HD13 LEU X 160      61.691  38.212  39.430  0.00  0.00            
ATOM   2440  CD2 LEU X 160      59.884  37.473  37.700  0.00  0.00            
ATOM   2441 HD21 LEU X 160      59.397  37.714  38.644  0.00  0.00            
ATOM   2442 HD22 LEU X 160      59.081  37.623  36.978  0.00  0.00            
ATOM   2443 HD23 LEU X 160      60.099  36.404  37.688  0.00  0.00            
ATOM   2444  C   LEU X 160      62.084  40.771  35.786  0.00  0.00            
ATOM   2445  O   LEU X 160      63.002  39.975  35.531  0.00  0.00            
ATOM   2446  N   GLY X 161      61.565  41.495  34.810  0.00  0.00            
ATOM   2447  H   GLY X 161      61.039  42.382  35.163  0.00  0.00            
ATOM   2448  CA  GLY X 161      61.951  41.381  33.368  0.00  0.00            
ATOM   2449  HA2 GLY X 161      62.159  42.413  33.083  0.00  0.00            
ATOM   2450  HA3 GLY X 161      62.908  40.865  33.284  0.00  0.00            
ATOM   2451  C   GLY X 161      60.831  40.708  32.546  0.00  0.00            
ATOM   2452  O   GLY X 161      59.845  40.140  33.045  0.00  0.00            
ATOM   2453  N   PRO X 162      60.989  40.700  31.233  0.00  0.00            
ATOM   2454  CD  PRO X 162      62.034  41.393  30.607  0.00  0.00            
ATOM   2455  HD2 PRO X 162      62.976  40.997  30.987  0.00  0.00            
ATOM   2456  HD3 PRO X 162      61.870  42.445  30.841  0.00  0.00            
ATOM   2457  CG  PRO X 162      61.862  41.282  29.072  0.00  0.00            
ATOM   2458  HG2 PRO X 162      62.442  40.457  28.659  0.00  0.00            
ATOM   2459  HG3 PRO X 162      62.068  42.210  28.538  0.00  0.00            
ATOM   2460  CB  PRO X 162      60.411  40.948  29.001  0.00  0.00            
ATOM   2461  HB2 PRO X 162      60.155  40.387  28.103  0.00  0.00            
ATOM   2462  HB3 PRO X 162      59.881  41.890  28.858  0.00  0.00            
ATOM   2463  CA  PRO X 162      60.048  40.147  30.283  0.00  0.00            
ATOM   2464  HA  PRO X 162      59.000  40.316  30.533  0.00  0.00            
ATOM   2465  C   PRO X 162      60.343  38.613  30.117  0.00  0.00            
ATOM   2466  O   PRO X 162      61.466  38.135  30.296  0.00  0.00            
ATOM   2467  N   ILE X 163      59.318  37.843  29.861  0.00  0.00            
ATOM   2468  H   ILE X 163      58.344  38.294  29.669  0.00  0.00            
ATOM   2469  CA  ILE X 163      59.416  36.355  29.651  0.00  0.00            
ATOM   2470  HA  ILE X 163      60.393  36.027  30.006  0.00  0.00            
ATOM   2471  CB  ILE X 163      58.276  35.549  30.269  0.00  0.00            
ATOM   2472  HB  ILE X 163      58.184  34.619  30.047  0.00  0.00            
ATOM   2473  CG2 ILE X 163      58.489  35.591  31.786  0.00  0.00            
ATOM   2474 HG21 ILE X 163      57.887  34.970  32.307  0.00  0.00            
ATOM   2475 HG22 ILE X 163      59.492  35.283  32.080  0.00  0.00            
ATOM   2476 HG23 ILE X 163      58.298  36.580  32.203  0.00  0.00            
ATOM   2477  CG1 ILE X 163      56.886  36.234  29.956  0.00  0.00            
ATOM   2478 HG12 ILE X 163      56.299  36.140  30.870  0.00  0.00            
ATOM   2479 HG13 ILE X 163      56.992  37.215  29.741  0.00  0.00            
ATOM   2480  CD1 ILE X 163      56.085  35.524  28.849  0.00  0.00            
ATOM   2481 HD11 ILE X 163      56.592  35.704  27.901  0.00  0.00            
ATOM   2482 HD12 ILE X 163      55.952  34.457  29.027  0.00  0.00            
ATOM   2483 HD13 ILE X 163      55.100  35.971  28.717  0.00  0.00            
ATOM   2484  C   ILE X 163      59.483  36.085  28.168  0.00  0.00            
ATOM   2485  O   ILE X 163      59.271  36.975  27.375  0.00  0.00            
ATOM   2486  N   ASP X 164      59.756  34.848  27.829  0.00  0.00            
ATOM   2487  H   ASP X 164      60.074  34.169  28.620  0.00  0.00            
ATOM   2488  CA  ASP X 164      59.857  34.410  26.444  0.00  0.00            
ATOM   2489  HA  ASP X 164      60.102  35.239  26.027  0.00  0.00            
ATOM   2490  CB  ASP X 164      60.879  33.271  26.339  0.00  0.00            
ATOM   2491  HB2 ASP X 164      61.710  33.417  26.895  0.00  0.00            
ATOM   2492  HB3 ASP X 164      60.386  32.436  26.837  0.00  0.00            
ATOM   2493  CG  ASP X 164      61.108  32.725  24.938  0.00  0.00            
ATOM   2494  OD1 ASP X 164      60.140  32.725  24.195  0.00  0.00            
ATOM   2495  OD2 ASP X 164      62.212  32.325  24.506  0.00  0.00            
ATOM   2496  C   ASP X 164      58.396  33.980  25.983  0.00  0.00            
ATOM   2497  O   ASP X 164      57.869  32.975  26.446  0.00  0.00            
ATOM   2498  N   SER X 165      57.849  34.751  25.068  0.00  0.00            
ATOM   2499  H   SER X 165      58.336  35.627  24.641  0.00  0.00            
ATOM   2500  CA  SER X 165      56.394  34.619  24.770  0.00  0.00            
ATOM   2501  HA  SER X 165      55.856  34.873  25.684  0.00  0.00            
ATOM   2502  CB  SER X 165      55.877  35.466  23.597  0.00  0.00            
ATOM   2503  HB2 SER X 165      56.285  35.057  22.769  0.00  0.00            
ATOM   2504  HB3 SER X 165      54.794  35.443  23.482  0.00  0.00            
ATOM   2505  OG  SER X 165      56.338  36.791  23.737  0.00  0.00            
ATOM   2506  HG  SER X 165      56.422  36.954  24.811  0.00  0.00            
ATOM   2507  C   SER X 165      56.006  33.201  24.225  0.00  0.00            
ATOM   2508  O   SER X 165      54.881  32.893  24.273  0.00  0.00            
ATOM   2509  N   SER X 166      56.983  32.492  23.615  0.00  0.00            
ATOM   2510  H   SER X 166      57.983  32.851  23.859  0.00  0.00            
ATOM   2511  CA  SER X 166      56.796  31.114  23.164  0.00  0.00            
ATOM   2512  HA  SER X 166      55.999  31.243  22.432  0.00  0.00            
ATOM   2513  CB  SER X 166      58.141  30.529  22.669  0.00  0.00            
ATOM   2514  HB2 SER X 166      57.974  29.518  22.299  0.00  0.00            
ATOM   2515  HB3 SER X 166      58.553  31.101  21.837  0.00  0.00            
ATOM   2516  OG  SER X 166      59.212  30.522  23.575  0.00  0.00            
ATOM   2517  HG  SER X 166      59.497  31.529  23.880  0.00  0.00            
ATOM   2518  C   SER X 166      56.229  30.224  24.290  0.00  0.00            
ATOM   2519  O   SER X 166      55.465  29.342  24.109  0.00  0.00            
ATOM   2520  N   VAL X 167      56.589  30.550  25.575  0.00  0.00            
ATOM   2521  H   VAL X 167      57.391  31.274  25.720  0.00  0.00            
ATOM   2522  CA  VAL X 167      56.008  29.678  26.690  0.00  0.00            
ATOM   2523  HA  VAL X 167      56.176  28.653  26.358  0.00  0.00            
ATOM   2524  CB  VAL X 167      56.946  29.811  27.907  0.00  0.00            
ATOM   2525  HB  VAL X 167      56.757  28.843  28.372  0.00  0.00            
ATOM   2526  CG1 VAL X 167      58.440  29.891  27.587  0.00  0.00            
ATOM   2527 HG11 VAL X 167      58.734  29.134  26.859  0.00  0.00            
ATOM   2528 HG12 VAL X 167      58.846  30.874  27.347  0.00  0.00            
ATOM   2529 HG13 VAL X 167      59.003  29.651  28.489  0.00  0.00            
ATOM   2530  CG2 VAL X 167      56.748  30.969  28.922  0.00  0.00            
ATOM   2531 HG21 VAL X 167      57.273  30.823  29.866  0.00  0.00            
ATOM   2532 HG22 VAL X 167      56.948  31.912  28.620  0.00  0.00            
ATOM   2533 HG23 VAL X 167      55.723  31.019  29.288  0.00  0.00            
ATOM   2534  C   VAL X 167      54.514  29.843  27.043  0.00  0.00            
ATOM   2535  O   VAL X 167      54.037  29.211  27.981  0.00  0.00            
ATOM   2536  N   LEU X 168      53.767  30.674  26.355  0.00  0.00            
ATOM   2537  H   LEU X 168      54.215  31.180  25.605  0.00  0.00            
ATOM   2538  CA  LEU X 168      52.371  30.878  26.595  0.00  0.00            
ATOM   2539  HA  LEU X 168      52.213  30.694  27.575  0.00  0.00            
ATOM   2540  CB  LEU X 168      51.990  32.326  26.274  0.00  0.00            
ATOM   2541  HB2 LEU X 168      52.203  32.611  25.328  0.00  0.00            
ATOM   2542  HB3 LEU X 168      50.905  32.338  26.374  0.00  0.00            
ATOM   2543  CG  LEU X 168      52.653  33.280  27.183  0.00  0.00            
ATOM   2544  HG  LEU X 168      53.721  33.071  27.241  0.00  0.00            
ATOM   2545  CD1 LEU X 168      52.679  34.711  26.737  0.00  0.00            
ATOM   2546 HD11 LEU X 168      51.693  35.028  26.398  0.00  0.00            
ATOM   2547 HD12 LEU X 168      53.033  35.333  27.377  0.00  0.00            
ATOM   2548 HD13 LEU X 168      53.211  34.787  25.882  0.00  0.00            
ATOM   2549  CD2 LEU X 168      51.858  33.207  28.550  0.00  0.00            
ATOM   2550 HD21 LEU X 168      51.983  32.274  29.100  0.00  0.00            
ATOM   2551 HD22 LEU X 168      52.210  33.992  29.219  0.00  0.00            
ATOM   2552 HD23 LEU X 168      50.795  33.365  28.366  0.00  0.00            
ATOM   2553  C   LEU X 168      51.486  29.929  25.823  0.00  0.00            
ATOM   2554  O   LEU X 168      50.393  29.623  26.222  0.00  0.00            
ATOM   2555  N   SER X 169      51.969  29.291  24.801  0.00  0.00            
ATOM   2556  H   SER X 169      52.981  29.486  24.446  0.00  0.00            
ATOM   2557  CA  SER X 169      51.111  28.668  23.778  0.00  0.00            
ATOM   2558  HA  SER X 169      50.574  27.820  24.203  0.00  0.00            
ATOM   2559  CB  SER X 169      50.096  29.592  23.090  0.00  0.00            
ATOM   2560  HB2 SER X 169      49.411  29.966  23.731  0.00  0.00            
ATOM   2561  HB3 SER X 169      50.652  30.302  22.635  0.00  0.00            
ATOM   2562  OG  SER X 169      49.309  28.804  22.203  0.00  0.00            
ATOM   2563  HG  SER X 169      48.390  29.210  22.099  0.00  0.00            
ATOM   2564  C   SER X 169      52.025  28.294  22.621  0.00  0.00            
ATOM   2565  O   SER X 169      52.778  29.138  22.092  0.00  0.00            
ATOM   2566  N   ARG X 170      51.787  27.096  22.080  0.00  0.00            
ATOM   2567  H   ARG X 170      51.108  26.504  22.538  0.00  0.00            
ATOM   2568  CA  ARG X 170      52.531  26.470  20.994  0.00  0.00            
ATOM   2569  HA  ARG X 170      53.527  26.634  21.038  0.00  0.00            
ATOM   2570  CB  ARG X 170      52.437  24.922  21.015  0.00  0.00            
ATOM   2571  HB2 ARG X 170      51.388  24.641  20.917  0.00  0.00            
ATOM   2572  HB3 ARG X 170      52.911  24.557  20.104  0.00  0.00            
ATOM   2573  CG  ARG X 170      53.188  24.143  22.154  0.00  0.00            
ATOM   2574  HG2 ARG X 170      54.245  24.401  22.084  0.00  0.00            
ATOM   2575  HG3 ARG X 170      52.978  24.522  23.067  0.00  0.00            
ATOM   2576  CD  ARG X 170      52.948  22.641  21.994  0.00  0.00            
ATOM   2577  HD2 ARG X 170      53.371  22.298  21.143  0.00  0.00            
ATOM   2578  HD3 ARG X 170      53.468  22.194  22.736  0.00  0.00            
ATOM   2579  NE  ARG X 170      51.469  22.425  22.090  0.00  0.00            
ATOM   2580  HE  ARG X 170      50.820  23.297  22.012  0.00  0.00            
ATOM   2581  CZ  ARG X 170      50.844  21.283  22.042  0.00  0.00            
ATOM   2582  NH1 ARG X 170      51.420  20.162  22.230  0.00  0.00            
ATOM   2583 HH11 ARG X 170      52.502  20.039  22.219  0.00  0.00            
ATOM   2584 HH12 ARG X 170      50.823  19.257  22.342  0.00  0.00            
ATOM   2585  NH2 ARG X 170      49.588  21.348  22.113  0.00  0.00            
ATOM   2586 HH21 ARG X 170      49.054  22.268  21.878  0.00  0.00            
ATOM   2587 HH22 ARG X 170      49.036  20.414  22.004  0.00  0.00            
ATOM   2588  C   ARG X 170      52.080  26.988  19.564  0.00  0.00            
ATOM   2589  O   ARG X 170      52.618  26.528  18.530  0.00  0.00            
ATOM   2590  N   ASN X 171      51.099  27.903  19.559  0.00  0.00            
ATOM   2591  H   ASN X 171      50.676  28.201  20.518  0.00  0.00            
ATOM   2592  CA  ASN X 171      50.371  28.362  18.386  0.00  0.00            
ATOM   2593  HA  ASN X 171      50.522  27.614  17.607  0.00  0.00            
ATOM   2594  CB  ASN X 171      48.909  28.443  18.865  0.00  0.00            
ATOM   2595  HB2 ASN X 171      48.735  27.503  19.388  0.00  0.00            
ATOM   2596  HB3 ASN X 171      48.778  29.251  19.584  0.00  0.00            
ATOM   2597  CG  ASN X 171      48.010  28.762  17.673  0.00  0.00            
ATOM   2598  OD1 ASN X 171      48.525  29.337  16.722  0.00  0.00            
ATOM   2599  ND2 ASN X 171      46.731  28.568  17.796  0.00  0.00            
ATOM   2600 HD21 ASN X 171      46.156  28.697  16.976  0.00  0.00            
ATOM   2601 HD22 ASN X 171      46.257  28.173  18.596  0.00  0.00            
ATOM   2602  C   ASN X 171      50.920  29.748  17.975  0.00  0.00            
ATOM   2603  O   ASN X 171      50.801  30.707  18.657  0.00  0.00            
ATOM   2604  N   LYS X 172      51.727  29.703  16.969  0.00  0.00            
ATOM   2605  H   LYS X 172      51.848  28.784  16.568  0.00  0.00            
ATOM   2606  CA  LYS X 172      52.657  30.864  16.567  0.00  0.00            
ATOM   2607  HA  LYS X 172      53.325  31.064  17.405  0.00  0.00            
ATOM   2608  CB  LYS X 172      53.550  30.492  15.344  0.00  0.00            
ATOM   2609  HB2 LYS X 172      54.092  29.555  15.473  0.00  0.00            
ATOM   2610  HB3 LYS X 172      52.880  30.215  14.530  0.00  0.00            
ATOM   2611  CG  LYS X 172      54.513  31.659  14.718  0.00  0.00            
ATOM   2612  HG2 LYS X 172      54.922  31.345  13.758  0.00  0.00            
ATOM   2613  HG3 LYS X 172      53.994  32.607  14.578  0.00  0.00            
ATOM   2614  CD  LYS X 172      55.610  31.840  15.761  0.00  0.00            
ATOM   2615  HD2 LYS X 172      55.620  31.059  16.319  0.00  0.00            
ATOM   2616  HD3 LYS X 172      56.501  31.864  15.285  0.00  0.00            
ATOM   2617  CE  LYS X 172      55.491  33.060  16.752  0.00  0.00            
ATOM   2618  HE2 LYS X 172      54.653  32.818  17.404  0.00  0.00            
ATOM   2619  HE3 LYS X 172      56.430  33.080  17.306  0.00  0.00            
ATOM   2620  NZ  LYS X 172      55.444  34.325  15.954  0.00  0.00            
ATOM   2621  HZ1 LYS X 172      54.476  34.509  15.488  0.00  0.00            
ATOM   2622  HZ2 LYS X 172      55.506  35.200  16.601  0.00  0.00            
ATOM   2623  HZ3 LYS X 172      56.240  34.473  15.224  0.00  0.00            
ATOM   2624  C   LYS X 172      51.791  32.143  16.256  0.00  0.00            
ATOM   2625  O   LYS X 172      52.217  33.249  16.658  0.00  0.00            
ATOM   2626  N   THR X 173      50.646  31.986  15.600  0.00  0.00            
ATOM   2627  H   THR X 173      50.260  31.031  15.245  0.00  0.00            
ATOM   2628  CA  THR X 173      49.703  33.119  15.264  0.00  0.00            
ATOM   2629  HA  THR X 173      50.298  33.887  14.987  0.00  0.00            
ATOM   2630  CB  THR X 173      48.801  32.725  14.152  0.00  0.00            
ATOM   2631  HB  THR X 173      48.190  33.608  13.967  0.00  0.00            
ATOM   2632  CG2 THR X 173      49.612  32.342  12.898  0.00  0.00            
ATOM   2633 HG21 THR X 173      50.169  31.419  13.061  0.00  0.00            
ATOM   2634 HG22 THR X 173      48.955  32.217  12.037  0.00  0.00            
ATOM   2635 HG23 THR X 173      50.230  33.151  12.508  0.00  0.00            
ATOM   2636  OG1 THR X 173      48.034  31.611  14.487  0.00  0.00            
ATOM   2637  HG1 THR X 173      47.177  31.881  15.105  0.00  0.00            
ATOM   2638  C   THR X 173      48.930  33.650  16.457  0.00  0.00            
ATOM   2639  O   THR X 173      48.672  34.907  16.528  0.00  0.00            
ATOM   2640  N   GLU X 174      48.762  32.847  17.535  0.00  0.00            
ATOM   2641  H   GLU X 174      48.931  31.793  17.317  0.00  0.00            
ATOM   2642  CA  GLU X 174      48.118  33.261  18.834  0.00  0.00            
ATOM   2643  HA  GLU X 174      47.215  33.831  18.617  0.00  0.00            
ATOM   2644  CB  GLU X 174      47.658  31.916  19.506  0.00  0.00            
ATOM   2645  HB2 GLU X 174      48.451  31.170  19.448  0.00  0.00            
ATOM   2646  HB3 GLU X 174      47.504  32.165  20.556  0.00  0.00            
ATOM   2647  CG  GLU X 174      46.254  31.456  18.953  0.00  0.00            
ATOM   2648  HG2 GLU X 174      46.408  31.097  17.935  0.00  0.00            
ATOM   2649  HG3 GLU X 174      45.914  30.596  19.529  0.00  0.00            
ATOM   2650  CD  GLU X 174      45.136  32.484  19.079  0.00  0.00            
ATOM   2651  OE1 GLU X 174      44.238  32.483  18.251  0.00  0.00            
ATOM   2652  OE2 GLU X 174      45.183  33.334  19.943  0.00  0.00            
ATOM   2653  C   GLU X 174      49.123  33.960  19.790  0.00  0.00            
ATOM   2654  O   GLU X 174      48.832  34.785  20.586  0.00  0.00            
ATOM   2655  N   VAL X 175      50.406  33.569  19.754  0.00  0.00            
ATOM   2656  H   VAL X 175      50.586  32.639  19.214  0.00  0.00            
ATOM   2657  CA  VAL X 175      51.528  34.301  20.370  0.00  0.00            
ATOM   2658  HA  VAL X 175      51.146  34.537  21.364  0.00  0.00            
ATOM   2659  CB  VAL X 175      52.875  33.503  20.366  0.00  0.00            
ATOM   2660  HB  VAL X 175      52.961  32.853  19.496  0.00  0.00            
ATOM   2661  CG1 VAL X 175      54.165  34.311  20.486  0.00  0.00            
ATOM   2662 HG11 VAL X 175      54.037  35.094  21.110  0.00  0.00            
ATOM   2663 HG12 VAL X 175      54.999  33.720  20.867  0.00  0.00            
ATOM   2664 HG13 VAL X 175      54.442  34.749  19.527  0.00  0.00            
ATOM   2665  CG2 VAL X 175      52.784  32.492  21.488  0.00  0.00            
ATOM   2666 HG21 VAL X 175      53.541  31.712  21.414  0.00  0.00            
ATOM   2667 HG22 VAL X 175      53.017  32.973  22.345  0.00  0.00            
ATOM   2668 HG23 VAL X 175      51.841  31.947  21.448  0.00  0.00            
ATOM   2669  C   VAL X 175      51.705  35.609  19.577  0.00  0.00            
ATOM   2670  O   VAL X 175      51.918  36.643  20.170  0.00  0.00            
ATOM   2671  N   ASP X 176      51.405  35.665  18.267  0.00  0.00            
ATOM   2672  H   ASP X 176      51.425  34.749  17.678  0.00  0.00            
ATOM   2673  CA  ASP X 176      51.495  36.922  17.515  0.00  0.00            
ATOM   2674  HA  ASP X 176      52.350  37.468  17.915  0.00  0.00            
ATOM   2675  CB  ASP X 176      51.608  36.757  16.027  0.00  0.00            
ATOM   2676  HB2 ASP X 176      50.951  35.943  15.721  0.00  0.00            
ATOM   2677  HB3 ASP X 176      51.422  37.711  15.534  0.00  0.00            
ATOM   2678  CG  ASP X 176      53.050  36.370  15.689  0.00  0.00            
ATOM   2679  OD1 ASP X 176      53.222  35.620  14.657  0.00  0.00            
ATOM   2680  OD2 ASP X 176      53.984  36.818  16.361  0.00  0.00            
ATOM   2681  C   ASP X 176      50.318  37.881  17.882  0.00  0.00            
ATOM   2682  O   ASP X 176      50.585  39.089  17.836  0.00  0.00            
ATOM   2683  N   ILE X 177      49.132  37.409  18.215  0.00  0.00            
ATOM   2684  H   ILE X 177      48.951  36.370  17.940  0.00  0.00            
ATOM   2685  CA  ILE X 177      47.987  38.242  18.515  0.00  0.00            
ATOM   2686  HA  ILE X 177      48.023  39.085  17.825  0.00  0.00            
ATOM   2687  CB  ILE X 177      46.636  37.554  18.255  0.00  0.00            
ATOM   2688  HB  ILE X 177      46.623  36.669  18.873  0.00  0.00            
ATOM   2689  CG2 ILE X 177      45.464  38.548  18.651  0.00  0.00            
ATOM   2690 HG21 ILE X 177      44.505  38.172  18.327  0.00  0.00            
ATOM   2691 HG22 ILE X 177      45.484  38.691  19.600  0.00  0.00            
ATOM   2692 HG23 ILE X 177      45.509  39.483  18.111  0.00  0.00            
ATOM   2693  CG1 ILE X 177      46.525  37.179  16.830  0.00  0.00            
ATOM   2694 HG12 ILE X 177      46.399  38.049  16.204  0.00  0.00            
ATOM   2695 HG13 ILE X 177      47.381  36.760  16.496  0.00  0.00            
ATOM   2696  CD1 ILE X 177      45.309  36.231  16.582  0.00  0.00            
ATOM   2697 HD11 ILE X 177      44.405  36.815  16.752  0.00  0.00            
ATOM   2698 HD12 ILE X 177      45.275  35.901  15.544  0.00  0.00            
ATOM   2699 HD13 ILE X 177      45.333  35.416  17.306  0.00  0.00            
ATOM   2700  C   ILE X 177      48.035  38.746  19.979  0.00  0.00            
ATOM   2701  O   ILE X 177      47.760  39.892  20.252  0.00  0.00            
ATOM   2702  N   TYR X 178      48.552  37.910  20.889  0.00  0.00            
ATOM   2703  H   TYR X 178      48.689  36.978  20.706  0.00  0.00            
ATOM   2704  CA  TYR X 178      48.942  38.300  22.297  0.00  0.00            
ATOM   2705  HA  TYR X 178      48.203  38.696  22.860  0.00  0.00            
ATOM   2706  CB  TYR X 178      49.504  37.042  22.987  0.00  0.00            
ATOM   2707  HB2 TYR X 178      48.685  36.334  23.112  0.00  0.00            
ATOM   2708  HB3 TYR X 178      50.266  36.464  22.465  0.00  0.00            
ATOM   2709  CG  TYR X 178      49.916  37.325  24.389  0.00  0.00            
ATOM   2710  CD1 TYR X 178      49.003  37.128  25.422  0.00  0.00            
ATOM   2711  HD1 TYR X 178      47.960  36.937  25.172  0.00  0.00            
ATOM   2712  CE1 TYR X 178      49.407  37.309  26.734  0.00  0.00            
ATOM   2713  HE1 TYR X 178      48.773  37.104  27.492  0.00  0.00            
ATOM   2714  CZ  TYR X 178      50.760  37.628  27.010  0.00  0.00            
ATOM   2715  OH  TYR X 178      51.152  37.963  28.279  0.00  0.00            
ATOM   2716  HH  TYR X 178      50.325  37.934  28.857  0.00  0.00            
ATOM   2717  CE2 TYR X 178      51.666  37.916  25.964  0.00  0.00            
ATOM   2718  HE2 TYR X 178      52.572  38.279  26.221  0.00  0.00            
ATOM   2719  CD2 TYR X 178      51.295  37.717  24.609  0.00  0.00            
ATOM   2720  HD2 TYR X 178      51.999  37.997  23.825  0.00  0.00            
ATOM   2721  C   TYR X 178      50.057  39.368  22.274  0.00  0.00            
ATOM   2722  O   TYR X 178      49.957  40.335  23.053  0.00  0.00            
ATOM   2723  N   ASN X 179      51.081  39.255  21.388  0.00  0.00            
ATOM   2724  H   ASN X 179      51.093  38.421  20.687  0.00  0.00            
ATOM   2725  CA  ASN X 179      52.067  40.320  21.252  0.00  0.00            
ATOM   2726  HA  ASN X 179      52.372  40.657  22.243  0.00  0.00            
ATOM   2727  CB  ASN X 179      53.356  39.828  20.600  0.00  0.00            
ATOM   2728  HB2 ASN X 179      53.151  39.194  19.841  0.00  0.00            
ATOM   2729  HB3 ASN X 179      53.956  40.664  20.243  0.00  0.00            
ATOM   2730  CG  ASN X 179      54.199  39.047  21.597  0.00  0.00            
ATOM   2731  OD1 ASN X 179      54.996  39.568  22.346  0.00  0.00            
ATOM   2732  ND2 ASN X 179      54.127  37.734  21.576  0.00  0.00            
ATOM   2733 HD21 ASN X 179      54.669  37.174  22.338  0.00  0.00            
ATOM   2734 HD22 ASN X 179      53.418  37.300  20.872  0.00  0.00            
ATOM   2735  C   ASN X 179      51.392  41.517  20.500  0.00  0.00            
ATOM   2736  O   ASN X 179      52.092  42.550  20.409  0.00  0.00            
ATOM   2737  N   SER X 180      50.185  41.384  19.932  0.00  0.00            
ATOM   2738  H   SER X 180      49.571  40.483  19.968  0.00  0.00            
ATOM   2739  CA  SER X 180      49.637  42.456  19.049  0.00  0.00            
ATOM   2740  HA  SER X 180      50.414  43.132  18.691  0.00  0.00            
ATOM   2741  CB  SER X 180      48.923  42.001  17.819  0.00  0.00            
ATOM   2742  HB2 SER X 180      48.174  41.270  18.122  0.00  0.00            
ATOM   2743  HB3 SER X 180      48.425  42.721  17.316  0.00  0.00            
ATOM   2744  OG  SER X 180      49.934  41.348  16.950  0.00  0.00            
ATOM   2745  HG  SER X 180      50.305  40.421  17.386  0.00  0.00            
ATOM   2746  C   SER X 180      48.741  43.402  19.880  0.00  0.00            
ATOM   2747  O   SER X 180      48.869  44.612  19.730  0.00  0.00            
ATOM   2748  N   ASP X 181      47.935  42.898  20.773  0.00  0.00            
ATOM   2749  H   ASP X 181      47.987  41.810  20.823  0.00  0.00            
ATOM   2750  CA  ASP X 181      46.794  43.561  21.434  0.00  0.00            
ATOM   2751  HA  ASP X 181      46.144  44.075  20.726  0.00  0.00            
ATOM   2752  CB  ASP X 181      45.851  42.487  21.934  0.00  0.00            
ATOM   2753  HB2 ASP X 181      45.523  41.878  21.092  0.00  0.00            
ATOM   2754  HB3 ASP X 181      46.460  41.888  22.611  0.00  0.00            
ATOM   2755  CG  ASP X 181      44.650  42.970  22.720  0.00  0.00            
ATOM   2756  OD1 ASP X 181      43.843  42.152  23.214  0.00  0.00            
ATOM   2757  OD2 ASP X 181      44.575  44.229  22.828  0.00  0.00            
ATOM   2758  C   ASP X 181      47.283  44.542  22.569  0.00  0.00            
ATOM   2759  O   ASP X 181      48.052  44.164  23.494  0.00  0.00            
ATOM   2760  N   PRO X 182      47.074  45.872  22.475  0.00  0.00            
ATOM   2761  CD  PRO X 182      46.429  46.621  21.390  0.00  0.00            
ATOM   2762  HD2 PRO X 182      45.487  46.200  21.039  0.00  0.00            
ATOM   2763  HD3 PRO X 182      47.101  46.545  20.535  0.00  0.00            
ATOM   2764  CG  PRO X 182      46.302  48.057  21.868  0.00  0.00            
ATOM   2765  HG2 PRO X 182      45.308  48.161  22.302  0.00  0.00            
ATOM   2766  HG3 PRO X 182      46.413  48.759  21.041  0.00  0.00            
ATOM   2767  CB  PRO X 182      47.380  48.242  22.827  0.00  0.00            
ATOM   2768  HB2 PRO X 182      47.192  49.104  23.467  0.00  0.00            
ATOM   2769  HB3 PRO X 182      48.294  48.562  22.327  0.00  0.00            
ATOM   2770  CA  PRO X 182      47.627  46.879  23.400  0.00  0.00            
ATOM   2771  HA  PRO X 182      48.681  46.639  23.544  0.00  0.00            
ATOM   2772  C   PRO X 182      47.071  46.863  24.828  0.00  0.00            
ATOM   2773  O   PRO X 182      47.712  47.528  25.642  0.00  0.00            
ATOM   2774  N   LEU X 183      46.038  46.119  25.066  0.00  0.00            
ATOM   2775  H   LEU X 183      45.594  45.662  24.181  0.00  0.00            
ATOM   2776  CA  LEU X 183      45.291  45.940  26.321  0.00  0.00            
ATOM   2777  HA  LEU X 183      45.195  46.938  26.748  0.00  0.00            
ATOM   2778  CB  LEU X 183      43.851  45.551  25.999  0.00  0.00            
ATOM   2779  HB2 LEU X 183      43.889  44.761  25.248  0.00  0.00            
ATOM   2780  HB3 LEU X 183      43.361  45.204  26.908  0.00  0.00            
ATOM   2781  CG  LEU X 183      42.992  46.782  25.376  0.00  0.00            
ATOM   2782  HG  LEU X 183      43.648  47.201  24.614  0.00  0.00            
ATOM   2783  CD1 LEU X 183      41.766  46.357  24.570  0.00  0.00            
ATOM   2784 HD11 LEU X 183      41.074  45.810  25.210  0.00  0.00            
ATOM   2785 HD12 LEU X 183      41.185  47.220  24.243  0.00  0.00            
ATOM   2786 HD13 LEU X 183      42.056  45.788  23.788  0.00  0.00            
ATOM   2787  CD2 LEU X 183      42.667  47.819  26.377  0.00  0.00            
ATOM   2788 HD21 LEU X 183      42.114  47.327  27.178  0.00  0.00            
ATOM   2789 HD22 LEU X 183      43.564  48.351  26.692  0.00  0.00            
ATOM   2790 HD23 LEU X 183      41.958  48.549  25.986  0.00  0.00            
ATOM   2791  C   LEU X 183      46.021  44.934  27.198  0.00  0.00            
ATOM   2792  O   LEU X 183      45.667  44.920  28.399  0.00  0.00            
ATOM   2793  N   ILE X 184      47.033  44.214  26.602  0.00  0.00            
ATOM   2794  H   ILE X 184      47.348  44.386  25.658  0.00  0.00            
ATOM   2795  CA  ILE X 184      47.848  43.218  27.310  0.00  0.00            
ATOM   2796  HA  ILE X 184      47.305  42.886  28.094  0.00  0.00            
ATOM   2797  CB  ILE X 184      48.023  41.993  26.380  0.00  0.00            
ATOM   2798  HB  ILE X 184      48.254  42.337  25.458  0.00  0.00            
ATOM   2799  CG2 ILE X 184      49.117  41.060  26.864  0.00  0.00            
ATOM   2800 HG21 ILE X 184      49.168  40.147  26.270  0.00  0.00            
ATOM   2801 HG22 ILE X 184      50.008  41.656  26.667  0.00  0.00            
ATOM   2802 HG23 ILE X 184      49.169  40.929  27.945  0.00  0.00            
ATOM   2803  CG1 ILE X 184      46.651  41.329  26.086  0.00  0.00            
ATOM   2804 HG12 ILE X 184      46.124  40.794  27.191  0.00  0.00            
ATOM   2805 HG13 ILE X 184      45.965  41.982  25.736  0.00  0.00            
ATOM   2806  CD1 ILE X 184      46.779  40.141  25.074  0.00  0.00            
ATOM   2807 HD11 ILE X 184      45.917  40.135  24.406  0.00  0.00            
ATOM   2808 HD12 ILE X 184      47.573  40.362  24.361  0.00  0.00            
ATOM   2809 HD13 ILE X 184      46.949  39.239  25.662  0.00  0.00            
ATOM   2810  C   ILE X 184      49.137  43.927  27.718  0.00  0.00            
ATOM   2811  O   ILE X 184      49.679  44.726  26.935  0.00  0.00            
ATOM   2812  N   CYS X 185      49.581  43.736  28.940  0.00  0.00            
ATOM   2813  H   CYS X 185      49.029  43.030  29.560  0.00  0.00            
ATOM   2814  CA  CYS X 185      50.801  44.322  29.649  0.00  0.00            
ATOM   2815  HA  CYS X 185      51.021  45.217  29.067  0.00  0.00            
ATOM   2816  CB  CYS X 185      50.568  44.442  31.196  0.00  0.00            
ATOM   2817  HB2 CYS X 185      50.287  43.558  31.595  0.00  0.00            
ATOM   2818  HB3 CYS X 185      51.383  44.810  31.666  0.00  0.00            
ATOM   2819  SG  CYS X 185      49.112  45.532  31.539  0.00  0.00            
ATOM   2820  HG  CYS X 185      49.412  46.226  30.869  0.00  0.00            
ATOM   2821  C   CYS X 185      51.956  43.323  29.440  0.00  0.00            
ATOM   2822  O   CYS X 185      51.944  42.204  29.896  0.00  0.00            
ATOM   2823  N   ARG X 186      53.017  43.755  28.773  0.00  0.00            
ATOM   2824  H   ARG X 186      53.178  44.806  28.533  0.00  0.00            
ATOM   2825  CA  ARG X 186      54.138  42.897  28.373  0.00  0.00            
ATOM   2826  HA  ARG X 186      54.095  41.899  28.807  0.00  0.00            
ATOM   2827  CB  ARG X 186      54.218  42.683  26.771  0.00  0.00            
ATOM   2828  HB2 ARG X 186      54.258  43.534  26.228  0.00  0.00            
ATOM   2829  HB3 ARG X 186      55.133  42.134  26.548  0.00  0.00            
ATOM   2830  CG  ARG X 186      53.045  41.788  26.207  0.00  0.00            
ATOM   2831  HG2 ARG X 186      53.123  40.831  26.722  0.00  0.00            
ATOM   2832  HG3 ARG X 186      52.099  42.281  26.433  0.00  0.00            
ATOM   2833  CD  ARG X 186      53.127  41.547  24.619  0.00  0.00            
ATOM   2834  HD2 ARG X 186      54.124  41.196  24.353  0.00  0.00            
ATOM   2835  HD3 ARG X 186      52.466  40.840  24.330  0.00  0.00            
ATOM   2836  NE  ARG X 186      52.808  42.769  23.734  0.00  0.00            
ATOM   2837  HE  ARG X 186      53.538  43.084  22.988  0.00  0.00            
ATOM   2838  CZ  ARG X 186      51.688  43.488  23.681  0.00  0.00            
ATOM   2839  NH1 ARG X 186      50.663  43.034  24.351  0.00  0.00            
ATOM   2840 HH11 ARG X 186      50.619  41.963  24.548  0.00  0.00            
ATOM   2841 HH12 ARG X 186      49.677  43.463  24.173  0.00  0.00            
ATOM   2842  NH2 ARG X 186      51.722  44.623  23.070  0.00  0.00            
ATOM   2843 HH21 ARG X 186      52.627  45.114  22.712  0.00  0.00            
ATOM   2844 HH22 ARG X 186      50.773  45.153  23.159  0.00  0.00            
ATOM   2845  C   ARG X 186      55.419  43.390  28.973  0.00  0.00            
ATOM   2846  O   ARG X 186      56.490  42.849  28.605  0.00  0.00            
ATOM   2847  N   ALA X 187      55.358  44.393  29.837  0.00  0.00            
ATOM   2848  H   ALA X 187      54.398  44.878  30.014  0.00  0.00            
ATOM   2849  CA  ALA X 187      56.449  44.565  30.852  0.00  0.00            
ATOM   2850  HA  ALA X 187      57.403  44.652  30.331  0.00  0.00            
ATOM   2851  CB  ALA X 187      56.205  45.852  31.595  0.00  0.00            
ATOM   2852  HB1 ALA X 187      56.059  46.710  30.939  0.00  0.00            
ATOM   2853  HB2 ALA X 187      55.291  45.723  32.174  0.00  0.00            
ATOM   2854  HB3 ALA X 187      56.956  46.113  32.218  0.00  0.00            
ATOM   2855  C   ALA X 187      56.497  43.382  31.791  0.00  0.00            
ATOM   2856  O   ALA X 187      55.530  42.657  31.954  0.00  0.00            
ATOM   2857  N   GLY X 188      57.615  43.217  32.500  0.00  0.00            
ATOM   2858  H   GLY X 188      58.458  43.856  32.239  0.00  0.00            
ATOM   2859  CA  GLY X 188      57.718  42.232  33.553  0.00  0.00            
ATOM   2860  HA2 GLY X 188      57.179  41.358  33.187  0.00  0.00            
ATOM   2861  HA3 GLY X 188      58.724  41.975  33.884  0.00  0.00            
ATOM   2862  C   GLY X 188      57.076  42.748  34.818  0.00  0.00            
ATOM   2863  O   GLY X 188      56.660  43.915  34.981  0.00  0.00            
ATOM   2864  N   LEU X 189      56.938  41.728  35.724  0.00  0.00            
ATOM   2865  H   LEU X 189      57.527  40.815  35.634  0.00  0.00            
ATOM   2866  CA  LEU X 189      56.028  41.715  36.933  0.00  0.00            
ATOM   2867  HA  LEU X 189      55.090  42.193  36.651  0.00  0.00            
ATOM   2868  CB  LEU X 189      55.829  40.265  37.421  0.00  0.00            
ATOM   2869  HB2 LEU X 189      56.774  39.737  37.555  0.00  0.00            
ATOM   2870  HB3 LEU X 189      55.380  40.257  38.414  0.00  0.00            
ATOM   2871  CG  LEU X 189      54.952  39.458  36.472  0.00  0.00            
ATOM   2872  HG  LEU X 189      55.346  39.633  35.559  0.00  0.00            
ATOM   2873  CD1 LEU X 189      55.020  37.974  36.767  0.00  0.00            
ATOM   2874 HD11 LEU X 189      54.692  37.754  37.697  0.00  0.00            
ATOM   2875 HD12 LEU X 189      54.492  37.451  36.084  0.00  0.00            
ATOM   2876 HD13 LEU X 189      55.967  37.624  36.801  0.00  0.00            
ATOM   2877  CD2 LEU X 189      53.530  39.952  36.334  0.00  0.00            
ATOM   2878 HD21 LEU X 189      52.923  39.162  35.894  0.00  0.00            
ATOM   2879 HD22 LEU X 189      53.118  40.407  37.236  0.00  0.00            
ATOM   2880 HD23 LEU X 189      53.476  40.741  35.584  0.00  0.00            
ATOM   2881  C   LEU X 189      56.895  42.457  37.939  0.00  0.00            
ATOM   2882  O   LEU X 189      58.071  42.029  38.141  0.00  0.00            
ATOM   2883  N   LYS X 190      56.371  43.565  38.585  0.00  0.00            
ATOM   2884  H   LYS X 190      55.348  43.827  38.316  0.00  0.00            
ATOM   2885  CA  LYS X 190      56.996  44.531  39.529  0.00  0.00            
ATOM   2886  HA  LYS X 190      57.979  44.825  39.162  0.00  0.00            
ATOM   2887  CB  LYS X 190      56.086  45.780  39.567  0.00  0.00            
ATOM   2888  HB2 LYS X 190      55.087  45.419  39.812  0.00  0.00            
ATOM   2889  HB3 LYS X 190      56.408  46.403  40.402  0.00  0.00            
ATOM   2890  CG  LYS X 190      56.063  46.625  38.288  0.00  0.00            
ATOM   2891  HG2 LYS X 190      57.109  46.850  38.079  0.00  0.00            
ATOM   2892  HG3 LYS X 190      55.740  45.997  37.459  0.00  0.00            
ATOM   2893  CD  LYS X 190      55.216  47.902  38.528  0.00  0.00            
ATOM   2894  HD2 LYS X 190      54.166  47.693  38.326  0.00  0.00            
ATOM   2895  HD3 LYS X 190      55.208  48.216  39.488  0.00  0.00            
ATOM   2896  CE  LYS X 190      55.735  49.032  37.608  0.00  0.00            
ATOM   2897  HE2 LYS X 190      55.308  50.014  37.814  0.00  0.00            
ATOM   2898  HE3 LYS X 190      56.801  49.149  37.803  0.00  0.00            
ATOM   2899  NZ  LYS X 190      55.334  48.707  36.191  0.00  0.00            
ATOM   2900  HZ1 LYS X 190      54.300  48.376  36.089  0.00  0.00            
ATOM   2901  HZ2 LYS X 190      55.294  49.582  35.542  0.00  0.00            
ATOM   2902  HZ3 LYS X 190      55.822  47.798  35.841  0.00  0.00            
ATOM   2903  C   LYS X 190      57.051  43.785  40.865  0.00  0.00            
ATOM   2904  O   LYS X 190      56.032  43.240  41.251  0.00  0.00            
ATOM   2905  N   VAL X 191      58.145  43.883  41.689  0.00  0.00            
ATOM   2906  H   VAL X 191      59.015  44.381  41.288  0.00  0.00            
ATOM   2907  CA  VAL X 191      58.258  43.339  43.065  0.00  0.00            
ATOM   2908  HA  VAL X 191      58.423  42.282  42.916  0.00  0.00            
ATOM   2909  CB  VAL X 191      59.472  43.887  43.903  0.00  0.00            
ATOM   2910  HB  VAL X 191      60.262  43.660  43.317  0.00  0.00            
ATOM   2911  CG1 VAL X 191      59.426  45.368  44.181  0.00  0.00            
ATOM   2912 HG11 VAL X 191      59.535  45.982  43.287  0.00  0.00            
ATOM   2913 HG12 VAL X 191      58.595  45.642  44.832  0.00  0.00            
ATOM   2914 HG13 VAL X 191      60.422  45.613  44.550  0.00  0.00            
ATOM   2915  CG2 VAL X 191      59.618  43.158  45.227  0.00  0.00            
ATOM   2916 HG21 VAL X 191      59.403  41.856  45.021  0.00  0.00            
ATOM   2917 HG22 VAL X 191      60.569  43.244  45.557  0.00  0.00            
ATOM   2918 HG23 VAL X 191      58.936  43.555  45.980  0.00  0.00            
ATOM   2919  C   VAL X 191      56.892  43.499  43.794  0.00  0.00            
ATOM   2920  O   VAL X 191      56.471  42.490  44.411  0.00  0.00            
ATOM   2921  N   CYS X 192      56.269  44.652  43.788  0.00  0.00            
ATOM   2922  H   CYS X 192      56.681  45.495  43.233  0.00  0.00            
ATOM   2923  CA  CYS X 192      55.081  44.857  44.592  0.00  0.00            
ATOM   2924  HA  CYS X 192      55.334  44.501  45.590  0.00  0.00            
ATOM   2925  CB  CYS X 192      54.726  46.335  44.488  0.00  0.00            
ATOM   2926  HB2 CYS X 192      53.889  46.497  45.152  0.00  0.00            
ATOM   2927  HB3 CYS X 192      55.662  46.766  44.810  0.00  0.00            
ATOM   2928  SG  CYS X 192      54.255  47.014  42.831  0.00  0.00            
ATOM   2929  HG  CYS X 192      54.886  47.878  42.981  0.00  0.00            
ATOM   2930  C   CYS X 192      53.855  43.987  44.066  0.00  0.00            
ATOM   2931  O   CYS X 192      52.991  43.610  44.841  0.00  0.00            
ATOM   2932  N   PHE X 193      53.740  43.684  42.769  0.00  0.00            
ATOM   2933  H   PHE X 193      54.674  43.918  42.257  0.00  0.00            
ATOM   2934  CA  PHE X 193      52.825  42.700  42.189  0.00  0.00            
ATOM   2935  HA  PHE X 193      51.837  42.842  42.626  0.00  0.00            
ATOM   2936  CB  PHE X 193      52.572  43.115  40.709  0.00  0.00            
ATOM   2937  HB2 PHE X 193      52.490  44.200  40.635  0.00  0.00            
ATOM   2938  HB3 PHE X 193      53.456  42.846  40.131  0.00  0.00            
ATOM   2939  CG  PHE X 193      51.316  42.527  40.153  0.00  0.00            
ATOM   2940  CD1 PHE X 193      50.086  43.159  40.406  0.00  0.00            
ATOM   2941  HD1 PHE X 193      50.202  43.884  41.099  0.00  0.00            
ATOM   2942  CE1 PHE X 193      48.913  42.723  39.781  0.00  0.00            
ATOM   2943  HE1 PHE X 193      48.001  43.317  39.838  0.00  0.00            
ATOM   2944  CZ  PHE X 193      48.946  41.528  39.020  0.00  0.00            
ATOM   2945  HZ  PHE X 193      48.070  41.242  38.437  0.00  0.00            
ATOM   2946  CE2 PHE X 193      50.158  40.849  38.816  0.00  0.00            
ATOM   2947  HE2 PHE X 193      50.278  40.038  38.226  0.00  0.00            
ATOM   2948  CD2 PHE X 193      51.390  41.370  39.362  0.00  0.00            
ATOM   2949  HD2 PHE X 193      52.300  40.789  39.217  0.00  0.00            
ATOM   2950  C   PHE X 193      53.326  41.239  42.343  0.00  0.00            
ATOM   2951  O   PHE X 193      52.537  40.374  42.683  0.00  0.00            
ATOM   2952  N   GLY X 194      54.628  41.027  42.337  0.00  0.00            
ATOM   2953  H   GLY X 194      55.328  41.820  42.076  0.00  0.00            
ATOM   2954  CA  GLY X 194      55.214  39.716  42.707  0.00  0.00            
ATOM   2955  HA2 GLY X 194      55.024  38.989  41.918  0.00  0.00            
ATOM   2956  HA3 GLY X 194      56.290  39.877  42.645  0.00  0.00            
ATOM   2957  C   GLY X 194      54.857  39.164  44.132  0.00  0.00            
ATOM   2958  O   GLY X 194      54.442  37.990  44.272  0.00  0.00            
ATOM   2959  N   ILE X 195      54.944  40.122  45.048  0.00  0.00            
ATOM   2960  H   ILE X 195      55.331  41.104  44.776  0.00  0.00            
ATOM   2961  CA  ILE X 195      54.516  39.863  46.405  0.00  0.00            
ATOM   2962  HA  ILE X 195      55.093  39.054  46.853  0.00  0.00            
ATOM   2963  CB  ILE X 195      54.836  41.143  47.285  0.00  0.00            
ATOM   2964  HB  ILE X 195      54.789  42.015  46.633  0.00  0.00            
ATOM   2965  CG2 ILE X 195      53.859  41.461  48.478  0.00  0.00            
ATOM   2966 HG21 ILE X 195      52.835  41.619  48.139  0.00  0.00            
ATOM   2967 HG22 ILE X 195      53.955  40.638  49.187  0.00  0.00            
ATOM   2968 HG23 ILE X 195      54.065  42.388  48.821  0.00  0.00            
ATOM   2969  CG1 ILE X 195      56.359  41.109  47.717  0.00  0.00            
ATOM   2970 HG12 ILE X 195      56.517  40.190  48.106  0.00  0.00            
ATOM   2971 HG13 ILE X 195      56.882  41.303  46.875  0.00  0.00            
ATOM   2972  CD1 ILE X 195      56.771  42.315  48.623  0.00  0.00            
ATOM   2973 HD11 ILE X 195      57.807  42.217  48.948  0.00  0.00            
ATOM   2974 HD12 ILE X 195      56.582  43.225  48.054  0.00  0.00            
ATOM   2975 HD13 ILE X 195      56.295  42.365  49.603  0.00  0.00            
ATOM   2976  C   ILE X 195      53.014  39.489  46.437  0.00  0.00            
ATOM   2977  O   ILE X 195      52.655  38.566  47.128  0.00  0.00            
ATOM   2978  N   GLN X 196      52.217  40.166  45.599  0.00  0.00            
ATOM   2979  H   GLN X 196      52.568  40.879  44.853  0.00  0.00            
ATOM   2980  CA  GLN X 196      50.720  39.996  45.720  0.00  0.00            
ATOM   2981  HA  GLN X 196      50.495  39.937  46.785  0.00  0.00            
ATOM   2982  CB  GLN X 196      49.916  41.194  45.138  0.00  0.00            
ATOM   2983  HB2 GLN X 196      50.370  41.620  44.243  0.00  0.00            
ATOM   2984  HB3 GLN X 196      48.886  40.867  44.996  0.00  0.00            
ATOM   2985  CG  GLN X 196      50.000  42.345  46.180  0.00  0.00            
ATOM   2986  HG2 GLN X 196      51.033  42.677  46.284  0.00  0.00            
ATOM   2987  HG3 GLN X 196      49.508  43.187  45.693  0.00  0.00            
ATOM   2988  CD  GLN X 196      49.401  42.158  47.572  0.00  0.00            
ATOM   2989  OE1 GLN X 196      48.568  41.375  47.916  0.00  0.00            
ATOM   2990  NE2 GLN X 196      49.754  43.143  48.321  0.00  0.00            
ATOM   2991 HE21 GLN X 196      49.358  43.297  49.325  0.00  0.00            
ATOM   2992 HE22 GLN X 196      50.335  43.884  47.955  0.00  0.00            
ATOM   2993  C   GLN X 196      50.262  38.687  45.049  0.00  0.00            
ATOM   2994  O   GLN X 196      49.405  37.955  45.624  0.00  0.00            
ATOM   2995  N   LEU X 197      50.859  38.347  43.920  0.00  0.00            
ATOM   2996  H   LEU X 197      51.517  39.033  43.387  0.00  0.00            
ATOM   2997  CA  LEU X 197      50.563  37.086  43.129  0.00  0.00            
ATOM   2998  HA  LEU X 197      49.509  37.048  42.854  0.00  0.00            
ATOM   2999  CB  LEU X 197      51.551  37.017  41.905  0.00  0.00            
ATOM   3000  HB2 LEU X 197      52.540  37.380  42.184  0.00  0.00            
ATOM   3001  HB3 LEU X 197      51.572  35.959  41.644  0.00  0.00            
ATOM   3002  CG  LEU X 197      51.111  37.795  40.607  0.00  0.00            
ATOM   3003  HG  LEU X 197      50.695  38.769  40.865  0.00  0.00            
ATOM   3004  CD1 LEU X 197      52.285  38.004  39.631  0.00  0.00            
ATOM   3005 HD11 LEU X 197      52.642  37.013  39.354  0.00  0.00            
ATOM   3006 HD12 LEU X 197      51.963  38.566  38.754  0.00  0.00            
ATOM   3007 HD13 LEU X 197      53.132  38.390  40.023  0.00  0.00            
ATOM   3008  CD2 LEU X 197      50.035  36.980  39.915  0.00  0.00            
ATOM   3009 HD21 LEU X 197      49.614  37.589  39.116  0.00  0.00            
ATOM   3010 HD22 LEU X 197      50.531  36.098  39.509  0.00  0.00            
ATOM   3011 HD23 LEU X 197      49.237  36.701  40.603  0.00  0.00            
ATOM   3012  C   LEU X 197      50.893  35.947  44.126  0.00  0.00            
ATOM   3013  O   LEU X 197      50.119  34.964  44.241  0.00  0.00            
ATOM   3014  N   LEU X 198      51.949  36.010  44.883  0.00  0.00            
ATOM   3015  H   LEU X 198      52.626  36.862  44.827  0.00  0.00            
ATOM   3016  CA  LEU X 198      52.336  34.985  45.879  0.00  0.00            
ATOM   3017  HA  LEU X 198      52.153  34.066  45.502  0.00  0.00            
ATOM   3018  CB  LEU X 198      53.810  35.274  46.292  0.00  0.00            
ATOM   3019  HB2 LEU X 198      54.414  35.331  45.387  0.00  0.00            
ATOM   3020  HB3 LEU X 198      53.825  36.207  46.855  0.00  0.00            
ATOM   3021  CG  LEU X 198      54.505  34.188  47.030  0.00  0.00            
ATOM   3022  HG  LEU X 198      53.877  33.873  47.864  0.00  0.00            
ATOM   3023  CD1 LEU X 198      54.705  32.952  46.167  0.00  0.00            
ATOM   3024 HD11 LEU X 198      53.902  32.704  45.607  0.00  0.00            
ATOM   3025 HD12 LEU X 198      55.527  33.114  45.602  0.00  0.00            
ATOM   3026 HD13 LEU X 198      54.950  32.213  46.810  0.00  0.00            
ATOM   3027  CD2 LEU X 198      55.827  34.577  47.797  0.00  0.00            
ATOM   3028 HD21 LEU X 198      56.595  34.804  47.057  0.00  0.00            
ATOM   3029 HD22 LEU X 198      55.753  35.437  48.463  0.00  0.00            
ATOM   3030 HD23 LEU X 198      56.088  33.695  48.381  0.00  0.00            
ATOM   3031  C   LEU X 198      51.379  34.928  47.123  0.00  0.00            
ATOM   3032  O   LEU X 198      51.234  33.831  47.729  0.00  0.00            
ATOM   3033  N   ASN X 199      50.788  36.086  47.438  0.00  0.00            
ATOM   3034  H   ASN X 199      50.875  36.992  46.838  0.00  0.00            
ATOM   3035  CA  ASN X 199      49.897  36.086  48.635  0.00  0.00            
ATOM   3036  HA  ASN X 199      50.355  35.664  49.530  0.00  0.00            
ATOM   3037  CB  ASN X 199      49.350  37.491  48.934  0.00  0.00            
ATOM   3038  HB2 ASN X 199      48.907  37.911  48.129  0.00  0.00            
ATOM   3039  HB3 ASN X 199      48.460  37.307  49.536  0.00  0.00            
ATOM   3040  CG  ASN X 199      50.413  38.313  49.734  0.00  0.00            
ATOM   3041  OD1 ASN X 199      51.270  37.727  50.464  0.00  0.00            
ATOM   3042  ND2 ASN X 199      50.350  39.602  49.521  0.00  0.00            
ATOM   3043 HD21 ASN X 199      51.177  40.228  49.857  0.00  0.00            
ATOM   3044 HD22 ASN X 199      49.468  40.128  49.156  0.00  0.00            
ATOM   3045  C   ASN X 199      48.649  35.262  48.183  0.00  0.00            
ATOM   3046  O   ASN X 199      48.115  34.536  49.020  0.00  0.00            
ATOM   3047  N   ALA X 200      48.337  35.314  46.873  0.00  0.00            
ATOM   3048  H   ALA X 200      48.730  36.103  46.233  0.00  0.00            
ATOM   3049  CA  ALA X 200      47.131  34.629  46.491  0.00  0.00            
ATOM   3050  HA  ALA X 200      46.322  34.989  47.126  0.00  0.00            
ATOM   3051  CB  ALA X 200      46.792  34.933  44.994  0.00  0.00            
ATOM   3052  HB1 ALA X 200      47.453  34.291  44.411  0.00  0.00            
ATOM   3053  HB2 ALA X 200      45.752  34.711  44.757  0.00  0.00            
ATOM   3054  HB3 ALA X 200      46.959  35.974  44.715  0.00  0.00            
ATOM   3055  C   ALA X 200      47.319  33.105  46.695  0.00  0.00            
ATOM   3056  O   ALA X 200      46.445  32.423  47.259  0.00  0.00            
ATOM   3057  N   VAL X 201      48.468  32.583  46.281  0.00  0.00            
ATOM   3058  H   VAL X 201      49.197  33.175  45.910  0.00  0.00            
ATOM   3059  CA  VAL X 201      48.807  31.146  46.559  0.00  0.00            
ATOM   3060  HA  VAL X 201      48.129  30.560  46.094  0.00  0.00            
ATOM   3061  CB  VAL X 201      50.190  30.907  45.912  0.00  0.00            
ATOM   3062  HB  VAL X 201      50.808  31.591  46.324  0.00  0.00            
ATOM   3063  CG1 VAL X 201      50.732  29.581  46.322  0.00  0.00            
ATOM   3064 HG11 VAL X 201      51.207  29.692  47.297  0.00  0.00            
ATOM   3065 HG12 VAL X 201      49.987  28.794  46.442  0.00  0.00            
ATOM   3066 HG13 VAL X 201      51.492  29.159  45.665  0.00  0.00            
ATOM   3067  CG2 VAL X 201      50.137  31.078  44.410  0.00  0.00            
ATOM   3068 HG21 VAL X 201      50.960  30.805  43.997  0.00  0.00            
ATOM   3069 HG22 VAL X 201      49.421  30.460  44.055  0.00  0.00            
ATOM   3070 HG23 VAL X 201      49.909  32.100  44.107  0.00  0.00            
ATOM   3071  C   VAL X 201      48.772  30.800  48.151  0.00  0.00            
ATOM   3072  O   VAL X 201      48.195  29.746  48.556  0.00  0.00            
ATOM   3073  N   SER X 202      49.306  31.733  49.006  0.00  0.00            
ATOM   3074  H   SER X 202      49.726  32.638  48.564  0.00  0.00            
ATOM   3075  CA  SER X 202      49.339  31.493  50.448  0.00  0.00            
ATOM   3076  HA  SER X 202      49.851  30.573  50.728  0.00  0.00            
ATOM   3077  CB  SER X 202      50.061  32.574  51.179  0.00  0.00            
ATOM   3078  HB2 SER X 202      50.057  33.382  50.573  0.00  0.00            
ATOM   3079  HB3 SER X 202      49.650  32.805  52.072  0.00  0.00            
ATOM   3080  OG  SER X 202      51.333  32.128  51.425  0.00  0.00            
ATOM   3081  HG  SER X 202      51.605  31.914  50.476  0.00  0.00            
ATOM   3082  C   SER X 202      47.836  31.412  51.024  0.00  0.00            
ATOM   3083  O   SER X 202      47.589  30.912  52.123  0.00  0.00            
ATOM   3084  N   ARG X 203      46.892  31.949  50.269  0.00  0.00            
ATOM   3085  H   ARG X 203      47.226  32.601  49.462  0.00  0.00            
ATOM   3086  CA  ARG X 203      45.517  31.892  50.751  0.00  0.00            
ATOM   3087  HA  ARG X 203      45.432  31.842  51.837  0.00  0.00            
ATOM   3088  CB  ARG X 203      44.783  33.182  50.440  0.00  0.00            
ATOM   3089  HB2 ARG X 203      44.854  33.300  49.358  0.00  0.00            
ATOM   3090  HB3 ARG X 203      43.751  33.143  50.788  0.00  0.00            
ATOM   3091  CG  ARG X 203      45.468  34.490  51.033  0.00  0.00            
ATOM   3092  HG2 ARG X 203      45.116  34.539  52.064  0.00  0.00            
ATOM   3093  HG3 ARG X 203      46.552  34.374  51.040  0.00  0.00            
ATOM   3094  CD  ARG X 203      44.971  35.759  50.381  0.00  0.00            
ATOM   3095  HD2 ARG X 203      45.254  35.605  49.340  0.00  0.00            
ATOM   3096  HD3 ARG X 203      44.011  35.945  50.636  0.00  0.00            
ATOM   3097  NE  ARG X 203      45.741  36.875  50.947  0.00  0.00            
ATOM   3098  HE  ARG X 203      46.468  36.616  51.718  0.00  0.00            
ATOM   3099  CZ  ARG X 203      45.671  38.149  50.578  0.00  0.00            
ATOM   3100  NH1 ARG X 203      44.704  38.580  49.774  0.00  0.00            
ATOM   3101 HH11 ARG X 203      43.998  37.877  49.332  0.00  0.00            
ATOM   3102 HH12 ARG X 203      44.538  39.651  49.653  0.00  0.00            
ATOM   3103  NH2 ARG X 203      46.548  39.010  51.098  0.00  0.00            
ATOM   3104 HH21 ARG X 203      47.022  38.606  51.992  0.00  0.00            
ATOM   3105 HH22 ARG X 203      46.561  40.067  50.833  0.00  0.00            
ATOM   3106  C   ARG X 203      44.709  30.796  50.101  0.00  0.00            
ATOM   3107  O   ARG X 203      43.890  30.149  50.785  0.00  0.00            
ATOM   3108  N   VAL X 204      45.002  30.592  48.819  0.00  0.00            
ATOM   3109  H   VAL X 204      45.624  31.204  48.311  0.00  0.00            
ATOM   3110  CA  VAL X 204      44.466  29.423  48.050  0.00  0.00            
ATOM   3111  HA  VAL X 204      43.468  29.578  48.023  0.00  0.00            
ATOM   3112  CB  VAL X 204      45.128  29.221  46.645  0.00  0.00            
ATOM   3113  HB  VAL X 204      46.180  29.459  46.800  0.00  0.00            
ATOM   3114  CG1 VAL X 204      45.041  27.798  46.037  0.00  0.00            
ATOM   3115 HG11 VAL X 204      44.040  27.368  46.073  0.00  0.00            
ATOM   3116 HG12 VAL X 204      45.480  27.725  45.041  0.00  0.00            
ATOM   3117 HG13 VAL X 204      45.725  27.215  46.653  0.00  0.00            
ATOM   3118  CG2 VAL X 204      44.489  30.165  45.656  0.00  0.00            
ATOM   3119 HG21 VAL X 204      43.442  29.935  45.459  0.00  0.00            
ATOM   3120 HG22 VAL X 204      44.567  31.146  45.881  0.00  0.00            
ATOM   3121 HG23 VAL X 204      45.015  30.163  44.701  0.00  0.00            
ATOM   3122  C   VAL X 204      44.789  28.180  48.851  0.00  0.00            
ATOM   3123  O   VAL X 204      43.878  27.443  49.181  0.00  0.00            
ATOM   3124  N   GLU X 205      46.010  28.011  49.285  0.00  0.00            
ATOM   3125  H   GLU X 205      46.707  28.696  48.803  0.00  0.00            
ATOM   3126  CA  GLU X 205      46.459  26.781  49.923  0.00  0.00            
ATOM   3127  HA  GLU X 205      46.389  25.920  49.259  0.00  0.00            
ATOM   3128  CB  GLU X 205      47.957  26.901  50.279  0.00  0.00            
ATOM   3129  HB2 GLU X 205      48.458  27.012  49.410  0.00  0.00            
ATOM   3130  HB3 GLU X 205      48.247  27.692  50.836  0.00  0.00            
ATOM   3131  CG  GLU X 205      48.355  25.467  50.806  0.00  0.00            
ATOM   3132  HG2 GLU X 205      47.798  24.720  50.415  0.00  0.00            
ATOM   3133  HG3 GLU X 205      49.315  25.322  50.527  0.00  0.00            
ATOM   3134  CD  GLU X 205      48.335  25.416  52.310  0.00  0.00            
ATOM   3135  OE1 GLU X 205      48.496  24.326  52.933  0.00  0.00            
ATOM   3136  OE2 GLU X 205      48.282  26.535  52.930  0.00  0.00            
ATOM   3137  C   GLU X 205      45.664  26.398  51.109  0.00  0.00            
ATOM   3138  O   GLU X 205      45.385  25.208  51.259  0.00  0.00            
ATOM   3139  N   ARG X 206      45.206  27.431  51.865  0.00  0.00            
ATOM   3140  H   ARG X 206      45.270  28.403  51.376  0.00  0.00            
ATOM   3141  CA  ARG X 206      44.393  27.484  53.143  0.00  0.00            
ATOM   3142  HA  ARG X 206      44.814  26.803  53.882  0.00  0.00            
ATOM   3143  CB  ARG X 206      44.605  28.956  53.863  0.00  0.00            
ATOM   3144  HB2 ARG X 206      44.432  29.609  53.113  0.00  0.00            
ATOM   3145  HB3 ARG X 206      43.875  29.278  54.606  0.00  0.00            
ATOM   3146  CG  ARG X 206      46.008  29.423  54.342  0.00  0.00            
ATOM   3147  HG2 ARG X 206      46.755  29.331  53.554  0.00  0.00            
ATOM   3148  HG3 ARG X 206      45.893  30.474  54.609  0.00  0.00            
ATOM   3149  CD  ARG X 206      46.557  28.706  55.526  0.00  0.00            
ATOM   3150  HD2 ARG X 206      47.490  29.233  55.727  0.00  0.00            
ATOM   3151  HD3 ARG X 206      45.901  28.800  56.288  0.00  0.00            
ATOM   3152  NE  ARG X 206      46.759  27.271  55.198  0.00  0.00            
ATOM   3153  HE  ARG X 206      47.277  27.141  54.247  0.00  0.00            
ATOM   3154  CZ  ARG X 206      46.841  26.191  55.950  0.00  0.00            
ATOM   3155  NH1 ARG X 206      46.698  26.246  57.223  0.00  0.00            
ATOM   3156 HH11 ARG X 206      46.565  27.243  57.642  0.00  0.00            
ATOM   3157 HH12 ARG X 206      46.409  25.362  57.791  0.00  0.00            
ATOM   3158  NH2 ARG X 206      47.049  25.059  55.342  0.00  0.00            
ATOM   3159 HH21 ARG X 206      47.444  25.103  54.327  0.00  0.00            
ATOM   3160 HH22 ARG X 206      47.208  24.168  55.949  0.00  0.00            
ATOM   3161  C   ARG X 206      42.879  27.235  52.896  0.00  0.00            
ATOM   3162  O   ARG X 206      42.192  26.624  53.738  0.00  0.00            
ATOM   3163  N   ALA X 207      42.459  27.494  51.676  0.00  0.00            
ATOM   3164  H   ALA X 207      43.230  27.992  51.089  0.00  0.00            
ATOM   3165  CA  ALA X 207      41.098  27.293  51.141  0.00  0.00            
ATOM   3166  HA  ALA X 207      40.415  27.590  51.937  0.00  0.00            
ATOM   3167  CB  ALA X 207      40.553  28.072  49.884  0.00  0.00            
ATOM   3168  HB1 ALA X 207      39.579  27.743  49.522  0.00  0.00            
ATOM   3169  HB2 ALA X 207      40.550  29.116  50.195  0.00  0.00            
ATOM   3170  HB3 ALA X 207      41.223  27.857  49.051  0.00  0.00            
ATOM   3171  C   ALA X 207      40.910  25.776  50.894  0.00  0.00            
ATOM   3172  O   ALA X 207      39.746  25.421  50.908  0.00  0.00            
ATOM   3173  N   LEU X 208      41.904  25.040  50.539  0.00  0.00            
ATOM   3174  H   LEU X 208      42.809  25.618  50.354  0.00  0.00            
ATOM   3175  CA  LEU X 208      41.722  23.756  49.788  0.00  0.00            
ATOM   3176  HA  LEU X 208      41.004  23.931  48.987  0.00  0.00            
ATOM   3177  CB  LEU X 208      42.926  23.144  49.067  0.00  0.00            
ATOM   3178  HB2 LEU X 208      43.689  22.964  49.824  0.00  0.00            
ATOM   3179  HB3 LEU X 208      42.661  22.194  48.603  0.00  0.00            
ATOM   3180  CG  LEU X 208      43.620  24.069  48.025  0.00  0.00            
ATOM   3181  HG  LEU X 208      44.137  24.845  48.590  0.00  0.00            
ATOM   3182  CD1 LEU X 208      44.524  23.241  47.186  0.00  0.00            
ATOM   3183 HD11 LEU X 208      43.941  22.373  46.877  0.00  0.00            
ATOM   3184 HD12 LEU X 208      44.812  23.782  46.284  0.00  0.00            
ATOM   3185 HD13 LEU X 208      45.334  22.965  47.721  0.00  0.00            
ATOM   3186  CD2 LEU X 208      42.559  24.784  47.163  0.00  0.00            
ATOM   3187 HD21 LEU X 208      41.847  24.036  46.814  0.00  0.00            
ATOM   3188 HD22 LEU X 208      42.003  25.519  47.745  0.00  0.00            
ATOM   3189 HD23 LEU X 208      43.060  25.245  46.312  0.00  0.00            
ATOM   3190  C   LEU X 208      40.863  22.692  50.507  0.00  0.00            
ATOM   3191  O   LEU X 208      39.947  22.118  49.908  0.00  0.00            
ATOM   3192  N   PRO X 209      41.054  22.465  51.862  0.00  0.00            
ATOM   3193  CD  PRO X 209      42.135  22.925  52.662  0.00  0.00            
ATOM   3194  HD2 PRO X 209      42.152  24.006  52.801  0.00  0.00            
ATOM   3195  HD3 PRO X 209      43.038  22.631  52.129  0.00  0.00            
ATOM   3196  CG  PRO X 209      41.932  22.286  54.054  0.00  0.00            
ATOM   3197  HG2 PRO X 209      41.337  22.984  54.644  0.00  0.00            
ATOM   3198  HG3 PRO X 209      42.897  22.077  54.516  0.00  0.00            
ATOM   3199  CB  PRO X 209      41.126  21.039  53.744  0.00  0.00            
ATOM   3200  HB2 PRO X 209      40.667  20.785  54.607  0.00  0.00            
ATOM   3201  HB3 PRO X 209      41.836  20.409  53.399  0.00  0.00            
ATOM   3202  CA  PRO X 209      40.176  21.560  52.631  0.00  0.00            
ATOM   3203  HA  PRO X 209      40.074  20.763  52.019  0.00  0.00            
ATOM   3204  C   PRO X 209      38.860  22.109  53.042  0.00  0.00            
ATOM   3205  O   PRO X 209      38.190  21.539  53.872  0.00  0.00            
ATOM   3206  N   LYS X 210      38.417  23.331  52.586  0.00  0.00            
ATOM   3207  H   LYS X 210      39.202  23.983  52.203  0.00  0.00            
ATOM   3208  CA  LYS X 210      37.035  23.868  52.667  0.00  0.00            
ATOM   3209  HA  LYS X 210      36.411  23.117  53.150  0.00  0.00            
ATOM   3210  CB  LYS X 210      37.016  25.254  53.458  0.00  0.00            
ATOM   3211  HB2 LYS X 210      37.483  26.007  52.823  0.00  0.00            
ATOM   3212  HB3 LYS X 210      35.976  25.523  53.647  0.00  0.00            
ATOM   3213  CG  LYS X 210      37.812  25.277  54.785  0.00  0.00            
ATOM   3214  HG2 LYS X 210      38.822  24.961  54.526  0.00  0.00            
ATOM   3215  HG3 LYS X 210      37.849  26.339  55.029  0.00  0.00            
ATOM   3216  CD  LYS X 210      37.273  24.378  55.913  0.00  0.00            
ATOM   3217  HD2 LYS X 210      37.446  23.405  55.452  0.00  0.00            
ATOM   3218  HD3 LYS X 210      37.916  24.547  56.673  0.00  0.00            
ATOM   3219  CE  LYS X 210      35.803  24.521  56.296  0.00  0.00            
ATOM   3220  HE2 LYS X 210      35.203  24.630  55.393  0.00  0.00            
ATOM   3221  HE3 LYS X 210      35.532  23.601  56.814  0.00  0.00            
ATOM   3222  NZ  LYS X 210      35.564  25.684  57.142  0.00  0.00            
ATOM   3223  HZ1 LYS X 210      35.566  26.589  56.535  0.00  0.00            
ATOM   3224  HZ2 LYS X 210      34.590  25.659  57.632  0.00  0.00            
ATOM   3225  HZ3 LYS X 210      36.333  25.729  57.913  0.00  0.00            
ATOM   3226  C   LYS X 210      36.406  24.078  51.279  0.00  0.00            
ATOM   3227  O   LYS X 210      35.252  24.535  51.248  0.00  0.00            
ATOM   3228  N   LEU X 211      37.198  23.998  50.236  0.00  0.00            
ATOM   3229  H   LEU X 211      38.197  23.944  50.372  0.00  0.00            
ATOM   3230  CA  LEU X 211      36.631  24.171  48.898  0.00  0.00            
ATOM   3231  HA  LEU X 211      35.986  25.049  48.868  0.00  0.00            
ATOM   3232  CB  LEU X 211      37.833  24.455  47.927  0.00  0.00            
ATOM   3233  HB2 LEU X 211      38.495  25.249  48.272  0.00  0.00            
ATOM   3234  HB3 LEU X 211      38.498  23.592  47.924  0.00  0.00            
ATOM   3235  CG  LEU X 211      37.488  24.745  46.448  0.00  0.00            
ATOM   3236  HG  LEU X 211      36.605  24.179  46.150  0.00  0.00            
ATOM   3237  CD1 LEU X 211      37.046  26.221  46.275  0.00  0.00            
ATOM   3238 HD11 LEU X 211      36.964  26.329  45.194  0.00  0.00            
ATOM   3239 HD12 LEU X 211      36.217  26.376  46.734  0.00  0.00            
ATOM   3240 HD13 LEU X 211      37.697  26.952  46.524  0.00  0.00            
ATOM   3241  CD2 LEU X 211      38.681  24.388  45.578  0.00  0.00            
ATOM   3242 HD21 LEU X 211      38.599  24.782  44.565  0.00  0.00            
ATOM   3243 HD22 LEU X 211      39.631  24.663  46.037  0.00  0.00            
ATOM   3244 HD23 LEU X 211      38.689  23.313  45.397  0.00  0.00            
ATOM   3245  C   LEU X 211      35.900  22.845  48.628  0.00  0.00            
ATOM   3246  O   LEU X 211      36.492  21.773  48.655  0.00  0.00            
ATOM   3247  N   THR X 212      34.578  22.950  48.505  0.00  0.00            
ATOM   3248  H   THR X 212      34.147  23.856  48.933  0.00  0.00            
ATOM   3249  CA  THR X 212      33.630  21.849  48.281  0.00  0.00            
ATOM   3250  HA  THR X 212      34.112  20.874  48.205  0.00  0.00            
ATOM   3251  CB  THR X 212      32.494  21.768  49.341  0.00  0.00            
ATOM   3252  HB  THR X 212      31.823  20.992  48.974  0.00  0.00            
ATOM   3253  CG2 THR X 212      33.157  21.350  50.638  0.00  0.00            
ATOM   3254 HG21 THR X 212      33.866  22.086  51.019  0.00  0.00            
ATOM   3255 HG22 THR X 212      32.380  21.103  51.361  0.00  0.00            
ATOM   3256 HG23 THR X 212      33.822  20.506  50.456  0.00  0.00            
ATOM   3257  OG1 THR X 212      31.740  22.930  49.485  0.00  0.00            
ATOM   3258  HG1 THR X 212      31.036  22.759  50.299  0.00  0.00            
ATOM   3259  C   THR X 212      32.949  21.942  46.895  0.00  0.00            
ATOM   3260  O   THR X 212      32.411  20.902  46.434  0.00  0.00            
ATOM   3261  N   VAL X 213      33.054  23.045  46.213  0.00  0.00            
ATOM   3262  H   VAL X 213      33.723  23.854  46.508  0.00  0.00            
ATOM   3263  CA  VAL X 213      32.394  23.329  44.916  0.00  0.00            
ATOM   3264  HA  VAL X 213      31.324  23.160  45.034  0.00  0.00            
ATOM   3265  CB  VAL X 213      32.660  24.819  44.498  0.00  0.00            
ATOM   3266  HB  VAL X 213      32.383  25.400  45.378  0.00  0.00            
ATOM   3267  CG1 VAL X 213      34.040  25.156  43.917  0.00  0.00            
ATOM   3268 HG11 VAL X 213      34.736  24.786  44.670  0.00  0.00            
ATOM   3269 HG12 VAL X 213      34.158  24.654  42.957  0.00  0.00            
ATOM   3270 HG13 VAL X 213      34.378  26.189  43.838  0.00  0.00            
ATOM   3271  CG2 VAL X 213      31.706  25.196  43.336  0.00  0.00            
ATOM   3272 HG21 VAL X 213      31.830  26.211  42.956  0.00  0.00            
ATOM   3273 HG22 VAL X 213      31.867  24.621  42.522  0.00  0.00            
ATOM   3274 HG23 VAL X 213      30.670  25.070  43.651  0.00  0.00            
ATOM   3275  C   VAL X 213      32.920  22.310  43.816  0.00  0.00            
ATOM   3276  O   VAL X 213      34.171  22.144  43.796  0.00  0.00            
ATOM   3277  N   PRO X 214      32.023  21.650  42.979  0.00  0.00            
ATOM   3278  CD  PRO X 214      30.593  21.772  43.187  0.00  0.00            
ATOM   3279  HD2 PRO X 214      30.298  22.768  42.859  0.00  0.00            
ATOM   3280  HD3 PRO X 214      30.318  21.627  44.232  0.00  0.00            
ATOM   3281  CG  PRO X 214      29.973  20.692  42.308  0.00  0.00            
ATOM   3282  HG2 PRO X 214      28.922  20.797  42.083  0.00  0.00            
ATOM   3283  HG3 PRO X 214      30.094  19.706  42.733  0.00  0.00            
ATOM   3284  CB  PRO X 214      30.952  20.862  41.084  0.00  0.00            
ATOM   3285  HB2 PRO X 214      30.677  21.815  40.656  0.00  0.00            
ATOM   3286  HB3 PRO X 214      30.848  20.051  40.379  0.00  0.00            
ATOM   3287  CA  PRO X 214      32.356  20.974  41.725  0.00  0.00            
ATOM   3288  HA  PRO X 214      32.778  19.991  41.872  0.00  0.00            
ATOM   3289  C   PRO X 214      33.337  21.819  40.912  0.00  0.00            
ATOM   3290  O   PRO X 214      33.181  23.026  40.688  0.00  0.00            
ATOM   3291  N   PHE X 215      34.388  21.144  40.421  0.00  0.00            
ATOM   3292  H   PHE X 215      34.600  20.165  40.850  0.00  0.00            
ATOM   3293  CA  PHE X 215      35.363  21.749  39.528  0.00  0.00            
ATOM   3294  HA  PHE X 215      34.734  22.496  39.044  0.00  0.00            
ATOM   3295  CB  PHE X 215      36.453  22.605  40.200  0.00  0.00            
ATOM   3296  HB2 PHE X 215      36.996  23.214  39.477  0.00  0.00            
ATOM   3297  HB3 PHE X 215      35.950  23.223  40.944  0.00  0.00            
ATOM   3298  CG  PHE X 215      37.498  21.892  40.957  0.00  0.00            
ATOM   3299  CD1 PHE X 215      38.636  21.392  40.318  0.00  0.00            
ATOM   3300  HD1 PHE X 215      38.742  21.568  39.247  0.00  0.00            
ATOM   3301  CE1 PHE X 215      39.610  20.691  41.036  0.00  0.00            
ATOM   3302  HE1 PHE X 215      40.518  20.237  40.639  0.00  0.00            
ATOM   3303  CZ  PHE X 215      39.465  20.588  42.396  0.00  0.00            
ATOM   3304  HZ  PHE X 215      40.209  19.971  42.899  0.00  0.00            
ATOM   3305  CE2 PHE X 215      38.307  21.006  43.054  0.00  0.00            
ATOM   3306  HE2 PHE X 215      38.173  20.954  44.054  0.00  0.00            
ATOM   3307  CD2 PHE X 215      37.385  21.765  42.378  0.00  0.00            
ATOM   3308  HD2 PHE X 215      36.513  22.212  42.856  0.00  0.00            
ATOM   3309  C   PHE X 215      35.875  20.788  38.424  0.00  0.00            
ATOM   3310  O   PHE X 215      36.274  19.621  38.682  0.00  0.00            
ATOM   3311  N   LEU X 216      35.991  21.427  37.187  0.00  0.00            
ATOM   3312  H   LEU X 216      35.619  22.449  37.108  0.00  0.00            
ATOM   3313  CA  LEU X 216      36.860  20.926  36.097  0.00  0.00            
ATOM   3314  HA  LEU X 216      37.009  19.856  36.235  0.00  0.00            
ATOM   3315  CB  LEU X 216      36.210  21.255  34.705  0.00  0.00            
ATOM   3316  HB2 LEU X 216      35.202  20.839  34.709  0.00  0.00            
ATOM   3317  HB3 LEU X 216      36.124  22.342  34.719  0.00  0.00            
ATOM   3318  CG  LEU X 216      36.840  20.828  33.445  0.00  0.00            
ATOM   3319  HG  LEU X 216      37.919  20.977  33.500  0.00  0.00            
ATOM   3320  CD1 LEU X 216      36.896  19.326  33.335  0.00  0.00            
ATOM   3321 HD11 LEU X 216      37.740  19.154  32.667  0.00  0.00            
ATOM   3322 HD12 LEU X 216      37.122  18.826  34.277  0.00  0.00            
ATOM   3323 HD13 LEU X 216      36.021  19.050  32.911  0.00  0.00            
ATOM   3324  CD2 LEU X 216      36.244  21.449  32.169  0.00  0.00            
ATOM   3325 HD21 LEU X 216      36.736  21.060  31.278  0.00  0.00            
ATOM   3326 HD22 LEU X 216      35.160  21.398  32.276  0.00  0.00            
ATOM   3327 HD23 LEU X 216      36.437  22.522  32.149  0.00  0.00            
ATOM   3328  C   LEU X 216      38.164  21.651  36.203  0.00  0.00            
ATOM   3329  O   LEU X 216      38.196  22.887  36.171  0.00  0.00            
ATOM   3330  N   LEU X 217      39.308  20.963  36.149  0.00  0.00            
ATOM   3331  H   LEU X 217      39.245  19.886  36.302  0.00  0.00            
ATOM   3332  CA  LEU X 217      40.672  21.491  36.016  0.00  0.00            
ATOM   3333  HA  LEU X 217      40.579  22.575  36.084  0.00  0.00            
ATOM   3334  CB  LEU X 217      41.429  20.947  37.197  0.00  0.00            
ATOM   3335  HB2 LEU X 217      40.818  21.178  38.069  0.00  0.00            
ATOM   3336  HB3 LEU X 217      41.485  19.863  37.097  0.00  0.00            
ATOM   3337  CG  LEU X 217      42.897  21.412  37.458  0.00  0.00            
ATOM   3338  HG  LEU X 217      43.423  21.238  36.519  0.00  0.00            
ATOM   3339  CD1 LEU X 217      43.011  22.907  37.737  0.00  0.00            
ATOM   3340 HD11 LEU X 217      42.345  23.168  38.559  0.00  0.00            
ATOM   3341 HD12 LEU X 217      43.983  23.298  38.039  0.00  0.00            
ATOM   3342 HD13 LEU X 217      42.814  23.356  36.854  0.00  0.00            
ATOM   3343  CD2 LEU X 217      43.371  20.552  38.677  0.00  0.00            
ATOM   3344 HD21 LEU X 217      44.409  20.752  38.945  0.00  0.00            
ATOM   3345 HD22 LEU X 217      42.731  20.599  39.558  0.00  0.00            
ATOM   3346 HD23 LEU X 217      43.418  19.500  38.398  0.00  0.00            
ATOM   3347  C   LEU X 217      41.177  21.011  34.642  0.00  0.00            
ATOM   3348  O   LEU X 217      41.202  19.863  34.296  0.00  0.00            
ATOM   3349  N   LEU X 218      41.662  22.022  33.900  0.00  0.00            
ATOM   3350  H   LEU X 218      41.554  23.042  34.269  0.00  0.00            
ATOM   3351  CA  LEU X 218      42.340  21.804  32.607  0.00  0.00            
ATOM   3352  HA  LEU X 218      42.363  20.730  32.417  0.00  0.00            
ATOM   3353  CB  LEU X 218      41.709  22.593  31.440  0.00  0.00            
ATOM   3354  HB2 LEU X 218      41.900  23.665  31.499  0.00  0.00            
ATOM   3355  HB3 LEU X 218      42.262  22.337  30.536  0.00  0.00            
ATOM   3356  CG  LEU X 218      40.186  22.331  31.320  0.00  0.00            
ATOM   3357  HG  LEU X 218      39.934  21.270  31.339  0.00  0.00            
ATOM   3358  CD1 LEU X 218      39.344  23.163  32.388  0.00  0.00            
ATOM   3359 HD11 LEU X 218      38.420  23.238  31.987  0.00  0.00            
ATOM   3360 HD12 LEU X 218      39.256  22.812  33.331  0.00  0.00            
ATOM   3361 HD13 LEU X 218      39.707  24.099  32.504  0.00  0.00            
ATOM   3362  CD2 LEU X 218      39.764  22.723  29.874  0.00  0.00            
ATOM   3363 HD21 LEU X 218      40.044  23.743  29.612  0.00  0.00            
ATOM   3364 HD22 LEU X 218      40.069  22.060  29.064  0.00  0.00            
ATOM   3365 HD23 LEU X 218      38.679  22.692  29.775  0.00  0.00            
ATOM   3366  C   LEU X 218      43.785  22.308  32.844  0.00  0.00            
ATOM   3367  O   LEU X 218      43.990  23.296  33.498  0.00  0.00            
ATOM   3368  N   GLN X 219      44.797  21.592  32.345  0.00  0.00            
ATOM   3369  H   GLN X 219      44.509  20.751  31.715  0.00  0.00            
ATOM   3370  CA  GLN X 219      46.185  22.055  32.646  0.00  0.00            
ATOM   3371  HA  GLN X 219      46.225  23.143  32.597  0.00  0.00            
ATOM   3372  CB  GLN X 219      46.575  21.786  34.150  0.00  0.00            
ATOM   3373  HB2 GLN X 219      45.731  22.134  34.746  0.00  0.00            
ATOM   3374  HB3 GLN X 219      46.604  20.850  34.364  0.00  0.00            
ATOM   3375  CG  GLN X 219      47.890  22.511  34.539  0.00  0.00            
ATOM   3376  HG2 GLN X 219      47.882  23.442  34.148  0.00  0.00            
ATOM   3377  HG3 GLN X 219      47.834  22.607  35.624  0.00  0.00            
ATOM   3378  CD  GLN X 219      49.154  21.711  34.148  0.00  0.00            
ATOM   3379  OE1 GLN X 219      49.183  20.510  34.066  0.00  0.00            
ATOM   3380  NE2 GLN X 219      50.189  22.378  33.897  0.00  0.00            
ATOM   3381 HE21 GLN X 219      50.917  21.896  33.244  0.00  0.00            
ATOM   3382 HE22 GLN X 219      50.031  23.371  33.801  0.00  0.00            
ATOM   3383  C   GLN X 219      47.107  21.336  31.590  0.00  0.00            
ATOM   3384  O   GLN X 219      46.810  20.185  31.166  0.00  0.00            
ATOM   3385  N   GLY X 220      48.147  22.016  31.204  0.00  0.00            
ATOM   3386  H   GLY X 220      48.353  23.053  31.468  0.00  0.00            
ATOM   3387  CA  GLY X 220      49.021  21.618  30.079  0.00  0.00            
ATOM   3388  HA2 GLY X 220      48.519  20.867  29.468  0.00  0.00            
ATOM   3389  HA3 GLY X 220      49.320  22.433  29.561  0.00  0.00            
ATOM   3390  C   GLY X 220      50.357  21.091  30.606  0.00  0.00            
ATOM   3391  O   GLY X 220      51.086  21.735  31.401  0.00  0.00            
ATOM   3392  N   SER X 221      50.725  19.877  30.133  0.00  0.00            
ATOM   3393  H   SER X 221      50.146  19.430  29.325  0.00  0.00            
ATOM   3394  CA  SER X 221      51.818  19.078  30.744  0.00  0.00            
ATOM   3395  HA  SER X 221      51.644  18.945  31.812  0.00  0.00            
ATOM   3396  CB  SER X 221      51.869  17.678  30.122  0.00  0.00            
ATOM   3397  HB2 SER X 221      52.442  17.106  30.726  0.00  0.00            
ATOM   3398  HB3 SER X 221      50.874  17.286  29.909  0.00  0.00            
ATOM   3399  OG  SER X 221      52.525  17.778  28.879  0.00  0.00            
ATOM   3400  HG  SER X 221      53.590  17.571  28.984  0.00  0.00            
ATOM   3401  C   SER X 221      53.163  19.787  30.679  0.00  0.00            
ATOM   3402  O   SER X 221      53.929  19.497  31.515  0.00  0.00            
ATOM   3403  N   ALA X 222      53.401  20.630  29.648  0.00  0.00            
ATOM   3404  H   ALA X 222      52.672  20.668  28.951  0.00  0.00            
ATOM   3405  CA  ALA X 222      54.638  21.307  29.258  0.00  0.00            
ATOM   3406  HA  ALA X 222      55.388  20.664  29.465  0.00  0.00            
ATOM   3407  CB  ALA X 222      54.616  21.800  27.814  0.00  0.00            
ATOM   3408  HB1 ALA X 222      55.491  22.271  27.633  0.00  0.00            
ATOM   3409  HB2 ALA X 222      54.675  20.946  27.279  0.00  0.00            
ATOM   3410  HB3 ALA X 222      53.769  22.461  27.632  0.00  0.00            
ATOM   3411  C   ALA X 222      54.893  22.582  30.140  0.00  0.00            
ATOM   3412  O   ALA X 222      56.010  23.058  30.094  0.00  0.00            
ATOM   3413  N   ASP X 223      53.881  23.183  30.803  0.00  0.00            
ATOM   3414  H   ASP X 223      52.941  22.816  30.753  0.00  0.00            
ATOM   3415  CA  ASP X 223      53.769  24.529  31.370  0.00  0.00            
ATOM   3416  HA  ASP X 223      53.815  25.120  30.553  0.00  0.00            
ATOM   3417  CB  ASP X 223      52.446  24.691  32.058  0.00  0.00            
ATOM   3418  HB2 ASP X 223      51.655  24.371  31.385  0.00  0.00            
ATOM   3419  HB3 ASP X 223      52.387  24.011  32.878  0.00  0.00            
ATOM   3420  CG  ASP X 223      52.009  26.154  32.402  0.00  0.00            
ATOM   3421  OD1 ASP X 223      52.845  27.061  32.661  0.00  0.00            
ATOM   3422  OD2 ASP X 223      50.704  26.322  32.417  0.00  0.00            
ATOM   3423  C   ASP X 223      54.968  24.843  32.336  0.00  0.00            
ATOM   3424  O   ASP X 223      55.363  23.975  33.182  0.00  0.00            
ATOM   3425  N   ARG X 224      55.621  26.005  32.130  0.00  0.00            
ATOM   3426  H   ARG X 224      55.195  26.669  31.378  0.00  0.00            
ATOM   3427  CA  ARG X 224      56.843  26.471  32.839  0.00  0.00            
ATOM   3428  HA  ARG X 224      57.167  25.657  33.488  0.00  0.00            
ATOM   3429  CB  ARG X 224      57.847  26.762  31.742  0.00  0.00            
ATOM   3430  HB2 ARG X 224      57.402  27.502  31.078  0.00  0.00            
ATOM   3431  HB3 ARG X 224      58.706  27.252  32.202  0.00  0.00            
ATOM   3432  CG  ARG X 224      58.373  25.646  30.830  0.00  0.00            
ATOM   3433  HG2 ARG X 224      57.591  25.212  30.207  0.00  0.00            
ATOM   3434  HG3 ARG X 224      59.148  26.036  30.313  0.00  0.00            
ATOM   3435  CD  ARG X 224      59.037  24.515  31.680  0.00  0.00            
ATOM   3436  HD2 ARG X 224      59.712  24.023  30.979  0.00  0.00            
ATOM   3437  HD3 ARG X 224      59.539  24.906  32.565  0.00  0.00            
ATOM   3438  NE  ARG X 224      58.098  23.493  32.188  0.00  0.00            
ATOM   3439  HE  ARG X 224      57.028  23.700  32.157  0.00  0.00            
ATOM   3440  CZ  ARG X 224      58.434  22.332  32.809  0.00  0.00            
ATOM   3441  NH1 ARG X 224      59.669  21.835  32.975  0.00  0.00            
ATOM   3442 HH11 ARG X 224      60.519  22.356  32.534  0.00  0.00            
ATOM   3443 HH12 ARG X 224      59.810  20.841  33.397  0.00  0.00            
ATOM   3444  NH2 ARG X 224      57.449  21.573  33.082  0.00  0.00            
ATOM   3445 HH21 ARG X 224      56.490  22.033  33.322  0.00  0.00            
ATOM   3446 HH22 ARG X 224      57.511  20.564  33.488  0.00  0.00            
ATOM   3447  C   ARG X 224      56.506  27.701  33.715  0.00  0.00            
ATOM   3448  O   ARG X 224      57.479  28.107  34.385  0.00  0.00            
ATOM   3449  N   LEU X 225      55.355  28.283  33.519  0.00  0.00            
ATOM   3450  H   LEU X 225      54.652  27.890  32.909  0.00  0.00            
ATOM   3451  CA  LEU X 225      54.980  29.472  34.374  0.00  0.00            
ATOM   3452  HA  LEU X 225      55.834  30.091  34.646  0.00  0.00            
ATOM   3453  CB  LEU X 225      54.071  30.335  33.458  0.00  0.00            
ATOM   3454  HB2 LEU X 225      53.154  29.963  33.002  0.00  0.00            
ATOM   3455  HB3 LEU X 225      53.635  31.035  34.170  0.00  0.00            
ATOM   3456  CG  LEU X 225      54.765  31.300  32.458  0.00  0.00            
ATOM   3457  HG  LEU X 225      55.790  30.672  31.875  0.00  0.00            
ATOM   3458  CD1 LEU X 225      53.778  31.603  31.377  0.00  0.00            
ATOM   3459 HD11 LEU X 225      54.237  32.211  30.713  0.00  0.00            
ATOM   3460 HD12 LEU X 225      53.507  30.724  30.793  0.00  0.00            
ATOM   3461 HD13 LEU X 225      52.837  32.053  31.694  0.00  0.00            
ATOM   3462  CD2 LEU X 225      55.272  32.589  33.063  0.00  0.00            
ATOM   3463 HD21 LEU X 225      55.944  33.148  32.412  0.00  0.00            
ATOM   3464 HD22 LEU X 225      54.472  33.262  33.373  0.00  0.00            
ATOM   3465 HD23 LEU X 225      55.895  32.189  33.863  0.00  0.00            
ATOM   3466  C   LEU X 225      54.190  29.018  35.661  0.00  0.00            
ATOM   3467  O   LEU X 225      54.300  29.651  36.698  0.00  0.00            
ATOM   3468  N   CYS X 226      53.390  27.911  35.581  0.00  0.00            
ATOM   3469  H   CYS X 226      53.067  27.690  34.705  0.00  0.00            
ATOM   3470  CA  CYS X 226      52.948  27.055  36.704  0.00  0.00            
ATOM   3471  HA  CYS X 226      53.404  27.270  37.579  0.00  0.00            
ATOM   3472  CB  CYS X 226      51.481  27.389  36.903  0.00  0.00            
ATOM   3473  HB2 CYS X 226      50.969  27.372  35.940  0.00  0.00            
ATOM   3474  HB3 CYS X 226      50.970  26.663  37.536  0.00  0.00            
ATOM   3475  SG  CYS X 226      51.288  29.011  37.679  0.00  0.00            
ATOM   3476  HG  CYS X 226      51.618  28.711  38.674  0.00  0.00            
ATOM   3477  C   CYS X 226      53.049  25.620  36.416  0.00  0.00            
ATOM   3478  O   CYS X 226      52.163  25.031  35.770  0.00  0.00            
ATOM   3479  N   ASP X 227      54.106  24.885  36.760  0.00  0.00            
ATOM   3480  H   ASP X 227      54.915  25.301  37.198  0.00  0.00            
ATOM   3481  CA  ASP X 227      54.306  23.453  36.372  0.00  0.00            
ATOM   3482  HA  ASP X 227      54.146  23.396  35.296  0.00  0.00            
ATOM   3483  CB  ASP X 227      55.752  23.134  36.604  0.00  0.00            
ATOM   3484  HB2 ASP X 227      55.881  22.087  36.330  0.00  0.00            
ATOM   3485  HB3 ASP X 227      56.323  23.936  36.136  0.00  0.00            
ATOM   3486  CG  ASP X 227      56.343  23.260  38.026  0.00  0.00            
ATOM   3487  OD1 ASP X 227      57.098  22.322  38.332  0.00  0.00            
ATOM   3488  OD2 ASP X 227      56.064  24.190  38.828  0.00  0.00            
ATOM   3489  C   ASP X 227      53.293  22.394  37.024  0.00  0.00            
ATOM   3490  O   ASP X 227      52.760  22.632  38.103  0.00  0.00            
ATOM   3491  N   SER X 228      53.072  21.329  36.305  0.00  0.00            
ATOM   3492  H   SER X 228      53.450  21.312  35.283  0.00  0.00            
ATOM   3493  CA  SER X 228      51.864  20.493  36.570  0.00  0.00            
ATOM   3494  HA  SER X 228      51.054  21.149  36.251  0.00  0.00            
ATOM   3495  CB  SER X 228      51.797  19.237  35.604  0.00  0.00            
ATOM   3496  HB2 SER X 228      52.585  18.611  35.690  0.00  0.00            
ATOM   3497  HB3 SER X 228      50.930  18.754  35.794  0.00  0.00            
ATOM   3498  OG  SER X 228      51.699  19.716  34.229  0.00  0.00            
ATOM   3499  HG  SER X 228      50.743  20.016  34.103  0.00  0.00            
ATOM   3500  C   SER X 228      51.701  20.049  37.993  0.00  0.00            
ATOM   3501  O   SER X 228      50.558  19.714  38.398  0.00  0.00            
ATOM   3502  N   LYS X 229      52.754  19.902  38.813  0.00  0.00            
ATOM   3503  H   LYS X 229      53.720  20.223  38.425  0.00  0.00            
ATOM   3504  CA  LYS X 229      52.685  19.702  40.313  0.00  0.00            
ATOM   3505  HA  LYS X 229      52.647  18.645  40.577  0.00  0.00            
ATOM   3506  CB  LYS X 229      54.102  20.263  40.844  0.00  0.00            
ATOM   3507  HB2 LYS X 229      54.834  19.785  40.339  0.00  0.00            
ATOM   3508  HB3 LYS X 229      54.191  21.328  40.630  0.00  0.00            
ATOM   3509  CG  LYS X 229      54.359  19.970  42.292  0.00  0.00            
ATOM   3510  HG2 LYS X 229      55.309  20.422  42.578  0.00  0.00            
ATOM   3511  HG3 LYS X 229      53.629  20.325  42.893  0.00  0.00            
ATOM   3512  CD  LYS X 229      54.468  18.449  42.668  0.00  0.00            
ATOM   3513  HD2 LYS X 229      54.787  18.465  43.710  0.00  0.00            
ATOM   3514  HD3 LYS X 229      53.490  17.972  42.723  0.00  0.00            
ATOM   3515  CE  LYS X 229      55.360  17.561  41.813  0.00  0.00            
ATOM   3516  HE2 LYS X 229      55.398  16.549  42.217  0.00  0.00            
ATOM   3517  HE3 LYS X 229      55.003  17.496  40.786  0.00  0.00            
ATOM   3518  NZ  LYS X 229      56.666  18.197  41.689  0.00  0.00            
ATOM   3519  HZ1 LYS X 229      57.361  17.657  41.046  0.00  0.00            
ATOM   3520  HZ2 LYS X 229      56.529  19.168  41.212  0.00  0.00            
ATOM   3521  HZ3 LYS X 229      57.088  18.284  42.690  0.00  0.00            
ATOM   3522  C   LYS X 229      51.523  20.491  41.013  0.00  0.00            
ATOM   3523  O   LYS X 229      50.776  19.939  41.764  0.00  0.00            
ATOM   3524  N   GLY X 230      51.355  21.771  40.650  0.00  0.00            
ATOM   3525  H   GLY X 230      51.900  22.171  39.900  0.00  0.00            
ATOM   3526  CA  GLY X 230      50.397  22.565  41.363  0.00  0.00            
ATOM   3527  HA2 GLY X 230      50.712  22.521  42.405  0.00  0.00            
ATOM   3528  HA3 GLY X 230      50.425  23.616  41.073  0.00  0.00            
ATOM   3529  C   GLY X 230      48.954  22.113  41.070  0.00  0.00            
ATOM   3530  O   GLY X 230      48.113  22.073  41.999  0.00  0.00            
ATOM   3531  N   ALA X 231      48.605  21.741  39.778  0.00  0.00            
ATOM   3532  H   ALA X 231      49.345  21.792  38.993  0.00  0.00            
ATOM   3533  CA  ALA X 231      47.352  21.016  39.425  0.00  0.00            
ATOM   3534  HA  ALA X 231      46.490  21.666  39.466  0.00  0.00            
ATOM   3535  CB  ALA X 231      47.442  20.471  37.941  0.00  0.00            
ATOM   3536  HB1 ALA X 231      47.617  21.179  37.316  0.00  0.00            
ATOM   3537  HB2 ALA X 231      48.106  19.636  37.771  0.00  0.00            
ATOM   3538  HB3 ALA X 231      46.475  20.095  37.641  0.00  0.00            
ATOM   3539  C   ALA X 231      47.085  19.770  40.236  0.00  0.00            
ATOM   3540  O   ALA X 231      45.967  19.632  40.744  0.00  0.00            
ATOM   3541  N   TYR X 232      48.116  18.915  40.275  0.00  0.00            
ATOM   3542  H   TYR X 232      49.072  19.139  39.801  0.00  0.00            
ATOM   3543  CA  TYR X 232      47.903  17.604  40.921  0.00  0.00            
ATOM   3544  HA  TYR X 232      47.153  17.008  40.401  0.00  0.00            
ATOM   3545  CB  TYR X 232      49.108  16.686  40.890  0.00  0.00            
ATOM   3546  HB2 TYR X 232      50.061  17.114  41.201  0.00  0.00            
ATOM   3547  HB3 TYR X 232      48.949  15.821  41.534  0.00  0.00            
ATOM   3548  CG  TYR X 232      49.409  16.235  39.398  0.00  0.00            
ATOM   3549  CD1 TYR X 232      48.448  15.444  38.710  0.00  0.00            
ATOM   3550  HD1 TYR X 232      47.509  15.212  39.214  0.00  0.00            
ATOM   3551  CE1 TYR X 232      48.758  14.985  37.402  0.00  0.00            
ATOM   3552  HE1 TYR X 232      48.058  14.408  36.959  0.00  0.00            
ATOM   3553  CZ  TYR X 232      49.952  15.408  36.705  0.00  0.00            
ATOM   3554  OH  TYR X 232      50.034  14.954  35.460  0.00  0.00            
ATOM   3555  HH  TYR X 232      50.705  15.578  34.870  0.00  0.00            
ATOM   3556  CE2 TYR X 232      50.830  16.267  37.361  0.00  0.00            
ATOM   3557  HE2 TYR X 232      51.763  16.568  36.883  0.00  0.00            
ATOM   3558  CD2 TYR X 232      50.558  16.645  38.720  0.00  0.00            
ATOM   3559  HD2 TYR X 232      51.278  17.278  39.238  0.00  0.00            
ATOM   3560  C   TYR X 232      47.684  17.700  42.452  0.00  0.00            
ATOM   3561  O   TYR X 232      46.991  16.913  43.097  0.00  0.00            
ATOM   3562  N   LEU X 233      48.365  18.654  43.099  0.00  0.00            
ATOM   3563  H   LEU X 233      49.052  19.276  42.525  0.00  0.00            
ATOM   3564  CA  LEU X 233      48.226  18.997  44.513  0.00  0.00            
ATOM   3565  HA  LEU X 233      48.270  18.055  45.058  0.00  0.00            
ATOM   3566  CB  LEU X 233      49.428  19.847  44.932  0.00  0.00            
ATOM   3567  HB2 LEU X 233      50.296  19.306  44.554  0.00  0.00            
ATOM   3568  HB3 LEU X 233      49.402  20.752  44.325  0.00  0.00            
ATOM   3569  CG  LEU X 233      49.526  20.096  46.471  0.00  0.00            
ATOM   3570  HG  LEU X 233      48.553  20.443  46.818  0.00  0.00            
ATOM   3571  CD1 LEU X 233      50.151  18.902  47.159  0.00  0.00            
ATOM   3572 HD11 LEU X 233      49.500  18.130  47.131  0.00  0.00            
ATOM   3573 HD12 LEU X 233      51.122  18.639  46.739  0.00  0.00            
ATOM   3574 HD13 LEU X 233      50.321  19.096  48.218  0.00  0.00            
ATOM   3575  CD2 LEU X 233      50.431  21.302  46.659  0.00  0.00            
ATOM   3576 HD21 LEU X 233      49.926  22.224  46.370  0.00  0.00            
ATOM   3577 HD22 LEU X 233      50.742  21.348  47.703  0.00  0.00            
ATOM   3578 HD23 LEU X 233      51.354  21.155  46.099  0.00  0.00            
ATOM   3579  C   LEU X 233      46.840  19.710  44.807  0.00  0.00            
ATOM   3580  O   LEU X 233      46.244  19.487  45.860  0.00  0.00            
ATOM   3581  N   LEU X 234      46.270  20.347  43.782  0.00  0.00            
ATOM   3582  H   LEU X 234      46.809  20.357  42.835  0.00  0.00            
ATOM   3583  CA  LEU X 234      44.920  20.855  43.904  0.00  0.00            
ATOM   3584  HA  LEU X 234      44.869  21.406  44.843  0.00  0.00            
ATOM   3585  CB  LEU X 234      44.578  21.866  42.771  0.00  0.00            
ATOM   3586  HB2 LEU X 234      45.212  22.746  42.872  0.00  0.00            
ATOM   3587  HB3 LEU X 234      44.754  21.544  41.745  0.00  0.00            
ATOM   3588  CG  LEU X 234      43.117  22.291  42.843  0.00  0.00            
ATOM   3589  HG  LEU X 234      42.577  21.352  42.725  0.00  0.00            
ATOM   3590  CD1 LEU X 234      42.752  23.016  44.132  0.00  0.00            
ATOM   3591 HD11 LEU X 234      42.820  22.363  44.900  0.00  0.00            
ATOM   3592 HD12 LEU X 234      43.321  23.937  44.252  0.00  0.00            
ATOM   3593 HD13 LEU X 234      41.701  23.302  44.082  0.00  0.00            
ATOM   3594  CD2 LEU X 234      42.845  23.157  41.675  0.00  0.00            
ATOM   3595 HD21 LEU X 234      43.469  24.048  41.745  0.00  0.00            
ATOM   3596 HD22 LEU X 234      42.982  22.707  40.692  0.00  0.00            
ATOM   3597 HD23 LEU X 234      41.787  23.397  41.785  0.00  0.00            
ATOM   3598  C   LEU X 234      43.911  19.716  43.949  0.00  0.00            
ATOM   3599  O   LEU X 234      43.088  19.788  44.840  0.00  0.00            
ATOM   3600  N   MET X 235      44.075  18.777  43.070  0.00  0.00            
ATOM   3601  H   MET X 235      44.811  18.982  42.292  0.00  0.00            
ATOM   3602  CA  MET X 235      43.246  17.627  42.902  0.00  0.00            
ATOM   3603  HA  MET X 235      42.228  18.018  42.919  0.00  0.00            
ATOM   3604  CB  MET X 235      43.570  16.796  41.657  0.00  0.00            
ATOM   3605  HB2 MET X 235      44.648  16.720  41.515  0.00  0.00            
ATOM   3606  HB3 MET X 235      43.316  15.739  41.734  0.00  0.00            
ATOM   3607  CG  MET X 235      43.060  17.395  40.369  0.00  0.00            
ATOM   3608  HG2 MET X 235      43.511  18.385  40.301  0.00  0.00            
ATOM   3609  HG3 MET X 235      43.397  16.890  39.562  0.00  0.00            
ATOM   3610  SD  MET X 235      41.246  17.585  40.132  0.00  0.00            
ATOM   3611  CE  MET X 235      40.776  15.870  40.541  0.00  0.00            
ATOM   3612  HE1 MET X 235      41.392  15.265  39.876  0.00  0.00            
ATOM   3613  HE2 MET X 235      41.174  15.578  41.513  0.00  0.00            
ATOM   3614  HE3 MET X 235      39.722  15.619  40.418  0.00  0.00            
ATOM   3615  C   MET X 235      43.375  16.672  44.098  0.00  0.00            
ATOM   3616  O   MET X 235      42.526  15.862  44.286  0.00  0.00            
ATOM   3617  N   GLU X 236      44.473  16.728  44.896  0.00  0.00            
ATOM   3618  H   GLU X 236      45.305  17.366  44.598  0.00  0.00            
ATOM   3619  CA  GLU X 236      44.650  15.959  46.075  0.00  0.00            
ATOM   3620  HA  GLU X 236      44.348  14.946  45.809  0.00  0.00            
ATOM   3621  CB  GLU X 236      46.147  15.942  46.339  0.00  0.00            
ATOM   3622  HB2 GLU X 236      46.711  15.611  45.466  0.00  0.00            
ATOM   3623  HB3 GLU X 236      46.542  16.934  46.561  0.00  0.00            
ATOM   3624  CG  GLU X 236      46.572  14.996  47.536  0.00  0.00            
ATOM   3625  HG2 GLU X 236      47.657  15.073  47.600  0.00  0.00            
ATOM   3626  HG3 GLU X 236      46.159  15.516  48.297  0.00  0.00            
ATOM   3627  CD  GLU X 236      46.064  13.577  47.577  0.00  0.00            
ATOM   3628  OE1 GLU X 236      46.355  12.922  46.586  0.00  0.00            
ATOM   3629  OE2 GLU X 236      45.550  13.049  48.628  0.00  0.00            
ATOM   3630  C   GLU X 236      43.851  16.547  47.300  0.00  0.00            
ATOM   3631  O   GLU X 236      43.127  15.951  48.124  0.00  0.00            
ATOM   3632  N   LEU X 237      44.063  17.890  47.433  0.00  0.00            
ATOM   3633  H   LEU X 237      44.564  18.407  46.724  0.00  0.00            
ATOM   3634  CA  LEU X 237      43.872  18.637  48.721  0.00  0.00            
ATOM   3635  HA  LEU X 237      44.035  18.019  49.604  0.00  0.00            
ATOM   3636  CB  LEU X 237      44.869  19.751  49.033  0.00  0.00            
ATOM   3637  HB2 LEU X 237      44.875  20.405  48.161  0.00  0.00            
ATOM   3638  HB3 LEU X 237      44.532  20.256  49.938  0.00  0.00            
ATOM   3639  CG  LEU X 237      46.306  19.242  49.320  0.00  0.00            
ATOM   3640  HG  LEU X 237      46.639  18.634  48.479  0.00  0.00            
ATOM   3641  CD1 LEU X 237      47.221  20.502  49.302  0.00  0.00            
ATOM   3642 HD11 LEU X 237      47.137  21.024  48.442  0.00  0.00            
ATOM   3643 HD12 LEU X 237      46.941  21.154  50.129  0.00  0.00            
ATOM   3644 HD13 LEU X 237      48.222  20.090  49.426  0.00  0.00            
ATOM   3645  CD2 LEU X 237      46.544  18.526  50.601  0.00  0.00            
ATOM   3646 HD21 LEU X 237      47.543  18.091  50.591  0.00  0.00            
ATOM   3647 HD22 LEU X 237      46.450  19.130  51.504  0.00  0.00            
ATOM   3648 HD23 LEU X 237      45.921  17.635  50.680  0.00  0.00            
ATOM   3649  C   LEU X 237      42.419  19.176  48.698  0.00  0.00            
ATOM   3650  O   LEU X 237      41.919  19.375  49.796  0.00  0.00            
ATOM   3651  N   ALA X 238      41.802  19.452  47.508  0.00  0.00            
ATOM   3652  H   ALA X 238      42.331  19.348  46.560  0.00  0.00            
ATOM   3653  CA  ALA X 238      40.515  20.050  47.494  0.00  0.00            
ATOM   3654  HA  ALA X 238      40.558  21.004  48.020  0.00  0.00            
ATOM   3655  CB  ALA X 238      40.091  20.373  46.015  0.00  0.00            
ATOM   3656  HB1 ALA X 238      39.166  20.777  45.978  0.00  0.00            
ATOM   3657  HB2 ALA X 238      40.727  21.099  45.717  0.00  0.00            
ATOM   3658  HB3 ALA X 238      39.990  19.522  45.479  0.00  0.00            
ATOM   3659  C   ALA X 238      39.491  19.058  48.163  0.00  0.00            
ATOM   3660  O   ALA X 238      39.572  17.783  47.994  0.00  0.00            
ATOM   3661  N   LYS X 239      38.600  19.598  49.024  0.00  0.00            
ATOM   3662  H   LYS X 239      38.572  20.592  49.200  0.00  0.00            
ATOM   3663  CA  LYS X 239      37.480  18.794  49.620  0.00  0.00            
ATOM   3664  HA  LYS X 239      37.950  17.833  49.832  0.00  0.00            
ATOM   3665  CB  LYS X 239      37.120  19.499  50.943  0.00  0.00            
ATOM   3666  HB2 LYS X 239      38.036  19.734  51.485  0.00  0.00            
ATOM   3667  HB3 LYS X 239      36.667  20.476  50.776  0.00  0.00            
ATOM   3668  CG  LYS X 239      36.134  18.764  51.898  0.00  0.00            
ATOM   3669  HG2 LYS X 239      36.188  19.200  52.752  0.00  0.00            
ATOM   3670  HG3 LYS X 239      35.240  18.887  51.446  0.00  0.00            
ATOM   3671  CD  LYS X 239      36.458  17.269  52.155  0.00  0.00            
ATOM   3672  HD2 LYS X 239      36.245  16.628  51.298  0.00  0.00            
ATOM   3673  HD3 LYS X 239      37.520  17.130  52.357  0.00  0.00            
ATOM   3674  CE  LYS X 239      35.507  16.636  53.227  0.00  0.00            
ATOM   3675  HE2 LYS X 239      34.512  16.940  52.902  0.00  0.00            
ATOM   3676  HE3 LYS X 239      35.573  15.548  53.218  0.00  0.00            
ATOM   3677  NZ  LYS X 239      35.890  17.117  54.612  0.00  0.00            
ATOM   3678  HZ1 LYS X 239      36.955  17.009  54.816  0.00  0.00            
ATOM   3679  HZ2 LYS X 239      35.695  18.166  54.834  0.00  0.00            
ATOM   3680  HZ3 LYS X 239      35.348  16.484  55.315  0.00  0.00            
ATOM   3681  C   LYS X 239      36.321  18.443  48.703  0.00  0.00            
ATOM   3682  O   LYS X 239      35.534  17.516  48.926  0.00  0.00            
ATOM   3683  N   SER X 240      36.229  19.146  47.574  0.00  0.00            
ATOM   3684  H   SER X 240      36.761  20.095  47.515  0.00  0.00            
ATOM   3685  CA  SER X 240      35.128  18.971  46.586  0.00  0.00            
ATOM   3686  HA  SER X 240      34.149  19.380  46.838  0.00  0.00            
ATOM   3687  CB  SER X 240      35.619  19.723  45.362  0.00  0.00            
ATOM   3688  HB2 SER X 240      36.614  19.331  45.152  0.00  0.00            
ATOM   3689  HB3 SER X 240      35.106  19.476  44.528  0.00  0.00            
ATOM   3690  OG  SER X 240      35.627  21.151  45.557  0.00  0.00            
ATOM   3691  HG  SER X 240      35.029  21.659  44.921  0.00  0.00            
ATOM   3692  C   SER X 240      35.028  17.536  46.130  0.00  0.00            
ATOM   3693  O   SER X 240      36.073  16.921  45.832  0.00  0.00            
ATOM   3694  N   GLN X 241      33.849  16.960  46.122  0.00  0.00            
ATOM   3695  H   GLN X 241      33.031  17.449  46.455  0.00  0.00            
ATOM   3696  CA  GLN X 241      33.682  15.592  45.689  0.00  0.00            
ATOM   3697  HA  GLN X 241      34.320  14.990  46.190  0.00  0.00            
ATOM   3698  CB  GLN X 241      32.231  15.146  46.036  0.00  0.00            
ATOM   3699  HB2 GLN X 241      31.479  15.747  45.525  0.00  0.00            
ATOM   3700  HB3 GLN X 241      32.079  14.102  45.760  0.00  0.00            
ATOM   3701  CG  GLN X 241      31.964  15.163  47.539  0.00  0.00            
ATOM   3702  HG2 GLN X 241      32.603  14.473  48.089  0.00  0.00            
ATOM   3703  HG3 GLN X 241      32.236  16.060  47.915  0.00  0.00            
ATOM   3704  CD  GLN X 241      30.548  14.920  48.051  0.00  0.00            
ATOM   3705  OE1 GLN X 241      29.610  15.226  47.344  0.00  0.00            
ATOM   3706  NE2 GLN X 241      30.422  14.567  49.273  0.00  0.00            
ATOM   3707 HE21 GLN X 241      29.378  14.459  49.568  0.00  0.00            
ATOM   3708 HE22 GLN X 241      31.190  14.576  50.047  0.00  0.00            
ATOM   3709  C   GLN X 241      33.883  15.450  44.199  0.00  0.00            
ATOM   3710  O   GLN X 241      34.731  14.693  43.640  0.00  0.00            
ATOM   3711  N   ASP X 242      33.212  16.347  43.476  0.00  0.00            
ATOM   3712  H   ASP X 242      32.546  17.075  43.937  0.00  0.00            
ATOM   3713  CA  ASP X 242      33.051  16.402  42.080  0.00  0.00            
ATOM   3714  HA  ASP X 242      33.018  15.397  41.660  0.00  0.00            
ATOM   3715  CB  ASP X 242      31.674  16.955  41.798  0.00  0.00            
ATOM   3716  HB2 ASP X 242      31.008  16.290  42.165  0.00  0.00            
ATOM   3717  HB3 ASP X 242      31.531  17.874  42.192  0.00  0.00            
ATOM   3718  CG  ASP X 242      31.284  17.050  40.358  0.00  0.00            
ATOM   3719  OD1 ASP X 242      31.927  16.458  39.485  0.00  0.00            
ATOM   3720  OD2 ASP X 242      30.196  17.604  40.136  0.00  0.00            
ATOM   3721  C   ASP X 242      34.219  17.270  41.487  0.00  0.00            
ATOM   3722  O   ASP X 242      33.982  18.339  40.948  0.00  0.00            
ATOM   3723  N   LYS X 243      35.421  16.703  41.597  0.00  0.00            
ATOM   3724  H   LYS X 243      35.604  15.693  41.962  0.00  0.00            
ATOM   3725  CA  LYS X 243      36.596  17.405  40.956  0.00  0.00            
ATOM   3726  HA  LYS X 243      36.228  18.343  40.542  0.00  0.00            
ATOM   3727  CB  LYS X 243      37.638  17.675  42.078  0.00  0.00            
ATOM   3728  HB2 LYS X 243      38.552  18.050  41.617  0.00  0.00            
ATOM   3729  HB3 LYS X 243      37.288  18.574  42.586  0.00  0.00            
ATOM   3730  CG  LYS X 243      37.910  16.575  43.053  0.00  0.00            
ATOM   3731  HG2 LYS X 243      37.100  16.313  43.495  0.00  0.00            
ATOM   3732  HG3 LYS X 243      38.255  15.767  42.555  0.00  0.00            
ATOM   3733  CD  LYS X 243      38.872  17.023  44.136  0.00  0.00            
ATOM   3734  HD2 LYS X 243      39.738  17.530  43.709  0.00  0.00            
ATOM   3735  HD3 LYS X 243      38.493  17.746  44.858  0.00  0.00            
ATOM   3736  CE  LYS X 243      39.469  15.872  44.964  0.00  0.00            
ATOM   3737  HE2 LYS X 243      39.554  14.941  44.405  0.00  0.00            
ATOM   3738  HE3 LYS X 243      40.463  16.242  45.216  0.00  0.00            
ATOM   3739  NZ  LYS X 243      38.685  15.684  46.197  0.00  0.00            
ATOM   3740  HZ1 LYS X 243      39.002  16.458  46.896  0.00  0.00            
ATOM   3741  HZ2 LYS X 243      37.596  15.680  46.216  0.00  0.00            
ATOM   3742  HZ3 LYS X 243      38.980  14.750  46.676  0.00  0.00            
ATOM   3743  C   LYS X 243      37.047  16.416  39.859  0.00  0.00            
ATOM   3744  O   LYS X 243      37.112  15.201  39.999  0.00  0.00            
ATOM   3745  N   THR X 244      37.334  17.026  38.736  0.00  0.00            
ATOM   3746  H   THR X 244      37.427  18.109  38.652  0.00  0.00            
ATOM   3747  CA  THR X 244      37.866  16.321  37.601  0.00  0.00            
ATOM   3748  HA  THR X 244      38.357  15.409  37.940  0.00  0.00            
ATOM   3749  CB  THR X 244      36.740  16.061  36.604  0.00  0.00            
ATOM   3750  HB  THR X 244      37.329  15.611  35.805  0.00  0.00            
ATOM   3751  CG2 THR X 244      35.678  15.103  37.067  0.00  0.00            
ATOM   3752 HG21 THR X 244      35.075  15.529  37.869  0.00  0.00            
ATOM   3753 HG22 THR X 244      35.046  14.770  36.244  0.00  0.00            
ATOM   3754 HG23 THR X 244      36.101  14.275  37.462  0.00  0.00            
ATOM   3755  OG1 THR X 244      36.250  17.382  36.227  0.00  0.00            
ATOM   3756  HG1 THR X 244      35.534  17.672  36.996  0.00  0.00            
ATOM   3757  C   THR X 244      39.021  17.124  37.026  0.00  0.00            
ATOM   3758  O   THR X 244      39.087  18.350  37.106  0.00  0.00            
ATOM   3759  N   LEU X 245      40.071  16.399  36.645  0.00  0.00            
ATOM   3760  H   LEU X 245      40.036  15.316  36.769  0.00  0.00            
ATOM   3761  CA  LEU X 245      41.314  16.933  36.008  0.00  0.00            
ATOM   3762  HA  LEU X 245      41.202  17.999  35.810  0.00  0.00            
ATOM   3763  CB  LEU X 245      42.631  16.657  36.771  0.00  0.00            
ATOM   3764  HB2 LEU X 245      42.560  17.039  37.703  0.00  0.00            
ATOM   3765  HB3 LEU X 245      42.545  15.665  36.938  0.00  0.00            
ATOM   3766  CG  LEU X 245      43.993  16.994  36.050  0.00  0.00            
ATOM   3767  HG  LEU X 245      44.098  16.573  35.138  0.00  0.00            
ATOM   3768  CD1 LEU X 245      44.138  18.459  35.914  0.00  0.00            
ATOM   3769 HD11 LEU X 245      44.450  18.961  36.733  0.00  0.00            
ATOM   3770 HD12 LEU X 245      44.757  18.638  35.034  0.00  0.00            
ATOM   3771 HD13 LEU X 245      43.206  18.954  35.640  0.00  0.00            
ATOM   3772  CD2 LEU X 245      45.163  16.451  36.907  0.00  0.00            
ATOM   3773 HD21 LEU X 245      44.920  16.632  37.954  0.00  0.00            
ATOM   3774 HD22 LEU X 245      45.430  15.406  36.750  0.00  0.00            
ATOM   3775 HD23 LEU X 245      46.046  17.089  36.891  0.00  0.00            
ATOM   3776  C   LEU X 245      41.378  16.284  34.622  0.00  0.00            
ATOM   3777  O   LEU X 245      41.093  15.114  34.446  0.00  0.00            
ATOM   3778  N   LYS X 246      41.835  17.088  33.648  0.00  0.00            
ATOM   3779  H   LYS X 246      41.897  18.173  33.729  0.00  0.00            
ATOM   3780  CA  LYS X 246      42.188  16.625  32.266  0.00  0.00            
ATOM   3781  HA  LYS X 246      42.285  15.540  32.314  0.00  0.00            
ATOM   3782  CB  LYS X 246      40.966  17.006  31.296  0.00  0.00            
ATOM   3783  HB2 LYS X 246      40.057  16.529  31.661  0.00  0.00            
ATOM   3784  HB3 LYS X 246      40.747  18.074  31.304  0.00  0.00            
ATOM   3785  CG  LYS X 246      41.202  16.529  29.799  0.00  0.00            
ATOM   3786  HG2 LYS X 246      40.228  16.659  29.328  0.00  0.00            
ATOM   3787  HG3 LYS X 246      41.882  17.128  29.353  0.00  0.00            
ATOM   3788  CD  LYS X 246      41.760  15.080  29.556  0.00  0.00            
ATOM   3789  HD2 LYS X 246      42.616  15.198  28.892  0.00  0.00            
ATOM   3790  HD3 LYS X 246      42.212  14.760  30.494  0.00  0.00            
ATOM   3791  CE  LYS X 246      40.800  13.959  29.204  0.00  0.00            
ATOM   3792  HE2 LYS X 246      40.626  13.868  28.132  0.00  0.00            
ATOM   3793  HE3 LYS X 246      41.312  13.032  29.461  0.00  0.00            
ATOM   3794  NZ  LYS X 246      39.479  14.081  29.839  0.00  0.00            
ATOM   3795  HZ1 LYS X 246      39.586  14.145  30.921  0.00  0.00            
ATOM   3796  HZ2 LYS X 246      38.992  15.008  29.538  0.00  0.00            
ATOM   3797  HZ3 LYS X 246      38.830  13.272  29.501  0.00  0.00            
ATOM   3798  C   LYS X 246      43.573  17.273  31.942  0.00  0.00            
ATOM   3799  O   LYS X 246      43.663  18.538  31.912  0.00  0.00            
ATOM   3800  N   ILE X 247      44.551  16.472  31.672  0.00  0.00            
ATOM   3801  H   ILE X 247      44.307  15.438  31.478  0.00  0.00            
ATOM   3802  CA  ILE X 247      45.963  16.862  31.291  0.00  0.00            
ATOM   3803  HA  ILE X 247      46.148  17.891  31.561  0.00  0.00            
ATOM   3804  CB  ILE X 247      47.049  16.027  32.013  0.00  0.00            
ATOM   3805  HB  ILE X 247      46.812  15.102  31.920  0.00  0.00            
ATOM   3806  CG2 ILE X 247      48.475  16.128  31.346  0.00  0.00            
ATOM   3807 HG21 ILE X 247      48.922  17.092  31.538  0.00  0.00            
ATOM   3808 HG22 ILE X 247      49.175  15.359  31.639  0.00  0.00            
ATOM   3809 HG23 ILE X 247      48.480  16.018  30.342  0.00  0.00            
ATOM   3810  CG1 ILE X 247      47.137  16.356  33.526  0.00  0.00            
ATOM   3811 HG12 ILE X 247      46.141  16.372  33.967  0.00  0.00            
ATOM   3812 HG13 ILE X 247      47.621  15.493  33.983  0.00  0.00            
ATOM   3813  CD1 ILE X 247      47.871  17.628  34.005  0.00  0.00            
ATOM   3814 HD11 ILE X 247      47.870  17.884  35.064  0.00  0.00            
ATOM   3815 HD12 ILE X 247      48.926  17.422  33.825  0.00  0.00            
ATOM   3816 HD13 ILE X 247      47.597  18.506  33.420  0.00  0.00            
ATOM   3817  C   ILE X 247      46.063  16.818  29.790  0.00  0.00            
ATOM   3818  O   ILE X 247      45.755  15.771  29.228  0.00  0.00            
ATOM   3819  N   TYR X 248      46.544  17.884  29.167  0.00  0.00            
ATOM   3820  H   TYR X 248      46.765  18.719  29.832  0.00  0.00            
ATOM   3821  CA  TYR X 248      46.690  17.987  27.702  0.00  0.00            
ATOM   3822  HA  TYR X 248      46.232  17.123  27.219  0.00  0.00            
ATOM   3823  CB  TYR X 248      46.189  19.251  27.147  0.00  0.00            
ATOM   3824  HB2 TYR X 248      46.546  20.111  27.712  0.00  0.00            
ATOM   3825  HB3 TYR X 248      46.511  19.258  26.106  0.00  0.00            
ATOM   3826  CG  TYR X 248      44.604  19.343  27.290  0.00  0.00            
ATOM   3827  CD1 TYR X 248      43.737  18.774  26.264  0.00  0.00            
ATOM   3828  HD1 TYR X 248      44.206  18.329  25.386  0.00  0.00            
ATOM   3829  CE1 TYR X 248      42.344  18.806  26.371  0.00  0.00            
ATOM   3830  HE1 TYR X 248      41.832  18.349  25.629  0.00  0.00            
ATOM   3831  CZ  TYR X 248      41.736  19.510  27.481  0.00  0.00            
ATOM   3832  OH  TYR X 248      40.405  19.557  27.644  0.00  0.00            
ATOM   3833  HH  TYR X 248      40.012  18.890  26.877  0.00  0.00            
ATOM   3834  CE2 TYR X 248      42.565  19.962  28.530  0.00  0.00            
ATOM   3835  HE2 TYR X 248      42.103  20.274  29.467  0.00  0.00            
ATOM   3836  CD2 TYR X 248      43.986  19.888  28.396  0.00  0.00            
ATOM   3837  HD2 TYR X 248      44.588  20.121  29.274  0.00  0.00            
ATOM   3838  C   TYR X 248      48.225  17.805  27.421  0.00  0.00            
ATOM   3839  O   TYR X 248      49.022  18.688  27.741  0.00  0.00            
ATOM   3840  N   GLU X 249      48.624  16.620  26.887  0.00  0.00            
ATOM   3841  H   GLU X 249      47.918  15.798  26.767  0.00  0.00            
ATOM   3842  CA  GLU X 249      50.009  16.377  26.716  0.00  0.00            
ATOM   3843  HA  GLU X 249      50.498  16.579  27.669  0.00  0.00            
ATOM   3844  CB  GLU X 249      50.274  14.951  26.229  0.00  0.00            
ATOM   3845  HB2 GLU X 249      51.220  14.759  25.930  0.00  0.00            
ATOM   3846  HB3 GLU X 249      50.177  14.198  27.011  0.00  0.00            
ATOM   3847  CG  GLU X 249      49.364  14.577  25.041  0.00  0.00            
ATOM   3848  HG2 GLU X 249      49.207  15.423  24.372  0.00  0.00            
ATOM   3849  HG3 GLU X 249      49.880  13.897  24.500  0.00  0.00            
ATOM   3850  CD  GLU X 249      48.029  13.909  25.376  0.00  0.00            
ATOM   3851  OE1 GLU X 249      47.656  13.869  26.558  0.00  0.00            
ATOM   3852  OE2 GLU X 249      47.254  13.521  24.485  0.00  0.00            
ATOM   3853  C   GLU X 249      50.637  17.433  25.766  0.00  0.00            
ATOM   3854  O   GLU X 249      50.032  17.883  24.772  0.00  0.00            
ATOM   3855  N   GLY X 250      51.924  17.838  26.042  0.00  0.00            
ATOM   3856  H   GLY X 250      52.283  17.458  26.906  0.00  0.00            
ATOM   3857  CA  GLY X 250      52.652  18.814  25.192  0.00  0.00            
ATOM   3858  HA2 GLY X 250      53.720  18.763  25.404  0.00  0.00            
ATOM   3859  HA3 GLY X 250      52.594  18.566  24.132  0.00  0.00            
ATOM   3860  C   GLY X 250      52.265  20.322  25.350  0.00  0.00            
ATOM   3861  O   GLY X 250      53.032  21.244  25.038  0.00  0.00            
ATOM   3862  N   ALA X 251      50.999  20.567  25.754  0.00  0.00            
ATOM   3863  H   ALA X 251      50.317  19.785  26.052  0.00  0.00            
ATOM   3864  CA  ALA X 251      50.370  21.937  25.786  0.00  0.00            
ATOM   3865  HA  ALA X 251      50.472  22.445  24.839  0.00  0.00            
ATOM   3866  CB  ALA X 251      48.806  21.724  25.948  0.00  0.00            
ATOM   3867  HB1 ALA X 251      48.489  21.288  25.154  0.00  0.00            
ATOM   3868  HB2 ALA X 251      48.441  21.216  26.828  0.00  0.00            
ATOM   3869  HB3 ALA X 251      48.346  22.701  25.968  0.00  0.00            
ATOM   3870  C   ALA X 251      51.040  22.827  26.847  0.00  0.00            
ATOM   3871  O   ALA X 251      51.455  22.283  27.870  0.00  0.00            
ATOM   3872  N   TYR X 252      50.962  24.185  26.570  0.00  0.00            
ATOM   3873  H   TYR X 252      50.770  24.568  25.567  0.00  0.00            
ATOM   3874  CA  TYR X 252      51.432  25.223  27.525  0.00  0.00            
ATOM   3875  HA  TYR X 252      52.107  24.754  28.242  0.00  0.00            
ATOM   3876  CB  TYR X 252      52.256  26.287  26.822  0.00  0.00            
ATOM   3877  HB2 TYR X 252      51.718  26.652  26.049  0.00  0.00            
ATOM   3878  HB3 TYR X 252      52.426  27.113  27.496  0.00  0.00            
ATOM   3879  CG  TYR X 252      53.662  26.041  26.418  0.00  0.00            
ATOM   3880  CD1 TYR X 252      54.671  25.734  27.362  0.00  0.00            
ATOM   3881  HD1 TYR X 252      54.379  25.734  28.402  0.00  0.00            
ATOM   3882  CE1 TYR X 252      55.992  25.483  26.969  0.00  0.00            
ATOM   3883  HE1 TYR X 252      56.741  25.380  27.638  0.00  0.00            
ATOM   3884  CZ  TYR X 252      56.326  25.586  25.621  0.00  0.00            
ATOM   3885  OH  TYR X 252      57.629  25.521  25.247  0.00  0.00            
ATOM   3886  HH  TYR X 252      58.301  25.337  26.085  0.00  0.00            
ATOM   3887  CE2 TYR X 252      55.348  25.788  24.620  0.00  0.00            
ATOM   3888  HE2 TYR X 252      55.710  25.978  23.610  0.00  0.00            
ATOM   3889  CD2 TYR X 252      54.038  26.230  25.058  0.00  0.00            
ATOM   3890  HD2 TYR X 252      53.236  26.526  24.382  0.00  0.00            
ATOM   3891  C   TYR X 252      50.203  25.751  28.382  0.00  0.00            
ATOM   3892  O   TYR X 252      49.447  25.017  28.990  0.00  0.00            
ATOM   3893  N   HID X 253      50.149  27.118  28.485  0.00  0.00            
ATOM   3894  H   HID X 253      50.934  27.652  28.140  0.00  0.00            
ATOM   3895  CA  HID X 253      49.402  27.751  29.563  0.00  0.00            
ATOM   3896  HA  HID X 253      49.228  26.975  30.309  0.00  0.00            
ATOM   3897  CB  HID X 253      50.349  28.821  30.172  0.00  0.00            
ATOM   3898  HB2 HID X 253      51.318  28.346  30.429  0.00  0.00            
ATOM   3899  HB3 HID X 253      50.466  29.559  29.350  0.00  0.00            
ATOM   3900  CG  HID X 253      49.825  29.502  31.394  0.00  0.00            
ATOM   3901  ND1 HID X 253      49.946  28.995  32.658  0.00  0.00            
ATOM   3902  HD1 HID X 253      50.357  28.038  32.710  0.00  0.00            
ATOM   3903  CE1 HID X 253      49.701  29.986  33.550  0.00  0.00            
ATOM   3904  HE1 HID X 253      49.762  29.652  34.579  0.00  0.00            
ATOM   3905  NE2 HID X 253      49.413  31.184  32.926  0.00  0.00            
ATOM   3906  CD2 HID X 253      49.436  30.866  31.565  0.00  0.00            
ATOM   3907  HD2 HID X 253      49.414  31.549  30.726  0.00  0.00            
ATOM   3908  C   HID X 253      48.067  28.205  29.021  0.00  0.00            
ATOM   3909  O   HID X 253      47.010  27.953  29.592  0.00  0.00            
ATOM   3910  N   VAL X 254      48.007  28.896  27.873  0.00  0.00            
ATOM   3911  H   VAL X 254      48.847  29.205  27.404  0.00  0.00            
ATOM   3912  CA  VAL X 254      46.783  29.507  27.357  0.00  0.00            
ATOM   3913  HA  VAL X 254      46.112  29.721  28.190  0.00  0.00            
ATOM   3914  CB  VAL X 254      47.078  30.859  26.773  0.00  0.00            
ATOM   3915  HB  VAL X 254      47.531  30.736  25.789  0.00  0.00            
ATOM   3916  CG1 VAL X 254      45.751  31.734  26.586  0.00  0.00            
ATOM   3917 HG11 VAL X 254      45.974  32.762  26.301  0.00  0.00            
ATOM   3918 HG12 VAL X 254      45.127  31.414  25.751  0.00  0.00            
ATOM   3919 HG13 VAL X 254      45.178  31.835  27.508  0.00  0.00            
ATOM   3920  CG2 VAL X 254      48.031  31.867  27.540  0.00  0.00            
ATOM   3921 HG21 VAL X 254      48.992  31.404  27.763  0.00  0.00            
ATOM   3922 HG22 VAL X 254      48.164  32.829  27.044  0.00  0.00            
ATOM   3923 HG23 VAL X 254      47.643  32.012  28.549  0.00  0.00            
ATOM   3924  C   VAL X 254      45.918  28.580  26.491  0.00  0.00            
ATOM   3925  O   VAL X 254      45.867  28.798  25.270  0.00  0.00            
ATOM   3926  N   LEU X 255      45.386  27.546  27.113  0.00  0.00            
ATOM   3927  H   LEU X 255      45.523  27.578  28.113  0.00  0.00            
ATOM   3928  CA  LEU X 255      44.884  26.361  26.453  0.00  0.00            
ATOM   3929  HA  LEU X 255      45.751  26.034  25.879  0.00  0.00            
ATOM   3930  CB  LEU X 255      44.478  25.243  27.445  0.00  0.00            
ATOM   3931  HB2 LEU X 255      43.666  25.649  28.047  0.00  0.00            
ATOM   3932  HB3 LEU X 255      44.126  24.340  26.945  0.00  0.00            
ATOM   3933  CG  LEU X 255      45.604  24.798  28.378  0.00  0.00            
ATOM   3934  HG  LEU X 255      46.055  25.592  28.974  0.00  0.00            
ATOM   3935  CD1 LEU X 255      45.000  23.827  29.464  0.00  0.00            
ATOM   3936 HD11 LEU X 255      45.763  23.512  30.176  0.00  0.00            
ATOM   3937 HD12 LEU X 255      44.203  24.289  30.046  0.00  0.00            
ATOM   3938 HD13 LEU X 255      44.494  22.951  29.059  0.00  0.00            
ATOM   3939  CD2 LEU X 255      46.702  23.961  27.698  0.00  0.00            
ATOM   3940 HD21 LEU X 255      46.352  23.058  27.198  0.00  0.00            
ATOM   3941 HD22 LEU X 255      47.251  24.505  26.930  0.00  0.00            
ATOM   3942 HD23 LEU X 255      47.485  23.641  28.386  0.00  0.00            
ATOM   3943  C   LEU X 255      43.687  26.614  25.470  0.00  0.00            
ATOM   3944  O   LEU X 255      43.495  25.807  24.564  0.00  0.00            
ATOM   3945  N   HIE X 256      42.952  27.669  25.800  0.00  0.00            
ATOM   3946  H   HIE X 256      42.983  28.116  26.705  0.00  0.00            
ATOM   3947  CA  HIE X 256      41.850  28.118  24.914  0.00  0.00            
ATOM   3948  HA  HIE X 256      41.313  27.257  24.518  0.00  0.00            
ATOM   3949  CB  HIE X 256      40.767  28.844  25.785  0.00  0.00            
ATOM   3950  HB2 HIE X 256      39.925  29.161  25.169  0.00  0.00            
ATOM   3951  HB3 HIE X 256      40.397  28.137  26.527  0.00  0.00            
ATOM   3952  CG  HIE X 256      41.247  29.942  26.665  0.00  0.00            
ATOM   3953  ND1 HIE X 256      41.989  29.835  27.831  0.00  0.00            
ATOM   3954  CE1 HIE X 256      42.089  31.053  28.346  0.00  0.00            
ATOM   3955  HE1 HIE X 256      42.762  31.264  29.163  0.00  0.00            
ATOM   3956  NE2 HIE X 256      41.453  31.919  27.461  0.00  0.00            
ATOM   3957  HE2 HIE X 256      41.452  32.929  27.464  0.00  0.00            
ATOM   3958  CD2 HIE X 256      40.808  31.200  26.472  0.00  0.00            
ATOM   3959  HD2 HIE X 256      40.231  31.652  25.679  0.00  0.00            
ATOM   3960  C   HIE X 256      42.352  28.859  23.704  0.00  0.00            
ATOM   3961  O   HIE X 256      41.539  29.303  22.897  0.00  0.00            
ATOM   3962  N   LYS X 257      43.704  28.985  23.552  0.00  0.00            
ATOM   3963  H   LYS X 257      44.263  28.747  24.359  0.00  0.00            
ATOM   3964  CA  LYS X 257      44.550  29.631  22.525  0.00  0.00            
ATOM   3965  HA  LYS X 257      43.981  29.615  21.595  0.00  0.00            
ATOM   3966  CB  LYS X 257      44.886  31.106  22.799  0.00  0.00            
ATOM   3967  HB2 LYS X 257      45.745  31.011  23.462  0.00  0.00            
ATOM   3968  HB3 LYS X 257      45.298  31.593  21.915  0.00  0.00            
ATOM   3969  CG  LYS X 257      43.795  31.971  23.444  0.00  0.00            
ATOM   3970  HG2 LYS X 257      43.383  31.501  24.337  0.00  0.00            
ATOM   3971  HG3 LYS X 257      44.271  32.879  23.813  0.00  0.00            
ATOM   3972  CD  LYS X 257      42.738  32.443  22.427  0.00  0.00            
ATOM   3973  HD2 LYS X 257      43.329  32.622  21.529  0.00  0.00            
ATOM   3974  HD3 LYS X 257      42.063  31.636  22.142  0.00  0.00            
ATOM   3975  CE  LYS X 257      42.020  33.764  22.716  0.00  0.00            
ATOM   3976  HE2 LYS X 257      41.549  33.869  23.694  0.00  0.00            
ATOM   3977  HE3 LYS X 257      42.847  34.474  22.756  0.00  0.00            
ATOM   3978  NZ  LYS X 257      41.196  34.220  21.652  0.00  0.00            
ATOM   3979  HZ1 LYS X 257      40.573  33.467  21.397  0.00  0.00            
ATOM   3980  HZ2 LYS X 257      40.508  34.910  21.921  0.00  0.00            
ATOM   3981  HZ3 LYS X 257      41.713  34.565  20.856  0.00  0.00            
ATOM   3982  C   LYS X 257      45.822  28.809  22.292  0.00  0.00            
ATOM   3983  O   LYS X 257      46.851  29.328  21.824  0.00  0.00            
ATOM   3984  N   GLU X 258      45.728  27.508  22.416  0.00  0.00            
ATOM   3985  H   GLU X 258      44.791  27.174  22.588  0.00  0.00            
ATOM   3986  CA  GLU X 258      46.809  26.546  22.046  0.00  0.00            
ATOM   3987  HA  GLU X 258      47.826  26.934  22.111  0.00  0.00            
ATOM   3988  CB  GLU X 258      46.752  25.389  23.088  0.00  0.00            
ATOM   3989  HB2 GLU X 258      45.885  25.502  23.738  0.00  0.00            
ATOM   3990  HB3 GLU X 258      46.649  24.431  22.578  0.00  0.00            
ATOM   3991  CG  GLU X 258      47.975  25.346  23.981  0.00  0.00            
ATOM   3992  HG2 GLU X 258      48.115  26.343  24.399  0.00  0.00            
ATOM   3993  HG3 GLU X 258      47.719  24.648  24.779  0.00  0.00            
ATOM   3994  CD  GLU X 258      49.260  24.784  23.324  0.00  0.00            
ATOM   3995  OE1 GLU X 258      49.098  24.121  22.263  0.00  0.00            
ATOM   3996  OE2 GLU X 258      50.312  24.961  23.907  0.00  0.00            
ATOM   3997  C   GLU X 258      46.594  26.086  20.525  0.00  0.00            
ATOM   3998  O   GLU X 258      45.948  26.804  19.765  0.00  0.00            
ATOM   3999  N   LEU X 259      47.347  25.041  20.075  0.00  0.00            
ATOM   4000  H   LEU X 259      47.888  24.484  20.721  0.00  0.00            
ATOM   4001  CA  LEU X 259      47.047  24.440  18.791  0.00  0.00            
ATOM   4002  HA  LEU X 259      47.205  25.212  18.038  0.00  0.00            
ATOM   4003  CB  LEU X 259      48.122  23.325  18.556  0.00  0.00            
ATOM   4004  HB2 LEU X 259      48.253  22.564  19.325  0.00  0.00            
ATOM   4005  HB3 LEU X 259      47.734  22.907  17.627  0.00  0.00            
ATOM   4006  CG  LEU X 259      49.447  24.005  18.151  0.00  0.00            
ATOM   4007  HG  LEU X 259      49.637  24.937  18.683  0.00  0.00            
ATOM   4008  CD1 LEU X 259      50.600  23.045  18.602  0.00  0.00            
ATOM   4009 HD11 LEU X 259      50.612  22.676  19.628  0.00  0.00            
ATOM   4010 HD12 LEU X 259      50.567  22.137  18.001  0.00  0.00            
ATOM   4011 HD13 LEU X 259      51.542  23.571  18.447  0.00  0.00            
ATOM   4012  CD2 LEU X 259      49.484  24.412  16.720  0.00  0.00            
ATOM   4013 HD21 LEU X 259      48.795  25.231  16.515  0.00  0.00            
ATOM   4014 HD22 LEU X 259      50.468  24.839  16.524  0.00  0.00            
ATOM   4015 HD23 LEU X 259      49.330  23.592  16.018  0.00  0.00            
ATOM   4016  C   LEU X 259      45.596  23.899  18.745  0.00  0.00            
ATOM   4017  O   LEU X 259      45.004  23.541  19.752  0.00  0.00            
ATOM   4018  N   PRO X 260      45.025  23.713  17.545  0.00  0.00            
ATOM   4019  CD  PRO X 260      45.676  23.942  16.266  0.00  0.00            
ATOM   4020  HD2 PRO X 260      46.262  23.086  15.933  0.00  0.00            
ATOM   4021  HD3 PRO X 260      46.258  24.862  16.331  0.00  0.00            
ATOM   4022  CG  PRO X 260      44.503  24.189  15.302  0.00  0.00            
ATOM   4023  HG2 PRO X 260      44.744  24.030  14.251  0.00  0.00            
ATOM   4024  HG3 PRO X 260      44.184  25.216  15.480  0.00  0.00            
ATOM   4025  CB  PRO X 260      43.398  23.293  15.787  0.00  0.00            
ATOM   4026  HB2 PRO X 260      43.595  22.307  15.368  0.00  0.00            
ATOM   4027  HB3 PRO X 260      42.398  23.644  15.534  0.00  0.00            
ATOM   4028  CA  PRO X 260      43.604  23.356  17.327  0.00  0.00            
ATOM   4029  HA  PRO X 260      43.021  24.170  17.757  0.00  0.00            
ATOM   4030  C   PRO X 260      43.099  22.097  18.016  0.00  0.00            
ATOM   4031  O   PRO X 260      41.988  22.071  18.470  0.00  0.00            
ATOM   4032  N   GLU X 261      43.927  20.988  18.045  0.00  0.00            
ATOM   4033  H   GLU X 261      44.906  20.957  17.800  0.00  0.00            
ATOM   4034  CA  GLU X 261      43.586  19.720  18.596  0.00  0.00            
ATOM   4035  HA  GLU X 261      42.611  19.365  18.262  0.00  0.00            
ATOM   4036  CB  GLU X 261      44.597  18.669  18.274  0.00  0.00            
ATOM   4037  HB2 GLU X 261      44.182  17.728  18.633  0.00  0.00            
ATOM   4038  HB3 GLU X 261      44.687  18.573  17.192  0.00  0.00            
ATOM   4039  CG  GLU X 261      45.933  18.716  19.061  0.00  0.00            
ATOM   4040  HG2 GLU X 261      45.839  18.865  20.136  0.00  0.00            
ATOM   4041  HG3 GLU X 261      46.426  17.751  18.937  0.00  0.00            
ATOM   4042  CD  GLU X 261      46.975  19.783  18.542  0.00  0.00            
ATOM   4043  OE1 GLU X 261      48.056  19.874  19.190  0.00  0.00            
ATOM   4044  OE2 GLU X 261      46.620  20.546  17.697  0.00  0.00            
ATOM   4045  C   GLU X 261      43.512  19.832  20.108  0.00  0.00            
ATOM   4046  O   GLU X 261      42.774  19.048  20.713  0.00  0.00            
ATOM   4047  N   VAL X 262      44.176  20.851  20.766  0.00  0.00            
ATOM   4048  H   VAL X 262      44.774  21.437  20.201  0.00  0.00            
ATOM   4049  CA  VAL X 262      43.965  21.109  22.253  0.00  0.00            
ATOM   4050  HA  VAL X 262      43.643  20.166  22.694  0.00  0.00            
ATOM   4051  CB  VAL X 262      45.088  21.841  22.918  0.00  0.00            
ATOM   4052  HB  VAL X 262      45.339  22.783  22.431  0.00  0.00            
ATOM   4053  CG1 VAL X 262      44.841  22.126  24.416  0.00  0.00            
ATOM   4054 HG11 VAL X 262      44.507  21.165  24.806  0.00  0.00            
ATOM   4055 HG12 VAL X 262      45.749  22.517  24.876  0.00  0.00            
ATOM   4056 HG13 VAL X 262      44.114  22.938  24.456  0.00  0.00            
ATOM   4057  CG2 VAL X 262      46.321  20.996  22.615  0.00  0.00            
ATOM   4058 HG21 VAL X 262      47.142  21.202  23.302  0.00  0.00            
ATOM   4059 HG22 VAL X 262      46.095  19.940  22.764  0.00  0.00            
ATOM   4060 HG23 VAL X 262      46.773  21.071  21.627  0.00  0.00            
ATOM   4061  C   VAL X 262      42.717  22.024  22.301  0.00  0.00            
ATOM   4062  O   VAL X 262      41.808  21.652  23.053  0.00  0.00            
ATOM   4063  N   THR X 263      42.728  23.226  21.727  0.00  0.00            
ATOM   4064  H   THR X 263      43.597  23.423  21.253  0.00  0.00            
ATOM   4065  CA  THR X 263      41.681  24.205  21.983  0.00  0.00            
ATOM   4066  HA  THR X 263      41.684  24.383  23.059  0.00  0.00            
ATOM   4067  CB  THR X 263      42.052  25.507  21.208  0.00  0.00            
ATOM   4068  HB  THR X 263      42.334  25.287  20.178  0.00  0.00            
ATOM   4069  CG2 THR X 263      40.993  26.610  21.137  0.00  0.00            
ATOM   4070 HG21 THR X 263      40.265  26.290  20.392  0.00  0.00            
ATOM   4071 HG22 THR X 263      40.424  26.736  22.059  0.00  0.00            
ATOM   4072 HG23 THR X 263      41.458  27.542  20.816  0.00  0.00            
ATOM   4073  OG1 THR X 263      43.201  26.174  21.774  0.00  0.00            
ATOM   4074  HG1 THR X 263      43.318  25.979  22.706  0.00  0.00            
ATOM   4075  C   THR X 263      40.295  23.669  21.662  0.00  0.00            
ATOM   4076  O   THR X 263      39.470  23.975  22.468  0.00  0.00            
ATOM   4077  N   ASN X 264      40.126  23.034  20.477  0.00  0.00            
ATOM   4078  H   ASN X 264      40.968  22.798  19.971  0.00  0.00            
ATOM   4079  CA  ASN X 264      38.810  22.546  20.004  0.00  0.00            
ATOM   4080  HA  ASN X 264      38.082  23.339  19.836  0.00  0.00            
ATOM   4081  CB  ASN X 264      38.997  21.804  18.758  0.00  0.00            
ATOM   4082  HB2 ASN X 264      39.648  22.367  18.089  0.00  0.00            
ATOM   4083  HB3 ASN X 264      39.496  20.861  18.983  0.00  0.00            
ATOM   4084  CG  ASN X 264      37.762  21.421  18.004  0.00  0.00            
ATOM   4085  OD1 ASN X 264      36.945  22.243  17.597  0.00  0.00            
ATOM   4086  ND2 ASN X 264      37.671  20.198  17.531  0.00  0.00            
ATOM   4087 HD21 ASN X 264      36.922  19.877  16.934  0.00  0.00            
ATOM   4088 HD22 ASN X 264      38.356  19.494  17.764  0.00  0.00            
ATOM   4089  C   ASN X 264      38.338  21.622  21.136  0.00  0.00            
ATOM   4090  O   ASN X 264      37.172  21.677  21.537  0.00  0.00            
ATOM   4091  N   SER X 265      39.261  20.815  21.648  0.00  0.00            
ATOM   4092  H   SER X 265      40.251  20.968  21.525  0.00  0.00            
ATOM   4093  CA  SER X 265      38.979  19.895  22.734  0.00  0.00            
ATOM   4094  HA  SER X 265      38.032  19.419  22.480  0.00  0.00            
ATOM   4095  CB  SER X 265      40.130  18.871  22.984  0.00  0.00            
ATOM   4096  HB2 SER X 265      40.989  19.347  23.458  0.00  0.00            
ATOM   4097  HB3 SER X 265      39.680  18.105  23.616  0.00  0.00            
ATOM   4098  OG  SER X 265      40.501  18.355  21.705  0.00  0.00            
ATOM   4099  HG  SER X 265      41.306  18.864  21.583  0.00  0.00            
ATOM   4100  C   SER X 265      38.647  20.658  24.100  0.00  0.00            
ATOM   4101  O   SER X 265      37.725  20.254  24.851  0.00  0.00            
ATOM   4102  N   VAL X 266      39.373  21.696  24.446  0.00  0.00            
ATOM   4103  H   VAL X 266      40.285  21.763  24.016  0.00  0.00            
ATOM   4104  CA  VAL X 266      39.194  22.481  25.709  0.00  0.00            
ATOM   4105  HA  VAL X 266      39.350  21.834  26.572  0.00  0.00            
ATOM   4106  CB  VAL X 266      40.272  23.630  25.698  0.00  0.00            
ATOM   4107  HB  VAL X 266      40.467  24.088  24.729  0.00  0.00            
ATOM   4108  CG1 VAL X 266      39.890  24.762  26.643  0.00  0.00            
ATOM   4109 HG11 VAL X 266      39.739  24.427  27.669  0.00  0.00            
ATOM   4110 HG12 VAL X 266      40.744  25.437  26.705  0.00  0.00            
ATOM   4111 HG13 VAL X 266      38.985  25.310  26.381  0.00  0.00            
ATOM   4112  CG2 VAL X 266      41.534  22.937  26.175  0.00  0.00            
ATOM   4113 HG21 VAL X 266      41.309  22.591  27.184  0.00  0.00            
ATOM   4114 HG22 VAL X 266      41.806  22.016  25.660  0.00  0.00            
ATOM   4115 HG23 VAL X 266      42.341  23.661  26.059  0.00  0.00            
ATOM   4116  C   VAL X 266      37.818  23.098  25.709  0.00  0.00            
ATOM   4117  O   VAL X 266      37.167  23.091  26.809  0.00  0.00            
ATOM   4118  N   PHE X 267      37.282  23.453  24.542  0.00  0.00            
ATOM   4119  H   PHE X 267      37.775  23.257  23.683  0.00  0.00            
ATOM   4120  CA  PHE X 267      35.949  23.984  24.431  0.00  0.00            
ATOM   4121  HA  PHE X 267      35.753  24.702  25.227  0.00  0.00            
ATOM   4122  CB  PHE X 267      35.698  24.710  23.198  0.00  0.00            
ATOM   4123  HB2 PHE X 267      36.245  24.173  22.423  0.00  0.00            
ATOM   4124  HB3 PHE X 267      34.646  24.675  22.918  0.00  0.00            
ATOM   4125  CG  PHE X 267      36.229  26.211  23.122  0.00  0.00            
ATOM   4126  CD1 PHE X 267      35.358  27.198  22.528  0.00  0.00            
ATOM   4127  HD1 PHE X 267      34.379  26.871  22.212  0.00  0.00            
ATOM   4128  CE1 PHE X 267      35.801  28.515  22.234  0.00  0.00            
ATOM   4129  HE1 PHE X 267      35.149  29.242  21.772  0.00  0.00            
ATOM   4130  CZ  PHE X 267      37.115  28.842  22.725  0.00  0.00            
ATOM   4131  HZ  PHE X 267      37.423  29.875  22.650  0.00  0.00            
ATOM   4132  CE2 PHE X 267      37.986  27.908  23.370  0.00  0.00            
ATOM   4133  HE2 PHE X 267      38.927  28.263  23.763  0.00  0.00            
ATOM   4134  CD2 PHE X 267      37.539  26.558  23.540  0.00  0.00            
ATOM   4135  HD2 PHE X 267      38.108  25.818  24.084  0.00  0.00            
ATOM   4136  C   PHE X 267      34.943  22.753  24.510  0.00  0.00            
ATOM   4137  O   PHE X 267      33.962  22.974  25.208  0.00  0.00            
ATOM   4138  N   HID X 268      35.179  21.642  23.873  0.00  0.00            
ATOM   4139  H   HID X 268      36.059  21.551  23.385  0.00  0.00            
ATOM   4140  CA  HID X 268      34.369  20.474  24.065  0.00  0.00            
ATOM   4141  HA  HID X 268      33.358  20.778  23.795  0.00  0.00            
ATOM   4142  CB  HID X 268      34.810  19.293  23.117  0.00  0.00            
ATOM   4143  HB2 HID X 268      34.875  19.671  22.097  0.00  0.00            
ATOM   4144  HB3 HID X 268      35.810  18.997  23.433  0.00  0.00            
ATOM   4145  CG  HID X 268      33.853  18.092  23.069  0.00  0.00            
ATOM   4146  ND1 HID X 268      33.528  17.187  24.095  0.00  0.00            
ATOM   4147  HD1 HID X 268      33.997  17.206  24.989  0.00  0.00            
ATOM   4148  CE1 HID X 268      32.473  16.467  23.686  0.00  0.00            
ATOM   4149  HE1 HID X 268      31.997  15.610  24.140  0.00  0.00            
ATOM   4150  NE2 HID X 268      32.088  16.811  22.431  0.00  0.00            
ATOM   4151  CD2 HID X 268      32.962  17.894  22.076  0.00  0.00            
ATOM   4152  HD2 HID X 268      32.897  18.364  21.106  0.00  0.00            
ATOM   4153  C   HID X 268      34.258  20.052  25.550  0.00  0.00            
ATOM   4154  O   HID X 268      33.246  19.562  26.013  0.00  0.00            
ATOM   4155  N   GLU X 269      35.353  20.219  26.311  0.00  0.00            
ATOM   4156  H   GLU X 269      36.251  20.342  25.866  0.00  0.00            
ATOM   4157  CA  GLU X 269      35.479  19.710  27.690  0.00  0.00            
ATOM   4158  HA  GLU X 269      35.090  18.696  27.778  0.00  0.00            
ATOM   4159  CB  GLU X 269      36.984  19.618  28.088  0.00  0.00            
ATOM   4160  HB2 GLU X 269      37.619  19.471  27.215  0.00  0.00            
ATOM   4161  HB3 GLU X 269      37.215  20.654  28.335  0.00  0.00            
ATOM   4162  CG  GLU X 269      37.320  18.618  29.249  0.00  0.00            
ATOM   4163  HG2 GLU X 269      38.307  18.853  29.647  0.00  0.00            
ATOM   4164  HG3 GLU X 269      36.515  18.794  29.963  0.00  0.00            
ATOM   4165  CD  GLU X 269      37.412  17.200  28.809  0.00  0.00            
ATOM   4166  OE1 GLU X 269      37.710  16.412  29.715  0.00  0.00            
ATOM   4167  OE2 GLU X 269      37.159  16.750  27.674  0.00  0.00            
ATOM   4168  C   GLU X 269      34.636  20.665  28.571  0.00  0.00            
ATOM   4169  O   GLU X 269      33.752  20.227  29.344  0.00  0.00            
ATOM   4170  N   ILE X 270      34.785  22.011  28.326  0.00  0.00            
ATOM   4171  H   ILE X 270      35.594  22.292  27.791  0.00  0.00            
ATOM   4172  CA  ILE X 270      33.954  22.933  29.102  0.00  0.00            
ATOM   4173  HA  ILE X 270      34.058  22.716  30.165  0.00  0.00            
ATOM   4174  CB  ILE X 270      34.486  24.373  28.873  0.00  0.00            
ATOM   4175  HB  ILE X 270      34.609  24.592  27.812  0.00  0.00            
ATOM   4176  CG2 ILE X 270      33.571  25.520  29.494  0.00  0.00            
ATOM   4177 HG21 ILE X 270      32.567  25.495  29.069  0.00  0.00            
ATOM   4178 HG22 ILE X 270      33.534  25.417  30.579  0.00  0.00            
ATOM   4179 HG23 ILE X 270      33.943  26.534  29.350  0.00  0.00            
ATOM   4180  CG1 ILE X 270      35.920  24.593  29.403  0.00  0.00            
ATOM   4181 HG12 ILE X 270      35.901  24.595  30.493  0.00  0.00            
ATOM   4182 HG13 ILE X 270      36.463  23.699  29.096  0.00  0.00            
ATOM   4183  CD1 ILE X 270      36.701  25.809  28.900  0.00  0.00            
ATOM   4184 HD11 ILE X 270      36.267  26.684  29.384  0.00  0.00            
ATOM   4185 HD12 ILE X 270      37.736  25.781  29.240  0.00  0.00            
ATOM   4186 HD13 ILE X 270      36.537  25.998  27.840  0.00  0.00            
ATOM   4187  C   ILE X 270      32.453  22.905  28.754  0.00  0.00            
ATOM   4188  O   ILE X 270      31.648  22.893  29.631  0.00  0.00            
ATOM   4189  N   ASN X 271      32.170  22.792  27.441  0.00  0.00            
ATOM   4190  H   ASN X 271      32.873  22.894  26.723  0.00  0.00            
ATOM   4191  CA  ASN X 271      30.791  22.697  26.968  0.00  0.00            
ATOM   4192  HA  ASN X 271      30.228  23.574  27.289  0.00  0.00            
ATOM   4193  CB  ASN X 271      30.786  22.628  25.433  0.00  0.00            
ATOM   4194  HB2 ASN X 271      31.301  23.474  24.976  0.00  0.00            
ATOM   4195  HB3 ASN X 271      31.351  21.710  25.272  0.00  0.00            
ATOM   4196  CG  ASN X 271      29.360  22.576  24.888  0.00  0.00            
ATOM   4197  OD1 ASN X 271      28.743  21.527  24.831  0.00  0.00            
ATOM   4198  ND2 ASN X 271      28.757  23.634  24.471  0.00  0.00            
ATOM   4199 HD21 ASN X 271      27.789  23.634  24.181  0.00  0.00            
ATOM   4200 HD22 ASN X 271      29.274  24.491  24.335  0.00  0.00            
ATOM   4201  C   ASN X 271      30.073  21.428  27.451  0.00  0.00            
ATOM   4202  O   ASN X 271      28.905  21.462  27.885  0.00  0.00            
ATOM   4203  N   MET X 272      30.875  20.347  27.614  0.00  0.00            
ATOM   4204  H   MET X 272      31.825  20.380  27.270  0.00  0.00            
ATOM   4205  CA  MET X 272      30.342  19.036  27.977  0.00  0.00            
ATOM   4206  HA  MET X 272      29.386  18.867  27.482  0.00  0.00            
ATOM   4207  CB  MET X 272      31.350  17.978  27.631  0.00  0.00            
ATOM   4208  HB2 MET X 272      31.356  17.772  26.560  0.00  0.00            
ATOM   4209  HB3 MET X 272      32.361  18.287  27.899  0.00  0.00            
ATOM   4210  CG  MET X 272      31.186  16.640  28.345  0.00  0.00            
ATOM   4211  HG2 MET X 272      30.109  16.504  28.448  0.00  0.00            
ATOM   4212  HG3 MET X 272      31.721  15.933  27.711  0.00  0.00            
ATOM   4213  SD  MET X 272      31.833  16.490  30.055  0.00  0.00            
ATOM   4214  CE  MET X 272      33.641  16.484  29.843  0.00  0.00            
ATOM   4215  HE1 MET X 272      33.976  15.794  29.068  0.00  0.00            
ATOM   4216  HE2 MET X 272      33.937  17.510  29.622  0.00  0.00            
ATOM   4217  HE3 MET X 272      34.088  16.204  30.797  0.00  0.00            
ATOM   4218  C   MET X 272      30.152  18.971  29.542  0.00  0.00            
ATOM   4219  O   MET X 272      29.087  18.528  29.953  0.00  0.00            
ATOM   4220  N   TRP X 273      31.107  19.552  30.312  0.00  0.00            
ATOM   4221  H   TRP X 273      31.905  19.968  29.855  0.00  0.00            
ATOM   4222  CA  TRP X 273      31.067  19.434  31.767  0.00  0.00            
ATOM   4223  HA  TRP X 273      30.665  18.430  31.903  0.00  0.00            
ATOM   4224  CB  TRP X 273      32.491  19.612  32.336  0.00  0.00            
ATOM   4225  HB2 TRP X 273      33.084  18.873  31.797  0.00  0.00            
ATOM   4226  HB3 TRP X 273      32.702  20.645  32.058  0.00  0.00            
ATOM   4227  CG  TRP X 273      32.571  19.518  33.802  0.00  0.00            
ATOM   4228  CD1 TRP X 273      32.917  18.405  34.461  0.00  0.00            
ATOM   4229  HD1 TRP X 273      33.112  17.424  34.054  0.00  0.00            
ATOM   4230  NE1 TRP X 273      32.901  18.749  35.811  0.00  0.00            
ATOM   4231  HE1 TRP X 273      33.197  18.144  36.564  0.00  0.00            
ATOM   4232  CE2 TRP X 273      32.546  20.034  36.072  0.00  0.00            
ATOM   4233  CZ2 TRP X 273      32.448  20.764  37.220  0.00  0.00            
ATOM   4234  HZ2 TRP X 273      32.583  20.357  38.211  0.00  0.00            
ATOM   4235  CH2 TRP X 273      32.219  22.166  37.086  0.00  0.00            
ATOM   4236  HH2 TRP X 273      32.056  22.756  37.976  0.00  0.00            
ATOM   4237  CZ3 TRP X 273      31.986  22.776  35.813  0.00  0.00            
ATOM   4238  HZ3 TRP X 273      31.707  23.819  35.770  0.00  0.00            
ATOM   4239  CE3 TRP X 273      31.929  21.982  34.676  0.00  0.00            
ATOM   4240  HE3 TRP X 273      31.731  22.426  33.712  0.00  0.00            
ATOM   4241  CD2 TRP X 273      32.326  20.596  34.795  0.00  0.00            
ATOM   4242  C   TRP X 273      29.921  20.319  32.335  0.00  0.00            
ATOM   4243  O   TRP X 273      29.197  19.880  33.242  0.00  0.00            
ATOM   4244  N   VAL X 274      29.806  21.529  31.771  0.00  0.00            
ATOM   4245  H   VAL X 274      30.306  21.738  30.919  0.00  0.00            
ATOM   4246  CA  VAL X 274      28.809  22.612  32.170  0.00  0.00            
ATOM   4247  HA  VAL X 274      28.957  22.849  33.223  0.00  0.00            
ATOM   4248  CB  VAL X 274      28.988  23.991  31.440  0.00  0.00            
ATOM   4249  HB  VAL X 274      29.160  23.826  30.377  0.00  0.00            
ATOM   4250  CG1 VAL X 274      27.828  24.972  31.622  0.00  0.00            
ATOM   4251 HG11 VAL X 274      27.520  24.978  32.667  0.00  0.00            
ATOM   4252 HG12 VAL X 274      28.109  25.999  31.386  0.00  0.00            
ATOM   4253 HG13 VAL X 274      26.998  24.725  30.960  0.00  0.00            
ATOM   4254  CG2 VAL X 274      30.285  24.624  31.948  0.00  0.00            
ATOM   4255 HG21 VAL X 274      30.506  25.527  31.380  0.00  0.00            
ATOM   4256 HG22 VAL X 274      30.221  24.873  33.007  0.00  0.00            
ATOM   4257 HG23 VAL X 274      31.142  23.953  31.899  0.00  0.00            
ATOM   4258  C   VAL X 274      27.449  22.069  31.984  0.00  0.00            
ATOM   4259  O   VAL X 274      26.639  22.042  32.866  0.00  0.00            
ATOM   4260  N   SER X 275      27.304  21.541  30.715  0.00  0.00            
ATOM   4261  H   SER X 275      28.079  21.622  30.072  0.00  0.00            
ATOM   4262  CA  SER X 275      26.068  20.974  30.218  0.00  0.00            
ATOM   4263  HA  SER X 275      25.221  21.660  30.202  0.00  0.00            
ATOM   4264  CB  SER X 275      26.217  20.417  28.806  0.00  0.00            
ATOM   4265  HB2 SER X 275      27.090  19.774  28.922  0.00  0.00            
ATOM   4266  HB3 SER X 275      25.431  19.715  28.528  0.00  0.00            
ATOM   4267  OG  SER X 275      26.268  21.451  27.844  0.00  0.00            
ATOM   4268  HG  SER X 275      27.221  21.531  27.762  0.00  0.00            
ATOM   4269  C   SER X 275      25.559  19.811  31.082  0.00  0.00            
ATOM   4270  O   SER X 275      24.340  19.601  31.396  0.00  0.00            
ATOM   4271  N   GLN X 276      26.417  18.939  31.484  0.00  0.00            
ATOM   4272  H   GLN X 276      27.349  18.978  31.096  0.00  0.00            
ATOM   4273  CA  GLN X 276      26.140  17.792  32.452  0.00  0.00            
ATOM   4274  HA  GLN X 276      25.407  17.108  32.025  0.00  0.00            
ATOM   4275  CB  GLN X 276      27.392  16.950  32.657  0.00  0.00            
ATOM   4276  HB2 GLN X 276      27.589  16.476  31.695  0.00  0.00            
ATOM   4277  HB3 GLN X 276      28.274  17.529  32.929  0.00  0.00            
ATOM   4278  CG  GLN X 276      27.366  15.789  33.727  0.00  0.00            
ATOM   4279  HG2 GLN X 276      28.317  15.280  33.574  0.00  0.00            
ATOM   4280  HG3 GLN X 276      27.429  16.142  34.757  0.00  0.00            
ATOM   4281  CD  GLN X 276      26.183  14.858  33.577  0.00  0.00            
ATOM   4282  OE1 GLN X 276      25.536  14.789  32.530  0.00  0.00            
ATOM   4283  NE2 GLN X 276      25.881  14.094  34.602  0.00  0.00            
ATOM   4284 HE21 GLN X 276      24.908  13.822  34.595  0.00  0.00            
ATOM   4285 HE22 GLN X 276      26.532  13.922  35.355  0.00  0.00            
ATOM   4286  C   GLN X 276      25.526  18.293  33.810  0.00  0.00            
ATOM   4287  O   GLN X 276      24.912  17.508  34.547  0.00  0.00            
ATOM   4288  N   ARG X 277      25.783  19.515  34.219  0.00  0.00            
ATOM   4289  H   ARG X 277      26.267  20.081  33.537  0.00  0.00            
ATOM   4290  CA  ARG X 277      25.392  20.183  35.493  0.00  0.00            
ATOM   4291  HA  ARG X 277      24.806  19.538  36.147  0.00  0.00            
ATOM   4292  CB  ARG X 277      26.648  20.567  36.226  0.00  0.00            
ATOM   4293  HB2 ARG X 277      27.348  21.083  35.567  0.00  0.00            
ATOM   4294  HB3 ARG X 277      26.378  21.228  37.050  0.00  0.00            
ATOM   4295  CG  ARG X 277      27.378  19.333  36.822  0.00  0.00            
ATOM   4296  HG2 ARG X 277      26.874  19.109  37.763  0.00  0.00            
ATOM   4297  HG3 ARG X 277      27.260  18.477  36.158  0.00  0.00            
ATOM   4298  CD  ARG X 277      28.911  19.581  36.997  0.00  0.00            
ATOM   4299  HD2 ARG X 277      29.374  20.057  36.132  0.00  0.00            
ATOM   4300  HD3 ARG X 277      28.919  20.328  37.791  0.00  0.00            
ATOM   4301  NE  ARG X 277      29.703  18.390  37.266  0.00  0.00            
ATOM   4302  HE  ARG X 277      29.768  18.204  38.257  0.00  0.00            
ATOM   4303  CZ  ARG X 277      30.055  17.490  36.399  0.00  0.00            
ATOM   4304  NH1 ARG X 277      29.765  17.571  35.125  0.00  0.00            
ATOM   4305 HH11 ARG X 277      29.499  18.464  34.735  0.00  0.00            
ATOM   4306 HH12 ARG X 277      30.299  16.931  34.554  0.00  0.00            
ATOM   4307  NH2 ARG X 277      30.655  16.450  36.862  0.00  0.00            
ATOM   4308 HH21 ARG X 277      31.051  16.594  37.780  0.00  0.00            
ATOM   4309 HH22 ARG X 277      30.671  15.620  36.287  0.00  0.00            
ATOM   4310  C   ARG X 277      24.456  21.336  35.258  0.00  0.00            
ATOM   4311  O   ARG X 277      24.235  22.088  36.173  0.00  0.00            
ATOM   4312  N   THR X 278      23.917  21.521  34.100  0.00  0.00            
ATOM   4313  H   THR X 278      24.352  21.097  33.292  0.00  0.00            
ATOM   4314  CA  THR X 278      22.977  22.682  33.860  0.00  0.00            
ATOM   4315  HA  THR X 278      22.698  23.148  34.805  0.00  0.00            
ATOM   4316  CB  THR X 278      23.765  23.819  33.100  0.00  0.00            
ATOM   4317  HB  THR X 278      24.204  23.472  32.165  0.00  0.00            
ATOM   4318  CG2 THR X 278      22.951  25.079  32.785  0.00  0.00            
ATOM   4319 HG21 THR X 278      22.042  24.793  32.257  0.00  0.00            
ATOM   4320 HG22 THR X 278      22.603  25.521  33.719  0.00  0.00            
ATOM   4321 HG23 THR X 278      23.511  25.771  32.155  0.00  0.00            
ATOM   4322  OG1 THR X 278      24.889  24.192  33.830  0.00  0.00            
ATOM   4323  HG1 THR X 278      25.569  23.523  33.725  0.00  0.00            
ATOM   4324  C   THR X 278      21.705  22.199  33.099  0.00  0.00            
ATOM   4325  O   THR X 278      21.849  21.560  32.048  0.00  0.00            
ATOM   4326  N   ALA X 279      20.482  22.402  33.564  0.00  0.00            
ATOM   4327  H   ALA X 279      20.411  22.933  34.421  0.00  0.00            
ATOM   4328  CA  ALA X 279      19.238  22.347  32.817  0.00  0.00            
ATOM   4329  HA  ALA X 279      19.295  22.696  31.786  0.00  0.00            
ATOM   4330  CB  ALA X 279      18.735  20.922  32.834  0.00  0.00            
ATOM   4331  HB1 ALA X 279      18.560  20.533  33.837  0.00  0.00            
ATOM   4332  HB2 ALA X 279      17.760  20.859  32.351  0.00  0.00            
ATOM   4333  HB3 ALA X 279      19.546  20.306  32.444  0.00  0.00            
ATOM   4334  C   ALA X 279      18.159  23.246  33.349  0.00  0.00            
ATOM   4335  O   ALA X 279      18.225  23.523  34.563  0.00  0.00            
ATOM   4336  N   NME X 280      17.206  23.689  32.519  0.00  0.00            
ATOM   4337  H   NME X 280      17.218  23.411  31.549  0.00  0.00            
ATOM   4338  CH3 NME X 280      16.144  24.527  32.939  0.00  0.00            
ATOM   4339 HH31 NME X 280      16.461  25.568  32.867  0.00  0.00            
ATOM   4340 HH32 NME X 280      15.250  24.433  32.323  0.00  0.00            
ATOM   4341 HH33 NME X 280      15.897  24.313  33.979  0.00  0.00            
ATOM   4342  C11 SAR X 281      53.825  33.917  40.982  0.00  0.00            
ATOM   4343  C12 SAR X 281      54.067  34.047  39.624  0.00  0.00            
ATOM   4344  H13 SAR X 281      54.344  35.041  39.271  0.00  0.00            
ATOM   4345  H12 SAR X 281      53.970  34.734  41.688  0.00  0.00            
ATOM   4346  C10 SAR X 281      53.426  32.668  41.503  0.00  0.00            
ATOM   4347  F1  SAR X 281      52.922  32.589  42.695  0.00  0.00            
ATOM   4348  C9  SAR X 281      53.450  31.512  40.632  0.00  0.00            
ATOM   4349  H11 SAR X 281      53.036  30.528  40.847  0.00  0.00            
ATOM   4350  C8  SAR X 281      53.709  31.677  39.277  0.00  0.00            
ATOM   4351  H10 SAR X 281      53.620  30.889  38.653  0.00  0.00            
ATOM   4352  C7  SAR X 281      54.030  32.942  38.729  0.00  0.00            
ATOM   4353  C6  SAR X 281      54.229  33.137  37.173  0.00  0.00            
ATOM   4354  C13 SAR X 281      55.372  34.072  36.805  0.00  0.00            
ATOM   4355  C14 SAR X 281      55.168  34.943  35.660  0.00  0.00            
ATOM   4356  C15 SAR X 281      56.309  35.700  35.194  0.00  0.00            
ATOM   4357  C16 SAR X 281      57.586  35.492  35.745  0.00  0.00            
ATOM   4358  C17 SAR X 281      57.703  34.629  36.887  0.00  0.00            
ATOM   4359  C18 SAR X 281      56.622  33.915  37.366  0.00  0.00            
ATOM   4360  H17 SAR X 281      56.710  33.313  38.270  0.00  0.00            
ATOM   4361  H16 SAR X 281      58.658  34.595  37.411  0.00  0.00            
ATOM   4362  F2  SAR X 281      58.646  36.134  35.340  0.00  0.00            
ATOM   4363  H15 SAR X 281      56.253  36.391  34.353  0.00  0.00            
ATOM   4364  H14 SAR X 281      54.199  34.999  35.165  0.00  0.00            
ATOM   4365  H9  SAR X 281      54.480  32.178  36.741  0.00  0.00            
ATOM   4366  N2  SAR X 281      52.902  33.425  36.532  0.00  0.00            
ATOM   4367  C4  SAR X 281      52.177  34.524  37.155  0.00  0.00            
ATOM   4368  C5  SAR X 281      50.992  34.898  36.296  0.00  0.00            
ATOM   4369  H7  SAR X 281      50.410  35.667  36.844  0.00  0.00            
ATOM   4370  H8  SAR X 281      51.400  35.381  35.377  0.00  0.00            
ATOM   4371  H5  SAR X 281      52.728  35.459  37.283  0.00  0.00            
ATOM   4372  H6  SAR X 281      51.698  34.241  38.158  0.00  0.00            
ATOM   4373  C3  SAR X 281      51.996  32.244  36.517  0.00  0.00            
ATOM   4374  H3  SAR X 281      52.503  31.423  36.131  0.00  0.00            
ATOM   4375  H4  SAR X 281      51.726  31.940  37.548  0.00  0.00            
ATOM   4376  C2  SAR X 281      50.830  32.469  35.586  0.00  0.00            
ATOM   4377  H1  SAR X 281      51.176  32.406  34.595  0.00  0.00            
ATOM   4378  H2  SAR X 281      50.107  31.591  35.771  0.00  0.00            
ATOM   4379  N1  SAR X 281      50.129  33.689  35.943  0.00  0.00            
ATOM   4380  C1  SAR X 281      48.800  33.790  35.784  0.00  0.00            
ATOM   4381  O1  SAR X 281      48.067  34.814  36.032  0.00  0.00            
ATOM   4382  N3  SAR X 281      48.365  34.706  32.885  0.00  0.00            
ATOM   4383  C19 SAR X 281      49.475  35.421  32.564  0.00  0.00            
ATOM   4384  H18 SAR X 281      50.143  35.824  33.398  0.00  0.00            
ATOM   4385  N4  SAR X 281      49.782  35.502  31.215  0.00  0.00            
ATOM   4386  C20 SAR X 281      48.740  34.780  30.685  0.00  0.00            
ATOM   4387  H19 SAR X 281      48.584  34.632  29.610  0.00  0.00            
ATOM   4388  N5  SAR X 281      47.914  34.346  31.620  0.00  0.00            
ATOM   4389  Na+ Na+ X 282      16.351  24.116   5.248  0.00  0.00            
ATOM   4390  Na+ Na+ X 283      32.596   4.698  31.281  0.00  0.00            
ATOM   4391  Na+ Na+ X 284      72.947  14.387  25.934  0.00  0.00            
ATOM   4392  O   WAT X 285      42.543  27.471  63.113  0.00  0.00            
ATOM   4393  H1  WAT X 285      42.391  27.509  62.169  0.00  0.00            
ATOM   4394  H2  WAT X 285      43.150  26.740  63.228  0.00  0.00            
ATOM   4395  O   WAT X 286      66.973  24.132  42.772  0.00  0.00            
ATOM   4396  H1  WAT X 286      66.035  24.259  42.918  0.00  0.00            
ATOM   4397  H2  WAT X 286      67.394  24.662  43.449  0.00  0.00            
ATOM   4398  O   WAT X 287      74.886   3.886  34.146  0.00  0.00            
ATOM   4399  H1  WAT X 287      75.391   4.418  33.531  0.00  0.00            
ATOM   4400  H2  WAT X 287      75.284   3.017  34.094  0.00  0.00            
ATOM   4401  O   WAT X 288       6.346   8.196  53.447  0.00  0.00            
ATOM   4402  H1  WAT X 288       5.748   8.783  52.984  0.00  0.00            
ATOM   4403  H2  WAT X 288       5.779   7.674  54.014  0.00  0.00            
ATOM   4404  O   WAT X 289      75.040  40.124  17.658  0.00  0.00            
ATOM   4405  H1  WAT X 289      74.238  39.975  17.156  0.00  0.00            
ATOM   4406  H2  WAT X 289      75.743  39.826  17.080  0.00  0.00            
ATOM   4407  O   WAT X 290      16.137   5.080  34.337  0.00  0.00            
ATOM   4408  H1  WAT X 290      16.848   5.528  33.879  0.00  0.00            
ATOM   4409  H2  WAT X 290      15.804   4.448  33.700  0.00  0.00            
ATOM   4410  O   WAT X 291      31.965  28.181  56.114  0.00  0.00            
ATOM   4411  H1  WAT X 291      32.134  28.002  57.038  0.00  0.00            
ATOM   4412  H2  WAT X 291      31.025  28.356  56.072  0.00  0.00            
ATOM   4413  O   WAT X 292       2.854  25.668  39.110  0.00  0.00            
ATOM   4414  H1  WAT X 292       2.957  25.795  40.053  0.00  0.00            
ATOM   4415  H2  WAT X 292       3.746  25.711  38.764  0.00  0.00            
ATOM   4416  O   WAT X 293      22.298  43.826  26.528  0.00  0.00            
ATOM   4417  H1  WAT X 293      21.463  44.289  26.451  0.00  0.00            
ATOM   4418  H2  WAT X 293      22.805  44.348  27.149  0.00  0.00            
ATOM   4419  O   WAT X 294      32.180  38.434   0.204  0.00  0.00            
ATOM   4420  H1  WAT X 294      31.688  38.981  -0.408  0.00  0.00            
ATOM   4421  H2  WAT X 294      31.546  37.784   0.507  0.00  0.00            
ATOM   4422  O   WAT X 295      17.205  63.906   3.211  0.00  0.00            
ATOM   4423  H1  WAT X 295      17.092  64.856   3.198  0.00  0.00            
ATOM   4424  H2  WAT X 295      16.744  63.621   4.000  0.00  0.00            
ATOM   4425  O   WAT X 296      24.511  21.854  58.804  0.00  0.00            
ATOM   4426  H1  WAT X 296      25.149  22.379  58.322  0.00  0.00            
ATOM   4427  H2  WAT X 296      23.813  21.685  58.170  0.00  0.00            
ATOM   4428  O   WAT X 297      68.413  60.699  24.051  0.00  0.00            
ATOM   4429  H1  WAT X 297      69.062  60.052  24.327  0.00  0.00            
ATOM   4430  H2  WAT X 297      68.600  60.844  23.123  0.00  0.00            
ATOM   4431  O   WAT X 298       5.878  60.073   1.509  0.00  0.00            
ATOM   4432  H1  WAT X 298       6.198  59.577   2.263  0.00  0.00            
ATOM   4433  H2  WAT X 298       4.925  60.059   1.601  0.00  0.00            
ATOM   4434  O   WAT X 299      43.012  16.918  22.702  0.00  0.00            
ATOM   4435  H1  WAT X 299      43.911  16.620  22.843  0.00  0.00            
ATOM   4436  H2  WAT X 299      43.091  17.625  22.062  0.00  0.00            
ATOM   4437  O   WAT X 300      40.449  14.009   6.003  0.00  0.00            
ATOM   4438  H1  WAT X 300      40.470  14.790   5.449  0.00  0.00            
ATOM   4439  H2  WAT X 300      41.068  14.199   6.708  0.00  0.00            
ATOM   4440  O   WAT X 301      21.797  12.518  15.348  0.00  0.00            
ATOM   4441  H1  WAT X 301      22.658  12.133  15.187  0.00  0.00            
ATOM   4442  H2  WAT X 301      21.347  11.877  15.897  0.00  0.00            
ATOM   4443  O   WAT X 302      49.923  51.112  29.862  0.00  0.00            
ATOM   4444  H1  WAT X 302      49.690  51.465  30.720  0.00  0.00            
ATOM   4445  H2  WAT X 302      49.083  50.914  29.448  0.00  0.00            
ATOM   4446  O   WAT X 303      25.242  23.490  18.830  0.00  0.00            
ATOM   4447  H1  WAT X 303      25.067  23.858  17.963  0.00  0.00            
ATOM   4448  H2  WAT X 303      26.196  23.475  18.895  0.00  0.00            
ATOM   4449  O   WAT X 304      21.988  64.532  43.677  0.00  0.00            
ATOM   4450  H1  WAT X 304      21.243  64.034  44.012  0.00  0.00            
ATOM   4451  H2  WAT X 304      22.511  63.890  43.197  0.00  0.00            
ATOM   4452  O   WAT X 305       0.324  36.199   9.205  0.00  0.00            
ATOM   4453  H1  WAT X 305       1.259  36.274   9.014  0.00  0.00            
ATOM   4454  H2  WAT X 305       0.059  35.379   8.787  0.00  0.00            
ATOM   4455  O   WAT X 306      68.770   2.154   6.586  0.00  0.00            
ATOM   4456  H1  WAT X 306      68.034   1.674   6.207  0.00  0.00            
ATOM   4457  H2  WAT X 306      68.937   2.865   5.968  0.00  0.00            
ATOM   4458  O   WAT X 307      53.505   9.898  10.147  0.00  0.00            
ATOM   4459  H1  WAT X 307      54.208  10.044  10.781  0.00  0.00            
ATOM   4460  H2  WAT X 307      52.723  10.251  10.572  0.00  0.00            
ATOM   4461  O   WAT X 308       0.918   9.570  60.320  0.00  0.00            
ATOM   4462  H1  WAT X 308       1.227   9.417  59.427  0.00  0.00            
ATOM   4463  H2  WAT X 308       0.186  10.179  60.220  0.00  0.00            
ATOM   4464  O   WAT X 309      38.940  53.109   3.151  0.00  0.00            
ATOM   4465  H1  WAT X 309      38.255  53.099   3.820  0.00  0.00            
ATOM   4466  H2  WAT X 309      39.291  54.000   3.181  0.00  0.00            
ATOM   4467  O   WAT X 310      15.559  15.555  63.909  0.00  0.00            
ATOM   4468  H1  WAT X 310      16.425  15.172  63.766  0.00  0.00            
ATOM   4469  H2  WAT X 310      14.947  14.878  63.620  0.00  0.00            
ATOM   4470  O   WAT X 311      48.972  64.038  57.352  0.00  0.00            
ATOM   4471  H1  WAT X 311      49.753  64.479  57.687  0.00  0.00            
ATOM   4472  H2  WAT X 311      49.253  63.136  57.200  0.00  0.00            
ATOM   4473  O   WAT X 312      12.307  63.727  28.545  0.00  0.00            
ATOM   4474  H1  WAT X 312      12.670  62.952  28.118  0.00  0.00            
ATOM   4475  H2  WAT X 312      12.962  63.970  29.199  0.00  0.00            
ATOM   4476  O   WAT X 313      65.631   5.190  51.863  0.00  0.00            
ATOM   4477  H1  WAT X 313      64.959   5.764  52.232  0.00  0.00            
ATOM   4478  H2  WAT X 313      66.377   5.283  52.455  0.00  0.00            
ATOM   4479  O   WAT X 314      16.709  31.481  56.477  0.00  0.00            
ATOM   4480  H1  WAT X 314      17.188  30.768  56.056  0.00  0.00            
ATOM   4481  H2  WAT X 314      15.794  31.199  56.457  0.00  0.00            
ATOM   4482  O   WAT X 315      52.584  15.168   9.766  0.00  0.00            
ATOM   4483  H1  WAT X 315      52.950  14.709  10.521  0.00  0.00            
ATOM   4484  H2  WAT X 315      52.359  16.037  10.099  0.00  0.00            
ATOM   4485  O   WAT X 316       5.820  23.554  33.090  0.00  0.00            
ATOM   4486  H1  WAT X 316       5.116  24.183  32.930  0.00  0.00            
ATOM   4487  H2  WAT X 316       6.226  23.427  32.233  0.00  0.00            
ATOM   4488  O   WAT X 317      43.177  53.546  43.727  0.00  0.00            
ATOM   4489  H1  WAT X 317      43.233  54.372  43.247  0.00  0.00            
ATOM   4490  H2  WAT X 317      43.854  52.995  43.336  0.00  0.00            
ATOM   4491  O   WAT X 318      61.927  29.141  34.584  0.00  0.00            
ATOM   4492  H1  WAT X 318      62.421  29.875  34.219  0.00  0.00            
ATOM   4493  H2  WAT X 318      61.119  29.118  34.072  0.00  0.00            
ATOM   4494  O   WAT X 319      22.354  21.806  56.848  0.00  0.00            
ATOM   4495  H1  WAT X 319      22.439  22.753  56.960  0.00  0.00            
ATOM   4496  H2  WAT X 319      21.739  21.705  56.122  0.00  0.00            
ATOM   4497  O   WAT X 320      16.003  52.126  57.993  0.00  0.00            
ATOM   4498  H1  WAT X 320      16.854  52.552  58.104  0.00  0.00            
ATOM   4499  H2  WAT X 320      15.939  51.961  57.052  0.00  0.00            
ATOM   4500  O   WAT X 321      11.056  58.392  31.509  0.00  0.00            
ATOM   4501  H1  WAT X 321      11.238  58.635  32.417  0.00  0.00            
ATOM   4502  H2  WAT X 321      10.310  57.795  31.566  0.00  0.00            
ATOM   4503  O   WAT X 322      21.744  22.308  43.566  0.00  0.00            
ATOM   4504  H1  WAT X 322      21.054  21.647  43.616  0.00  0.00            
ATOM   4505  H2  WAT X 322      21.844  22.480  42.629  0.00  0.00            
ATOM   4506  O   WAT X 323      16.541  28.500  10.183  0.00  0.00            
ATOM   4507  H1  WAT X 323      16.853  28.409  11.084  0.00  0.00            
ATOM   4508  H2  WAT X 323      17.164  29.101   9.774  0.00  0.00            
ATOM   4509  O   WAT X 324       8.957  15.074  46.513  0.00  0.00            
ATOM   4510  H1  WAT X 324       8.942  15.606  45.717  0.00  0.00            
ATOM   4511  H2  WAT X 324       9.660  14.442  46.365  0.00  0.00            
ATOM   4512  O   WAT X 325      58.465  18.065  53.165  0.00  0.00            
ATOM   4513  H1  WAT X 325      58.387  18.111  54.118  0.00  0.00            
ATOM   4514  H2  WAT X 325      59.173  18.672  52.952  0.00  0.00            
ATOM   4515  O   WAT X 326      75.592  10.127  50.641  0.00  0.00            
ATOM   4516  H1  WAT X 326      74.975   9.454  50.353  0.00  0.00            
ATOM   4517  H2  WAT X 326      76.125   9.694  51.308  0.00  0.00            
ATOM   4518  O   WAT X 327      20.710  54.560  15.865  0.00  0.00            
ATOM   4519  H1  WAT X 327      21.003  55.218  16.495  0.00  0.00            
ATOM   4520  H2  WAT X 327      21.472  53.996  15.736  0.00  0.00            
ATOM   4521  O   WAT X 328      21.246  50.748  60.278  0.00  0.00            
ATOM   4522  H1  WAT X 328      20.918  50.962  59.405  0.00  0.00            
ATOM   4523  H2  WAT X 328      21.146  49.798  60.344  0.00  0.00            
ATOM   4524  O   WAT X 329       4.151  59.140  13.895  0.00  0.00            
ATOM   4525  H1  WAT X 329       4.569  58.914  13.065  0.00  0.00            
ATOM   4526  H2  WAT X 329       4.126  58.316  14.382  0.00  0.00            
ATOM   4527  O   WAT X 330      37.420   8.499  29.027  0.00  0.00            
ATOM   4528  H1  WAT X 330      36.531   8.834  29.143  0.00  0.00            
ATOM   4529  H2  WAT X 330      37.725   8.906  28.216  0.00  0.00            
ATOM   4530  O   WAT X 331      17.651  29.245   0.912  0.00  0.00            
ATOM   4531  H1  WAT X 331      17.999  30.133   0.828  0.00  0.00            
ATOM   4532  H2  WAT X 331      16.990  29.311   1.602  0.00  0.00            
ATOM   4533  O   WAT X 332      75.437  19.098  21.395  0.00  0.00            
ATOM   4534  H1  WAT X 332      75.571  19.965  21.012  0.00  0.00            
ATOM   4535  H2  WAT X 332      74.778  19.236  22.075  0.00  0.00            
ATOM   4536  O   WAT X 333      44.825  25.037  59.727  0.00  0.00            
ATOM   4537  H1  WAT X 333      45.005  25.787  60.293  0.00  0.00            
ATOM   4538  H2  WAT X 333      45.220  24.293  60.181  0.00  0.00            
ATOM   4539  O   WAT X 334      10.159  25.592   1.373  0.00  0.00            
ATOM   4540  H1  WAT X 334       9.387  25.034   1.465  0.00  0.00            
ATOM   4541  H2  WAT X 334       9.952  26.167   0.636  0.00  0.00            
ATOM   4542  O   WAT X 335      13.654  29.551  16.371  0.00  0.00            
ATOM   4543  H1  WAT X 335      12.860  29.481  16.901  0.00  0.00            
ATOM   4544  H2  WAT X 335      13.755  28.685  15.976  0.00  0.00            
ATOM   4545  O   WAT X 336      36.919   5.226   7.232  0.00  0.00            
ATOM   4546  H1  WAT X 336      37.633   4.662   7.529  0.00  0.00            
ATOM   4547  H2  WAT X 336      36.154   4.652   7.210  0.00  0.00            
ATOM   4548  O   WAT X 337      65.283   8.870  28.176  0.00  0.00            
ATOM   4549  H1  WAT X 337      65.528   8.078  28.654  0.00  0.00            
ATOM   4550  H2  WAT X 337      65.621   8.731  27.292  0.00  0.00            
ATOM   4551  O   WAT X 338      77.027  32.012  27.355  0.00  0.00            
ATOM   4552  H1  WAT X 338      76.558  31.841  28.171  0.00  0.00            
ATOM   4553  H2  WAT X 338      76.910  31.214  26.840  0.00  0.00            
ATOM   4554  O   WAT X 339      30.937   9.037  51.487  0.00  0.00            
ATOM   4555  H1  WAT X 339      31.792   8.636  51.644  0.00  0.00            
ATOM   4556  H2  WAT X 339      30.853   9.056  50.534  0.00  0.00            
ATOM   4557  O   WAT X 340       0.770  19.502  16.735  0.00  0.00            
ATOM   4558  H1  WAT X 340       0.084  20.012  17.165  0.00  0.00            
ATOM   4559  H2  WAT X 340       1.553  19.660  17.263  0.00  0.00            
ATOM   4560  O   WAT X 341      52.088  61.196  63.309  0.00  0.00            
ATOM   4561  H1  WAT X 341      51.575  60.462  62.972  0.00  0.00            
ATOM   4562  H2  WAT X 341      52.534  60.843  64.079  0.00  0.00            
ATOM   4563  O   WAT X 342      51.802  11.340  60.639  0.00  0.00            
ATOM   4564  H1  WAT X 342      52.108  11.049  59.780  0.00  0.00            
ATOM   4565  H2  WAT X 342      51.870  10.562  61.194  0.00  0.00            
ATOM   4566  O   WAT X 343      32.466  36.591   4.152  0.00  0.00            
ATOM   4567  H1  WAT X 343      32.628  36.287   5.045  0.00  0.00            
ATOM   4568  H2  WAT X 343      33.320  36.535   3.722  0.00  0.00            
ATOM   4569  O   WAT X 344      73.895  19.372  35.907  0.00  0.00            
ATOM   4570  H1  WAT X 344      74.341  19.025  36.679  0.00  0.00            
ATOM   4571  H2  WAT X 344      74.146  18.780  35.198  0.00  0.00            
ATOM   4572  O   WAT X 345       5.813   4.997  12.276  0.00  0.00            
ATOM   4573  H1  WAT X 345       4.874   5.080  12.109  0.00  0.00            
ATOM   4574  H2  WAT X 345       6.211   5.699  11.762  0.00  0.00            
ATOM   4575  O   WAT X 346      33.275  26.188  59.001  0.00  0.00            
ATOM   4576  H1  WAT X 346      33.630  27.074  58.931  0.00  0.00            
ATOM   4577  H2  WAT X 346      33.116  26.066  59.937  0.00  0.00            
ATOM   4578  O   WAT X 347      50.751   2.221  21.582  0.00  0.00            
ATOM   4579  H1  WAT X 347      51.126   1.982  20.734  0.00  0.00            
ATOM   4580  H2  WAT X 347      50.314   1.424  21.883  0.00  0.00            
ATOM   4581  O   WAT X 348      14.423  62.394  19.504  0.00  0.00            
ATOM   4582  H1  WAT X 348      14.565  61.488  19.230  0.00  0.00            
ATOM   4583  H2  WAT X 348      14.607  62.912  18.721  0.00  0.00            
ATOM   4584  O   WAT X 349       9.485  61.739  47.370  0.00  0.00            
ATOM   4585  H1  WAT X 349      10.126  61.190  46.918  0.00  0.00            
ATOM   4586  H2  WAT X 349       8.636  61.391  47.097  0.00  0.00            
ATOM   4587  O   WAT X 350       2.496  56.754  44.097  0.00  0.00            
ATOM   4588  H1  WAT X 350       2.511  56.547  45.032  0.00  0.00            
ATOM   4589  H2  WAT X 350       1.965  57.548  44.036  0.00  0.00            
ATOM   4590  O   WAT X 351      51.236  11.731  11.266  0.00  0.00            
ATOM   4591  H1  WAT X 351      50.484  11.867  11.842  0.00  0.00            
ATOM   4592  H2  WAT X 351      50.922  11.983  10.398  0.00  0.00            
ATOM   4593  O   WAT X 352      43.174  64.001  26.220  0.00  0.00            
ATOM   4594  H1  WAT X 352      43.660  64.523  25.581  0.00  0.00            
ATOM   4595  H2  WAT X 352      43.463  64.332  27.070  0.00  0.00            
ATOM   4596  O   WAT X 353      16.565  20.379   7.920  0.00  0.00            
ATOM   4597  H1  WAT X 353      17.158  19.646   8.085  0.00  0.00            
ATOM   4598  H2  WAT X 353      15.703  20.051   8.175  0.00  0.00            
ATOM   4599  O   WAT X 354       4.535  20.971  51.458  0.00  0.00            
ATOM   4600  H1  WAT X 354       4.609  20.126  51.015  0.00  0.00            
ATOM   4601  H2  WAT X 354       4.412  20.749  52.381  0.00  0.00            
ATOM   4602  O   WAT X 355      10.951  30.475  34.903  0.00  0.00            
ATOM   4603  H1  WAT X 355      11.011  31.162  35.567  0.00  0.00            
ATOM   4604  H2  WAT X 355      11.330  30.869  34.117  0.00  0.00            
ATOM   4605  O   WAT X 356      65.329   9.255  31.155  0.00  0.00            
ATOM   4606  H1  WAT X 356      66.041   9.873  30.991  0.00  0.00            
ATOM   4607  H2  WAT X 356      65.131   8.883  30.296  0.00  0.00            
ATOM   4608  O   WAT X 357      43.803  46.403   1.127  0.00  0.00            
ATOM   4609  H1  WAT X 357      44.748  46.557   1.137  0.00  0.00            
ATOM   4610  H2  WAT X 357      43.434  47.149   1.601  0.00  0.00            
ATOM   4611  O   WAT X 358      50.477  23.021  11.781  0.00  0.00            
ATOM   4612  H1  WAT X 358      50.022  22.264  11.411  0.00  0.00            
ATOM   4613  H2  WAT X 358      49.825  23.441  12.342  0.00  0.00            
ATOM   4614  O   WAT X 359       3.547  12.832  31.207  0.00  0.00            
ATOM   4615  H1  WAT X 359       4.407  12.956  30.806  0.00  0.00            
ATOM   4616  H2  WAT X 359       3.608  11.985  31.649  0.00  0.00            
ATOM   4617  O   WAT X 360      38.390  63.657  27.289  0.00  0.00            
ATOM   4618  H1  WAT X 360      38.986  63.616  26.541  0.00  0.00            
ATOM   4619  H2  WAT X 360      38.896  63.296  28.017  0.00  0.00            
ATOM   4620  O   WAT X 361      23.792  64.573  54.843  0.00  0.00            
ATOM   4621  H1  WAT X 361      23.640  65.421  55.259  0.00  0.00            
ATOM   4622  H2  WAT X 361      23.355  63.943  55.417  0.00  0.00            
ATOM   4623  O   WAT X 362       5.516  45.216  44.817  0.00  0.00            
ATOM   4624  H1  WAT X 362       5.267  44.394  44.393  0.00  0.00            
ATOM   4625  H2  WAT X 362       5.217  45.119  45.721  0.00  0.00            
ATOM   4626  O   WAT X 363      14.714  59.858  39.268  0.00  0.00            
ATOM   4627  H1  WAT X 363      15.558  59.439  39.437  0.00  0.00            
ATOM   4628  H2  WAT X 363      14.091  59.365  39.802  0.00  0.00            
ATOM   4629  O   WAT X 364      14.341  18.645  31.856  0.00  0.00            
ATOM   4630  H1  WAT X 364      14.663  18.264  32.673  0.00  0.00            
ATOM   4631  H2  WAT X 364      14.323  19.587  32.022  0.00  0.00            
ATOM   4632  O   WAT X 365      47.048  61.213  25.287  0.00  0.00            
ATOM   4633  H1  WAT X 365      46.287  60.707  25.572  0.00  0.00            
ATOM   4634  H2  WAT X 365      47.575  61.319  26.079  0.00  0.00            
ATOM   4635  O   WAT X 366      32.033  50.304  49.617  0.00  0.00            
ATOM   4636  H1  WAT X 366      32.779  50.027  50.149  0.00  0.00            
ATOM   4637  H2  WAT X 366      32.357  51.056  49.122  0.00  0.00            
ATOM   4638  O   WAT X 367      52.888  54.420   3.220  0.00  0.00            
ATOM   4639  H1  WAT X 367      53.709  53.940   3.118  0.00  0.00            
ATOM   4640  H2  WAT X 367      52.400  53.925   3.878  0.00  0.00            
ATOM   4641  O   WAT X 368      64.391  25.700  48.495  0.00  0.00            
ATOM   4642  H1  WAT X 368      63.968  25.180  47.812  0.00  0.00            
ATOM   4643  H2  WAT X 368      63.688  25.896  49.115  0.00  0.00            
ATOM   4644  O   WAT X 369      50.102  54.909  24.708  0.00  0.00            
ATOM   4645  H1  WAT X 369      49.677  54.773  25.554  0.00  0.00            
ATOM   4646  H2  WAT X 369      49.541  55.539  24.256  0.00  0.00            
ATOM   4647  O   WAT X 370      50.001  10.966   3.756  0.00  0.00            
ATOM   4648  H1  WAT X 370      49.411  10.214   3.708  0.00  0.00            
ATOM   4649  H2  WAT X 370      50.088  11.261   2.850  0.00  0.00            
ATOM   4650  O   WAT X 371      58.745  50.229   3.339  0.00  0.00            
ATOM   4651  H1  WAT X 371      58.413  50.320   2.446  0.00  0.00            
ATOM   4652  H2  WAT X 371      58.498  51.046   3.771  0.00  0.00            
ATOM   4653  O   WAT X 372      31.130  62.059  33.015  0.00  0.00            
ATOM   4654  H1  WAT X 372      32.081  62.159  33.047  0.00  0.00            
ATOM   4655  H2  WAT X 372      30.994  61.136  32.801  0.00  0.00            
ATOM   4656  O   WAT X 373      70.037  40.750   0.763  0.00  0.00            
ATOM   4657  H1  WAT X 373      70.027  39.899   1.200  0.00  0.00            
ATOM   4658  H2  WAT X 373      70.757  40.689   0.135  0.00  0.00            
ATOM   4659  O   WAT X 374      19.202  37.283  44.498  0.00  0.00            
ATOM   4660  H1  WAT X 374      19.961  36.787  44.804  0.00  0.00            
ATOM   4661  H2  WAT X 374      19.479  37.654  43.661  0.00  0.00            
ATOM   4662  O   WAT X 375       6.520  58.561   3.680  0.00  0.00            
ATOM   4663  H1  WAT X 375       6.582  58.734   4.619  0.00  0.00            
ATOM   4664  H2  WAT X 375       5.591  58.386   3.529  0.00  0.00            
ATOM   4665  O   WAT X 376      38.284   2.817  32.378  0.00  0.00            
ATOM   4666  H1  WAT X 376      38.022   3.573  31.852  0.00  0.00            
ATOM   4667  H2  WAT X 376      38.619   2.186  31.741  0.00  0.00            
ATOM   4668  O   WAT X 377      62.941  18.497  37.071  0.00  0.00            
ATOM   4669  H1  WAT X 377      63.893  18.576  37.126  0.00  0.00            
ATOM   4670  H2  WAT X 377      62.638  19.383  36.870  0.00  0.00            
ATOM   4671  O   WAT X 378       1.681  39.770  10.765  0.00  0.00            
ATOM   4672  H1  WAT X 378       1.398  39.891   9.858  0.00  0.00            
ATOM   4673  H2  WAT X 378       1.140  40.379  11.268  0.00  0.00            
ATOM   4674  O   WAT X 379      51.007  11.225  19.905  0.00  0.00            
ATOM   4675  H1  WAT X 379      50.778  11.440  20.809  0.00  0.00            
ATOM   4676  H2  WAT X 379      51.322  12.049  19.536  0.00  0.00            
ATOM   4677  O   WAT X 380      30.838   7.714  45.279  0.00  0.00            
ATOM   4678  H1  WAT X 380      30.291   8.409  44.913  0.00  0.00            
ATOM   4679  H2  WAT X 380      30.427   6.903  44.980  0.00  0.00            
ATOM   4680  O   WAT X 381      15.904  15.757  19.091  0.00  0.00            
ATOM   4681  H1  WAT X 381      16.393  15.418  19.841  0.00  0.00            
ATOM   4682  H2  WAT X 381      16.552  16.248  18.585  0.00  0.00            
ATOM   4683  O   WAT X 382      40.423  45.081   8.921  0.00  0.00            
ATOM   4684  H1  WAT X 382      40.470  45.219   7.975  0.00  0.00            
ATOM   4685  H2  WAT X 382      39.677  45.610   9.204  0.00  0.00            
ATOM   4686  O   WAT X 383      51.671  26.247  62.432  0.00  0.00            
ATOM   4687  H1  WAT X 383      51.146  25.688  61.858  0.00  0.00            
ATOM   4688  H2  WAT X 383      51.825  27.040  61.918  0.00  0.00            
ATOM   4689  O   WAT X 384      27.170  22.561  21.270  0.00  0.00            
ATOM   4690  H1  WAT X 384      27.868  22.220  20.711  0.00  0.00            
ATOM   4691  H2  WAT X 384      26.522  21.858  21.301  0.00  0.00            
ATOM   4692  O   WAT X 385       6.712  18.675   5.631  0.00  0.00            
ATOM   4693  H1  WAT X 385       6.596  18.950   6.541  0.00  0.00            
ATOM   4694  H2  WAT X 385       6.979  17.758   5.690  0.00  0.00            
ATOM   4695  O   WAT X 386      38.390   9.633  26.794  0.00  0.00            
ATOM   4696  H1  WAT X 386      38.036   9.989  25.979  0.00  0.00            
ATOM   4697  H2  WAT X 386      39.029   8.979  26.511  0.00  0.00            
ATOM   4698  O   WAT X 387      61.326  27.474  53.708  0.00  0.00            
ATOM   4699  H1  WAT X 387      60.750  27.026  53.089  0.00  0.00            
ATOM   4700  H2  WAT X 387      61.951  26.803  53.983  0.00  0.00            
ATOM   4701  O   WAT X 388      26.415  56.891  36.790  0.00  0.00            
ATOM   4702  H1  WAT X 388      26.029  56.379  36.079  0.00  0.00            
ATOM   4703  H2  WAT X 388      27.355  56.724  36.722  0.00  0.00            
ATOM   4704  O   WAT X 389      54.766  58.963  58.792  0.00  0.00            
ATOM   4705  H1  WAT X 389      54.254  59.553  58.239  0.00  0.00            
ATOM   4706  H2  WAT X 389      55.404  58.569  58.196  0.00  0.00            
ATOM   4707  O   WAT X 390      62.998  36.197  35.379  0.00  0.00            
ATOM   4708  H1  WAT X 390      62.771  36.132  34.452  0.00  0.00            
ATOM   4709  H2  WAT X 390      62.273  35.769  35.835  0.00  0.00            
ATOM   4710  O   WAT X 391      59.311  51.676  56.210  0.00  0.00            
ATOM   4711  H1  WAT X 391      60.231  51.450  56.070  0.00  0.00            
ATOM   4712  H2  WAT X 391      58.931  50.896  56.613  0.00  0.00            
ATOM   4713  O   WAT X 392      56.155  58.219  50.193  0.00  0.00            
ATOM   4714  H1  WAT X 392      55.630  58.515  49.450  0.00  0.00            
ATOM   4715  H2  WAT X 392      56.527  57.385  49.907  0.00  0.00            
ATOM   4716  O   WAT X 393      57.994   6.127   5.846  0.00  0.00            
ATOM   4717  H1  WAT X 393      57.476   6.516   5.142  0.00  0.00            
ATOM   4718  H2  WAT X 393      57.771   5.196   5.822  0.00  0.00            
ATOM   4719  O   WAT X 394      28.745  32.678  52.932  0.00  0.00            
ATOM   4720  H1  WAT X 394      28.540  31.757  52.771  0.00  0.00            
ATOM   4721  H2  WAT X 394      29.584  32.659  53.392  0.00  0.00            
ATOM   4722  O   WAT X 395      38.435  59.489  36.780  0.00  0.00            
ATOM   4723  H1  WAT X 395      39.374  59.335  36.886  0.00  0.00            
ATOM   4724  H2  WAT X 395      38.122  58.728  36.291  0.00  0.00            
ATOM   4725  O   WAT X 396      70.934  34.001  53.367  0.00  0.00            
ATOM   4726  H1  WAT X 396      70.751  33.177  52.915  0.00  0.00            
ATOM   4727  H2  WAT X 396      71.775  34.287  53.012  0.00  0.00            
ATOM   4728  O   WAT X 397      61.639  45.323  19.899  0.00  0.00            
ATOM   4729  H1  WAT X 397      60.739  45.180  19.607  0.00  0.00            
ATOM   4730  H2  WAT X 397      61.851  46.206  19.597  0.00  0.00            
ATOM   4731  O   WAT X 398      69.238  26.949  60.242  0.00  0.00            
ATOM   4732  H1  WAT X 398      70.032  26.986  60.775  0.00  0.00            
ATOM   4733  H2  WAT X 398      69.556  26.825  59.348  0.00  0.00            
ATOM   4734  O   WAT X 399       2.546  15.338  28.903  0.00  0.00            
ATOM   4735  H1  WAT X 399       2.813  16.138  29.355  0.00  0.00            
ATOM   4736  H2  WAT X 399       3.189  15.233  28.201  0.00  0.00            
ATOM   4737  O   WAT X 400      75.805  23.121  31.819  0.00  0.00            
ATOM   4738  H1  WAT X 400      75.890  23.945  32.300  0.00  0.00            
ATOM   4739  H2  WAT X 400      74.956  23.186  31.381  0.00  0.00            
ATOM   4740  O   WAT X 401      66.244  35.204   9.048  0.00  0.00            
ATOM   4741  H1  WAT X 401      67.028  35.318   9.585  0.00  0.00            
ATOM   4742  H2  WAT X 401      65.584  34.872   9.657  0.00  0.00            
ATOM   4743  O   WAT X 402       2.671  39.934   1.694  0.00  0.00            
ATOM   4744  H1  WAT X 402       3.249  40.371   2.319  0.00  0.00            
ATOM   4745  H2  WAT X 402       3.234  39.733   0.946  0.00  0.00            
ATOM   4746  O   WAT X 403      44.524  63.671   1.281  0.00  0.00            
ATOM   4747  H1  WAT X 403      45.253  63.825   0.680  0.00  0.00            
ATOM   4748  H2  WAT X 403      44.874  63.060   1.930  0.00  0.00            
ATOM   4749  O   WAT X 404      69.258   4.782  46.194  0.00  0.00            
ATOM   4750  H1  WAT X 404      68.828   5.633  46.287  0.00  0.00            
ATOM   4751  H2  WAT X 404      68.575   4.145  46.403  0.00  0.00            
ATOM   4752  O   WAT X 405      74.359  42.017  54.854  0.00  0.00            
ATOM   4753  H1  WAT X 405      73.523  41.552  54.815  0.00  0.00            
ATOM   4754  H2  WAT X 405      74.688  41.996  53.955  0.00  0.00            
ATOM   4755  O   WAT X 406      11.116  50.431   5.115  0.00  0.00            
ATOM   4756  H1  WAT X 406      11.852  51.022   5.272  0.00  0.00            
ATOM   4757  H2  WAT X 406      10.981  49.987   5.952  0.00  0.00            
ATOM   4758  O   WAT X 407      10.807   5.153  15.864  0.00  0.00            
ATOM   4759  H1  WAT X 407      11.122   6.052  15.766  0.00  0.00            
ATOM   4760  H2  WAT X 407      10.675   5.048  16.807  0.00  0.00            
ATOM   4761  O   WAT X 408      69.495   4.462  50.766  0.00  0.00            
ATOM   4762  H1  WAT X 408      70.231   4.158  50.234  0.00  0.00            
ATOM   4763  H2  WAT X 408      68.810   4.671  50.131  0.00  0.00            
ATOM   4764  O   WAT X 409      28.298  57.218  33.969  0.00  0.00            
ATOM   4765  H1  WAT X 409      27.919  57.294  33.093  0.00  0.00            
ATOM   4766  H2  WAT X 409      28.768  58.042  34.098  0.00  0.00            
ATOM   4767  O   WAT X 410      32.472  10.521  36.289  0.00  0.00            
ATOM   4768  H1  WAT X 410      32.109  10.399  35.412  0.00  0.00            
ATOM   4769  H2  WAT X 410      33.364  10.179  36.229  0.00  0.00            
ATOM   4770  O   WAT X 411      72.669  55.166  34.857  0.00  0.00            
ATOM   4771  H1  WAT X 411      72.850  54.240  34.695  0.00  0.00            
ATOM   4772  H2  WAT X 411      72.831  55.282  35.793  0.00  0.00            
ATOM   4773  O   WAT X 412      51.001   0.675  33.221  0.00  0.00            
ATOM   4774  H1  WAT X 412      50.918   1.076  32.356  0.00  0.00            
ATOM   4775  H2  WAT X 412      51.255  -0.230  33.042  0.00  0.00            
ATOM   4776  O   WAT X 413      36.459  55.159  59.199  0.00  0.00            
ATOM   4777  H1  WAT X 413      36.618  54.491  59.866  0.00  0.00            
ATOM   4778  H2  WAT X 413      37.104  54.974  58.516  0.00  0.00            
ATOM   4779  O   WAT X 414      61.884  22.438  56.708  0.00  0.00            
ATOM   4780  H1  WAT X 414      62.440  22.965  57.282  0.00  0.00            
ATOM   4781  H2  WAT X 414      62.312  21.582  56.681  0.00  0.00            
ATOM   4782  O   WAT X 415      11.922  51.181  42.396  0.00  0.00            
ATOM   4783  H1  WAT X 415      11.746  51.975  42.900  0.00  0.00            
ATOM   4784  H2  WAT X 415      11.577  50.471  42.938  0.00  0.00            
ATOM   4785  O   WAT X 416       3.740  26.120  56.656  0.00  0.00            
ATOM   4786  H1  WAT X 416       4.431  25.657  56.181  0.00  0.00            
ATOM   4787  H2  WAT X 416       3.571  26.902  56.130  0.00  0.00            
ATOM   4788  O   WAT X 417      65.619  14.670  33.792  0.00  0.00            
ATOM   4789  H1  WAT X 417      66.520  14.810  33.499  0.00  0.00            
ATOM   4790  H2  WAT X 417      65.575  13.735  33.992  0.00  0.00            
ATOM   4791  O   WAT X 418      29.119  62.347  58.374  0.00  0.00            
ATOM   4792  H1  WAT X 418      29.992  62.709  58.223  0.00  0.00            
ATOM   4793  H2  WAT X 418      28.575  62.742  57.693  0.00  0.00            
ATOM   4794  O   WAT X 419      13.834  61.852  60.770  0.00  0.00            
ATOM   4795  H1  WAT X 419      14.020  62.777  60.608  0.00  0.00            
ATOM   4796  H2  WAT X 419      13.082  61.860  61.363  0.00  0.00            
ATOM   4797  O   WAT X 420      26.538  42.837  50.951  0.00  0.00            
ATOM   4798  H1  WAT X 420      27.299  43.394  50.787  0.00  0.00            
ATOM   4799  H2  WAT X 420      25.984  43.354  51.536  0.00  0.00            
ATOM   4800  O   WAT X 421       3.064  22.150  30.673  0.00  0.00            
ATOM   4801  H1  WAT X 421       2.479  21.692  30.070  0.00  0.00            
ATOM   4802  H2  WAT X 421       2.718  21.948  31.543  0.00  0.00            
ATOM   4803  O   WAT X 422      35.212   7.535  45.421  0.00  0.00            
ATOM   4804  H1  WAT X 422      35.468   8.422  45.169  0.00  0.00            
ATOM   4805  H2  WAT X 422      34.413   7.653  45.935  0.00  0.00            
ATOM   4806  O   WAT X 423      69.891   4.773  36.306  0.00  0.00            
ATOM   4807  H1  WAT X 423      70.663   4.670  35.750  0.00  0.00            
ATOM   4808  H2  WAT X 423      70.206   4.588  37.191  0.00  0.00            
ATOM   4809  O   WAT X 424      54.745  51.117  34.280  0.00  0.00            
ATOM   4810  H1  WAT X 424      55.348  51.049  33.540  0.00  0.00            
ATOM   4811  H2  WAT X 424      55.115  51.808  34.829  0.00  0.00            
ATOM   4812  O   WAT X 425      12.886  37.168  37.425  0.00  0.00            
ATOM   4813  H1  WAT X 425      12.986  36.475  38.078  0.00  0.00            
ATOM   4814  H2  WAT X 425      12.838  37.975  37.938  0.00  0.00            
ATOM   4815  O   WAT X 426      50.449   0.658  60.519  0.00  0.00            
ATOM   4816  H1  WAT X 426      50.439  -0.073  61.137  0.00  0.00            
ATOM   4817  H2  WAT X 426      51.031   0.371  59.816  0.00  0.00            
ATOM   4818  O   WAT X 427      66.780  42.453  38.192  0.00  0.00            
ATOM   4819  H1  WAT X 427      67.515  42.707  37.635  0.00  0.00            
ATOM   4820  H2  WAT X 427      66.239  43.240  38.250  0.00  0.00            
ATOM   4821  O   WAT X 428       8.625  58.591  42.570  0.00  0.00            
ATOM   4822  H1  WAT X 428       9.014  59.362  42.982  0.00  0.00            
ATOM   4823  H2  WAT X 428       8.138  58.938  41.823  0.00  0.00            
ATOM   4824  O   WAT X 429      62.265  30.373  16.887  0.00  0.00            
ATOM   4825  H1  WAT X 429      62.674  30.404  17.752  0.00  0.00            
ATOM   4826  H2  WAT X 429      61.346  30.172  17.064  0.00  0.00            
ATOM   4827  O   WAT X 430      45.658  19.760   4.019  0.00  0.00            
ATOM   4828  H1  WAT X 430      45.448  19.022   4.591  0.00  0.00            
ATOM   4829  H2  WAT X 430      44.995  20.419   4.225  0.00  0.00            
ATOM   4830  O   WAT X 431      51.893  57.310  43.092  0.00  0.00            
ATOM   4831  H1  WAT X 431      52.628  56.788  42.770  0.00  0.00            
ATOM   4832  H2  WAT X 431      51.119  56.785  42.889  0.00  0.00            
ATOM   4833  O   WAT X 432      57.766  47.035  15.808  0.00  0.00            
ATOM   4834  H1  WAT X 432      56.956  47.366  15.419  0.00  0.00            
ATOM   4835  H2  WAT X 432      58.463  47.466  15.313  0.00  0.00            
ATOM   4836  O   WAT X 433      65.138  12.563  48.234  0.00  0.00            
ATOM   4837  H1  WAT X 433      64.346  12.028  48.275  0.00  0.00            
ATOM   4838  H2  WAT X 433      64.980  13.170  47.511  0.00  0.00            
ATOM   4839  O   WAT X 434      41.446  53.367  14.146  0.00  0.00            
ATOM   4840  H1  WAT X 434      41.481  53.197  15.087  0.00  0.00            
ATOM   4841  H2  WAT X 434      40.730  53.994  14.043  0.00  0.00            
ATOM   4842  O   WAT X 435       1.962  31.458  20.280  0.00  0.00            
ATOM   4843  H1  WAT X 435       2.757  31.887  19.962  0.00  0.00            
ATOM   4844  H2  WAT X 435       2.148  31.260  21.198  0.00  0.00            
ATOM   4845  O   WAT X 436      73.941  42.708  14.111  0.00  0.00            
ATOM   4846  H1  WAT X 436      73.417  42.783  13.313  0.00  0.00            
ATOM   4847  H2  WAT X 436      73.527  43.312  14.727  0.00  0.00            
ATOM   4848  O   WAT X 437      61.861  21.158  44.430  0.00  0.00            
ATOM   4849  H1  WAT X 437      61.026  21.100  44.894  0.00  0.00            
ATOM   4850  H2  WAT X 437      62.517  21.224  45.123  0.00  0.00            
ATOM   4851  O   WAT X 438      10.933  27.134  44.770  0.00  0.00            
ATOM   4852  H1  WAT X 438      11.604  26.501  44.514  0.00  0.00            
ATOM   4853  H2  WAT X 438      10.232  27.013  44.129  0.00  0.00            
ATOM   4854  O   WAT X 439      70.571  15.562  33.523  0.00  0.00            
ATOM   4855  H1  WAT X 439      70.223  16.098  32.810  0.00  0.00            
ATOM   4856  H2  WAT X 439      71.520  15.674  33.466  0.00  0.00            
ATOM   4857  O   WAT X 440      29.060  33.148  13.570  0.00  0.00            
ATOM   4858  H1  WAT X 440      28.848  32.692  14.385  0.00  0.00            
ATOM   4859  H2  WAT X 440      28.384  33.821  13.490  0.00  0.00            
ATOM   4860  O   WAT X 441      72.456  15.038  10.380  0.00  0.00            
ATOM   4861  H1  WAT X 441      73.061  14.369  10.061  0.00  0.00            
ATOM   4862  H2  WAT X 441      73.013  15.793  10.572  0.00  0.00            
ATOM   4863  O   WAT X 442      39.389  44.316  60.332  0.00  0.00            
ATOM   4864  H1  WAT X 442      39.613  43.884  61.157  0.00  0.00            
ATOM   4865  H2  WAT X 442      39.686  43.708  59.655  0.00  0.00            
ATOM   4866  O   WAT X 443      59.181  41.497  61.099  0.00  0.00            
ATOM   4867  H1  WAT X 443      59.564  40.881  60.476  0.00  0.00            
ATOM   4868  H2  WAT X 443      58.305  41.150  61.272  0.00  0.00            
ATOM   4869  O   WAT X 444      73.908   0.997  15.793  0.00  0.00            
ATOM   4870  H1  WAT X 444      73.343   0.387  16.266  0.00  0.00            
ATOM   4871  H2  WAT X 444      73.699   1.854  16.163  0.00  0.00            
ATOM   4872  O   WAT X 445      26.913   2.622  36.958  0.00  0.00            
ATOM   4873  H1  WAT X 445      27.535   3.217  37.377  0.00  0.00            
ATOM   4874  H2  WAT X 445      27.459   1.929  36.586  0.00  0.00            
ATOM   4875  O   WAT X 446      75.887  54.135  47.422  0.00  0.00            
ATOM   4876  H1  WAT X 446      76.815  53.981  47.598  0.00  0.00            
ATOM   4877  H2  WAT X 446      75.790  55.087  47.466  0.00  0.00            
ATOM   4878  O   WAT X 447      74.710  46.624  40.657  0.00  0.00            
ATOM   4879  H1  WAT X 447      75.226  47.073  39.988  0.00  0.00            
ATOM   4880  H2  WAT X 447      75.136  45.773  40.757  0.00  0.00            
ATOM   4881  O   WAT X 448      57.873  11.746  47.528  0.00  0.00            
ATOM   4882  H1  WAT X 448      58.804  11.664  47.733  0.00  0.00            
ATOM   4883  H2  WAT X 448      57.804  12.574  47.053  0.00  0.00            
ATOM   4884  O   WAT X 449      67.080  28.694  13.955  0.00  0.00            
ATOM   4885  H1  WAT X 449      67.258  27.767  14.114  0.00  0.00            
ATOM   4886  H2  WAT X 449      67.321  29.128  14.773  0.00  0.00            
ATOM   4887  O   WAT X 450      75.250  40.984  45.823  0.00  0.00            
ATOM   4888  H1  WAT X 450      75.709  41.813  45.955  0.00  0.00            
ATOM   4889  H2  WAT X 450      74.739  41.118  45.024  0.00  0.00            
ATOM   4890  O   WAT X 451      52.917  54.389  13.092  0.00  0.00            
ATOM   4891  H1  WAT X 451      52.576  53.994  12.290  0.00  0.00            
ATOM   4892  H2  WAT X 451      53.204  55.263  12.826  0.00  0.00            
ATOM   4893  O   WAT X 452      63.839  32.513  62.701  0.00  0.00            
ATOM   4894  H1  WAT X 452      64.506  31.972  62.279  0.00  0.00            
ATOM   4895  H2  WAT X 452      64.331  33.225  63.109  0.00  0.00            
ATOM   4896  O   WAT X 453      39.176  42.345  22.397  0.00  0.00            
ATOM   4897  H1  WAT X 453      39.159  42.265  21.444  0.00  0.00            
ATOM   4898  H2  WAT X 453      40.086  42.556  22.604  0.00  0.00            
ATOM   4899  O   WAT X 454      73.004   8.179   3.591  0.00  0.00            
ATOM   4900  H1  WAT X 454      73.249   7.768   2.762  0.00  0.00            
ATOM   4901  H2  WAT X 454      73.700   8.814   3.758  0.00  0.00            
ATOM   4902  O   WAT X 455      31.345  35.169   8.138  0.00  0.00            
ATOM   4903  H1  WAT X 455      31.596  34.304   7.816  0.00  0.00            
ATOM   4904  H2  WAT X 455      30.489  35.333   7.742  0.00  0.00            
ATOM   4905  O   WAT X 456      62.560  25.758  26.030  0.00  0.00            
ATOM   4906  H1  WAT X 456      63.148  26.307  25.512  0.00  0.00            
ATOM   4907  H2  WAT X 456      62.378  25.005  25.468  0.00  0.00            
ATOM   4908  O   WAT X 457       0.695  64.329  14.989  0.00  0.00            
ATOM   4909  H1  WAT X 457       0.716  63.712  14.258  0.00  0.00            
ATOM   4910  H2  WAT X 457      -0.103  64.106  15.468  0.00  0.00            
ATOM   4911  O   WAT X 458      73.443   9.816  25.468  0.00  0.00            
ATOM   4912  H1  WAT X 458      73.324   9.210  24.736  0.00  0.00            
ATOM   4913  H2  WAT X 458      74.270   9.546  25.869  0.00  0.00            
ATOM   4914  O   WAT X 459      58.674   1.415  58.514  0.00  0.00            
ATOM   4915  H1  WAT X 459      58.756   1.662  57.593  0.00  0.00            
ATOM   4916  H2  WAT X 459      58.995   2.177  58.995  0.00  0.00            
ATOM   4917  O   WAT X 460      18.750  35.439   2.386  0.00  0.00            
ATOM   4918  H1  WAT X 460      18.769  36.369   2.159  0.00  0.00            
ATOM   4919  H2  WAT X 460      19.055  34.993   1.596  0.00  0.00            
ATOM   4920  O   WAT X 461      36.523  64.516  35.073  0.00  0.00            
ATOM   4921  H1  WAT X 461      37.244  65.007  35.469  0.00  0.00            
ATOM   4922  H2  WAT X 461      35.899  64.390  35.788  0.00  0.00            
ATOM   4923  O   WAT X 462       2.738  55.906  56.552  0.00  0.00            
ATOM   4924  H1  WAT X 462       1.968  55.390  56.314  0.00  0.00            
ATOM   4925  H2  WAT X 462       2.591  56.147  57.467  0.00  0.00            
ATOM   4926  O   WAT X 463      55.234  15.675  26.969  0.00  0.00            
ATOM   4927  H1  WAT X 463      54.583  15.412  27.620  0.00  0.00            
ATOM   4928  H2  WAT X 463      55.648  16.452  27.343  0.00  0.00            
ATOM   4929  O   WAT X 464      20.964  52.250   3.028  0.00  0.00            
ATOM   4930  H1  WAT X 464      21.628  51.695   2.619  0.00  0.00            
ATOM   4931  H2  WAT X 464      21.276  52.375   3.924  0.00  0.00            
ATOM   4932  O   WAT X 465      29.811  31.227  61.346  0.00  0.00            
ATOM   4933  H1  WAT X 465      29.406  30.919  60.535  0.00  0.00            
ATOM   4934  H2  WAT X 465      30.635  31.625  61.065  0.00  0.00            
ATOM   4935  O   WAT X 466      46.214   6.794  44.007  0.00  0.00            
ATOM   4936  H1  WAT X 466      47.154   6.932  43.897  0.00  0.00            
ATOM   4937  H2  WAT X 466      45.833   7.669  43.930  0.00  0.00            
ATOM   4938  O   WAT X 467      23.510  18.506  19.126  0.00  0.00            
ATOM   4939  H1  WAT X 467      22.927  18.096  19.765  0.00  0.00            
ATOM   4940  H2  WAT X 467      24.390  18.347  19.467  0.00  0.00            
ATOM   4941  O   WAT X 468      67.957   1.009  53.236  0.00  0.00            
ATOM   4942  H1  WAT X 468      67.976   0.674  54.132  0.00  0.00            
ATOM   4943  H2  WAT X 468      67.886   0.227  52.689  0.00  0.00            
ATOM   4944  O   WAT X 469      62.803  63.934  18.537  0.00  0.00            
ATOM   4945  H1  WAT X 469      62.314  63.121  18.659  0.00  0.00            
ATOM   4946  H2  WAT X 469      62.385  64.356  17.786  0.00  0.00            
ATOM   4947  O   WAT X 470      23.495  43.985  17.649  0.00  0.00            
ATOM   4948  H1  WAT X 470      22.651  43.533  17.666  0.00  0.00            
ATOM   4949  H2  WAT X 470      24.110  43.328  17.323  0.00  0.00            
ATOM   4950  O   WAT X 471      20.324  56.526  58.870  0.00  0.00            
ATOM   4951  H1  WAT X 471      21.098  56.427  58.314  0.00  0.00            
ATOM   4952  H2  WAT X 471      20.612  56.233  59.734  0.00  0.00            
ATOM   4953  O   WAT X 472      43.505  56.553  12.678  0.00  0.00            
ATOM   4954  H1  WAT X 472      43.729  57.461  12.475  0.00  0.00            
ATOM   4955  H2  WAT X 472      42.911  56.615  13.427  0.00  0.00            
ATOM   4956  O   WAT X 473      58.883  60.143  19.952  0.00  0.00            
ATOM   4957  H1  WAT X 473      59.317  60.241  20.799  0.00  0.00            
ATOM   4958  H2  WAT X 473      58.713  59.203  19.877  0.00  0.00            
ATOM   4959  O   WAT X 474      31.819  52.385  47.263  0.00  0.00            
ATOM   4960  H1  WAT X 474      31.487  52.470  46.369  0.00  0.00            
ATOM   4961  H2  WAT X 474      32.718  52.709  47.217  0.00  0.00            
ATOM   4962  O   WAT X 475      53.013  48.629  25.972  0.00  0.00            
ATOM   4963  H1  WAT X 475      53.296  49.544  25.975  0.00  0.00            
ATOM   4964  H2  WAT X 475      52.104  48.661  25.673  0.00  0.00            
ATOM   4965  O   WAT X 476       3.451  13.965  22.769  0.00  0.00            
ATOM   4966  H1  WAT X 476       4.082  13.347  23.139  0.00  0.00            
ATOM   4967  H2  WAT X 476       2.767  13.412  22.391  0.00  0.00            
ATOM   4968  O   WAT X 477      15.704  37.536  15.430  0.00  0.00            
ATOM   4969  H1  WAT X 477      16.656  37.503  15.333  0.00  0.00            
ATOM   4970  H2  WAT X 477      15.494  38.469  15.410  0.00  0.00            
ATOM   4971  O   WAT X 478       5.126  12.919   7.347  0.00  0.00            
ATOM   4972  H1  WAT X 478       4.588  13.711   7.355  0.00  0.00            
ATOM   4973  H2  WAT X 478       5.798  13.079   8.009  0.00  0.00            
ATOM   4974  O   WAT X 479      10.411  32.092  55.275  0.00  0.00            
ATOM   4975  H1  WAT X 479       9.937  31.657  55.983  0.00  0.00            
ATOM   4976  H2  WAT X 479      10.247  33.025  55.414  0.00  0.00            
ATOM   4977  O   WAT X 480      73.767  20.644  56.208  0.00  0.00            
ATOM   4978  H1  WAT X 480      72.917  20.854  55.822  0.00  0.00            
ATOM   4979  H2  WAT X 480      74.003  21.427  56.707  0.00  0.00            
ATOM   4980  O   WAT X 481      57.401  57.203  17.835  0.00  0.00            
ATOM   4981  H1  WAT X 481      57.126  58.022  17.424  0.00  0.00            
ATOM   4982  H2  WAT X 481      56.894  57.159  18.645  0.00  0.00            
ATOM   4983  O   WAT X 482      59.200  38.125  44.878  0.00  0.00            
ATOM   4984  H1  WAT X 482      59.784  38.573  44.267  0.00  0.00            
ATOM   4985  H2  WAT X 482      59.787  37.655  45.470  0.00  0.00            
ATOM   4986  O   WAT X 483      51.767  54.248   8.615  0.00  0.00            
ATOM   4987  H1  WAT X 483      51.162  54.396   7.888  0.00  0.00            
ATOM   4988  H2  WAT X 483      52.555  54.736   8.373  0.00  0.00            
ATOM   4989  O   WAT X 484      38.812  60.661  50.635  0.00  0.00            
ATOM   4990  H1  WAT X 484      39.526  60.668  51.272  0.00  0.00            
ATOM   4991  H2  WAT X 484      38.048  60.371  51.134  0.00  0.00            
ATOM   4992  O   WAT X 485      31.079  46.949   6.781  0.00  0.00            
ATOM   4993  H1  WAT X 485      30.210  46.556   6.698  0.00  0.00            
ATOM   4994  H2  WAT X 485      31.628  46.247   7.130  0.00  0.00            
ATOM   4995  O   WAT X 486      22.094  63.068  31.227  0.00  0.00            
ATOM   4996  H1  WAT X 486      22.656  63.842  31.262  0.00  0.00            
ATOM   4997  H2  WAT X 486      21.518  63.223  30.478  0.00  0.00            
ATOM   4998  O   WAT X 487      61.329  15.185  31.226  0.00  0.00            
ATOM   4999  H1  WAT X 487      62.125  15.606  31.551  0.00  0.00            
ATOM   5000  H2  WAT X 487      61.535  14.250  31.227  0.00  0.00            
ATOM   5001  O   WAT X 488      34.983  58.137  19.988  0.00  0.00            
ATOM   5002  H1  WAT X 488      34.532  58.399  20.790  0.00  0.00            
ATOM   5003  H2  WAT X 488      34.302  58.147  19.315  0.00  0.00            
ATOM   5004  O   WAT X 489      59.070  61.005  27.431  0.00  0.00            
ATOM   5005  H1  WAT X 489      58.407  60.521  27.924  0.00  0.00            
ATOM   5006  H2  WAT X 489      58.733  61.901  27.394  0.00  0.00            
ATOM   5007  O   WAT X 490      50.644   4.824  11.712  0.00  0.00            
ATOM   5008  H1  WAT X 490      50.835   4.044  11.190  0.00  0.00            
ATOM   5009  H2  WAT X 490      49.726   4.725  11.963  0.00  0.00            
ATOM   5010  O   WAT X 491      66.205  54.425  36.318  0.00  0.00            
ATOM   5011  H1  WAT X 491      66.929  54.815  35.828  0.00  0.00            
ATOM   5012  H2  WAT X 491      66.198  54.896  37.151  0.00  0.00            
ATOM   5013  O   WAT X 492      53.621  55.586  26.967  0.00  0.00            
ATOM   5014  H1  WAT X 492      53.372  55.370  26.069  0.00  0.00            
ATOM   5015  H2  WAT X 492      53.225  54.895  27.498  0.00  0.00            
ATOM   5016  O   WAT X 493      51.243  45.941  16.872  0.00  0.00            
ATOM   5017  H1  WAT X 493      51.320  45.731  17.802  0.00  0.00            
ATOM   5018  H2  WAT X 493      51.402  45.110  16.425  0.00  0.00            
ATOM   5019  O   WAT X 494      25.222  58.149   9.163  0.00  0.00            
ATOM   5020  H1  WAT X 494      25.138  57.204   9.285  0.00  0.00            
ATOM   5021  H2  WAT X 494      25.106  58.516  10.039  0.00  0.00            
ATOM   5022  O   WAT X 495      52.553  61.969  48.641  0.00  0.00            
ATOM   5023  H1  WAT X 495      52.086  61.465  47.974  0.00  0.00            
ATOM   5024  H2  WAT X 495      53.117  62.560  48.143  0.00  0.00            
ATOM   5025  O   WAT X 496      55.160  45.149  17.781  0.00  0.00            
ATOM   5026  H1  WAT X 496      54.541  45.836  18.028  0.00  0.00            
ATOM   5027  H2  WAT X 496      55.024  45.031  16.841  0.00  0.00            
ATOM   5028  O   WAT X 497      63.516  44.218  29.879  0.00  0.00            
ATOM   5029  H1  WAT X 497      64.083  44.616  29.217  0.00  0.00            
ATOM   5030  H2  WAT X 497      64.060  43.543  30.285  0.00  0.00            
ATOM   5031  O   WAT X 498       1.958  32.289  29.631  0.00  0.00            
ATOM   5032  H1  WAT X 498       1.409  32.258  28.847  0.00  0.00            
ATOM   5033  H2  WAT X 498       1.746  33.129  30.038  0.00  0.00            
ATOM   5034  O   WAT X 499       7.140  42.118  44.217  0.00  0.00            
ATOM   5035  H1  WAT X 499       7.759  42.836  44.351  0.00  0.00            
ATOM   5036  H2  WAT X 499       7.555  41.363  44.633  0.00  0.00            
ATOM   5037  O   WAT X 500       3.434  11.236  13.074  0.00  0.00            
ATOM   5038  H1  WAT X 500       2.545  11.075  13.390  0.00  0.00            
ATOM   5039  H2  WAT X 500       3.330  11.903  12.395  0.00  0.00            
ATOM   5040  O   WAT X 501       2.947  62.033  63.923  0.00  0.00            
ATOM   5041  H1  WAT X 501       2.526  62.881  63.787  0.00  0.00            
ATOM   5042  H2  WAT X 501       2.430  61.421  63.399  0.00  0.00            
ATOM   5043  O   WAT X 502      53.240  17.684  58.023  0.00  0.00            
ATOM   5044  H1  WAT X 502      52.334  17.853  58.281  0.00  0.00            
ATOM   5045  H2  WAT X 502      53.476  16.881  58.488  0.00  0.00            
ATOM   5046  O   WAT X 503      69.875  53.425   4.028  0.00  0.00            
ATOM   5047  H1  WAT X 503      69.533  53.839   4.820  0.00  0.00            
ATOM   5048  H2  WAT X 503      69.451  52.567   4.005  0.00  0.00            
ATOM   5049  O   WAT X 504      50.722  30.854   9.786  0.00  0.00            
ATOM   5050  H1  WAT X 504      51.416  30.797  10.443  0.00  0.00            
ATOM   5051  H2  WAT X 504      50.981  30.228   9.109  0.00  0.00            
ATOM   5052  O   WAT X 505      30.109  56.053   0.348  0.00  0.00            
ATOM   5053  H1  WAT X 505      30.436  55.659  -0.461  0.00  0.00            
ATOM   5054  H2  WAT X 505      30.846  56.566   0.679  0.00  0.00            
ATOM   5055  O   WAT X 506      75.644  63.928  53.919  0.00  0.00            
ATOM   5056  H1  WAT X 506      75.103  63.148  53.800  0.00  0.00            
ATOM   5057  H2  WAT X 506      75.924  64.163  53.034  0.00  0.00            
ATOM   5058  O   WAT X 507      72.048  36.556  48.512  0.00  0.00            
ATOM   5059  H1  WAT X 507      71.145  36.741  48.772  0.00  0.00            
ATOM   5060  H2  WAT X 507      71.968  36.123  47.662  0.00  0.00            
ATOM   5061  O   WAT X 508      63.152  57.634  20.904  0.00  0.00            
ATOM   5062  H1  WAT X 508      63.662  58.377  21.226  0.00  0.00
[truncated: 2,153,940 more chars]
